# Supplementary material for: Ratiometric fluorescent sensing of pyrophosphate with sp³-functionalized single-walled carbon nanotubes
Source: Nat Commun. 2024 Jan 24;15:706. doi: 10.1038/s41467-024-45052-1 (PMC10808354; doi:10.1038/s41467-024-45052-1)
Supplement: Supplementary file 4 — Source data [file 41467_2024_45052_MOESM4_ESM.zip]

Archive with 190 entries (181 files):
- 0_read_me.txt
- Fig. 1b.txt
- Fig. 1c.txt
- Fig. 1d.txt
- Fig. 2a.txt
- Fig. 2b.txt
- Fig. 2c.txt
- Fig. 2d.txt
- Fig. 2e.txt
- Fig. 2f.txt
- Fig. 3a.txt
- Fig. 3b.txt
- Fig. 3c.txt
- Fig. 4a.txt
- Fig. 4b.txt
- Fig. 4c.txt
- Fig. 4d.txt
- Fig. 4e.txt
- Fig. 5a.txt
- Fig. 5b.txt
- Fig. 5c.txt
- Fig. 5d.txt
- Fig. 5e.txt
- Fig. 5f.txt
- Fig. 6b.txt
- Fig. 6c.txt
- Fig. S10a.txt
- Fig. S10b.txt
- Fig. S11a.txt
- Fig. S11b.txt
- Fig. S12.txt
- Fig. S13a.txt
- Fig. S13b.txt
- Fig. S13c.txt
- Fig. S14.txt
- Fig. S15a.txt
- Fig. S15b.txt
- Fig. S15c.txt
- Fig. S15d.txt
- Fig. S15e.txt
- Fig. S15f.txt
- Fig. S15g.txt
- Fig. S15h.txt
- Fig. S15i.txt
- Fig. S16a.txt
- Fig. S16b.txt
- Fig. S16c.txt
- Fig. S17.txt
- Fig. S18a.txt
- Fig. S18b.txt
- Fig. S19a.txt
- Fig. S19b.txt
- Fig. S19c.txt
- Fig. S19d.txt
- Fig. S19e.txt
- Fig. S19f.txt
- Fig. S1a.txt
- Fig. S1b.txt
- Fig. S1c.txt
- Fig. S20a.txt
- Fig. S20b.txt
- Fig. S20c.txt
- Fig. S20d.txt
- Fig. S20e.txt
- Fig. S20f.txt
- Fig. S21a.txt
- Fig. S21b.txt
- Fig. S21c.txt
- Fig. S21d.txt
- Fig. S22a.txt
- Fig. S22b.txt
- Fig. S22c.txt
- Fig. S23a.txt
- Fig. S23b.txt
- Fig. S24a.txt
- Fig. S24b.txt
- Fig. S25a.txt
- Fig. S25b.txt
- Fig. S25c.txt
- Fig. S25d.txt
- Fig. S25e.txt
- Fig. S2a.txt
- Fig. S2b.txt
- Fig. S3a.txt
- Fig. S3b.txt
- Fig. S4a.txt
- Fig. S4b.txt
- Fig. S4c.txt
- Fig. S5a.txt
- Fig. S5b.txt
- Fig. S5c.txt
- Fig. S5d.txt
- Fig. S6a.txt
- Fig. S6b.txt
- Fig. S6c.txt
- Fig. S6d.txt
- Fig. S6e.txt
- Fig. S6f.txt
- Fig. S7a.txt
- Fig. S7b.txt
- Fig. S8a.txt
- Fig. S8b.txt
- Fig. S8c.txt
- Fig. S9a.txt
- Fig. S9b.txt
- Fig6f-NEB-1-kb-Plus-DNA-Ladder.jpg
- Fig6f_PCR_agarose gel electrophoresis.tif
- Raw_data_1H_NMR_2-ethynylbenzene diazonium tetrafluoroborate/
- Raw_data_1H_NMR_2-ethynylbenzene diazonium tetrafluoroborate/acqu
- Raw_data_1H_NMR_2-ethynylbenzene diazonium tetrafluoroborate/acqus
- Raw_data_1H_NMR_2-ethynylbenzene diazonium tetrafluoroborate/audita.txt
- Raw_data_1H_NMR_2-ethynylbenzene diazonium tetrafluoroborate/fid
- Raw_data_1H_NMR_2-ethynylbenzene diazonium tetrafluoroborate/format.temp
- Raw_data_1H_NMR_2-ethynylbenzene diazonium tetrafluoroborate/fq1list
- Raw_data_1H_NMR_2-ethynylbenzene diazonium tetrafluoroborate/pdata/
- Raw_data_1H_NMR_2-ethynylbenzene diazonium tetrafluoroborate/pdata/1/
- Raw_data_1H_NMR_2-ethynylbenzene diazonium tetrafluoroborate/pdata/1/1i
- Raw_data_1H_NMR_2-ethynylbenzene diazonium tetrafluoroborate/pdata/1/1r
- Raw_data_1H_NMR_2-ethynylbenzene diazonium tetrafluoroborate/pdata/1/auditp.txt
- Raw_data_1H_NMR_2-ethynylbenzene diazonium tetrafluoroborate/pdata/1/email_jsd_ss_02_40010_1.pdf
- Raw_data_1H_NMR_2-ethynylbenzene diazonium tetrafluoroborate/pdata/1/intrng
- Raw_data_1H_NMR_2-ethynylbenzene diazonium tetrafluoroborate/pdata/1/outd
- Raw_data_1H_NMR_2-ethynylbenzene diazonium tetrafluoroborate/pdata/1/parm.txt
- Raw_data_1H_NMR_2-ethynylbenzene diazonium tetrafluoroborate/pdata/1/peaklist.xml
- Raw_data_1H_NMR_2-ethynylbenzene diazonium tetrafluoroborate/pdata/1/peakrng
- Raw_data_1H_NMR_2-ethynylbenzene diazonium tetrafluoroborate/pdata/1/peaks
- Raw_data_1H_NMR_2-ethynylbenzene diazonium tetrafluoroborate/pdata/1/proc
- Raw_data_1H_NMR_2-ethynylbenzene diazonium tetrafluoroborate/pdata/1/procs
- Raw_data_1H_NMR_2-ethynylbenzene diazonium tetrafluoroborate/pdata/1/title
- Raw_data_1H_NMR_2-ethynylbenzene diazonium tetrafluoroborate/prosol_History
- Raw_data_1H_NMR_2-ethynylbenzene diazonium tetrafluoroborate/pulseprogram
- Raw_data_1H_NMR_2-ethynylbenzene diazonium tetrafluoroborate/scon2
- Raw_data_1H_NMR_2-ethynylbenzene diazonium tetrafluoroborate/specpar
- Raw_data_1H_NMR_2-ethynylbenzene diazonium tetrafluoroborate/uxnmr.info
- Raw_data_1H_NMR_2-ethynylbenzene diazonium tetrafluoroborate/uxnmr.par
- Raw_data_1H_NMR_4-ethynylbenzene diazonium tetrafluoroborate/
- Raw_data_1H_NMR_4-ethynylbenzene diazonium tetrafluoroborate/acqu
- Raw_data_1H_NMR_4-ethynylbenzene diazonium tetrafluoroborate/acqus
- Raw_data_1H_NMR_4-ethynylbenzene diazonium tetrafluoroborate/audita.txt
- Raw_data_1H_NMR_4-ethynylbenzene diazonium tetrafluoroborate/fid
- Raw_data_1H_NMR_4-ethynylbenzene diazonium tetrafluoroborate/format.temp
- Raw_data_1H_NMR_4-ethynylbenzene diazonium tetrafluoroborate/fq1list
- Raw_data_1H_NMR_4-ethynylbenzene diazonium tetrafluoroborate/pdata/
- Raw_data_1H_NMR_4-ethynylbenzene diazonium tetrafluoroborate/pdata/1/
- Raw_data_1H_NMR_4-ethynylbenzene diazonium tetrafluoroborate/pdata/1/1i
- Raw_data_1H_NMR_4-ethynylbenzene diazonium tetrafluoroborate/pdata/1/1r
- Raw_data_1H_NMR_4-ethynylbenzene diazonium tetrafluoroborate/pdata/1/auditp.txt
- Raw_data_1H_NMR_4-ethynylbenzene diazonium tetrafluoroborate/pdata/1/intrng
- Raw_data_1H_NMR_4-ethynylbenzene diazonium tetrafluoroborate/pdata/1/outd
- Raw_data_1H_NMR_4-ethynylbenzene diazonium tetrafluoroborate/pdata/1/parm.txt
- Raw_data_1H_NMR_4-ethynylbenzene diazonium tetrafluoroborate/pdata/1/peaklist.xml
- Raw_data_1H_NMR_4-ethynylbenzene diazonium tetrafluoroborate/pdata/1/peakrng
- Raw_data_1H_NMR_4-ethynylbenzene diazonium tetrafluoroborate/pdata/1/peaks
- Raw_data_1H_NMR_4-ethynylbenzene diazonium tetrafluoroborate/pdata/1/proc
- Raw_data_1H_NMR_4-ethynylbenzene diazonium tetrafluoroborate/pdata/1/procs
- Raw_data_1H_NMR_4-ethynylbenzene diazonium tetrafluoroborate/pdata/1/Raw_data_1H_NMR_4-ethynylbenzene diazonium tetrafluoroborate.pdf
- Raw_data_1H_NMR_4-ethynylbenzene diazonium tetrafluoroborate/pdata/1/title
- Raw_data_1H_NMR_4-ethynylbenzene diazonium tetrafluoroborate/prosol_History
- Raw_data_1H_NMR_4-ethynylbenzene diazonium tetrafluoroborate/pulseprogram
- Raw_data_1H_NMR_4-ethynylbenzene diazonium tetrafluoroborate/scon2
- Raw_data_1H_NMR_4-ethynylbenzene diazonium tetrafluoroborate/specpar
- Raw_data_1H_NMR_4-ethynylbenzene diazonium tetrafluoroborate/uxnmr.info
- Raw_data_1H_NMR_4-ethynylbenzene diazonium tetrafluoroborate/uxnmr.par
- Raw_data_1H_NMR_benzene diazonium tetrafluoroborate/
- Raw_data_1H_NMR_benzene diazonium tetrafluoroborate/acqu
- Raw_data_1H_NMR_benzene diazonium tetrafluoroborate/acqus
- Raw_data_1H_NMR_benzene diazonium tetrafluoroborate/audita.txt
- Raw_data_1H_NMR_benzene diazonium tetrafluoroborate/fid
- Raw_data_1H_NMR_benzene diazonium tetrafluoroborate/format.temp
- Raw_data_1H_NMR_benzene diazonium tetrafluoroborate/pdata/
- Raw_data_1H_NMR_benzene diazonium tetrafluoroborate/pdata/1/
- Raw_data_1H_NMR_benzene diazonium tetrafluoroborate/pdata/1/1i
- Raw_data_1H_NMR_benzene diazonium tetrafluoroborate/pdata/1/1r
- Raw_data_1H_NMR_benzene diazonium tetrafluoroborate/pdata/1/auditp.txt
- Raw_data_1H_NMR_benzene diazonium tetrafluoroborate/pdata/1/email_jsd_ss_0b_40010_1.pdf
- Raw_data_1H_NMR_benzene diazonium tetrafluoroborate/pdata/1/intrng
- Raw_data_1H_NMR_benzene diazonium tetrafluoroborate/pdata/1/outd
- Raw_data_1H_NMR_benzene diazonium tetrafluoroborate/pdata/1/parm.txt
- Raw_data_1H_NMR_benzene diazonium tetrafluoroborate/pdata/1/peaklist.xml
- Raw_data_1H_NMR_benzene diazonium tetrafluoroborate/pdata/1/peakrng
- Raw_data_1H_NMR_benzene diazonium tetrafluoroborate/pdata/1/peaks
- Raw_data_1H_NMR_benzene diazonium tetrafluoroborate/pdata/1/proc
- Raw_data_1H_NMR_benzene diazonium tetrafluoroborate/pdata/1/procs
- Raw_data_1H_NMR_benzene diazonium tetrafluoroborate/pdata/1/title
- Raw_data_1H_NMR_benzene diazonium tetrafluoroborate/prosol_History
- Raw_data_1H_NMR_benzene diazonium tetrafluoroborate/pulseprogram
- Raw_data_1H_NMR_benzene diazonium tetrafluoroborate/scon2
- Raw_data_1H_NMR_benzene diazonium tetrafluoroborate/specpar
- Raw_data_1H_NMR_benzene diazonium tetrafluoroborate/uxnmr.info
- Raw_data_1H_NMR_benzene diazonium tetrafluoroborate/uxnmr.par
