# Supplementary material for: Ratiometric fluorescent sensing of pyrophosphate with sp³-functionalized single-walled carbon nanotubes
Source: Nat Commun. 2024 Jan 24;15:706. doi: 10.1038/s41467-024-45052-1 (PMC10808354; doi:10.1038/s41467-024-45052-1)
Supplement: Supplementary file 4 — Source data [file 41467_2024_45052_MOESM4_ESM.zip › 0_read_me.txt]

The attached data files underpin the publication "Ratiometric fluorescent sensing of pyrophosphate with sp³-functionalized single-walled carbon nanotubes. All files in -data.txt format can be opened with a text editor. Results from agarose gel electrophoresis are provided as uncropped image in .tif or .jpg-format. 1H-NMR data can be opened with commonly used software such as MestReNova
