# Supplementary material for: Ratiometric fluorescent sensing of pyrophosphate with sp³-functionalized single-walled carbon nanotubes
Source: Nat Commun. 2024 Jan 24;15:706. doi: 10.1038/s41467-024-45052-1 (PMC10808354; doi:10.1038/s41467-024-45052-1)
Supplement: Supplementary file 4 — Source data [file 41467_2024_45052_MOESM4_ESM.zip › Fig. 1b.txt]

Wavelength	PL intensity
nm	a.u.
	Dz-Alkyne
938.815	343.15228
939.053	386.01855
939.29	370.91541
939.527	355.81227
939.764	346.92807
940	363.14174
940.237	357.367
940.474	362.25332
940.711	354.92385
940.948	362.03121
941.185	360.47648
941.422	360.69858
941.658	352.25859
941.895	363.36384
942.132	346.48386
942.369	359.58806
942.605	370.2491
942.842	369.13857
943.079	357.367
943.315	360.25437
943.552	359.14385
943.789	375.80172
944.025	377.57856
944.262	376.24593
944.498	377.13435
944.735	376.02383
944.971	372.24804
945.208	370.02699
945.444	367.13963
945.681	372.02594
945.917	379.57751
946.153	386.24066
946.39	382.68698
946.626	373.58067
946.862	385.57434
947.099	367.80594
947.335	376.91225
947.571	392.4596
947.807	383.7975
948.044	380.02172
948.28	369.80489
948.516	373.80278
948.752	377.80067
948.988	386.01855
949.224	384.24171
949.46	378.91119
949.696	371.80383
949.932	384.46382
950.168	386.90697
950.404	387.12908
950.64	383.35329
950.876	387.12908
951.112	377.35646
951.348	380.24382
951.584	395.34697
951.819	403.34275
952.055	380.02172
952.291	376.69014
952.527	382.68698
952.763	378.02277
952.998	384.24171
953.234	402.23222
953.47	407.56274
953.705	401.1217
953.941	384.01961
954.176	396.45749
954.412	390.68276
954.648	408.22906
954.883	415.11431
955.119	404.45327
955.354	403.78696
955.59	413.78168
955.825	405.11959
956.06	400.67749
956.296	402.67643
956.531	416.00273
956.767	421.55536
957.002	414.6701
957.237	411.78274
957.472	417.77957
957.708	424.22062
957.943	430.43956
958.178	429.77325
958.413	429.99535
958.648	426.66378
958.884	426.66378
959.119	432.2164
959.354	437.10271
959.589	440.65639
959.824	444.87639
960.059	440.8785
960.294	441.76692
960.529	447.76375
960.764	450.87323
960.999	457.09217
961.234	461.31216
961.468	452.42796
961.703	464.19953
961.938	453.09428
962.173	469.97426
962.408	463.53321
962.642	471.08478
962.877	480.19109
963.112	489.2974
963.347	498.84791
963.581	477.30372
963.816	486.63214
964.051	499.29212
964.285	519.50368
964.52	522.16894
964.754	518.61526
964.989	524.6121
965.223	509.95317
965.458	528.60999
965.692	548.37734
965.927	537.71629
966.161	527.05525
966.395	536.60577
966.63	541.71419
966.864	555.26259
967.098	572.80889
967.333	557.03943
967.567	568.5889
967.801	597.46255
968.035	592.79834
968.27	602.79307
968.504	598.35097
968.738	600.12781
968.972	621.672
969.206	613.0099
969.44	627.89094
969.674	639.88461
969.908	641.21724
970.142	641.43935
970.376	641.21724
970.61	634.55409
970.844	647.21408
971.078	650.54565
971.312	669.86879
971.546	686.74877
971.779	683.4172
972.013	699.18666
972.247	713.62348
972.481	731.8361
972.714	739.16556
972.948	737.16662
973.182	740.49819
973.415	745.3845
973.649	751.15924
973.883	756.26765
974.116	752.49187
974.35	774.25816
974.583	775.81289
974.817	791.36025
975.05	808.01813
975.284	812.68233
975.517	807.79602
975.751	821.34443
975.984	825.78653
976.217	839.77915
976.451	845.10967
976.684	841.33388
976.917	861.54544
977.151	881.9791
977.384	871.31806
977.617	871.54017
977.85	886.64331
978.083	911.74118
978.316	915.73907
978.55	932.84116
978.783	935.72852
979.016	923.95695
979.249	929.06537
979.482	935.28431
979.715	942.83588
979.948	953.27482
980.181	959.93797
980.414	972.82006
980.646	980.59374
980.879	997.25162
981.112	978.59479
981.345	981.48216
981.578	984.36952
981.811	1003.47056
982.043	1003.69266
982.276	1015.46423
982.509	1021.90528
982.741	1023.90422
982.974	1037.89684
983.207	1028.79053
983.439	1037.89684
983.672	1040.11789
983.904	1046.78104
984.137	1055.22103
984.369	1057.21998
984.602	1065.65997
984.834	1070.99049
985.067	1065.88207
985.299	1062.99471
985.531	1060.99576
985.764	1064.54944
985.996	1091.20205
986.228	1067.65891
986.461	1065.43786
986.693	1067.88102
986.925	1066.54839
987.157	1068.54733
987.389	1062.32839
987.621	1074.32206
987.854	1064.54944
988.086	1072.76733
988.318	1061.66208
988.55	1054.77682
988.782	1072.54522
989.014	1058.55261
989.246	1070.32417
989.478	1060.32945
989.71	1051.22314
989.941	1058.3305
990.173	1060.32945
990.405	1054.99893
990.637	1055.22103
990.869	1056.10945
991.1	1056.55366
991.332	1057.88629
991.564	1037.23052
991.796	1029.01264
992.027	1022.12738
992.259	1036.12
992.49	1030.34527
992.722	1015.02002
992.954	1027.90211
993.185	1025.01475
993.417	1008.80108
993.648	1000.8053
993.879	1009.02318
994.111	1005.4695
994.342	997.25162
994.574	985.70215
994.805	981.26005
995.036	968.37796
995.268	980.14953
995.499	975.48532
995.73	957.71692
995.961	936.39484
996.192	931.95274
996.424	941.50325
996.655	934.39589
996.886	925.9559
997.117	921.95801
997.348	908.4096
997.579	905.74434
997.81	907.07697
998.041	904.41171
998.272	881.9791
998.503	882.20121
998.734	877.98121
998.965	877.537
999.196	861.10123
999.426	859.32439
999.657	874.42753
999.888	860.21281
1000.119	835.55915
1000.349	831.56126
1000.58	827.56337
1000.811	824.23179
1001.041	826.23074
1001.272	818.45706
1001.503	807.35181
1001.733	793.35919
1001.964	774.03605
1002.194	775.14658
1002.425	771.5929
1002.655	776.47921
1002.886	769.37185
1003.116	781.36552
1003.346	769.59395
1003.577	759.37712
1003.807	751.82555
1004.037	733.39083
1004.268	739.83188
1004.498	741.60872
1004.728	730.50347
1004.958	723.84032
1005.188	709.62559
1005.418	704.51718
1005.649	707.62665
1005.879	717.39927
1006.109	700.07508
1006.339	694.96666
1006.569	686.74877
1006.799	685.41614
1007.029	682.75088
1007.259	686.52667
1007.489	682.52878
1007.718	678.08668
1007.948	674.97721
1008.178	652.10039
1008.408	660.09617
1008.638	655.20986
1008.867	656.54249
1009.097	655.43196
1009.327	631.44462
1009.556	646.76987
1009.786	643.8825
1010.016	641.21724
1010.245	635.66462
1010.475	634.7762
1010.704	645.43724
1010.934	622.33831
1011.163	616.11937
1011.393	613.67622
1011.622	606.12465
1011.851	605.23623
1012.081	600.79413
1012.31	602.12676
1012.539	605.90254
1012.769	624.55936
1012.998	600.12781
1013.227	594.57518
1013.456	580.13836
1013.686	568.5889
1013.915	581.24888
1014.144	599.23939
1014.373	592.57624
1014.602	585.02467
1014.831	573.2531
1015.06	568.5889
1015.289	576.14047
1015.518	560.81522
1015.747	564.591
1015.976	581.47099
1016.205	574.58573
1016.434	568.36679
1016.662	564.591
1016.891	575.02994
1017.12	568.36679
1017.349	558.81627
1017.577	562.59206
1017.806	568.36679
1018.035	562.81416
1018.263	556.37312
1018.492	559.26048
1018.721	542.3805
1018.949	542.60261
1019.178	556.59522
1019.406	541.71419
1019.635	544.15734
1019.863	548.37734
1020.091	543.04682
1020.32	547.48892
1020.548	546.6005
1020.776	539.04893
1021.005	550.59839
1021.233	555.7068
1021.461	544.82366
1021.689	544.60155
1021.918	533.05209
1022.146	545.71208
1022.374	542.82471
1022.602	545.48997
1022.83	535.27314
1023.058	530.16472
1023.286	509.50896
1023.514	516.17211
1023.742	533.4963
1023.97	537.49419
1024.198	523.27947
1024.426	524.16789
1024.654	527.72157
1024.882	517.50474
1025.109	522.61315
1025.337	519.72579
1025.565	512.17422
1025.793	509.73106
1026.02	523.05736
1026.248	523.05736
1026.476	517.06053
1026.703	523.50157
1026.931	523.50157
1027.158	521.72473
1027.386	520.3921
1027.613	504.40054
1027.841	509.73106
1028.068	508.17632
1028.296	512.84053
1028.523	518.61526
1028.75	505.95527
1028.978	517.06053
1029.205	513.72895
1029.432	516.83842
1029.66	515.06158
1029.887	501.73528
1030.114	497.29318
1030.341	499.73633
1030.568	515.06158
1030.795	516.17211
1031.022	510.84159
1031.249	504.17843
1031.476	501.51317
1031.703	501.95738
1031.93	513.50685
1032.157	509.95317
1032.384	503.29001
1032.611	500.84686
1032.838	499.73633
1033.065	503.51212
1033.292	509.06475
1033.518	505.95527
1033.745	497.07107
1033.972	502.8458
1034.198	499.95844
1034.425	503.73422
1034.652	506.17738
1034.878	494.85002
1035.105	494.40581
1035.331	497.29318
1035.558	501.06896
1035.784	495.07213
1036.011	507.51001
1036.237	504.62264
1036.464	499.95844
1036.69	495.96055
1036.916	499.51423
1037.143	507.51001
1037.369	509.28685
1037.595	494.40581
1037.821	506.84369
1038.048	487.74266
1038.274	500.62475
1038.5	478.63636
1038.726	483.74477
1038.952	495.96055
1039.178	487.07635
1039.404	484.18898
1039.63	495.73844
1039.856	488.63108
1040.082	488.63108
1040.308	487.74266
1040.534	491.74055
1040.76	493.51739
1040.986	490.40792
1041.211	489.96371
1041.437	481.52372
1041.663	475.52688
1041.888	489.74161
1042.114	479.52478
1042.34	483.74477
1042.565	489.2974
1042.791	504.84475
1043.017	493.7395
1043.242	489.07529
1043.468	477.74793
1043.693	487.29845
1043.919	502.6237
1044.144	494.18371
1044.369	485.52161
1044.595	483.07846
1044.82	484.41109
1045.045	495.73844
1045.271	475.08267
1045.496	491.29634
1045.721	492.18476
1045.946	486.63214
1046.171	484.41109
1046.397	488.40898
1046.622	479.30267
1046.847	486.41003
1047.072	482.63425
1047.297	486.41003
1047.522	487.07635
1047.747	487.96477
1047.972	488.18687
1048.196	485.52161
1048.421	487.29845
1048.646	496.40476
1048.871	486.85424
1049.096	480.19109
1049.32	488.40898
1049.545	500.40265
1049.77	485.96582
1049.995	492.85108
1050.219	493.9616
1050.444	490.85213
1050.668	481.07951
1050.893	478.63636
1051.117	481.30162
1051.342	469.97426
1051.566	485.52161
1051.791	514.39527
1052.015	498.62581
1052.239	504.40054
1052.464	493.51739
1052.688	488.40898
1052.912	489.5195
1053.137	491.51845
1053.361	489.74161
1053.585	476.63741
1053.809	478.19214
1054.033	489.2974
1054.257	499.51423
1054.481	501.95738
1054.706	488.18687
1054.93	479.30267
1055.154	487.29845
1055.377	497.95949
1055.601	490.18582
1055.596	487.94992
1055.829	485.50684
1056.061	488.83831
1056.294	481.06487
1056.526	491.05929
1056.758	491.72559
1056.991	493.72447
1057.223	485.06264
1057.455	494.83497
1057.688	476.17871
1057.92	488.83831
1058.152	500.16532
1058.384	496.83385
1058.617	490.6151
1058.849	497.50015
1059.081	495.50126
1059.313	512.60283
1059.545	517.26689
1059.777	514.60171
1060.009	514.15752
1060.241	515.7122
1060.473	511.49234
1060.705	506.38408
1060.937	510.82604
1061.169	517.48899
1061.401	523.92984
1061.633	525.48453
1061.865	523.92984
1062.097	515.04591
1062.329	532.36957
1062.56	515.26801
1062.792	523.92984
1063.024	536.81154
1063.256	535.47895
1063.487	528.5939
1063.719	521.26466
1063.951	524.37404
1064.182	529.7044
1064.414	533.92426
1064.646	538.14413
1064.877	533.70216
1065.109	529.0381
1065.34	539.47672
1065.572	547.69436
1065.803	543.69659
1066.035	543.03029
1066.266	549.47114
1066.497	541.6977
1066.729	546.13967
1066.96	562.13074
1067.191	567.9053
1067.423	549.69324
1067.654	546.80596
1067.885	552.58052
1068.116	544.58498
1068.348	555.0236
1068.579	574.79035
1068.81	583.67428
1069.041	579.89861
1069.272	561.68655
1069.503	571.68097
1069.734	571.45887
1069.965	590.11513
1070.196	595.22339
1070.427	587.89414
1070.658	588.78254
1070.889	595.00129
1071.12	591.00352
1071.351	590.78142
1071.582	594.77919
1071.813	607.88299
1072.043	614.76804
1072.274	607.66089
1072.505	607.21669
1072.736	610.77027
1072.966	620.98679
1073.197	626.98344
1073.428	631.42541
1073.658	632.9801
1073.889	630.98121
1074.12	629.20442
1074.35	636.53367
1074.581	641.86403
1074.811	650.52586
1075.042	657.633
1075.272	655.63412
1075.503	659.40979
1075.733	663.85176
1075.963	664.29595
1076.194	673.62408
1076.424	676.73346
1076.654	672.51359
1076.885	686.94998
1077.115	676.95555
1077.345	699.83168
1077.575	693.83502
1077.806	700.49797
1078.036	714.26807
1078.266	723.152
1078.496	731.81383
1078.726	712.26918
1078.956	725.81718
1079.186	738.92097
1079.416	760.9087
1079.646	766.68326
1079.876	762.90759
1080.106	772.90201
1080.336	760.46451
1080.566	779.78706
1080.796	801.99689
1081.026	792.00246
1081.255	780.67545
1081.485	792.44666
1081.715	801.10849
1081.945	815.54488
1082.174	832.86855
1082.404	818.65426
1082.634	833.09064
1082.863	865.73909
1083.093	861.96342
1083.323	876.84401
1083.552	867.29378
1083.782	872.84624
1084.011	894.38977
1084.241	892.61298
1084.47	905.49468
1084.7	920.81946
1084.929	925.26143
1085.158	926.81612
1085.388	929.2592
1085.617	923.92884
1085.846	939.69782
1086.076	946.80496
1086.305	967.23801
1086.534	987.22685
1086.763	987.67105
1086.992	1009.21458
1087.222	1024.53936
1087.451	1048.30388
1087.68	1058.2983
1087.909	1053.63424
1088.138	1062.29607
1088.367	1072.73469
1088.596	1084.95009
1088.825	1093.16773
1089.054	1090.72465
1089.283	1118.48693
1089.512	1126.48247
1089.741	1149.80279
1089.969	1166.90436
1090.198	1179.78606
1090.427	1178.89767
1090.656	1197.99812
1090.885	1207.32624
1091.113	1227.31509
1091.342	1240.64099
1091.571	1247.52603
1091.799	1270.62425
1092.028	1299.49703
1092.257	1293.72248
1092.485	1298.38654
1092.714	1327.70351
1092.942	1357.02048
1093.171	1372.12317
1093.399	1396.99818
1093.627	1414.54394
1093.856	1409.43568
1094.084	1424.98256
1094.313	1439.41895
1094.541	1460.96248
1094.769	1483.17231
1094.998	1499.38548
1095.226	1523.81629
1095.454	1543.80514
1095.682	1570.67903
1095.91	1565.34867
1096.139	1585.11542
1096.367	1600.8844
1096.595	1629.09088
1096.823	1646.85874
1097.051	1668.18017
1097.279	1696.16456
1097.507	1712.37773
1097.735	1739.47372
1097.963	1747.24716
1098.191	1775.89784
1098.419	1795.66459
1098.646	1820.76169
1098.874	1848.30188
1099.102	1869.40121
1099.33	1900.05078
1099.558	1923.81529
1099.785	1937.14119
1100.013	1956.46374
1100.241	1970.23383
1100.468	2003.10438
1100.696	2047.52403
1100.924	2050.41131
1101.151	2069.28967
1101.379	2097.49615
1101.606	2121.92696
1101.834	2149.24505
1102.061	2163.23724
1102.289	2206.3243
1102.516	2221.20489
1102.743	2256.74061
1102.971	2271.177
1103.198	2292.05424
1103.425	2338.02858
1103.653	2356.46274
1103.88	2391.99847
1104.107	2414.65249
1104.334	2432.86455
1104.561	2474.84112
1104.789	2505.26859
1105.016	2531.47618
1105.243	2560.57106
1105.47	2596.10678
1105.697	2626.09005
1105.924	2663.40256
1106.151	2676.06216
1106.378	2702.04766
1106.605	2728.69946
1106.832	2779.11577
1107.058	2805.76756
1107.285	2827.31109
1107.512	2871.95285
1107.739	2908.59906
1107.966	2922.36916
1108.192	2954.57341
1108.419	2992.33011
1108.646	3032.9741
1108.872	3058.7375
1109.099	3086.94398
1109.326	3118.92613
1109.552	3146.02212
1109.779	3189.33129
1110.005	3227.08799
1110.232	3244.41166
1110.458	3266.39939
1110.685	3295.93846
1110.911	3345.46638
1111.138	3377.22643
1111.364	3408.32019
1111.59	3439.63605
1111.817	3468.50882
1112.043	3505.15504
1112.269	3548.4642
1112.495	3580.66845
1112.721	3600.2131
1112.948	3632.41735
1113.174	3670.17406
1113.4	3707.26447
1113.626	3733.47207
1113.852	3767.67521
1114.078	3826.30915
1114.304	3848.07478
1114.53	3865.17635
1114.756	3895.60381
1114.982	3934.91521
1115.208	3964.23218
1115.434	4009.98443
1115.66	4037.52461
1115.885	4070.61726
1116.111	4092.38289
1116.337	4110.81705
1116.563	4140.80031
1116.788	4179.66751
1117.014	4217.42422
1117.24	4255.18093
1117.465	4302.70996
1117.691	4331.36064
1117.916	4351.79368
1118.142	4386.88521
1118.367	4400.4332
1118.593	4447.07384
1118.818	4478.1676
1119.044	4506.15198
1119.269	4529.4723
1119.495	4557.45669
1119.72	4587.43995
1119.945	4628.30604
1120.171	4669.39422
1120.396	4687.60628
1120.621	4712.03709
1120.846	4741.79826
1121.071	4768.22795
1121.297	4803.09738
1121.522	4836.63422
1121.747	4871.94785
1121.972	4893.49138
1122.197	4929.24921
1122.422	4932.80278
1122.647	4977.44453
1122.872	4996.98918
1123.097	5032.30281
1123.322	5059.1767
1123.547	5067.39433
1123.771	5104.92894
1123.996	5135.13431
1124.221	5156.01155
1124.446	5181.55285
1124.67	5198.87652
1124.895	5238.85421
1125.12	5233.52385
1125.345	5256.17787
1125.569	5269.05957
1125.794	5287.71583
1126.018	5301.70802
1126.243	5323.69575
1126.467	5350.12544
1126.692	5376.11094
1126.916	5406.09421
1127.141	5401.65224
1127.365	5411.42457
1127.589	5421.86319
1127.814	5423.41788
1128.038	5455.17793
1128.262	5488.04848
1128.487	5508.25942
1128.711	5509.14781
1128.935	5519.80853
1129.159	5523.5842
1129.383	5548.68131
1129.607	5547.57081
1129.832	5571.55743
1130.056	5597.54293
1130.28	5610.20253
1130.504	5611.75722
1130.728	5624.41682
1130.952	5637.29852
1131.175	5644.18357
1131.399	5642.62888
1131.623	5659.28625
1131.847	5670.16906
1132.071	5677.9425
1132.295	5672.83424
1132.518	5689.04742
1132.742	5674.38893
1132.966	5684.38335
1133.189	5697.04296
1133.413	5692.60099
1133.637	5694.82197
1133.86	5705.48269
1134.084	5701.04072
1134.307	5714.81082
1134.531	5711.25725
1134.754	5704.5943
1134.978	5712.58984
1135.201	5721.69586
1135.424	5705.03849
1135.648	5707.92577
1135.871	5691.7126
1136.094	5709.92466
1136.317	5695.93246
1136.541	5698.15345
1136.764	5677.49831
1136.987	5671.94585
1137.21	5641.96258
1137.433	5643.29517
1137.656	5648.18133
1137.879	5646.18245
1138.102	5621.52954
1138.325	5617.30967
1138.548	5607.98155
1138.771	5596.65453
1138.994	5589.99159
1139.217	5585.77172
1139.44	5563.78399
1139.663	5557.12104
1139.886	5554.45586
1140.108	5546.01613
1140.331	5523.8063
1140.554	5524.25049
1140.777	5506.26053
1140.999	5502.26277
1141.222	5485.1612
1141.444	5462.95137
1141.667	5452.73485
1141.889	5434.74489
1142.112	5422.97368
1142.334	5422.30738
1142.557	5388.99264
1142.779	5391.21363
1143.002	5368.3375
1143.224	5359.89777
1143.446	5341.68571
1143.669	5317.6991
1143.891	5290.15891
1144.113	5279.49819
1144.335	5274.16783
1144.558	5264.17341
1144.78	5234.63434
1145.002	5216.20018
1145.224	5189.32629
1145.446	5177.55508
1145.668	5162.0082
1145.89	5146.01713
1146.112	5118.47694
1146.334	5102.26376
1146.556	5072.94679
1146.778	5064.28496
1147	5047.18339
1147.221	5029.19343
1147.443	4994.7682
1147.665	4985.21797
1147.887	4955.4568
1148.108	4947.90546
1148.33	4922.58626
1148.552	4894.60187
1148.773	4873.05834
1148.995	4856.84517
1149.217	4836.63422
1149.438	4810.42663
1149.66	4800.4322
1149.881	4782.44224
1150.102	4750.90429
1150.324	4725.58508
1150.545	4700.26588
1150.767	4693.82503
1150.988	4668.50583
1151.209	4631.85961
1151.431	4616.31273
1151.652	4582.99799
1151.873	4568.3395
1152.094	4531.24909
1152.315	4506.81828
1152.536	4506.81828
1152.757	4474.61403
1152.979	4451.29371
1153.2	4432.85955
1153.421	4407.98454
1153.642	4380.22226
1153.862	4362.0102
1154.083	4341.57716
1154.304	4321.58831
1154.525	4293.60393
1154.746	4276.28026
1154.967	4242.96552
1155.187	4216.98002
1155.408	4200.76685
1155.629	4176.33604
1155.85	4154.34831
1156.07	4142.7992
1156.291	4128.14071
1156.511	4098.37954
1156.732	4071.28355
1156.952	4041.07819
1157.173	4019.97885
1157.393	4017.75787
1157.614	3986.88621
1157.834	3962.67749
1158.055	3931.36164
1158.275	3915.81476
1158.495	3903.37725
1158.716	3866.95314
1158.936	3861.62278
1159.156	3842.96652
1159.376	3813.42745
1159.596	3795.43749
1159.816	3775.89284
1160.037	3749.68525
1160.257	3733.47207
1160.477	3712.15064
1160.697	3689.49661
1160.917	3675.94862
1161.137	3654.18299
1161.356	3639.0803
1161.576	3613.539
1161.796	3602.65618
1162.016	3589.77448
1162.236	3568.45305
1162.456	3536.2488
1162.675	3527.58697
1162.895	3512.92848
1163.115	3482.50102
1163.334	3465.39945
1163.554	3452.73985
1163.774	3430.53002
1163.993	3408.98649
1164.213	3386.55456
1164.432	3370.78558
1164.652	3330.1416
1164.871	3328.36481
1165.09	3332.80678
1165.31	3297.93735
1165.529	3276.17171
1165.748	3249.29782
1165.968	3224.20072
1166.187	3206.43285
1166.406	3184.00093
1166.625	3165.78887
1166.844	3130.25314
1167.064	3117.14935
1167.283	3105.15604
1167.502	3100.04778
1167.721	3080.05893
1167.94	3052.07455
1168.159	3021.86918
1168.378	3016.31673
1168.597	3000.32565
1168.815	2978.56002
1168.805	2989.49578
1169.033	2972.16794
1169.26	2950.17492
1169.488	2929.29266
1169.716	2916.63001
1169.943	2904.85597
1170.171	2889.0832
1170.399	2867.75663
1170.626	2858.87056
1170.854	2830.87945
1171.081	2826.65856
1171.309	2818.88325
1171.536	2797.33453
1171.764	2777.11873
1171.991	2761.56811
1172.219	2751.79343
1172.446	2747.7947
1172.673	2735.79851
1172.901	2718.47067
1173.128	2704.69726
1173.355	2690.92386
1173.583	2672.04096
1173.81	2646.71566
1174.037	2634.27517
1174.264	2622.72328
1174.491	2618.5024
1174.719	2608.94987
1174.946	2595.84292
1175.173	2571.18408
1175.4	2574.96066
1175.627	2545.41448
1175.854	2544.30372
1176.081	2542.0822
1176.308	2527.42019
1176.535	2508.53729
1176.762	2488.09933
1176.989	2476.99175
1177.215	2469.21644
1177.442	2460.77467
1177.669	2452.3329
1177.896	2431.00634
1178.123	2409.90192
1178.349	2408.56901
1178.576	2403.90383
1178.803	2386.57599
1179.029	2373.24689
1179.256	2363.47221
1179.483	2341.9235
1179.709	2327.03933
1179.936	2329.70515
1180.162	2320.81908
1180.389	2287.05202
1180.615	2269.05773
1180.842	2258.6166
1181.068	2237.06788
1181.295	2230.62548
1181.521	2228.40396
1181.747	2221.07296
1181.974	2198.85778
1182.2	2165.31287
1182.426	2157.75972
1182.653	2141.32049
1182.879	2142.6534
1183.105	2135.54454
1183.331	2112.21861
1183.557	2099.55596
1183.783	2095.77938
1184.01	2076.23003
1184.236	2056.68068
1184.462	2045.57309
1184.688	2045.12879
1184.914	2040.4636
1185.14	2016.47122
1185.366	2005.14148
1185.592	1992.25668
1185.817	1989.81301
1186.043	1981.14909
1186.269	1974.04024
1186.495	1960.26683
1186.721	1946.04912
1186.946	1931.60926
1187.172	1927.16622
1187.398	1916.28079
1187.624	1911.1713
1187.849	1902.50738
1188.075	1890.28904
1188.301	1882.06942
1188.526	1874.96057
1188.752	1864.07513
1188.977	1859.1878
1189.203	1845.41439
1189.428	1827.64225
1189.654	1824.75428
1189.879	1809.20366
1190.104	1817.20112
1190.33	1797.42962
1190.555	1790.76506
1190.781	1790.76506
1191.006	1785.87773
1191.231	1785.21127
1191.456	1752.11066
1191.682	1752.55497
1191.907	1751.66636
1192.132	1757.66446
1192.357	1746.33472
1192.582	1735.22713
1192.807	1733.44992
1193.032	1704.57019
1193.257	1711.4569
1193.482	1720.34297
1193.707	1692.35185
1193.932	1672.8025
1194.157	1665.91579
1194.382	1661.02846
1194.607	1657.91833
1194.832	1666.58225
1195.057	1637.48037
1195.281	1633.03734
1195.506	1651.92024
1195.731	1638.36898
1195.956	1634.1481
1196.18	1612.15508
1196.405	1598.82597
1196.63	1609.04495
1196.854	1591.05066
1197.079	1589.9399
1197.303	1589.9399
1197.528	1581.27599
1197.752	1564.1703
1197.977	1551.06335
1198.201	1532.40261
1198.426	1533.73552
1198.65	1521.73932
1198.875	1528.84818
1199.099	1534.84628
1199.323	1516.85199
1199.548	1519.0735
1199.772	1520.62856
1199.996	1525.73805
1200.22	1520.40641
1200.444	1501.07921
1200.669	1492.8596
1200.893	1480.4191
1201.117	1477.08683
1201.341	1467.75645
1201.565	1453.31659
1201.789	1462.64696
1202.013	1453.7609
1202.237	1453.7609
1202.461	1458.20393
1202.685	1447.7628
1202.909	1433.10078
1203.133	1431.76787
1203.356	1423.99256
1203.58	1423.99256
1203.804	1416.21725
1204.028	1403.33245
1204.251	1411.32992
1204.475	1413.99574
1204.699	1393.11347
1204.922	1378.89576
1205.146	1387.78183
1205.37	1399.77803
1205.593	1394.44638
1205.817	1397.77866
1206.04	1390.00335
1206.264	1366.67742
1206.487	1356.01414
1206.711	1352.68186
1206.934	1348.68313
1207.157	1347.35022
1207.381	1343.57364
1207.604	1346.01731
1207.827	1343.35149
1208.051	1347.35022
1208.274	1320.46986
1208.497	1312.69455
1208.72	1305.36354
1208.943	1310.69518
1209.167	1305.80785
1209.39	1302.91987
1209.613	1307.14076
1209.836	1299.14329
1210.059	1303.80848
1210.282	1286.25849
1210.505	1286.7028
1210.728	1274.7066
1210.951	1278.03888
1211.174	1279.14964
1211.396	1276.48382
1211.619	1278.48318
1211.842	1277.15027
1212.065	1262.04396
1212.287	1255.82371
1212.51	1242.0503
1212.733	1245.38258
1212.956	1260.71105
1213.178	1235.38575
1213.401	1225.38892
1213.623	1224.50031
1213.846	1221.16804
1214.068	1218.94652
1214.291	1205.83957
1214.513	1219.16867
1214.736	1201.61869
1214.958	1206.28387
1215.181	1189.84464
1215.403	1180.95858
1215.625	1197.84211
1215.848	1183.18009
1216.07	1188.06743
1216.292	1179.40351
1216.514	1168.51808
1216.737	1174.96048
1216.959	1172.29466
1217.181	1168.96238
1217.403	1170.07314
1217.625	1169.85099
1217.847	1169.18453
1218.069	1169.85099
1218.291	1146.08075
1218.513	1138.9719
1218.735	1135.41747
1218.957	1149.41303
1219.179	1147.41367
1219.401	1129.86368
1219.622	1142.08202
1219.844	1141.19342
1220.066	1128.75292
1220.288	1120.53331
1220.509	1130.08583
1220.731	1129.64153
1220.953	1122.97698
1221.174	1114.31306
1221.396	1114.53521
1221.618	1102.98332
1221.839	1114.09091
1222.061	1110.09218
1222.282	1097.65168
1222.504	1078.54663
1222.725	1077.65802
1222.946	1088.76561
1223.168	1090.32067
1223.389	1081.21245
1223.61	1079.87954
1223.832	1069.88271
1224.053	1071.21562
1224.274	1075.65866
1224.495	1075.43651
1224.717	1052.55488
1224.938	1056.99791
1225.159	1057.44222
1225.38	1063.88462
1225.601	1046.55678
1225.822	1048.7783
1226.043	1067.88335
1226.264	1058.77513
1226.485	1038.55932
1226.706	1037.44856
1226.927	1033.22768
1227.148	1032.78337
1227.369	1039.67008
1227.589	1034.11628
1227.81	1029.22895
1228.031	1019.45427
1228.252	1000.34922
1228.472	1006.12517
1228.693	1003.90365
1228.914	1009.45744
1229.134	1007.90238
1229.355	1021.45364
1229.575	1013.90048
1229.796	1008.12453
1230.016	1001.23783
1230.237	984.13215
1230.457	993.68467
1230.678	993.90682
1230.898	989.46379
1231.118	986.79797
1231.339	974.57962
1231.559	973.91317
1231.779	978.13405
1231.999	989.68594
1232.22	973.02456
1232.44	971.4695
1232.66	963.69419
1232.88	960.58406
1233.1	963.02773
1233.32	970.13659
1233.54	967.69292
1233.76	963.69419
1233.98	964.36064
1234.2	939.2575
1234.42	951.69799
1234.64	949.25433
1234.86	952.36445
1235.08	949.47648
1235.299	926.15055
1235.519	940.36826
1235.739	940.1461
1235.959	935.92522
1236.178	932.59295
1236.398	933.2594
1236.618	944.81129
1236.837	919.9303
1237.057	915.26511
1237.276	914.82081
1237.496	906.82335
1237.715	903.93537
1237.935	899.93664
1238.154	906.37904
1238.373	908.15626
1238.593	928.37206
1238.812	902.15816
1239.031	898.60373
1239.251	883.71957
1239.47	872.38983
1239.689	882.38666
1239.908	902.15816
1240.127	895.93791
1240.347	888.1626
1240.566	875.7221
1240.785	872.38983
1241.004	877.05501
1241.223	861.9487
1241.442	867.05819
1241.661	884.16387
1241.88	875.94426
1242.099	871.94552
1242.317	865.05882
1242.536	876.61071
1242.755	867.50249
1242.974	859.72718
1243.193	859.28288
1243.411	866.16958
1243.63	860.83794
1243.849	855.72845
1244.067	858.17212
1244.286	842.39935
1244.504	839.51137
1244.723	857.72781
1244.941	840.39998
1245.16	841.28859
1245.378	842.6215
1245.597	840.62213
1245.815	843.0658
1246.033	842.84365
1246.252	829.29239
1246.47	840.62213
1246.688	843.95441
1246.907	836.84555
1247.125	834.17973
1247.343	823.2943
1247.561	835.29049
1247.779	833.29112
1247.997	832.84682
1248.215	824.84936
1248.433	816.18544
1248.651	790.19369
1248.869	798.63546
1249.087	814.18608
1249.305	817.51835
1249.523	808.63228
1249.741	805.52216
1249.959	805.52216
1250.176	796.85824
1250.394	804.4114
1250.612	799.30191
1250.83	792.85951
1251.047	789.08293
1251.265	800.19052
1251.483	797.5247
1251.7	793.08166
1251.918	797.969
1252.135	798.19115
1252.353	794.41457
1252.57	793.08166
1252.788	775.97598
1253.005	781.08547
1253.222	774.19877
1253.44	778.41965
1253.657	785.75066
1253.874	776.64243
1254.091	781.97408
1254.309	777.08674
1254.526	778.86395
1254.743	780.19686
1254.96	763.53548
1255.177	763.31333
1255.394	761.98042
1255.611	775.53168
1255.828	775.08737
1256.045	767.08991
1256.262	761.98042
1256.479	759.98105
1256.696	757.75954
1256.913	771.7551
1257.13	765.3127
1257.346	754.87157
1257.563	751.31714
1257.78	751.76144
1257.997	753.53865
1258.213	758.8703
1258.43	756.20448
1258.647	747.98486
1258.863	749.53992
1259.08	746.65195
1259.296	748.20701
1259.513	748.65132
1259.729	737.09943
1259.946	738.65449
1260.162	737.76588
1260.378	743.76398
1260.595	736.65512
1260.811	750.87283
1261.027	744.87474
1261.243	740.20955
1261.46	732.65639
1261.676	736.65512
1261.892	744.20828
1262.108	742.87537
1262.324	725.10323
1262.54	737.32158
1262.756	718.43868
1262.972	733.545
1263.188	709.33046
1263.404	714.2178
1263.62	727.1026
1263.836	719.77159
1264.052	711.99628
1264.268	722.43741
1264.483	711.77413
1264.699	708.66401
1264.915	708.88616
1265.13	713.10704
1265.346	711.32983
1265.562	711.99628
1265.777	711.10768
1265.993	703.33236
1266.208	696.00136
1266.424	708.44185
1266.639	697.11212
1266.855	696.44566
1267.07	701.11085
1267.286	714.88425
1267.501	703.11021
1267.716	700.8887
1267.932	687.11529
1268.147	696.66781
1268.362	709.99692
1268.577	703.11021
1268.792	695.11275
1269.007	688.4482
1269.223	689.11465
1269.438	700.22224
1269.653	679.33998
1269.868	696.44566
1270.083	694.00199
1270.298	685.56023
1270.512	683.11656
1270.727	688.0039
1270.942	676.0077
1271.157	681.78365
1271.372	678.45137
1271.587	678.89567
1271.801	680.45074
1272.016	680.67289
1272.231	681.78365
1272.445	678.89567
1272.66	681.5615
1272.874	688.8925
1273.089	677.56276
1273.303	668.45454
1273.518	674.67479
1273.732	683.56086
1273.947	669.121
1274.161	678.00707
1274.375	678.00707
1274.59	676.67416
1274.804	665.56657
1275.018	663.78936
1275.232	663.56721
1275.447	650.68241
1275.661	666.01087
1275.875	693.77984
1276.089	676.67416
1276.303	679.33998
1276.517	668.23239
1276.731	662.6786
1276.945	664.45581
1277.159	667.12163
1277.373	663.34505
1277.587	652.45962
1277.801	647.35013
1278.014	659.12417
1278.228	667.34379
1278.442	668.6767
1278.656	654.45899
1278.869	645.12861
1279.083	650.46025
1279.297	659.79063
1279.51	653.34823
1279.505	663.68752
1279.727	656.35518
1279.95	660.79902
1280.173	651.02257
1280.395	653.91107
1280.618	656.79956
1280.841	659.24368
1281.063	647.91188
1281.286	655.46641
1281.509	639.46859
1281.731	652.80011
1281.954	661.2434
1282.176	655.24422
1282.399	647.91188
1282.621	648.35627
1282.843	650.356
1283.066	664.35409
1283.288	667.0204
1283.511	665.02067
1283.733	666.35382
1283.955	666.57601
1284.177	659.68806
1284.4	651.68915
1284.622	653.24449
1284.844	656.57737
1285.066	663.46532
1285.288	666.7982
1285.51	665.90944
1285.732	657.91052
1285.955	672.13081
1286.177	654.13326
1286.399	661.2434
1286.62	671.90862
1286.842	667.24259
1287.064	661.02121
1287.286	651.24476
1287.508	652.80011
1287.73	657.24395
1287.952	662.13217
1288.174	663.24313
1288.395	657.02176
1288.617	650.356
1288.839	659.24368
1289.06	663.46532
1289.282	657.68833
1289.504	656.57737
1289.725	659.02148
1289.947	648.80065
1290.168	652.80011
1290.39	666.57601
1290.611	673.01958
1290.833	648.80065
1291.054	644.35681
1291.276	646.35654
1291.497	639.0242
1291.718	645.68996
1291.94	663.24313
1292.161	668.79793
1292.382	661.68779
1292.604	642.57928
1292.825	649.46723
1293.046	646.13435
1293.267	661.2434
1293.488	663.46532
1293.71	655.02203
1293.931	653.24449
1294.152	657.68833
1294.373	649.68942
1294.594	644.35681
1294.815	644.579
1295.036	655.24422
1295.257	660.57683
1295.478	648.80065
1295.698	647.24531
1295.919	645.46777
1296.14	653.46668
1296.361	659.02148
1296.582	658.5771
1296.802	657.46614
1297.023	648.35627
1297.244	644.579
1297.464	649.24504
1297.685	647.4675
1297.906	653.0223
1298.126	654.79984
1298.347	650.57819
1298.567	651.91134
1298.788	652.35572
1299.008	649.46723
1299.229	654.13326
1299.449	652.57792
1299.67	642.80147
1299.89	651.24476
1300.11	637.46886
1300.331	652.35572
1300.551	643.24585
1300.771	644.13462
1300.991	653.46668
1301.211	656.35518
1301.432	663.46532
1301.652	636.80228
1301.872	643.91243
1302.092	650.57819
1302.312	666.57601
1302.532	664.79848
1302.752	658.79929
1302.972	661.2434
1303.192	642.80147
1303.412	657.02176
1303.632	672.79739
1303.852	655.46641
1304.072	639.2464
1304.291	645.02339
1304.511	644.8012
1304.731	650.356
1304.951	663.24313
1305.17	642.57928
1305.39	647.91188
1305.61	671.24204
1305.829	661.4656
1306.049	666.35382
1306.268	652.13353
1306.488	650.356
1306.708	661.68779
1306.927	651.02257
1307.146	656.13299
1307.366	663.90971
1307.585	657.68833
1307.805	649.68942
1308.024	642.35708
1308.243	629.46995
1308.463	638.13544
1308.682	633.02502
1308.901	644.13462
1309.12	655.02203
1309.339	645.46777
1309.559	654.57764
1309.778	658.79929
1309.997	670.13108
1310.216	669.46451
1310.435	657.91052
1310.654	653.91107
1310.873	650.1338
1311.092	652.13353
1311.311	647.02312
1311.53	636.80228
1311.749	649.91161
1311.967	646.57873
1312.186	653.91107
1312.405	660.35464
1312.624	659.46587
1312.843	646.57873
1313.061	649.24504
1313.28	645.91216
1313.499	648.13408
1313.717	649.02284
1313.936	640.80174
1314.154	652.13353
1314.373	662.13217
1314.591	644.579
1314.81	635.91352
1315.028	646.13435
1315.247	664.1319
1315.465	660.35464
1315.683	669.24232
1315.902	667.24259
1316.12	646.57873
1316.338	644.13462
1316.557	642.13489
1316.775	644.8012
1316.993	648.13408
1317.211	647.4675
1317.429	655.6886
1317.647	654.35545
1317.865	664.35409
1318.084	639.69078
1318.302	639.0242
1318.52	633.4694
1318.738	643.24585
1318.955	640.80174
1319.173	643.46804
1319.391	649.46723
1319.609	644.35681
1319.827	653.46668
1320.045	639.2464
1320.262	645.46777
1320.48	641.02393
1320.698	644.8012
1320.916	650.356
1321.133	649.24504
1321.351	654.79984
1321.568	655.46641
1321.786	645.24558
1322.004	641.02393
1322.221	630.35872
1322.439	635.46913
1322.656	657.02176
1322.873	633.91379
1323.091	630.13652
1323.308	631.46968
1323.526	630.8031
1323.743	629.24776
1323.96	619.91569
1324.177	635.24694
1324.395	624.35953
1324.612	632.80283
1324.829	619.91569
1325.046	610.80582
1325.263	631.91406
1325.48	620.80446
1325.697	628.1368
1325.914	623.47076
1326.131	612.80555
1326.348	623.24857
1326.565	625.02611
1326.782	624.80392
1326.999	626.58145
1327.216	628.58118
1327.433	632.13625
1327.649	634.58036
1327.866	613.69432
1328.083	609.69486
1328.3	606.58417
1328.516	624.35953
1328.733	622.3598
1328.949	612.13897
1329.166	624.35953
1329.383	627.69241
1329.599	617.47158
1329.816	612.58336
1330.032	622.80419
1330.248	626.58145
1330.465	622.13761
1330.681	614.36089
1330.898	617.47158
1331.114	607.47294
1331.33	621.24884
1331.546	622.13761
1331.763	607.25075
1331.979	593.47484
1332.195	591.47511
1332.411	607.91732
1332.627	607.91732
1332.843	604.80664
1333.059	606.13979
1333.275	599.69622
1333.491	600.58499
1333.707	609.47267
1333.923	608.36171
1334.139	592.14169
1334.355	593.47484
1334.571	600.3628
1334.787	605.02883
1335.003	593.47484
1335.218	593.69703
1335.434	618.58254
1335.65	611.69459
1335.865	592.80827
1336.081	592.58607
1336.297	592.80827
1336.512	590.14196
1336.728	600.3628
1336.943	599.02964
1337.159	594.36361
1337.374	584.14278
1337.59	572.14441
1337.805	575.03291
1338.021	577.9214
1338.236	581.92086
1338.451	583.03182
1338.666	599.91841
1338.882	595.91896
1339.097	587.47566
1339.312	587.03127
1339.527	571.03345
1339.742	583.25401
1339.958	585.47593
1340.173	583.25401
1340.388	578.36579
1340.603	571.25564
1340.818	569.92249
1341.033	576.36606
1341.248	589.91977
1341.462	575.03291
1341.677	573.69975
1341.892	568.58934
1342.107	568.14495
1342.322	572.3666
1342.536	578.36579
1342.751	577.47702
1342.966	574.58852
1343.18	577.47702
1343.395	555.03563
1343.61	567.70057
1343.824	566.8118
1344.039	572.58879
1344.253	572.81099
1344.468	547.70329
1344.682	564.1455
1344.897	566.58961
1345.111	565.03427
1345.325	563.70111
1345.54	564.36769
1345.754	577.47702
1345.968	553.92467
1346.182	551.92494
1346.397	551.48055
1346.611	546.37014
1346.825	546.14795
1347.039	543.92603
1347.253	547.25891
1347.467	552.81371
1347.681	574.14414
1347.895	548.36987
1348.109	542.81507
1348.323	532.14985
1348.537	522.3734
1348.751	533.70519
1348.965	553.25809
1349.178	548.81425
1349.392	543.25945
1349.606	533.92739
1349.82	530.59451
1350.033	538.37123
1350.247	523.03998
1350.461	529.03916
1350.674	545.03699
1350.888	539.48219
1351.101	534.59396
1351.315	531.70547
1351.528	541.9263
1351.742	534.81615
1351.955	526.37286
1352.169	530.8167
1352.382	538.14903
1352.595	531.48327
1352.809	524.81751
1353.022	530.8167
1353.235	516.15203
1353.448	515.48545
1353.661	527.70601
1353.874	514.1523
1354.088	517.04079
1354.301	522.3734
1354.514	518.59614
1354.727	523.26217
1354.94	522.81779
1355.153	512.59695
1355.366	523.26217
1355.578	527.03943
1355.791	518.15175
1356.004	519.26271
1356.217	509.93065
1356.43	522.15121
1356.642	520.37367
1356.855	521.26244
1357.068	511.04161
1357.28	508.37531
1357.493	487.71145
1357.706	493.71063
1357.918	509.93065
1358.131	512.15257
1358.343	499.93201
1358.556	499.70982
1358.768	504.37585
1358.98	492.82187
1359.193	501.26516
1359.405	496.59913
1359.617	490.59995
1359.83	489.71118
1360.042	502.59831
1360.254	501.04297
1360.466	498.59886
1360.678	503.0427
1360.891	498.37667
1361.103	498.15447
1361.315	496.15475
1361.527	479.93473
1361.739	487.26707
1361.951	482.82322
1362.163	486.3783
1362.374	493.93283
1362.586	481.93446
1362.798	492.59967
1363.01	492.15529
1363.222	492.82187
1363.433	491.9331
1363.645	478.37938
1363.857	475.0465
1364.068	475.0465
1364.28	491.26652
1364.492	489.48899
1364.703	484.15638
1364.915	477.49062
1365.126	473.26897
1365.338	475.49089
1365.549	486.3783
1365.76	481.93446
1365.972	477.935
1366.183	471.71362
1366.394	474.82431
1366.606	474.82431
1366.817	481.26788
1367.028	476.82404
1367.239	467.71417
1367.45	472.15801
1367.662	465.71444
1367.873	469.7139
1368.084	473.26897
1368.295	462.60375
1368.506	464.82567
1368.717	462.38156
1368.928	471.04705
1369.138	461.49279
1369.349	476.60185
1369.56	471.49143
1369.771	466.38102
1369.982	459.49306
1370.192	462.60375
1370.403	473.26897
1370.614	473.49116
1370.824	455.93799
1371.035	467.26978
1371.246	450.60538
1371.456	466.60321
1371.667	441.05113
1371.877	445.93935
1372.087	457.04895
1372.298	448.38346
1372.508	443.71743
1372.719	453.27169
1372.929	447.05031
1373.139	446.38374
1373.349	444.16182
1373.56	447.4947
1373.77	447.2725
1373.98	444.82839
1374.19	445.49497
1374.4	438.16263
1374.61	429.27495
1374.82	443.71743
1375.03	431.05249
1375.24	433.4966
1375.45	439.71798
1375.66	452.8273
1375.87	441.7177
1376.08	441.49551
1376.29	424.83111
1376.499	431.71906
1376.709	447.93908
1376.919	445.71716
1377.128	434.60756
1377.338	429.94153
1377.548	430.38591
1377.757	439.94017
1377.967	418.83193
1378.176	433.94098
1378.386	431.71906
1378.595	427.9418
1378.805	424.38673
1379.014	428.83057
1379.223	417.49878
1379.433	424.60892
1379.642	418.16535
1379.851	422.83138
1380.061	420.83166
1380.27	420.83166
1380.479	421.05385
1380.688	414.38809
1380.897	417.94316
1381.106	426.60865
1381.315	414.38809
1381.524	410.16644
1381.733	415.05466
1381.942	424.60892
1382.151	410.38863
1382.36	418.16535
1382.569	415.27686
1382.777	411.05521
1382.986	401.72314
1383.195	401.05657
1383.404	403.72287
1383.612	391.50231
1383.821	401.94534
1384.03	431.49687
1384.238	411.2774
[truncated: 21 more rows]
