# Supplementary material for: Ratiometric fluorescent sensing of pyrophosphate with sp³-functionalized single-walled carbon nanotubes
Source: Nat Commun. 2024 Jan 24;15:706. doi: 10.1038/s41467-024-45052-1 (PMC10808354; doi:10.1038/s41467-024-45052-1)
Supplement: Supplementary file 4 — Source data [file 41467_2024_45052_MOESM4_ESM.zip › Fig. 1c.txt]

Wavelength	PL intensity	PL intensity
nm	a.u.	a.u.
	[Cu]	Dz-Alkyne
938.815	338.696	343.15228
939.053	374.69912	386.01855
939.29	360.92015	370.91541
939.527	348.03014	355.81227
939.764	335.58462	346.92807
940	353.58618	363.14174
940.237	348.25238	357.367
940.474	351.80825	362.25332
940.711	343.80756	354.92385
940.948	350.69704	362.03121
941.185	348.69687	360.47648
941.422	351.58601	360.69858
941.658	343.36307	352.25859
941.895	353.1417	363.36384
942.132	335.80686	346.48386
942.369	348.25238	359.58806
942.605	360.03118	370.2491
942.842	354.2529	369.13857
943.079	345.58549	357.367
943.315	348.03014	360.25437
943.552	348.03014	359.14385
943.789	364.69825	375.80172
944.025	365.14274	377.57856
944.262	360.25342	376.24593
944.498	364.25377	377.13435
944.735	369.58757	376.02383
944.971	359.5867	372.24804
945.208	354.03066	370.02699
945.444	354.47515	367.13963
945.681	364.03153	372.02594
945.917	365.58722	379.57751
946.153	371.80998	386.24066
946.39	367.80963	382.68698
946.626	357.58653	373.58067
946.862	372.92119	385.57434
947.099	357.58653	367.80594
947.335	362.92032	376.91225
947.571	374.92136	392.4596
947.807	370.25429	383.7975
948.044	365.14274	380.02172
948.28	353.1417	369.80489
948.516	354.2529	373.80278
948.752	358.69773	377.80067
948.988	366.92067	386.01855
949.224	367.14291	384.24171
949.46	359.80894	378.91119
949.696	352.69721	371.80383
949.932	367.58739	384.46382
950.168	368.03188	386.90697
950.404	364.69825	387.12908
950.64	360.69791	383.35329
950.876	362.92032	387.12908
951.112	356.69756	377.35646
951.348	363.80929	380.24382
951.584	371.80998	395.34697
951.819	377.58826	403.34275
952.055	357.58653	380.02172
952.291	355.58635	376.69014
952.527	355.36411	382.68698
952.763	349.36359	378.02277
952.998	357.80877	384.24171
953.234	378.25498	402.23222
953.47	383.81102	407.56274
953.705	378.25498	401.1217
953.941	358.25325	384.01961
954.176	365.80946	396.45749
954.412	360.69791	390.68276
954.648	378.69947	408.22906
954.883	379.14395	415.11431
955.119	371.3655	404.45327
955.354	370.25429	403.78696
955.59	379.36619	413.78168
955.825	370.69877	405.11959
956.06	367.80963	400.67749
956.296	366.69843	402.67643
956.531	379.36619	416.00273
956.767	383.1443	421.55536
957.002	374.69912	414.6701
957.237	370.92101	411.78274
957.472	370.47653	417.77957
957.708	380.92188	424.22062
957.943	386.47792	430.43956
958.178	383.1443	429.77325
958.413	385.36671	429.99535
958.648	379.14395	426.66378
958.884	377.58826	426.66378
959.119	380.25516	432.2164
959.354	384.47774	437.10271
959.589	384.03326	440.65639
959.824	388.03361	444.87639
960.059	384.69999	440.8785
960.294	388.25585	441.76692
960.529	388.03361	447.76375
960.764	385.58895	450.87323
960.999	389.36706	457.09217
961.234	388.70033	461.31216
961.468	382.25533	452.42796
961.703	394.92309	464.19953
961.938	378.03274	453.09428
962.173	394.47861	469.97426
962.408	385.81119	463.53321
962.642	393.58964	471.08478
962.877	397.58999	480.19109
963.112	405.59068	489.2974
963.347	412.48017	498.84791
963.581	385.58895	477.30372
963.816	395.36758	486.63214
964.051	404.92396	499.29212
964.285	423.37	519.50368
964.52	419.81414	522.16894
964.754	414.2581	518.61526
964.989	422.25879	524.6121
965.223	401.81258	509.95317
965.458	419.36966	528.60999
965.692	435.1488	548.37734
965.927	419.36966	537.71629
966.161	407.14637	527.05525
966.395	415.36931	536.60577
966.63	414.70258	541.71419
966.864	423.37	555.26259
967.098	436.03777	572.80889
967.333	418.48069	557.03943
967.567	427.81483	568.5889
967.801	454.92829	597.46255
968.035	445.59415	592.79834
968.27	454.26157	602.79307
968.504	438.9269	598.35097
968.738	441.14932	600.12781
968.972	457.37295	621.672
969.206	445.14967	613.0099
969.44	453.81708	627.89094
969.674	466.26261	639.88461
969.908	462.26226	641.21724
970.142	455.59502	641.43935
970.376	453.3726	641.21724
970.61	448.26105	634.55409
970.844	457.15071	647.21408
971.078	455.59502	650.54565
971.312	467.37381	669.86879
971.546	481.81951	686.74877
971.779	475.15226	683.4172
972.013	485.15313	699.18666
972.247	494.70951	713.62348
972.481	509.37745	731.8361
972.714	513.15556	739.16556
972.948	503.37693	737.16662
973.182	504.48814	740.49819
973.415	505.59935	745.3845
973.649	509.82193	751.15924
973.883	510.26642	756.26765
974.116	502.04348	752.49187
974.35	521.37849	774.25816
974.583	521.37849	775.81289
974.817	534.49074	791.36025
975.05	542.49143	808.01813
975.284	547.60298	812.68233
975.517	539.60229	807.79602
975.751	547.1585	821.34443
975.984	549.60316	825.78653
976.217	556.71488	839.77915
976.451	562.27092	845.10967
976.684	556.93713	841.33388
976.917	572.93851	861.54544
977.151	586.71748	881.9791
977.384	574.93868	871.31806
977.617	569.82713	871.54017
977.85	587.16197	886.64331
978.083	608.71939	911.74118
978.316	609.8306	915.73907
978.55	622.7206	932.84116
978.783	627.16543	935.72852
979.016	611.60853	923.95695
979.249	612.94198	929.06537
979.482	616.94232	935.28431
979.715	626.94319	942.83588
979.948	633.61043	953.27482
980.181	638.72199	959.93797
980.414	649.38958	972.82006
980.646	654.94561	980.59374
980.879	667.39114	997.25162
981.112	649.38958	978.59479
981.345	653.38992	981.48216
981.578	653.38992	984.36952
981.811	668.05786	1003.47056
982.043	673.39166	1003.69266
982.276	681.61459	1015.46423
982.509	691.61546	1021.90528
982.741	693.83787	1023.90422
982.974	706.28339	1037.89684
983.207	697.61598	1028.79053
983.439	705.17219	1037.89684
983.672	706.95012	1040.11789
983.904	717.17323	1046.78104
984.137	727.17409	1055.22103
984.369	729.84099	1057.21998
984.602	740.73082	1065.65997
984.834	745.39789	1070.99049
985.067	741.61979	1065.88207
985.299	740.73082	1062.99471
985.531	737.17496	1060.99576
985.764	747.84255	1064.54944
985.996	777.17842	1091.20205
986.228	754.28755	1067.65891
986.461	754.50979	1065.43786
986.693	758.06566	1067.88102
986.925	761.84376	1066.54839
987.157	764.95514	1068.54733
987.389	760.9548	1062.32839
987.621	777.17842	1074.32206
987.854	770.95566	1064.54944
988.086	781.84549	1072.76733
988.318	772.95584	1061.66208
988.55	766.51083	1054.77682
988.782	790.95739	1072.54522
989.014	781.84549	1058.55261
989.246	794.95774	1070.32417
989.478	793.17981	1060.32945
989.71	786.73481	1051.22314
989.941	796.95791	1058.3305
990.173	802.06947	1060.32945
990.405	802.06947	1054.99893
990.637	804.73637	1055.22103
990.869	810.51464	1056.10945
991.1	817.62637	1056.55366
991.332	823.40465	1057.88629
991.564	808.73671	1037.23052
991.796	803.18068	1029.01264
992.027	801.84723	1022.12738
992.259	819.18206	1036.12
992.49	822.0712	1030.34527
992.722	809.84792	1015.02002
992.954	823.18241	1027.90211
993.185	827.405	1025.01475
993.417	815.40396	1008.80108
993.648	810.95913	1000.8053
993.879	820.73775	1009.02318
994.111	828.29396	1005.4695
994.342	824.51586	997.25162
994.574	815.84844	985.70215
994.805	821.84896	981.26005
995.036	810.95913	968.37796
995.268	823.84913	980.14953
995.499	823.84913	975.48532
995.73	812.29258	957.71692
995.961	795.62447	936.39484
996.192	794.06878	931.95274
996.424	808.06999	941.50325
996.655	810.07016	934.39589
996.886	802.06947	925.9559
997.117	800.95826	921.95801
997.348	792.95757	908.4096
997.579	795.40222	905.74434
997.81	802.06947	907.07697
998.041	801.84723	904.41171
998.272	781.62325	881.9791
998.503	784.51239	882.20121
998.734	788.73498	877.98121
998.965	791.62412	877.537
999.196	776.28946	861.10123
999.426	777.84515	859.32439
999.657	797.62464	874.42753
999.888	791.40188	860.21281
1000.119	767.62204	835.55915
1000.349	765.62187	831.56126
1000.58	764.95514	827.56337
1000.811	762.51049	824.23179
1001.041	767.3998	826.23074
1001.272	760.73255	818.45706
1001.503	754.06531	807.35181
1001.733	742.95324	793.35919
1001.964	726.06289	774.03605
1002.194	726.72961	775.14658
1002.425	725.39616	771.5929
1002.655	730.50771	776.47921
1002.886	725.39616	769.37185
1003.116	741.84203	781.36552
1003.346	732.0634	769.59395
1003.577	725.17392	759.37712
1003.807	720.06237	751.82555
1004.037	704.28322	733.39083
1004.268	710.50598	739.83188
1004.498	708.72805	741.60872
1004.728	704.28322	730.50347
1004.958	696.94925	723.84032
1005.188	684.94821	709.62559
1005.418	680.94787	704.51718
1005.649	684.72597	707.62665
1005.879	696.72701	717.39927
1006.109	676.94752	700.07508
1006.339	672.50269	694.96666
1006.569	665.83545	686.74877
1006.799	662.05734	685.41614
1007.029	662.50182	682.75088
1007.259	664.72424	686.52667
1007.489	662.50182	682.52878
1007.718	658.94596	678.08668
1007.948	656.05682	674.97721
1008.178	630.27681	652.10039
1008.408	641.61113	660.09617
1008.638	637.38854	655.20986
1008.867	639.38871	656.54249
1009.097	637.61078	655.43196
1009.327	611.60853	631.44462
1009.556	625.3875	646.76987
1009.786	625.16526	643.8825
1010.016	622.49836	641.21724
1010.245	617.83129	635.66462
1010.475	615.16439	634.7762
1010.704	626.94319	645.43724
1010.934	599.60749	622.33831
1011.163	594.49593	616.11937
1011.393	591.16231	613.67622
1011.622	584.71731	606.12465
1011.851	583.16162	605.23623
1012.081	579.828	600.79413
1012.31	580.27248	602.12676
1012.539	584.71731	605.90254
1012.769	602.71887	624.55936
1012.998	576.27213	600.12781
1013.227	569.16041	594.57518
1013.456	557.15937	580.13836
1013.686	544.93609	568.5889
1013.915	556.2704	581.24888
1014.144	573.82748	599.23939
1014.373	568.93817	592.57624
1014.602	560.27075	585.02467
1014.831	550.04764	573.2531
1015.06	542.49143	568.5889
1015.289	549.38092	576.14047
1015.518	534.04625	560.81522
1015.747	539.82453	564.591
1015.976	556.04816	581.47099
1016.205	547.60298	574.58573
1016.434	540.7135	568.36679
1016.662	536.71315	564.591
1016.891	545.82505	575.02994
1017.12	539.15781	568.36679
1017.349	531.6016	558.81627
1017.577	533.15729	562.59206
1017.806	538.49108	568.36679
1018.035	532.93505	562.81416
1018.263	523.37866	556.37312
1018.492	529.15694	559.26048
1018.721	514.26676	542.3805
1018.949	512.93331	542.60261
1019.178	528.04573	556.59522
1019.406	511.59987	541.71419
1019.635	514.489	544.15734
1019.863	518.04487	548.37734
1020.091	514.04452	543.04682
1020.32	517.1559	547.48892
1020.548	515.82245	546.6005
1020.776	506.26607	539.04893
1021.005	517.1559	550.59839
1021.233	521.15625	555.7068
1021.461	511.15538	544.82366
1021.689	511.15538	544.60155
1021.918	502.04348	533.05209
1022.146	514.26676	545.71208
1022.374	510.04418	542.82471
1022.602	510.48866	545.48997
1022.83	501.599	535.27314
1023.058	497.15417	530.16472
1023.286	476.70795	509.50896
1023.514	483.15296	516.17211
1023.742	502.93245	533.4963
1023.97	503.82141	537.49419
1024.198	493.15382	523.27947
1024.426	489.8202	524.16789
1024.654	494.70951	527.72157
1024.882	483.81968	517.50474
1025.109	491.15365	522.61315
1025.337	486.93106	519.72579
1025.565	481.59727	512.17422
1025.793	479.15261	509.73106
1026.02	492.26486	523.05736
1026.248	490.48693	523.05736
1026.476	486.0421	517.06053
1026.703	490.48693	523.50157
1026.931	487.59779	523.50157
1027.158	487.59779	521.72473
1027.386	485.81986	520.3921
1027.613	467.15157	504.40054
1027.841	475.37451	509.73106
1028.068	471.15192	508.17632
1028.296	476.04123	512.84053
1028.523	482.48623	518.61526
1028.75	470.92968	505.95527
1028.978	480.7083	517.06053
1029.205	479.59709	513.72895
1029.432	479.81934	516.83842
1029.66	480.48606	515.06158
1029.887	467.8183	501.73528
1030.114	463.37347	497.29318
1030.341	462.70674	499.73633
1030.568	480.26382	515.06158
1030.795	480.7083	516.17211
1031.022	473.59657	510.84159
1031.249	468.26278	504.17843
1031.476	465.81812	501.51317
1031.703	466.48485	501.95738
1031.93	477.81916	513.50685
1032.157	471.5964	509.95317
1032.384	468.70726	503.29001
1032.611	462.70674	500.84686
1032.838	464.70692	499.73633
1033.065	465.81812	503.51212
1033.292	474.70778	509.06475
1033.518	468.48502	505.95527
1033.745	461.59553	497.07107
1033.972	463.59571	502.8458
1034.198	458.26191	499.95844
1034.425	463.59571	503.73422
1034.652	466.04036	506.17738
1034.878	456.0395	494.85002
1035.105	459.37312	494.40581
1035.331	457.37295	497.29318
1035.558	461.81778	501.06896
1035.784	453.3726	495.07213
1036.011	465.59588	507.51001
1036.237	464.26243	504.62264
1036.464	459.8176	499.95844
1036.69	455.15053	495.96055
1036.916	462.70674	499.51423
1037.143	470.04071	507.51001
1037.369	468.70726	509.28685
1037.595	453.15036	494.40581
1037.821	466.70709	506.84369
1038.048	447.81656	487.74266
1038.274	463.37347	500.62475
1038.5	437.8157	478.63636
1038.726	440.4826	483.74477
1038.952	456.92846	495.96055
1039.178	448.26105	487.07635
1039.404	444.48294	484.18898
1039.63	458.03967	495.73844
1039.856	448.03881	488.63108
1040.082	445.81639	488.63108
1040.308	443.81622	487.74266
1040.534	447.81656	491.74055
1040.76	448.48329	493.51739
1040.986	448.70553	490.40792
1041.211	450.92794	489.96371
1041.437	443.37173	481.52372
1041.663	434.03759	475.52688
1041.888	448.70553	489.74161
1042.114	437.14897	479.52478
1042.34	439.81587	483.74477
1042.565	447.59432	489.2974
1042.791	461.37329	504.84475
1043.017	448.92777	493.7395
1043.242	448.70553	489.07529
1043.468	434.92656	477.74793
1043.693	442.48277	487.29845
1043.919	457.59519	502.6237
1044.144	450.26122	494.18371
1044.369	442.92725	485.52161
1044.595	437.37121	483.07846
1044.82	440.03811	484.41109
1045.045	450.48346	495.73844
1045.271	428.7038	475.08267
1045.496	447.59432	491.29634
1045.721	444.03846	492.18476
1045.946	437.8157	486.63214
1046.171	437.59346	484.41109
1046.397	440.92708	488.40898
1046.622	432.25966	479.30267
1046.847	439.14915	486.41003
1047.072	432.92639	482.63425
1047.297	438.03794	486.41003
1047.522	437.37121	487.07635
1047.747	440.92708	487.96477
1047.972	438.70466	488.18687
1048.196	436.92673	485.52161
1048.421	435.59328	487.29845
1048.646	446.9276	496.40476
1048.871	433.14863	486.85424
1049.096	426.92587	480.19109
1049.32	436.48225	488.40898
1049.545	444.03846	500.40265
1049.77	431.14845	485.96582
1049.995	439.81587	492.85108
1050.219	437.37121	493.9616
1050.444	434.70432	490.85213
1050.668	426.25914	481.07951
1050.893	422.48104	478.63636
1051.117	425.37018	481.30162
1051.342	415.81379	469.97426
1051.566	428.03707	485.52161
1051.791	455.37277	514.39527
1052.015	437.8157	498.62581
1052.239	441.14932	504.40054
1052.464	434.25983	493.51739
1052.688	430.92621	488.40898
1052.912	431.14845	489.5195
1053.137	432.03742	491.51845
1053.361	429.14828	489.74161
1053.585	414.92483	476.63741
1053.809	416.03603	478.19214
1054.033	430.92621	489.2974
1054.257	438.48242	499.51423
1054.481	441.81604	501.95738
1054.706	424.25897	488.18687
1054.93	416.25827	479.30267
1055.154	423.81448	487.29845
1055.377	431.14845	497.95949
1055.601	425.81466	490.18582
1055.596	422.69858	487.94992
1055.829	417.80932	485.50684
1056.061	418.2538	488.83831
1056.294	411.80887	481.06487
1056.526	422.2541	491.05929
1056.758	418.47604	491.72559
1056.991	422.03186	493.72447
1057.223	411.36439	485.06264
1057.455	418.47604	494.83497
1057.688	403.80827	476.17871
1057.92	418.69828	488.83831
1058.152	425.80993	500.16532
1058.384	421.58739	496.83385
1058.617	412.69783	490.6151
1058.849	415.36469	497.50015
1059.081	415.58693	495.50126
1059.313	432.25486	512.60283
1059.545	432.25486	517.26689
1059.777	428.92127	514.60171
1060.009	431.81038	514.15752
1060.241	434.92173	515.7122
1060.473	425.36545	511.49234
1060.705	422.92082	506.38408
1060.937	420.25395	510.82604
1061.169	425.58769	517.48899
1061.401	430.69918	523.92984
1061.633	433.81053	525.48453
1061.865	432.25486	523.92984
1062.097	426.69888	515.04591
1062.329	437.14412	532.36957
1062.56	421.58739	515.26801
1062.792	430.47695	523.92984
1063.024	441.36666	536.81154
1063.256	437.58859	535.47895
1063.487	434.25501	528.5939
1063.719	420.69843	521.26466
1063.951	423.14306	524.37404
1064.182	425.36545	529.7044
1064.414	430.25471	533.92426
1064.646	433.81053	538.14413
1064.877	429.36575	533.70216
1065.109	421.36515	529.0381
1065.34	432.25486	539.47672
1065.572	434.92173	547.69436
1065.803	430.25471	543.69659
1066.035	429.14351	543.03029
1066.266	438.25531	549.47114
1066.497	423.80978	541.6977
1066.729	431.81038	546.13967
1066.96	441.81113	562.13074
1067.191	448.92278	567.9053
1067.423	424.92097	549.69324
1067.654	418.69828	546.80596
1067.885	423.58754	552.58052
1068.116	420.92067	544.58498
1068.348	426.47664	555.0236
1068.579	446.70039	574.79035
1068.81	450.25622	583.67428
1069.041	444.70024	579.89861
1069.272	426.69888	561.68655
1069.503	434.25501	571.68097
1069.734	430.92142	571.45887
1069.965	451.36741	590.11513
1070.196	451.14517	595.22339
1070.427	444.478	587.89414
1070.658	440.25546	588.78254
1070.889	445.36696	595.00129
1071.12	440.69994	591.00352
1071.351	439.14427	590.78142
1071.582	437.81083	594.77919
1071.813	449.36726	607.88299
1072.043	454.03428	614.76804
1072.274	443.36681	607.66089
1072.505	441.81113	607.21669
1072.736	445.36696	610.77027
1072.966	449.5895	620.98679
1073.197	455.58995	626.98344
1073.428	456.70115	631.42541
1073.658	457.81234	632.9801
1073.889	449.36726	630.98121
1074.12	450.25622	629.20442
1074.35	451.81189	636.53367
1074.581	456.03443	641.86403
1074.811	457.5901	650.52586
1075.042	460.25697	657.633
1075.272	457.36786	655.63412
1075.503	461.14593	659.40979
1075.733	460.03473	663.85176
1075.963	460.92369	664.29595
1076.194	463.8128	673.62408
1076.424	462.92384	676.73346
1076.654	454.701	672.51359
1076.885	464.92399	686.94998
1077.115	455.58995	676.95555
1077.345	474.25803	699.83168
1077.575	461.36817	693.83502
1077.806	466.25742	700.49797
1078.036	471.59116	714.26807
1078.266	479.14729	723.152
1078.496	483.81431	731.81383
1078.726	458.25682	712.26918
1078.956	468.25758	725.81718
1079.186	475.59146	738.92097
1079.416	496.48193	760.9087
1079.646	498.48208	766.68326
1079.876	488.9258	762.90759
1080.106	493.59282	772.90201
1080.336	476.03594	760.46451
1080.566	493.59282	779.78706
1080.796	509.81627	801.99689
1081.026	494.0373	792.00246
1081.255	480.48072	780.67545
1081.485	491.37043	792.44666
1081.715	489.37028	801.10849
1081.945	494.70402	815.54488
1082.174	510.03851	832.86855
1082.404	492.48163	818.65426
1082.634	499.59327	833.09064
1082.863	525.373	865.73909
1083.093	516.03896	861.96342
1083.323	522.26165	876.84401
1083.552	511.59418	867.29378
1083.782	513.37209	872.84624
1084.011	526.70643	894.38977
1084.241	520.92822	892.61298
1084.47	523.59509	905.49468
1084.7	536.70719	920.81946
1084.929	530.4845	925.26143
1085.158	525.81748	926.81612
1085.388	518.92807	929.2592
1085.617	510.03851	923.92884
1085.846	518.70583	939.69782
1086.076	517.15016	946.80496
1086.305	531.37345	967.23801
1086.534	541.81869	987.22685
1086.763	534.92928	987.67105
1086.992	546.26347	1009.21458
1087.222	556.04198	1024.53936
1087.451	569.37632	1048.30388
1087.68	571.37647	1058.2983
1087.909	562.04243	1053.63424
1088.138	560.26452	1062.29607
1088.367	560.93124	1072.73469
1088.596	564.04259	1084.95009
1088.825	562.70915	1093.16773
1089.054	556.04198	1090.72465
1089.283	570.26528	1118.48693
1089.512	571.82095	1126.48247
1089.741	581.59947	1149.80279
1089.969	592.26694	1166.90436
1090.198	592.93366	1179.78606
1090.427	586.71096	1178.89767
1090.656	593.15589	1197.99812
1090.885	594.71157	1207.32624
1091.113	600.0453	1227.31509
1091.342	603.60113	1240.64099
1091.571	596.48948	1247.52603
1091.799	613.82412	1270.62425
1092.028	626.49174	1299.49703
1092.257	613.60188	1293.72248
1092.485	604.26784	1298.38654
1092.714	621.15801	1327.70351
1092.942	641.38176	1357.02048
1093.171	643.38191	1372.12317
1093.399	653.38266	1396.99818
1093.627	658.27192	1414.54394
1093.856	642.27071	1409.43568
1094.084	644.04863	1424.98256
1094.313	646.27102	1439.41895
1094.541	654.27162	1460.96248
1094.769	661.82775	1483.17231
1094.998	665.82805	1499.38548
1095.226	678.94015	1523.81629
1095.454	684.49612	1543.80514
1095.682	697.16375	1570.67903
1095.91	676.27328	1565.34867
1096.139	679.8291	1585.11542
1096.367	680.9403	1600.8844
1096.595	696.05255	1629.09088
1096.823	698.49718	1646.85874
1097.051	704.94211	1668.18017
1097.279	715.83182	1696.16456
1097.507	719.16541	1712.37773
1097.735	734.27766	1739.47372
1097.963	725.83258	1747.24716
1098.191	734.72214	1775.89784
1098.419	737.38901	1795.66459
1098.646	748.94543	1820.76169
1098.874	760.05738	1848.30188
1099.102	763.39097	1869.40121
1099.33	775.83635	1900.05078
1099.558	782.05905	1923.81529
1099.785	779.16994	1937.14119
1100.013	781.39233	1956.46374
1100.241	780.28113	1970.23383
1100.468	788.72622	2003.10438
1100.696	814.95042	2047.52403
1100.924	797.61578	2050.41131
1101.151	802.28279	2069.28967
1101.379	809.39444	2097.49615
1101.606	816.95057	2121.92696
1101.834	822.72878	2149.24505
1102.061	818.06176	2163.23724
1102.289	837.6188	2206.3243
1102.516	833.39625	2221.20489
1102.743	849.6197	2256.74061
1102.971	846.50836	2271.177
1103.198	845.39716	2292.05424
1103.425	873.62151	2338.02858
1103.653	866.06539	2356.46274
1103.88	883.62227	2391.99847
1104.107	885.17794	2414.65249
1104.334	885.17794	2432.86455
1104.561	901.17915	2474.84112
1104.789	908.95752	2505.26859
1105.016	915.84692	2531.47618
1105.243	926.73664	2560.57106
1105.47	936.73739	2596.10678
1105.697	950.29397	2626.09005
1105.924	961.62816	2663.40256
1106.151	950.29397	2676.06216
1106.378	954.29427	2702.04766
1106.605	961.18368	2728.69946
1106.832	984.74101	2779.11577
1107.058	991.85266	2805.76756
1107.285	988.74132	2827.31109
1107.512	1008.29835	2871.95285
1107.739	1020.07702	2908.59906
1107.966	1018.52134	2922.36916
1108.192	1023.63284	2954.57341
1108.419	1040.96748	2992.33011
1108.646	1053.85734	3032.9741
1108.872	1061.63571	3058.7375
1109.099	1060.52451	3086.94398
1109.326	1073.85885	3118.92613
1109.552	1073.41438	3146.02212
1109.779	1094.30484	3189.33129
1110.005	1105.86127	3227.08799
1110.232	1100.74977	3244.41166
1110.458	1095.41604	3266.39939
1110.685	1104.3056	3295.93846
1110.911	1126.30726	3345.46638
1111.138	1141.41951	3377.22643
1111.364	1144.7531	3408.32019
1111.59	1154.75385	3439.63605
1111.817	1156.97624	3468.50882
1112.043	1169.8661	3505.15504
1112.269	1186.75627	3548.4642
1112.495	1193.64568	3580.66845
1112.721	1186.75627	3600.2131
1112.948	1201.86852	3632.41735
1113.174	1216.31405	3670.17406
1113.4	1232.09302	3707.26447
1113.626	1230.53735	3733.47207
1113.852	1241.6493	3767.67521
1114.078	1272.09604	3826.30915
1114.304	1276.31858	3848.07478
1114.53	1267.8735	3865.17635
1114.756	1276.31858	3895.60381
1114.982	1287.43053	3934.91521
1115.208	1295.87562	3964.23218
1115.434	1316.98832	4009.98443
1115.66	1324.09997	4037.52461
1115.885	1330.98938	4070.61726
1116.111	1329.43371	4092.38289
1116.337	1327.43355	4110.81705
1116.563	1339.21222	4140.80031
1116.788	1353.88	4179.66751
1117.014	1370.32568	4217.42422
1117.24	1380.99315	4255.18093
1117.465	1407.66183	4302.70996
1117.691	1414.329	4331.36064
1117.916	1417.21811	4351.79368
1118.142	1425.88543	4386.88521
1118.367	1420.32946	4400.4332
1118.593	1441.88664	4447.07384
1118.818	1455.22098	4478.1676
1119.044	1460.99919	4506.15198
1119.269	1469.44428	4529.4723
1119.495	1469.44428	4557.45669
1119.72	1478.1116	4587.43995
1119.945	1497.00191	4628.30604
1120.171	1521.67044	4669.39422
1120.396	1517.89238	4687.60628
1120.621	1526.5597	4712.03709
1120.846	1531.22672	4741.79826
1121.071	1543.22762	4768.22795
1121.297	1553.8951	4803.09738
1121.522	1570.78526	4836.63422
1121.747	1582.11945	4871.94785
1121.972	1589.00886	4893.49138
1122.197	1601.00977	4929.24921
1122.422	1591.00901	4932.80278
1122.647	1613.23291	4977.44453
1122.872	1619.01112	4996.98918
1123.097	1635.67905	5032.30281
1123.322	1647.01324	5059.1767
1123.547	1632.12323	5067.39433
1123.771	1656.34728	5104.92894
1123.996	1669.68162	5135.13431
1124.221	1679.90461	5156.01155
1124.446	1684.34939	5181.55285
1124.67	1692.34999	5198.87652
1124.895	1714.57389	5238.85421
1125.12	1699.90612	5233.52385
1125.345	1706.35105	5256.17787
1125.569	1713.68494	5269.05957
1125.794	1716.79628	5287.71583
1126.018	1724.35241	5301.70802
1126.243	1732.13078	5323.69575
1126.467	1748.13198	5350.12544
1126.692	1759.91065	5376.11094
1126.916	1788.135	5406.09421
1127.141	1771.0226	5401.65224
1127.365	1773.68947	5411.42457
1127.589	1773.24499	5421.86319
1127.814	1769.46693	5423.41788
1128.038	1788.80172	5455.17793
1128.262	1814.58145	5488.04848
1128.487	1819.69294	5508.25942
1128.711	1819.4707	5509.14781
1128.935	1819.4707	5519.80853
1129.159	1823.47101	5523.5842
1129.383	1839.24997	5548.68131
1129.607	1831.24937	5547.57081
1129.832	1844.58371	5571.55743
1130.056	1867.25209	5597.54293
1130.28	1869.25224	5610.20253
1130.504	1870.80791	5611.75722
1130.728	1876.14165	5624.41682
1130.952	1892.14286	5637.29852
1131.175	1891.2539	5644.18357
1131.399	1888.14255	5642.62888
1131.623	1898.81003	5659.28625
1131.847	1910.81093	5670.16906
1132.071	1912.58884	5677.9425
1132.295	1910.36645	5672.83424
1132.518	1922.14512	5689.04742
1132.742	1911.47765	5674.38893
1132.966	1917.70034	5684.38335
1133.189	1937.25737	5697.04296
1133.413	1929.92349	5692.60099
1133.637	1935.7017	5694.82197
1133.86	1944.14678	5705.48269
1134.084	1943.03559	5701.04072
1134.307	1954.59202	5714.81082
1134.531	1956.36993	5711.25725
1134.754	1950.36948	5704.5943
1134.978	1966.14844	5712.58984
1135.201	1975.92696	5721.69586
1135.424	1970.81546	5705.03849
1135.648	1975.26024	5707.92577
1135.871	1967.0374	5691.7126
1136.094	1983.48309	5709.92466
1136.317	1980.1495	5695.93246
1136.541	1986.59443	5698.15345
1136.764	1978.59383	5677.49831
1136.987	1978.81607	5671.94585
1137.21	1957.70336	5641.96258
1137.433	1966.59292	5643.29517
1137.656	1983.48309	5648.18133
1137.879	1989.48354	5646.18245
1138.102	1975.92696	5621.52954
1138.325	1978.81607	5617.30967
1138.548	1983.92756	5607.98155
1138.771	1977.03816	5596.65453
1138.994	1984.59428	5589.99159
1139.217	1983.48309	5585.77172
1139.44	1977.26039	5563.78399
1139.663	1978.59383	5557.12104
1139.886	1989.70578	5554.45586
1140.108	1991.26145	5546.01613
1140.331	1987.48339	5523.8063
1140.554	1995.03951	5524.25049
1140.777	1992.81712	5506.26053
1140.999	1991.03921	5502.26277
1141.222	1989.48354	5485.1612
1141.444	1978.59383	5462.95137
1141.667	1980.81622	5452.73485
1141.889	1977.92711	5434.74489
1142.112	1977.48263	5422.97368
1142.334	1986.81667	5422.30738
1142.557	1971.92666	5388.99264
1142.779	1985.261	5391.21363
1143.002	1980.81622	5368.3375
1143.224	1983.92756	5359.89777
1143.446	1979.26055	5341.68571
1143.669	1967.25964	5317.6991
1143.891	1957.9256	5290.15891
1144.113	1959.92575	5279.49819
1144.335	1974.14905	5274.16783
1144.558	1975.26024	5264.17341
1144.78	1965.03725	5234.63434
1145.002	1959.25904	5216.20018
1145.224	1953.9253	5189.32629
1145.446	1955.25873	5177.55508
1145.668	1961.48143	5162.0082
1145.89	1955.48097	5146.01713
1146.112	1945.03574	5118.47694
1146.334	1941.92439	5102.26376
1146.556	1937.25737	5072.94679
1146.778	1940.14648	5064.28496
1147	1941.70215	5047.18339
1147.221	1938.36857	5029.19343
1147.443	1925.47871	4994.7682
1147.665	1927.7011	4985.21797
1147.887	1919.03378	4955.4568
1148.108	1922.36736	4947.90546
1148.33	1921.03393	4922.58626
1148.552	1907.47735	4894.60187
1148.773	1906.36615	4873.05834
1148.995	1903.69928	4856.84517
1149.217	1905.92167	4836.63422
1149.438	1895.47644	4810.42663
1149.66	1904.81048	4800.4322
1149.881	1897.03211	4782.44224
1150.102	1888.58703	4750.90429
1150.324	1877.47508	4725.58508
1150.545	1877.69732	4700.26588
1150.767	1885.03121	4693.82503
1150.988	1878.58628	4668.50583
1151.209	1858.14029	4631.85961
1151.431	1863.69626	4616.31273
1151.652	1844.36147	4582.99799
1151.873	1852.36208	4568.3395
1152.094	1828.80474	4531.24909
1152.315	1827.69355	4506.81828
1152.536	1839.69445	4506.81828
1152.757	1825.02668	4474.61403
1152.979	1816.13712	4451.29371
1153.2	1821.69309	4432.85955
1153.421	1810.13667	4407.98454
1153.642	1804.13621	4380.22226
1153.862	1799.46919	4362.0102
1154.083	1801.46934	4341.57716
1154.304	1795.46889	4321.58831
1154.525	1786.80157	4293.60393
1154.746	1785.46814	4276.28026
1154.967	1771.24484	4242.96552
1155.187	1760.57737	4216.98002
1155.408	1768.13349	4200.76685
1155.629	1752.799	4176.33604
1155.85	1751.02109	4154.34831
1156.07	1753.46572	4142.7992
1156.291	1759.0217	4128.14071
1156.511	1743.24273	4098.37954
1156.732	1736.79779	4071.28355
1156.952	1719.46315	4041.07819
1157.173	1719.90763	4019.97885
1157.393	1734.35317	4017.75787
1157.614	1722.35226	3986.88621
1157.834	1708.57344	3962.67749
1158.055	1695.01686	3931.36164
1158.275	1693.90567	3915.81476
1158.495	1699.01716	3903.37725
1158.716	1675.01535	3866.95314
1158.936	1685.01611	3861.62278
1159.156	1680.79357	3842.96652
1159.376	1667.68147	3813.42745
1159.596	1665.45908	3795.43749
1159.816	1664.57012	3775.89284
1160.037	1647.67996	3749.68525
1160.257	1646.34652	3733.47207
1160.477	1640.79055	3712.15064
1160.697	1635.01233	3689.49661
1160.917	1632.78994	3675.94862
1161.137	1630.56755	3654.18299
1161.356	1627.23397	3639.0803
1161.576	1616.78873	3613.539
1161.796	1615.01082	3602.65618
1162.016	1620.5668	3589.77448
1162.236	1607.01022	3568.45305
1162.456	1591.67573	3536.2488
1162.675	1595.45379	3527.58697
1162.895	1598.3429	3512.92848
1163.115	1578.11915	3482.50102
1163.334	1577.00795	3465.39945
1163.554	1576.34124	3452.73985
1163.774	1567.67391	3430.53002
1163.993	1557.67316	3408.98649
1164.213	1550.33927	3386.55456
1164.432	1542.78315	3370.78558
1164.652	1522.5594	3330.1416
1164.871	1534.11583	3328.36481
1165.09	1553.22838	3332.80678
1165.31	1534.33806	3297.93735
1165.529	1529.44881	3276.17171
1165.748	1514.33655	3249.29782
1165.968	1502.55789	3224.20072
1166.187	1500.77998	3206.43285
1166.406	1491.66818	3184.00093
1166.625	1484.33429	3165.78887
1166.844	1465.66621	3130.25314
1167.064	1461.22143	3117.14935
1167.283	1466.33293	3105.15604
1167.502	1470.33323	3100.04778
1167.721	1465.66621	3080.05893
1167.94	1446.7759	3052.07455
1168.159	1428.99678	3021.86918
1168.378	1430.99693	3016.31673
1168.597	1433.21932	3000.32565
1168.815	1425.44095	2978.56002
1168.805	1408.74383	2989.49578
1169.033	1400.07669	2972.16794
1169.26	1395.18754	2950.17492
1169.488	1384.74252	2929.29266
1169.716	1385.63146	2916.63001
1169.943	1380.52007	2904.85597
1170.171	1376.74208	2889.0832
1170.399	1362.96355	2867.75663
1170.626	1362.74131	2858.87056
1170.854	1343.40692	2830.87945
1171.081	1352.51853	2826.65856
1171.309	1356.51875	2818.88325
1171.536	1348.51831	2797.33453
1171.764	1334.51755	2777.11873
1171.991	1333.62861	2761.56811
1172.219	1326.29487	2751.79343
1172.446	1337.85106	2747.7947
1172.673	1335.62872	2735.79851
1172.901	1324.517	2718.47067
1173.128	1322.07242	2704.69726
1173.355	1317.84997	2690.92386
1173.583	1306.96048	2672.04096
1173.81	1292.51525	2646.71566
1174.037	1290.2929	2634.27517
1174.264	1288.73726	2622.72328
1174.491	1292.73748	2618.5024
1174.719	1289.6262	2608.94987
1174.946	1284.07034	2595.84292
1175.173	1267.40276	2571.18408
1175.4	1279.40342	2574.96066
1175.627	1258.95785	2545.41448
1175.854	1263.40254	2544.30372
1176.081	1270.06957	2542.0822
1176.308	1262.5136	2527.42019
1176.535	1248.9573	2508.53729
1176.762	1235.17877	2488.09933
1176.989	1231.40079	2476.99175
1177.215	1232.95643	2469.21644
1177.442	1235.62324	2460.77467
1177.669	1230.28961	2452.3329
1177.896	1218.06672	2431.00634
1178.123	1208.06618	2409.90192
1178.349	1213.3998	2408.56901
1178.576	1214.28874	2403.90383
1178.803	1205.6216	2386.57599
1179.029	1198.5101	2373.24689
1179.256	1194.95435	2363.47221
1179.483	1179.39794	2341.9235
1179.709	1180.73134	2327.03933
1179.936	1189.62072	2329.70515
1180.162	1189.39849	2320.81908
1180.389	1162.50812	2287.05202
1180.615	1154.06322	2269.05773
1180.842	1149.39629	2258.6166
1181.068	1138.06234	2237.06788
1181.295	1137.39564	2230.62548
1181.521	1151.3964	2228.40396
1181.747	1152.95205	2221.07296
1181.974	1139.39575	2198.85778
1182.2	1114.06103	2165.31287
1182.426	1115.1722	2157.75972
1182.653	1106.50506	2141.32049
1182.879	1119.83912	2142.6534
1183.105	1116.06114	2135.54454
1183.331	1105.61612	2112.21861
1183.557	1098.06015	2099.55596
1183.783	1099.61579	2095.77938
1184.01	1087.61513	2076.23003
1184.236	1076.28118	2056.68068
1184.462	1071.83649	2045.57309
1184.688	1080.9481	2045.12879
1184.914	1078.94799	2040.4636
1185.14	1066.50287	2016.47122
1185.366	1058.28019	2005.14148
1185.592	1054.05774	1992.25668
1185.817	1055.83561	1989.81301
1186.043	1052.94657	1981.14909
1186.269	1050.94646	1974.04024
1186.495	1046.94624	1960.26683
1186.721	1034.05664	1946.04912
1186.946	1025.83397	1931.60926
1187.172	1027.83408	1927.16622
1187.398	1025.16727	1916.28079
1187.624	1024.0561	1911.1713
1187.849	1023.83386	1902.50738
1188.075	1016.05566	1890.28904
1188.301	1011.38873	1882.06942
1188.526	1007.83298	1874.96057
1188.752	1003.3883	1864.07513
1188.977	1002.94383	1859.1878
1189.203	995.38786	1845.41439
1189.428	985.38731	1827.64225
1189.654	988.27636	1824.75428
1189.879	971.38654	1809.20366
1190.104	986.05401	1817.20112
1190.33	970.94207	1797.42962
1190.555	966.71962	1790.76506
1190.781	971.83101	1790.76506
1191.006	977.16464	1785.87773
1191.231	976.9424	1785.21127
1191.456	947.16299	1752.11066
1191.682	950.49651	1752.55497
1191.907	956.49684	1751.66636
1192.132	970.94207	1757.66446
1192.357	962.7194	1746.33472
1192.582	950.49651	1735.22713
1192.807	952.49662	1733.44992
1193.032	929.82871	1704.57019
1193.257	942.94054	1711.4569
1193.482	955.83014	1720.34297
1193.707	936.71798	1692.35185
1193.932	916.49465	1672.8025
1194.157	915.60571	1665.91579
1194.382	914.2723	1661.02846
1194.607	917.16135	1657.91833
1194.832	925.16179	1666.58225
1195.057	903.38282	1637.48037
1195.281	905.60516	1633.03734
1195.506	925.38402	1651.92024
1195.731	912.9389	1638.36898
1195.956	915.82794	1634.1481
1196.18	897.16026	1612.15508
1196.405	890.93769	1598.82597
1196.63	901.60494	1609.04495
1196.854	888.71535	1591.05066
1197.079	891.15993	1589.9399
1197.303	896.93802	1589.9399
1197.528	887.82641	1581.27599
1197.752	876.93693	1564.1703
1197.977	868.49202	1551.06335
1198.201	856.04689	1532.40261
1198.426	856.49136	1533.73552
1198.65	848.04645	1521.73932
1198.875	857.3803	1528.84818
1199.099	867.60308	1534.84628
1199.323	853.15785	1516.85199
1199.548	859.82488	1519.0735
1199.772	864.26956	1520.62856
1199.996	871.38107	1525.73805
1200.22	869.60319	1520.40641
1200.444	856.49136	1501.07921
1200.669	850.2688	1492.8596
1200.893	843.60177	1480.4191
1201.117	842.93506	1477.08683
1201.341	836.26803	1467.75645
1201.565	822.93397	1453.31659
1201.789	834.49016	1462.64696
1202.013	830.04547	1453.7609
1202.237	835.37909	1453.7609
1202.461	838.04591	1458.20393
1202.685	834.71239	1447.7628
1202.909	819.60045	1433.10078
1203.133	822.93397	1431.76787
1203.356	816.0447	1423.99256
1203.58	819.82269	1423.99256
1203.804	814.26683	1416.21725
1204.028	805.82192	1403.33245
1204.251	813.82236	1411.32992
1204.475	823.8229	1413.99574
1204.699	803.37734	1393.11347
1204.922	793.37679	1378.89576
1205.146	800.48829	1387.78183
1205.37	815.378	1399.77803
1205.593	811.82225	1394.44638
1205.817	817.37811	1397.77866
1206.04	812.93342	1390.00335
1206.264	794.0435	1366.67742
1206.487	787.5987	1356.01414
1206.711	788.04317	1352.68186
1206.934	788.04317	1348.68313
1207.157	785.82082	1347.35022
1207.381	783.59848	1343.57364
1207.604	788.9321	1346.01731
1207.827	788.2654	1343.35149
1208.051	797.59925	1347.35022
1208.274	772.26453	1320.46986
1208.497	769.81995	1312.69455
1208.72	760.93057	1305.36354
1208.943	774.48687	1310.69518
1209.167	767.37537	1305.80785
1209.39	766.70867	1302.91987
1209.613	769.81995	1307.14076
1209.836	766.2642	1299.14329
1210.059	771.59782	1303.80848
1210.282	757.59706	1286.25849
1210.505	760.70834	1286.7028
1210.728	757.15259	1274.7066
1210.951	761.15281	1278.03888
1211.174	765.37526	1279.14964
1211.396	760.93057	1276.48382
1211.619	764.93079	1278.48318
1211.842	764.26409	1277.15027
1212.065	752.93013	1262.04396
1212.287	749.15215	1255.82371
1212.51	739.37383	1242.0503
1212.733	742.26288	1245.38258
1212.956	765.81973	1260.71105
1213.178	737.59596	1235.38575
1213.401	736.48479	1225.38892
1213.623	732.26233	1224.50031
1213.846	730.92893	1221.16804
1214.068	729.81776	1218.94652
1214.291	718.92827	1205.83957
1214.513	732.26233	1219.16867
1214.736	717.1504	1201.61869
1214.958	726.26201	1206.28387
1215.181	711.3723	1189.84464
1215.403	701.59399	1180.95858
1215.625	724.2619	1197.84211
1215.848	709.14996	1183.18009
1216.07	718.92827	1188.06743
1216.292	711.3723	1179.40351
1216.514	702.70516	1168.51808
1216.737	709.59443	1174.96048
1216.959	712.26124	1172.29466
1217.181	709.14996	1168.96238
1217.403	711.3723	1170.07314
1217.625	711.81677	1169.85099
1217.847	716.92816	1169.18453
1218.069	718.03933	1169.85099
1218.291	698.92717	1146.08075
1218.513	693.14908	1138.9719
1218.735	690.7045	1135.41747
1218.957	704.2608	1149.41303
1219.179	703.81633	1147.41367
1219.401	689.59333	1129.86368
1219.622	699.14941	1142.08202
1219.844	702.48292	1141.19342
1220.066	689.59333	1128.75292
1220.288	686.48205	1120.53331
1220.509	697.59377	1130.08583
1220.731	698.03824	1129.64153
1220.953	693.81578	1122.97698
1221.174	685.81535	1114.31306
1221.396	690.48227	1114.53521
1221.618	679.81502	1102.98332
1221.839	693.81578	1114.09091
1222.061	694.03802	1110.09218
1222.282	679.14831	1097.65168
1222.504	663.59191	1078.54663
1222.725	663.36967	1077.65802
1222.946	674.48139	1088.76561
1223.168	676.03703	1090.32067
1223.389	671.81458	1081.21245
1223.61	673.81469	1079.87954
1223.832	666.03648	1069.88271
1224.053	667.81436	1071.21562
1224.274	674.03692	1075.65866
1224.495	675.14809	1075.43651
1224.717	657.14711	1052.55488
1224.938	660.48062	1056.99791
1225.159	663.59191	1057.44222
1225.38	667.81436	1063.88462
1225.601	656.4804	1046.55678
1225.822	656.92487	1048.7783
1226.043	679.59278	1067.88335
1226.264	673.37022	1058.77513
1226.485	654.03583	1038.55932
1226.706	653.36912	1037.44856
1226.927	654.4803	1033.22768
1227.148	652.70242	1032.78337
1227.369	660.92509	1039.67008
1227.589	659.81392	1034.11628
1227.81	654.92476	1029.22895
1228.031	646.03539	1019.45427
1228.252	630.70122	1000.34922
1228.472	632.70132	1006.12517
1228.693	633.59026	1003.90365
1228.914	640.25729	1009.45744
1229.134	640.03506	1007.90238
1229.355	656.25817	1021.45364
1229.575	653.14689	1013.90048
1229.796	643.81304	1008.12453
1230.016	643.14634	1001.23783
1230.237	626.25653	984.13215
1230.457	638.25718	993.68467
1230.678	640.70176	993.90682
1230.898	637.36825	989.46379
1231.118	634.03473	986.79797
1231.339	627.14546	974.57962
1231.559	625.81206	973.91317
1231.779	631.59015	978.13405
1231.999	646.70209	989.68594
1232.22	629.59004	973.02456
1232.44	628.0344	971.4695
1232.66	622.47854	963.69419
1232.88	620.47843	960.58406
1233.1	624.92312	963.02773
1233.32	631.14568	970.13659
1233.54	631.81239	967.69292
1233.76	627.3677	963.69419
1233.98	630.25675	964.36064
1234.2	608.92224	939.2575
1234.42	622.03407	951.69799
1234.64	620.2562	949.25433
1234.86	626.92323	952.36445
1235.08	624.70089	949.47648
1235.299	602.03298	926.15055
1235.519	619.14503	940.36826
1235.739	620.03396	940.1461
1235.959	618.25609	935.92522
1236.178	616.25598	932.59295
1236.398	614.03364	933.2594
1236.618	628.92334	944.81129
1236.837	606.0332	919.9303
1237.057	604.92203	915.26511
1237.276	604.03309	914.82081
1237.496	599.14393	906.82335
1237.715	599.81063	903.93537
1237.935	596.69935	899.93664
1238.154	599.36617	906.37904
1238.373	607.3666	908.15626
1238.593	628.47887	928.37206
1238.812	603.58862	902.15816
1239.031	599.14393	898.60373
1239.251	587.36551	883.71957
1239.47	577.80943	872.38983
1239.689	588.03221	882.38666
1239.908	610.03342	902.15816
1240.127	604.47756	895.93791
1240.347	597.58829	888.1626
1240.566	588.25445	875.7221
1240.785	582.92082	872.38983
1241.004	591.36573	877.05501
1241.223	575.14262	861.9487
1241.442	582.92082	867.05819
1241.661	600.2551	884.16387
1241.88	594.69924	875.94426
1242.099	588.92115	871.94552
1242.317	587.14327	865.05882
1242.536	595.58818	876.61071
1242.755	590.47679	867.50249
1242.974	580.25401	859.72718
1243.193	586.0321	859.28288
1243.411	592.69913	866.16958
1243.63	588.92115	860.83794
1243.849	582.25412	855.72845
1244.067	586.6988	858.17212
1244.286	571.36463	842.39935
1244.504	570.92016	839.51137
1244.723	584.6987	857.72781
1244.941	570.25346	840.39998
1245.16	574.25368	841.28859
1245.378	580.47624	842.6215
1245.597	574.25368	840.62213
1245.815	580.69848	843.0658
1246.033	578.03166	842.84365
1246.252	570.25346	829.29239
1246.47	581.36518	840.62213
1246.688	587.80998	843.95441
1246.907	577.58719	836.84555
1247.125	579.80954	834.17973
1247.343	568.92005	823.2943
1247.561	582.92082	835.29049
1247.779	577.80943	833.29112
1247.997	580.03177	832.84682
1248.215	569.80899	824.84936
1248.433	566.03101	816.18544
1248.651	543.3631	790.19369
1248.869	554.69705	798.63546
1249.087	569.36452	814.18608
1249.305	572.69804	817.51835
1249.523	561.36408	808.63228
1249.741	562.47526	805.52216
1249.959	565.14207	805.52216
1250.176	556.47493	796.85824
1250.394	563.80866	804.4114
1250.612	558.47504	799.30191
1250.83	551.808	792.85951
1251.047	550.69683	789.08293
1251.265	564.0309	800.19052
1251.483	563.14196	797.5247
1251.7	555.80822	793.08166
1251.918	563.80866	797.969
1252.135	561.14185	798.19115
1252.353	561.14185	794.41457
1252.57	558.69727	793.08166
1252.788	544.0298	775.97598
1253.005	548.91896	781.08547
1253.222	545.36321	774.19877
1253.44	548.69672	778.41965
1253.657	557.36386	785.75066
1253.874	544.6965	776.64243
1254.091	557.36386	781.97408
1254.309	553.58588	777.08674
1254.526	555.36375	778.86395
1254.743	555.14152	780.19686
1254.96	540.02958	763.53548
1255.177	536.02936	763.31333
1255.394	538.47394	761.98042
1255.611	553.58588	775.53168
1255.828	554.69705	775.08737
1256.045	548.25225	767.08991
1256.262	543.3631	761.98042
1256.479	540.25182	759.98105
1256.696	543.14086	757.75954
1256.913	554.91929	771.7551
1257.13	550.91907	765.3127
1257.346	542.25193	754.87157
1257.563	538.47394	751.31714
1257.78	536.69607	751.76144
1257.997	541.14075	753.53865
1258.213	547.80779	758.8703
1258.43	543.80757	756.20448
1258.647	534.25149	747.98486
1258.863	539.58511	749.53992
1259.08	534.25149	746.65195
1259.296	538.91841	748.20701
1259.513	539.80735	748.65132
1259.729	530.02903	737.09943
1259.946	532.25138	738.65449
1260.162	531.14021	737.76588
1260.378	535.36266	743.76398
1260.595	528.69563	736.65512
1260.811	541.80746	750.87283
1261.027	539.36288	744.87474
1261.243	534.47372	740.20955
1261.46	529.8068	732.65639
1261.676	532.25138	736.65512
1261.892	542.91863	744.20828
1262.108	541.14075	742.87537
1262.324	527.13999	725.10323
1262.54	538.91841	737.32158
1262.756	520.69519	718.43868
1262.972	534.47372	733.545
1263.188	514.69486	709.33046
1263.404	515.36156	714.2178
1263.62	528.69563	727.1026
1263.836	519.13955	719.77159
1264.052	515.80603	711.99628
1264.268	525.80658	722.43741
1264.483	518.47285	711.77413
1264.699	515.5838	708.66401
1264.915	515.80603	708.88616
1265.13	521.58413	713.10704
1265.346	521.13966	711.32983
1265.562	520.47295	711.99628
1265.777	521.36189	711.10768
1265.993	511.58358	703.33236
1266.208	506.02772	696.00136
1266.424	520.02849	708.44185
1266.639	510.25017	697.11212
1266.855	511.36134	696.44566
1267.07	516.2505	701.11085
1267.286	529.36233	714.88425
1267.501	517.36167	703.11021
1267.716	516.2505	700.8887
1267.932	504.69431	687.11529
1268.147	512.25028	696.66781
1268.362	529.58457	709.99692
1268.577	523.80647	703.11021
1268.792	514.69486	695.11275
1269.007	507.58336	688.4482
1269.223	508.69453	689.11465
1269.438	518.47285	700.22224
1269.653	499.13845	679.33998
1269.868	514.25039	696.44566
1270.083	515.5838	694.00199
1270.298	507.58336	685.56023
1270.512	507.80559	683.11656
1270.727	512.91699	688.0039
1270.942	503.36091	676.0077
1271.157	508.25006	681.78365
1271.372	504.02761	678.45137
1271.587	509.8057	678.89567
1271.801	507.36113	680.45074
1272.016	508.02783	680.67289
1272.231	508.4723	681.78365
1272.445	507.58336	678.89567
1272.66	506.47219	681.5615
1272.874	514.02816	688.8925
1273.089	504.91655	677.56276
1273.303	496.69387	668.45454
1273.518	504.91655	674.67479
1273.732	514.69486	683.56086
1273.947	499.58292	669.121
1274.161	509.36124	678.00707
1274.375	508.4723	678.00707
1274.59	505.58325	676.67416
1274.804	496.47164	665.56657
1275.018	493.58259	663.78936
1275.232	494.2493	663.56721
1275.447	480.693	650.68241
1275.661	498.24952	666.01087
1275.875	526.02881	693.77984
1276.089	507.58336	676.67416
1276.303	511.58358	679.33998
1276.517	502.0275	668.23239
1276.731	499.36069	662.6786
1276.945	499.58292	664.45581
1277.159	501.13856	667.12163
1277.373	497.58281	663.34505
1277.587	482.91534	652.45962
1277.801	483.13758	647.35013
1278.014	493.13812	659.12417
1278.228	502.24973	667.34379
1278.442	507.80559	668.6767
1278.656	491.80472	654.45899
1278.869	485.35992	645.12861
1279.083	486.69333	650.46025
1279.297	494.2493	659.79063
1279.51	488.91567	653.34823
1279.505	492.13416	663.68752
1279.727	485.02111	656.35518
1279.95	489.46677	660.79902
1280.173	479.24176	651.02257
1280.395	487.91079	653.91107
1280.618	483.02057	656.79956
1280.841	486.35481	659.24368
1281.063	475.68523	647.91188
1281.286	484.57655	655.46641
1281.509	467.23849	639.46859
1281.731	480.35317	652.80011
1281.954	491.46731	661.2434
1282.176	488.57764	655.24422
1282.399	477.68578	647.91188
1282.621	480.57545	648.35627
1282.843	478.35263	650.356
1283.066	494.13471	664.35409
1283.288	493.69014	667.0204
1283.511	491.02275	665.02067
1283.733	494.13471	666.35382
1283.955	492.80101	666.57601
1284.177	487.02166	659.68806
1284.4	483.9097	651.68915
1284.622	482.13143	653.24449
1284.844	487.02166	656.57737
1285.066	491.91188	663.46532
1285.288	495.24612	666.7982
1285.51	494.13471	665.90944
1285.732	482.79828	657.91052
1285.955	498.58036	672.13081
1286.177	482.576	654.13326
1286.399	487.91079	661.2434
1286.62	499.02493	671.90862
1286.842	493.91242	667.24259
1287.064	488.57764	661.02121
1287.286	477.90806	651.24476
1287.508	480.57545	652.80011
1287.73	483.24285	657.24395
1287.952	489.0222	662.13217
1288.174	488.57764	663.24313
1288.395	480.79774	657.02176
1288.617	474.7961	650.356
1288.839	483.46513	659.24368
1289.06	488.35535	663.46532
1289.282	485.68796	657.68833
1289.504	482.79828	656.57737
1289.725	485.68796	659.02148
1289.947	474.57382	648.80065
1290.168	479.01947	652.80011
1290.39	490.3559	666.57601
1290.611	496.35753	673.01958
1290.833	472.79556	648.80065
1291.054	467.46077	644.35681
1291.276	470.12816	646.35654
1291.497	463.90424	639.0242
1291.718	471.68414	645.68996
1291.94	491.6896	663.24313
1292.161	493.69014	668.79793
1292.382	490.13362	661.68779
1292.604	468.57218	642.57928
1292.825	474.57382	649.46723
1293.046	469.46131	646.13435
1293.267	485.24339	661.2434
1293.488	490.3559	663.46532
1293.71	479.46404	655.02203
1293.931	477.68578	653.24449
1294.152	484.13198	657.68833
1294.373	475.24067	649.68942
1294.594	471.01729	644.35681
1294.815	467.46077	644.579
1295.036	478.79719	655.24422
1295.257	483.68741	660.57683
1295.478	473.24012	648.80065
1295.698	471.01729	647.24531
1295.919	471.46186	645.46777
1296.14	475.90752	653.46668
1296.361	479.90861	659.02148
1296.582	480.57545	658.5771
1296.802	479.01947	657.46614
1297.023	470.35044	648.35627
1297.244	470.12816	644.579
1297.464	472.12871	649.24504
1297.685	473.90697	647.4675
1297.906	475.90752	653.0223
1298.126	479.46404	654.79984
1298.347	473.01784	650.57819
1298.567	474.35154	651.91134
1298.788	473.4624	652.35572
1299.008	472.57327	649.46723
1299.229	473.4624	654.13326
1299.449	473.90697	652.57792
1299.67	463.45968	642.80147
1299.89	472.79556	651.24476
1300.11	462.34826	637.46886
1300.331	477.24121	652.35572
1300.551	465.01566	643.24585
1300.771	467.90533	644.13462
1300.991	471.68414	653.46668
1301.211	475.68523	656.35518
1301.432	481.68687	663.46532
1301.652	455.90206	636.80228
1301.872	464.34881	643.91243
1302.092	473.4624	650.57819
1302.312	487.6885	666.57601
1302.532	481.90915	664.79848
1302.752	476.35208	658.79929
1302.972	483.9097	661.2434
1303.192	461.01457	642.80147
1303.412	477.90806	657.02176
1303.632	491.46731	672.79739
1303.852	475.68523	655.46641
1304.072	457.45804	639.2464
1304.291	463.01511	645.02339
1304.511	464.79337	644.8012
1304.731	467.23849	650.356
1304.951	480.57545	663.24313
1305.17	463.45968	642.57928
1305.39	468.12762	647.91188
1305.61	491.46731	671.24204
1305.829	479.01947	661.4656
1306.049	483.46513	666.35382
1306.268	470.35044	652.13353
1306.488	467.90533	650.356
1306.708	481.2423	661.68779
1306.927	467.46077	651.02257
1307.146	473.90697	656.13299
1307.366	483.9097	663.90971
1307.585	475.46295	657.68833
1307.805	466.34935	649.68942
1308.024	460.79228	642.35708
1308.243	452.34554	629.46995
1308.463	457.68032	638.13544
1308.682	453.23467	633.02502
1308.901	461.68142	644.13462
1309.12	473.90697	655.02203
1309.339	462.12598	645.46777
1309.559	472.79556	654.57764
1309.778	475.68523	658.79929
1309.997	489.24448	670.13108
1310.216	488.13307	669.46451
1310.435	477.24121	657.91052
1310.654	472.79556	653.91107
1310.873	472.57327	650.1338
1311.092	470.12816	652.13353
1311.311	467.46077	647.02312
1311.53	452.56782	636.80228
1311.749	466.79392	649.91161
1311.967	465.90479	646.57873
1312.186	472.12871	653.91107
1312.405	479.24176	660.35464
1312.624	477.4635	659.46587
1312.843	465.68251	646.57873
1313.061	472.35099	649.24504
1313.28	465.90479	645.91216
1313.499	469.90588	648.13408
1313.717	468.12762	649.02284
1313.936	460.57	640.80174
1314.154	471.23958	652.13353
1314.373	480.35317	662.13217
1314.591	465.01566	644.579
1314.81	455.23521	635.91352
1315.028	465.46022	646.13435
1315.247	486.13253	664.1319
1315.465	481.46459	660.35464
1315.683	491.46731	669.24232
1315.902	486.57709	667.24259
1316.12	469.90588	646.57873
1316.338	464.12653	644.13462
1316.557	462.12598	642.13489
1316.775	464.12653	644.8012
1316.993	466.34935	648.13408
1317.211	468.3499	647.4675
1317.429	477.90806	655.6886
1317.647	478.35263	654.35545
1317.865	487.02166	664.35409
1318.084	460.79228	639.69078
1318.302	461.01457	639.0242
1318.52	456.56891	633.4694
1318.738	466.34935	643.24585
1318.955	463.68196	640.80174
1319.173	467.23849	643.46804
1319.391	471.46186	649.46723
1319.609	469.46131	644.35681
1319.827	477.68578	653.46668
1320.045	466.57164	639.2464
1320.262	469.01675	645.46777
1320.48	465.46022	641.02393
1320.698	470.12816	644.8012
1320.916	475.46295	650.356
1321.133	473.90697	649.24504
1321.351	480.13089	654.79984
1321.568	481.68687	655.46641
1321.786	474.12925	645.24558
1322.004	469.46131	641.02393
1322.221	460.12544	630.35872
1322.439	466.12707	635.46913
1322.656	488.35535	657.02176
1322.873	462.12598	633.91379
1323.091	459.2363	630.13652
1323.308	460.79228	631.46968
1323.526	464.12653	630.8031
1323.743	461.01457	629.24776
1323.96	454.79065	619.91569
1324.177	465.23794	635.24694
1324.395	456.79119	624.35953
1324.612	463.68196	632.80283
1324.829	450.78956	619.91569
1325.046	444.34336	610.80582
1325.263	465.23794	631.91406
1325.48	453.67923	620.80446
1325.697	465.68251	628.1368
1325.914	458.56946	623.47076
1326.131	449.45586	612.80555
1326.348	458.12489	623.24857
1326.565	460.34772	625.02611
1326.782	459.01402	624.80392
1326.999	461.45913	626.58145
1327.216	464.34881	628.58118
1327.433	467.68305	632.13625
1327.649	472.12871	634.58036
1327.866	454.79065	613.69432
1328.083	448.56673	609.69486
1328.3	446.3439	606.58417
1328.516	463.90424	624.35953
1328.733	464.57109	622.3598
1328.949	451.23412	612.13897
1329.166	466.57164	624.35953
1329.383	466.57164	627.69241
1329.599	459.01402	617.47158
1329.816	451.90097	612.58336
1330.032	466.34935	622.80419
1330.248	468.3499	626.58145
1330.465	463.45968	622.13761
1330.681	456.56891	614.36089
1330.898	463.45968	617.47158
1331.114	451.23412	607.47294
1331.33	466.12707	621.24884
1331.546	466.79392	622.13761
1331.763	454.79065	607.25075
1331.979	441.89824	593.47484
1332.195	444.34336	591.47511
1332.411	456.56891	607.91732
1332.627	459.90315	607.91732
1332.843	451.23412	604.80664
1333.059	451.01184	606.13979
1333.275	446.56618	599.69622
1333.491	451.45641	600.58499
1333.707	458.34717	609.47267
1333.923	461.01457	608.36171
1334.139	441.45368	592.14169
1334.355	444.78792	593.47484
1334.571	451.01184	600.3628
1334.787	461.23685	605.02883
1335.003	448.78901	593.47484
1335.218	452.34554	593.69703
1335.434	471.68414	618.58254
1335.65	467.23849	611.69459
1335.865	446.3439	592.80827
1336.081	448.12216	592.58607
1336.297	448.56673	592.80827
1336.512	449.67814	590.14196
1336.728	457.90261	600.3628
1336.943	460.12544	599.02964
1337.159	453.01239	594.36361
1337.374	443.89879	584.14278
1337.59	432.1178	572.14441
1337.805	440.11998	575.03291
1338.021	439.23085	577.9214
1338.236	449.01129	581.92086
1338.451	444.12107	583.03182
1338.666	462.12598	599.91841
1338.882	457.01348	595.91896
1339.097	450.12271	587.47566
1339.312	450.12271	587.03127
1339.527	435.22976	571.03345
1339.742	448.78901	583.25401
1339.958	455.23521	585.47593
1340.173	447.45531	583.25401
1340.388	448.56673	578.36579
1340.603	438.78628	571.25564
1340.818	437.67487	569.92249
1341.033	445.45477	576.36606
1341.248	459.90315	589.91977
1341.462	447.01075	575.03291
1341.677	447.45531	573.69975
1341.892	441.89824	568.58934
1342.107	442.78738	568.14495
1342.322	443.23194	572.3666
1342.536	448.56673	578.36579
1342.751	450.56727	577.47702
1342.966	448.78901	574.58852
1343.18	450.78956	577.47702
1343.395	431.89552	555.03563
1343.61	442.34281	567.70057
1343.824	445.0102	566.8118
1344.039	448.78901	572.58879
1344.253	452.34554	572.81099
1344.468	426.56073	547.70329
1344.682	447.23303	564.1455
1344.897	446.56618	566.58961
1345.111	447.01075	565.03427
1345.325	443.23194	563.70111
1345.54	445.67705	564.36769
1345.754	458.34717	577.47702
1345.968	439.67542	553.92467
1346.182	433.22921	551.92494
1346.397	434.78519	551.48055
1346.611	428.33899	546.37014
1346.825	428.78356	546.14795
1347.039	427.67214	543.92603
1347.253	436.11889	547.25891
1347.467	439.23085	552.81371
1347.681	462.34826	574.14414
1347.895	435.67433	548.36987
1348.109	431.45095	542.81507
1348.323	420.78138	532.14985
1348.537	414.33517	522.3734
1348.751	425.89388	533.70519
1348.965	449.45586	553.25809
1349.178	442.12053	548.81425
1349.392	437.00802	543.25945
1349.606	425.44932	533.92739
1349.82	421.44822	530.59451
1350.033	431.00639	538.37123
1350.247	422.55964	523.03998
1350.461	423.44877	529.03916
1350.674	444.78792	545.03699
1350.888	433.4515	539.48219
1351.101	431.67323	534.59396
1351.315	428.56128	531.70547
1351.528	443.45422	541.9263
1351.742	435.00748	534.81615
1351.955	430.56182	526.37286
1352.169	429.89497	530.8167
1352.382	441.45368	538.14903
1352.595	433.00693	531.48327
1352.809	428.11671	524.81751
1353.022	432.34008	530.8167
1353.235	417.44713	516.15203
1353.448	417.22485	515.48545
1353.661	436.56346	527.70601
1353.874	420.33681	514.1523
1354.088	427.22758	517.04079
1354.301	427.22758	522.3734
1354.514	423.89334	518.59614
1354.727	429.67269	523.26217
1354.94	430.11725	522.81779
1355.153	421.44822	512.59695
1355.366	436.34117	523.26217
1355.578	437.45259	527.03943
1355.791	428.56128	518.15175
1356.004	430.11725	519.26271
1356.217	420.33681	509.93065
1356.43	433.67378	522.15121
1356.642	433.00693	520.37367
1356.855	431.89552	521.26244
1357.068	427.22758	511.04161
1357.28	419.66996	508.37531
1357.493	400.33136	487.71145
1357.706	409.22267	493.71063
1357.918	426.11616	509.93065
1358.131	429.45041	512.15257
1358.343	421.67051	499.93201
1358.556	419.66996	499.70982
1358.768	423.67105	504.37585
1358.98	410.55637	492.82187
1359.193	419.44768	501.26516
1359.405	416.11344	496.59913
1359.617	411.00093	490.59995
1359.83	409.44495	489.71118
1360.042	424.56018	502.59831
1360.254	420.78138	501.04297
1360.466	418.78083	498.59886
1360.678	422.55964	503.0427
1360.891	417.8917	498.37667
1361.103	418.78083	498.15447
1361.315	420.78138	496.15475
1361.527	403.6656	479.93473
1361.739	412.77919	487.26707
1361.951	406.11071	482.82322
1362.163	414.55746	486.3783
1362.374	420.11453	493.93283
1362.586	411.4455	481.93446
1362.798	417.8917	492.59967
1363.01	419.2254	492.15529
1363.222	416.558	492.82187
1363.433	417.22485	491.9331
1363.645	403.6656	478.37938
1363.857	402.10962	475.0465
1364.068	403.88788	475.0465
1364.28	421.89279	491.26652
1364.492	419.00311	489.48899
1364.703	413.66833	484.15638
1364.915	408.11126	477.49062
1365.126	404.33245	473.26897
1365.338	407.44441	475.49089
1365.549	421.67051	486.3783
1365.76	415.00202	481.93446
1365.972	408.33354	477.935
1366.183	404.9993	471.71362
1366.394	404.33245	474.82431
1366.606	408.11126	474.82431
1366.817	417.00257	481.26788
1367.028	409.88952	476.82404
1367.239	404.33245	467.71417
1367.45	405.88843	472.15801
1367.662	402.10962	465.71444
1367.873	407.22212	469.7139
1368.084	411.89006	473.26897
1368.295	398.99766	462.60375
1368.506	400.55364	464.82567
1368.717	397.88625	462.38156
1368.928	403.88788	471.04705
1369.138	399.88679	461.49279
1369.349	414.33517	476.60185
1369.56	408.11126	471.49143
1369.771	404.9993	466.38102
1369.982	399.21994	459.49306
1370.192	402.55419	462.60375
1370.403	411.89006	473.26897
1370.614	416.558	473.49116
1370.824	397.88625	455.93799
1371.035	411.22322	467.26978
1371.246	392.10689	450.60538
1371.456	402.99875	466.60321
1371.667	384.99384	441.05113
1371.877	390.7732	445.93935
1372.087	400.10907	457.04895
1372.298	393.66287	448.38346
1372.508	389.66178	443.71743
1372.719	402.77647	453.27169
1372.929	394.10744	447.05031
1373.139	392.10689	446.38374
1373.349	392.10689	444.16182
1373.56	394.99657	447.4947
1373.77	394.552	447.2725
1373.98	396.10798	444.82839
1374.19	396.55255	445.49497
1374.4	388.99493	438.16263
1374.61	379.43677	429.27495
1374.82	393.88516	443.71743
1375.03	385.43841	431.05249
1375.24	388.99493	433.4966
1375.45	393.44059	439.71798
1375.66	409.88952	452.8273
1375.87	396.33027	441.7177
1376.08	393.66287	441.49551
1376.29	382.9933	424.83111
1376.499	390.10635	431.71906
1376.709	406.11071	447.93908
1376.919	403.88788	445.71716
1377.128	391.66233	434.60756
1377.338	386.10526	429.94153
1377.548	386.77211	430.38591
1377.757	396.55255	439.94017
1377.967	377.88079	418.83193
1378.176	396.99711	433.94098
1378.386	393.44059	431.71906
1378.595	385.66069	427.9418
1378.805	386.99439	424.38673
1379.014	392.99602	428.83057
1379.223	381.21503	417.49878
1379.433	386.32754	424.60892
1379.642	382.32645	418.16535
1379.851	383.43786	422.83138
1380.061	384.99384	420.83166
1380.27	388.1058	420.83166
1380.479	386.10526	421.05385
1380.688	381.88188	414.38809
1380.897	386.32754	417.94316
1381.106	397.44168	426.60865
1381.315	384.77156	414.38809
1381.524	376.10253	410.16644
1381.733	383.88243	415.05466
1381.942	393.88516	424.60892
1382.151	379.21449	410.38863
1382.36	387.66124	418.16535
1382.569	384.99384	415.27686
1382.777	382.77101	411.05521
1382.986	373.43514	401.72314
1383.195	375.65796	401.05657
1383.404	374.10198	403.72287
1383.612	363.65469	391.50231
1383.821	376.5471	401.94534
1384.03	401.22049	431.49687
1384.238	386.99439	411.2774
[truncated: 21 more rows]
