# Supplementary material for: Ratiometric fluorescent sensing of pyrophosphate with sp³-functionalized single-walled carbon nanotubes
Source: Nat Commun. 2024 Jan 24;15:706. doi: 10.1038/s41467-024-45052-1 (PMC10808354; doi:10.1038/s41467-024-45052-1)
Supplement: Supplementary file 4 — Source data [file 41467_2024_45052_MOESM4_ESM.zip › Fig. 1d.txt]

Wavelength	PL intensity	PL intensity
nm	a.u.	a.u.
	[Cu]	EDTA
938.815	338.696	344.0357
939.053	374.69912	386.90135
939.29	360.92015	372.24263
939.527	348.03014	357.1397
939.764	335.58462	347.81143
940	353.58618	366.02378
940.237	348.25238	359.36072
940.474	351.80825	361.13754
940.711	343.80756	352.91977
940.948	350.69704	362.69225
941.185	348.69687	362.24805
941.422	351.58601	363.58066
941.658	343.36307	354.03028
941.895	353.1417	366.02378
942.132	335.80686	348.03353
942.369	348.25238	360.47123
942.605	360.03118	370.24371
942.842	354.2529	368.02269
943.079	345.58549	358.25021
943.315	348.03014	360.47123
943.552	348.03014	359.36072
943.789	364.69825	374.01944
944.025	365.14274	378.23938
944.262	360.25342	379.57199
944.498	364.25377	380.01619
944.735	369.58757	380.9046
944.971	359.5867	373.57524
945.208	354.03066	368.689
945.444	354.47515	368.9111
945.681	364.03153	374.01944
945.917	365.58722	379.79409
946.153	371.80998	382.01511
946.39	367.80963	381.5709
946.626	357.58653	376.24046
946.862	372.92119	388.01186
947.099	357.58653	369.3553
947.335	362.92032	378.01727
947.571	374.92136	392.00969
947.807	370.25429	384.45823
948.044	365.14274	380.46039
948.28	353.1417	368.24479
948.516	354.2529	371.57632
948.752	358.69773	378.01727
948.988	366.92067	384.23612
949.224	367.14291	384.90243
949.46	359.80894	379.12778
949.696	352.69721	370.24371
949.932	367.58739	379.34988
950.168	368.03188	386.01294
950.404	364.69825	385.56874
950.64	360.69791	382.68141
950.876	362.92032	389.78867
951.112	356.69756	378.01727
951.348	363.80929	384.23612
951.584	371.80998	394.67491
951.819	377.58826	402.22637
952.055	357.58653	379.57199
952.291	355.58635	376.01836
952.527	355.36411	381.1267
952.763	349.36359	374.46364
952.998	357.80877	383.56982
953.234	378.25498	402.89268
953.47	383.81102	407.77892
953.705	378.25498	401.56007
953.941	358.25325	384.01402
954.176	365.80946	394.89701
954.412	360.69791	391.12128
954.648	378.69947	411.33254
954.883	379.14395	411.55465
955.119	371.3655	404.66949
955.354	370.25429	401.33796
955.59	379.36619	409.33363
955.825	370.69877	402.44847
956.06	367.80963	399.56115
956.296	366.69843	402.00427
956.531	379.36619	417.10719
956.767	383.1443	420.66082
957.002	374.69912	411.99885
957.237	370.92101	408.44522
957.472	370.47653	409.33363
957.708	380.92188	419.77241
957.943	386.47792	425.99126
958.178	383.1443	425.54706
958.413	385.36671	427.10177
958.648	379.14395	421.32713
958.884	377.58826	422.43764
959.119	380.25516	426.87967
959.354	384.47774	433.76483
959.589	384.03326	435.98585
959.824	388.03361	442.6489
960.059	384.69999	438.42897
960.294	388.25585	441.31629
960.529	388.03361	442.6489
960.764	385.58895	442.6489
960.999	389.36706	451.08877
961.234	388.70033	450.64456
961.468	382.25533	445.53622
961.703	394.92309	460.41704
961.938	378.03274	446.64673
962.173	394.47861	467.3022
962.408	385.81119	456.41921
962.642	393.58964	461.52755
962.877	397.58999	473.07685
963.112	405.59068	480.1841
963.347	412.48017	489.73448
963.581	385.58895	465.08118
963.816	395.36758	480.1841
964.051	404.92396	490.17869
964.285	423.37	510.61205
964.52	419.81414	512.61097
964.754	414.2581	507.72473
964.989	422.25879	515.27619
965.223	401.81258	500.17327
965.458	419.36966	518.82982
965.692	435.1488	537.70847
965.927	419.36966	526.15918
966.161	407.14637	516.6088
966.395	415.36931	526.38128
966.63	414.70258	532.60013
966.864	423.37	541.92841
967.098	436.03777	559.91865
967.333	418.48069	542.37261
967.567	427.81483	555.69872
967.801	454.92829	583.90565
968.035	445.59415	580.57412
968.27	454.26157	588.34768
968.504	438.9269	581.90673
968.738	441.14932	583.23934
968.972	457.37295	604.11691
969.206	445.14967	595.01074
969.44	453.81708	608.11474
969.674	466.26261	621.66296
969.908	462.26226	624.10607
970.142	455.59502	622.10716
970.376	453.3726	623.66187
970.61	448.26105	617.66512
970.844	457.15071	631.87964
971.078	455.59502	633.21225
971.312	467.37381	652.97931
971.546	481.81951	669.63695
971.779	475.15226	666.74962
972.013	485.15313	680.74204
972.247	494.70951	693.62394
972.481	509.37745	712.9468
972.714	513.15556	718.49934
972.948	503.37693	713.8352
973.182	504.48814	718.94355
973.415	505.59935	723.82979
973.649	509.82193	731.60335
973.883	510.26642	735.60118
974.116	502.04348	731.15915
974.35	521.37849	753.36933
974.583	521.37849	757.58926
974.817	534.49074	773.58059
975.05	542.49143	784.68568
975.284	547.60298	792.45924
975.517	539.60229	788.46141
975.751	547.1585	801.78752
975.984	549.60316	804.67484
976.217	556.71488	817.55675
976.451	562.27092	822.88719
976.684	556.93713	821.99878
976.917	572.93851	841.98795
977.151	586.71748	859.08979
977.384	574.93868	850.64992
977.617	569.82713	847.31839
977.85	587.16197	865.53074
978.083	608.71939	890.85034
978.316	609.8306	894.62607
978.55	622.7206	913.50473
978.783	627.16543	917.50256
979.016	611.60853	905.06486
979.249	612.94198	908.84059
979.482	616.94232	916.83626
979.715	626.94319	923.94351
979.948	633.61043	933.71599
980.181	638.72199	939.93484
980.414	649.38958	958.36929
980.646	654.94561	961.92292
980.879	667.39114	977.91425
981.112	649.38958	960.59031
981.345	653.38992	965.03235
981.578	653.38992	966.14286
981.811	668.05786	985.24361
982.043	673.39166	989.24144
982.276	681.61459	995.6824
982.509	691.61546	1006.78749
982.741	693.83787	1010.11901
982.974	706.28339	1023.00092
983.207	697.61598	1014.11685
983.439	705.17219	1024.55563
983.672	706.95012	1024.33353
983.904	717.17323	1035.43862
984.137	727.17409	1046.76581
984.369	729.84099	1048.09842
984.602	740.73082	1058.75931
984.834	745.39789	1064.31185
985.067	741.61979	1054.98358
985.299	740.73082	1055.64988
985.531	737.17496	1053.42887
985.764	747.84255	1060.31402
985.996	777.17842	1083.85681
986.228	754.28755	1061.86873
986.461	754.50979	1059.20351
986.693	758.06566	1062.97924
986.925	761.84376	1066.31077
987.157	764.95514	1067.64338
987.389	760.9548	1062.31294
987.621	777.17842	1075.86115
987.854	770.95566	1066.53287
988.086	781.84549	1076.30535
988.318	772.95584	1060.53612
988.55	766.51083	1055.42778
988.782	790.95739	1078.97057
989.014	781.84549	1062.97924
989.246	794.95774	1074.97274
989.478	793.17981	1067.64338
989.71	786.73481	1057.6488
989.941	796.95791	1066.53287
990.173	802.06947	1066.08867
990.405	802.06947	1064.31185
990.637	804.73637	1067.86548
990.869	810.51464	1066.97708
991.1	817.62637	1070.3086
991.332	823.40465	1070.3086
991.564	808.73671	1046.32161
991.796	803.18068	1038.77015
992.027	801.84723	1035.88282
992.259	819.18206	1050.31944
992.49	822.0712	1049.65314
992.722	809.84792	1032.9955
992.954	823.18241	1043.43428
993.185	827.405	1041.43537
993.417	815.40396	1025.22194
993.648	810.95913	1019.22519
993.879	820.73775	1028.33136
994.111	828.29396	1027.22085
994.342	824.51586	1016.33786
994.574	815.84844	1004.34437
994.805	821.84896	1001.67915
995.036	810.95913	989.46355
995.268	823.84913	1002.56755
995.499	823.84913	996.79291
995.73	812.29258	979.46896
995.961	795.62447	961.47872
996.192	794.06878	955.03777
996.424	808.06999	962.81133
996.655	810.07016	960.14611
996.886	802.06947	951.03993
997.117	800.95826	944.59898
997.348	792.95757	934.8265
997.579	795.40222	932.38338
997.81	802.06947	933.27179
998.041	801.84723	926.60873
998.272	781.62325	904.62066
998.503	784.51239	905.95327
998.734	788.73498	904.39855
998.965	791.62412	906.17537
999.196	776.28946	886.85251
999.426	777.84515	882.85468
999.657	797.62464	899.06811
999.888	791.40188	888.40722
1000.119	767.62204	862.42131
1000.349	765.62187	857.09087
1000.58	764.95514	851.76043
1000.811	762.51049	847.31839
1001.041	767.3998	851.09412
1001.272	760.73255	843.54266
1001.503	754.06531	831.99337
1001.733	742.95324	820.22197
1001.964	726.06289	800.89911
1002.194	726.72961	802.00962
1002.425	725.39616	795.34657
1002.655	730.50771	795.79077
1002.886	725.39616	792.23714
1003.116	741.84203	804.00854
1003.346	732.0634	793.56975
1003.577	725.17392	783.13097
1003.807	720.06237	774.9132
1004.037	704.28322	755.36824
1004.268	710.50598	761.80919
1004.498	708.72805	760.92079
1004.728	704.28322	753.14722
1004.958	696.94925	745.37366
1005.188	684.94821	731.82545
1005.418	680.94787	728.71603
1005.649	684.72597	732.26965
1005.879	696.72701	744.48525
1006.109	676.94752	721.16456
1006.339	672.50269	717.16673
1006.569	665.83545	708.06056
1006.799	662.05734	704.50693
1007.029	662.50182	700.7312
1007.259	664.72424	705.61744
1007.489	662.50182	702.95222
1007.718	658.94596	697.62177
1007.948	656.05682	694.29025
1008.178	630.27681	669.63695
1008.408	641.61113	677.41051
1008.638	637.38854	672.96847
1008.867	639.38871	675.63369
1009.097	637.61078	672.74637
1009.327	611.60853	647.42676
1009.556	625.3875	661.64128
1009.786	625.16526	661.41918
1010.016	622.49836	657.86555
1010.245	617.83129	650.98039
1010.475	615.16439	650.31409
1010.704	626.94319	659.64236
1010.934	599.60749	634.32276
1011.163	594.49593	629.65862
1011.393	591.16231	627.2155
1011.622	584.71731	618.33143
1011.851	583.16162	616.55461
1012.081	579.828	613.00098
1012.31	580.27248	614.5557
1012.539	584.71731	618.99773
1012.769	602.71887	639.4311
1012.998	576.27213	611.00207
1013.227	569.16041	605.44952
1013.456	557.15937	593.90023
1013.686	544.93609	582.12883
1013.915	556.2704	592.34552
1014.144	573.82748	611.66837
1014.373	568.93817	605.67163
1014.602	560.27075	595.89915
1014.831	550.04764	585.01616
1015.06	542.49143	579.01941
1015.289	549.38092	585.68246
1015.518	534.04625	570.35744
1015.747	539.82453	575.02158
1015.976	556.04816	591.45711
1016.205	547.60298	582.12883
1016.434	540.7135	577.9089
1016.662	536.71315	576.35419
1016.891	545.82505	584.79406
1017.12	539.15781	579.24151
1017.349	531.6016	567.69222
1017.577	533.15729	571.91215
1017.806	538.49108	579.90782
1018.035	532.93505	572.13425
1018.263	523.37866	565.2491
1018.492	529.15694	568.35852
1018.721	514.26676	553.2556
1018.949	512.93331	555.69872
1019.178	528.04573	568.58062
1019.406	511.59987	551.47878
1019.635	514.489	553.6998
1019.863	518.04487	557.25343
1020.091	514.04452	553.9219
1020.32	517.1559	558.80814
1020.548	515.82245	557.69763
1020.776	506.26607	548.36936
1021.005	517.1559	559.25235
1021.233	521.15625	564.36069
1021.461	511.15538	552.58929
1021.689	511.15538	554.58821
1021.918	502.04348	542.37261
1022.146	514.26676	555.03241
1022.374	510.04418	550.59038
1022.602	510.48866	551.92299
1022.83	501.599	543.26102
1023.058	497.15417	539.04108
1023.286	476.70795	517.71931
1023.514	483.15296	525.49287
1023.742	502.93245	541.7063
1023.97	503.82141	544.37153
1024.198	493.15382	531.93383
1024.426	489.8202	532.15593
1024.654	494.70951	534.82115
1024.882	483.81968	525.71497
1025.109	491.15365	532.37803
1025.337	486.93106	528.8244
1025.565	481.59727	522.16135
1025.793	479.15261	521.27294
1026.02	492.26486	533.48854
1026.248	490.48693	532.37803
1026.476	486.0421	528.15809
1026.703	490.48693	534.82115
1026.931	487.59779	531.04542
1027.158	487.59779	529.93491
1027.386	485.81986	527.49179
1027.613	467.15157	513.72148
1027.841	475.37451	518.60772
1028.068	471.15192	515.49829
1028.296	476.04123	519.05192
1028.523	482.48623	526.38128
1028.75	470.92968	513.49938
1028.978	480.7083	524.82657
1029.205	479.59709	521.27294
1029.432	479.81934	523.49396
1029.66	480.48606	522.82765
1029.887	467.8183	510.38995
1030.114	463.37347	505.50371
1030.341	462.70674	508.16893
1030.568	480.26382	525.71497
1030.795	480.7083	524.16026
1031.022	473.59657	518.82982
1031.249	468.26278	513.49938
1031.476	465.81812	509.27944
1031.703	466.48485	510.61205
1031.93	477.81916	521.71714
1032.157	471.5964	517.94141
1032.384	468.70726	510.16785
1032.611	462.70674	506.39212
1032.838	464.70692	506.61422
1033.065	465.81812	510.38995
1033.292	474.70778	518.38562
1033.518	468.48502	513.72148
1033.745	461.59553	505.94791
1033.972	463.59571	510.16785
1034.198	458.26191	504.6153
1034.425	463.59571	509.94575
1034.652	466.04036	511.27836
1034.878	456.0395	500.39537
1035.105	459.37312	500.83957
1035.331	457.37295	500.83957
1035.558	461.81778	505.28161
1035.784	453.3726	499.72906
1036.011	465.59588	513.72148
1036.237	464.26243	510.83415
1036.464	459.8176	507.28052
1036.69	455.15053	501.72798
1036.916	462.70674	504.83741
1037.143	470.04071	513.27727
1037.369	468.70726	512.38887
1037.595	453.15036	497.06384
1037.821	466.70709	508.16893
1038.048	447.81656	492.84391
1038.274	463.37347	505.72581
1038.5	437.8157	483.95984
1038.726	440.4826	489.06818
1038.952	456.92846	501.50588
1039.178	448.26105	494.39862
1039.404	444.48294	491.28919
1039.63	458.03967	500.39537
1039.856	448.03881	494.39862
1040.082	445.81639	492.1776
1040.308	443.81622	490.40079
1040.534	447.81656	493.06601
1040.76	448.48329	494.84282
1040.986	448.70553	492.62181
1041.211	450.92794	494.39862
1041.437	443.37173	485.51455
1041.663	434.03759	479.5178
1041.888	448.70553	494.84282
1042.114	437.14897	485.07034
1042.34	439.81587	488.17977
1042.565	447.59432	493.06601
1042.791	461.37329	505.28161
1043.017	448.92777	496.39754
1043.242	448.70553	493.73231
1043.468	434.92656	481.07251
1043.693	442.48277	490.17869
1043.919	457.59519	505.50371
1044.144	450.26122	501.06167
1044.369	442.92725	492.3997
1044.595	437.37121	487.29136
1044.82	440.03811	487.29136
1045.045	450.48346	497.50805
1045.271	428.7038	478.18519
1045.496	447.59432	493.73231
1045.721	444.03846	493.95442
1045.946	437.8157	488.17977
1046.171	437.59346	487.51346
1046.397	440.92708	491.9555
1046.622	432.25966	481.51672
1046.847	439.14915	486.18085
1047.072	432.92639	484.40404
1047.297	438.03794	487.73557
1047.522	437.37121	488.84608
1047.747	440.92708	491.9555
1047.972	438.70466	492.3997
1048.196	436.92673	486.40296
1048.421	435.59328	490.84499
1048.646	446.9276	499.50696
1048.871	433.14863	488.40187
1049.096	426.92587	479.5178
1049.32	436.48225	489.29028
1049.545	444.03846	499.06276
1049.77	431.14845	486.62506
1049.995	439.81587	495.28703
1050.219	437.37121	495.28703
1050.444	434.70432	493.73231
1050.668	426.25914	484.84824
1050.893	422.48104	483.07143
1051.117	425.37018	483.95984
1051.342	415.81379	472.41054
1051.566	428.03707	487.73557
1051.791	455.37277	514.16568
1052.015	437.8157	499.95117
1052.239	441.14932	503.949
1052.464	434.25983	495.28703
1052.688	430.92621	491.5113
1052.912	431.14845	494.62072
1053.137	432.03742	495.50913
1053.361	429.14828	492.1776
1053.585	414.92483	479.962
1053.809	416.03603	479.7399
1054.033	430.92621	489.73448
1054.257	438.48242	500.17327
1054.481	441.81604	503.949
1054.706	424.25897	489.95658
1054.93	416.25827	483.51563
1055.154	423.81448	489.51238
1055.377	431.14845	495.95333
1055.601	425.81466	490.62289
1055.596	422.69858	488.9544
1055.829	417.80932	486.28859
1056.061	418.2538	490.95376
1056.294	411.80887	480.95696
1056.526	422.2541	489.17655
1056.758	418.47604	488.28795
1056.991	422.03186	491.39806
1057.223	411.36439	480.73481
1057.455	418.47604	492.06452
1057.688	403.80827	474.51458
1057.92	418.69828	491.17591
1058.152	425.80993	500.95056
1058.384	421.58739	497.84044
1058.617	412.69783	490.95376
1058.849	415.36469	494.06387
1059.081	415.58693	492.73097
1059.313	432.25486	510.05875
1059.545	432.25486	512.94671
1059.777	428.92127	509.61445
1060.009	431.81038	511.61381
1060.241	434.92173	514.50177
1060.473	425.36545	510.2809
1060.705	422.92082	507.61509
1060.937	420.25395	507.17079
1061.169	425.58769	512.05811
1061.401	430.69918	519.61124
1061.633	433.81053	524.05426
1061.865	432.25486	520.2777
1062.097	426.69888	510.50305
1062.329	437.14412	528.71943
1062.56	421.58739	514.50177
1062.792	430.47695	522.27705
1063.024	441.36666	537.16117
1063.256	437.58859	533.16245
1063.487	434.25501	525.83147
1063.719	420.69843	518.27834
1063.951	423.14306	522.27705
1064.182	425.36545	526.27577
1064.414	430.25471	533.82891
1064.646	433.81053	536.05042
1064.877	429.36575	529.16374
1065.109	421.36515	524.49856
1065.34	432.25486	535.38396
1065.572	434.92173	542.9371
1065.803	430.25471	542.0485
1066.035	429.14351	541.15989
1066.266	438.25531	544.27001
1066.497	423.80978	538.04978
1066.729	431.81038	542.0485
1066.96	441.81113	558.48767
1067.191	448.92278	564.2636
1067.423	424.92097	542.71495
1067.654	418.69828	538.27193
1067.885	423.58754	543.8257
1068.116	420.92067	537.82763
1068.348	426.47664	550.26808
1068.579	446.70039	570.26168
1068.81	450.25622	580.25847
1069.041	444.70024	574.48255
1069.272	426.69888	557.15477
1069.503	434.25501	565.81866
1069.734	430.92142	566.26296
1069.965	451.36741	582.47998
1070.196	451.14517	588.92236
1070.427	444.478	581.59138
1070.658	440.25546	582.92428
1070.889	445.36696	589.81097
1071.12	440.69994	585.5901
1071.351	439.14427	581.14708
1071.582	437.81083	584.25719
1071.813	449.36726	599.58561
1072.043	454.03428	608.02735
1072.274	443.36681	600.02991
1072.505	441.81113	600.91852
1072.736	445.36696	602.47357
1072.966	449.5895	614.24758
1073.197	455.58995	618.46845
1073.428	456.70115	622.68932
1073.658	457.81234	625.35513
1073.889	449.36726	622.46717
1074.12	450.25622	622.46717
1074.35	451.81189	630.24245
1074.581	456.03443	632.24181
1074.811	457.5901	640.23925
1075.042	460.25697	645.79302
1075.272	457.36786	645.12657
1075.503	461.14593	649.56959
1075.733	460.03473	654.45691
1075.963	460.92369	656.01197
1076.194	463.8128	664.89801
1076.424	462.92384	666.45307
1076.654	454.701	662.45435
1076.885	464.92399	674.89481
1077.115	455.58995	666.67522
1077.345	474.25803	686.66881
1077.575	461.36817	680.44858
1077.806	466.25742	684.8916
1078.036	471.59116	699.77572
1078.266	479.14729	710.21682
1078.496	483.81431	718.65856
1078.726	458.25682	700.66433
1078.956	468.25758	713.54909
1079.186	475.59146	724.87879
1079.416	496.48193	746.42744
1079.646	498.48208	749.53755
1079.876	488.9258	747.09389
1080.106	493.59282	756.86853
1080.336	476.03594	741.76227
1080.566	493.59282	764.42167
1080.796	509.81627	785.30387
1081.026	494.0373	777.30643
1081.255	480.48072	766.42103
1081.485	491.37043	775.97352
1081.715	489.37028	783.97096
1081.945	494.70402	794.18991
1082.174	510.03851	813.07274
1082.404	492.48163	801.29874
1082.634	499.59327	812.18414
1082.863	525.373	846.17325
1083.093	516.03896	841.73023
1083.323	522.26165	853.28208
1083.552	511.59418	847.06185
1083.782	513.37209	856.17004
1084.011	526.70643	874.60858
1084.241	520.92822	868.83265
1084.47	523.59509	881.27311
1084.7	536.70719	896.82368
1084.929	530.4845	901.93315
1085.158	525.81748	902.82176
1085.388	518.92807	904.59896
1085.617	510.03851	902.1553
1085.846	518.70583	916.37297
1086.076	517.15016	923.0375
1086.305	531.37345	941.25388
1086.534	541.81869	963.91329
1086.763	534.92928	962.13608
1086.992	546.26347	977.4645
1087.222	556.04198	994.34798
1087.451	569.37632	1016.34093
1087.68	571.37647	1025.22697
1087.909	562.04243	1021.22825
1088.138	560.26452	1028.78139
1088.367	560.93124	1039.44464
1088.596	564.04259	1048.99713
1088.825	562.70915	1058.32747
1089.054	556.04198	1058.77177
1089.283	570.26528	1082.98624
1089.512	571.82095	1091.42798
1089.741	581.59947	1110.31081
1089.969	592.26694	1130.08225
1090.198	592.93366	1141.41196
1090.427	586.71096	1141.63411
1090.656	593.15589	1158.96189
1090.885	594.71157	1166.07072
1091.113	600.0453	1186.50861
1091.342	603.60113	1198.28262
1091.571	596.48948	1204.28069
1091.799	613.82412	1225.60719
1092.028	626.49174	1253.37607
1092.257	613.60188	1249.82165
1092.485	604.26784	1249.37735
1092.714	621.15801	1277.14623
1092.942	641.38176	1310.69103
1093.171	643.38191	1324.68655
1093.399	653.38266	1344.90229
1093.627	658.27192	1361.34147
1093.856	642.27071	1355.56554
1094.084	644.04863	1370.67181
1094.313	646.27102	1382.66797
1094.541	654.27162	1404.21662
1094.769	661.82775	1423.76591
1094.998	665.82805	1442.87089
1095.226	678.94015	1465.75245
1095.454	684.49612	1485.07959
1095.682	697.16375	1509.5162
1095.91	676.27328	1503.29597
1096.139	679.8291	1520.4016
1096.367	680.9403	1535.06357
1096.595	696.05255	1563.72105
1096.823	698.49718	1581.93743
1097.051	704.94211	1602.81963
1097.279	715.83182	1626.81194
1097.507	719.16541	1640.5853
1097.735	734.27766	1671.4643
1097.963	725.83258	1675.90732
1098.191	734.72214	1699.67748
1098.419	737.38901	1715.0059
1098.646	748.94543	1746.10704
1098.874	760.05738	1771.87656
1099.102	763.39097	1791.87015
1099.33	775.83635	1817.86182
1099.558	782.05905	1839.85477
1099.785	779.16994	1852.51738
1100.013	781.39233	1872.73312
1100.241	780.28113	1886.06218
1100.468	788.72622	1917.38548
1100.696	814.95042	1962.70429
1100.924	797.61578	1961.37138
1101.151	802.28279	1980.47637
1101.379	809.39444	2003.58007
1101.606	816.95057	2026.23948
1101.834	822.72878	2052.009
1102.061	818.06176	2063.3387
1102.289	837.6188	2104.43664
1102.516	833.39625	2116.43279
1102.743	849.6197	2152.19911
1102.971	846.50836	2164.41742
1103.198	845.39716	2182.6338
1103.425	873.62151	2226.39755
1103.653	866.06539	2243.72533
1103.88	883.62227	2276.82583
1104.107	885.17794	2300.37384
1104.334	885.17794	2317.47947
1104.561	901.17915	2355.9116
1104.789	908.95752	2386.79059
1105.016	915.84692	2411.00505
1105.243	926.73664	2436.33027
1105.47	936.73739	2472.76304
1105.697	950.29397	2503.41988
1105.924	961.62816	2536.52038
1106.151	950.29397	2543.85136
1106.378	954.29427	2570.28733
1106.605	961.18368	2597.38976
1106.832	984.74101	2644.04147
1107.058	991.85266	2668.03378
1107.285	988.74132	2690.02674
1107.512	1008.29835	2731.12467
1107.739	1020.07702	2766.44669
1107.966	1018.52134	2781.99726
1108.192	1023.63284	2811.54334
1108.419	1040.96748	2847.75396
1108.646	1053.85734	2885.96394
1108.872	1061.63571	2909.95625
1109.099	1060.52451	2936.83652
1109.326	1073.85885	2966.16046
1109.552	1073.41438	2989.48631
1109.779	1094.30484	3031.91716
1110.005	1105.86127	3065.90627
1110.232	1100.74977	3083.67835
1110.458	1095.41604	3103.89409
1110.685	1104.3056	3130.77436
1110.911	1126.30726	3180.9805
1111.138	1141.41951	3207.86077
1111.364	1144.7531	3240.07267
1111.59	1154.75385	3270.72951
1111.817	1156.97624	3300.05344
1112.043	1169.8661	3330.04383
1112.269	1186.75627	3372.25253
1112.495	1193.64568	3404.90873
1112.721	1186.75627	3419.57069
1112.948	1201.86852	3451.33829
1113.174	1216.31405	3491.99193
1113.4	1232.09302	3524.87028
1113.626	1230.53735	3547.08538
1113.852	1241.6493	3579.96373
1114.078	1272.09604	3635.27934
1114.304	1276.31858	3655.71723
1114.53	1267.8735	3672.37856
1114.756	1276.31858	3702.81325
1114.982	1287.43053	3737.91311
1115.208	1295.87562	3765.01553
1115.434	1316.98832	3812.11155
1115.66	1324.09997	3838.10322
1115.885	1330.98938	3868.31576
1116.111	1329.43371	3889.86441
1116.337	1327.43355	3909.4137
1116.563	1339.21222	3938.95979
1116.788	1353.88	3976.05901
1117.014	1370.32568	4014.26898
1117.24	1380.99315	4048.48024
1117.465	1407.66183	4089.80033
1117.691	1414.329	4118.45781
1117.916	1417.21811	4140.22861
1118.142	1425.88543	4172.66266
1118.367	1420.32946	4184.43667
1118.593	1441.88664	4227.75612
1118.818	1455.22098	4255.52499
1119.044	1460.99919	4287.07044
1119.269	1469.44428	4309.72984
1119.495	1469.44428	4335.49936
1119.72	1478.1116	4362.37964
1119.945	1497.00191	4403.47757
1120.171	1521.67044	4443.46476
1120.396	1517.89238	4463.45835
1120.621	1526.5597	4485.67345
1120.846	1531.22672	4512.55373
1121.071	1543.22762	4539.434
1121.297	1553.8951	4574.31171
1121.522	1570.78526	4608.52297
1121.747	1582.11945	4640.51272
1121.972	1589.00886	4662.28352
1122.197	1601.00977	4695.38402
1122.422	1591.00901	4696.93908
1122.647	1613.23291	4739.59207
1122.872	1619.01112	4761.14072
1123.097	1635.67905	4796.46273
1123.322	1647.01324	4821.78795
1123.547	1632.12323	4829.34109
1123.771	1656.34728	4867.99536
1123.996	1669.68162	4900.65156
1124.221	1679.90461	4915.31353
1124.446	1684.34939	4937.52863
1124.67	1692.34999	4956.85577
1124.895	1714.57389	5000.17522
1125.12	1699.90612	4993.73284
1125.345	1706.35105	5014.61504
1125.569	1713.68494	5029.05485
1125.794	1716.79628	5047.27124
1126.018	1724.35241	5061.93321
1126.243	1732.13078	5082.14895
1126.467	1748.13198	5104.36405
1126.692	1759.91065	5131.68863
1126.916	1788.135	5167.01064
1127.141	1771.0226	5161.90117
1127.365	1773.68947	5169.67645
1127.589	1773.24499	5178.78464
1127.814	1769.46693	5179.4511
1128.038	1788.80172	5213.4402
1128.262	1814.58145	5246.0964
1128.487	1819.69294	5267.64505
1128.711	1819.4707	5268.97796
1128.935	1819.4707	5279.64121
1129.159	1823.47101	5284.08423
1129.383	1839.24997	5308.74299
1129.607	1831.24937	5305.85503
1129.832	1844.58371	5329.62519
1130.056	1867.25209	5357.61622
1130.28	1869.25224	5369.83452
1130.504	1870.80791	5376.05475
1130.728	1876.14165	5386.49585
1130.952	1892.14286	5400.49136
1131.175	1891.2539	5407.1559
1131.399	1888.14255	5404.71223
1131.623	1898.81003	5422.48432
1131.847	1910.81093	5435.14692
1132.071	1912.58884	5443.58866
1132.295	1910.36645	5438.70134
1132.518	1922.14512	5455.36267
1132.742	1911.47765	5441.145
1132.966	1917.70034	5453.36331
1133.189	1937.25737	5468.02528
1133.413	1929.92349	5461.13859
1133.637	1935.7017	5466.02592
1133.86	1944.14678	5479.13283
1134.084	1943.03559	5471.57969
1134.307	1954.59202	5488.24102
1134.531	1956.36993	5486.68596
1134.754	1950.36948	5480.91004
1134.978	1966.14844	5488.68532
1135.201	1975.92696	5498.68212
1135.424	1970.81546	5483.13155
1135.648	1975.26024	5488.01887
1135.871	1967.0374	5471.35754
1136.094	1983.48309	5490.68468
1136.317	1980.1495	5483.57585
1136.541	1986.59443	5483.798
1136.764	1978.59383	5466.02592
1136.987	1978.81607	5461.36074
1137.21	1957.70336	5427.37164
1137.433	1966.59292	5431.37036
1137.656	1983.48309	5437.36843
1137.879	1989.48354	5438.47919
1138.102	1975.92696	5415.81979
1138.325	1978.81607	5411.37676
1138.548	1983.92756	5405.82299
1138.771	1977.03816	5396.49265
1138.994	1984.59428	5392.04963
1139.217	1983.48309	5384.71864
1139.44	1977.26039	5366.05796
1139.663	1978.59383	5359.39343
1139.886	1989.70578	5358.72697
1140.108	1991.26145	5352.06244
1140.331	1987.48339	5333.84606
1140.554	1995.03951	5334.51251
1140.777	1992.81712	5318.73979
1140.999	1991.03921	5316.07398
1141.222	1989.48354	5300.30125
1141.444	1978.59383	5279.64121
1141.667	1980.81622	5269.64441
1141.889	1977.92711	5254.76029
1142.112	1977.48263	5243.43059
1142.334	1986.81667	5244.98565
1142.557	1971.92666	5212.9959
1142.779	1985.261	5215.43956
1143.002	1980.81622	5197.66748
1143.224	1983.92756	5189.67004
1143.446	1979.26055	5171.00936
1143.669	1967.25964	5148.34995
1143.891	1957.9256	5123.91334
1144.113	1959.92575	5113.02794
1144.335	1974.14905	5111.69504
1144.558	1975.26024	5103.47545
1144.78	1965.03725	5076.15087
1145.002	1959.25904	5058.60094
1145.224	1953.9253	5034.60863
1145.446	1955.25873	5024.38968
1145.668	1961.48143	5010.83847
1145.89	1955.48097	4994.8436
1146.112	1945.03574	4969.96268
1146.334	1941.92439	4955.96717
1146.556	1937.25737	4929.08689
1146.778	1940.14648	4919.9787
1147	1941.70215	4904.42813
1147.221	1938.36857	4890.21047
1147.443	1925.47871	4860.44223
1147.665	1927.7011	4850.44543
1147.887	1919.03378	4823.12086
1148.108	1922.36736	4813.79051
1148.33	1921.03393	4791.13111
1148.552	1907.47735	4764.69514
1148.773	1906.36615	4745.14585
1148.995	1903.69928	4729.81743
1149.217	1905.92167	4708.93523
1149.438	1895.47644	4687.16443
1149.66	1904.81048	4677.83409
1149.881	1897.03211	4660.95061
1150.102	1888.58703	4630.29377
1150.324	1877.47508	4606.07931
1150.545	1877.69732	4586.08572
1150.767	1885.03121	4583.19775
1150.988	1878.58628	4554.98457
1151.209	1858.14029	4522.55052
1151.431	1863.69626	4508.55501
1151.652	1844.36147	4475.67666
1151.873	1852.36208	4460.57039
1152.094	1828.80474	4424.13762
1152.315	1827.69355	4402.14467
1152.536	1839.69445	4401.92252
1152.757	1825.02668	4371.04352
1152.979	1816.13712	4352.60499
1153.2	1821.69309	4337.94302
1153.421	1810.13667	4309.72984
1153.642	1804.13621	4284.84893
1153.862	1799.46919	4268.85405
1154.083	1801.46934	4248.63831
1154.304	1795.46889	4231.31053
1154.525	1786.80157	4204.65241
1154.746	1785.46814	4189.99044
1154.967	1771.24484	4154.89058
1155.187	1760.57737	4132.67548
1155.408	1768.13349	4117.34706
1155.629	1752.799	4091.57754
1155.85	1751.02109	4070.02889
1156.07	1753.46572	4060.9207
1156.291	1759.0217	4048.70239
1156.511	1743.24273	4019.1563
1156.732	1736.79779	3992.94248
1156.952	1719.46315	3963.3964
1157.173	1719.90763	3947.62368
1157.393	1734.35317	3946.51292
1157.614	1722.35226	3915.41178
1157.834	1708.57344	3889.42011
1158.055	1695.01686	3859.42972
1158.275	1693.90567	3844.32345
1158.495	1699.01716	3832.54945
1158.716	1675.01535	3798.11604
1158.936	1685.01611	3793.67302
1159.156	1680.79357	3777.67814
1159.376	1667.68147	3749.02066
1159.596	1665.45908	3730.35998
1159.816	1664.57012	3711.69929
1160.037	1647.67996	3688.59558
1160.257	1646.34652	3672.60071
1160.477	1640.79055	3652.82927
1160.697	1635.01233	3629.94771
1160.917	1632.78994	3616.3965
1161.137	1630.56755	3594.84785
1161.356	1627.23397	3579.51943
1161.576	1616.78873	3556.86003
1161.796	1615.01082	3549.75119
1162.016	1620.5668	3536.86643
1162.236	1607.01022	3515.76209
1162.456	1591.67573	3484.88309
1162.675	1595.45379	3474.442
1162.895	1598.3429	3460.22433
1163.115	1578.11915	3432.6776
1163.334	1577.00795	3420.4593
1163.554	1576.34124	3406.46378
1163.774	1567.67391	3379.36136
1163.993	1557.67316	3363.14433
1164.213	1550.33927	3342.03999
1164.432	1542.78315	3326.26726
1164.652	1522.5594	3290.05665
1164.871	1534.11583	3286.72438
1165.09	1553.22838	3290.94525
1165.31	1534.33806	3257.1783
1165.529	1529.44881	3234.51889
1165.748	1514.33655	3211.19303
1165.968	1502.55789	3185.20137
1166.187	1500.77998	3170.76155
1166.406	1491.66818	3145.88063
1166.625	1484.33429	3128.77501
1166.844	1465.66621	3094.3416
1167.064	1461.22143	3083.4562
1167.283	1466.33293	3071.01574
1167.502	1470.33323	3066.57272
1167.721	1465.66621	3049.68924
1167.94	1446.7759	3019.4767
1168.159	1428.99678	2989.93062
1168.378	1430.99693	2983.04393
1168.597	1433.21932	2966.82691
1168.815	1425.44095	2949.49913
1168.805	1408.74383	2950.38712
1169.033	1400.07669	2932.83058
1169.26	1395.18754	2912.38499
1169.488	1384.74252	2890.82823
1169.716	1385.63146	2881.27214
1169.943	1380.52007	2867.49359
1170.171	1376.74208	2855.27069
1170.399	1362.96355	2833.04722
1170.626	1362.74131	2824.15784
1170.854	1343.40692	2794.3784
1171.081	1352.51853	2789.48923
1171.309	1356.51875	2784.37784
1171.536	1348.51831	2761.93214
1171.764	1334.51755	2743.93113
1171.991	1333.62861	2727.48577
1172.219	1326.29487	2714.59616
1172.446	1337.85106	2716.37404
1172.673	1335.62872	2705.92901
1172.901	1324.517	2686.5946
1173.128	1322.07242	2673.70499
1173.355	1317.84997	2657.70409
1173.583	1306.96048	2640.14755
1173.81	1292.51525	2617.03515
1174.037	1290.2929	2603.70107
1174.264	1288.73726	2591.47817
1174.491	1292.73748	2589.70029
1174.719	1289.6262	2580.81091
1174.946	1284.07034	2568.36577
1175.173	1267.40276	2541.0309
1175.4	1279.40342	2546.36454
1175.627	1258.95785	2519.02967
1175.854	1263.40254	2515.91839
1176.081	1270.06957	2515.69616
1176.308	1262.5136	2502.58431
1176.535	1248.9573	2482.36096
1176.762	1235.17877	2462.58208
1176.989	1231.40079	2450.5814
1177.215	1232.95643	2442.35872
1177.442	1235.62324	2433.02487
1177.669	1230.28961	2427.24677
1177.896	1218.06672	2405.46777
1178.123	1208.06618	2387.0223
1178.349	1213.3998	2382.35537
1178.576	1214.28874	2379.46632
1178.803	1205.6216	2362.35425
1179.029	1198.5101	2347.46453
1179.256	1194.95435	2339.68632
1179.483	1179.39794	2319.90743
1179.709	1180.73134	2305.01771
1179.936	1189.62072	2305.46218
1180.162	1189.39849	2296.79503
1180.389	1162.50812	2263.9043
1180.615	1154.06322	2245.01436
1180.842	1149.39629	2235.45827
1181.068	1138.06234	2211.67916
1181.295	1137.39564	2207.67894
1181.521	1151.3964	2209.90129
1181.747	1152.95205	2201.6786
1181.974	1139.39575	2179.67738
1182.2	1114.06103	2147.00888
1182.426	1115.1722	2138.56397
1182.653	1106.50506	2123.45201
1182.879	1119.83912	2120.78519
1183.105	1116.06114	2115.22933
1183.331	1105.61612	2093.00586
1183.557	1098.06015	2080.33849
1183.783	1099.61579	2073.44922
1184.01	1087.61513	2055.00374
1184.236	1076.28118	2037.66944
1184.462	1071.83649	2027.22441
1184.688	1080.9481	2025.66877
1184.914	1078.94799	2021.00184
1185.14	1066.50287	1996.3338
1185.366	1058.28019	1984.33312
1185.592	1054.05774	1974.99927
1185.817	1055.83561	1973.66586
1186.043	1052.94657	1963.44307
1186.269	1050.94646	1956.99826
1186.495	1046.94624	1942.55301
1186.721	1034.05664	1928.10776
1186.946	1025.83397	1915.66262
1187.172	1027.83408	1910.55122
1187.398	1025.16727	1900.10619
1187.624	1024.0561	1894.9948
1187.849	1023.83386	1885.43871
1188.075	1016.05566	1873.2158
1188.301	1011.38873	1865.21536
1188.526	1007.83298	1858.99279
1188.752	1003.3883	1848.76999
1188.977	1002.94383	1840.99178
1189.203	995.38786	1830.32452
1189.428	985.38731	1812.99021
1189.654	988.27636	1809.87893
1189.879	971.38654	1792.10016
1190.104	986.05401	1799.87837
1190.33	970.94207	1780.54396
1190.555	966.71962	1774.54362
1190.781	971.83101	1771.65457
1191.006	977.16464	1765.65424
1191.231	976.9424	1768.09882
1191.456	947.16299	1736.09703
1191.682	950.49651	1733.43021
1191.907	956.49684	1730.98563
1192.132	970.94207	1741.20843
1192.357	962.7194	1730.7634
1192.582	950.49651	1715.87368
1192.807	952.49662	1711.20675
1193.032	929.82871	1686.09423
1193.257	942.94054	1692.76127
1193.482	955.83014	1703.65077
1193.707	936.71798	1679.20496
1193.932	916.49465	1654.31468
1194.157	915.60571	1648.53658
1194.382	914.2723	1648.31434
1194.607	917.16135	1645.64753
1194.832	925.16179	1648.31434
1195.057	903.38282	1619.64608
1195.281	905.60516	1621.20172
1195.506	925.38402	1636.98038
1195.731	912.9389	1620.09055
1195.956	915.82794	1617.20149
1196.18	897.16026	1596.75591
1196.405	890.93769	1586.31088
1196.63	901.60494	1594.31133
1196.854	888.71535	1574.53244
1197.079	891.15993	1572.08786
1197.303	896.93802	1575.64362
1197.528	887.82641	1564.97635
1197.752	876.93693	1548.08652
1197.977	868.49202	1535.86362
1198.201	856.04689	1516.97367
1198.426	856.49136	1521.6406
1198.65	848.04645	1509.41769
1198.875	857.3803	1516.30697
1199.099	867.60308	1522.08507
1199.323	853.15785	1502.52842
1199.548	859.82488	1500.97278
1199.772	864.26956	1504.52853
1199.996	871.38107	1508.30652
1200.22	869.60319	1504.3063
1200.444	856.49136	1487.19423
1200.669	850.2688	1476.30473
1200.893	843.60177	1467.41535
1201.117	842.93506	1463.63736
1201.341	836.26803	1450.52551
1201.565	822.93397	1436.74696
1201.789	834.49016	1444.74741
1202.013	830.04547	1438.08037
1202.237	835.37909	1441.19166
1202.461	838.04591	1443.85847
1202.685	834.71239	1436.3025
1202.909	819.60045	1417.63479
1203.133	822.93397	1417.19032
1203.356	816.0447	1409.4121
1203.58	819.82269	1406.52305
1203.804	814.26683	1403.18953
1204.028	805.82192	1389.18875
1204.251	813.82236	1396.52249
1204.475	823.8229	1402.74506
1204.699	803.37734	1380.07713
1204.922	793.37679	1366.74305
1205.146	800.48829	1370.74328
1205.37	815.378	1386.2997
1205.593	811.82225	1378.29925
1205.817	817.37811	1377.41032
1206.04	812.93342	1374.0768
1206.264	794.0435	1351.40886
1206.487	787.5987	1344.96406
1206.711	788.04317	1337.85255
1206.934	788.04317	1337.63031
1207.157	785.82082	1333.63009
1207.381	783.59848	1330.29657
1207.604	788.9321	1332.29668
1207.827	788.2654	1330.51881
1208.051	797.59925	1332.29668
1208.274	772.26453	1306.7397
1208.497	769.81995	1300.51713
1208.72	760.93057	1292.96115
1208.943	774.48687	1298.73925
1209.167	767.37537	1293.85009
1209.39	766.70867	1288.51646
1209.613	769.81995	1292.96115
1209.836	766.2642	1282.29389
1210.059	771.59782	1286.73858
1210.282	757.59706	1268.73758
1210.505	760.70834	1272.07109
1210.728	757.15259	1264.51512
1210.951	761.15281	1268.07087
1211.174	765.37526	1267.40417
1211.396	760.93057	1263.62618
1211.619	764.93079	1263.40394
1211.842	764.26409	1262.73724
1212.065	752.93013	1247.40305
1212.287	749.15215	1241.40271
1212.51	739.37383	1229.17981
1212.733	742.26288	1232.73556
1212.956	765.81973	1249.6254
1213.178	737.59596	1223.17947
1213.401	736.48479	1217.40137
1213.623	732.26233	1215.17903
1213.846	730.92893	1210.06763
1214.068	729.81776	1206.06741
1214.291	718.92827	1192.28886
1214.513	732.26233	1204.734
1214.736	717.1504	1188.28863
1214.958	726.26201	1195.62238
1215.181	711.3723	1179.62148
1215.403	701.59399	1168.28752
1215.625	724.2619	1186.95523
1215.848	709.14996	1170.95433
1216.07	718.92827	1177.62137
1216.292	711.3723	1169.84316
1216.514	702.70516	1157.84249
1216.737	709.59443	1162.06495
1216.959	712.26124	1160.73154
1217.181	709.14996	1157.17578
1217.403	711.3723	1155.17567
1217.625	711.81677	1157.17578
1217.847	716.92816	1157.62025
1218.069	718.03933	1158.06472
1218.291	698.92717	1137.17467
1218.513	693.14908	1128.72975
1218.735	690.7045	1126.5074
1218.957	704.2608	1137.61914
1219.179	703.81633	1136.28573
1219.401	689.59333	1122.28495
1219.622	699.14941	1130.06316
1219.844	702.48292	1128.95198
1220.066	689.59333	1115.39567
1220.288	686.48205	1111.17321
1220.509	697.59377	1118.72919
1220.731	698.03824	1119.61813
1220.953	693.81578	1114.2845
1221.174	685.81535	1101.61712
1221.396	690.48227	1104.0617
1221.618	679.81502	1091.1721
1221.839	693.81578	1101.17265
1222.061	694.03802	1100.50595
1222.282	679.14831	1085.39399
1222.504	663.59191	1069.17087
1222.725	663.36967	1068.7264
1222.946	674.48139	1078.28249
1223.168	676.03703	1078.06025
1223.389	671.81458	1070.94874
1223.61	673.81469	1069.3931
1223.832	666.03648	1060.72595
1224.053	667.81436	1059.61478
1224.274	674.03692	1066.28182
1224.495	675.14809	1067.17075
1224.717	657.14711	1044.05835
1224.938	660.48062	1046.2807
1225.159	663.59191	1049.16975
1225.38	667.81436	1053.61444
1225.601	656.4804	1040.72483
1225.822	656.92487	1038.28025
1226.043	679.59278	1058.28137
1226.264	673.37022	1052.7255
1226.485	654.03583	1027.83522
1226.706	653.36912	1026.05735
1226.927	654.4803	1025.83511
1227.148	652.70242	1021.61265
1227.369	660.92509	1029.83533
1227.589	659.81392	1029.6131
1227.81	654.92476	1019.16807
1228.031	646.03539	1010.05645
1228.252	630.70122	994.9445
1228.472	632.70132	993.83332
1228.693	633.59026	994.27779
1228.914	640.25729	1001.16707
1229.134	640.03506	997.61131
1229.355	656.25817	1012.9455
1229.575	653.14689	1005.16729
1229.796	643.81304	996.2779
1230.016	643.14634	994.05556
1230.237	626.25653	976.49902
1230.457	638.25718	985.38841
1230.678	640.70176	986.94405
1230.898	637.36825	981.83265
1231.118	634.03473	975.61008
1231.339	627.14546	966.94293
1231.559	625.81206	966.27623
1231.779	631.59015	971.83209
1231.999	646.70209	981.83265
1232.22	629.59004	965.16505
1232.44	628.0344	964.05388
1232.66	622.47854	956.72014
1232.88	620.47843	953.38662
1233.1	624.92312	953.83109
1233.32	631.14568	962.94271
1233.54	631.81239	960.49813
1233.76	627.3677	956.05343
1233.98	630.25675	955.38673
1234.2	608.92224	933.82997
1234.42	622.03407	942.05265
1234.64	620.2562	939.60807
1234.86	626.92323	943.83053
1235.08	624.70089	940.71924
1235.299	602.03298	915.60673
1235.519	619.14503	932.27433
1235.739	620.03396	932.7188
1235.959	618.25609	929.82974
1236.178	616.25598	925.16282
1236.398	614.03364	927.16293
1236.618	628.92334	937.60796
1236.837	606.0332	911.6065
1237.057	604.92203	908.93969
1237.276	604.03309	907.82852
1237.496	599.14393	901.16148
1237.715	599.81063	898.93913
1237.935	596.69935	894.71667
1238.154	599.36617	900.71701
1238.373	607.3666	901.82818
1238.593	628.47887	922.496
1238.812	603.58862	896.05008
1239.031	599.14393	893.16103
1239.251	587.36551	878.27131
1239.47	577.80943	865.60393
1239.689	588.03221	876.49343
1239.908	610.03342	898.05019
1240.127	604.47756	891.16092
1240.347	597.58829	881.82706
1240.566	588.25445	869.60416
1240.785	582.92082	864.04829
1241.004	591.36573	871.38203
1241.223	575.14262	860.2703
1241.442	582.92082	861.15924
1241.661	600.2551	878.71578
1241.88	594.69924	868.71522
1242.099	588.92115	866.71511
1242.317	587.14327	860.04807
1242.536	595.58818	870.93756
1242.755	590.47679	861.82594
1242.974	580.25401	856.49231
1243.193	586.0321	856.93678
1243.411	592.69913	863.38159
1243.63	588.92115	856.49231
1243.849	582.25412	851.15868
1244.067	586.6988	852.49209
1244.286	571.36463	836.71343
1244.504	570.92016	836.04673
1244.723	584.6987	850.71421
1244.941	570.25346	835.15779
1245.16	574.25368	839.60248
1245.378	580.47624	838.93578
1245.597	574.25368	835.82449
1245.815	580.69848	839.82471
1246.033	578.03166	838.04684
1246.252	570.25346	825.6017
1246.47	581.36518	834.93555
1246.688	587.80998	838.93578
1246.907	577.58719	829.82416
1247.125	579.80954	830.71309
1247.343	568.92005	822.04594
1247.561	582.92082	832.93544
1247.779	577.80943	826.04617
1247.997	580.03177	826.49064
1248.215	569.80899	816.71231
1248.433	566.03101	810.71198
1248.651	543.3631	790.48862
1248.869	554.69705	794.71108
1249.087	569.36452	811.82315
1249.305	572.69804	812.93432
1249.523	561.36408	803.156
1249.741	562.47526	800.71142
1249.959	565.14207	805.82281
1250.176	556.47493	793.59991
1250.394	563.80866	798.26684
1250.612	558.47504	793.82214
1250.83	551.808	785.8217
1251.047	550.69683	785.8217
1251.265	564.0309	800.04471
1251.483	563.14196	795.37779
1251.7	555.80822	790.48862
1251.918	563.80866	796.26672
1252.135	561.14185	792.71097
1252.353	561.14185	792.04427
1252.57	558.69727	791.5998
1252.788	544.0298	773.15432
1253.005	548.91896	779.15466
1253.222	545.36321	771.59868
1253.44	548.69672	774.9322
1253.657	557.36386	780.48807
1253.874	544.6965	768.26516
1254.091	557.36386	777.59901
1254.309	553.58588	776.93231
1254.526	555.36375	778.04348
1254.743	555.14152	777.82125
1254.96	540.02958	762.26482
1255.177	536.02936	759.59801
1255.394	538.47394	757.37566
1255.611	553.58588	773.59879
1255.828	554.69705	772.26538
1256.045	548.25225	762.48706
1256.262	543.3631	757.37566
1256.479	540.25182	755.59779
1256.696	543.14086	756.70896
1256.913	554.91929	768.26516
1257.13	550.91907	761.59812
1257.346	542.25193	757.5979
1257.563	538.47394	750.26415
1257.78	536.69607	747.15287
1257.997	541.14075	751.59756
1258.213	547.80779	756.26449
1258.43	543.80757	752.26427
1258.647	534.25149	744.70829
1258.863	539.58511	746.0417
1259.08	534.25149	744.70829
1259.296	538.91841	746.0417
1259.513	539.80735	746.93063
1259.729	530.02903	735.1522
1259.946	532.25138	735.1522
1260.162	531.14021	735.1522
1260.378	535.36266	740.70806
1260.595	528.69563	731.81868
1260.811	541.80746	746.0417
1261.027	539.36288	742.26371
1261.243	534.47372	739.81913
1261.46	529.8068	730.92974
1261.676	532.25138	732.26315
1261.892	542.91863	741.597
1262.108	541.14075	742.70818
1262.324	527.13999	724.2627
1262.54	538.91841	733.81879
1262.756	520.69519	716.70672
1262.972	534.47372	730.70751
1263.188	514.69486	708.26181
1263.404	515.36156	712.7065
1263.62	528.69563	723.81823
1263.836	519.13955	715.81778
1264.052	515.80603	711.59533
1264.268	525.80658	722.26259
1264.483	518.47285	709.37298
1264.699	515.5838	704.70605
1264.915	515.80603	706.9284
1265.13	521.58413	710.70639
1265.346	521.13966	709.15074
1265.562	520.47295	709.81745
1265.777	521.36189	708.70628
1265.993	511.58358	698.70572
1266.208	506.02772	691.59421
1266.424	520.02849	704.03935
1266.639	510.25017	693.14985
1266.855	511.36134	696.0389
1267.07	516.2505	700.48359
1267.286	529.36233	715.81778
1267.501	517.36167	703.81711
1267.716	516.2505	703.37264
1267.932	504.69431	687.59398
1268.147	512.25028	690.70527
1268.362	529.58457	706.70616
1268.577	523.80647	699.59466
1268.792	514.69486	691.81644
1269.007	507.58336	684.26046
1269.223	508.69453	685.59387
1269.438	518.47285	696.7056
1269.653	499.13845	674.48214
1269.868	514.25039	691.59421
1270.083	515.5838	691.14974
1270.298	507.58336	683.59376
1270.512	507.80559	682.26035
1270.727	512.91699	686.70505
1270.942	503.36091	676.48225
1271.157	508.25006	680.70471
1271.372	504.02761	677.59343
1271.587	509.8057	680.70471
1271.801	507.36113	678.92683
1272.016	508.02783	679.59354
1272.231	508.4723	679.59354
1272.445	507.58336	675.37108
1272.66	506.47219	677.37119
1272.874	514.02816	688.03845
1273.089	504.91655	677.59343
1273.303	496.69387	669.37074
1273.518	504.91655	673.5932
1273.732	514.69486	682.48259
1273.947	499.58292	668.03734
1274.161	509.36124	676.48225
1274.375	508.4723	675.59331
1274.59	505.58325	672.9265
1274.804	496.47164	663.14817
1275.018	493.58259	661.81477
1275.232	494.2493	662.25924
1275.447	480.693	648.25845
1275.661	498.24952	664.48158
1275.875	526.02881	688.70516
1276.089	507.58336	673.81544
1276.303	511.58358	674.92661
1276.517	502.0275	664.03711
1276.731	499.36069	660.03689
1276.945	499.58292	661.59253
1277.159	501.13856	663.81488
1277.373	497.58281	659.37018
1277.587	482.91534	645.59164
1277.801	483.13758	644.48046
1278.014	493.13812	655.5922
1278.228	502.24973	664.48158
1278.442	507.80559	667.1484
1278.656	491.80472	652.25868
1278.869	485.35992	642.70259
1279.083	486.69333	649.36963
1279.297	494.2493	656.9256
1279.51	488.91567	648.92516
1279.505	492.13416	657.36752
1279.727	485.02111	651.3672
1279.95	489.46677	654.25624
1280.173	479.24176	645.58913
1280.395	487.91079	653.36731
1280.618	483.02057	651.81167
1280.841	486.35481	653.58954
1281.063	475.68523	644.03349
1281.286	484.57655	650.47827
1281.509	467.23849	635.36637
1281.731	480.35317	647.367
1281.954	491.46731	654.70071
1282.176	488.57764	651.14497
1282.399	477.68578	644.03349
1282.621	480.57545	644.03349
1282.843	478.35263	645.14466
1283.066	494.13471	659.14539
1283.288	493.69014	660.70102
1283.511	491.02275	658.03422
1283.733	494.13471	659.81209
1283.955	492.80101	660.92326
1284.177	487.02166	653.81178
1284.4	483.9097	648.25593
1284.622	482.13143	649.14487
1284.844	487.02166	650.25604
1285.066	491.91188	658.92315
1285.288	495.24612	661.81219
1285.51	494.13471	660.47879
1285.732	482.79828	649.81157
1285.955	498.58036	664.92346
1286.177	482.576	649.3671
1286.399	487.91079	655.14518
1286.62	499.02493	667.1458
1286.842	493.91242	663.36783
1287.064	488.57764	655.14518
1287.286	477.90806	645.14466
1287.508	480.57545	646.7003
1287.73	483.24285	651.58944
1287.952	489.0222	656.03411
1288.174	488.57764	658.03422
1288.395	480.79774	651.3672
1288.617	474.7961	643.14455
1288.839	483.46513	653.58954
1289.06	488.35535	659.14539
1289.282	485.68796	654.03401
1289.504	482.79828	651.58944
1289.725	485.68796	654.47848
1289.947	474.57382	645.14466
1290.168	479.01947	648.7004
1290.39	490.3559	660.03432
1290.611	496.35753	666.03463
1290.833	472.79556	644.25572
1291.054	467.46077	638.47765
1291.276	470.12816	640.92222
1291.497	463.90424	634.47744
1291.718	471.68414	641.58892
1291.94	491.6896	656.92305
1292.161	493.69014	662.47889
1292.382	490.13362	654.92294
1292.604	468.57218	635.81084
1292.825	474.57382	644.03349
1293.046	469.46131	640.25552
1293.267	485.24339	655.36741
1293.488	490.3559	658.70092
1293.71	479.46404	648.25593
1293.931	477.68578	645.58913
1294.152	484.13198	650.25604
1294.373	475.24067	643.81126
1294.594	471.01729	640.03328
1294.815	467.46077	638.69988
1295.036	478.79719	650.47827
1295.257	483.68741	654.25624
1295.478	473.24012	643.58902
1295.698	471.01729	640.03328
1295.919	471.46186	639.81105
1296.14	475.90752	649.14487
1296.361	479.90861	648.92263
1296.582	480.57545	651.3672
1296.802	479.01947	646.92253
1297.023	470.35044	641.14445
1297.244	470.12816	638.25541
1297.464	472.12871	643.14455
1297.685	473.90697	643.58902
1297.906	475.90752	646.47806
1298.126	479.46404	649.14487
1298.347	473.01784	646.03359
1298.567	474.35154	645.58913
1298.788	473.4624	644.92242
1299.008	472.57327	639.58881
1299.229	473.4624	644.92242
1299.449	473.90697	642.70009
1299.67	463.45968	636.25531
1299.89	472.79556	645.58913
1300.11	462.34826	633.36627
1300.331	477.24121	646.92253
1300.551	465.01566	636.03307
1300.771	467.90533	636.92201
1300.991	471.68414	646.03359
1301.211	475.68523	648.47817
1301.432	481.68687	654.25624
1301.652	455.90206	627.81042
1301.872	464.34881	636.69978
1302.092	473.4624	640.47775
1302.312	487.6885	660.25656
1302.532	481.90915	658.25645
1302.752	476.35208	652.25614
1302.972	483.9097	654.70071
1303.192	461.01457	636.92201
1303.412	477.90806	648.25593
1303.632	491.46731	665.36793
1303.852	475.68523	647.367
1304.072	457.45804	632.69957
1304.291	463.01511	635.58861
1304.511	464.79337	638.03318
1304.731	467.23849	642.70009
1304.951	480.57545	654.92294
1305.17	463.45968	634.9219
1305.39	468.12762	638.25541
1305.61	491.46731	663.14559
1305.829	479.01947	653.14507
1306.049	483.46513	656.25635
1306.268	470.35044	643.58902
1306.488	467.90533	640.69998
1306.708	481.2423	654.92294
1306.927	467.46077	642.25562
1307.146	473.90697	648.47817
1307.366	483.9097	654.92294
1307.585	475.46295	649.14487
1307.805	466.34935	640.03328
1308.024	460.79228	634.2552
1308.243	452.34554	624.69915
1308.463	457.68032	630.69946
1308.682	453.23467	624.47692
1308.901	461.68142	634.9219
1309.12	473.90697	646.7003
1309.339	462.12598	637.58871
1309.559	472.79556	644.25572
1309.778	475.68523	650.47827
1309.997	489.24448	662.25666
1310.216	488.13307	661.81219
1310.435	477.24121	648.92263
1310.654	472.79556	644.92242
1310.873	472.57327	643.14455
1311.092	470.12816	642.25562
1311.311	467.46077	637.36648
1311.53	452.56782	626.03255
1311.749	466.79392	638.47765
1311.967	465.90479	636.25531
1312.186	472.12871	642.03339
1312.405	479.24176	649.58933
1312.624	477.4635	649.3671
1312.843	465.68251	637.36648
1313.061	472.35099	640.47775
1313.28	465.90479	637.36648
1313.499	469.90588	640.92222
1313.717	468.12762	639.81105
1313.936	460.57	631.14393
1314.154	471.23958	642.92232
1314.373	480.35317	652.70061
1314.591	465.01566	636.03307
1314.81	455.23521	625.58809
1315.028	465.46022	637.14424
1315.247	486.13253	655.36741
1315.465	481.46459	652.47837
1315.683	491.46731	660.03432
1315.902	486.57709	658.25645
1316.12	469.90588	639.14435
1316.338	464.12653	634.2552
1316.557	462.12598	630.9217
1316.775	464.12653	634.9219
1316.993	466.34935	636.25531
1317.211	468.3499	637.36648
1317.429	477.90806	645.58913
1317.647	478.35263	647.81146
1317.865	487.02166	653.14507
1318.084	460.79228	630.69946
1318.302	461.01457	630.255
1318.52	456.56891	623.58798
1318.738	466.34935	634.2552
1318.955	463.68196	632.2551
1319.173	467.23849	634.03297
1319.391	471.46186	639.58881
1319.609	469.46131	636.25531
1319.827	477.68578	645.14466
1320.045	466.57164	630.47723
1320.262	469.01675	635.81084
1320.48	465.46022	630.255
1320.698	470.12816	636.25531
1320.916	475.46295	640.47775
1321.133	473.90697	639.36658
1321.351	480.13089	645.14466
1321.568	481.68687	645.58913
1321.786	474.12925	636.47754
1322.004	469.46131	631.36616
1322.221	460.12544	622.03235
1322.439	466.12707	628.25489
1322.656	488.35535	652.03391
1322.873	462.12598	626.69926
1323.091	459.2363	623.36575
1323.308	460.79228	624.03245
1323.526	464.12653	622.25458
1323.743	461.01457	624.47692
1323.96	454.79065	614.25416
1324.177	465.23794	630.03276
1324.395	456.79119	616.4765
1324.612	463.68196	624.03245
1324.829	450.78956	612.25406
1325.046	444.34336	604.92034
1325.263	465.23794	624.25468
1325.48	453.67923	611.58736
1325.697	465.68251	621.14341
1325.914	458.56946	614.25416
1326.131	449.45586	603.58694
1326.348	458.12489	614.69863
1326.565	460.34772	615.36533
1326.782	459.01402	616.03203
1326.999	461.45913	617.36544
1327.216	464.34881	620.69894
1327.433	467.68305	623.81022
1327.649	472.12871	628.25489
1327.866	454.79065	608.47609
1328.083	448.56673	603.58694
1328.3	446.3439	601.3646
1328.516	463.90424	618.03214
1328.733	464.57109	614.03193
1328.949	451.23412	604.92034
1329.166	466.57164	616.4765
1329.383	466.57164	619.36554
1329.599	459.01402	609.36502
1329.816	451.90097	606.69821
1330.032	466.34935	615.1431
1330.248	468.3499	619.14331
1330.465	463.45968	612.69853
1330.681	456.56891	606.47598
1330.898	463.45968	609.14279
1331.114	451.23412	601.3646
1331.33	466.12707	612.92076
1331.546	466.79392	614.92086
1331.763	454.79065	601.3646
1331.979	441.89824	587.80834
1332.195	444.34336	586.03047
1332.411	456.56891	599.80897
1332.627	459.90315	601.3646
1332.843	451.23412	597.58663
1333.059	451.01184	598.0311
1333.275	446.56618	591.36408
1333.491	451.45641	592.69749
1333.707	458.34717	601.14237
1333.923	461.01457	598.47557
1334.139	441.45368	583.5859
1334.355	444.78792	586.47494
1334.571	451.01184	593.80866
1334.787	461.23685	599.3645
1335.003	448.78901	589.14175
1335.218	452.34554	588.91951
1335.434	471.68414	612.25406
1335.65	467.23849	606.47598
1335.865	446.3439	588.47505
1336.081	448.12216	586.47494
1336.297	448.56673	585.80824
1336.512	449.67814	583.80814
1336.728	457.90261	595.14206
1336.943	460.12544	591.36408
1337.159	453.01239	588.91951
1337.374	443.89879	578.69676
1337.59	432.1178	567.36284
1337.805	440.11998	568.91847
1338.021	439.23085	573.58538
1338.236	449.01129	580.47463
1338.451	444.12107	579.36346
1338.666	462.12598	593.80866
1338.882	457.01348	589.14175
1339.097	450.12271	582.2525
1339.312	450.12271	581.80803
1339.527	435.22976	565.58497
1339.742	448.78901	577.80782
1339.958	455.23521	581.14133
1340.173	447.45531	577.58559
1340.388	448.56673	571.80751
1340.603	438.78628	566.25167
1340.818	437.67487	563.14039
1341.033	445.45477	571.80751
1341.248	459.90315	585.58601
1341.462	447.01075	570.69634
1341.677	447.45531	569.14071
1341.892	441.89824	565.36273
1342.107	442.78738	563.36263
1342.322	443.23194	566.91837
1342.536	448.56673	572.69645
1342.751	450.56727	574.47432
1342.966	448.78901	569.58517
1343.18	450.78956	572.25198
1343.395	431.89552	550.0286
1343.61	442.34281	562.02923
1343.824	445.0102	560.02912
1344.039	448.78901	567.36284
1344.253	452.34554	566.25167
1344.468	426.56073	543.36159
1344.682	447.23303	561.58476
1344.897	446.56618	562.69593
1345.111	447.01075	561.80699
1345.325	443.23194	559.58465
1345.54	445.67705	558.47349
1345.754	458.34717	572.47421
1345.968	439.67542	548.91743
1346.182	433.22921	546.69509
1346.397	434.78519	545.36169
1346.611	428.33899	539.13915
1346.825	428.78356	538.25021
1347.039	427.67214	536.69457
1347.253	436.11889	542.02819
1347.467	439.23085	547.3618
1347.681	462.34826	569.36294
1347.895	435.67433	544.47276
1348.109	431.45095	540.25032
1348.323	420.78138	529.36086
1348.537	414.33517	519.80481
1348.751	425.89388	532.02767
1348.965	449.45586	551.362
1349.178	442.12053	546.25063
1349.392	437.00802	538.25021
1349.606	425.44932	528.24969
1349.82	421.44822	524.47172
1350.033	431.00639	533.13883
1350.247	422.55964	519.13811
1350.461	423.44877	524.24948
1350.674	444.78792	540.47255
1350.888	433.4515	534.02777
1351.101	431.67323	528.47192
1351.315	428.56128	526.69405
1351.528	443.45422	537.80574
1351.742	435.00748	531.36096
1351.955	430.56182	525.13842
1352.169	429.89497	526.91629
1352.382	441.45368	534.9167
1352.595	433.00693	528.47192
1352.809	428.11671	520.91598
1353.022	432.34008	526.47182
1353.235	417.44713	511.80439
1353.448	417.22485	512.24886
1353.661	436.56346	526.02735
1353.874	420.33681	509.80429
1354.088	427.22758	513.8045
1354.301	427.22758	518.02694
1354.514	423.89334	514.24896
1354.727	429.67269	519.36034
1354.94	430.11725	518.4714
1355.153	421.44822	508.47088
1355.366	436.34117	522.69385
1355.578	437.45259	525.36065
1355.791	428.56128	516.24907
1356.004	430.11725	517.36024
1356.217	420.33681	508.69312
1356.43	433.67378	521.36044
1356.642	433.00693	514.69343
1356.855	431.89552	516.4713
1357.068	427.22758	506.02631
1357.28	419.66996	502.47057
1357.493	400.33136	481.5806
1357.706	409.22267	490.02548
1357.918	426.11616	507.35972
1358.131	429.45041	509.35982
1358.343	421.67051	500.6927
1358.556	419.66996	499.13707
1358.768	423.67105	504.24844
1358.98	410.55637	493.13675
1359.193	419.44768	499.80377
1359.405	416.11344	495.58133
1359.617	411.00093	489.58101
1359.83	409.44495	486.02527
1360.042	424.56018	498.47036
1360.254	420.78138	497.13696
1360.466	418.78083	492.91452
1360.678	422.55964	497.58143
1360.891	417.8917	496.69249
1361.103	418.78083	496.47026
1361.315	420.78138	496.91473
1361.527	403.6656	479.13603
1361.739	412.77919	488.46984
1361.951	406.11071	482.2473
1362.163	414.55746	485.35857
1362.374	420.11453	492.69229
1362.586	411.4455	481.5806
1362.798	417.8917	490.46995
1363.01	419.2254	488.24761
1363.222	416.558	490.69218
1363.433	417.22485	489.58101
1363.645	403.6656	475.80252
1363.857	402.10962	473.80242
1364.068	403.88788	473.13571
1364.28	421.89279	490.02548
1364.492	419.00311	489.58101
1364.703	413.66833	486.24751
1364.915	408.11126	478.02486
1365.126	404.33245	474.69135
1365.338	407.44441	476.46922
1365.549	421.67051	489.13655
1365.76	415.00202	483.13623
1365.972	408.33354	477.13592
1366.183	404.9993	471.80231
1366.394	404.33245	470.02444
1366.606	408.11126	473.13571
1366.817	417.00257	480.9139
1367.028	409.88952	475.35805
1367.239	404.33245	470.69114
1367.45	405.88843	472.02455
1367.662	402.10962	471.35784
1367.873	407.22212	470.69114
1368.084	411.89006	475.13582
1368.295	398.99766	462.46849
1368.506	400.55364	462.02403
1368.717	397.88625	462.69073
1368.928	403.88788	467.1354
1369.138	399.88679	459.80169
1369.349	414.33517	474.46912
1369.56	408.11126	470.46891
1369.771	404.9993	464.69083
1369.982	399.21994	460.24616
1370.192	402.55419	464.4686
1370.403	411.89006	471.58008
1370.614	416.558	475.13582
1370.824	397.88625	455.35701
1371.035	411.22322	469.80221
1371.246	392.10689	449.80117
1371.456	402.99875	460.24616
1371.667	384.99384	441.35628
1371.877	390.7732	442.68969
1372.087	400.10907	456.46818
1372.298	393.66287	448.91223
1372.508	389.66178	443.35639
1372.719	402.77647	456.02371
1372.929	394.10744	446.68989
1373.139	392.10689	446.46766
1373.349	392.10689	442.68969
1373.56	394.99657	447.3566
1373.77	394.552	446.24543
1373.98	396.10798	444.24532
1374.19	396.55255	443.80086
1374.4	388.99493	436.24491
1374.61	379.43677	428.68896
1374.82	393.88516	444.91202
1375.03	385.43841	432.46693
1375.24	388.99493	436.02267
1375.45	393.44059	440.02288
1375.66	409.88952	454.69031
1375.87	396.33027	441.35628
1376.08	393.66287	438.68948
1376.29	382.9933	426.46662
1376.499	390.10635	435.35597
1376.709	406.11071	450.0234
1376.919	403.88788	443.13415
1377.128	391.66233	434.2448
1377.338	386.10526	431.35576
1377.548	386.77211	430.24459
1377.757	396.55255	440.24511
1377.967	377.88079	418.02174
1378.176	396.99711	434.9115
1378.386	393.44059	434.02257
1378.595	385.66069	425.13322
1378.805	386.99439	424.68875
1379.014	392.99602	431.578
1379.223	381.21503	417.7995
1379.433	386.32754	424.46652
1379.642	382.32645	419.79961
1379.851	383.43786	423.79982
1380.061	384.99384	421.35524
1380.27	388.1058	421.13301
1380.479	386.10526	420.68854
1380.688	381.88188	417.35504
1380.897	386.32754	419.57737
1381.106	397.44168	429.13343
1381.315	384.77156	416.68833
1381.524	376.10253	409.79909
1381.733	383.88243	415.35493
1381.942	393.88516	426.91109
1382.151	379.21449	409.57685
1382.36	387.66124	418.24397
1382.569	384.99384	416.4661
1382.777	382.77101	413.35483
1382.986	373.43514	403.79878
1383.195	375.65796	401.13197
1383.404	374.10198	401.79867
1383.612	363.65469	392.68709
1383.821	376.5471	403.57654
1384.03	401.22049	432.02247
1384.238	386.99439	414.24376
[truncated: 21 more rows]
