# Supplementary material for: Ratiometric fluorescent sensing of pyrophosphate with sp³-functionalized single-walled carbon nanotubes
Source: Nat Commun. 2024 Jan 24;15:706. doi: 10.1038/s41467-024-45052-1 (PMC10808354; doi:10.1038/s41467-024-45052-1)
Supplement: Supplementary file 4 — Source data [file 41467_2024_45052_MOESM4_ESM.zip › Fig. 2a.txt]

Wavelegnth	PL intensity	PL intensity	PL intensity	PL intensity	PL intensity	PL intensity	PL intensity	PL intensity	PL intensity
nm	a.u.	a.u.	a.u.	a.u.	a.u.	a.u.	a.u.	a.u.	a.u.
	[Cu]	0.001 mM	0.012 mM	0.125 mM	1.026 mM	1.927 mM	10.94 mM	19.95 mM	Dz-Alkyne
938.815	0	0	0	0	0	0	0	0	0
939.053	36.00312	40.00855	37.99534	38.67569	40.43969	39.51117	42.86565	41.08042	42.86627
939.29	22.22415	26.89464	23.33047	24.45015	24.88596	28.6345	28.20693	26.64676	27.76313
939.527	9.33414	12.00257	11.33195	10.00233	10.66541	13.76232	13.104	11.10282	12.65999
939.764	-3.11138	1.77816	-1.99975	-0.66683	1.55537	1.33184	3.77573	1.33234	3.77579
940	14.89018	16.44796	15.77585	15.33691	18.22008	17.09191	21.98808	19.09685	19.98946
940.237	9.55638	14.6698	10.44317	12.0028	11.5542	13.31837	15.32502	13.32338	14.21472
940.474	13.11225	17.11477	12.44292	14.22554	13.55396	21.08742	17.10184	16.43217	19.10104
940.711	5.11156	6.00128	5.77707	6.66822	7.77686	7.99102	8.88407	10.65871	11.77157
940.948	12.00104	14.89207	13.77609	13.78099	17.55349	15.5381	18.65655	18.65274	18.87893
941.185	10.00087	15.33661	11.10975	12.44735	15.33153	14.65021	18.21235	17.09834	17.3242
941.422	12.89001	18.89293	14.66487	15.55918	16.8869	18.86769	19.54496	18.43068	17.5463
941.658	4.66707	8.00171	6.44366	4.66775	7.77686	9.98878	9.99458	9.32637	9.10631
941.895	14.4457	17.33704	17.10902	15.55918	18.88667	19.31164	21.98808	19.98507	20.21156
942.132	-2.88914	-0.88908	-1.99975	-1.7782	-1.77757	0	3.99783	0.22206	3.33158
942.369	9.55638	14.44753	9.11	8.66869	10.88761	13.0964	16.43553	14.43367	16.43578
942.605	21.33518	22.67151	20.21975	19.11557	23.10839	24.86096	26.20801	26.64676	27.09682
942.842	15.5569	16.8925	15.10926	18.22647	19.77545	19.75559	23.98699	22.20564	25.98629
943.079	6.88949	10.00214	6.88805	9.11324	8.88784	9.98878	14.21451	10.43665	14.21472
943.315	9.33414	11.33576	8.44341	9.33551	8.88784	11.98653	16.43553	13.54544	17.10209
943.552	9.33414	9.77987	8.8878	9.78006	10.88761	11.76456	15.32502	14.87778	15.99157
943.789	26.00225	26.67237	27.32998	28.67336	30.66306	30.85423	29.98374	31.75406	32.64944
944.025	26.44674	28.45053	27.99657	27.78426	29.10769	29.74436	34.20368	32.64228	34.42628
944.262	21.55742	25.11648	21.33072	24.67242	25.99694	27.52464	35.53629	32.64228	33.09365
944.498	25.55777	26.00556	26.6634	29.1179	28.88549	31.74212	35.98049	32.64228	33.98207
944.735	30.89157	29.56188	29.10754	31.78519	31.10745	35.07171	36.8689	32.64228	32.87155
944.971	20.8907	23.11605	19.99755	22.00513	22.664	25.30491	29.53954	25.98059	29.09576
945.208	15.33466	17.55931	13.77609	16.00373	18.88667	19.75559	24.6533	23.98209	26.87471
945.444	15.77915	18.22612	16.88682	17.33738	19.99765	21.3094	24.8754	22.64975	23.98735
945.681	25.33553	22.00471	22.66389	20.89376	22.4418	24.41702	29.98374	27.9791	28.87366
945.917	26.89122	27.78372	26.21901	27.11744	30.66306	30.85423	35.75839	31.75406	36.42523
946.153	33.11398	33.56273	29.10754	28.89563	35.32918	34.40579	37.97941	36.6393	43.08838
946.39	29.11363	29.78415	31.1073	28.45108	32.66282	34.40579	37.5352	37.30547	39.5347
946.626	18.89053	19.78201	21.55292	23.33878	20.44204	27.08069	32.20476	28.86733	30.42839
946.862	34.22519	36.22997	31.99608	35.34158	36.21796	38.84525	43.97616	41.08042	42.42206
947.099	18.89053	20.00428	14.44268	19.78239	22.8862	23.30715	25.3196	23.31592	24.65366
947.335	24.22432	26.67237	22.88609	26.00607	27.99671	31.74212	33.98157	32.64228	33.75997
947.571	36.22536	37.11905	36.43998	36.8975	37.77333	45.94838	47.97399	47.96417	49.30732
947.807	31.55829	33.34046	29.55193	33.11884	34.66259	36.8475	40.42253	40.63631	40.64522
948.044	26.44674	27.78372	22.2195	29.56245	30.88525	30.85423	36.42469	36.41724	36.86944
948.28	14.4457	15.33661	12.66512	14.67009	17.1091	20.64348	24.20909	23.76003	26.65261
948.516	15.5569	16.00342	19.55316	16.00373	20.66424	25.74885	27.54062	30.42172	30.6505
948.752	20.00173	20.67109	20.44194	21.33831	23.55278	26.85872	33.98157	29.75555	34.64839
948.988	28.22467	28.6728	27.55218	26.89516	28.88549	33.29593	40.20042	37.74958	42.86627
949.224	28.44691	28.00599	27.32998	27.11744	33.10722	33.07396	40.86673	36.41724	41.08943
949.46	21.11294	20.67109	19.99755	21.78286	28.88549	25.74885	35.09208	31.532	35.75891
949.696	14.00121	15.55888	13.10951	15.78146	18.66447	20.4215	26.20801	23.98209	28.65155
949.932	28.89139	28.45053	25.77462	28.22881	29.99647	33.07396	35.31418	35.52902	41.31154
950.168	29.33588	30.67322	28.21876	30.8961	36.21796	35.51566	41.97724	40.41426	43.75469
950.404	26.00225	28.45053	25.33023	27.33971	34.2182	32.18607	41.53304	41.52454	43.9768
950.64	22.00191	26.22783	24.44145	24.22787	29.55208	32.85198	38.64571	35.97313	40.20101
950.876	24.22432	29.56188	29.32974	30.45155	31.32965	38.84525	45.75297	39.97014	43.9768
951.112	18.00156	18.00385	18.66438	18.44875	22.8862	26.63674	33.98157	31.75406	34.20418
951.348	25.11329	22.67151	23.99706	24.0056	26.21914	31.74212	40.20042	36.86135	37.09154
951.584	33.11398	35.78543	34.44022	34.89703	40.88408	42.61879	50.63921	49.51856	52.19469
951.819	38.89226	42.67579	39.55071	39.12024	49.32753	48.16811	58.19067	56.18025	60.19047
952.055	18.89053	19.33747	19.55316	19.33784	24.66376	28.6345	35.53629	32.64228	36.86944
952.291	16.89035	14.44753	14.88707	19.11557	19.10886	24.19504	31.98266	28.20116	33.53786
952.527	16.66811	18.22612	14.88707	19.11557	22.664	25.74885	37.091	31.97611	39.5347
952.763	10.66759	13.55846	8.66561	12.22507	15.77592	19.08967	30.42794	28.20116	34.87049
952.998	19.11277	19.33747	18.44219	21.78286	24.88596	27.08069	39.53412	34.64079	41.08943
953.234	39.55898	37.56359	37.77315	40.67616	46.66118	48.61206	58.85698	56.40231	59.07994
953.47	45.11502	44.45395	42.43924	45.12164	50.66071	51.94165	63.74322	59.73315	64.41046
953.705	39.55898	41.56444	33.55144	40.23161	45.1058	46.6143	57.52437	54.62586	57.96942
953.941	19.55725	19.1152	17.55341	18.22647	27.55231	29.96634	39.97832	35.52902	40.86733
954.176	27.11346	24.89421	29.32974	24.67242	38.21773	41.7309	50.86131	46.85389	53.30521
954.412	22.00191	24.00513	21.99731	24.0056	32.66282	35.73763	47.08558	43.30099	47.53048
954.648	40.00347	43.78714	37.77315	42.23208	48.88314	53.71743	67.29684	61.95372	65.07678
954.883	40.44795	43.3426	40.66168	44.45482	51.54949	54.16138	67.51895	63.28606	71.96203
955.119	32.6695	36.45224	34.66242	35.1193	41.32847	45.06049	60.63379	54.18175	61.30099
955.354	31.55829	36.22997	31.55169	33.56339	38.88431	44.83852	57.30226	53.29352	60.63468
955.59	40.67019	44.89849	39.7729	42.67662	50.21631	54.8273	65.29793	60.62138	70.6294
955.825	32.00277	33.785	29.99632	31.56292	41.32847	45.28247	58.41277	53.95969	61.96731
956.06	29.11363	28.22826	27.10779	29.34018	35.99576	39.73314	55.52545	54.4038	57.52521
956.296	28.00243	29.78415	28.21876	29.34018	36.66235	40.17709	57.96857	52.62735	59.52415
956.531	40.67019	43.3426	41.77266	45.12164	49.10533	55.71519	73.07149	65.28456	72.85045
956.767	44.4483	43.78714	43.10583	46.67756	53.99365	59.26676	76.62512	69.50363	78.40308
957.002	36.00312	34.22954	31.1073	38.00887	47.32776	53.49546	67.96315	59.06699	71.51782
957.237	32.22501	31.78457	30.8851	33.56339	42.66165	47.05825	64.40952	59.73315	68.63046
957.472	31.78053	34.22954	33.32925	34.23021	43.32824	51.05376	65.29793	63.50811	74.62729
957.708	42.22588	41.1199	39.32851	42.8989	49.99412	57.269	75.73671	69.50363	81.06834
957.943	47.78192	46.67665	42.21705	48.67802	56.8822	62.59635	81.95556	76.60944	87.28728
958.178	44.4483	47.12119	43.55022	48.0112	59.54855	65.92594	81.51136	75.2771	86.62097
958.413	46.67071	44.67622	44.66119	46.01074	61.10392	65.92594	83.06607	75.72121	86.84307
958.648	40.44795	39.56401	37.77315	41.34298	51.77169	59.04478	77.29143	68.83746	83.5115
958.884	38.89226	41.1199	35.77339	43.34345	49.99412	57.269	78.40194	66.17279	83.5115
959.119	41.55916	41.1199	37.32876	43.34345	55.77122	60.15465	82.84397	75.05504	89.06412
959.354	45.78174	44.00941	38.43973	46.89983	59.32635	63.26227	89.72913	79.27411	93.95043
959.589	45.33726	50.01069	42.66144	50.45622	63.32588	68.36764	91.95015	82.3829	97.50411
959.824	49.33761	54.67836	50.88265	50.67849	67.992	72.36316	98.6132	88.82253	101.72411
960.059	46.00399	45.12076	43.32802	48.0112	59.99294	67.9237	94.39327	83.93729	97.72622
960.294	49.55985	45.78757	42.21705	54.0126	60.88173	73.69499	97.28059	86.15786	98.61464
960.529	49.33761	48.89934	45.77217	51.56759	63.99247	71.69724	98.6132	86.15786	104.61147
960.764	46.89295	50.01069	47.99412	51.56759	63.10369	74.13894	98.6132	85.9358	107.72095
960.999	50.67106	50.89977	48.6607	56.01307	68.2142	76.80261	107.05307	93.0416	113.93989
961.234	50.00433	48.23253	50.21607	54.23488	71.76933	78.35642	106.60886	94.15188	118.15988
961.468	43.55933	43.12033	40.21729	46.23301	59.54855	69.92145	101.50052	88.15636	109.27568
961.703	56.22709	55.34517	50.88265	58.90263	71.99153	81.90799	116.38134	101.25769	121.04725
961.938	39.33674	40.45309	39.10632	44.45482	59.54855	70.58737	102.61103	87.71225	109.942
962.173	55.78261	58.0124	57.77069	60.014	78.43522	89.89901	123.2665	108.8076	126.82198
962.408	47.11519	47.56573	46.43875	52.45668	68.43639	78.13445	112.38351	99.70329	120.38093
962.642	54.89364	52.23339	49.54948	57.79126	75.10227	81.46404	117.49185	103.92236	127.9325
962.877	58.89399	58.90148	57.3263	64.45949	81.76816	91.00888	129.04115	114.80312	137.03881
963.112	66.89468	64.45823	66.65849	71.34998	89.32282	99.66582	136.1484	121.90892	146.14512
963.347	73.78417	72.68221	69.54703	74.46182	93.54455	105.21514	145.69878	129.90295	155.69563
963.581	46.89295	49.56615	42.21705	50.67849	67.54761	85.01561	121.04548	106.14293	134.15144
963.816	56.67158	56.23424	51.10485	60.014	77.10204	90.34296	136.1484	116.13546	143.47986
964.051	66.22796	62.90234	60.21484	71.12771	89.54502	100.99766	146.14299	125.68388	156.13984
964.285	84.674	83.57342	79.10141	85.7978	106.87631	118.97746	166.57635	144.78073	176.3514
964.52	81.11814	81.79526	80.87897	86.02007	107.09851	115.86984	168.57527	145.00278	179.01666
964.754	75.5621	75.34944	73.10215	80.90777	103.32118	113.65011	163.68903	141.00577	175.46298
964.989	83.56279	83.35115	77.54605	85.35325	108.87608	121.64113	171.24049	149.88802	181.45982
965.223	63.11658	62.90234	59.10386	68.23815	90.4338	106.32501	156.13757	133.45585	166.80089
965.458	80.67366	77.34987	75.54629	88.02054	107.98729	123.63889	174.79412	151.66447	185.45771
965.692	96.4528	94.24237	90.87774	100.69016	123.31882	137.62318	193.67277	169.42898	205.22506
965.927	80.67366	77.57214	78.21263	86.02007	110.87584	124.30481	182.12348	157.43794	194.56401
966.161	68.45037	64.68049	61.10362	70.90543	95.98871	112.0963	172.5731	144.55867	183.90297
966.395	76.67331	72.23767	66.88069	78.46275	103.09898	120.75324	182.34558	156.32765	193.45349
966.63	76.00658	72.68221	71.99117	82.24141	110.20925	124.74875	188.56443	158.77027	198.56191
966.864	84.674	80.46165	78.21263	91.35465	117.76392	136.06937	197.89271	170.98337	212.11031
967.098	97.34177	96.68734	93.32189	104.24655	132.65106	148.9438	215.88295	185.19498	229.65661
967.333	79.78469	80.46165	75.76849	86.46462	115.98635	132.96175	198.33691	171.8716	213.88715
967.567	89.11883	86.46293	80.65678	91.7992	121.54125	140.28686	211.66302	178.08917	225.43662
967.801	116.23229	112.91303	105.09822	118.91664	148.42698	167.81149	239.86995	205.84621	254.31027
968.035	106.89815	102.46635	97.76579	111.80387	139.53914	160.04244	236.53842	198.07424	249.64606
968.27	115.56557	109.35671	106.2092	117.36072	146.42722	172.69489	244.31198	209.62117	259.64079
968.504	100.2309	98.91003	93.32189	107.80293	137.76157	160.48639	237.87103	199.62864	255.19869
968.738	102.45332	99.1323	97.3214	110.24795	139.31694	165.14782	239.20364	201.62714	256.97553
968.972	118.67695	114.02438	109.98651	124.25122	155.75945	179.57605	260.08121	222.05633	278.51972
969.206	106.45367	107.57855	101.7653	115.13798	149.31576	170.47517	250.97504	213.84024	269.85762
969.44	115.12108	113.35757	105.987	121.58393	156.20384	180.02	264.07904	224.49895	284.73866
969.674	127.56661	126.47148	119.76309	131.58626	170.2022	192.89443	277.62726	236.04587	296.73233
969.908	123.56626	120.02566	113.54163	128.02988	167.53584	190.6747	280.07037	236.71204	298.06496
970.142	116.89902	117.13615	111.31968	122.47303	163.31412	186.01327	278.07146	231.38269	298.28707
970.376	114.6766	110.46806	105.54261	120.02801	161.09216	185.56932	279.62617	232.49297	298.06496
970.61	109.56505	102.91089	99.54335	113.58206	156.20384	176.46843	273.62942	225.38717	291.40181
970.844	118.45471	111.13487	105.987	122.91757	163.09192	188.67694	287.84394	238.93261	304.0618
971.078	116.89902	109.57898	105.54261	122.47303	165.09169	188.67694	289.17655	239.15466	307.39337
971.312	128.67781	124.24878	116.65236	135.36492	178.20125	205.10293	308.94361	256.47506	326.71651
971.546	143.12351	138.47405	129.98406	152.03548	196.42133	219.53117	325.60125	270.90872	343.59649
971.779	136.45626	131.58369	123.09601	142.03315	189.08886	213.75988	322.71392	268.24404	340.26492
972.013	146.45713	145.58668	134.87235	156.25869	200.19867	229.29798	336.70634	282.01153	356.03438
972.247	156.01351	152.47704	144.20454	164.48283	210.41969	240.61859	349.58824	293.55846	370.4712
972.481	170.68145	167.36911	159.31379	180.93111	226.4178	257.04459	368.9111	308.88035	388.68382
972.714	174.45956	171.59224	161.09135	180.93111	231.08392	261.70602	374.46364	314.65381	396.01328
972.948	164.68093	163.36826	154.86989	171.37333	222.86267	253.71499	369.7995	307.77007	394.01434
973.182	165.79214	161.81237	154.42551	173.15152	225.52902	257.04459	374.90785	311.76708	397.34591
973.415	166.90335	164.03507	153.75892	172.26242	225.75121	258.5984	379.79409	312.65531	402.23222
973.649	171.12593	164.70188	156.20306	177.597	231.08392	265.25758	387.56765	320.42728	408.00696
973.883	171.57042	166.92457	154.42551	177.37473	230.63953	265.03561	391.56548	322.20373	413.11537
974.116	163.34748	156.4779	145.9821	170.03968	225.30682	259.93023	387.12345	316.20821	409.33959
974.35	182.68249	176.2599	161.09135	185.59887	242.63812	278.13201	409.33363	335.74916	431.10588
974.583	182.68249	176.03763	164.20208	188.04388	247.52643	281.4616	413.55356	339.52412	432.66061
974.817	195.79474	185.15069	174.64525	197.60167	259.74721	293.22616	429.54489	354.40189	448.20797
975.05	203.79543	194.70829	185.31061	208.71538	271.52361	307.43243	440.64998	366.61499	464.86585
975.284	208.90698	198.04234	188.19914	210.71584	273.96776	310.76202	448.42354	372.38846	469.53005
975.517	200.90629	192.26332	181.75549	204.93672	267.96847	305.2127	444.42571	365.94882	464.64374
975.751	208.4625	199.15369	190.64328	214.27223	277.07851	315.20148	457.75182	376.38547	478.19215
975.984	210.90716	199.8205	188.64353	216.2727	278.18949	317.86515	460.63914	378.16192	482.63425
976.217	218.01888	207.1554	195.97596	223.83001	285.07757	327.85393	473.52105	389.70885	496.62687
976.451	223.57492	212.71214	200.19767	229.16459	292.41004	334.51312	478.85149	394.59409	501.95739
976.684	218.24113	208.04448	197.53133	222.94092	288.18831	330.51761	477.96308	393.26175	498.1816
976.917	234.24251	223.82563	212.41839	238.72238	304.85302	348.71938	497.95225	408.13952	518.39316
977.151	248.02148	238.93997	228.63862	255.39294	320.18455	364.9234	515.05409	425.45992	538.82682
977.384	236.24268	226.49286	214.64034	241.61194	311.07451	355.60054	506.61422	413.02476	528.16578
977.617	231.13113	221.38066	208.41888	235.16599	306.40839	351.827	503.28269	410.58214	528.38789
977.85	248.46597	237.16181	225.75009	251.61428	325.29506	367.58708	521.49504	427.90254	543.49103
978.083	270.02339	256.27701	244.41447	272.28577	348.40345	391.56015	546.81464	453.21696	568.5889
978.316	271.1346	258.27744	245.30325	274.95306	350.62541	394.22382	550.59037	455.21546	572.58679
978.55	284.0246	271.16908	257.74616	287.17813	363.73498	411.09376	569.46903	467.65062	589.68888
978.783	288.46943	275.39221	260.85689	292.29044	367.9567	416.42111	573.46686	472.75791	592.57624
979.016	272.91253	260.50013	245.30325	274.95306	354.18055	403.10274	561.02916	458.1022	580.80467
979.249	274.24598	262.72283	247.96959	277.39807	356.6247	404.2126	564.80489	459.87865	585.91309
979.482	278.24632	264.05645	247.74739	280.28764	359.95765	407.76417	572.80056	464.98594	592.13203
979.715	288.24719	272.94724	257.52397	289.1786	369.51208	417.75295	579.90781	474.09025	599.6836
979.948	294.91443	279.8376	264.18982	299.18093	378.39992	426.63186	589.68029	482.9725	610.12254
980.181	300.02599	285.17208	271.30006	302.95959	384.17702	432.18118	595.89914	488.0798	616.78569
980.414	310.69358	295.61875	281.96542	314.51785	396.3978	449.05112	614.33359	503.17963	629.66778
980.646	316.24961	302.73138	287.0759	319.63015	402.3971	454.60044	617.88722	506.73253	637.44146
980.879	328.69514	313.84487	298.63004	331.85523	418.17302	471.69235	633.87855	522.49853	654.09934
981.112	310.69358	295.84102	281.29883	315.85149	399.06415	452.38071	616.55461	503.40169	635.44251
981.345	314.69392	298.50826	283.74298	317.85196	406.84102	457.48609	620.99665	507.62076	638.32988
981.578	314.69392	299.39734	283.52078	318.96333	405.73004	457.48609	622.10716	506.95459	641.21724
981.811	329.36186	314.73395	299.51882	333.85569	422.39474	474.13406	641.20791	522.49853	660.31828
982.043	334.69566	318.73481	301.96296	336.52298	425.72768	477.46365	645.20574	525.60732	660.54038
982.276	342.91859	324.95836	310.40637	343.63575	435.72651	485.67665	651.6467	534.26751	672.31195
982.509	352.91946	336.29412	318.40539	352.97127	445.50313	495.44345	662.75179	541.59537	678.753
982.741	355.14187	337.62773	318.84978	356.9722	445.05874	495.8874	666.08331	542.03949	680.75194
982.974	367.58739	350.51938	332.84806	370.08637	458.16831	512.31339	678.96522	554.91875	694.74456
983.207	358.91998	342.07313	323.29368	363.64042	451.28023	504.32237	670.08115	547.14678	685.63825
983.439	366.47619	348.74122	333.07026	371.19774	460.16808	512.75734	680.51993	556.25109	694.74456
983.672	368.25412	351.40846	332.40367	372.97593	465.50078	518.52863	680.29783	556.91726	696.96561
983.904	378.47723	360.52152	344.18001	382.08917	473.94423	526.74163	691.40292	565.3554	703.62876
984.137	388.47809	369.85685	353.29	392.31378	485.27623	535.1766	702.73011	572.68326	712.06875
984.369	391.14499	374.52451	358.17829	394.09197	486.38721	540.28197	704.06272	576.0141	714.0677
984.602	402.03482	383.4153	367.95487	405.20568	498.608	551.82456	714.72361	587.33897	722.50769
984.834	406.70189	389.19431	372.62096	410.31798	503.71851	556.92994	720.27615	590.89188	727.83821
985.067	402.92379	385.86027	370.39901	405.65023	500.60776	553.60034	710.94788	581.78757	722.72979
985.299	402.03482	386.08254	369.95462	405.42795	500.60776	553.1564	711.61418	581.56551	719.84243
985.531	398.47896	381.41487	366.17731	403.64976	494.83066	546.71919	709.39317	577.34644	717.84348
985.764	409.14655	391.86155	375.2873	411.20708	505.94047	558.92769	716.27832	586.00664	721.39716
985.996	438.48242	418.08938	401.50631	436.7686	531.27082	584.01063	739.82111	606.65787	748.04977
986.228	415.59155	396.30694	380.39779	415.20801	511.49537	561.81334	717.83303	585.11841	724.50663
986.461	415.81379	398.97418	382.39754	417.65303	514.82831	562.47926	715.16781	584.6743	722.28558
986.693	419.36966	402.30823	384.84169	422.09851	516.60588	567.58464	718.94354	585.56252	724.72874
986.925	423.14776	407.86497	389.28558	428.09991	518.82784	574.24382	722.27507	586.89486	723.39611
987.157	426.25914	409.64313	394.17387	429.65583	522.16078	577.35144	723.60768	589.33748	725.39505
987.389	422.2588	404.30866	389.95217	426.32172	519.05004	570.47028	718.27724	583.78607	719.17611
987.621	438.48242	420.97889	407.94996	441.21408	536.82572	585.78641	731.82545	599.55207	731.16978
987.854	432.25966	412.53264	399.28436	434.32359	527.49349	576.68552	722.49717	586.00664	721.39716
988.086	443.14949	426.53563	412.39386	448.99368	540.15866	589.33798	732.26965	596.8874	729.61505
988.318	434.25984	417.2003	404.83923	438.10225	530.60423	581.34695	716.50042	588.44926	718.5098
988.55	427.81483	411.86583	397.72899	431.87857	525.27153	574.24382	711.39208	578.67878	711.62454
988.782	452.26139	437.64912	425.72556	457.21782	551.71286	597.10703	734.93487	602.21675	729.39294
989.014	443.14949	427.86925	414.83801	448.32685	539.26988	586.89627	718.94354	589.55954	715.40033
989.246	456.26174	439.205	426.61434	462.10785	550.82408	601.32451	730.93704	598.21973	727.17189
989.478	454.48381	435.87096	422.61483	460.10738	547.93553	595.77519	723.60768	591.11393	717.17717
989.71	448.03881	431.64783	416.83776	453.88371	542.82502	587.56219	713.6131	581.1214	708.07086
989.941	458.26191	443.20586	429.50287	464.10831	552.37945	598.43886	722.49717	591.11393	715.17822
990.173	463.37347	447.42898	437.50189	468.77607	556.37898	604.6541	722.05297	591.33599	717.17717
990.405	463.37347	447.65125	436.16872	469.44289	555.93459	602.87832	720.27615	589.55954	711.84665
990.637	466.04037	453.208	442.39018	473.88838	560.8229	604.87608	723.82978	592.44627	712.06875
990.869	471.81864	457.43112	447.72286	479.00068	566.3778	609.31554	722.94138	595.333	712.95717
991.1	478.93037	465.87737	455.27749	485.6689	568.59976	614.64288	726.2729	595.55506	713.40138
991.332	484.70865	470.54504	460.38797	490.78121	575.48784	618.6384	726.2729	599.33002	714.73401
991.564	470.04071	450.9853	441.5014	475.88884	558.37874	598.21689	702.28591	582.45374	694.07824
991.796	464.48468	449.42941	438.61287	470.77654	553.71262	595.33124	694.73445	574.68176	685.86036
992.027	463.15123	448.54033	439.05726	470.99881	555.49019	596.88505	691.84712	571.12886	678.9751
992.259	480.48606	466.76645	459.72139	490.55893	570.15513	613.08907	706.28374	586.45075	692.96772
992.49	483.3752	468.76688	461.72114	491.44803	570.37733	610.64737	705.61744	585.11841	687.19299
992.722	471.15192	457.65339	451.05579	479.44523	559.48972	598.43886	688.9598	568.68624	671.86774
992.954	484.48641	473.21227	465.94285	493.4485	571.48831	609.98145	699.39858	578.67878	684.74983
993.185	488.709	476.76859	469.27577	497.22716	573.48808	612.8671	697.39967	580.45523	681.86247
993.417	476.70796	465.43283	459.72139	488.78074	563.71145	601.10254	681.18624	568.02007	665.6488
993.648	472.26313	463.21014	456.83285	485.22435	561.71168	596.66308	675.18949	559.58193	657.65302
993.879	482.04175	473.87908	468.83138	497.89398	574.37686	604.43213	684.29566	568.24213	665.8709
994.111	489.59796	477.21313	474.83065	501.45036	574.82125	609.31554	683.18515	568.9083	662.31722
994.342	485.81986	474.10135	471.27553	500.78354	570.59953	603.10029	672.30216	562.24661	654.09934
994.574	477.15244	467.8778	464.38748	491.44803	563.48925	593.11152	660.30867	553.36436	642.54987
994.805	483.15296	471.87866	470.38675	494.55987	567.04439	595.77519	657.64345	553.58641	638.10777
995.036	472.26313	462.98787	460.61017	485.89118	554.37921	586.00838	645.42785	539.37481	625.22568
995.268	485.15313	476.54632	475.94162	503.00628	567.26659	598.66084	658.53185	549.5894	636.99725
995.499	485.15313	475.43497	476.8304	501.67264	567.71098	595.55322	652.75721	547.59089	632.33304
995.73	473.59658	462.09879	464.16529	489.66984	555.49019	583.34471	635.43326	531.60284	614.56464
995.961	456.92847	447.20672	450.3892	474.33292	538.3811	565.36491	617.44302	510.9516	593.24256
996.192	455.37278	448.31806	451.50018	473.44383	535.04815	560.25953	611.00207	507.84281	588.80046
996.424	469.37399	460.5429	465.27626	486.558	546.60235	573.13396	618.77563	518.0574	598.35097
996.655	471.37416	464.32148	469.94236	487.22482	549.7131	573.5779	616.11041	516.94712	591.24361
996.886	463.37347	457.87566	462.83212	483.00161	540.60306	565.14293	607.00423	508.95309	582.80362
997.117	462.26226	460.76517	462.38773	485.44663	540.60306	565.80885	600.56328	510.50749	578.80573
997.348	454.26157	450.9853	455.05529	475.44429	532.1596	556.26402	590.7908	495.85177	565.25732
997.579	456.70622	450.76303	459.49919	475.66657	534.82596	555.37613	588.34768	494.07532	562.59206
997.81	463.37347	460.09836	466.38724	483.66844	537.9367	559.81558	589.23609	497.18411	563.92469
998.041	463.15123	458.76474	466.60943	484.33526	533.93717	558.0398	582.57303	497.40616	561.25943
998.272	442.92725	440.31635	448.38945	465.66423	517.49466	535.1766	560.58496	474.31231	538.82682
998.503	445.81639	442.98359	452.38895	469.88744	519.27223	533.62279	561.91757	470.75941	539.04893
998.734	450.03898	446.31764	456.38846	472.99928	520.38321	537.84027	560.36285	472.53586	534.82893
998.965	452.92812	456.31977	461.72114	478.11158	525.04933	541.83578	562.13967	477.4211	534.38472
999.196	437.59346	440.31635	450.16701	463.88604	509.27341	524.96584	542.81681	459.21248	517.94895
999.426	439.14915	440.31635	449.05603	465.21969	508.16243	525.63176	538.81898	458.32425	516.17211
999.657	458.92864	458.09793	469.05358	483.66844	527.93788	543.16762	555.03241	476.75493	531.27525
999.888	452.70588	451.20757	465.05407	478.33386	522.16078	532.51292	544.37152	464.76389	517.06053
1000.119	428.92604	428.9806	444.83433	456.32872	498.16361	508.9838	518.38561	441.89208	492.40687
1000.349	426.92587	429.64741	446.38969	452.10551	491.94212	506.98604	513.05517	436.34068	488.40898
1000.58	426.25914	425.20201	442.39018	451.66097	492.38651	503.43447	507.72473	434.12011	484.41109
1000.811	423.81449	422.75704	437.50189	448.32685	489.05357	500.54883	503.28269	429.45693	481.07951
1001.041	428.7038	429.64741	445.72311	456.77327	494.83066	504.10039	507.05842	434.78628	483.07846
1001.272	422.03655	426.53563	442.61238	455.88417	490.16455	495.8874	499.50696	432.78778	475.30478
1001.503	415.36931	419.64527	435.05775	447.43776	483.27647	488.11835	487.95767	420.57468	464.19953
1001.733	404.25724	411.19902	425.05897	439.88044	468.16713	476.79773	476.18627	406.14102	450.20691
1001.964	387.36689	392.30609	408.61655	420.98714	453.0578	459.26187	456.86341	388.82062	430.88377
1002.194	388.03361	393.63971	411.72728	424.7658	452.83561	459.92779	457.97392	389.26474	431.9943
1002.425	386.70016	395.1956	411.50508	421.43169	450.61364	457.04214	451.31087	385.71183	428.44062
1002.655	391.81171	398.30737	419.05971	425.21035	456.16855	463.47936	451.75507	390.81913	433.32693
1002.886	386.70016	394.08425	415.0602	422.32078	451.72463	455.48833	448.20144	385.26772	426.21957
1003.116	403.14603	409.19859	426.83653	436.7686	467.72274	467.2529	459.97284	400.81166	438.21324
1003.346	393.3674	399.86326	420.17068	427.87764	455.94635	457.93004	449.53405	390.81913	426.44167
1003.577	386.47792	392.52836	413.06045	420.76487	446.61412	449.27309	439.09527	379.49426	416.22484
1003.807	381.36637	389.19431	408.17216	416.09711	441.7258	442.16996	430.8775	374.83108	408.67327
1004.037	365.58722	371.41273	390.84095	398.75973	422.83914	425.522	411.33254	353.73572	390.23855
1004.268	371.80998	378.3031	400.61753	406.53932	430.83819	431.95921	417.77349	362.84003	396.6796
1004.498	370.03205	381.1926	402.83948	406.98387	431.50478	433.73499	416.88509	363.06209	398.45644
1004.728	365.58722	372.96862	395.28485	401.87157	423.95012	423.96819	409.11152	353.73572	387.35119
1004.958	358.25325	366.5228	391.06314	394.7588	415.72886	413.09152	401.33796	349.07254	380.68804
1005.188	346.25221	353.18662	379.9534	383.86737	404.39686	402.65879	387.78975	338.41384	366.47331
1005.418	342.25187	351.40846	378.39803	384.53419	399.06415	398.88525	384.68033	334.63888	361.3649
1005.649	346.02997	354.07569	381.28657	386.53465	403.95247	402.88076	388.23395	335.97122	364.47437
1005.879	358.03101	365.85599	394.84046	398.75973	415.72886	413.97941	400.44955	349.51665	374.24699
1006.109	338.25152	348.51895	375.73169	378.31051	396.17561	394.00185	377.12886	328.64336	356.9228
1006.339	333.80669	345.62944	371.73218	376.75459	394.62023	390.22831	373.13103	325.97868	351.81438
1006.569	327.13945	337.62773	363.51097	368.30818	385.51019	382.01531	364.02486	317.7626	343.59649
1006.799	323.36134	333.62688	360.40024	365.64089	385.73239	380.01756	360.47123	318.42877	342.26386
1007.029	323.80582	332.7378	360.62243	364.97407	380.84408	377.79783	356.6955	314.65381	339.5986
1007.259	326.02824	337.40546	364.39975	368.975	387.28776	382.23729	361.58174	320.20522	343.37439
1007.489	323.80582	334.9605	361.9556	365.64089	382.39945	375.80007	358.91652	315.54204	339.3765
1007.718	320.24996	332.07099	356.84512	362.0845	374.62259	370.47272	353.58607	310.43474	334.9344
1007.948	317.36082	330.29283	356.62292	359.63949	373.28941	369.36286	350.25455	307.1039	331.82493
1008.178	291.58081	305.62089	333.29245	338.968	347.29247	345.61176	325.60125	281.56742	308.94811
1008.408	302.91513	314.95622	343.29123	345.19167	357.29129	354.2687	333.37481	292.22612	316.94389
1008.638	298.69254	312.06671	337.51416	342.96893	352.18078	349.3853	328.93277	289.11734	312.05758
1008.867	300.69271	314.95622	340.62489	344.9694	354.84714	349.82925	331.59799	291.78201	313.39021
1009.097	298.91478	310.51083	339.29172	343.19121	352.62517	350.27319	328.71067	288.00705	312.27968
1009.327	272.91253	286.72796	312.62832	315.85149	325.73945	322.30461	303.39106	262.91469	288.29234
1009.556	286.6915	300.06415	329.29294	331.41068	341.07098	338.7306	317.60558	277.34835	303.61759
1009.786	286.46926	300.28642	326.40441	329.63249	339.7378	336.73285	317.38348	278.45863	300.73022
1010.016	283.80236	293.8406	323.96026	326.29837	337.07145	332.51536	313.82985	274.90573	298.06496
1010.245	279.13529	290.28428	319.07198	322.29744	330.18337	325.19026	306.94469	270.02049	292.51234
1010.475	276.46839	288.06158	317.51661	319.1856	329.96117	322.30461	306.27839	267.57787	291.62392
1010.704	288.24719	300.06415	328.18197	330.52158	339.96	333.18128	315.60666	279.34686	302.28496
1010.934	260.91149	273.83632	302.18516	304.73779	315.74063	309.43018	290.28706	256.47506	279.18603
1011.163	255.79993	270.50227	299.74101	300.51458	309.51914	304.32481	285.62292	251.36776	272.96709
1011.393	252.46631	266.27915	295.7415	296.29137	306.18619	300.3293	283.1798	250.03542	270.52394
1011.622	246.02131	260.50013	289.52004	290.0677	299.07592	293.00419	274.29573	241.15317	262.97237
1011.851	244.46562	257.61063	285.74273	288.2895	295.96517	290.78446	272.51891	239.82083	262.08395
1012.081	241.132	254.27658	283.29859	283.39947	290.41027	286.78895	268.96528	234.93559	257.64185
1012.31	241.57648	256.05474	286.8537	286.95586	292.18784	290.56249	270.52	238.26644	258.97448
1012.539	246.02131	259.16652	290.85321	291.17907	296.40957	291.67235	274.96203	242.48551	262.75026
1012.769	264.02287	277.6149	310.18418	310.29464	317.0738	312.09386	295.3954	261.58235	281.40708
1012.998	237.57613	251.16481	280.85444	282.2881	289.0771	283.01541	266.96637	235.82382	256.97553
1013.227	230.46441	243.60763	276.85493	276.73125	282.85561	277.91004	261.41382	228.71802	251.4229
1013.456	218.46337	230.93826	262.85665	262.28343	269.07945	264.36969	249.86453	216.28286	236.98608
1013.686	206.24009	219.38023	251.52471	251.392	258.19184	252.38316	238.09313	205.62416	225.43662
1013.915	217.5744	230.49372	260.19031	262.06116	267.96847	263.03785	248.30982	216.72697	238.0966
1014.144	235.13148	247.16395	278.63249	280.95446	288.41051	280.35174	267.63267	234.93559	256.08711
1014.373	230.24217	242.05175	271.52225	272.73032	279.96706	273.02663	261.63593	229.16213	249.42396
1014.602	221.57475	234.05004	262.63445	263.61708	272.63459	263.25983	251.86345	218.72548	241.87239
1014.831	211.35164	224.27017	251.9691	252.50337	260.4138	253.27105	240.98046	209.17706	230.10082
1015.06	203.79543	217.60208	245.52544	245.16833	254.41451	247.72173	234.98371	204.29182	225.43662
1015.289	210.68492	225.60379	253.08007	253.39247	260.636	256.37867	241.64676	212.06379	232.98819
1015.518	195.35025	211.60079	235.52667	236.72191	245.08227	239.28676	226.32174	194.96545	217.66294
1015.747	201.12853	214.4903	239.97057	242.05649	248.41521	244.17016	230.98588	201.62714	221.43872
1015.976	217.35216	230.93826	253.74666	258.2825	262.63576	259.70826	247.42141	215.61669	238.31871
1016.205	208.90698	221.8252	245.74764	250.05836	253.52572	250.82935	238.09313	208.06678	231.43345
1016.434	202.0175	213.82349	241.74813	243.61241	249.304	245.72397	233.8732	202.73743	225.21451
1016.662	198.01715	210.0449	238.4152	240.2783	245.30447	244.17016	232.31849	201.40509	221.43872
1016.891	207.12905	220.04704	244.19227	248.72471	254.19231	251.93921	240.75836	210.73145	231.87766
1017.12	200.46181	212.71214	237.97081	242.50104	248.19302	244.39213	235.20581	204.95799	225.21451
1017.349	192.9056	203.15454	228.19423	231.16506	237.08321	234.62533	223.65652	195.18751	215.66399
1017.577	194.46129	205.59951	232.63813	234.05462	240.63835	236.62308	227.87645	198.96247	219.43978
1017.806	199.79508	211.37852	239.30398	240.2783	246.41545	243.50424	235.87212	204.73593	225.21451
1018.035	194.23905	204.48816	232.19374	234.72145	241.30494	235.29124	228.09855	199.40658	219.66188
1018.263	184.68266	196.93099	221.75058	226.27503	231.75051	228.41009	221.2134	191.85667	213.22084
1018.492	190.46094	202.26546	228.19423	231.83188	237.30541	232.84954	224.32282	196.07574	216.1082
1018.721	175.57076	186.92885	213.30717	216.71724	221.30729	216.8675	209.2199	181.64208	199.22822
1018.949	174.23731	185.8175	211.974	212.93858	219.30753	216.42355	211.66302	180.75385	199.45033
1019.178	189.34973	201.82092	224.41692	226.94185	233.08369	229.29798	224.54492	194.7434	213.44294
1019.406	172.90387	182.928	208.19669	211.82721	218.41874	215.09171	207.44308	178.53329	198.56191
1019.635	175.793	189.37382	211.974	215.3836	220.8629	218.64328	209.6641	180.97591	201.00506
1019.863	179.34887	190.2629	213.97376	217.60634	222.86267	222.19485	213.21773	184.30675	205.22506
1020.091	175.34852	186.92885	208.41888	210.49357	218.41874	216.20158	209.8862	178.53329	199.89454
1020.32	178.4599	191.37425	212.41839	216.2727	224.19584	221.97287	214.77244	183.86264	204.33664
1020.548	177.12645	189.81836	210.41864	214.27223	219.97412	219.3092	213.66193	182.08619	203.44822
1020.776	167.57007	178.4826	201.08645	203.15852	210.41969	209.98634	204.33366	173.20394	195.89665
1021.005	178.4599	191.15198	210.86303	214.27223	220.19631	218.86525	215.21665	182.97441	207.44611
1021.233	182.46025	192.93013	214.86254	219.38453	227.30659	222.86076	220.32499	188.96993	212.55452
1021.461	172.45938	183.15027	205.75254	209.3822	216.41898	211.98409	208.55359	178.75534	201.67138
1021.689	172.45938	184.48388	205.53035	211.16039	218.19655	214.42579	210.55251	179.64357	201.44927
1021.918	163.34748	174.03721	197.53133	200.49123	206.64235	204.88096	198.33691	171.8716	189.89981
1022.146	175.57076	186.92885	207.5301	212.71631	220.41851	215.9796	210.99671	184.75086	202.5598
1022.374	171.34818	182.03892	203.3084	207.38173	214.19702	212.20607	206.55468	179.42151	199.67243
1022.602	171.79266	181.59438	204.86376	207.60401	215.75239	212.87198	207.88729	182.30824	202.33769
1022.83	162.903	174.48175	194.86499	196.71257	205.30918	203.7711	199.22532	171.42748	192.12086
1023.058	158.45817	168.03592	189.31011	191.15572	199.30988	199.77559	195.00538	166.54225	187.01244
1023.286	138.01195	149.58754	166.64623	168.70604	177.53467	177.80027	173.68361	146.33512	166.35668
1023.514	144.45696	153.58839	173.31208	177.37473	186.64471	183.57157	181.45717	153.66298	173.01983
1023.742	164.23645	170.92543	189.9767	194.04529	202.19843	200.21953	197.6706	169.87309	190.34402
1023.97	165.12541	171.81451	190.86548	196.93485	204.1982	201.99531	200.33583	172.53777	194.34191
1024.198	154.45782	160.70102	179.31134	186.26569	191.53302	189.12089	187.89813	160.54672	180.12719
1024.426	151.1242	161.81237	178.64476	184.93205	189.97765	189.34286	188.12023	160.54672	181.01561
1024.654	156.01351	163.36826	181.75549	188.71071	195.53255	193.1164	190.78545	163.87757	184.56929
1024.882	145.12368	153.36612	170.86793	179.15292	184.86714	183.57157	181.67927	156.32765	174.35246
1025.109	152.45765	160.92329	177.08939	184.70977	190.42204	191.56259	188.34233	161.87906	179.46087
1025.337	148.23506	155.58882	173.08988	182.04248	188.86667	188.45497	184.7887	157.21588	176.57351
1025.565	142.90127	152.0325	167.31281	174.26289	181.312	183.57157	178.12565	150.77625	169.02194
1025.793	140.45661	148.69846	165.09086	170.26196	180.64541	180.46395	177.23724	148.9998	166.57878
1026.02	153.56886	161.5901	180.86671	183.15385	191.75521	191.11864	189.45284	162.76729	179.90508
1026.248	151.79093	159.3674	176.645	182.04248	190.42204	190.89667	188.34233	161.65701	179.90508
1026.476	147.3461	156.03336	173.75647	177.597	185.97812	188.233	184.12239	155.66149	173.90825
1026.703	151.79093	159.14513	176.20061	182.48703	189.31106	191.11864	190.78545	163.65551	180.34929
1026.931	148.90179	157.36698	176.8672	178.04155	186.42251	187.78905	187.00972	158.99233	180.34929
1027.158	148.90179	157.58925	172.64549	178.93065	187.97788	187.3451	185.89921	158.32616	178.57245
1027.386	147.12386	159.3674	171.31232	176.04108	184.64494	185.34735	183.45609	157.88205	177.23982
1027.613	128.45557	140.25221	153.31453	160.03735	168.86902	168.25544	169.68578	141.44988	161.24826
1027.841	136.67851	147.80938	161.53574	165.81647	174.86831	175.35857	174.57202	147.88951	166.57878
1028.068	132.45592	142.25263	157.31404	164.26056	171.75757	172.91687	171.46259	143.8925	165.02404
1028.296	137.34523	146.25349	160.86916	167.15012	173.53514	176.91238	175.01622	145.89101	169.68825
1028.523	143.79023	151.81023	168.20159	172.92925	181.97859	183.12762	182.34558	152.77475	175.46298
1028.75	132.23368	139.5854	156.86965	163.59373	167.98023	172.02898	169.46368	140.56166	162.80299
1028.978	142.0123	150.92115	166.86842	172.04015	180.42321	180.24197	180.79087	153.44092	173.90825
1029.205	140.90109	149.143	163.09111	169.59513	178.20125	180.02	177.23724	151.22036	170.57667
1029.432	141.12334	150.92115	164.86867	172.4847	180.20102	180.68592	179.45826	154.32915	173.68614
1029.66	141.79006	150.25434	163.3133	170.26196	179.31223	180.46395	178.79195	152.33064	171.9093
1029.887	129.1223	135.36227	150.2038	156.48096	165.53608	167.14557	166.35425	138.56315	158.583
1030.114	124.67747	133.36184	148.64844	154.70277	160.86996	163.37203	161.46801	135.67642	154.1409
1030.341	124.01074	133.13957	147.53746	156.03641	164.2029	163.15006	164.13323	137.00875	156.58405
1030.568	141.56782	151.14342	162.20233	170.48423	177.53467	179.13211	181.67927	153.66298	171.9093
1030.795	142.0123	149.58754	163.3133	170.26196	179.75663	177.5783	180.12456	152.99681	173.01983
1031.022	134.90057	142.25263	156.42526	162.92691	173.97953	171.58503	174.79412	148.11157	167.68931
1031.249	129.56678	136.47362	149.98161	157.14778	166.64706	166.70163	169.46368	141.89399	161.02615
1031.476	127.12212	136.25135	149.31502	154.4805	161.75874	163.59401	165.24374	139.00726	158.36089
1031.703	127.78885	135.36227	148.20405	155.59187	163.31412	164.25993	166.57635	140.56166	158.8051
1031.93	139.12316	149.143	163.09111	167.37239	174.20172	175.58054	177.68144	152.10858	170.35457
1032.157	132.9004	140.69675	155.53648	162.03781	170.42439	170.47517	173.90571	147.66746	166.80089
1032.384	130.01126	136.47362	150.87039	158.7037	161.98094	167.58952	166.13215	140.3396	160.13773
1032.611	124.01074	130.91688	145.31551	152.48003	161.31435	163.15006	162.35642	136.7867	157.69458
1032.838	126.01092	130.91688	143.31576	152.03548	162.86972	162.92809	162.57852	137.23081	156.58405
1033.065	127.12212	135.36227	148.87063	153.5914	163.75851	161.81822	166.35425	140.11754	160.35984
1033.292	136.01178	139.36313	155.31428	160.92644	173.53514	168.92136	174.34992	144.33661	165.91247
1033.518	129.78902	136.47362	150.426	155.14732	168.42463	166.25768	169.68578	141.89399	162.80299
1033.745	122.89953	129.36099	142.87137	149.36819	159.53678	157.37877	161.91221	132.34557	153.91879
1033.972	124.89971	132.02823	145.9821	151.14638	163.09192	161.37428	166.13215	137.89698	159.69352
1034.198	119.56591	127.8051	141.316	147.81227	159.09239	157.82271	160.5796	135.2323	156.80616
1034.425	124.89971	130.47234	144.87112	151.59093	160.64776	161.37428	165.91005	138.56315	160.58194
1034.652	127.34436	134.91773	148.87063	154.03595	161.98094	162.92809	167.24266	143.22633	163.0251
1034.878	117.3435	123.58198	137.53869	142.03315	151.53772	151.60747	156.35967	131.01323	151.69774
1035.105	120.67712	126.47148	140.42722	145.58953	152.42651	155.38101	156.80387	131.45735	151.25353
1035.331	118.67695	125.36013	137.53869	144.70044	153.75969	154.04917	156.80387	132.78968	154.1409
1035.558	123.12178	132.47277	145.7599	153.14685	158.648	163.59401	161.24591	138.11904	157.91668
1035.784	114.6766	122.24836	136.20552	142.03315	150.87114	152.49536	155.69336	131.6794	151.91985
1036.011	126.89988	138.69632	149.98161	156.48096	165.09169	167.58952	169.68578	145.22484	164.35773
1036.237	125.56643	134.25092	143.53795	151.36866	163.31412	162.26217	166.79845	142.56016	161.47036
1036.464	121.1216	130.91688	139.53844	146.7009	158.8702	158.26666	163.24482	138.56315	156.80616
1036.69	116.45453	121.35928	135.53893	141.14405	151.75992	151.60747	157.69228	132.56763	152.80827
1036.916	124.01074	126.24921	138.87186	143.36679	154.20408	154.27115	160.80171	136.34259	156.36195
1037.143	131.34471	133.80638	146.42649	153.14685	164.4251	163.59401	169.24157	144.11456	164.35773
1037.369	130.01126	133.58411	146.87088	152.92458	164.4251	165.81374	168.35317	143.00428	166.13457
1037.595	114.45436	120.02566	130.65064	137.58766	146.42722	149.38774	153.02814	128.57061	151.25353
1037.821	128.01109	132.47277	144.64893	153.14685	157.75921	165.14782	164.13323	140.3396	163.69141
1038.048	109.12056	112.24622	125.76235	132.91991	141.31671	144.72631	148.80821	125.01771	144.59038
1038.274	124.67747	129.36099	142.20478	150.03501	155.09286	159.15455	161.69011	141.00577	157.47247
1038.5	99.1197	105.57813	119.09651	123.5844	133.53984	134.29359	139.92414	117.24574	135.48408
1038.726	101.7866	111.57941	123.7626	127.14078	141.31671	138.06713	145.03248	123.46332	140.59249
1038.952	118.23246	122.6929	133.76137	140.03268	151.75992	152.49536	157.47018	133.67791	152.80827
1039.178	109.56505	115.358	125.98455	129.5858	144.42745	142.72856	150.36292	126.57211	143.92407
1039.404	105.78694	108.46763	123.31821	128.47443	139.98353	140.7308	147.25349	122.57509	141.0367
1039.63	119.34367	121.13701	133.09479	140.03268	149.31576	150.49761	156.35967	133.45585	152.58616
1039.856	109.34281	115.358	125.31796	131.80854	140.42792	142.28461	150.36292	125.90594	145.4788
1040.082	107.12039	112.24622	125.98455	130.03034	135.984	142.50658	148.1419	121.68687	145.4788
1040.308	105.12022	111.35714	123.98479	129.36352	136.87278	140.28686	146.36509	123.46332	144.59038
1040.534	109.12056	118.46977	130.42845	136.47629	139.09474	146.28012	149.03031	128.1265	148.58827
1040.76	109.78729	115.358	127.31772	134.47583	141.7611	144.72631	150.80712	127.90445	150.36511
1040.986	110.00953	114.91346	126.42894	135.5872	142.42769	142.95053	148.58611	129.6809	147.25564
1041.211	112.23194	114.91346	125.09577	134.25355	142.20549	143.39448	150.36292	131.01323	146.81143
1041.437	104.67573	108.24536	118.65212	124.91804	135.09522	132.29583	141.47885	122.13098	138.37144
1041.663	95.34159	100.68819	110.87529	116.91617	127.98494	127.19046	135.4821	115.9134	132.3746
1041.888	110.00953	115.13573	126.87333	130.03034	140.87231	142.95053	150.80712	129.01473	146.58933
1042.114	98.45297	102.24408	114.65261	121.13938	131.76227	132.5178	141.03464	117.4678	136.3725
1042.34	101.11987	104.24451	117.98553	125.14031	135.31741	136.51332	144.14407	121.24276	140.59249
1042.565	108.89832	110.9126	123.98479	129.36352	138.65035	140.95277	149.03031	127.01622	146.14512
1042.791	122.67729	125.5824	134.42796	142.92224	152.20431	155.82496	161.24591	137.89698	161.69247
1043.017	110.23177	115.13573	125.98455	133.58673	142.42769	144.06039	152.36184	128.57061	150.58722
1043.242	110.00953	114.02438	123.7626	133.36446	139.98353	144.50434	149.69661	127.01622	145.92301
1043.468	96.23056	99.35457	109.54212	118.91664	127.76274	128.30032	137.03681	115.46929	134.59565
1043.693	103.78677	106.24494	119.3187	127.36306	137.31718	135.40345	146.14299	124.12949	144.14617
1043.919	118.89919	121.80382	135.76113	141.14405	151.09333	152.05142	161.46801	141.00577	159.47142
1044.144	111.56522	114.91346	130.20625	134.03128	147.76039	146.05815	157.02597	136.56464	151.03143
1044.369	104.23125	110.9126	119.98529	126.91851	137.09498	138.06713	148.364	125.68388	142.36933
1044.595	98.67521	107.35628	114.65261	120.02801	131.09569	134.07161	143.25566	119.02219	139.92618
1044.82	101.34211	105.35586	115.097	121.13938	130.87349	133.4057	143.25566	122.13098	141.25881
1045.045	111.78746	115.358	128.2065	131.58626	137.98376	146.5021	153.47235	132.12352	152.58616
1045.271	90.0078	93.79783	106.87578	111.80387	120.20808	124.74875	134.14949	112.13845	131.93039
1045.496	108.89832	109.80125	123.31821	128.25215	137.09498	141.17475	149.69661	127.23828	148.14406
1045.721	105.34246	109.35671	119.98529	130.69717	139.09474	140.06488	149.91872	127.90445	149.03248
1045.946	99.1197	102.46635	113.54163	124.25122	131.98447	131.62991	144.14407	122.13098	143.47986
1046.171	98.89746	101.57727	114.8748	121.36165	129.98471	132.07386	143.47776	121.68687	141.25881
1046.397	102.23108	108.46763	119.3187	128.25215	137.98376	137.17923	147.9198	127.68239	145.2567
1046.622	93.56366	96.46507	108.65334	116.6939	124.652	124.52678	137.48102	117.4678	136.15039
1046.847	100.45315	104.46678	114.65261	124.47349	133.31765	133.4057	142.14515	125.01771	143.25775
1047.072	94.23039	99.1323	109.54212	117.583	129.09592	128.96624	140.36834	120.57659	139.48197
1047.297	99.34194	102.46635	112.20846	119.36119	130.87349	132.07386	143.69987	125.68388	143.25775
1047.522	98.67521	101.13273	111.09749	120.25028	131.09569	131.40794	144.81038	123.90743	143.92407
1047.747	102.23108	100.91046	110.20871	120.25028	131.09569	133.4057	147.9198	125.46183	144.81249
1047.972	100.00866	103.79997	113.31944	120.91711	132.65106	133.62767	148.364	125.01771	145.03459
1048.196	98.23073	101.79954	112.20846	118.69437	127.98494	130.96399	142.36726	121.0207	142.36933
1048.421	96.89728	101.355	113.09724	119.80574	129.76251	131.62991	146.80929	122.35304	144.14617
1048.646	108.2316	114.24665	125.09577	129.5858	138.65035	140.06488	155.47126	129.6809	153.25248
1048.871	94.45263	101.13273	113.54163	118.24982	130.87349	130.96399	144.36617	122.35304	143.70196
1049.096	88.22987	95.79826	105.32042	113.58206	125.09639	125.1927	135.4821	113.47078	137.03881
1049.32	97.78625	100.68819	112.43066	120.47256	130.4291	132.07386	145.25458	122.79715	145.2567
1049.545	105.34246	109.80125	120.42968	131.36399	138.42816	141.61869	155.02706	135.89847	157.25037
1049.77	92.45245	96.46507	106.87578	115.13798	124.20761	127.85637	142.58936	121.46481	142.81354
1049.995	101.11987	103.79997	115.54139	120.47256	130.87349	138.51107	151.25133	130.12501	149.6988
1050.219	98.67521	102.02181	114.43041	122.91757	130.4291	136.06937	151.25133	128.57061	150.80932
1050.444	96.00832	98.24323	113.98602	119.13891	128.87372	133.18372	149.69661	127.23828	147.69985
1050.668	87.56314	91.13059	102.65408	109.13658	119.98588	122.97297	140.81254	117.91191	137.92723
1050.893	83.78504	91.35286	104.65383	109.13658	119.54149	120.3093	139.03573	115.46929	135.48408
1051.117	86.67418	89.79698	101.5431	109.8034	119.31929	121.64113	139.92414	116.35752	138.14934
1051.342	77.11779	79.79484	90.43335	97.35605	109.32047	110.54249	128.37484	104.81059	126.82198
1051.566	89.34107	93.35329	103.32066	112.47069	124.652	125.41467	143.69987	121.24276	142.36933
1051.791	116.67677	122.24836	129.53967	142.03315	152.42651	156.93482	170.12998	148.55568	171.24299
1052.015	99.1197	102.68862	115.31919	123.36212	133.76204	138.2891	155.91547	132.34557	155.47353
1052.239	102.45332	108.46763	119.98529	128.25215	137.09498	145.39223	159.9133	137.67492	161.24826
1052.464	95.56383	96.2428	111.31968	116.91617	128.65153	133.84964	151.25133	129.23678	150.36511
1052.688	92.23021	92.46421	107.98676	112.47069	121.54125	130.74202	147.4756	124.12949	145.2567
1052.912	92.45245	97.57642	107.32017	114.47116	125.76298	130.29808	150.58502	126.57211	146.36722
1053.137	93.34142	100.68819	112.87505	115.36025	130.65129	131.85189	151.47343	128.57061	148.36617
1053.361	90.45228	96.46507	107.32017	113.80434	127.09616	128.96624	148.1419	123.68538	146.58933
1053.585	76.22883	84.68477	96.65481	101.80153	117.54173	115.86984	135.9263	112.58256	133.48513
1053.809	77.34003	79.57257	91.98872	100.24562	114.20878	116.09181	135.7042	113.47078	135.03986
1054.033	92.23021	88.01882	103.76505	113.58206	124.4298	129.63216	145.69878	123.68538	146.14512
1054.257	99.78642	100.02138	112.20846	120.91711	133.76204	137.17923	156.13757	135.67642	156.36195
1054.481	103.12004	104.68905	113.31944	124.47349	132.87325	141.61869	159.9133	139.89549	158.8051
1054.706	85.56297	88.46336	100.20993	107.58066	119.0971	126.30256	145.92088	123.46332	145.03459
1054.93	77.56227	81.12846	94.87725	97.35605	110.43145	118.75549	139.47993	116.13546	136.15039
1055.154	85.11848	85.35158	97.98798	104.46882	118.20831	123.63889	145.47668	121.46481	144.14617
1055.377	92.45245	93.79783	106.2092	115.8048	132.65106	130.29808	151.91763	129.01473	154.80721
1055.601	87.11866	88.68563	99.09896	108.24748	122.65223	126.96848	146.58719	122.13098	147.03354
1055.596	84.00258	86.57136	102.34573	107.59614	122.24133	126.39337	144.9187	122.24381	144.79764
1055.829	79.11332	81.0161	94.56652	101.59453	118.01727	121.06498	142.25289	119.13426	142.35456
1056.061	79.5578	85.90473	98.12273	106.04017	121.12974	125.72732	146.91806	121.79959	145.68603
1056.294	73.11287	74.572	89.2322	96.48205	111.57002	117.29071	136.92126	113.80361	137.91259
1056.526	83.5581	79.90505	96.34462	105.81789	120.46278	126.39337	145.14085	124.2428	147.90701
1056.758	79.78004	81.90494	96.12236	104.26191	119.35118	123.95119	144.25225	122.68803	148.57331
1056.991	83.33586	88.79346	103.01252	109.37439	122.90829	127.50345	147.36236	129.57345	150.57219
1057.223	72.66839	74.79421	88.78767	96.48205	111.57002	116.62466	136.69911	117.8016	141.91036
1057.455	79.78004	83.46041	97.90047	104.92876	119.79582	125.06127	148.02882	128.24079	151.68269
1057.688	65.11227	65.01696	80.34166	88.92447	103.56654	110.1862	130.47888	110.69406	133.02643
1057.92	80.00228	77.68294	93.4552	100.70541	116.0164	123.50716	147.14021	126.2418	145.68603
1058.152	87.11393	87.90462	103.67931	111.37493	127.35467	133.49788	156.91486	133.79355	157.01304
1058.384	82.89139	85.90473	100.34536	108.92983	125.3538	129.72361	153.80474	129.35134	153.68157
1058.617	74.00183	75.68305	92.78841	99.14943	117.57263	122.39708	146.91806	120.24481	147.46282
1058.849	76.66869	79.68284	97.23368	104.4842	120.01814	124.61724	150.02817	122.46592	154.34787
1059.081	76.89093	76.57189	93.89973	100.92769	119.35118	123.95119	148.69527	122.46592	152.34898
1059.313	93.55886	95.23756	110.79174	120.93305	136.46974	144.8207	166.02305	139.79054	169.45055
1059.545	93.55886	96.34861	112.12532	118.26566	135.80279	144.37667	168.91101	143.1222	174.11461
1059.777	90.22527	91.45998	106.12421	117.59882	135.35815	144.15465	165.57875	140.01265	171.44943
1060.009	93.11438	95.90419	108.79137	118.04338	137.35902	144.15465	167.57811	143.78853	171.00524
1060.241	96.22573	97.68187	112.34759	119.15479	138.02598	145.48675	170.46607	146.45385	172.55992
1060.473	86.66945	89.23788	105.45742	113.82003	130.24481	138.60425	166.2452	140.67898	168.34006
1060.705	84.22482	84.12704	101.45668	106.48473	124.01988	131.72175	163.57939	136.01466	163.2318
1060.937	81.55795	85.23809	99.45631	110.26352	126.46539	133.94191	163.13509	137.34732	167.67376
1061.169	86.89169	86.57136	103.01252	115.376	133.35728	139.49232	168.02241	141.1232	174.33671
1061.401	92.00318	95.01535	110.12495	121.15533	138.69293	145.93078	175.57554	149.5634	180.77756
1061.633	95.11453	102.79271	112.56985	125.82324	143.13931	152.59126	180.01856	153.33928	182.33225
1061.865	93.55886	96.1264	111.45853	122.04445	142.25004	150.3711	176.242	150.45184	180.77756
1062.097	88.00288	87.90462	104.12384	111.81949	134.91351	145.48675	166.46735	140.67898	171.89363
1062.329	98.44812	101.01503	115.9038	125.82324	147.58569	157.03158	184.68373	156.44883	189.21729
1062.56	82.89139	84.12704	100.56763	109.59668	132.02336	140.6024	170.46607	141.56742	172.11573
1062.792	91.78095	94.57093	106.12421	119.59936	137.80366	147.26288	178.24135	150.22973	180.77756
1063.024	102.67066	107.68134	119.01549	136.04821	149.80888	160.13981	193.12547	161.77948	193.65926
1063.256	98.89259	99.90398	115.01475	128.26834	146.02946	155.03344	189.12675	158.0036	192.32667
1063.487	95.55901	93.01546	109.45816	121.82217	139.58221	147.70691	181.79577	152.67295	185.44162
1063.719	82.00243	81.90494	99.23405	109.37439	130.02249	140.38038	174.24264	144.01064	178.11238
1063.951	84.44706	84.12704	105.67968	112.70862	136.24742	143.93264	178.24135	147.56441	181.22176
1064.182	86.66945	88.79346	107.23553	117.37654	138.47061	147.48489	182.24007	152.67295	186.55212
1064.414	91.55871	97.45966	111.90306	120.48848	145.80714	155.47747	189.79321	158.0036	190.77198
1064.646	95.11453	97.90408	113.23664	122.7113	146.4741	156.80957	192.01472	162.66792	194.99185
1064.877	90.66975	93.68209	106.34647	118.04338	141.13844	155.47747	185.12804	156.67094	190.54988
1065.109	82.66915	83.68262	101.23442	109.15211	134.46887	146.1528	180.46286	149.5634	185.88582
1065.34	93.55886	95.90419	113.90343	119.82164	143.58395	159.47376	191.34826	161.33526	196.32444
1065.572	96.22573	98.79292	116.12606	125.60096	149.58656	161.4719	198.9014	166.4438	204.54208
1065.803	91.55871	95.01535	114.79248	124.71184	146.4741	159.47376	198.0128	163.33425	200.54431
1066.035	90.44751	94.34872	109.68043	121.15533	145.3625	156.58755	197.12419	163.11214	199.87801
1066.266	99.55931	99.68177	115.68154	127.82378	151.14279	161.02787	200.23431	166.88802	206.31886
1066.497	85.11378	89.6823	104.3461	115.59828	140.6938	152.81328	194.01408	158.66993	198.54542
1066.729	93.11438	93.9043	111.90306	122.48902	148.03033	156.14352	198.0128	165.11114	202.98739
1066.96	103.11513	104.34818	121.68265	132.93626	161.14715	174.12682	214.45197	179.99254	218.97846
1067.191	110.22678	108.79239	127.46149	138.93787	167.37208	180.7873	220.2279	186.43375	224.75302
1067.423	86.22497	87.68241	106.12421	116.26513	146.02946	157.47561	198.67925	165.33325	206.54096
1067.654	80.00228	82.79378	101.01215	112.70862	143.80627	155.9215	194.23623	160.66893	203.65368
1067.885	84.89154	86.57136	105.23516	117.37654	146.4741	159.02973	199.79	165.77747	209.42824
1068.116	82.22467	85.01588	101.45668	112.70862	140.47148	154.81142	193.79193	160.22471	201.4327
1068.348	87.78064	89.23788	107.90232	117.8211	148.9196	162.804	206.23238	169.99757	211.87132
1068.579	108.00439	109.0146	126.12791	138.93787	169.37295	183.89552	226.22598	188.65485	231.63807
1068.81	111.56022	113.23659	131.23997	142.71666	174.26396	186.78173	236.22277	195.9845	240.522
1069.041	106.00424	108.57018	124.12754	137.3819	167.81671	179.89923	230.44685	189.7654	236.74633
1069.272	88.00288	87.4602	105.23516	118.48795	150.47584	163.24803	213.11907	173.10712	218.53427
1069.503	95.55901	95.23756	116.34833	128.49063	160.70251	171.90666	221.78296	179.77043	228.52869
1069.734	92.22542	95.23756	111.23627	125.82324	156.92309	171.90666	222.22726	180.21465	228.30659
1069.965	112.67141	113.45881	131.6845	143.3835	174.48628	189.22391	238.44428	199.31616	246.96285
1070.196	112.44917	115.01428	133.46261	145.8286	177.15411	193.88624	244.88666	204.4247	252.07111
1070.427	105.782	106.57029	124.12754	139.827	171.81846	186.78173	237.55568	196.87294	244.74186
1070.658	101.55946	103.90376	121.23812	137.15962	171.1515	187.22576	238.88858	197.76138	245.63026
1070.889	106.67096	109.68123	125.68339	146.49545	181.15585	192.55415	245.77527	204.64681	251.84901
1071.12	102.00394	102.34829	119.68228	135.82592	173.15237	187.22576	241.5544	199.76038	247.85124
1071.351	100.44827	99.68177	120.79359	134.04767	168.48367	184.33955	237.11138	197.09505	247.62914
1071.582	99.11483	97.90408	118.12643	132.26942	168.70599	185.44963	240.22149	198.87193	251.62691
1071.813	110.67126	114.34765	130.79545	145.8286	181.60049	197.4385	255.54991	211.08801	264.73071
1072.043	115.33828	117.01417	133.68487	151.83021	187.15846	204.09898	263.99165	218.41766	271.61576
1072.274	104.67081	108.57018	123.46075	140.71612	178.93266	193.22019	255.99421	207.75636	264.50861
1072.505	103.11513	104.57039	121.90491	141.60525	177.15411	194.33027	256.88282	209.75535	264.06441
1072.736	106.67096	107.01471	125.68339	141.82753	178.71034	194.77431	258.43787	210.19957	267.61799
1072.966	110.8935	112.34775	131.01771	148.71827	187.82542	205.20906	270.21188	221.52721	277.83451
1073.197	116.89395	115.4587	137.46335	154.49759	192.49412	210.75946	274.43275	226.41364	283.83116
1073.428	118.00515	119.45848	137.24108	155.83128	196.27354	214.53373	278.65362	231.07796	288.27313
1073.658	119.11634	122.12501	139.46372	156.72041	196.05122	216.30986	281.31943	233.29906	289.82782
1073.889	110.67126	112.79217	129.90639	151.60793	191.1602	212.09156	278.43147	229.30108	287.82893
1074.12	111.56022	112.79217	127.01697	148.2737	192.04948	210.09341	278.43147	226.19153	286.05214
1074.35	113.11589	117.01417	133.90713	152.49706	196.05122	216.75389	286.20675	232.63273	293.38139
1074.581	117.33843	116.34754	136.57429	157.60954	199.83064	218.75204	288.20611	237.51916	298.71175
1074.811	118.8941	119.68069	141.01956	160.27692	205.61093	224.74647	296.20355	241.51715	307.37358
1075.042	121.56097	121.9028	144.79804	165.61168	208.27876	227.63268	301.75732	245.73725	314.48072
1075.272	118.67186	118.79185	139.90824	159.83236	207.83412	227.18865	301.09087	245.51514	312.48184
1075.503	122.44993	121.23617	142.13088	162.9443	208.05644	229.63082	305.53389	248.18047	316.25751
1075.733	121.33873	122.34722	143.68672	162.27746	210.05731	234.29316	310.42121	253.73323	320.69948
1075.963	122.22769	123.45827	144.79804	162.05517	210.94659	233.4051	311.97627	253.28901	321.14367
1076.194	125.1168	125.68037	147.24293	167.61222	217.61616	241.17566	320.86231	260.84077	330.4718
1076.424	124.22784	126.79142	146.35388	165.16712	217.61616	241.61969	322.41737	262.39554	333.58118
1076.654	116.005	117.45859	139.68598	159.16551	213.16978	235.62526	318.41865	257.50911	329.36131
1076.885	126.22799	124.79153	152.57725	172.28013	225.84196	247.17009	330.85911	268.61464	343.7977
1077.115	116.89395	115.90312	137.46335	160.27692	213.3921	238.9555	322.63952	260.61866	333.80327
1077.345	135.56203	133.45773	156.578	178.50402	230.06602	253.60855	342.63311	281.94127	356.6794
1077.575	122.67217	123.68048	145.0203	168.72363	223.84109	246.72606	336.41288	273.72318	350.68274
1077.806	127.56142	126.12479	147.4652	171.16873	225.84196	249.83428	340.8559	279.72016	357.34569
1078.036	132.89516	131.90226	156.35573	182.06053	236.06863	261.82315	355.74002	290.82569	371.11579
1078.266	140.45129	138.79078	162.80137	190.9518	243.62747	270.25976	366.18112	298.59956	379.99972
1078.496	145.11831	147.01256	170.80285	195.17516	251.40864	280.47249	374.62286	307.03975	388.66155
1078.726	119.56082	121.23617	145.68709	173.83611	226.50892	254.94065	356.62863	283.71815	369.1169
1078.956	129.56158	128.56911	153.68857	180.94912	239.1811	268.26161	369.51339	294.82368	382.6649
1079.186	136.89546	139.45741	161.91232	190.9518	249.18545	277.58629	380.84309	307.26187	395.76869
1079.416	157.78593	156.56761	179.24886	208.51206	270.52807	298.01176	402.39174	329.69503	417.75642
1079.646	159.78608	157.01203	178.13754	207.84522	270.52807	298.23378	405.50185	330.80558	423.53098
1079.876	150.2298	150.56793	175.24812	204.06643	268.08256	296.90168	403.05819	326.36337	419.75531
1080.106	154.89682	157.67866	182.58281	210.29032	273.19589	303.34015	412.83283	338.57945	429.74973
1080.336	137.33994	137.23531	162.80137	192.50778	258.30052	288.68709	397.72657	322.58749	417.31223
1080.566	154.89682	153.45666	182.80507	208.51206	274.08517	305.33829	420.38597	344.13221	436.63478
1080.796	171.12027	170.78907	197.69672	227.40601	293.64924	325.31973	441.26817	359.90206	458.84461
1081.026	155.3413	156.3454	181.24923	212.73542	279.86546	311.99877	433.27073	348.1302	448.85018
1081.255	141.78472	143.01278	167.91343	199.17623	267.63792	300.89797	422.38533	337.02467	437.52317
1081.485	152.67443	151.45677	177.02623	206.95609	275.6414	309.11256	431.93782	345.68698	449.29438
1081.715	150.67428	149.45688	179.0266	211.17944	281.86633	316.21708	439.93526	353.01663	457.95621
1081.945	156.00802	157.90087	186.36129	216.51421	288.5359	325.98578	450.15421	363.23371	472.3926
1082.174	171.34251	170.56686	198.58577	232.07393	307.21069	343.08102	469.03704	380.55833	489.71627
1082.404	153.78563	151.67898	179.24886	213.62454	287.86894	328.20594	457.26304	368.12015	475.50198
1082.634	160.89727	160.12297	187.4726	222.51581	300.3188	337.3086	468.14844	379.22567	489.93836
1082.863	186.677	188.12147	214.36647	248.52278	326.99708	364.61657	502.13755	408.54426	522.58681
1083.093	177.34296	177.01096	204.36462	240.74292	320.54983	359.28819	497.69453	403.21361	518.81114
1083.323	183.56565	183.23285	211.47705	246.07768	330.99882	367.94681	509.24638	414.09702	533.69173
1083.552	172.89818	170.34465	199.91935	238.29782	320.99447	357.73407	503.02615	406.10104	524.1415
1083.782	174.67609	172.78896	202.14199	236.51957	323.21766	362.17439	512.13434	409.21059	529.69396
1084.011	188.01043	186.566	217.70042	253.1907	341.22549	379.49164	530.57288	430.08898	551.23749
1084.241	182.23222	175.6777	207.69857	243.18802	331.22114	371.27705	524.79695	423.20355	549.4607
1084.47	184.89909	183.67727	217.70042	252.07929	341.44781	383.26592	537.23741	432.75431	562.3424
1084.7	198.01119	191.67684	226.36869	263.41566	355.23158	397.91898	552.78798	451.18948	577.66718
1084.929	191.7885	190.12137	223.9238	262.08197	356.12086	398.36301	557.89745	452.74425	582.10915
1085.158	187.12148	182.56622	215.92231	254.52439	349.89593	397.25293	558.78606	453.63269	583.66384
1085.388	180.23207	180.34411	213.92194	253.63526	348.56202	395.03277	560.56326	449.41259	586.10692
1085.617	171.34251	171.23349	204.36462	244.96627	344.56027	388.5943	558.1196	445.85883	580.77656
1085.846	180.00983	180.34411	213.69968	255.85808	353.23071	399.91712	572.33727	459.18546	596.54554
1086.076	178.45416	176.78875	212.14384	253.63526	354.11999	401.47123	579.0018	464.96033	603.65268
1086.305	192.67745	191.23242	227.70227	269.41727	371.23855	419.67655	597.21818	482.50706	624.08573
1086.534	203.12269	203.45399	238.59318	283.86558	389.69102	436.10573	619.87759	502.94123	644.07457
1086.763	196.23328	195.2322	233.70338	276.97485	382.57681	429.66727	618.10038	496.50002	644.51877
1086.992	207.56747	205.45388	243.26071	288.31122	397.6945	446.31847	633.4288	514.71308	666.0623
1087.222	217.34598	215.45334	253.0403	298.75846	408.14349	459.86145	650.31228	527.15127	681.38708
1087.451	230.68032	227.89712	268.15421	310.98396	426.59596	479.17684	672.30523	549.14021	705.1516
1087.68	232.68047	231.00807	270.82137	316.98557	429.48611	484.28321	681.19127	554.02665	715.14602
1087.909	223.34643	220.11976	261.26404	306.53832	422.3719	476.73467	677.19255	549.80655	710.48196
1088.138	221.56852	221.23081	264.15346	310.09483	425.03973	482.7291	684.74569	556.91408	719.14379
1088.367	222.23524	219.67534	260.81951	310.5394	427.92988	486.9474	695.40894	564.46584	729.58241
1088.596	225.34659	222.78628	264.82025	316.31872	433.71017	494.71796	704.96143	571.12915	741.79781
1088.825	224.01315	223.2307	262.15309	316.09644	438.15655	500.49038	714.29177	575.79348	750.01545
1089.054	217.34598	215.45334	256.15198	308.98342	432.59858	494.93998	714.73607	571.79549	747.57237
1089.283	231.56928	232.11912	270.5991	326.3214	453.05192	515.14344	738.95054	597.11608	775.33465
1089.512	233.12495	233.67459	273.044	329.21106	455.05279	520.24981	747.39228	602.66885	783.33019
1089.741	242.90347	241.89637	283.71264	340.54743	471.05975	534.68085	766.27511	620.6598	806.65051
1089.969	253.57094	252.34026	295.27034	351.43924	483.73193	549.33391	786.04655	639.53919	823.75208
1090.198	254.23766	253.45131	297.04844	354.99575	487.95599	558.8806	797.37626	645.09196	836.63378
1090.427	248.01496	245.00732	291.71412	346.10448	483.06498	551.33205	797.59841	642.42663	835.74539
1090.656	254.45989	251.00699	297.9375	356.55172	494.84788	563.98697	814.92619	659.08492	854.84584
1090.885	256.01557	251.2292	299.04881	356.774	498.18266	569.9814	822.03502	665.97034	864.17396
1091.113	261.3493	258.11772	304.82766	365.44299	512.6334	583.52438	842.47291	678.63064	884.16281
1091.342	264.90513	262.33972	308.16161	371.00004	519.08064	590.40687	854.24692	690.62461	897.48871
1091.571	257.79348	255.89562	303.49408	368.11037	516.85746	591.29494	860.24499	693.28994	904.37375
1091.799	275.12812	271.22813	319.71931	384.11466	535.53225	609.05622	881.57149	714.39044	927.47197
1092.028	287.79574	283.89412	335.05548	402.78633	555.54095	631.47984	909.34037	738.82259	956.34475
1092.257	274.90588	272.78361	323.27552	389.89399	546.42587	622.82121	905.78595	731.04872	950.5702
1092.485	265.57184	265.89509	316.82988	386.78204	544.20269	621.93315	905.34165	733.93616	955.23426
1092.714	282.46201	281.89423	331.94379	400.56351	561.54356	643.46871	933.11053	755.03666	984.55123
1092.942	302.68576	301.89316	352.39202	426.12591	586.44328	668.3345	966.65533	783.24469	1013.8682
1093.171	304.68591	303.22642	354.61465	427.01504	591.3343	675.66103	980.65085	793.68389	1028.97089
1093.399	314.68666	314.55915	367.72819	439.01826	610.23141	697.19658	1000.86659	814.34017	1053.8459
1093.627	319.57592	315.00357	370.61762	444.79758	616.0117	704.07908	1017.30577	827.88891	1071.39166
1093.856	303.57471	299.89326	356.61502	431.2384	607.11895	696.0865	1011.52984	820.11504	1066.2834
1094.084	305.35263	300.5599	358.17087	433.01665	612.4546	702.52497	1026.63611	830.55423	1081.83028
1094.313	307.57502	304.11526	361.72708	436.79544	618.90185	710.29553	1038.63227	840.77132	1096.26667
1094.541	315.57562	312.33704	368.17272	446.35356	629.35084	724.94859	1060.18092	856.98538	1117.8102
1094.769	323.13175	318.33672	376.1742	459.69046	642.68998	742.48786	1079.73021	873.64367	1140.02003
1094.998	327.13205	322.55872	381.06399	464.35838	651.80505	750.92446	1098.83519	887.63664	1156.2332
1095.226	340.24415	333.22481	395.06659	477.25072	667.5897	769.3518	1121.71675	905.40548	1180.66401
1095.454	345.80012	340.11333	401.28996	483.25233	679.59492	779.1205	1141.04389	923.17432	1200.65286
1095.682	358.46775	351.66827	415.51482	498.81205	698.26971	799.54598	1165.4805	945.60748	1227.52675
1095.91	337.57728	333.44702	395.28885	482.14092	686.70913	788.88921	1159.26027	937.83361	1222.19639
1096.139	341.1331	337.89123	403.06807	488.58709	695.8242	799.10194	1176.3659	950.49391	1241.96314
1096.367	342.2443	337.44681	402.8458	489.25394	699.15899	805.98444	1191.02787	962.04366	1257.73212
1096.595	357.35655	354.33479	420.84914	507.70332	722.28016	828.85209	1219.68535	987.14215	1285.9386
1096.823	359.80118	355.89027	421.96045	513.03809	728.94973	838.6208	1237.90173	999.80244	1303.70646
1097.051	366.24611	364.11205	432.85136	522.81848	743.62278	853.71789	1258.78393	1015.57229	1325.02789
1097.279	377.13582	373.44488	443.29774	534.59942	759.1851	871.70119	1282.77624	1037.78334	1353.01228
1097.507	380.46941	375.00035	444.63132	540.37874	765.85467	881.24787	1296.5496	1051.10997	1369.22545
1097.735	395.58166	387.22192	458.85617	553.93793	784.75178	901.89537	1327.4286	1075.98635	1396.32144
1097.963	387.13658	380.55561	451.96601	550.15914	780.52772	901.22932	1331.87162	1081.09489	1404.09488
1098.191	396.02614	389.88845	462.41239	561.49551	797.20164	918.54657	1355.64178	1098.86373	1432.74556
1098.419	398.69301	391.22171	464.19049	568.38625	808.09527	928.09326	1370.9702	1113.30092	1452.51231
1098.646	410.24943	401.22117	477.08177	578.61121	825.21383	949.18478	1402.07134	1137.51096	1477.60941
1098.874	421.36138	411.66506	489.97304	592.1704	840.33152	966.94606	1427.84086	1156.83458	1505.1496
1099.102	424.69497	416.77589	495.0851	598.39429	851.8921	980.71106	1447.83445	1173.49287	1526.24893
1099.33	437.14035	429.21967	505.53148	613.28716	871.45617	1000.02645	1473.82612	1196.81447	1556.8985
1099.558	443.36305	434.33051	512.42164	621.06703	883.46139	1016.23362	1495.81907	1215.91597	1580.66301
1099.785	440.47394	433.88609	513.08843	619.06649	882.79444	1018.00975	1508.48168	1223.24562	1593.98891
1100.013	442.69633	434.1083	514.42201	623.95669	892.13183	1030.88668	1528.69742	1239.6818	1613.31146
1100.241	441.58513	433.88609	513.97749	624.40125	895.2443	1034.88297	1542.02648	1251.00943	1627.08155
1100.468	450.03022	444.32997	524.86839	638.405	914.80836	1058.19465	1573.34978	1272.55415	1659.9521
1100.696	476.25442	469.66195	551.98452	669.74673	949.2678	1094.16125	1618.66859	1313.86671	1704.37175
1100.924	458.91978	451.4407	535.53703	653.52016	939.9304	1086.6127	1617.33568	1310.31294	1707.25903
1101.151	463.58679	455.21828	542.20493	658.63265	947.48925	1098.60157	1636.44067	1322.52902	1726.13739
1101.379	470.69844	461.88459	547.98378	667.07935	961.71766	1113.69866	1659.54437	1342.74108	1754.34387
1101.606	478.25457	468.5509	554.20716	679.74941	974.38984	1129.90583	1682.20378	1361.62047	1778.77468
1101.834	484.03278	473.43953	561.31958	686.86243	990.3968	1143.89284	1707.9733	1383.16519	1806.09277
1102.061	479.36576	472.32847	560.65279	687.30699	990.3968	1149.44324	1719.303	1394.71494	1820.08496
1102.289	498.9228	491.88298	581.54555	711.75799	1021.96609	1181.63556	1760.40094	1430.03051	1863.17202
1102.516	494.70025	486.99436	578.65613	707.9792	1021.29914	1186.07589	1772.39709	1438.02649	1878.05261
1102.743	510.9237	503.43792	595.10362	727.09543	1047.31045	1211.82974	1808.16341	1466.45663	1913.58833
1102.971	507.81236	496.77161	590.88061	725.09489	1049.97828	1218.49023	1820.38172	1474.2305	1928.02472
1103.198	506.70116	494.77172	591.5474	724.87261	1057.53713	1227.14885	1838.5981	1486.66869	1948.90196
1103.425	534.92551	525.43674	620.88617	756.88119	1091.3296	1264.66956	1882.36185	1527.75913	1994.8763
1103.653	527.36939	518.54822	615.55185	753.76924	1093.33048	1270.21996	1899.68963	1538.19833	2013.31046
1103.88	544.92627	534.10294	636.00008	771.10722	1118.2302	1297.30592	1932.79013	1570.40435	2048.84619
1104.107	546.48194	537.21389	637.11139	777.77567	1126.23368	1307.29664	1956.33814	1586.61842	2071.50021
1104.334	546.48194	535.88063	633.77744	779.77621	1133.12557	1312.40301	1973.44377	1597.72395	2089.71227
1104.561	562.48315	551.87977	653.33662	798.89244	1157.35833	1343.92928	2011.8759	1629.70786	2131.68884
1104.789	570.26152	562.10144	663.56073	812.89619	1174.03225	1363.46669	2042.75489	1653.02946	2162.11631
1105.016	577.15092	566.76786	670.00637	820.45377	1189.14994	1378.7858	2066.96935	1675.90685	2188.3239
1105.243	588.04064	574.76743	679.56369	834.90209	1205.37922	1399.21127	2092.29457	1698.34001	2217.41878
1105.47	598.04139	588.32226	694.6776	847.79443	1224.94329	1425.63118	2128.72734	1727.88071	2252.9545
1105.697	611.59797	600.32162	708.23567	862.46503	1245.61895	1446.94472	2159.38418	1751.86864	2282.93777
1105.924	622.93216	610.54329	719.79336	877.35791	1263.62679	1468.70229	2192.48468	1780.07668	2320.25028
1106.151	611.59797	596.98847	710.23604	867.13294	1258.95809	1467.59221	2199.81566	1782.51989	2332.90988
1106.378	615.59827	600.98825	714.23678	873.8014	1272.29722	1482.24527	2226.25163	1803.62039	2358.89538
1106.605	622.48768	609.65445	720.68242	884.24864	1289.41578	1497.56438	2253.35406	1826.942	2385.54718
1106.832	646.04501	632.31991	746.02044	911.36702	1322.76362	1534.86307	2300.00577	1867.58822	2435.96349
1107.058	653.15666	639.20843	757.13361	920.48057	1336.99204	1551.73629	2323.99808	1888.68872	2462.61528
1107.285	650.04532	635.65306	753.79966	922.48111	1342.32769	1561.72701	2345.99104	1901.57113	2484.15881
1107.512	669.60235	656.98525	774.02563	944.04244	1370.33988	1592.14321	2387.08897	1935.77615	2528.80057
1107.739	681.38102	668.09577	785.13879	960.49129	1391.46018	1617.45303	2422.41099	1965.53896	2565.44678
1107.966	679.82534	664.09598	782.02711	958.26847	1396.57351	1623.00343	2437.96156	1977.31081	2579.21688
1108.192	684.93684	669.42903	791.1399	969.82712	1409.24569	1640.32068	2467.50764	1999.29975	2611.42113
1108.419	702.27148	688.31691	810.47682	990.94389	1436.81324	1669.84882	2503.71826	2031.95	2649.17783
1108.646	715.16134	701.64953	825.36846	1007.8373	1461.04601	1697.3788	2541.92824	2062.15703	2689.82182
1108.872	722.93971	702.98279	832.92542	1013.83891	1472.82891	1712.03186	2565.92055	2083.47964	2715.58522
1109.099	721.82851	705.20489	834.48126	1019.17367	1482.16631	1726.90694	2592.80082	2103.9138	2743.7917
1109.326	735.16285	718.53751	849.37291	1034.28884	1503.73124	1746.88838	2622.12476	2129.67862	2775.77385
1109.552	734.71838	716.75983	848.03933	1039.6236	1510.84545	1759.09926	2645.45061	2147.66958	2802.86984
1109.779	755.60884	740.53633	873.15509	1061.85177	1544.19329	1792.62368	2687.88146	2186.53892	2846.17901
1110.005	767.16527	750.09138	881.60109	1076.52237	1561.31185	1815.0473	2721.87057	2210.74896	2883.93571
1110.232	762.05377	746.75822	878.04488	1075.63324	1566.64751	1822.37383	2739.64265	2222.96504	2901.25938
1110.458	756.72004	740.53633	875.15546	1074.9664	1570.87157	1832.14254	2759.85839	2236.73589	2923.24711
1110.685	765.6096	747.42485	884.04599	1086.30277	1584.87766	1851.90196	2786.73866	2256.94795	2952.78618
1110.911	787.61126	771.64578	908.71722	1113.86571	1619.3371	1888.75662	2836.9448	2299.14895	3002.3141
1111.138	802.72351	783.20071	919.60813	1128.98087	1636.67797	1906.96194	2863.82507	2327.13487	3034.07415
1111.364	806.0571	786.53387	927.16508	1136.98301	1655.13045	1925.16725	2896.03697	2348.45748	3065.16791
1111.59	816.05785	796.75554	937.3892	1149.20851	1674.47219	1946.48079	2926.69381	2375.11074	3096.48377
1111.817	818.28024	799.19986	942.05673	1156.98837	1686.47742	1963.57603	2956.01774	2395.3228	3125.35654
1112.043	831.1701	810.75479	955.61479	1170.54756	1706.04148	1988.44182	2986.00813	2420.42129	3162.00276
1112.269	848.06027	827.64278	974.95171	1190.7752	1732.27512	2018.85802	3028.21683	2458.8464	3205.31192
1112.495	854.94968	838.30887	983.61998	1205.66808	1748.72672	2041.50365	3060.87303	2482.61223	3237.51617
1112.721	848.06027	830.08709	977.61887	1200.77788	1750.94991	2043.05776	3075.53499	2494.16198	3257.06082
1112.948	863.17252	843.64192	989.39883	1213.8925	1770.95861	2065.25937	3107.30259	2521.03735	3289.26507
1113.174	877.61805	856.97454	1008.51348	1233.23102	1796.96993	2094.12145	3147.95623	2553.24337	3327.02178
1113.4	893.39702	873.19589	1026.07228	1251.90269	1819.64646	2122.09547	3180.83458	2582.33985	3364.11219
1113.626	891.84135	871.196	1025.40549	1254.1255	1827.42763	2132.97426	3203.04968	2599.66447	3390.31979
1113.852	902.9533	884.0842	1036.51866	1268.7961	1846.99169	2152.28965	3235.92803	2623.87452	3424.52293
1114.078	933.40004	912.97154	1071.19175	1305.69488	1888.56534	2198.02495	3291.24364	2673.84938	3483.15687
1114.304	937.62258	914.52701	1074.74796	1309.47367	1898.79201	2211.34592	3311.68153	2688.50867	3504.9225
1114.53	929.1775	906.74965	1068.96911	1302.80521	1899.23664	2215.12019	3328.34286	2701.83531	3522.02407
1114.756	937.62258	914.97144	1078.30417	1317.47581	1917.02216	2234.43558	3358.77755	2725.15691	3552.45153
1114.982	948.73453	928.30405	1090.30639	1330.81271	1937.25318	2258.41331	3393.87741	2754.91972	3591.76293
1115.208	957.17962	934.74815	1100.30825	1342.14909	1955.26102	2278.83879	3420.97983	2775.79811	3621.0799
1115.434	978.29232	955.1915	1121.201	1365.93323	1985.27408	2312.14119	3468.07585	2815.33378	3666.83215
1115.66	985.40397	963.41329	1131.64738	1377.49189	2001.72568	2328.34836	3494.06752	2837.10061	3694.37233
1115.885	992.29338	969.19075	1138.53754	1389.93967	2017.51032	2350.32795	3524.28006	2862.86543	3727.46498
1116.111	990.73771	970.96844	1143.6496	1393.27389	2024.84685	2362.53883	3545.82871	2877.30261	3749.23061
1116.337	988.73755	966.96865	1137.42623	1390.38423	2030.40482	2368.75528	3565.378	2888.40814	3767.66477
1116.563	1000.51622	978.07917	1149.87298	1403.49885	2051.08048	2392.511	3594.92409	2915.0614	3797.64803
1116.788	1015.184	992.30063	1166.98726	1420.83683	2073.5347	2415.60066	3632.02331	2942.6031	3836.51523
1117.014	1031.62968	1006.96651	1181.65664	1441.06447	2099.76833	2441.35452	3670.23328	2974.58702	3874.27194
1117.24	1042.29715	1017.41039	1194.32565	1455.06822	2119.77704	2467.99645	3704.44454	3004.34982	3912.02865
1117.465	1068.96583	1043.85342	1222.99762	1485.74311	2152.68024	2502.85297	3745.76463	3044.77394	3959.55768
1117.691	1075.633	1051.18636	1228.99873	1495.30122	2167.57561	2522.16836	3774.42211	3065.87444	3988.20836
1117.916	1078.52211	1053.40847	1234.55532	1499.96914	2177.35764	2535.26731	3796.19291	3081.86639	4008.6414
1118.142	1087.18943	1063.85235	1243.89038	1511.08323	2196.25475	2558.57899	3828.62696	3106.74277	4043.73293
1118.367	1081.63346	1058.07488	1239.22285	1509.08269	2195.36548	2562.13125	3840.40097	3111.85131	4057.28092
1118.593	1103.19064	1079.62928	1260.7824	1533.97825	2226.04549	2593.87954	3883.72042	3152.05332	4103.92156
1118.818	1116.52498	1089.40654	1275.45178	1548.64885	2246.94347	2616.74719	3911.48929	3177.81813	4135.01532
1119.044	1122.30319	1097.1839	1281.45289	1559.31837	2261.83884	2635.17452	3943.03474	3199.80708	4162.9997
1119.269	1130.74828	1103.85021	1286.56495	1566.43139	2272.28783	2648.27347	3965.69414	3218.24225	4186.32002
1119.495	1130.74828	1106.51673	1292.34379	1575.32266	2287.40552	2664.0366	3991.46366	3238.45431	4214.30441
1119.72	1139.4156	1116.96062	1304.34602	1586.43675	2305.85799	2682.24192	4018.34394	3260.66536	4244.28767
1119.945	1158.30591	1132.29313	1322.12708	1607.7758	2332.9809	2714.21223	4059.44187	3293.09349	4285.15376
1120.171	1182.97444	1155.84742	1345.90927	1633.78277	2364.10556	2747.51463	4099.42906	3328.40906	4326.24194
1120.396	1179.19638	1151.84764	1344.35342	1632.67136	2369.88585	2754.39713	4119.42265	3342.40203	4344.454
1120.621	1187.8637	1159.84721	1355.02206	1643.1186	2379.66788	2767.94011	4141.63775	3361.94775	4368.88481
1120.846	1192.53072	1166.51352	1360.57865	1653.56584	2395.00789	2788.36558	4168.51803	3382.15981	4398.64598
1121.071	1204.53162	1174.29088	1369.69145	1663.12396	2412.34877	2807.01493	4195.3983	3400.59498	4425.07567
1121.297	1215.1991	1186.73466	1383.47177	1681.35106	2435.0253	2833.65685	4230.27601	3430.80201	4459.9451
1121.522	1232.08926	1206.06696	1399.47474	1699.57817	2459.03574	2855.63644	4264.48727	3459.45427	4493.48194
1121.747	1243.42345	1215.39979	1412.58827	1713.8042	2477.48822	2878.72611	4296.47702	3485.66331	4528.79557
1121.972	1250.31286	1221.17726	1420.14523	1722.69547	2488.38184	2893.60118	4318.24782	3502.76582	4550.3391
1122.197	1262.31377	1233.39883	1430.81387	1739.14432	2510.83606	2920.46512	4351.34832	3531.41807	4586.09693
1122.422	1252.31301	1222.95494	1422.1456	1728.69708	2503.94417	2916.46883	4352.90338	3528.53063	4589.6505
1122.647	1274.53691	1243.17608	1446.81683	1753.59264	2534.62418	2948.66116	4395.55637	3563.84621	4634.29225
1122.872	1280.31512	1249.62018	1454.59605	1762.48391	2548.63028	2965.09034	4417.10502	3581.83716	4653.8369
1123.097	1296.98305	1268.06364	1472.37712	1783.60068	2573.75232	2991.28823	4452.42703	3614.26529	4689.15053
1123.322	1308.31724	1278.72973	1482.37897	1794.71477	2588.87001	3007.71742	4477.75225	3634.25524	4716.02442
1123.547	1293.42723	1263.84164	1469.93222	1784.48981	2584.20131	3005.94129	4485.30539	3633.3668	4724.24205
1123.771	1317.65128	1290.28467	1494.60346	1812.27503	2616.21524	3039.90974	4523.95966	3668.23815	4761.77666
1123.996	1330.98562	1303.17287	1508.38379	1826.72334	2635.55699	3061.22328	4556.61586	3692.89241	4791.98203
1124.221	1341.20861	1308.2837	1515.71848	1835.61461	2649.56308	3076.32037	4571.27783	3707.99593	4812.85927
1124.446	1345.65339	1313.39454	1524.38675	1844.95045	2660.67903	3091.8615	4593.49293	3725.54266	4838.40057
1124.67	1353.65399	1324.06064	1536.38897	1854.73084	2673.12889	3105.84851	4612.82007	3742.64517	4855.72424
1124.895	1375.87789	1347.61493	1559.94889	1880.73781	2706.47673	3141.37107	4656.13952	3776.62808	4895.70193
1125.12	1361.21012	1331.838	1545.72403	1866.73406	2692.91527	3128.49414	4649.69714	3766.18888	4890.37157
1125.345	1367.65505	1338.72652	1549.72477	1876.73674	2706.69905	3142.70317	4670.57934	3784.62406	4913.02559
1125.569	1374.98894	1346.9483	1560.39341	1886.51714	2716.7034	3154.47002	4685.01915	3795.95169	4925.90729
1125.794	1378.10028	1349.61482	1563.28284	1890.29593	2725.59616	3165.3488	4703.23554	3808.38988	4944.56355
1126.018	1385.65641	1356.94776	1573.72921	1899.85404	2735.82283	3177.33767	4717.89751	3822.16073	4958.55574
1126.243	1393.43478	1361.61418	1579.06354	1910.30129	2750.7182	3193.10081	4738.11325	3837.93058	4980.54347
1126.467	1409.43598	1375.16901	1593.51065	1925.86101	2765.39125	3211.75015	4760.32835	3856.36575	5006.97316
1126.692	1421.21465	1390.27931	1605.73514	1941.8653	2786.28923	3231.28756	4787.65293	3881.24213	5032.95866
1126.916	1449.439	1419.61108	1634.85164	1970.76193	2815.41301	3260.59368	4822.97494	3911.89338	5062.94193
1127.141	1432.3266	1400.7232	1618.62641	1953.42395	2805.18634	3253.71118	4817.86547	3903.67529	5058.49996
1127.365	1434.99347	1404.50077	1619.95999	1959.20328	2811.18895	3263.03586	4825.64075	3908.33961	5068.27229
1127.589	1434.54899	1402.05646	1620.62678	1958.53643	2816.74692	3263.03586	4834.74894	3915.00293	5078.71091
1127.814	1430.77093	1399.38994	1615.73699	1955.64677	2812.52286	3259.70561	4835.4154	3913.00393	5080.2656
1128.038	1450.10572	1418.94444	1638.85238	1979.43092	2838.08954	3289.45576	4869.4045	3943.65518	5112.02565
1128.262	1475.88545	1446.49852	1665.74625	2008.32755	2866.99101	3320.53801	4902.0607	3973.41799	5144.8962
1128.487	1480.99694	1450.05389	1671.96962	2011.43949	2878.99623	3331.41679	4923.60935	3985.85618	5165.10714
1128.711	1480.7747	1446.94295	1670.19152	2010.32808	2880.33014	3332.74889	4924.94226	3987.85518	5165.99553
1128.935	1480.7747	1447.60958	1670.41378	2012.32862	2884.77652	3342.73961	4935.60551	3996.07326	5176.65625
1129.159	1484.77501	1450.49831	1671.08057	2017.4411	2886.11043	3345.18179	4940.04853	3997.62804	5180.43192
1129.383	1500.55397	1466.94187	1690.41748	2035.22364	2907.00841	3366.93936	4964.70729	4021.17175	5205.52903
1129.607	1492.55337	1461.60883	1682.63826	2030.33344	2906.34146	3361.61097	4961.81933	4017.61798	5204.41853
1129.832	1505.88771	1472.27492	1697.08538	2041.66981	2919.45828	3379.59427	4985.58949	4036.05316	5228.40515
1130.056	1528.55609	1497.6069	1721.97888	2066.56537	2948.13742	3409.78845	5013.58052	4061.15165	5254.39065
1130.28	1530.55624	1498.05132	1723.53472	2073.23382	2954.80699	3416.67095	5025.79882	4070.7024	5267.05025
1130.504	1532.11191	1499.60679	1725.09057	2077.45718	2954.58467	3418.44708	5032.01905	4071.59084	5268.60494
1130.728	1537.44565	1504.93984	1729.31357	2081.68053	2964.3667	3424.88554	5042.46015	4081.3637	5281.26454
1130.952	1553.44686	1520.93898	1744.87201	2097.01797	2979.26207	3439.09457	5056.45566	4097.79988	5294.14624
1131.175	1552.5579	1518.93909	1745.31653	2097.24025	2982.81917	3446.64311	5063.1202	4101.57576	5301.03129
1131.399	1549.44655	1517.60583	1741.31579	2096.12885	2982.37454	3447.08714	5060.67653	4096.24511	5299.4766
1131.623	1560.11403	1527.16087	1755.54065	2109.24347	2995.26904	3461.96222	5078.44862	4113.12551	5316.13397
1131.847	1572.11493	1541.60454	1767.32061	2119.913	3009.27513	3473.06302	5091.11122	4124.00892	5327.01678
1132.071	1573.89284	1542.9378	1770.65456	2124.35863	3015.9447	3477.05931	5099.55296	4127.7848	5334.79022
1132.295	1571.67045	1541.38233	1769.54324	2122.58038	3011.276	3474.1731	5094.66564	4122.89837	5329.68196
1132.518	1583.44912	1551.60401	1779.54509	2134.13903	3025.72673	3488.16011	5111.32697	4136.66922	5345.89514
1132.742	1572.78165	1541.38233	1769.54324	2126.35917	3015.50006	3478.61342	5097.1093	4124.23103	5331.23665
1132.966	1579.00434	1547.60422	1776.65567	2131.69393	3021.94731	3487.05003	5109.32761	4132.44912	5341.23107
1133.189	1598.56137	1568.7142	1794.659	2149.69875	3041.51138	3506.14341	5123.98958	4150.66218	5353.89068
1133.413	1591.22749	1559.38137	1788.43563	2144.36399	3034.39717	3498.81688	5117.10289	4143.77676	5349.44871
1133.637	1597.0057	1567.38094	1793.76995	2150.81016	3039.28819	3505.69938	5121.99022	4148.21897	5351.66969
1133.86	1605.45078	1575.60272	1801.54916	2157.47861	3049.9595	3516.35615	5135.09713	4156.65917	5362.33041
1134.084	1604.33959	1576.71377	1803.32727	2157.7009	3049.29254	3514.358	5127.54399	4152.43907	5357.88844
1134.307	1615.89602	1588.49092	1815.10723	2171.92693	3062.40936	3528.123	5144.20532	4163.98881	5371.65854
1134.531	1617.67393	1589.37976	1815.77402	2174.14975	3064.18791	3525.90284	5142.65026	4161.98982	5368.10497
1134.754	1611.67348	1583.38008	1812.21781	2167.70358	3058.1853	3523.23864	5136.87434	4157.3255	5361.44202
1134.978	1627.45244	1596.93491	1826.2204	2184.15243	3068.63429	3536.55961	5144.64962	4165.32148	5369.43756
1135.201	1637.23096	1606.93438	1835.55546	2192.59913	3081.30647	3545.44025	5154.64642	4172.87323	5378.54358
1135.424	1632.11946	1598.49038	1828.44303	2181.70733	3069.74588	3531.23122	5139.09585	4158.43605	5361.88621
1135.648	1636.56424	1604.49006	1834.22188	2186.37524	3072.41371	3534.56146	5143.98317	4161.98982	5364.77349
1135.871	1628.3414	1598.49038	1825.77587	2180.37364	3067.74501	3526.7909	5127.32184	4151.77273	5348.56032
1136.094	1644.78709	1616.26721	1844.66826	2200.379	3088.19835	3544.7742	5146.64898	4168.87524	5366.77238
1136.317	1641.4535	1612.26742	1841.11204	2196.15564	3082.64038	3538.33573	5139.54015	4159.5466	5352.78018
1136.541	1647.89843	1618.04489	1844.22373	2200.15671	3085.08589	3542.33202	5139.7623	4160.87927	5355.00117
1136.764	1639.89783	1611.15637	1838.44488	2191.04316	3073.74762	3531.45324	5121.99022	4144.22098	5334.34603
1136.987	1640.12007	1608.04543	1836.88904	2190.82088	3071.96907	3527.45695	5117.32504	4137.55766	5328.79357
1137.21	1619.00736	1588.93534	1816.88534	2169.48183	3049.29254	3500.59301	5083.33594	4108.46118	5298.8103
1137.433	1627.89692	1598.26817	1823.33097	2177.70625	3055.51747	3508.14155	5087.33466	4114.01395	5300.14289
1137.656	1644.78709	1618.71152	1841.77883	2192.37685	3067.74501	3519.24235	5093.33273	4121.5657	5305.02905
1137.879	1650.78754	1624.48899	1849.78031	2200.379	3073.08067	3523.90469	5094.44349	4122.23204	5303.03017
1138.102	1637.23096	1612.04521	1837.77809	2184.59699	3054.85051	3505.03333	5071.78409	4101.57576	5278.37726
1138.325	1640.12007	1612.26742	1838.88941	2187.04209	3055.73979	3508.58559	5067.34106	4098.68832	5274.15739
1138.548	1645.23156	1617.60047	1844.44599	2192.82142	3058.62993	3509.02962	5061.78729	4095.57877	5264.82927
1138.771	1638.34216	1609.15648	1836.88904	2186.81981	3051.96037	3499.70494	5052.45695	4084.02903	5253.50225
1138.994	1645.89828	1616.71163	1843.11241	2189.93175	3052.18268	3498.15083	5048.01393	4081.14159	5246.83931
1139.217	1644.78709	1616.93384	1842.66789	2188.37578	3051.07109	3493.04446	5040.68294	4076.92149	5242.61944
1139.44	1638.56439	1610.48974	1837.77809	2181.04048	3041.06674	3481.49963	5022.02226	4060.70742	5220.63171
1139.663	1639.89783	1611.823	1837.33357	2181.48505	3037.28732	3480.38955	5015.35773	4055.15466	5213.96876
1139.886	1651.00978	1622.93352	1850.22484	2192.37685	3046.84703	3486.16197	5014.69127	4059.15265	5211.30358
1140.108	1652.56545	1622.93352	1848.89126	2191.93229	3043.06761	3482.38769	5008.02674	4052.71145	5202.86385
1140.331	1648.78739	1618.71152	1846.00184	2187.93122	3033.50789	3472.39697	4989.81036	4036.27527	5180.65402
1140.554	1656.34351	1627.59994	1851.78069	2195.04423	3040.6221	3475.06116	4990.47681	4037.60793	5181.09821
1140.777	1654.12112	1623.82236	1848.89126	2189.48719	3033.28557	3466.18052	4974.70409	4026.50241	5163.10825
1140.999	1652.34321	1624.7112	1850.22484	2188.1535	3030.39543	3465.29246	4972.03828	4021.17175	5159.11049
1141.222	1650.78754	1625.15562	1850.00258	2188.1535	3026.17137	3457.5219	4956.26555	4010.73256	5142.00892
1141.444	1639.89783	1609.37869	1834.88867	2174.14975	3009.05281	3440.64868	4935.60551	3989.18784	5119.79909
1141.667	1642.12022	1615.82279	1840.44525	2176.37256	3008.38585	3439.98263	4925.60871	3980.96975	5109.58257
1141.889	1639.23111	1612.93406	1836.44451	2171.26008	3003.93947	3430.43594	4910.72459	3971.64111	5091.59261
1142.112	1638.78663	1613.37848	1836.66678	2172.59377	2998.3815	3423.33143	4899.39489	3962.9788	5079.8214
1142.334	1648.12067	1621.82247	1844.89052	2181.48505	3004.60643	3429.10385	4900.94995	3962.75669	5079.1551
1142.557	1633.23066	1609.15648	1830.66567	2163.7025	2986.15396	3406.2362	4868.9602	3938.76875	5045.84036
1142.779	1646.565	1622.4891	1840.44525	2174.59431	2992.82353	3416.0049	4871.40386	3940.98986	5048.06135
1143.002	1642.12022	1617.37826	1834.66641	2168.81498	2980.59599	3403.572	4853.63178	3921.88835	5025.18522
1143.224	1645.23156	1620.71142	1837.77809	2172.14921	2980.8183	3400.90781	4845.63434	3918.11247	5016.74549
1143.446	1640.56455	1618.71152	1838.44488	2166.59217	2974.81569	3390.47306	4826.97366	3907.22906	4998.53343
1143.669	1628.56364	1605.3789	1823.33097	2150.14332	2959.03105	3370.49161	4804.31425	3886.79489	4974.54682
1143.891	1619.2296	1595.60165	1813.10686	2143.0303	2942.80176	3352.95235	4779.87764	3863.91751	4947.00663
1144.113	1621.22975	1598.04596	1813.99591	2142.80802	2941.69017	3349.84412	4768.99224	3854.58887	4936.34591
1144.335	1635.45305	1611.823	1829.55435	2153.47754	2952.13916	3359.1688	4767.65934	3859.4753	4931.01555
1144.558	1636.56424	1611.823	1829.33209	2154.14439	2947.24814	3354.28444	4759.43975	3851.47932	4921.02113
1144.78	1626.34125	1603.1568	1819.77476	2143.69714	2933.46437	3334.303	4732.11517	3829.26827	4891.48206
1145.002	1620.56304	1599.37923	1812.44007	2137.69554	2919.45828	3321.8701	4714.56524	3814.16475	4873.0479
1145.224	1615.2293	1595.82386	1807.9948	2128.13742	2904.78523	3309.21519	4690.57293	3790.39893	4846.17401
1145.446	1616.56273	1592.71292	1806.88349	2128.80427	2903.45131	3302.55471	4680.35398	3784.62406	4834.4028
1145.668	1622.78543	1601.60133	1813.77365	2133.91675	2903.67363	3299.6685	4666.80277	3777.0723	4818.85592
1145.89	1616.78497	1595.15723	1807.77254	2127.02601	2896.33711	3289.01173	4650.8079	3763.52356	4802.86485
1146.112	1606.33974	1587.37987	1799.32653	2115.0228	2881.88637	3271.02843	4625.92698	3741.0904	4775.32466
1146.334	1603.22839	1582.49124	1793.32542	2109.46575	2871.6597	3261.92578	4611.93147	3728.20799	4759.11148
1146.556	1598.56137	1578.49146	1788.21336	2102.57502	2858.98752	3246.16264	4585.05119	3705.99693	4729.79451
1146.778	1601.45048	1582.04682	1790.88052	2102.35274	2858.7652	3242.61038	4575.943	3703.55372	4721.13268
1147	1603.00615	1584.04671	1792.2141	2104.35327	2854.31883	3235.50587	4560.39243	3689.78287	4704.03111
1147.221	1599.67257	1578.49146	1789.76921	2099.90764	2846.53766	3225.95918	4546.17477	3677.34468	4686.04115
1147.443	1586.78271	1566.93652	1775.76661	2085.45932	2827.41823	3205.5337	4516.40653	3649.13664	4651.61592
1147.665	1589.0051	1569.15862	1777.54472	2085.90388	2824.30577	3201.53741	4506.40973	3643.80599	4642.06569
1147.887	1580.33778	1559.60358	1769.32098	2076.34577	2807.40953	3182	4479.08516	3620.26228	4612.30452
1148.108	1583.67136	1564.93663	1771.09908	2078.79087	2807.18721	3180.00186	4469.75481	3614.26529	4604.75318
1148.33	1582.33793	1565.15884	1767.54287	2072.3447	2798.51677	3168.23501	4447.09541	3596.94067	4579.43398
1148.552	1568.78135	1552.27064	1755.98517	2057.6741	2780.73126	3148.47558	4420.65944	3574.50751	4551.44959
1148.773	1567.67015	1550.27074	1752.2067	2052.7839	2767.61444	3138.04083	4401.11015	3558.07133	4529.90606
1148.995	1565.00328	1547.38201	1751.53991	2049.67196	2760.72255	3129.16019	4385.78173	3547.63214	4513.69289
1149.217	1567.22567	1547.1598	1751.09538	2050.56108	2755.83153	3117.17132	4364.89953	3534.0834	4493.48194
1149.438	1556.78044	1537.60476	1740.649	2038.33559	2744.27095	3098.96601	4343.12873	3512.76079	4467.27435
1149.66	1566.11448	1545.82654	1750.65085	2044.78176	2744.27095	3099.18802	4333.79839	3505.87536	4457.27992
1149.881	1558.33611	1542.9378	1744.42748	2039.89156	2733.82196	3087.64319	4316.91491	3490.32763	4439.28996
1150.102	1549.89103	1532.27171	1733.75884	2027.66606	2716.48108	3069.21586	4286.25807	3469.22713	4407.75201
1150.324	1538.77908	1524.93877	1725.31283	2015.88513	2704.03122	3052.34264	4262.04361	3449.01507	4382.4328
1150.545	1539.00132	1523.82772	1721.31209	2014.32915	2691.80368	3040.35378	4242.05002	3431.46834	4357.1136
1150.767	1546.33521	1532.0495	1729.53583	2019.8862	2696.69469	3041.68587	4239.16205	3428.35879	4350.67275
1150.988	1539.89028	1526.93866	1722.42341	2008.32755	2682.46628	3028.14289	4210.94887	3409.92362	4325.35355
1151.209	1519.44429	1505.38426	1702.4197	1988.76675	2658.0112	2998.17073	4178.51482	3377.93971	4288.70733
1151.431	1525.00026	1514.71709	1707.53176	1991.8787	2654.89873	2991.95428	4164.51931	3369.2774	4273.16045
1151.652	1505.66547	1492.71827	1688.19485	1971.42877	2632.66684	2968.19857	4131.64096	3341.29147	4239.84571
1151.873	1513.66608	1501.16226	1693.9737	1978.76407	2630.88829	2962.64817	4116.53469	3332.40705	4225.18722
1152.094	1490.10874	1476.49692	1672.41415	1951.6457	2603.76538	2934.45213	4080.10192	3300.42314	4188.09681
1152.315	1488.99755	1472.05271	1668.85794	1946.7555	2591.0932	2921.13117	4058.10897	3284.20907	4163.666
1152.536	1500.99845	1486.71859	1681.74921	1956.75818	2601.54219	2926.45955	4057.88682	3284.65329	4163.666
1152.757	1486.33068	1473.60818	1666.41304	1942.75443	2580.42189	2905.59005	4027.00782	3258.00003	4131.46175
1152.979	1477.44112	1464.94198	1658.41156	1933.64087	2567.52739	2889.82691	4008.56929	3241.78596	4108.14143
1153.2	1482.99709	1474.27481	1661.07872	1934.30772	2564.41492	2886.71868	3993.90732	3234.01209	4089.70727
1153.421	1471.44067	1460.05335	1649.96555	1921.85994	2548.63028	2867.84732	3965.69414	3211.80104	4064.83226
1153.642	1465.44021	1452.94262	1641.51954	1910.30129	2533.06795	2847.86588	3940.81323	3186.25833	4037.06998
1153.862	1460.77319	1450.2761	1639.51917	1905.41109	2525.28679	2840.53935	3924.81835	3173.15381	4018.85792
1154.083	1462.77334	1447.60958	1635.96296	1900.07633	2519.06186	2825.22024	3904.60261	3159.82718	3998.42488
1154.304	1456.77289	1446.49852	1633.96259	1895.85297	2508.39055	2816.78363	3887.27483	3144.50156	3978.43603
1154.525	1448.10557	1439.16558	1625.07205	1886.9617	2495.05141	2797.91227	3860.61671	3122.0684	3950.45165
1154.746	1446.77214	1435.83243	1624.183	1883.84976	2486.38097	2791.25179	3845.95474	3110.07443	3933.12798
1154.967	1432.54884	1421.38876	1608.84683	1866.51178	2466.14995	2763.7218	3810.85488	3080.75584	3899.81324
1155.187	1421.88137	1412.50035	1598.62271	1856.73138	2450.58762	2747.0706	3788.63978	3059.65534	3873.82774
1155.408	1429.43749	1417.83339	1601.95666	1860.95473	2449.47603	2743.96237	3773.31136	3056.10157	3857.61457
1155.629	1414.103	1407.83393	1589.28765	1846.06186	2432.35747	2725.31303	3747.54184	3032.77997	3833.18376
1155.85	1412.32509	1407.1673	1585.50917	1842.94991	2420.12993	2713.99021	3725.99319	3014.3448	3811.19603
1156.07	1414.76972	1406.72288	1588.3986	1842.06078	2418.5737	2710.21594	3716.885	3009.23626	3799.64692
1156.291	1420.3257	1411.16708	1593.51065	1843.61676	2414.34964	2703.99949	3704.66669	3003.23927	3784.98843
1156.511	1404.54673	1396.72341	1578.61901	1826.94562	2396.3418	2680.24377	3675.1206	2974.80913	3755.22726
1156.732	1398.10179	1392.50142	1572.84016	1816.2761	2384.5589	2663.59257	3648.90678	2955.92973	3728.13127
1156.952	1380.76715	1374.9468	1555.05909	1798.49356	2360.99309	2640.72492	3619.3607	2928.61014	3697.92591
1157.173	1381.21163	1375.39122	1555.94815	1799.60497	2352.54497	2631.62226	3603.58798	2913.95085	3676.82657
1157.393	1395.65717	1387.61279	1565.28321	1809.38536	2359.8815	2636.50662	3602.47722	2917.94883	3674.60559
1157.614	1383.65626	1376.05785	1553.50325	1792.71423	2340.76207	2611.19679	3571.37608	2893.51668	3643.73393
1157.834	1369.87744	1361.83639	1540.16745	1780.04417	2323.42119	2595.21163	3545.38441	2870.41719	3619.52521
1158.055	1356.32086	1351.39251	1528.60975	1765.81814	2306.08031	2575.45221	3515.39402	2847.09558	3588.20936
1158.275	1355.20967	1351.1703	1525.72033	1763.15076	2298.29915	2566.34955	3500.28775	2834.21317	3572.66248
1158.495	1360.32116	1355.39229	1527.7207	1766.04042	2293.85277	2560.57713	3488.51375	2826.66141	3560.22497
1158.716	1336.31935	1333.39347	1503.27173	1740.92258	2267.1745	2533.26916	3454.08034	2793.78906	3523.80086
1158.936	1346.32011	1343.39294	1512.38453	1748.25788	2271.62087	2531.93707	3449.63732	2791.12373	3518.4705
1159.156	1342.09757	1337.17105	1509.93963	1743.36768	2263.17276	2521.72433	3433.64244	2781.12876	3499.81424
1159.376	1328.98547	1324.28285	1497.71514	1727.58567	2247.38811	2502.85297	3404.98496	2755.58605	3470.27517
1159.596	1326.76308	1323.83843	1492.60309	1722.02863	2238.27303	2491.75216	3386.32428	2742.03731	3452.28521
1159.816	1325.87412	1322.28295	1490.15819	1719.13897	2226.49013	2481.98346	3367.66359	2728.04435	3432.74056
1160.037	1308.98396	1305.17276	1476.60012	1704.46837	2208.70461	2460.22589	3344.55988	2707.61018	3406.53297
1160.257	1307.65052	1304.95055	1475.48881	1702.02327	2202.47968	2453.56541	3328.56501	2695.61621	3390.31979
1160.477	1302.09455	1301.17297	1469.04317	1692.46515	2191.36374	2439.5784	3308.79357	2680.29059	3368.99836
1160.697	1296.31633	1296.50656	1465.04243	1684.24073	2178.91388	2427.1455	3285.91201	2663.18808	3346.34433
1160.917	1294.09394	1293.39561	1460.3749	1682.46247	2172.02199	2420.04099	3272.3608	2652.52677	3332.79634
1161.137	1291.87155	1288.06257	1453.707	1674.23805	2159.57213	2400.05954	3250.81215	2632.98105	3311.03071
1161.356	1288.53797	1284.72941	1450.59531	1670.23698	2153.12488	2391.62293	3235.48373	2624.31874	3295.92802
1161.576	1278.09273	1276.28542	1440.81572	1658.90061	2141.11966	2378.96802	3212.82433	2602.99613	3270.38672
1161.796	1276.31482	1277.17426	1441.03799	1657.34463	2136.00632	2370.75343	3205.71549	2596.1107	3259.5039
1162.016	1281.8708	1282.06289	1445.03873	1657.56692	2131.78226	2368.53327	3192.83073	2587.89261	3246.6222
1162.236	1268.31422	1266.73037	1431.48066	1646.45283	2115.7753	2348.99586	3171.72639	2569.45744	3225.30077
1162.456	1252.97973	1250.50902	1416.36675	1629.11485	2095.54427	2327.01627	3140.84739	2543.47051	3193.09652
1162.675	1256.75779	1255.61986	1415.69996	1631.55995	2093.09876	2325.24014	3130.4063	2538.80619	3184.43469
1162.895	1259.6469	1259.84185	1418.81165	1630.44854	2090.65326	2319.02369	3116.18863	2530.5881	3169.7762
1163.115	1239.42315	1239.62072	1400.58605	1611.77687	2067.08745	2293.49185	3088.6419	2503.26851	3139.34874
1163.334	1238.31195	1239.84293	1400.80832	1609.99862	2061.97411	2286.60935	3076.4236	2493.27353	3122.24717
1163.554	1237.64524	1239.3985	1397.91889	1606.66439	2053.74831	2279.28282	3062.42808	2482.61223	3109.58757
1163.774	1228.97791	1230.06567	1388.80609	1595.10574	2041.96541	2263.29767	3035.32566	2465.50972	3087.37774
1163.993	1218.97716	1218.95516	1379.02651	1581.99111	2025.95844	2246.64647	3019.10863	2444.63133	3065.83421
1164.213	1211.64327	1211.4	1371.02503	1572.433	2013.06394	2232.43744	2998.00429	2428.41726	3043.40228
1164.432	1204.08715	1206.73359	1366.80202	1567.76508	2004.39351	2219.78253	2982.23156	2415.97908	3027.6333
1164.652	1183.8634	1186.06803	1344.79795	1545.75919	1975.49204	2188.70028	2946.02095	2386.21627	2986.98932
1164.871	1195.41983	1198.95623	1352.79943	1555.53958	1979.7161	2193.58463	2942.68868	2385.54994	2985.21253
1165.09	1214.53238	1217.8441	1372.80313	1573.76669	1995.72307	2207.79366	2946.90955	2393.3238	2989.6545
1165.31	1195.64206	1196.73412	1353.68848	1549.31569	1970.82334	2179.81964	2913.1426	2363.11677	2954.78507
1165.529	1190.75281	1193.17876	1347.68737	1541.31355	1956.37261	2162.28037	2890.48319	2346.01426	2933.01943
1165.748	1175.64055	1179.84614	1331.68441	1526.42067	1939.25405	2145.18514	2867.15733	2326.46854	2906.14554
1165.968	1163.86189	1169.84667	1319.23766	1514.41746	1922.58013	2127.20184	2841.16567	2307.14492	2881.04844
1166.187	1162.08398	1164.29142	1316.34824	1508.86041	1912.13114	2116.9891	2826.72585	2292.92985	2863.28057
1166.406	1152.97218	1158.29174	1309.45807	1501.52511	1900.34824	2101.67	2801.84493	2275.16101	2840.84865
1166.625	1145.63829	1152.73648	1298.78943	1489.74418	1887.23142	2087.68299	2784.73931	2258.50272	2822.63659
1166.844	1126.97021	1130.29324	1281.23063	1467.96057	1863.66561	2060.81905	2750.3059	2229.40624	2787.10086
1167.064	1122.52543	1126.96008	1277.00762	1463.29265	1855.66213	2050.82833	2739.4205	2218.30072	2773.99707
1167.283	1127.63693	1131.84871	1278.3412	1465.51547	1854.55054	2048.60817	2726.98004	2211.41529	2762.00376
1167.502	1131.63723	1136.07071	1281.00836	1471.51707	1854.77286	2044.83389	2722.53702	2210.08263	2756.8955
1167.721	1126.97021	1134.73744	1279.00799	1464.40406	1842.10068	2030.84688	2705.65354	2195.20123	2736.90665
1167.94	1108.0799	1114.5163	1259.67108	1441.28675	1819.20183	2009.31133	2675.441	2168.54796	2708.92227
1168.159	1090.30078	1098.07274	1243.44585	1424.39334	1800.0824	1986.44368	2645.89492	2145.00425	2678.7169
1168.378	1092.30093	1100.73926	1244.77943	1424.39334	1796.52529	1983.55747	2639.00823	2137.23038	2673.16445
1168.597	1094.52332	1101.18368	1247.00207	1423.94878	1793.63515	1978.67312	2622.79121	2130.34496	2657.17337
1168.815	1086.74495	1092.29527	1234.99985	1414.83522	1778.51746	1961.57788	2605.46343	2113.90878	2635.40774
1168.805	1070.04783	1076.98459	1220.47241	1411.73699	1772.98883	1954.83299	2606.35142	2115.92217	2646.3435
1169.033	1061.38069	1068.31689	1210.9183	1399.29542	1760.3258	1940.84514	2588.79488	2099.93157	2629.01566
1169.26	1056.49154	1061.42719	1206.69671	1391.74161	1748.5514	1929.52165	2568.34929	2085.27351	2607.02264
1169.488	1046.04652	1050.31475	1195.80947	1379.52222	1734.1111	1910.42712	2546.79253	2066.8399	2586.14038
1169.716	1046.93546	1050.31475	1195.36509	1379.74439	1729.22362	1903.32218	2537.23644	2059.51087	2573.47773
1169.943	1041.82407	1046.98103	1190.03256	1372.8571	1721.67023	1896.43927	2523.45789	2049.96093	2561.70369
1170.171	1038.04608	1043.86954	1187.3663	1367.08066	1713.67253	1888.00216	2511.23499	2038.19007	2545.93092
1170.399	1024.26755	1033.20161	1174.25717	1353.97258	1695.89985	1870.46184	2489.01152	2017.53554	2524.60435
1170.626	1024.04531	1033.42386	1173.8128	1356.19429	1692.78964	1867.35343	2480.12214	2013.31579	2515.71828
1170.854	1004.71092	1014.53273	1153.14925	1333.53286	1672.35106	1842.26411	2450.3427	1987.10897	2487.72717
1171.081	1013.82253	1020.75569	1161.14804	1337.30977	1673.23969	1842.48614	2445.45353	1985.33224	2483.50628
1171.309	1017.82275	1025.42291	1163.59212	1339.08713	1674.57264	1839.59976	2440.34214	1986.2206	2475.73097
1171.536	1009.82231	1013.19924	1155.37114	1328.42294	1658.13292	1824.50177	2417.89644	1966.45444	2454.18225
1171.764	995.82155	1003.4203	1142.4842	1315.09269	1645.9142	1808.29363	2399.89543	1949.35337	2433.96645
1171.991	994.93261	999.19757	1134.7076	1307.09454	1635.2506	1795.63795	2383.45007	1935.80578	2418.41583
1172.219	987.59887	995.86384	1132.04133	1304.42849	1627.69721	1788.53301	2370.56046	1925.58956	2408.64115
1172.446	999.15506	1003.19805	1141.37326	1315.31486	1633.25117	1791.86345	2372.33834	1929.8093	2404.64242
1172.673	996.93272	1002.5313	1139.15137	1310.4271	1628.80801	1785.64663	2361.89331	1921.814	2392.64623
1172.901	985.821	992.30786	1130.7082	1297.31902	1614.81202	1769.43849	2342.5589	1908.4885	2375.31839
1173.128	983.37642	991.41887	1127.59756	1293.76429	1607.92511	1763.4437	2329.66929	1896.93973	2361.54498
1173.355	979.15397	986.5294	1123.59817	1288.87653	1598.81662	1753.00832	2313.66839	1884.72468	2347.77158
1173.583	968.26448	976.30596	1110.26685	1274.87977	1586.15358	1738.57641	2296.11185	1867.62362	2328.88868
1173.81	953.81925	963.63779	1099.37961	1261.10518	1569.26954	1720.37001	2272.99945	1849.4121	2303.56338
1174.037	951.5969	960.08181	1091.60301	1257.77262	1560.82752	1709.26854	2259.66537	1838.75169	2291.12289
1174.264	950.04126	957.85933	1088.04799	1252.88486	1556.82867	1700.6094	2247.44247	1829.20175	2279.571
1174.491	954.04148	961.41531	1092.26957	1255.77308	1555.71788	1703.27375	2245.66459	1828.31338	2275.35012
1174.719	950.9302	959.85957	1091.82519	1254.21789	1551.49687	1696.8349	2236.77521	1820.31808	2265.79759
1174.946	945.37434	954.74785	1087.15923	1244.66454	1541.49974	1688.61981	2224.33007	1808.9914	2252.69064
1175.173	928.70676	936.74571	1069.16195	1227.55739	1523.06059	1666.19485	2196.9952	1787.22641	2228.0318
1175.4	940.70742	949.85838	1078.49388	1238.66593	1530.61398	1675.96414	2202.32884	1794.11125	2231.80838
1175.627	920.26185	928.96701	1058.71909	1216.44885	1507.06518	1648.65453	2174.99397	1768.34861	2202.2622
1175.854	924.70654	931.63399	1064.05162	1217.33754	1506.39871	1650.65279	2171.88269	1766.1277	2201.15144
1176.081	931.37357	937.41246	1067.82882	1225.78003	1508.39813	1652.87309	2171.66046	1768.57071	2198.92992
1176.308	923.8176	932.74523	1060.27441	1214.67149	1499.51179	1642.43771	2158.54861	1757.02194	2184.26791
1176.535	910.2613	918.96582	1050.49811	1200.00821	1484.18286	1624.2313	2138.32526	1737.92205	2165.38501
1176.762	896.48277	903.85291	1033.38959	1185.78928	1467.29882	1607.80113	2118.54638	1718.82216	2144.94705
1176.989	892.70479	903.40842	1032.27864	1183.12323	1461.5227	1599.80808	2106.5457	1713.26986	2133.83947
1177.215	894.26043	902.51942	1028.72363	1181.34587	1458.63464	1596.47763	2098.32302	1707.0513	2126.06416
1177.442	896.92724	904.07516	1030.72332	1181.12369	1453.74716	1589.81675	2088.98917	1700.38854	2117.62239
1177.669	891.59361	902.07493	1026.72393	1176.68028	1448.41535	1585.37617	2083.21107	1697.94554	2109.18062
1177.896	879.37072	889.18451	1012.72604	1158.90661	1431.30915	1570.72223	2061.43207	1677.06891	2087.85406
1178.123	869.37018	877.84983	1001.61661	1148.24242	1419.97907	1554.95815	2042.9866	1661.52249	2066.74964
1178.349	874.7038	882.7393	1006.06039	1153.57452	1423.97793	1556.95641	2038.31967	1661.07831	2065.41673
1178.576	875.59274	883.85054	1008.06008	1154.01886	1421.75634	1551.84974	2035.43062	1657.52484	2060.75155
1178.803	866.9256	876.73858	999.17254	1144.02117	1407.5382	1538.52798	2018.31855	1641.97842	2043.42371
1179.029	859.8141	868.95988	991.61813	1132.91263	1398.87402	1527.20448	2003.42883	1630.87383	2030.09461
1179.256	856.25835	866.95964	985.39684	1132.24612	1392.65359	1522.76389	1995.65062	1622.21226	2020.31993
1179.483	840.70194	852.51348	973.39866	1119.36021	1373.77012	1503.22531	1975.87173	1606.88793	1998.77122
1179.709	842.03534	851.84674	969.84364	1113.13943	1369.54911	1495.89834	1960.98201	1595.78334	1983.88705
1179.936	850.92472	860.29218	978.28681	1121.58192	1374.65875	1499.45081	1961.42648	1601.77982	1986.55287
1180.162	850.70249	862.51467	977.62024	1118.24936	1369.77127	1495.45429	1952.75933	1597.11589	1977.6668
1180.389	823.81212	832.9556	950.51323	1090.92235	1340.89067	1464.14815	1919.8686	1564.91259	1943.89974
1180.615	815.36722	822.28767	938.73723	1080.03598	1327.11685	1447.05189	1900.97866	1544.70224	1925.90545
1180.842	810.70029	820.06518	938.73723	1076.92559	1319.78562	1440.39101	1891.42257	1539.14995	1915.46432
1181.068	799.36634	810.95299	922.96184	1064.03968	1300.23568	1422.62866	1867.64346	1518.27332	1893.9156
1181.295	798.69964	809.84175	926.96124	1062.04014	1299.79136	1420.40837	1863.64324	1514.27567	1887.4732
1181.521	812.7004	824.51016	935.62659	1074.92605	1309.34417	1429.06751	1865.86559	1521.38261	1885.25168
1181.747	814.25605	822.50992	937.18191	1070.92698	1305.12316	1421.74054	1857.6429	1517.38496	1877.92068
1181.974	800.69975	811.39749	925.40592	1057.59673	1288.68344	1403.9782	1835.64168	1500.50599	1855.7055
1182.2	775.36503	786.72789	899.63204	1030.04755	1262.24658	1376.22453	1802.97318	1469.41314	1822.16059
1182.426	776.4762	786.95014	899.63204	1029.82538	1260.91363	1375.78047	1794.52827	1464.30503	1814.60744
1182.653	767.80906	779.17144	890.96668	1022.93808	1248.91708	1363.1248	1779.41631	1449.86907	1798.16821
1182.879	781.14312	790.95061	900.74298	1029.15887	1253.36024	1366.23321	1776.74949	1450.97953	1799.50112
1183.105	777.36514	789.39487	901.40954	1029.15887	1250.9165	1360.68248	1771.19363	1446.3156	1792.39226
1183.331	766.92012	779.61594	885.18978	1010.49652	1233.36599	1341.14389	1748.97016	1428.77036	1769.06633
1183.557	759.36415	769.17025	878.30193	1004.72008	1225.14612	1335.1491	1736.30279	1418.55414	1756.40368
1183.783	760.91979	772.05948	878.30193	1001.60969	1222.70238	1330.48649	1729.41352	1415.22276	1752.6271
1184.01	748.91913	758.28007	865.85936	988.05727	1208.48424	1312.50211	1710.96804	1396.56706	1733.07775
1184.236	737.58518	746.72314	858.08276	979.39261	1195.82121	1298.73629	1693.63374	1381.24273	1713.5284
1184.462	733.14049	742.72266	850.75054	974.72702	1186.2684	1292.29744	1683.18871	1373.69161	1702.42081
1184.688	742.2521	749.83462	858.30495	978.72609	1188.71214	1296.96005	1681.63307	1376.80089	1701.97651
1184.914	740.25199	752.5016	860.74903	979.17044	1186.49055	1292.07541	1676.96614	1372.13697	1697.31132
1185.14	727.80687	737.3887	842.75175	960.73026	1167.38493	1269.65045	1652.2981	1350.37198	1673.31894
1185.366	719.58419	728.2765	832.97545	955.62033	1159.16507	1263.43362	1640.29742	1339.0453	1661.9892
1185.592	715.36174	727.16526	831.64232	948.06652	1152.72247	1253.88636	1630.96357	1330.60581	1649.1044
1185.817	717.13961	730.49899	833.8642	950.28823	1152.056	1253.66433	1629.63016	1331.71627	1646.66073
1186.043	714.25057	727.60976	830.97575	946.28916	1149.3901	1249.88983	1619.40737	1328.60699	1637.99681
1186.269	712.25046	722.72029	826.75417	942.29008	1143.61398	1243.45098	1612.96256	1320.38959	1630.88796
1186.495	708.25024	719.60881	820.97726	934.29193	1132.72821	1231.68343	1598.51731	1306.842	1617.11455
1186.721	695.36064	705.60714	809.42345	924.29425	1119.62086	1219.24979	1584.07206	1293.96068	1602.89684
1186.946	687.13797	700.05093	805.86844	914.51873	1112.06748	1210.14658	1571.62692	1283.96655	1588.45698
1187.172	689.13808	700.05093	802.31342	913.18571	1107.62431	1204.37382	1566.51552	1278.63635	1584.01394
1187.398	686.47127	696.2727	800.53591	907.1871	1101.18171	1197.93497	1556.07049	1268.86431	1573.12851
1187.624	685.3601	694.93921	796.98089	907.85361	1098.29365	1196.82482	1550.9591	1269.30849	1568.01902
1187.849	685.13786	697.82844	796.53651	902.74368	1095.18344	1191.71815	1541.40301	1263.7562	1559.3551
1188.075	677.35966	687.60501	785.42708	897.18941	1085.18631	1178.61842	1529.1801	1249.09815	1547.13676
1188.301	672.69273	682.27104	780.98331	892.52382	1076.74429	1173.9558	1521.17966	1241.99121	1538.91714
1188.526	669.13698	679.15956	778.09486	888.08041	1071.63464	1167.07289	1514.95709	1237.32729	1531.80829
1188.752	664.6923	674.71459	770.54045	879.41575	1062.52615	1156.63751	1504.73429	1224.89015	1520.92285
1188.977	664.24783	670.26961	770.54045	877.19404	1062.97046	1154.63925	1496.95608	1222.89132	1516.03552
1189.203	656.69186	669.38062	768.76294	870.97326	1054.30628	1145.09199	1486.28882	1215.5623	1502.26211
1189.428	646.69131	656.4902	752.32098	857.19867	1040.97678	1132.21428	1468.95451	1198.01705	1484.48997
1189.654	649.58036	659.60168	758.76445	862.53076	1042.9762	1136.43284	1465.84323	1199.57169	1481.602
1189.879	632.69054	642.04404	742.98906	845.64578	1027.42511	1115.34005	1448.06446	1184.46945	1466.05138
1190.104	647.35801	658.04594	752.54317	855.4213	1034.31202	1123.11108	1455.84267	1190.24384	1474.04884
1190.33	632.24607	642.93303	738.98966	839.86934	1018.31662	1106.23685	1436.50826	1173.36487	1454.27734
1190.555	628.02362	639.5993	735.65683	839.86934	1012.31834	1100.02003	1430.50792	1171.14395	1447.61278
1190.781	633.13501	644.26653	739.87842	841.86888	1015.42856	1103.35047	1427.61887	1168.03467	1447.61278
1191.006	638.46864	646.71126	743.65562	842.97973	1015.87287	1101.57424	1421.61854	1168.03467	1442.72545
1191.231	638.2464	647.60025	743.65562	844.09059	1018.31662	1104.68265	1424.06312	1167.81257	1442.05899
1191.456	608.46699	619.81918	713.21578	813.65319	985.65933	1072.04433	1392.06133	1135.60927	1408.95838
1191.682	611.80051	622.48616	717.43737	814.54187	988.54739	1072.26636	1389.39451	1136.94182	1409.40269
1191.907	617.80084	628.04238	718.7705	820.09614	987.88091	1074.70869	1386.94993	1137.6081	1408.51408
1192.132	632.24607	640.71055	732.324	831.20468	999.21099	1082.70174	1397.17273	1148.2685	1414.51218
1192.357	624.0234	633.37634	728.32461	825.65041	990.99113	1074.70869	1386.7277	1139.60692	1403.18244
1192.582	611.80051	624.0419	715.88204	811.87582	979.88321	1063.60722	1371.83798	1126.28142	1392.07485
1192.807	613.80062	624.70865	715.43767	814.3197	976.32867	1059.83272	1367.17105	1123.83841	1390.29764
1193.032	591.13271	603.81728	694.10756	790.7696	953.89067	1036.07558	1342.05853	1098.96414	1361.41791
1193.257	604.24454	613.15172	704.77261	801.87814	960.99974	1045.40081	1348.72557	1108.29199	1368.30462
1193.482	617.13414	624.70865	715.43767	815.43055	973.88493	1058.27851	1359.61507	1116.95357	1377.19069
1193.707	598.02198	607.37325	698.55133	791.65828	951.44693	1032.52311	1335.16926	1093.18975	1349.19957
1193.932	577.79865	588.48212	677.22122	770.32988	931.45267	1012.7625	1310.27898	1070.3143	1329.65022
1194.157	576.90971	588.48212	678.55436	772.10725	928.12029	1009.65409	1304.50088	1068.53757	1322.76351
1194.382	575.5763	584.03715	676.33247	768.99686	925.89871	1006.98974	1304.27864	1065.65038	1317.87618
1194.607	578.46535	589.14887	676.55466	770.32988	925.01007	1005.65756	1301.61183	1063.65155	1314.76605
1194.832	586.46579	597.59432	686.10877	776.99501	935.0072	1014.76076	1304.27864	1073.2015	1323.42997
1195.057	564.68682	575.5917	664.77866	754.55575	908.79251	987.45115	1275.61038	1043.88539	1294.32809
1195.281	566.90916	576.70294	662.33459	755.88878	910.34762	987.67318	1277.16602	1045.88421	1289.88506
1195.506	586.68802	595.81633	682.77594	776.32849	927.23166	1006.32365	1292.94468	1063.65155	1308.76796
1195.731	574.2429	582.70366	670.55557	762.77607	912.34704	990.78159	1276.05485	1046.77258	1295.2167
1195.956	577.13194	589.81561	676.99904	760.77654	910.79193	990.78159	1273.16579	1045.21794	1290.99582
1196.18	558.46426	569.14649	655.44674	743.22504	895.01868	971.9091	1252.72021	1024.34132	1269.0028
1196.405	552.24169	564.92377	651.22516	740.78117	886.79882	963.91604	1242.27518	1020.78785	1255.67369
1196.63	562.90894	573.59146	659.00176	748.77931	897.46243	973.24128	1250.27563	1028.56106	1265.89267
1196.854	550.01935	559.36755	642.78199	734.11604	877.46817	953.92472	1230.49674	1007.24025	1247.89838
1197.079	552.46393	560.70104	645.22606	734.56038	879.24543	955.70096	1228.05216	1008.79489	1246.78762
1197.303	558.24202	566.70176	652.3361	739.67031	883.24429	957.92125	1231.60792	1011.68209	1246.78762
1197.528	549.13041	558.03406	641.89323	730.33914	873.69147	949.48414	1220.94065	1002.57633	1238.12371
1197.752	538.24093	545.58814	626.11784	716.56455	860.36197	933.05397	1204.05082	986.36363	1221.01802
1197.977	529.79602	538.69843	619.89656	707.89989	850.14268	925.06091	1191.82792	975.48113	1207.91107
1198.201	517.35089	526.47476	608.78713	694.1253	833.25864	904.63421	1172.93797	956.15915	1189.25033
1198.426	517.79536	528.91949	612.11996	695.01398	837.03533	908.85277	1177.6049	961.26726	1190.58324
1198.65	509.35045	521.36304	603.01022	686.12715	829.03763	896.64115	1165.38199	949.05222	1178.58704
1198.875	518.6843	530.25298	611.45339	695.23615	836.1467	906.41045	1172.27127	957.04752	1185.6959
1199.099	528.90708	540.25417	620.78531	700.79042	841.03418	912.18321	1178.04937	963.26609	1191.694
1199.323	514.46185	523.58552	606.78743	688.12668	825.70525	899.08348	1158.49272	948.60803	1173.69971
1199.548	521.12888	528.91949	609.45369	694.56964	828.81547	901.5258	1156.93708	950.82895	1175.92122
1199.772	525.57356	531.36423	613.67528	695.90266	829.7041	904.41218	1160.49283	953.49405	1177.47628
1199.996	532.68507	544.47689	623.0072	704.34515	840.81203	909.0748	1164.27082	959.49053	1182.58577
1200.22	530.90719	539.58743	618.78562	700.56825	835.92454	905.52233	1160.2706	955.71497	1177.25413
1200.444	517.79536	522.91878	601.89928	683.90544	819.26266	888.6481	1143.15853	937.94763	1157.92693
1200.669	511.5728	516.69582	598.56645	678.35117	813.48654	882.20925	1132.26903	932.17325	1149.70732
1200.893	504.90577	512.25084	593.45611	673.46341	808.37689	870.88575	1123.37965	919.06983	1137.26682
1201.117	504.23906	510.25061	590.34547	670.57519	801.04566	867.77734	1119.60166	916.84892	1133.93455
1201.341	497.57203	506.25013	582.12449	660.79968	796.15818	860.00631	1106.48981	907.74316	1124.60417
1201.565	484.23797	492.91521	567.68223	647.24726	778.60766	845.57441	1092.71126	893.0851	1110.16431
1201.789	495.79416	501.13841	581.01355	660.35533	790.38206	856.45384	1100.71171	902.19086	1119.49468
1202.013	491.34947	497.13794	575.01446	653.24587	782.82867	849.3489	1094.04467	896.41648	1110.60862
1202.237	496.68309	502.24966	579.45823	656.35626	786.16105	852.23529	1097.15596	898.19321	1110.60862
1202.461	499.34991	506.02788	584.34638	661.68836	792.15933	854.89964	1099.82277	901.96877	1115.05165
1202.685	496.01639	503.58315	578.79166	655.91192	785.27242	850.45905	1092.2668	895.7502	1104.61052
1202.909	480.90445	490.47048	565.90472	640.8043	769.27701	834.47294	1073.59909	881.09215	1089.9485
1203.133	484.23797	493.80421	567.01567	643.9147	771.72075	835.36106	1073.15462	880.64797	1088.61559
1203.356	477.3487	485.35876	559.90563	635.91655	762.61225	827.368	1065.3764	875.09567	1080.84028
1203.58	481.12669	486.9145	561.01658	636.36089	762.83441	828.03409	1062.48735	871.09802	1080.84028
1203.804	475.57083	484.24752	558.5725	634.58352	760.39067	824.25959	1059.15383	869.32129	1073.06497
1204.028	467.12592	474.02408	551.68465	626.58537	747.06116	812.93609	1045.15305	856.21787	1060.18017
1204.251	475.12636	484.02527	558.35031	632.13964	755.50318	819.37494	1052.48679	862.43644	1068.17764
1204.475	485.1269	496.24894	565.46035	638.36043	767.05542	828.25612	1058.70936	871.09802	1070.84346
1204.699	464.68134	472.69059	545.24118	618.80939	743.95095	804.94304	1036.04143	850.66558	1049.96119
1204.922	454.68079	460.24467	533.02081	609.70039	732.39871	792.50939	1022.70735	835.11916	1035.74348
1205.146	461.79229	470.4681	542.35273	617.69854	738.8413	797.61607	1026.70758	842.67028	1044.62955
1205.37	476.682	486.47	559.23907	630.58445	753.2816	814.4903	1042.264	856.43997	1056.62575
1205.593	473.12625	481.13604	551.46246	625.25235	747.50548	806.9413	1034.26355	851.10977	1051.2941
1205.817	478.68211	490.24823	558.35031	633.02833	748.83843	810.93783	1033.37462	853.77487	1054.62638
1206.04	474.23742	484.91426	555.23967	629.69576	745.06174	806.27521	1030.0411	849.55512	1046.85107
1206.264	455.3475	464.68964	536.13145	603.92395	725.95611	785.62648	1007.37316	827.34595	1023.52514
1206.487	448.9027	458.24443	528.35485	597.70317	716.62546	776.07922	1000.92836	819.35065	1012.86186
1206.711	449.34717	452.24372	524.13326	594.59278	715.29251	773.19284	993.81685	814.68672	1009.52958
1206.934	449.34717	455.3552	524.35545	595.48146	712.84876	772.08269	993.59461	814.02045	1005.53085
1207.157	447.12482	456.46644	527.68828	595.25929	713.51524	772.52675	989.59439	814.90881	1004.19794
1207.381	444.90248	455.13295	524.57764	593.25975	709.96071	768.3082	986.26087	808.91234	1000.42136
1207.604	450.2361	462.24491	528.57704	598.36968	712.62661	770.97255	988.26098	813.79835	1002.86503
1207.827	449.5694	460.68916	527.46609	597.25883	711.29366	769.19631	986.48311	812.02162	1000.19921
1208.051	458.90325	467.80112	533.243	604.59046	719.95783	773.6369	988.26098	816.90764	1004.19794
1208.274	433.56853	439.13105	507.69131	576.37477	690.41076	748.32555	962.704	789.81245	977.31758
1208.497	431.12395	436.01957	508.13568	575.48609	687.5227	747.43744	956.48143	783.1497	969.54227
1208.72	422.23457	430.01886	497.91501	566.82143	679.30284	734.55974	948.92545	774.71021	962.21126
1208.943	435.79087	438.24205	506.13599	574.15306	685.96759	746.77135	954.70355	784.03806	967.5429
1209.167	428.67937	433.79708	503.24753	569.48748	682.41306	739.00032	949.81439	778.26368	962.65557
1209.39	428.01267	437.35306	505.24723	569.70965	682.85738	738.77829	944.48076	780.48459	959.76759
1209.613	431.12395	439.79779	506.80255	573.93089	684.19033	744.32903	948.92545	780.2625	963.98848
1209.836	427.5682	434.46383	504.80285	567.26577	679.525	734.11568	938.25819	776.26485	955.99101
1210.059	432.90182	441.57578	510.13538	572.82004	685.07896	739.22235	942.70288	780.48459	960.6562
1210.282	418.90106	429.57436	492.1381	560.37847	668.19492	726.78871	924.70188	765.16027	943.10621
1210.505	422.01234	429.57436	495.02655	561.04499	669.52787	726.12262	928.03539	764.49399	943.55052
1210.728	418.45659	423.57365	489.69403	555.71289	665.97333	722.12609	920.47942	756.2766	931.55432
1210.951	422.45681	426.90737	492.58248	558.37894	664.86254	721.90406	924.03517	758.9417	934.8866
1211.174	426.67926	430.2411	499.02595	564.15538	667.52844	724.56842	923.36847	758.49751	935.99736
1211.396	422.23457	429.79661	494.58218	560.60064	666.86197	721.90406	919.59048	757.16496	933.33154
1211.619	426.23479	434.90832	498.35938	565.26623	668.41708	723.01421	919.36824	760.94052	935.3309
1211.842	425.56809	432.90809	496.35969	561.48933	667.52844	721.23798	918.70154	757.83124	933.99799
1212.065	414.23413	424.68489	487.47214	552.6025	658.19779	711.24665	903.36735	748.28129	918.89168
1212.287	410.45615	418.68418	481.02867	545.04869	650.6444	703.2536	897.36701	738.95344	912.67143
1212.51	400.67783	408.23849	472.5855	535.71751	635.53763	692.59619	885.14411	729.84768	898.89802
1212.733	403.56688	411.34997	476.5849	538.38356	641.31375	693.70634	888.69986	732.29069	902.2303
1212.956	427.12373	430.90785	493.91561	555.93506	662.4188	711.02463	905.5897	752.27894	917.55877
1213.178	398.89996	404.90476	468.58611	532.38495	633.76036	686.15734	879.14377	723.8512	892.23347
1213.401	397.78879	399.79304	463.69796	529.27456	630.8723	680.38458	873.36567	716.07799	882.23664
1213.623	393.56633	399.57079	462.36483	526.60851	627.98424	678.60834	871.14333	716.30008	881.34803
1213.846	392.23293	399.1263	462.8092	524.83115	624.42971	678.83037	866.03193	710.74779	878.01576
1214.068	391.12176	397.57056	459.69856	520.6099	621.09733	677.05414	862.03171	709.41524	875.79424
1214.291	380.23227	387.79162	446.81162	512.38958	613.54394	663.06629	848.25316	698.53275	862.68729
1214.513	393.56633	399.34855	461.47607	523.27595	624.42971	674.61181	860.6983	706.97223	876.01639
1214.736	378.4544	387.56937	448.58913	511.72307	607.98998	660.62397	844.25293	694.75719	858.46641
1214.958	387.56601	396.01482	456.14355	516.833	616.20984	666.39673	851.58668	700.97575	863.13159
1215.181	372.6763	381.56866	443.92317	503.50275	602.88034	652.85294	835.58578	686.3177	846.69236
1215.403	362.89799	373.56771	435.25781	492.17204	591.77242	641.30741	824.25182	675.21311	837.8063
1215.625	385.5659	394.90357	456.36573	513.50043	609.98941	657.29353	842.91953	692.98045	854.68983
1215.848	370.45396	380.23516	440.81253	498.61499	595.99343	645.30394	826.91863	677.87821	840.02781
1216.07	380.23227	389.12511	448.14475	504.16926	605.32408	656.40541	833.58567	688.09443	844.91515
1216.292	372.6763	380.90191	440.81253	499.50367	595.99343	645.08191	825.80746	678.76658	836.25123
1216.514	364.00916	370.23398	427.7034	489.50599	583.77471	634.20247	813.80679	665.66317	825.3658
1216.737	370.89843	376.45694	436.81314	495.28243	591.55026	641.08538	818.02925	673.43638	831.8082
1216.959	373.56524	379.12392	439.03502	498.17065	592.66105	641.9735	816.69584	669.88291	829.14238
1217.181	370.45396	376.45694	436.59095	494.83809	588.6622	637.53291	813.14008	667.21781	825.8101
1217.403	372.6763	379.34617	437.03532	494.39375	586.66277	638.199	811.13997	669.21664	826.92086
1217.625	373.12077	379.56842	437.03532	495.5046	589.10651	638.64306	813.14008	669.21664	826.69871
1217.847	378.23216	384.45789	440.81253	499.72584	592.88321	639.30915	813.58455	670.3271	826.03225
1218.069	379.34333	384.45789	443.70098	500.61453	594.88263	643.74974	814.02902	672.10383	826.69871
1218.291	360.23117	363.78877	422.59306	480.17481	570.88952	625.09927	793.13897	649.00629	802.92847
1218.513	354.45308	359.78829	415.9274	472.62101	564.00261	613.9978	784.69405	642.78772	795.81962
1218.735	352.0085	356.45456	414.37208	468.8441	563.55829	611.11142	782.4717	641.01099	792.26519
1218.957	365.5648	371.12297	428.36997	484.8404	577.55428	625.09927	793.58344	654.1144	806.26075
1219.179	365.12033	371.12297	429.03653	482.61869	574.2219	625.98739	792.25003	648.34001	804.26139
1219.401	350.89733	356.89906	414.59427	469.06627	561.33671	609.77925	778.24925	637.23543	786.7114
1219.622	360.45341	367.78924	426.81465	484.17389	572.66679	619.77057	786.02746	648.11792	798.92974
1219.844	363.78692	369.34498	425.92589	483.72955	574.88837	621.5468	784.91628	647.22956	798.04114
1220.066	350.89733	358.4548	417.26054	469.51062	560.89239	606.00475	771.35997	636.34706	785.60064
1220.288	347.78605	354.23208	410.37269	465.51154	554.67196	601.1201	767.13751	629.24013	777.38103
1220.509	358.89777	362.67752	418.37148	476.17574	563.33614	610.2233	774.69349	639.01216	786.93355
1220.731	359.34224	366.678	423.03744	477.73094	566.2242	610.66736	775.58243	639.90053	786.48925
1220.953	355.11978	360.89953	416.37178	472.62101	560.22592	604.67257	770.2488	632.34941	779.8247
1221.174	347.11935	353.56533	408.1508	463.512	550.22879	596.23546	757.58142	625.46457	771.16078
1221.396	351.78627	357.34356	411.26144	465.28937	553.11685	600.45401	760.026	627.46339	771.38293
1221.618	341.11902	346.89787	400.81858	455.73603	542.23108	589.35255	747.1364	615.91462	759.83104
1221.839	355.11978	360.23279	415.03865	468.39976	556.67138	598.89981	757.13695	624.35411	770.93863
1222.061	355.34202	358.4548	412.59458	467.28891	552.45037	596.45749	756.47025	624.35411	766.9399
1222.282	340.45231	345.34213	400.15201	453.95866	538.23223	582.46964	741.35829	611.69488	754.4994
1222.504	324.89591	329.56248	384.821	438.62887	522.45898	566.48352	725.13517	592.15081	735.39435
1222.725	324.67367	328.67348	385.26537	439.9619	522.01467	561.37685	724.6907	591.04035	734.50574
1222.946	335.78539	341.5639	396.59699	451.73695	532.45611	574.69861	734.24679	601.25657	745.61333
1223.168	337.34103	341.5639	396.59699	450.6261	530.901	576.47485	734.02455	599.70193	747.16839
1223.389	333.11858	338.45242	392.15322	444.18314	526.45784	569.14788	726.91304	593.48336	738.06017
1223.61	335.11869	338.67467	389.93134	443.7388	527.79079	570.03599	725.3574	596.81473	736.72726
1223.832	327.34048	332.45171	384.15443	436.40717	520.01524	562.04294	716.69025	589.04152	726.73043
1224.053	329.11836	333.56295	386.15413	436.62934	521.79251	565.15135	715.57908	586.82061	728.06334
1224.274	335.34092	341.11941	391.93103	445.294	526.45784	570.48005	722.24612	592.3729	732.50638
1224.495	336.45209	340.45266	392.37541	445.07183	525.79136	568.48179	723.13505	592.3729	732.28423
1224.717	318.45111	322.22827	373.71157	425.96514	506.68573	550.27538	700.02265	573.93928	709.4026
1224.938	321.78462	326.0065	378.15534	426.85382	511.79538	552.71771	702.245	573.93928	713.84563
1225.159	324.89591	331.11822	381.48817	432.40809	513.35049	556.4922	705.13405	576.38229	714.28994
1225.38	329.11836	336.00769	387.70945	439.29539	517.34934	561.82091	709.57874	584.59969	720.73234
1225.601	317.7844	323.78401	374.82251	426.18731	503.57552	545.39074	696.68913	570.16373	703.4045
1225.822	318.22887	324.67301	376.15564	428.18685	506.68573	547.389	694.24455	568.38699	705.62602
1226.043	340.89678	346.89787	396.37481	447.07136	524.90273	566.03947	714.24567	589.26361	724.73107
1226.264	334.67422	338.89692	390.15352	441.07275	517.79366	561.59888	708.6898	586.37642	715.62285
1226.485	315.33983	319.11679	369.71217	421.07738	498.02156	538.50783	683.79952	562.8347	695.40704
1226.706	314.67312	317.7833	370.37874	421.29955	496.91076	538.50783	682.02165	561.50215	694.29628
1226.927	315.7843	319.33904	369.04561	417.52265	496.46645	538.2858	681.79941	560.39169	690.0754
1227.148	314.00642	316.44981	371.26749	414.41226	497.7994	537.39768	677.57695	558.39286	689.63109
1227.369	322.22909	325.78425	377.71096	424.40994	504.01983	544.94668	685.79963	565.27771	696.5178
1227.589	321.11792	324.67301	376.37783	422.41041	500.4653	540.72812	685.5774	561.72424	690.964
1227.81	316.22876	320.67253	369.93436	416.85614	493.57839	535.17739	675.13237	556.39404	686.07667
1228.031	307.33939	312.44934	360.60244	409.74667	484.69205	524.07592	666.02075	548.17664	676.30199
1228.252	292.00522	296.44743	345.04923	393.08386	469.58528	507.86778	650.9088	529.74303	657.19694
1228.472	294.00532	299.33667	349.49301	398.8603	474.2506	509.19996	649.79762	531.74186	662.97289
1228.693	294.89426	301.55915	349.27082	399.30464	473.58413	512.97445	650.24209	531.29767	660.75137
1228.914	301.56129	307.33762	356.60304	403.52589	479.36025	518.74722	657.13137	539.95925	666.30516
1229.134	301.33906	306.00413	354.60334	401.74852	477.36082	515.41678	653.57561	535.51742	664.7501
1229.355	317.56217	323.56177	372.60062	419.52219	495.1335	534.28927	668.9098	551.50802	678.30136
1229.575	314.45089	317.7833	365.71278	411.52404	487.35795	524.74201	661.13159	545.28945	670.7482
1229.796	305.11704	309.11561	358.60274	404.41457	483.13694	518.52519	652.2422	539.95925	664.97225
1230.016	304.45034	308.00436	355.93648	403.74806	476.69435	514.30663	650.01986	532.85231	658.08555
1230.237	287.56053	291.33572	339.9389	389.08479	459.36599	497.87646	632.46332	518.41635	640.97987
1230.457	299.56118	304.22614	351.93708	398.8603	469.80743	509.86604	641.35271	527.7442	650.53239
1230.678	302.00576	305.11513	355.4921	402.41503	473.58413	508.53387	642.90835	528.85466	650.75454
1230.898	298.67225	302.44815	349.7152	394.41688	466.69722	504.09328	637.79695	522.19191	646.31151
1231.118	295.33873	298.22542	346.82674	389.30696	463.587	498.98661	631.57438	518.86054	643.64569
1231.339	288.44946	292.44696	336.38388	382.64183	454.4785	492.54775	622.90723	509.53268	631.42734
1231.559	287.11606	291.33572	339.05014	381.08664	451.8126	492.32573	622.24053	509.0885	630.76089
1231.779	292.89415	297.78093	343.93829	387.08525	458.47735	495.43414	627.79639	512.41988	634.98177
1231.999	308.00609	311.33809	361.269	402.41503	473.58413	508.53387	637.79695	526.18956	646.53366
1232.22	290.89404	295.11394	343.04954	385.97439	456.03361	492.1037	621.12935	510.86523	629.87228
1232.44	289.3384	295.33619	339.05014	385.30788	455.58929	491.43761	620.01818	508.64432	628.31722
1232.66	283.78254	289.77998	332.82886	378.19842	448.03591	485.22079	612.68444	500.87111	620.54191
1232.88	281.78243	289.33548	333.9398	378.86493	447.36943	486.99702	609.35092	499.98274	617.43178
1233.1	286.22712	291.55796	334.38418	378.86493	447.81375	486.77499	609.79539	500.64901	619.87545
1233.32	292.44968	298.00317	340.82765	385.53005	454.4785	489.66137	618.90701	509.53268	626.98431
1233.54	293.11639	297.55868	340.82765	386.19657	452.92339	488.55123	616.46243	505.97922	624.54064
1233.76	288.6717	294.22495	338.82795	384.86354	451.14612	485.66484	612.01773	501.31529	620.54191
1233.98	291.56075	296.22519	339.27233	382.864	450.92397	486.99702	611.35103	502.20366	621.20836
1234.2	270.22624	272.88908	317.05347	359.53607	428.48596	467.45844	589.79427	481.77122	596.10522
1234.42	283.33807	285.7795	328.82946	371.75546	439.59389	475.22947	598.01695	489.98861	608.54571
1234.64	281.5602	282.00127	326.60758	369.08941	436.70583	471.01091	595.57237	490.43279	606.10205
1234.86	288.22723	289.77998	333.27324	376.19888	441.149	475.67352	599.79483	492.8758	609.21217
1235.08	286.00489	290.22447	333.49543	375.75454	441.81547	478.11585	596.68354	491.32116	606.3242
1235.299	263.33698	265.55488	309.27687	349.76055	417.82236	453.24856	571.57103	468.00153	582.99827
1235.519	280.44903	282.89027	326.38539	369.9781	436.26151	472.56511	588.23863	485.32468	597.21598
1235.739	281.33796	285.11275	326.60758	369.53375	435.15072	469.67873	588.6831	483.32586	596.99382
1235.959	279.56009	284.22376	326.60758	368.86724	434.7064	467.68047	585.79404	479.77239	592.77294
1236.178	277.55998	280.89003	322.16381	364.646	428.93028	463.01785	581.12712	477.32938	589.44067
1236.398	275.33764	280.00104	323.49694	364.42383	426.7087	463.01785	583.12723	476.8852	590.10712
1236.618	290.22734	295.55844	336.16169	376.42105	441.81547	475.00744	593.57226	488.87815	601.65901
1236.837	267.3372	271.77784	314.16502	354.42614	419.82179	454.13668	567.5708	468.22362	576.77802
1237.057	266.22603	268.66636	311.05437	350.64924	414.9343	449.47406	564.90399	463.55969	572.11283
1237.276	265.33709	268.88861	310.61	351.98226	415.60077	447.03174	563.79282	460.45041	571.66853
1237.496	260.44793	264.66588	304.38872	343.53977	407.82523	440.14883	557.12578	452.23302	563.67107
1237.715	261.11463	262.88789	303.49996	345.76148	410.71329	440.81492	554.90343	453.34347	560.78309
1237.935	258.00335	261.33215	301.50026	341.98458	404.93717	437.04042	550.68097	450.45628	556.78436
1238.154	260.67017	264.66588	305.05528	347.76102	407.82523	443.92333	556.68131	456.00858	563.22676
1238.373	268.6706	271.33334	311.72094	350.42707	411.60192	445.92159	557.79248	457.34113	565.00398
1238.593	289.78287	290.66897	332.82886	375.08802	435.59503	467.01438	578.4603	477.10729	585.21978
1238.812	264.89262	266.44387	307.05498	345.76148	409.15818	439.70477	552.01438	450.90047	559.00588
1239.031	260.44793	261.33215	303.05558	342.42892	403.82638	436.37433	549.12533	447.79118	555.45145
1239.251	248.66951	250.44197	290.39083	329.98735	391.82982	424.60678	534.23561	435.79823	540.56729
1239.47	239.11343	240.44078	281.05891	322.87789	382.49917	415.7256	521.56823	427.80293	529.23755
1239.689	249.33621	252.21996	291.0574	331.32038	392.71846	425.05084	532.45773	434.46568	539.23438
1239.908	271.33742	273.55583	314.60939	350.42707	413.15703	445.69956	554.01449	453.78766	559.00588
1240.127	265.78156	271.11109	307.05498	345.76148	406.27012	438.3726	547.12522	449.12373	552.78563
1240.347	258.89229	262.22115	301.72245	335.76379	398.27242	427.93722	537.79136	443.12726	545.01032
1240.566	249.55845	252.66446	290.83521	326.87696	386.27586	419.5001	525.56846	431.1343	532.56982
1240.785	244.22482	248.21948	287.50238	322.21137	384.27643	415.50357	520.01259	426.47038	529.23755
1241.004	252.66973	257.55393	294.16804	331.98689	389.60824	422.60851	527.34633	433.13313	533.90273
1241.223	236.44662	243.10777	279.2814	318.2123	378.50032	409.95284	516.2346	419.58553	518.79642
1241.442	244.22482	249.10848	285.05831	322.65572	381.61053	412.17313	517.12354	422.02854	523.90591
1241.661	261.5591	266.44387	302.61121	340.20721	399.60537	432.59983	534.68008	440.68425	541.01159
1241.88	256.00324	259.10967	294.39023	331.98689	389.8304	421.49837	524.67952	432.91104	532.79198
1242.099	250.22515	254.2202	290.61302	330.65386	388.05313	416.39169	522.67941	428.4692	528.79324
1242.317	248.44727	250.21972	289.27989	326.21045	382.72133	412.39516	516.01237	422.02854	521.90654
1242.536	256.89218	260.66541	298.16743	337.31899	394.71788	423.94069	526.90186	431.35639	533.45843
1242.755	251.78079	255.33144	292.61272	328.20999	386.72018	415.28154	517.79024	424.69364	524.35021
1242.974	241.55801	245.33025	283.05861	318.65664	380.05542	407.06646	512.45661	417.14252	516.5749
1243.193	247.3361	251.10872	287.94676	322.87789	382.05485	409.28675	512.90108	417.36461	516.1306
1243.411	254.00313	258.44292	295.94555	329.98735	388.94176	418.83401	519.34589	427.80293	523.0173
1243.63	250.22515	252.44221	289.27989	325.76611	381.83269	410.84096	512.45661	419.80762	517.68566
1243.849	243.55812	245.5525	283.72517	319.7675	376.94521	403.06993	507.12298	413.14487	512.57617
1244.067	248.0028	251.99771	288.39114	322.87789	379.61111	406.6224	508.45639	416.47625	515.01984
1244.286	232.66863	237.55155	275.94857	310.43632	366.2816	392.85658	492.67773	405.59375	499.24707
1244.504	232.22416	238.44054	274.61544	308.43678	364.72649	392.41252	492.01103	402.48447	496.35909
1244.723	246.0027	251.99771	287.94676	322.87789	380.49974	406.17834	506.67851	417.8088	514.57553
1244.941	231.55746	237.7738	272.83793	306.65942	363.17138	390.85832	491.12209	401.5961	497.2477
1245.16	235.55768	240.88528	276.39295	311.99152	368.05887	397.74123	495.56678	402.48447	498.13631
1245.378	241.78024	243.99676	279.94797	315.54625	369.39182	397.5192	494.90008	404.70539	499.46922
1245.597	235.55768	240.88528	276.39295	310.65849	366.05944	397.07514	491.78879	400.48564	497.46985
1245.815	242.00248	245.33025	281.50329	313.99105	368.9475	399.96152	495.78901	404.03911	499.91352
1246.033	239.33566	244.21901	278.39265	311.76935	371.16909	399.73949	494.01114	402.70656	499.69137
1246.252	231.55746	237.10705	269.72729	304.21554	358.72821	386.41773	481.566	393.6008	486.14011
1246.47	242.66918	247.33049	279.72578	317.10145	369.16966	395.52093	490.89985	406.48212	497.46985
1246.688	249.11398	251.77546	287.058	319.54532	372.7242	400.40558	494.90008	409.8135	500.80213
1246.907	238.89119	241.55203	275.94857	312.21369	363.6157	391.5244	485.78846	400.26355	493.69327
1247.125	241.11354	243.33001	276.61514	311.99152	362.06059	391.08035	486.67739	397.82054	491.02745
1247.343	230.22405	233.10658	267.28322	300.88298	353.61857	383.53135	478.01024	388.71478	480.14202
1247.561	244.22482	247.10824	283.72517	315.10191	364.06002	395.96499	488.89974	400.48564	492.13821
1247.779	239.11343	242.44102	277.94827	310.21415	363.17138	392.41252	482.01047	395.37753	490.13884
1247.997	241.33577	245.108	277.94827	311.325	363.83786	390.85832	482.45494	395.15544	489.69454
1248.215	231.11299	235.32906	268.39416	301.32732	353.84073	382.19917	472.67661	386.71596	481.69708
1248.433	227.33501	231.32859	264.39476	296.66173	348.28677	376.87047	466.67628	382.49621	473.03316
1248.651	204.6671	208.88148	243.06466	275.99985	327.62603	355.55565	446.45292	359.17658	447.04141
1248.869	216.00105	219.10491	251.9522	283.998	335.40158	361.10639	450.67538	365.61724	455.48318
1249.087	230.66852	235.32906	266.17227	299.10561	352.72994	379.75685	467.78745	385.6055	471.0338
1249.305	234.00204	237.7738	271.72699	303.32686	352.72994	379.53482	468.89862	384.71713	474.36607
1249.523	222.66808	224.21663	258.61786	289.77444	342.28849	368.43335	459.1203	372.94627	465.48
1249.741	223.77926	225.99462	259.06224	290.44095	340.95554	368.43335	456.67572	372.72418	462.36988
1249.959	226.44607	228.21711	261.7285	293.55134	343.8436	372.42988	461.78711	375.83346	462.36988
1250.176	217.77893	221.54965	253.50752	283.10931	334.95726	362.21653	449.56421	364.0626	453.70596
1250.394	225.11266	226.21687	258.39567	289.77444	340.73338	369.5435	454.23114	370.72535	461.25912
1250.612	219.77904	222.43864	254.61846	288.21924	335.17942	362.88262	449.78644	365.17306	456.14963
1250.83	213.112	218.43817	247.95281	280.8876	331.40273	358.22	441.786	360.50913	449.70723
1251.047	212.00083	216.88243	245.50873	280.44326	328.07035	355.99971	441.786	357.39985	445.93065
1251.265	225.3349	228.21711	258.61786	292.66266	339.84475	368.43335	456.00901	370.05908	457.03824
1251.483	224.44596	227.55036	258.84005	290.21878	337.84532	363.77074	451.34209	368.50443	454.37242
1251.7	217.11222	223.54989	252.61877	285.77536	336.06805	363.32668	446.45292	366.94979	449.92938
1251.918	225.11266	229.5506	258.84005	289.55227	338.5118	366.65712	452.23102	366.94979	454.81672
1252.135	222.44585	225.55012	254.84065	288.44141	337.17885	364.88088	448.67527	363.61842	455.03887
1252.353	222.44585	227.10586	255.50722	286.2197	334.7351	361.77247	448.00857	363.17423	451.26229
1252.57	220.00127	224.88338	253.06314	285.99753	335.40158	362.66059	447.5641	363.17423	449.92938
1252.788	205.3338	206.43674	238.62088	268.44604	318.07322	345.12027	429.11862	344.74062	432.8237
1253.005	210.22296	213.1042	244.39779	273.77814	323.84934	351.11506	435.11896	352.95801	437.93319
1253.222	206.66721	210.65947	241.28715	272.88946	318.96185	344.23216	427.56298	346.96154	431.04649
1253.44	210.00072	212.6597	244.84217	273.77814	323.40502	347.34057	430.8965	352.29174	435.26737
1253.657	218.66786	221.10515	253.50752	282.88714	329.84762	353.77942	436.45237	355.40102	442.59838
1253.874	206.0005	206.88124	240.62058	271.33426	317.6289	340.45766	424.22946	344.74062	433.49015
1254.091	218.66786	218.43817	251.50782	283.33148	326.95956	350.44898	433.56331	354.95684	438.8218
1254.309	214.88988	216.66018	246.84186	279.55458	324.51582	350.00492	432.89661	353.4022	433.93446
1254.526	216.66775	219.10491	249.50813	281.77629	326.51524	350.89304	434.00778	351.84755	435.71167
1254.743	216.44552	218.21592	248.61937	281.55412	327.62603	352.44724	433.78555	350.95919	437.04458
1254.96	201.33358	205.99225	236.17681	266.22433	312.96358	335.35098	418.22912	338.52205	420.3832
1255.177	197.33336	203.10301	232.17741	262.89177	310.07552	333.57475	415.56231	335.63486	420.16105
1255.394	199.77794	203.99201	232.84398	263.33611	308.74257	332.02054	413.33996	335.85695	418.82814
1255.611	214.88988	217.10468	246.1753	275.55551	324.51582	348.45071	429.56309	348.73827	432.3794
1255.828	216.00105	219.77166	249.9525	277.55504	324.0715	348.67274	428.22968	348.51618	431.93509
1256.045	209.55625	212.6597	241.06496	270.22341	317.6289	342.23389	418.45136	344.07434	423.93763
1256.262	204.6671	207.99248	235.95462	265.77999	312.2971	333.79678	413.33996	337.1895	418.82814
1256.479	201.55582	205.10325	231.28866	263.11394	306.9653	331.13242	411.56209	335.63486	416.82877
1256.696	204.44486	205.3255	233.28836	264.66914	308.96472	332.24257	412.67326	336.07904	414.60726
1256.913	216.22329	215.99343	246.1753	275.77768	318.96185	344.67621	424.22946	348.07199	428.60282
1257.13	212.22307	211.54846	242.39809	270.44558	314.74084	339.12548	417.56242	341.40924	422.16042
1257.346	203.55593	203.76976	232.3996	262.6696	310.07552	332.90866	413.5622	334.30231	411.71929
1257.563	199.77794	202.43627	231.51085	260.00355	305.63235	328.91213	406.22845	330.30466	408.16486
1257.78	198.00007	200.88053	230.17772	257.55967	304.52156	328.91213	403.11717	330.08256	408.60916
1257.997	202.44475	205.3255	233.73273	259.78138	305.18803	329.80025	407.56186	331.63721	410.38637
1258.213	209.11179	212.88195	239.28745	264.44697	308.52041	335.12895	412.22879	338.29996	415.71802
1258.43	205.11157	209.54822	236.62119	263.33611	308.29825	330.91039	408.22857	333.19185	413.0522
1258.647	195.55549	198.65804	227.51145	252.89408	300.30055	322.02922	400.67259	325.41864	404.83258
1258.863	200.88911	203.54751	231.06647	260.22572	305.18803	324.9156	402.006	328.30583	406.38764
1259.08	195.55549	199.10254	225.28957	255.11579	300.07839	322.91734	400.67259	322.08726	403.49967
1259.296	200.22241	203.32526	230.17772	258.8927	303.18861	325.80372	402.006	324.53027	405.05473
1259.513	201.11135	203.76976	234.62149	259.55921	303.63292	327.57995	402.89493	326.307	405.49904
1259.729	191.33303	194.65757	223.51206	250.89455	292.30284	316.25646	391.1165	316.53497	393.94715
1259.946	193.55538	192.65733	222.40111	250.67238	293.19148	316.25646	391.1165	317.42334	395.50221
1260.162	192.44421	194.43532	224.623	249.78369	294.52443	315.8124	391.1165	316.75706	394.6136
1260.378	196.66666	199.76928	228.6224	253.11625	298.52328	321.36313	396.67236	322.08726	400.6117
1260.595	189.99963	193.32407	222.40111	246.89547	291.85852	314.70225	387.78298	314.09196	393.50284
1260.811	203.11146	206.21449	234.84368	260.44789	303.85508	327.35793	402.006	329.1942	407.72055
1261.027	200.66688	204.21426	230.3999	258.00401	302.96645	322.91734	398.22801	323.864	401.72246
1261.243	195.77772	199.54704	224.623	250.00586	296.96817	320.03096	395.78343	321.19889	397.05727
1261.46	191.1108	194.21307	221.29017	244.45159	290.30342	313.59211	386.89404	313.42568	389.50411
1261.676	193.55538	197.1023	223.06768	247.56198	292.96932	316.47849	388.22745	315.6466	393.50284
1261.892	204.22263	207.77023	233.28836	257.11533	302.74429	323.58343	397.5613	323.41981	401.056
1262.108	202.44475	205.99225	232.62179	256.67099	302.96645	321.58516	398.67248	322.97563	399.72309
1262.324	188.44399	191.10159	217.95734	242.8964	287.1932	306.7092	380.227	307.20712	381.95095
1262.54	200.22241	201.54727	229.51115	253.33843	296.96817	318.03269	389.78309	318.3117	394.1693
1262.756	181.99919	183.98963	212.847	237.5643	279.41765	301.82455	372.67102	299.656	375.2864
1262.972	195.77772	197.76905	223.95643	247.78416	290.74773	313.81414	386.67181	313.86987	390.39272
1263.188	175.99886	175.09969	204.62602	226.67793	270.97563	293.16541	364.22611	291.21651	366.17818
1263.404	176.66556	178.65567	207.0701	229.34398	272.30858	297.82802	368.6708	295.21416	371.06552
1263.62	189.99963	192.43508	221.06798	245.11811	288.52615	309.37355	379.78253	306.31875	383.95032
1263.836	180.44355	183.32289	209.29199	233.56522	278.75118	299.60426	371.78208	298.10135	376.61931
1264.052	177.11003	180.87815	206.62572	230.45483	274.97448	295.16367	367.55963	294.99207	368.844
1264.268	187.11058	192.43508	216.17983	239.34166	286.08241	304.4889	378.22689	305.43038	379.28513
1264.483	179.77685	183.98963	208.84761	233.34305	275.64096	296.49585	365.33728	296.32462	368.62185
1264.699	176.8878	179.98916	205.73697	230.01049	272.08642	292.49932	360.67035	292.77115	365.51173
1264.915	177.11003	182.21164	207.73667	231.78786	272.97506	293.83149	362.8927	293.21534	365.73388
1265.13	182.88813	186.65662	211.06949	235.34259	274.08585	298.05005	366.67069	296.7688	369.95476
1265.346	182.44366	186.87886	211.29168	234.23174	276.30743	296.93991	365.11504	294.99207	368.17755
1265.562	181.77695	184.21188	209.29199	232.01003	274.75233	296.49585	365.78175	295.88044	368.844
1265.777	182.66589	184.65638	211.73606	235.12042	276.52959	296.71788	364.67058	296.10253	367.9554
1265.993	172.88758	173.7662	201.95976	222.67885	264.97735	285.39438	354.67002	285.22003	360.18008
1266.208	167.33172	170.21022	195.51629	218.23544	260.53418	279.84365	347.55851	278.77937	352.84908
1266.424	181.33249	183.76738	207.29229	231.12135	272.7529	292.05526	360.00365	292.99325	365.28957
1266.639	171.55417	173.3217	198.62693	223.1232	262.08929	283.17409	349.11415	282.33284	353.95984
1266.855	172.66534	176.21093	199.2935	222.90103	263.6444	281.84191	352.0032	283.66539	353.29338
1267.07	177.5545	181.32265	206.40353	228.89964	269.86484	289.83497	356.44789	288.7735	357.95857
1267.286	190.66633	195.10206	219.95704	242.8964	280.7506	302.26861	371.78208	301.21064	371.73197
1267.501	178.66567	185.98987	210.18074	232.89871	273.41937	291.83323	359.78141	291.66069	359.95793
1267.716	177.5545	183.32289	206.40353	229.78832	271.41995	289.61294	359.33694	289.21769	357.73642
1267.932	165.99831	171.09921	194.84973	216.68024	259.42339	276.06915	343.55828	274.78172	343.96301
1268.147	173.55428	177.76667	201.51538	222.90103	264.97735	283.39612	346.66957	282.77703	353.51553
1268.362	190.88857	193.76857	217.73515	240.00818	281.41708	300.04832	362.67046	298.32345	366.84464
1268.577	185.11047	185.98987	209.0698	233.34305	272.30858	290.50105	355.55896	292.77115	359.95793
1268.792	175.99886	177.76667	201.07101	224.90056	266.53246	282.06394	347.78074	282.11075	351.96047
1269.007	168.88736	171.32146	193.29441	216.45807	257.20181	276.29118	340.22476	274.78172	345.29592
1269.223	169.99853	173.3217	197.07161	221.568	260.53418	280.50973	341.55817	277.22473	345.96237
1269.438	179.77685	181.98939	205.51478	230.45483	269.86484	287.39264	352.6699	286.55258	357.06996
1269.653	160.44245	163.54276	186.18437	211.57031	250.53706	267.41	330.44644	266.34224	336.1877
1269.868	175.55439	179.76691	200.18225	226.01142	267.64325	283.39612	347.55851	281.66657	353.29338
1270.083	176.8878	177.54442	202.84852	227.56661	265.42167	283.39612	347.11404	282.77703	350.84971
1270.298	168.88736	172.8772	196.18286	218.67978	257.20181	274.51494	339.55806	276.11427	342.40795
1270.512	169.10959	171.32146	196.18286	220.23498	257.64613	275.40306	338.22465	274.78172	339.96428
1270.727	174.22099	179.32241	197.96037	221.568	258.3126	277.40132	342.66935	278.77937	344.85162
1270.942	164.66491	166.87649	188.40626	211.12597	248.98195	267.41	332.44655	266.56433	332.85542
1271.157	169.55406	171.54371	193.07222	215.56939	254.31375	272.51668	336.66901	273.00499	338.63137
1271.372	165.33161	167.54323	192.18346	213.56985	251.87001	270.96247	333.55773	269.22943	335.29909
1271.587	171.1097	168.65448	190.40595	214.68071	253.42511	271.40653	336.66901	269.45152	335.74339
1271.801	168.66513	169.76572	191.96127	217.7911	255.42454	272.51668	334.89113	271.67244	337.29846
1272.016	169.33183	170.43247	193.07222	217.12458	252.53648	271.85059	335.55784	271.89453	337.52061
1272.231	169.7763	170.87696	195.96067	218.23544	254.75807	273.18277	335.55784	271.89453	338.63137
1272.445	168.88736	167.76548	191.07252	213.56985	248.53763	266.07783	331.33538	267.4527	335.74339
1272.66	167.77619	170.21022	193.51659	215.34722	252.31432	270.29638	333.33549	270.33989	338.40922
1272.874	175.33216	180.43365	201.07101	224.01188	260.53418	278.95553	344.00275	279.88983	345.74022
1273.089	166.22055	169.54347	191.96127	213.56985	252.9808	270.96247	333.55773	269.22943	334.41048
1273.303	157.99787	163.09826	183.07373	204.90519	243.42799	261.85927	325.33504	259.45739	325.30226
1273.518	166.22055	167.76548	191.07252	212.23683	252.75864	269.40827	329.5575	266.56433	331.52251
1273.732	175.99886	176.21093	198.84912	220.67932	257.86828	275.84712	338.44689	273.67126	340.40858
1273.947	160.88692	163.54276	186.85094	209.34861	246.31604	263.6355	324.00164	261.01204	325.96872
1274.161	170.66524	169.76572	191.5169	213.34768	250.75921	267.18797	332.44655	267.00851	334.85479
1274.375	169.7763	168.20998	192.62784	216.01373	250.98137	269.85233	331.55761	269.67361	334.85479
1274.59	166.88725	165.98749	189.07282	212.90334	246.98252	265.18971	328.8908	267.00851	333.52188
1274.804	157.77564	157.3198	179.51871	202.90565	240.53993	257.41868	319.11247	257.01438	322.41429
1275.018	154.88659	155.09731	179.07433	198.68441	237.20755	254.5323	317.77907	256.34811	320.63708
1275.232	155.5533	156.65305	180.18528	200.46177	239.65129	257.86274	318.22354	255.90393	320.41493
1275.447	141.997	144.65163	164.63207	187.13153	224.54452	243.87489	304.22275	244.13306	307.53013
1275.661	159.55352	159.76453	183.29592	204.68302	240.53993	258.52883	320.44588	259.45739	322.85859
1275.875	187.33281	188.65685	208.62542	230.89917	266.97678	281.61988	344.66946	280.7782	350.62756
1276.089	168.88736	171.76596	191.29471	213.79202	250.09274	266.29986	329.77974	266.56433	333.52188
1276.303	172.88758	176.43318	193.07222	214.68071	251.20353	267.63203	330.89091	269.00734	336.1877
1276.517	163.3315	164.87625	184.85124	207.34907	242.98367	259.86101	320.00141	261.9004	325.08011
1276.731	160.66469	158.43104	181.07403	201.7948	238.5405	255.86448	316.00119	256.79229	319.52632
1276.945	160.88692	159.54228	181.96279	204.68302	241.2064	258.3068	317.55683	257.68066	321.30353
1277.159	162.44256	160.65353	183.51811	204.68302	240.53993	259.41695	319.77918	258.79112	323.96935
1277.373	158.88681	158.87554	181.51841	201.12829	238.76266	254.31027	315.33448	255.68183	320.19277
1277.587	144.21934	145.54062	167.9649	189.35323	225.43315	240.10039	301.55594	239.91332	309.30734
1277.801	144.44158	144.87388	166.63177	190.01975	224.1002	240.76648	300.44476	240.5796	304.19785
1278.014	154.44212	157.09755	175.7415	198.68441	232.0979	249.64766	311.5565	248.79699	315.97189
1278.228	163.55373	165.76525	186.40656	209.34861	244.98309	260.52709	320.44588	260.34576	324.19151
1278.442	169.10959	170.21022	188.62844	209.57078	246.09389	261.63724	323.1127	260.12367	325.52442
1278.656	153.10872	152.20808	173.51962	195.57402	231.87575	248.98157	308.22298	246.79817	311.30671
1278.869	146.66392	145.54062	164.85426	184.68765	219.87919	238.32416	298.66689	238.35868	301.97633
1279.083	147.99733	148.87435	171.51992	192.6858	228.32121	245.20707	305.33393	243.46679	307.30797
1279.297	155.5533	155.31956	182.18497	199.79526	234.54165	251.20186	312.8899	249.90745	316.63835
1279.51	150.21967	151.09684	175.07494	194.01882	230.09848	246.9833	304.88946	244.79934	310.19595
1279.505	153.43816	150.00236	173.01019	195.35252	232.05821	253.83955	313.33182	252.42772	320.53524
1279.727	146.32511	146.22401	169.89994	191.12952	227.17295	248.51108	307.3315	247.76318	313.2029
1279.95	150.77077	148.44657	172.12155	193.12989	227.39501	248.51108	310.22054	249.09591	317.64674
1280.173	140.54576	140.44535	163.01297	186.23974	221.17742	240.7404	301.55343	240.87744	307.87029
1280.395	149.21479	148.89108	171.45507	189.79595	226.72884	243.62666	309.33161	245.31985	310.75879
1280.618	144.32457	146.66852	169.0113	189.35142	228.06118	245.62483	307.77597	246.43046	313.64728
1280.841	147.65881	151.55816	175.23179	191.79631	230.94792	246.73493	309.55384	247.54106	316.0914
1281.063	136.98923	140.00083	162.56865	182.68352	221.39948	238.29819	299.99779	239.10048	304.7596
1281.286	145.88055	151.78041	169.23346	191.35179	227.83912	245.84685	306.44257	244.43137	312.31413
1281.509	128.54249	132.22186	152.12711	174.90431	211.18486	229.63943	291.33067	231.32625	296.31631
1281.731	141.65717	145.7795	164.12377	187.12879	224.28621	239.85233	303.3313	242.21016	309.64783
1281.954	152.77131	152.44718	173.23235	195.35252	232.50232	250.9533	310.66501	252.64984	318.09112
1282.176	149.88164	147.33529	169.0113	193.79668	227.17295	246.06887	307.10927	246.65258	312.09194
1282.399	138.98978	140.00083	161.90217	184.90616	218.73479	238.52021	299.99779	239.98896	304.7596
1282.621	141.87945	140.6676	163.90161	183.79484	219.84508	239.18627	299.99779	241.32168	305.20399
1282.843	139.65663	140.88986	162.12433	184.0171	220.28919	241.40646	301.10896	240.87744	307.20372
1283.066	155.43871	157.78133	180.7858	199.79779	234.72289	254.50561	315.10969	254.64892	321.20181
1283.288	154.99414	158.89261	179.89716	202.24268	238.2758	256.50378	316.66532	257.53649	323.86812
1283.511	152.32675	156.22554	180.11932	197.79742	234.27877	251.84137	313.99852	251.31711	321.86839
1283.733	155.43871	156.00328	177.67556	198.68647	235.61111	254.94964	315.77639	254.20468	323.20154
1283.955	154.10501	157.78133	179.45284	198.68647	236.05523	254.94964	316.88756	254.4268	323.42373
1284.177	148.32566	151.78041	170.78858	193.57442	231.16998	248.7331	309.77608	251.31711	316.53578
1284.4	145.2137	147.7798	164.34593	187.79558	223.17593	243.18262	304.22023	243.32077	308.53687
1284.622	143.43543	145.33498	165.67889	188.2401	222.50976	244.07069	305.10917	243.76501	310.09221
1284.844	148.32566	148.44657	169.23346	192.01858	225.61856	246.29089	306.22034	246.20834	313.42509
1285.066	153.21588	153.78072	176.12043	198.46421	234.50083	253.61753	314.88745	253.76044	320.31304
1285.288	156.55012	158.22584	179.45284	199.79779	237.83168	256.94782	317.77649	257.98073	323.64592
1285.51	155.43871	156.44779	177.67556	199.131	235.61111	255.83772	316.44309	256.42589	322.75716
1285.732	144.10228	145.55724	167.45618	187.79558	223.62004	242.73858	305.77587	246.20834	314.75824
1285.955	159.88436	160.00389	181.67445	204.02079	241.16254	259.39003	320.88776	261.09042	328.97853
1286.177	143.88	143.77919	168.56698	185.79521	225.84061	240.29636	305.3314	242.65441	310.98098
1286.399	149.21479	150.44688	172.56587	192.68537	233.39055	249.39916	311.10948	251.31711	318.09112
1286.62	160.32893	163.33774	187.89494	203.79852	243.16105	260.05609	323.1101	262.20103	328.75634
1286.842	155.21642	156.89231	181.23012	198.24195	237.60963	255.6157	319.33213	258.20285	324.09031
1287.064	149.88164	149.3356	174.12099	191.79631	230.72586	248.06704	311.10948	249.98439	317.86893
1287.286	139.21206	139.11181	161.45785	180.90542	219.17891	239.18627	301.10896	241.32168	308.09248
1287.508	141.87945	143.77919	164.34593	184.0171	218.95685	240.51838	302.6646	242.43229	309.64783
1287.73	144.54685	146.22401	167.01186	188.01784	225.17444	246.29089	307.55374	247.31894	314.09167
1287.952	150.3262	153.33621	173.01019	196.24158	228.94941	247.84502	311.99841	251.53923	318.97989
1288.174	149.88164	152.00267	172.56587	194.46347	231.39203	249.8432	313.99852	254.87104	320.09085
1288.395	142.10174	146.66852	165.23457	186.01747	224.50827	242.07252	307.3315	245.09773	313.86948
1288.617	136.1001	136.88925	157.68112	180.90542	218.51274	235.85598	299.10885	238.43411	307.20372
1288.839	144.76913	147.55755	167.67834	190.01821	228.72735	244.07069	309.55384	247.31894	316.0914
1289.06	149.65935	151.78041	175.23179	193.79668	233.83466	249.8432	315.10969	254.20468	320.31304
1289.282	146.99196	146.00175	171.89939	190.46274	226.9509	243.84868	309.99831	250.65075	314.53605
1289.504	144.10228	146.22401	166.56754	186.90652	226.72884	244.07069	307.55374	247.09682	313.42509
1289.725	146.99196	149.55785	170.34426	188.90689	229.39352	245.40281	310.44278	249.09591	315.8692
1289.947	135.87782	139.11181	159.68056	181.12768	218.73479	238.29819	301.10896	241.76592	305.64837
1290.168	140.32347	143.33468	164.34593	181.12768	220.28919	242.73858	304.6647	242.87653	309.64783
1290.39	151.6599	154.44749	174.78747	196.01931	233.6126	254.50561	315.99862	255.31529	323.42373
1290.611	157.66153	159.55938	180.34148	199.57552	238.2758	258.27993	321.99893	258.86922	329.8673
1290.833	134.09956	135.33345	155.68167	178.90505	214.95983	236.74405	300.22002	238.65623	305.64837
1291.054	128.76477	131.99961	150.34982	174.23752	208.52018	229.63943	294.44195	230.88201	301.20453
1291.276	131.43216	133.5554	152.34927	176.23789	212.73926	232.74771	296.88652	236.21291	303.20426
1291.497	125.20824	127.999	145.90662	167.79189	205.63344	224.75501	290.44174	226.66172	295.87192
1291.718	132.98814	135.55571	154.57087	175.5711	213.84954	232.96973	297.55322	235.54654	302.53768
1291.94	152.9936	155.11426	174.12099	194.68574	232.05821	249.8432	312.88735	254.4268	320.09085
1292.161	154.99414	158.00359	175.67611	198.01968	237.16551	255.39368	318.44319	261.09042	325.64565
1292.382	151.43762	152.66944	172.12155	190.24047	228.28324	246.73493	310.88724	251.98348	318.53551
1292.604	129.87618	131.77735	149.9055	170.01452	210.29663	228.30732	291.77514	232.43685	299.427
1292.825	135.87782	139.33406	157.68112	174.90431	215.84805	233.8578	299.99779	238.65623	306.31495
1293.046	130.76531	134.44443	152.12711	175.5711	212.29514	230.97155	296.21982	235.76866	302.98207
1293.267	146.54739	148.44657	169.89994	188.90689	226.9509	245.62483	311.33171	250.20651	318.09112
1293.488	151.6599	153.11395	170.56642	191.12952	231.16998	249.39916	314.66522	253.76044	320.31304
1293.71	140.76804	142.2234	162.34649	184.0171	222.06565	239.85233	304.22023	244.20925	311.86975
1293.931	138.98978	139.77858	159.90272	181.34995	218.51274	239.63031	301.55343	241.5438	310.09221
1294.152	145.43598	147.11303	164.12377	188.68463	222.73182	243.40464	306.22034	246.43046	314.53605
1294.373	136.54467	137.1115	155.68167	179.34958	215.84805	235.63396	299.77556	240.65532	306.53714
1294.594	132.32129	134.22217	154.34871	174.45979	210.07458	229.63943	295.99758	233.54746	301.20453
1294.815	128.76477	131.11058	150.79414	173.793	209.63046	229.63943	294.66418	234.88018	301.42672
1295.036	140.10119	142.89016	161.68001	184.90616	223.17593	240.7404	306.44257	246.20834	312.09194
1295.257	144.99141	148.44657	165.45673	188.2401	228.06118	244.95877	310.22054	250.20651	317.42455
1295.478	134.54412	138.22278	154.79303	176.23789	214.95983	232.96973	299.55332	239.10048	305.64837
1295.698	132.32129	132.88863	152.12711	175.12658	214.73777	231.41559	295.99758	237.76775	304.09303
1295.919	132.76586	133.5554	153.90439	173.793	211.85103	229.41742	295.77535	235.99079	302.31549
1296.14	137.21152	140.88986	160.79136	180.01637	218.06862	238.52021	305.10917	244.87561	310.3144
1296.361	141.21261	145.33498	166.7897	182.46126	221.84359	240.96242	304.88693	246.43046	315.8692
1296.582	141.87945	143.77919	163.23513	186.01747	222.95387	242.73858	307.3315	246.65258	315.42482
1296.802	140.32347	144.44596	160.34704	183.12805	219.62302	241.18444	302.88683	247.09682	314.31386
1297.023	131.65444	136.66699	153.68223	175.5711	213.40543	234.52386	297.10875	241.98804	305.20399
1297.244	131.43216	136.66699	149.01686	172.01489	208.07606	229.1954	294.21971	237.32351	301.42672
1297.464	133.43271	136.66699	154.79303	177.79374	213.62749	235.18992	299.10885	240.21108	306.09276
1297.685	135.21097	140.6676	156.34816	179.12731	215.626	235.63396	299.55332	239.54472	304.31522
1297.906	137.21152	142.44565	159.4584	181.57221	218.51274	238.07617	302.44236	244.65349	309.87002
1298.126	140.76804	145.33498	162.34649	180.68316	219.17891	240.29636	305.10917	243.32077	311.64756
1298.347	134.32184	137.33376	155.90383	178.016	215.626	236.078	301.99789	241.32168	307.42591
1298.567	135.65554	136.44473	155.23735	175.79337	213.84954	234.52386	301.55343	239.10048	308.75906
1298.788	134.7664	138.00053	156.57032	175.34884	215.84805	235.41194	300.88672	242.87653	309.20344
1299.008	133.87727	136.66699	154.34871	173.12621	211.40692	230.74953	295.55311	238.43411	306.31495
1299.229	134.7664	137.1115	157.2368	176.90468	216.51422	236.078	300.88672	243.54289	310.98098
1299.449	135.21097	138.00053	158.3476	174.68205	212.5172	233.63578	298.66439	241.76592	309.42564
1299.67	124.76368	128.66576	147.46174	164.90247	205.41138	226.75318	292.21961	232.8811	299.64919
1299.89	134.09956	139.11181	156.57032	175.79337	212.29514	234.30184	301.55343	241.32168	308.09248
1300.11	123.65226	125.10966	141.24125	162.67984	199.6379	222.97885	289.33057	227.5502	294.31658
1300.331	138.54521	142.89016	157.90328	178.90505	214.73777	236.52204	302.88683	242.87653	309.20344
1300.551	126.31966	129.55479	145.68445	167.56963	205.18932	228.30732	291.99737	234.88018	300.09357
1300.771	129.20933	132.22186	147.01742	171.3481	206.07755	228.52934	292.88631	235.1023	300.98234
1300.991	132.98814	135.77796	153.23791	175.79337	214.95983	233.63578	301.99789	243.32077	310.3144
1301.211	136.98923	142.44565	159.68056	180.68316	218.73479	238.96425	304.44247	244.87561	313.2029
1301.432	142.99087	149.11334	164.56809	185.35068	223.62004	243.84868	310.22054	251.31711	320.31304
1301.652	117.20606	122.44259	137.90884	156.67874	198.0835	216.54029	283.77472	225.99535	293.65
1301.872	125.65281	126.22095	143.68501	166.01379	206.07755	225.86511	292.66408	233.9917	300.76015
1302.092	134.7664	132.44412	150.12766	175.12658	214.29366	230.74953	296.44205	237.32351	307.42591
1302.312	148.9925	150.22462	168.12266	190.24047	230.94792	249.39916	316.22086	258.20285	323.42373
1302.532	143.21315	146.22401	166.7897	186.462	226.28473	245.40281	314.22075	252.42772	321.6462
1302.752	137.65608	140.22309	158.79192	177.57147	220.95536	240.07435	308.22044	246.8747	315.64701
1302.972	145.2137	146.00175	164.34593	182.239	222.73182	240.7404	310.66501	249.09591	318.09112
1303.192	122.31857	126.22095	142.57421	164.45795	203.85698	224.31097	292.88631	232.21473	299.64919
1303.412	139.21206	140.88986	160.5692	176.90468	218.29068	238.74223	304.22023	246.20834	313.86948
1303.632	152.77131	155.78103	171.45507	191.79631	233.6126	253.17349	321.33223	263.31163	329.64511
1303.852	136.98923	142.66791	155.23735	176.01563	213.84954	236.74405	303.3313	246.20834	312.31413
1304.072	118.76204	121.77582	140.79693	159.56816	198.74968	220.31462	288.66387	229.54929	296.09412
1304.291	124.31911	127.55448	143.01853	168.23642	204.52315	223.64491	291.55291	233.10322	301.87111
1304.511	126.09737	125.99869	144.35149	165.56926	205.63344	225.42107	293.99748	233.76958	301.64892
1304.731	128.54249	130.66607	150.57198	173.57074	210.29663	228.75136	298.66439	237.54563	307.20372
1304.951	141.87945	145.7795	160.5692	182.01674	223.8421	241.40646	310.88724	251.98348	320.09085
1305.17	124.76368	123.77613	143.01853	162.9021	201.1923	220.0926	290.8862	230.21565	299.427
1305.39	129.43162	129.77705	147.01742	166.90284	208.07606	226.30914	294.21971	236.65715	304.7596
1305.61	152.77131	154.892	173.89883	189.79595	231.16998	248.95512	319.10989	259.53558	328.08976
1305.829	140.32347	141.77888	160.5692	180.68316	221.17742	239.40829	309.10937	249.54015	318.31332
1306.049	144.76913	145.7795	168.12266	181.34995	223.39799	243.84868	312.22065	253.3162	323.20154
1306.268	131.65444	130.22156	152.34927	171.79263	211.18486	232.08165	299.55332	240.21108	308.98125
1306.488	129.20933	129.9993	151.90495	168.01416	209.4084	229.1954	296.66428	237.10139	307.20372
1306.708	142.5463	144.66821	161.68001	180.90542	223.17593	243.84868	310.88724	251.98348	318.53551
1306.927	128.76477	131.11058	149.01686	168.45868	207.40989	230.08347	298.21992	238.65623	307.87029
1307.146	135.21097	136.00022	154.79303	174.90431	214.51571	234.52386	304.44247	245.31985	312.98071
1307.366	145.2137	143.77919	161.23569	184.90616	221.84359	242.29454	310.88724	252.64984	320.75743
1307.585	136.76695	137.77827	156.126	177.57147	216.95834	237.85415	305.10917	247.09682	314.53605
1307.805	127.65335	131.5551	147.01742	167.56963	207.85401	227.64126	295.99758	237.54563	306.53714
1308.024	122.09628	124.4429	140.57476	162.67984	203.41287	221.86876	290.2195	234.43594	299.2048
1308.243	113.64954	115.99716	133.02131	152.678	191.64386	210.10173	280.66345	221.55294	286.31767
1308.463	118.98432	120.8868	136.79804	158.23458	198.30556	216.98433	286.66376	228.6608	294.98316
1308.682	114.53867	118.88649	131.24403	154.23384	192.31003	211.43385	280.44122	221.99718	289.87274
1308.901	122.98542	125.10966	142.57421	163.34663	205.18932	223.64491	290.8862	233.9917	300.98234
1309.12	135.21097	136.88925	153.68223	174.45979	213.62749	234.74588	302.6646	245.31985	311.86975
1309.339	123.42998	126.4432	143.24069	162.45758	202.7467	224.53299	293.55301	234.88018	302.31549
1309.559	134.09956	134.22217	152.79359	170.45905	210.07458	230.08347	300.22002	241.98804	311.42536
1309.778	136.98923	141.11211	156.34816	176.68242	216.51422	236.30002	306.44257	248.87379	315.64701
1309.997	150.54848	150.89139	170.56642	186.90652	227.83912	246.73493	318.22096	259.7577	326.9788
1310.216	149.43707	151.3359	166.56754	185.35068	227.39501	248.28906	317.77649	259.7577	326.31223
1310.435	138.54521	138.44504	157.45896	171.12584	215.84805	235.85598	304.88693	245.7641	314.75824
1310.654	134.09956	135.33345	152.79359	171.12584	214.51571	233.19174	300.88672	243.76501	310.75879
1310.873	133.87727	133.33315	150.57198	169.79226	210.51869	228.52934	299.10885	238.87835	306.98152
1311.092	131.43216	131.77735	148.57254	169.12547	210.9628	231.63761	298.21992	241.5438	308.98125
1311.311	128.76477	130.44381	143.68501	169.12547	205.8555	224.53299	293.33078	237.10139	303.87084
1311.53	113.87182	115.55265	132.35483	154.90063	196.30705	213.87606	281.99685	226.4396	293.65
1311.749	128.09792	129.9993	147.01742	167.79189	208.52018	225.86511	294.44195	239.10048	306.75933
1311.967	127.20879	126.66546	142.35205	162.67984	205.41138	223.86693	292.21961	238.65623	303.42645
1312.186	133.43271	133.11089	150.34982	171.12584	211.40692	232.30367	297.99769	243.32077	310.75879
1312.405	140.54576	140.6676	155.90383	177.79374	219.17891	240.51838	305.55363	251.53923	317.20236
1312.624	138.7675	138.88955	154.57087	175.34884	216.29217	235.41194	305.3314	248.65166	316.31359
1312.843	126.98651	126.4432	144.12933	162.67984	204.96727	225.19905	293.33078	237.10139	303.42645
1313.061	133.65499	132.66638	149.46118	166.45831	208.07606	226.53116	296.44205	240.21108	306.09276
1313.28	127.20879	127.55448	143.01853	163.12437	202.7467	224.31097	293.33078	236.43503	302.75988
1313.499	131.20988	134.44443	148.12822	167.1251	207.40989	228.75136	296.88652	239.10048	304.9818
1313.717	129.43162	131.11058	147.46174	166.23605	207.85401	228.75136	295.77535	240.65532	305.87056
1313.936	121.874	123.77613	141.24125	157.56779	199.6379	218.53847	287.10823	229.99353	297.64946
1314.154	132.54358	133.5554	149.9055	170.23679	211.18486	229.86145	298.88662	241.76592	308.98125
1314.373	141.65717	144.66821	163.67945	182.68352	221.84359	240.96242	308.66491	251.76135	318.97989
1314.591	126.31966	125.55418	144.57365	164.45795	204.52315	224.53299	291.99737	235.76866	301.42672
1314.81	116.53921	115.55265	135.68724	156.23421	193.86442	215.65221	281.55239	225.32899	292.76124
1315.028	126.76422	127.33223	143.46285	163.12437	203.85698	225.64309	293.10854	236.65715	302.98207
1315.247	147.43653	146.44626	160.5692	182.90579	220.06713	241.62848	311.33171	254.20468	320.97962
1315.465	142.76859	142.00114	158.79192	177.12695	217.84657	240.96242	308.44267	251.76135	317.20236
1315.683	152.77131	152.22493	167.9005	187.12879	226.06267	247.623	315.99862	259.97982	326.09004
1315.902	147.88109	150.22462	165.01241	184.0171	224.73033	245.18079	314.22075	258.6471	324.09031
1316.12	131.20988	131.77735	146.35094	163.56889	204.74521	222.53481	295.10865	237.76775	303.42645
1316.338	125.43053	125.99869	141.46341	160.45721	200.97024	222.31279	290.2195	235.32442	300.98234
1316.557	123.42998	126.22095	139.90828	159.56816	200.52613	220.98068	286.886	231.77049	298.98261
1316.775	125.43053	126.66546	141.68557	163.12437	203.41287	223.42289	290.8862	235.1023	301.64892
1316.993	127.65335	132.22186	146.79526	165.56926	206.07755	227.64126	292.21961	237.10139	304.9818
1317.211	129.6539	129.9993	145.46229	164.90247	206.96578	228.97338	293.33078	238.21199	304.31522
1317.429	139.21206	136.22248	155.01519	175.5711	214.29366	236.52204	301.55343	243.76501	312.53632
1317.647	139.65663	136.88925	154.12655	174.90431	213.18337	235.18992	303.77576	246.20834	311.20317
1317.865	148.32566	143.77919	165.90105	186.462	222.50976	242.51656	309.10937	253.53832	321.20181
1318.084	122.09628	123.10936	139.90828	159.79042	198.52762	219.20452	286.66376	231.54837	296.5385
1318.302	122.31857	123.55387	143.01853	157.56779	196.30705	217.87241	286.2193	229.99353	295.87192
1318.52	117.87291	117.10844	134.13211	154.67837	193.19825	212.32192	279.55228	224.88475	290.31712
1318.738	127.65335	130.88833	144.35149	166.01379	203.19081	221.2027	290.2195	233.76958	300.09357
1318.955	124.98596	126.22095	141.24125	162.67984	200.30407	220.98068	288.2194	233.54746	297.64946
1319.173	128.54249	131.33284	144.12933	165.79152	202.30259	222.53481	289.99727	235.99079	300.31576
1319.391	132.76586	132.44412	150.57198	168.68095	207.18784	230.08347	295.55311	241.09956	306.31495
1319.609	130.76531	130.88833	147.90606	164.68021	204.07904	224.08895	292.21961	235.99079	301.20453
1319.827	138.98978	139.33406	157.45896	174.45979	213.18337	234.52386	301.10896	245.31985	310.3144
1320.045	127.87564	125.10966	144.79581	160.45721	201.63641	220.0926	286.44153	231.99261	296.09412
1320.262	130.32075	131.11058	147.6839	163.56889	206.74372	225.19905	291.77514	237.10139	302.31549
1320.48	126.76422	127.33223	143.01853	160.90174	201.1923	221.86876	286.2193	231.54837	297.87165
1320.698	131.43216	133.5554	146.79526	166.90284	207.40989	226.9752	292.21961	237.32351	301.64892
1320.916	136.76695	138.88955	152.79359	171.57037	211.40692	229.86145	296.44205	241.32168	307.20372
1321.133	135.21097	136.22248	150.57198	170.90358	211.85103	232.08165	295.33088	241.76592	306.09276
1321.351	141.43489	144.44596	155.90383	174.90431	214.73777	234.07982	301.10896	246.43046	311.64756
1321.568	142.99087	142.66791	157.2368	177.34921	216.95834	235.63396	301.55343	248.65166	312.31413
1321.786	135.43325	136.88925	153.23791	171.57037	207.40989	226.53116	292.44184	238.43411	302.0933
1322.004	130.76531	130.88833	145.68445	164.90247	202.96876	223.86693	287.33046	235.32442	297.87165
1322.221	121.42944	121.55357	138.35316	158.01231	193.19825	214.54212	277.99665	223.99627	287.20644
1322.439	127.43107	125.77643	142.57421	163.56889	200.08202	221.2027	284.21919	231.32625	292.31685
1322.656	149.65935	146.00175	165.01241	186.68426	219.40096	240.07435	307.99821	252.64984	313.86948
1322.873	123.42998	122.8871	140.3526	160.23495	196.97322	217.20635	282.66356	229.10504	290.76151
1323.091	120.5403	121.10905	137.24236	157.79005	194.97471	212.32192	279.33005	226.21748	286.98424
1323.308	122.09628	121.55357	137.68668	155.56742	194.75265	213.87606	279.99675	227.32808	288.3174
1323.526	125.43053	124.4429	139.2418	157.56779	195.86294	212.32192	278.21888	225.77323	287.65082
1323.743	122.31857	121.55357	137.68668	154.4561	194.97471	214.09808	280.44122	228.43868	286.09548
1323.96	116.09465	112.44106	129.46674	144.232	184.98215	205.88336	270.21846	217.33265	276.76341
1324.177	126.54194	127.77674	141.68557	160.90174	200.08202	219.87058	285.99706	230.65989	292.09466
1324.395	118.09519	117.3307	129.91106	147.56595	186.53655	205.2173	272.4408	217.77689	281.20725
1324.612	124.98596	125.10966	138.79748	157.56779	196.08499	216.54029	279.99675	228.43868	289.65055
1324.829	112.09356	114.44137	127.68946	144.232	182.76158	205.88336	268.21836	214.22296	276.76341
1325.046	105.64736	105.32886	118.80304	137.78637	176.09988	197.89066	260.88464	207.55934	267.65354
1325.263	126.54194	128.22125	140.13044	158.45684	196.75116	216.76231	280.21898	228.88292	288.76178
1325.48	114.98323	114.21911	128.35594	145.34331	184.76009	204.99528	267.55166	217.33265	277.65218
1325.697	126.98651	124.66515	141.68557	158.01231	193.86442	214.3201	277.10771	224.88475	284.98452
1325.914	119.87346	117.10844	132.79915	150.2331	187.64683	208.10355	270.21846	219.9981	280.31848
1326.131	110.75986	111.10752	124.13489	144.00974	178.98661	198.3347	259.55124	208.44782	269.65327
1326.348	119.42889	118.44198	133.24347	152.90026	189.20123	208.99163	270.66293	219.33173	280.09629
1326.565	121.65172	123.55387	138.57532	157.79005	190.97769	208.32557	271.32963	221.99718	281.87383
1326.782	120.31802	119.10875	134.79859	153.78931	188.75712	208.76961	271.99633	220.44234	281.65164
1326.999	122.76313	123.99838	139.01964	157.56779	192.08797	210.32375	273.32974	221.99718	283.42917
1327.216	125.65281	124.22064	140.13044	156.67874	195.19677	212.98798	276.66324	225.99535	285.4289
1327.433	128.98705	129.33253	145.46229	161.79079	198.74968	216.31827	279.77452	229.32717	288.98397
1327.649	133.43271	132.88863	146.5731	167.1251	204.07904	222.09078	284.21919	233.10322	291.42808
1327.866	116.09465	111.99655	126.57866	146.45463	183.87187	202.55307	264.44039	212.22387	270.54204
1328.083	109.87073	109.99624	123.46841	142.00937	179.43073	198.11268	259.55124	207.78146	266.54258
1328.3	107.6479	110.88527	122.57977	140.45353	177.21016	195.67047	257.3289	205.33813	263.43189
1328.516	125.20824	124.66515	139.01964	157.34553	193.42031	212.76596	273.99644	222.88567	281.20725
1328.733	125.87509	125.10966	138.57532	154.4561	190.31151	210.98981	269.99623	220.88658	279.20752
1328.949	112.53812	112.66332	124.80137	143.34295	179.65279	202.99711	260.88464	211.11327	268.98669
1329.166	127.87564	127.55448	140.79693	157.79005	193.42031	214.3201	272.4408	221.1087	281.20725
1329.383	127.87564	127.33223	140.57476	158.45684	196.08499	214.3201	275.32984	224.44051	284.54013
1329.599	120.31802	117.3307	131.24403	149.78858	184.09392	202.55307	265.32932	212.89023	274.3193
1329.816	113.20497	112.66332	127.91162	146.89916	181.87335	199.88884	262.66251	212.44599	269.43108
1330.032	127.65335	121.99808	141.01909	159.34589	193.86442	210.32375	271.1074	220.66446	279.65191
1330.248	129.6539	127.999	143.68501	161.124	197.63939	215.87423	275.10761	226.66172	283.42917
1330.465	124.76368	121.77582	141.46341	157.12326	192.08797	209.21365	268.66283	220.88658	278.98533
1330.681	117.87291	116.66393	131.68835	148.67726	186.98066	202.55307	262.44028	214.88932	271.20861
1330.898	124.76368	122.8871	137.24236	152.90026	190.08946	204.55124	265.10709	216.88841	274.3193
1331.114	112.53812	111.55203	125.24569	142.45389	180.31896	197.2246	257.3289	208.00358	264.32066
1331.33	127.43107	129.33253	140.3526	157.34553	194.08648	210.54577	268.88506	222.88567	278.09656
1331.546	128.09792	128.44351	140.79693	159.12363	193.64237	212.54394	270.88516	224.66263	278.98533
1331.763	116.09465	117.10844	127.91162	144.232	180.54101	199.66682	257.3289	210.66903	264.09847
1331.979	103.20224	101.32825	115.24847	131.11847	166.32937	187.01171	243.77264	197.11967	250.32256
1332.195	105.64736	100.43922	114.80415	131.78526	164.1088	183.23738	241.99477	195.3427	248.32283
1332.411	117.87291	117.10844	128.80026	144.00974	178.5425	198.3347	255.77327	209.55842	264.76504
1332.627	121.20715	117.3307	133.02131	145.56558	181.20718	200.11086	257.3289	209.55842	264.76504
1332.843	112.53812	113.33008	127.02298	141.7871	176.9881	197.00259	253.55093	207.55934	261.65436
1333.059	112.31584	116.88618	129.6889	144.232	178.76456	198.3347	253.9954	207.1151	262.98751
1333.275	107.87018	109.77398	121.24681	136.89731	172.54697	191.89614	247.32838	202.22844	256.54394
1333.491	112.76041	111.10752	125.69002	139.34221	177.87633	192.34018	248.66179	204.22753	257.43271
1333.707	119.65117	117.55295	131.02187	147.34368	184.09392	201.44297	257.10667	212.22387	266.32039
1333.923	122.31857	117.99747	133.46563	146.45463	185.20421	198.11268	254.43987	210.00267	265.20943
1334.139	102.75768	102.43953	115.47064	130.45168	166.99554	182.57133	239.5502	195.3427	248.98941
1334.355	106.09192	106.21788	122.35761	138.00863	171.88079	188.34383	242.43924	198.67451	250.32256
1334.571	112.31584	113.99685	127.4673	141.34258	178.09839	196.33653	249.77296	206.00449	257.21052
1334.787	122.54085	122.44259	137.24236	149.56631	184.98215	201.22095	255.3288	211.11327	261.87655
1335.003	110.09301	109.10722	121.91329	138.00863	172.32491	190.342	245.10605	199.34087	250.32256
1335.218	113.64954	111.10752	126.13434	142.89842	174.32342	189.89797	244.88381	200.89572	250.54475
1335.434	132.98814	131.5551	145.46229	162.45758	195.19677	212.32192	268.21836	222.2193	275.43026
1335.65	128.54249	126.4432	140.3526	158.90137	189.42329	205.66134	262.44028	215.55568	268.54231
1335.865	107.6479	107.32917	120.80249	138.23089	170.10434	188.78787	244.43935	198.00815	249.65599
1336.081	109.42616	110.44075	120.80249	138.45316	169.21611	187.67777	242.43924	195.56482	249.43379
1336.297	109.87073	110.2185	123.24625	137.11958	172.54697	188.78787	241.77254	197.56391	249.65599
1336.512	110.98214	110.88527	122.57977	136.67505	172.10285	185.90162	239.77244	195.56482	246.98968
1336.728	119.20661	120.8868	132.13267	148.01047	180.54101	196.78057	251.10636	206.44873	257.21052
1336.943	121.42944	122.44259	131.68835	146.45463	183.42775	194.11633	247.32838	207.1151	255.87736
1337.159	114.31639	115.10813	125.91218	142.89842	174.98959	191.67412	244.88381	202.45056	251.21133
1337.374	105.20279	107.55142	118.35872	135.11921	170.54845	181.90527	234.66106	192.89937	240.9905
1337.59	93.4218	93.77154	103.47397	119.56079	154.11625	167.91805	223.32714	179.79425	228.99213
1337.805	101.42398	100.88373	113.24903	124.45058	157.89121	172.35843	224.88277	182.4597	231.88063
1338.021	100.53485	100.66148	112.58255	126.45095	159.22355	175.91074	229.54968	185.56939	234.76912
1338.236	110.31529	110.2185	120.58033	133.78563	166.10732	184.5695	236.43893	192.89937	238.76858
1338.451	105.42507	107.32917	119.0252	132.45205	165.21909	183.68142	235.32776	194.2321	239.87954
1338.666	123.42998	124.22064	138.57532	149.78858	182.53952	199.66682	249.77296	208.2257	256.76613
1338.882	118.31748	118.21972	129.6889	144.67653	177.21016	194.11633	245.10605	201.56208	252.76668
1339.097	111.42671	112.2188	126.57866	138.67542	171.21462	188.12181	238.2168	196.00906	244.32338
1339.312	111.42671	113.33008	122.80193	136.67505	170.3264	186.34565	237.77233	195.56482	243.87899
1339.527	96.53376	99.99471	110.13878	121.78342	152.56185	168.36208	221.54927	178.23941	227.88117
1339.742	110.09301	112.66332	120.58033	134.89695	165.44115	182.34931	233.77212	192.01089	240.10173
1339.958	116.53921	117.55295	127.91162	138.67542	169.43817	186.78969	237.10563	195.3427	242.32365
1340.173	108.75931	109.77398	120.35816	134.00789	164.33086	182.12729	233.54989	192.23301	240.10173
1340.388	109.87073	106.6624	117.69224	133.78563	161.88824	177.6869	227.77181	186.45787	235.21351
1340.603	100.09028	97.9944	110.36095	124.45058	155.00447	171.24834	222.21597	179.57213	228.10336
1340.818	98.97887	97.54989	109.69446	124.8951	155.44859	171.47036	219.10469	177.79517	226.77021
1341.033	106.75877	105.99563	119.0252	131.11847	162.99852	176.35478	227.77181	184.90303	233.21378
1341.248	121.20715	121.33131	137.0202	145.56558	179.65279	190.56402	241.55031	199.78511	246.76749
1341.462	108.31475	107.10691	119.46952	130.67395	161.22207	175.91074	226.66064	185.79151	231.88063
1341.677	108.75931	110.2185	118.80304	130.45168	164.1088	174.35661	225.10501	185.56939	230.54747
1341.892	103.20224	101.10599	110.58311	124.8951	157.22504	170.36026	221.32703	181.57122	225.43706
1342.107	104.09138	103.99532	111.91607	127.34	159.88972	171.69238	219.32693	183.5703	224.99267
1342.322	104.53594	104.43983	114.80415	130.67395	160.55589	174.35661	222.88267	185.12515	229.21432
1342.536	109.87073	111.99655	121.24681	138.23089	167.88377	181.68325	228.66075	189.34544	235.21351
1342.751	111.87127	111.99655	123.02409	137.11958	166.77349	181.46123	230.43862	191.12241	234.32474
1342.966	110.09301	112.2188	122.57977	136.23053	165.21909	179.24103	225.54947	187.7906	231.43624
1343.18	112.09356	113.33008	122.35761	136.89731	167.88377	181.01719	228.21628	190.90029	234.32474
1343.395	93.19952	94.88282	104.58477	117.78268	145.01191	161.25746	205.9929	167.79973	211.88335
1343.61	103.64681	103.55081	115.02631	128.67358	157.89121	172.13641	217.99353	181.79334	224.54829
1343.824	106.3142	105.99563	117.02576	131.78526	156.55887	172.35843	215.99342	179.12789	223.65952
1344.039	110.09301	109.55173	121.24681	133.78563	161.88824	179.01902	223.32714	184.45879	229.43651
1344.253	113.64954	111.77429	124.13489	136.23053	163.66469	177.6869	222.21597	185.79151	229.65871
1344.468	87.86473	85.3258	98.14212	110.22574	139.68255	153.93082	199.32589	162.24672	204.55101
1344.682	108.53703	104.88435	114.80415	129.34037	158.33533	170.8043	217.54906	178.68365	220.99322
1344.897	107.87018	107.55142	117.02576	130.89621	159.44561	173.02449	218.66023	180.23849	223.43733
1345.111	108.31475	107.32917	117.69224	128.89584	157.89121	172.80247	217.77129	178.23941	221.88199
1345.325	104.53594	105.1066	117.24792	128.00679	155.22653	169.91622	215.54895	176.68456	220.54883
1345.54	106.98105	106.88465	119.0252	128.22905	157.22504	169.02814	214.43779	175.12972	221.21541
1345.754	119.65117	119.10875	131.24403	143.12068	169.66023	182.79334	228.43851	189.78968	234.32474
1345.968	100.97942	96.43861	110.13878	122.22795	150.34128	160.14737	204.88173	168.02186	210.77239
1346.182	94.53321	94.66056	105.47342	117.78268	145.67809	158.59323	202.65939	166.91125	208.77266
1346.397	96.08919	94.4383	106.36206	117.78268	146.56631	156.81708	201.32599	167.13337	208.32827
1346.611	89.64299	89.77092	100.36373	110.67026	137.90609	151.26659	195.10345	160.69187	203.21786
1346.825	90.08756	92.88251	100.36373	113.55968	139.90461	152.15467	194.21451	161.80248	202.99567
1347.039	88.97614	88.21513	99.03076	110.89253	137.46198	149.93448	192.65887	158.91491	200.77375
1347.253	97.42289	97.32763	108.80582	117.78268	143.0134	155.70698	197.99249	164.69004	204.10663
1347.467	100.53485	99.99471	111.47175	122.89474	149.23099	160.81343	203.3261	170.90942	209.66143
1347.681	123.65226	125.77643	136.35372	146.23237	170.10434	183.68142	225.32724	191.78877	230.99186
1347.895	96.97833	97.77215	109.02798	118.894	144.5678	157.48314	200.43706	167.57761	205.21759
1348.109	92.75495	94.4383	106.1399	114.44874	141.23695	153.93082	196.21462	161.13611	199.66279
1348.323	82.08538	82.21421	93.03243	104.44689	130.57822	143.05188	185.32516	150.69644	188.99757
1348.537	75.63917	75.99104	88.58922	96.22316	122.58417	134.1711	175.76911	141.58949	179.22112
1348.751	87.19788	85.54805	96.36484	107.11405	132.13262	143.93995	187.99197	153.58401	190.55291
1348.965	110.75986	108.88496	119.0252	130.00716	154.11625	166.36391	207.3263	174.24123	210.10581
1349.178	103.42453	100.88373	112.80471	121.78342	148.12071	159.92535	202.21493	170.02094	205.66197
1349.392	98.31202	99.32794	105.25126	117.11589	142.56929	156.37304	194.21451	160.91399	200.10717
1349.606	86.75332	88.21513	97.03132	107.33632	131.6885	146.60419	184.21399	150.91856	190.77511
1349.82	82.75222	87.99287	95.92052	107.11405	130.35616	145.05005	180.43602	147.58675	187.44223
1350.033	92.31039	92.438	104.36261	113.55968	137.90609	152.37669	189.10313	156.91582	195.21895
1350.247	83.86364	80.43616	91.69947	101.55747	125.69297	139.49957	175.10241	142.47798	179.8877
1350.461	84.75277	84.43677	94.80971	105.11368	129.24588	142.82986	180.21378	148.91948	185.88688
1350.674	106.09192	102.43953	112.13823	126.45095	149.00894	159.70333	196.43685	166.24489	201.88471
1350.888	94.7555	97.77215	105.25126	116.89363	140.12666	151.71063	189.99207	160.02551	196.32991
1351.101	92.97723	97.10538	102.58533	112.67063	136.3517	149.49044	184.43622	155.36098	191.44168
1351.315	89.86528	93.54928	99.47508	110.448	133.46496	145.93813	182.65835	152.47341	188.55319
1351.528	104.75822	105.77337	113.47119	124.00605	145.90014	157.48314	193.77004	163.57944	198.77402
1351.742	96.31148	96.21635	104.14045	116.22684	138.79432	149.93448	187.32526	157.36006	191.66387
1351.955	91.86582	87.10385	98.36428	109.33668	133.90907	142.1638	181.10272	149.58584	183.22058
1352.169	91.19897	91.99349	100.36373	110.67026	135.46347	145.93813	182.88059	152.02917	187.66442
1352.382	102.75768	100.21697	112.36039	121.11663	145.23397	154.59688	190.881	161.13611	194.99675
1352.595	94.31093	95.77184	103.47397	114.89326	136.3517	148.82438	184.43622	155.80522	188.33099
1352.809	89.42071	92.438	100.14157	106.44726	130.35616	141.94178	176.88028	149.1416	181.66523
1353.022	93.64408	94.4383	103.02965	113.78195	134.57524	146.60419	182.43612	154.91673	187.66442
1353.235	78.75113	83.32549	88.1449	102.66879	121.69594	134.61514	167.76869	139.36829	172.99975
1353.448	78.52885	81.10293	89.03354	101.55747	121.69594	131.95091	168.21316	137.81344	172.33317
1353.661	97.86746	99.32794	106.36206	117.11589	135.46347	147.27024	181.99165	152.02917	184.55373
1353.874	81.64081	80.88067	89.03354	100.00163	119.47538	132.39494	165.76859	137.14708	171.00002
1354.088	88.53158	89.10415	95.03188	104.89142	125.0268	137.94543	169.7688	142.47798	173.88851
1354.301	88.53158	89.10415	97.03132	107.11405	127.02531	138.83351	173.99124	144.47706	179.22112
1354.514	85.19734	87.99287	94.14323	104.22463	125.91502	138.16745	170.21326	142.03373	175.44386
1354.727	90.97669	91.99349	101.25237	108.66989	130.57822	142.38582	175.32464	145.14342	180.10989
1354.94	91.42125	91.99349	101.25237	107.55858	130.1341	143.27389	174.4357	145.36554	179.66551
1355.153	82.75222	83.54775	90.58867	99.5571	119.69743	133.061	164.43518	137.3692	169.44467
1355.366	97.64517	97.9944	106.1399	113.78195	134.35318	147.04822	178.65815	148.91948	180.10989
1355.578	98.75659	102.66178	108.80582	115.78231	137.01787	149.49044	181.32495	153.58401	183.88715
1355.791	89.86528	94.21605	102.58533	109.11442	129.46793	143.05188	172.21337	144.47706	174.99947
1356.004	91.42125	92.438	99.9194	108.22537	128.80176	140.16562	173.32454	144.25494	176.11043
1356.217	81.64081	83.32549	91.92163	101.11295	122.58417	133.94908	164.65742	137.14708	166.77837
1356.43	94.97778	96.43861	102.80749	112.67063	131.91056	143.49591	177.32474	149.36372	178.99893
1356.642	94.31093	91.54897	99.25292	108.22537	129.91205	136.83533	170.65773	144.69918	177.22139
1356.855	93.19952	93.10477	101.47453	112.2261	129.46793	139.72158	172.4356	146.92039	178.11016
1357.068	88.53158	88.8819	96.36484	106.00274	121.69594	132.83898	161.99061	140.03465	167.88933
1357.28	80.97396	81.10293	90.14435	98.44579	118.8092	127.06648	158.43487	133.37103	165.22303
1357.493	61.63536	63.10017	70.59423	77.33079	98.60203	107.75079	137.5449	111.82532	144.55917
1357.706	70.52667	68.87884	75.70392	84.44321	105.70785	114.18936	145.98978	121.37651	150.55835
1357.918	87.42016	84.65903	90.81083	99.33484	125.47091	133.72706	163.32402	138.70192	166.77837
1358.131	90.75441	89.99318	95.69836	105.33595	124.58268	134.39312	165.32412	138.03556	169.00029
1358.343	82.97451	79.99165	87.0341	95.11184	114.36807	123.07013	156.657	127.81801	156.77973
1358.556	80.97396	79.32488	85.47898	94.00053	114.36807	123.51417	155.10137	128.92861	156.55754
1358.768	84.97505	83.32549	92.36595	100.66842	121.47389	124.84629	160.21274	134.25951	161.22357
1358.98	71.86037	72.43494	80.59145	89.77753	109.48282	117.07561	149.10105	122.70923	149.66959
1359.193	80.75168	80.43616	88.58922	98.89032	120.58566	125.51234	155.76807	129.8171	158.11288
1359.405	77.41744	76.21329	85.25682	91.77789	112.1475	119.96186	151.54563	124.93044	153.44685
1359.617	72.30493	70.65689	80.81361	87.33263	107.92842	114.41137	145.54531	121.15439	147.44767
1359.83	70.74895	69.5456	78.592	86.22132	103.93139	112.85724	141.98957	117.60046	146.5589
1360.042	85.86418	87.10385	92.81027	99.77937	117.47686	126.84446	154.43466	132.92679	159.44603
1360.254	82.08538	82.43647	88.81138	98.22353	117.25481	124.62427	153.10126	131.37194	157.89069
1360.466	80.08483	79.99165	86.58978	98.44579	113.92395	122.62609	148.87882	126.26317	155.44658
1360.678	83.86364	83.99226	90.36651	100.22389	118.8092	126.1784	153.54573	131.81618	159.89042
1360.891	79.1957	81.10293	87.70058	97.55674	120.14155	122.84811	152.65679	129.37286	155.22439
1361.103	80.08483	81.32519	87.47842	95.55637	116.58864	123.73619	152.43456	129.37286	155.00219
1361.315	82.08538	81.54744	91.69947	94.66732	115.70041	125.73436	152.87903	127.37377	153.00247
1361.527	64.9696	66.21176	71.03855	79.33116	97.49175	107.30675	135.10033	110.71472	136.78245
1361.739	74.08319	75.99104	80.14713	86.66584	105.04168	116.40955	144.43414	116.04561	144.11479
1361.951	67.41471	70.87914	74.81528	81.99832	101.71083	110.85906	138.2116	114.49077	139.67094
1362.163	75.86146	74.43524	79.03632	87.99942	108.81665	117.29763	141.32287	119.37742	143.22602
1362.374	81.41853	79.76939	89.03354	93.33374	112.1475	122.84811	148.65659	126.48529	150.78055
1362.586	72.7495	68.87884	78.36984	84.66547	104.59757	109.97099	137.5449	114.04653	138.78218
1362.798	79.1957	80.43616	86.58978	92.00016	112.36956	120.18388	146.43425	124.04196	149.44739
1363.01	80.5294	80.43616	85.25682	93.11147	110.81516	116.40955	144.21191	121.82075	149.00301
1363.222	77.862	82.21421	85.9233	93.556	112.36956	119.51782	146.65648	122.26499	149.66959
1363.433	78.52885	82.21421	85.25682	96.66768	114.36807	121.07196	145.54531	124.4862	148.78082
1363.645	64.9696	66.65627	72.14935	78.21984	97.26969	105.5306	131.76682	110.04836	135.2271
1363.857	63.41362	63.9892	70.59423	80.44247	97.93586	105.97464	129.76672	107.60503	131.89422
1364.068	65.19188	63.9892	70.14991	78.21984	94.60501	104.4205	129.10001	107.16079	131.89422
1364.28	83.19679	80.2139	88.36706	95.11184	108.81665	121.96003	145.98978	125.37468	148.11424
1364.492	80.30711	80.88067	85.9233	94.88958	111.25927	119.51782	145.54531	122.93136	146.33671
1364.703	74.97233	76.43555	80.59145	87.77716	105.70785	116.18753	142.21181	120.04379	141.0041
1364.915	69.41526	69.5456	74.81528	83.33189	101.26671	108.41685	133.98916	112.04744	134.33834
1365.126	65.63645	71.1014	71.26071	82.22058	100.37848	104.64252	130.65565	111.82532	130.11669
1365.338	68.74841	68.87884	74.37095	83.33189	99.2682	103.75444	132.43352	110.04836	132.33861
1365.549	82.97451	83.99226	89.2557	95.55637	112.59161	114.41137	145.10085	121.15439	143.22602
1365.76	76.30602	76.43555	81.92441	87.55489	105.26374	111.08108	139.10053	115.15713	138.78218
1365.972	69.63754	71.1014	74.81528	80.887	96.38146	106.86272	133.10022	107.82715	134.78272
1366.183	66.3033	66.65627	71.03855	77.99758	93.49472	102.86637	127.76661	104.27322	128.56134
1366.394	65.63645	65.76725	70.59423	77.10853	94.82706	104.86454	125.98874	106.05018	131.67203
1366.606	69.41526	71.32365	76.14824	81.77605	97.49175	105.30858	129.10001	107.82715	131.67203
1366.817	78.30657	79.10262	83.92385	90.44432	107.4843	111.74714	136.8782	114.26865	138.1156
1367.028	71.19352	72.43494	77.03688	84.66547	101.26671	106.6407	131.32235	110.04836	133.67176
1367.239	65.63645	64.87822	68.37262	79.77568	92.16238	99.31406	126.65544	104.93958	124.56189
1367.45	67.19243	69.32335	73.92663	79.77568	94.82706	103.97646	127.98885	108.27139	129.00573
1367.662	63.41362	64.87822	70.14991	78.21984	92.38444	101.09021	127.32214	104.71746	122.56216
1367.873	68.52612	69.10109	74.37095	80.22021	96.60352	102.42233	126.65544	106.05018	126.56162
1368.084	73.19406	76.21329	79.03632	81.99832	100.8226	108.63887	131.10012	110.27048	130.11669
1368.295	60.30166	62.43341	66.37318	72.66326	87.72124	96.87184	118.43279	98.49808	119.45147
1368.506	61.85764	65.76725	69.48342	75.99721	93.27267	99.53608	117.98833	101.60777	121.67339
1368.717	59.19025	62.87792	68.81694	73.77458	91.0521	95.98377	118.65503	100.71929	119.22928
1368.928	65.19188	68.87884	73.03799	80.887	95.93735	105.30858	123.0997	104.27322	127.89477
1369.138	61.19079	60.65536	66.8175	70.44063	87.9433	95.53973	115.76599	96.05475	118.34051
1369.349	75.63917	77.54683	81.70225	85.11	100.15643	109.74897	130.43342	109.38199	133.44957
1369.56	69.41526	72.65719	77.25904	83.55416	97.26969	104.64252	126.43321	106.49442	128.33915
1369.771	66.3033	69.32335	72.59367	78.66437	95.71529	99.7581	120.65513	103.16261	123.22874
1369.982	60.52394	61.98889	67.26182	71.55195	88.16536	94.87367	116.21046	96.94323	116.34078
1370.192	63.85819	66.87853	72.59367	80.887	94.16089	101.31223	120.4329	101.16353	119.45147
1370.403	73.19406	76.6578	79.25848	87.33263	100.8226	107.52877	127.54438	110.27048	130.11669
1370.614	77.862	76.6578	83.03521	88.66621	102.59905	109.30493	131.10012	110.93684	130.33888
1370.824	59.19025	61.09987	63.26293	68.44026	85.05656	89.98924	111.32131	94.05567	112.78571
1371.035	72.52722	75.54652	76.59256	81.99832	97.49175	107.75079	125.76651	110.27048	124.1175
1371.246	53.41089	55.32121	60.59701	64.21726	78.39486	86.21491	105.76547	88.72477	107.4531
1371.456	64.30275	69.32335	72.37151	77.77532	95.04912	101.31223	116.21046	102.49625	123.45093
1371.667	46.29784	48.20901	52.59923	56.88258	69.95669	76.8901	97.32058	80.28418	97.89885
1371.877	52.0772	52.65413	57.48676	62.43916	73.95372	81.33049	98.65399	82.06115	102.78707
1372.087	61.41307	64.87822	68.81694	73.99684	86.16685	92.20944	112.43248	94.72203	113.89667
1372.298	54.96687	58.43279	59.26404	65.55084	77.50663	82.44058	104.87653	86.72568	105.23118
1372.508	50.96578	52.43187	54.82084	59.772	75.73017	79.99837	99.32069	83.17175	100.56515
1372.719	64.08047	64.21146	67.03966	69.10705	86.83302	92.43146	111.98801	95.61051	110.11941
1372.929	55.41144	55.32121	59.04188	62.66142	77.95074	84.21674	102.65419	84.94872	103.89803
1373.139	53.41089	55.09895	59.48621	61.32784	77.06251	79.11029	102.43196	83.17175	103.23146
1373.349	53.41089	54.87669	55.26516	59.772	74.17577	77.11212	98.65399	81.17267	101.00954
1373.56	56.30057	58.87731	61.70781	67.77347	77.28457	80.44241	103.3209	89.39113	104.34242
1373.77	55.856	57.98828	62.37429	64.66179	77.72868	82.21856	102.20973	86.50356	104.12022
1373.98	57.41198	56.43249	62.15213	67.32895	75.95223	85.54886	100.20962	87.39205	101.67611
1374.19	57.85655	59.32182	63.48509	67.10668	78.1728	83.32866	99.76516	85.8372	102.34269
1374.4	50.29893	53.54316	54.82084	57.3271	72.39932	76.00202	92.20921	76.06389	95.01035
1374.61	40.74077	43.54162	46.82306	49.77016	63.51705	67.7873	84.65326	70.95511	86.12267
1374.82	55.18916	58.65505	60.15269	67.10668	77.28457	81.55251	100.87632	83.83811	100.56515
1375.03	46.74241	47.54224	51.26627	53.99316	66.18173	69.78548	88.43123	73.17632	87.90021
1375.24	50.29893	48.87577	57.93108	56.88258	68.62435	72.67173	91.98697	78.50722	90.34432
1375.45	54.74459	56.65474	60.37485	63.10595	76.39634	81.10847	95.98718	81.83903	96.5657
1375.66	71.19352	70.21237	77.03688	78.88663	91.0521	93.54155	110.65461	94.05567	109.67502
1375.87	57.63427	57.98828	62.81861	65.55084	77.95074	82.21856	97.32058	83.83811	98.56542
1376.08	54.96687	55.98797	62.15213	65.55084	76.6184	81.99654	94.65378	85.17084	98.34323
1376.29	44.2973	44.87516	46.82306	51.326	62.40676	67.34327	82.43092	69.84451	81.67883
1376.499	51.41035	53.76541	54.59868	58.21616	68.18024	73.33779	91.32027	79.3957	88.56678
1376.709	67.41471	69.10109	72.81583	74.44137	85.27862	90.6553	105.9877	92.72294	104.7868
1376.919	65.19188	66.65627	69.26126	69.55158	81.50365	84.21674	99.09845	85.8372	102.56488
1377.128	52.96633	55.32121	58.15324	61.10558	69.29052	75.55798	90.2091	77.17449	91.45528
1377.338	47.40926	50.43157	50.15547	57.99389	65.73761	72.89375	87.32006	71.17723	86.78925
1377.548	48.07611	50.65382	52.37707	55.10447	66.40378	70.67356	86.20889	72.28784	87.23363
1377.757	57.85655	59.09956	63.70725	65.32858	76.39634	80.44241	96.20941	83.61599	96.78789
1377.967	39.18479	40.87455	41.71337	45.54716	56.41123	58.90653	73.98604	62.51453	75.67965
1378.176	58.30111	59.76633	61.92997	62.21689	70.84492	73.78183	90.8758	79.61782	90.7887
1378.386	54.74459	57.98828	58.3754	62.88368	73.73166	75.78	89.98687	76.50813	88.56678
1378.595	46.96469	49.32029	52.15491	57.54937	66.18173	70.67356	81.09752	71.17723	84.78952
1378.805	48.29839	48.65352	53.48787	55.77126	63.07293	67.56529	80.65305	68.95603	81.23445
1379.014	54.30002	51.32059	59.93053	59.54974	66.40378	72.89375	87.5423	74.0648	85.67829
1379.223	42.51903	42.6526	46.82306	47.99205	56.63328	60.01663	73.7638	63.84725	74.3465
1379.433	47.63154	51.76511	52.15491	53.54863	61.07442	62.90288	80.43082	70.28875	81.45664
1379.642	43.63045	44.43065	46.82306	51.10374	59.74208	61.57076	75.76391	64.06937	75.01307
1379.851	44.74186	49.98706	46.82306	55.549	64.40527	65.78913	79.76412	67.84542	79.6791
1380.061	46.29784	46.43096	48.60034	53.77089	60.18619	64.67903	77.31954	66.5127	77.67938
1380.27	49.4098	46.87547	51.93275	51.77053	60.63031	67.7873	77.09731	68.06755	77.67938
1380.479	47.40926	47.76449	49.71115	53.54863	62.40676	64.45701	76.65284	65.17998	77.90157
1380.688	43.18588	44.87516	47.04522	50.88147	58.63179	60.23865	73.31934	61.40392	71.23581
1380.897	47.63154	47.98675	49.93331	51.77053	61.74059	64.01297	75.54167	66.5127	74.79088
1381.106	58.74568	58.65505	59.26404	63.32821	71.51109	74.66991	85.09773	76.50813	83.45637
1381.315	46.07556	46.43096	48.37818	51.54826	58.85385	62.0148	72.65263	63.40301	71.23581
1381.524	37.40653	38.65199	40.60257	43.32453	51.08186	54.68816	65.76339	56.73939	67.01416
1381.733	45.18643	43.98614	44.60146	50.88147	57.96562	60.9047	71.31923	63.40301	71.90238
1381.942	55.18916	51.98736	53.04355	57.3271	64.18322	68.23134	82.87539	72.73208	81.45664
1382.151	40.51849	40.43004	41.71337	45.32489	52.85832	56.2423	65.54115	57.40575	67.23635
1382.36	48.96524	50.65382	52.37707	54.88221	61.51853	63.1249	74.20827	65.84634	75.01307
1382.569	46.29784	48.43126	48.8225	51.10374	59.29796	61.57076	72.4304	66.06846	72.12458
1382.777	44.07501	47.09772	45.93442	48.21432	55.96711	60.68268	69.31913	62.95877	67.90293
1382.986	34.73914	35.09589	35.71504	38.657	47.75101	48.91566	59.76308	51.18637	58.57086
1383.195	36.96196	32.65107	35.04856	37.10116	45.97455	48.2496	57.09627	49.18729	57.90429
1383.404	35.40598	35.31814	37.93664	38.43474	46.19661	49.58172	57.76297	51.18637	60.57059
1383.612	24.95869	23.98308	25.2735	28.21063	34.64965	37.14863	48.65139	37.85913	48.35003
1383.821	37.8511	37.31845	39.04744	40.87963	48.19512	51.57989	59.54084	53.40758	58.79306
1384.03	62.52449	62.87792	63.48509	66.88442	71.73315	78.22222	87.98677	81.83903	88.34459
1384.238	48.29839	49.7648	49.48899	53.54863	58.18768	60.9047	70.20806	61.62605	68.12512
[truncated: 21 more rows]
