# Supplementary material for: Ratiometric fluorescent sensing of pyrophosphate with sp³-functionalized single-walled carbon nanotubes
Source: Nat Commun. 2024 Jan 24;15:706. doi: 10.1038/s41467-024-45052-1 (PMC10808354; doi:10.1038/s41467-024-45052-1)
Supplement: Supplementary file 4 — Source data [file 41467_2024_45052_MOESM4_ESM.zip › Fig. 2b.txt]

Wavelegnth	PL intensity	PL intensity	PL intensity	PL intensity	PL intensity	PL intensity	PL intensity	PL intensity	PL intensity
nm	a.u.	a.u.	a.u.	a.u.	a.u.	a.u.	a.u.	a.u.	a.u.
	[Cu]	0.001 mM	0.012 mM	0.125 mM	1.026 mM	1.927 mM	10.94 mM	19.95 mM	Dz-Alkyne
938.815	-0.00267	-0.00171	-5.55E-4	0.00193	7.08E-4	0.00118	0.00546	3.14E-4	0.0042
939.053	0.07106	0.08227	0.07932	0.07891	0.07156	0.06497	0.06347	0.06801	0.06126
939.29	0.04284	0.05474	0.04849	0.05059	0.04431	0.04741	0.04363	0.04422	0.04115
939.527	0.01645	0.02348	0.02327	0.02184	0.01939	0.0234	0.02319	0.01861	0.02105
939.764	-0.00904	0.00202	-0.00476	6E-4	0.00343	0.00333	0.01057	0.00251	0.00922
940	0.02782	0.03281	0.03261	0.03245	0.03263	0.02877	0.03522	0.03178	0.03081
940.237	0.0169	0.02908	0.0214	0.02582	0.02095	0.02268	0.0262	0.02227	0.02312
940.474	0.02418	0.03421	0.0256	0.03024	0.02445	0.03522	0.0286	0.02739	0.02962
940.711	0.0078	0.01088	0.01159	0.0152	0.01433	0.01408	0.01748	0.01788	0.01987
940.948	0.02191	0.02955	0.02841	0.02936	0.03146	0.02626	0.03071	0.03105	0.02933
941.185	0.01781	0.03048	0.0228	0.0267	0.02757	0.02483	0.03011	0.02849	0.02726
941.422	0.02373	0.03794	0.03027	0.0329	0.03029	0.03164	0.03191	0.03068	0.02755
941.658	0.00689	0.01508	0.01299	0.01122	0.01433	0.0173	0.01899	0.01568	0.01632
941.895	0.02691	0.03468	0.03541	0.0329	0.0338	0.03236	0.03522	0.03325	0.0311
942.132	-0.00859	-0.00358	-0.00476	-0.00161	-0.00241	0.00118	0.01087	6.79E-4	0.00863
942.369	0.0169	0.02861	0.0186	0.01918	0.01978	0.02232	0.0277	0.0241	0.02608
942.605	0.04102	0.04588	0.04195	0.03997	0.04119	0.04132	0.04093	0.04422	0.04027
942.842	0.02919	0.03375	0.03121	0.03821	0.03535	0.03307	0.03792	0.03691	0.03879
943.079	0.01144	0.01928	0.01393	0.02007	0.01628	0.0173	0.0247	0.01751	0.02312
943.315	0.01645	0.02208	0.0172	0.02051	0.01628	0.02053	0.0277	0.02263	0.02696
943.552	0.01645	0.01882	0.01813	0.02139	0.01978	0.02017	0.0262	0.02483	0.02548
943.789	0.05058	0.05427	0.0569	0.059	0.05443	0.05099	0.04604	0.05264	0.04766
944.025	0.05149	0.05801	0.0583	0.05723	0.0517	0.0492	0.05175	0.0541	0.05002
944.262	0.04148	0.05101	0.04429	0.05103	0.04625	0.04562	0.05355	0.0541	0.04825
944.498	0.04967	0.05287	0.0555	0.05988	0.05132	0.05243	0.05415	0.0541	0.04943
944.735	0.06059	0.06034	0.06064	0.06519	0.05521	0.0578	0.05535	0.0541	0.04795
944.971	0.04011	0.04681	0.04149	0.04573	0.04042	0.04203	0.04544	0.04313	0.04293
945.208	0.02873	0.03514	0.02841	0.03378	0.0338	0.03307	0.03882	0.03983	0.03997
945.444	0.02964	0.03654	0.03495	0.03644	0.03574	0.03558	0.03912	0.03764	0.03613
945.681	0.04922	0.04448	0.04709	0.04351	0.04003	0.0406	0.04604	0.04642	0.04263
945.917	0.0524	0.05661	0.05456	0.0559	0.05443	0.05099	0.05385	0.05264	0.05269
946.153	0.06515	0.06874	0.06064	0.05944	0.0626	0.05673	0.05686	0.06069	0.06156
946.39	0.05695	0.06081	0.06484	0.05856	0.05793	0.05673	0.05626	0.06179	0.05682
946.626	0.03602	0.03981	0.04476	0.04838	0.03652	0.0449	0.04904	0.04788	0.0447
946.862	0.06742	0.07434	0.06671	0.07227	0.06416	0.06389	0.06497	0.06801	0.06067
947.099	0.03602	0.04028	0.02981	0.0413	0.0408	0.03881	0.03972	0.03873	0.03702
947.335	0.04694	0.05427	0.04756	0.05369	0.04976	0.05243	0.05145	0.0541	0.04914
947.571	0.07152	0.0762	0.07605	0.07537	0.06689	0.07536	0.07038	0.07935	0.06983
947.807	0.06196	0.06827	0.06157	0.06785	0.06144	0.06067	0.06016	0.06728	0.0583
948.044	0.05149	0.05661	0.04616	0.06077	0.05482	0.05099	0.05475	0.06032	0.05328
948.28	0.02691	0.03048	0.02607	0.03113	0.03068	0.03451	0.03822	0.03947	0.03968
948.516	0.02919	0.03188	0.04055	0.03378	0.03691	0.04275	0.04273	0.05044	0.045
948.752	0.03829	0.04168	0.04242	0.0444	0.04197	0.04454	0.05145	0.04935	0.05032
948.988	0.05513	0.05847	0.05737	0.05546	0.05132	0.05493	0.05986	0.06252	0.06126
949.224	0.05559	0.05707	0.0569	0.0559	0.05871	0.05458	0.06076	0.06032	0.05889
949.46	0.04057	0.04168	0.04149	0.04528	0.05132	0.04275	0.05295	0.05227	0.0518
949.696	0.026	0.03095	0.027	0.03334	0.03341	0.03415	0.04093	0.03983	0.04234
949.932	0.0565	0.05801	0.05363	0.05811	0.05326	0.05458	0.05325	0.05886	0.05919
950.168	0.05741	0.06267	0.05877	0.06342	0.06416	0.05852	0.06227	0.06691	0.06244
950.404	0.05058	0.05801	0.0527	0.05634	0.06066	0.05314	0.06167	0.06874	0.06274
950.64	0.04239	0.05334	0.05083	0.05015	0.05248	0.05422	0.05776	0.05959	0.05771
950.876	0.04694	0.06034	0.0611	0.06254	0.0556	0.06389	0.06738	0.06618	0.06274
951.112	0.0342	0.03608	0.03868	0.03865	0.0408	0.04418	0.05145	0.05264	0.04973
951.348	0.04876	0.04588	0.04989	0.04971	0.04664	0.05243	0.05986	0.06106	0.05357
951.584	0.06515	0.0734	0.07185	0.07139	0.07234	0.06999	0.07399	0.08191	0.07368
951.819	0.07698	0.08787	0.08259	0.07979	0.08713	0.07895	0.08421	0.09289	0.08432
952.055	0.03602	0.03888	0.04055	0.04042	0.04392	0.04741	0.05355	0.0541	0.05328
952.291	0.03192	0.02861	0.03074	0.03997	0.03419	0.04024	0.04874	0.04679	0.04884
952.527	0.03146	0.03654	0.03074	0.03997	0.04042	0.04275	0.05565	0.05301	0.05682
952.763	0.01918	0.02675	0.01766	0.02626	0.02835	0.032	0.04664	0.04679	0.05062
952.998	0.03647	0.03888	0.03822	0.04528	0.04431	0.0449	0.05896	0.0574	0.05889
953.234	0.07834	0.07714	0.07885	0.08289	0.08246	0.07966	0.08511	0.09326	0.08284
953.47	0.08972	0.0916	0.08866	0.09174	0.08947	0.08504	0.09172	0.09875	0.08994
953.705	0.07834	0.08553	0.06998	0.082	0.07973	0.07644	0.08331	0.09033	0.08137
953.941	0.03738	0.03841	0.03635	0.03821	0.04898	0.04956	0.05956	0.05886	0.0586
954.176	0.05286	0.05054	0.0611	0.05103	0.06767	0.06855	0.07429	0.07752	0.07516
954.412	0.04239	0.04868	0.04569	0.04971	0.05793	0.05888	0.06918	0.07167	0.06747
954.648	0.07925	0.0902	0.07885	0.08599	0.08635	0.08791	0.09653	0.1024	0.09083
954.883	0.08016	0.08927	0.08493	0.09041	0.09102	0.08862	0.09683	0.1046	0.09999
955.119	0.06423	0.0748	0.07231	0.07183	0.07312	0.07393	0.08751	0.0896	0.0858
955.354	0.06196	0.07434	0.06578	0.06873	0.06883	0.07357	0.083	0.08813	0.08491
955.59	0.08062	0.09253	0.08306	0.08687	0.08869	0.0897	0.09382	0.10021	0.09822
955.825	0.06287	0.0692	0.06251	0.06475	0.07312	0.07429	0.08451	0.08923	0.08669
956.06	0.05695	0.05754	0.05643	0.06033	0.06377	0.06533	0.0806	0.08996	0.08077
956.296	0.05468	0.06081	0.05877	0.06033	0.06494	0.06604	0.08391	0.08704	0.08343
956.531	0.08062	0.08927	0.08726	0.09174	0.08674	0.09113	0.10434	0.10789	0.10117
956.767	0.08836	0.0902	0.09007	0.09483	0.0953	0.09687	0.10915	0.11485	0.10857
957.002	0.07106	0.07014	0.06484	0.07758	0.08363	0.08755	0.09743	0.09765	0.0994
957.237	0.06332	0.06501	0.06437	0.06873	0.07545	0.07715	0.09262	0.09875	0.09556
957.472	0.06241	0.07014	0.06951	0.07006	0.07662	0.0836	0.09382	0.10497	0.10354
957.708	0.08381	0.0846	0.08212	0.08731	0.0883	0.09364	0.10795	0.11485	0.11211
957.943	0.09518	0.09626	0.0882	0.09881	0.10037	0.10224	0.11637	0.12656	0.12039
958.178	0.08836	0.0972	0.091	0.09749	0.10504	0.10762	0.11577	0.12436	0.11951
958.413	0.09291	0.09207	0.09333	0.09351	0.10776	0.10762	0.11787	0.12509	0.1198
958.648	0.08016	0.08133	0.07885	0.08422	0.09141	0.09651	0.11005	0.11375	0.11537
958.884	0.07698	0.0846	0.07465	0.0882	0.0883	0.09364	0.11156	0.10936	0.11537
959.119	0.08244	0.0846	0.07792	0.0882	0.09842	0.0983	0.11757	0.12399	0.12276
959.354	0.09109	0.09067	0.08026	0.09528	0.10465	0.10332	0.12689	0.13095	0.12926
959.589	0.09018	0.10326	0.08913	0.10235	0.11165	0.11156	0.12989	0.13607	0.13399
959.824	0.09837	0.11306	0.10641	0.1028	0.11983	0.11801	0.13891	0.14668	0.13961
960.059	0.09154	0.093	0.09053	0.09749	0.10582	0.11084	0.1332	0.13863	0.13429
960.294	0.09883	0.0944	0.0882	0.10943	0.10737	0.12016	0.1371	0.14229	0.13547
960.529	0.09837	0.10093	0.09567	0.10457	0.11282	0.11693	0.13891	0.14229	0.14346
960.764	0.09336	0.10326	0.10034	0.10457	0.11127	0.12088	0.13891	0.14192	0.14759
960.999	0.1011	0.10513	0.10174	0.11341	0.12022	0.12518	0.15033	0.15363	0.15587
961.234	0.09974	0.09953	0.10501	0.10988	0.12645	0.12769	0.14973	0.15546	0.16149
961.468	0.08654	0.0888	0.08399	0.09395	0.10504	0.11407	0.14282	0.14558	0.14966
961.703	0.11248	0.11446	0.10641	0.11917	0.12684	0.13342	0.16295	0.16717	0.16533
961.938	0.07789	0.0832	0.08166	0.09041	0.10504	0.11514	0.14432	0.14485	0.15055
962.173	0.11157	0.12006	0.12089	0.12138	0.13813	0.14632	0.17227	0.17961	0.17302
962.408	0.09382	0.09813	0.09707	0.10634	0.12061	0.12733	0.15754	0.16461	0.16445
962.642	0.10975	0.10793	0.10361	0.11695	0.13229	0.1327	0.16446	0.17156	0.1745
962.877	0.11794	0.12193	0.11996	0.13023	0.14396	0.14811	0.18008	0.18949	0.18662
963.112	0.13433	0.13359	0.13958	0.14394	0.1572	0.16209	0.1897	0.2012	0.19874
963.347	0.14844	0.15085	0.14565	0.15013	0.1646	0.17105	0.20263	0.21438	0.21146
963.581	0.09336	0.10233	0.0882	0.1028	0.11905	0.13844	0.16926	0.17522	0.18278
963.816	0.11339	0.11633	0.10688	0.12138	0.13579	0.14704	0.1897	0.19169	0.1952
964.051	0.13296	0.13032	0.12603	0.1435	0.15759	0.16424	0.20323	0.20742	0.21205
964.285	0.17074	0.17371	0.16574	0.1727	0.18795	0.19327	0.23088	0.23889	0.23896
964.52	0.16346	0.16998	0.16947	0.17314	0.18834	0.18825	0.23358	0.23926	0.2425
964.754	0.15208	0.15645	0.15313	0.16296	0.18173	0.18467	0.22697	0.23267	0.23777
964.989	0.16846	0.17325	0.16247	0.17181	0.19146	0.19757	0.23719	0.24731	0.24576
965.223	0.12659	0.13032	0.1237	0.13775	0.15915	0.17284	0.21675	0.22023	0.22624
965.458	0.16254	0.16065	0.15826	0.17712	0.1899	0.2008	0.242	0.25024	0.25108
965.692	0.19486	0.19611	0.19049	0.20234	0.21676	0.22338	0.26755	0.27951	0.27739
965.927	0.16254	0.16112	0.16387	0.17314	0.19496	0.20187	0.25192	0.25975	0.2632
966.161	0.13751	0.13406	0.1279	0.14306	0.16888	0.18216	0.23899	0.23853	0.24901
966.395	0.15435	0.14992	0.14005	0.1581	0.18134	0.19614	0.25222	0.25792	0.26172
966.63	0.15299	0.15085	0.15079	0.16562	0.19379	0.20259	0.26063	0.26194	0.26852
966.864	0.17074	0.16718	0.16387	0.18376	0.20703	0.22087	0.27326	0.28207	0.28656
967.098	0.19668	0.20124	0.19563	0.20942	0.23311	0.24165	0.2976	0.30549	0.30992
967.333	0.16072	0.16718	0.15873	0.17402	0.20391	0.21585	0.27386	0.28353	0.28892
967.567	0.17984	0.17978	0.16901	0.18464	0.21365	0.22768	0.29189	0.29378	0.3043
967.801	0.23537	0.2353	0.22039	0.23862	0.26075	0.27212	0.33006	0.33952	0.34273
968.035	0.21625	0.21337	0.20497	0.22446	0.24518	0.25957	0.32555	0.32671	0.33653
968.27	0.234	0.22784	0.22272	0.23552	0.25725	0.28	0.33607	0.34574	0.34983
968.504	0.2026	0.20591	0.19563	0.2165	0.24206	0.26029	0.32736	0.32927	0.34392
968.738	0.20715	0.20637	0.20404	0.22136	0.24479	0.26782	0.32916	0.33257	0.34628
968.972	0.24037	0.23763	0.23067	0.24923	0.2736	0.29111	0.35741	0.36623	0.37496
969.206	0.21534	0.2241	0.21338	0.23109	0.26231	0.27642	0.34509	0.35269	0.36343
969.44	0.23309	0.23623	0.22226	0.24392	0.27437	0.29183	0.36282	0.37026	0.38324
969.674	0.25858	0.26376	0.25122	0.26383	0.2989	0.31261	0.38116	0.38928	0.39921
969.908	0.25039	0.25023	0.23814	0.25675	0.29423	0.30903	0.38446	0.39038	0.40098
970.142	0.23673	0.24417	0.23347	0.24569	0.28683	0.3015	0.38176	0.3816	0.40128
970.376	0.23218	0.23017	0.22132	0.24083	0.28294	0.30079	0.38386	0.38343	0.40098
970.61	0.22171	0.21431	0.20871	0.228	0.27437	0.28609	0.37575	0.37172	0.39211
970.844	0.23992	0.23157	0.22226	0.24658	0.28644	0.3058	0.39498	0.39404	0.40896
971.078	0.23673	0.2283	0.22132	0.24569	0.28995	0.3058	0.39678	0.39441	0.4134
971.312	0.26085	0.2591	0.24468	0.27135	0.31291	0.33233	0.42353	0.42295	0.43912
971.546	0.29044	0.28896	0.27271	0.30453	0.34484	0.35562	0.44608	0.44673	0.46159
971.779	0.27678	0.27449	0.25823	0.28463	0.33199	0.3463	0.44217	0.44234	0.45716
972.013	0.29727	0.30389	0.28298	0.31294	0.35145	0.37139	0.4611	0.46503	0.47815
972.247	0.31684	0.31835	0.3026	0.32931	0.36936	0.38967	0.47854	0.48406	0.49737
972.481	0.34688	0.34961	0.33436	0.36205	0.39739	0.41619	0.50468	0.5093	0.52161
972.714	0.35461	0.35847	0.3381	0.36205	0.40556	0.42371	0.5122	0.51882	0.53137
972.948	0.33459	0.34121	0.32502	0.34302	0.39116	0.41081	0.50589	0.50748	0.52871
973.182	0.33686	0.33795	0.32409	0.34656	0.39583	0.41619	0.5128	0.51406	0.53314
973.415	0.33914	0.34261	0.32269	0.34479	0.39622	0.4187	0.51941	0.51553	0.53965
973.649	0.34779	0.34401	0.32783	0.35541	0.40556	0.42945	0.52993	0.52833	0.54734
973.883	0.3487	0.34868	0.32409	0.35497	0.40479	0.42909	0.53534	0.53126	0.55414
974.116	0.33186	0.32675	0.30634	0.34037	0.39544	0.42085	0.52933	0.52138	0.54911
974.35	0.37145	0.36827	0.3381	0.37134	0.42581	0.45023	0.55939	0.55358	0.57808
974.583	0.37145	0.36781	0.34464	0.3762	0.43437	0.45561	0.5651	0.5598	0.58015
974.817	0.39831	0.38693	0.3666	0.39523	0.45578	0.4746	0.58674	0.58432	0.60085
975.05	0.41469	0.407	0.38902	0.41735	0.47641	0.49754	0.60176	0.60444	0.62303
975.284	0.42516	0.414	0.39509	0.42133	0.4807	0.50292	0.61228	0.61396	0.62923
975.517	0.40877	0.40186	0.38154	0.40983	0.47018	0.49396	0.60687	0.60335	0.62273
975.751	0.42425	0.41633	0.40023	0.42841	0.48615	0.51009	0.62491	0.62054	0.64077
975.984	0.42926	0.41773	0.39602	0.43239	0.48809	0.51439	0.62881	0.62347	0.64668
976.217	0.44382	0.43312	0.41144	0.44743	0.50016	0.53051	0.64625	0.6425	0.66531
976.451	0.4552	0.44479	0.42031	0.45805	0.51301	0.54126	0.65346	0.65055	0.6724
976.684	0.44428	0.43499	0.41471	0.44566	0.50561	0.53481	0.65226	0.64835	0.66738
976.917	0.47705	0.46812	0.446	0.47707	0.53481	0.5642	0.67931	0.67287	0.69428
977.151	0.50526	0.49984	0.4801	0.51025	0.56167	0.59036	0.70245	0.70141	0.72148
977.384	0.48114	0.47372	0.45068	0.48283	0.54571	0.57531	0.69103	0.68092	0.70729
977.617	0.47067	0.46298	0.4376	0.47	0.53753	0.56922	0.68652	0.67689	0.70759
977.85	0.50617	0.49611	0.47403	0.50273	0.57062	0.59466	0.71117	0.70544	0.72769
978.083	0.55032	0.53624	0.51327	0.54388	0.61111	0.63337	0.74543	0.74715	0.7611
978.316	0.5526	0.54043	0.51514	0.54919	0.615	0.63767	0.75054	0.75044	0.76642
978.55	0.579	0.56749	0.5413	0.57352	0.63797	0.66491	0.77609	0.77094	0.78919
978.783	0.5881	0.57636	0.54784	0.58369	0.64536	0.67351	0.7815	0.77935	0.79303
979.016	0.55624	0.5451	0.51514	0.54919	0.62123	0.65201	0.76466	0.7552	0.77736
979.249	0.55897	0.54977	0.52074	0.55405	0.62551	0.6538	0.76977	0.75813	0.78416
979.482	0.56716	0.55256	0.52028	0.5598	0.63135	0.65953	0.78059	0.76654	0.79244
979.715	0.58764	0.57123	0.54083	0.5775	0.64809	0.67566	0.79021	0.78155	0.80249
979.948	0.6013	0.58569	0.55484	0.59741	0.66366	0.69	0.80344	0.79618	0.81639
980.181	0.61177	0.59689	0.56979	0.60493	0.67378	0.69896	0.81185	0.8046	0.82526
980.414	0.63361	0.61882	0.59221	0.62793	0.69519	0.72619	0.8368	0.82948	0.84241
980.646	0.64499	0.63375	0.60295	0.63811	0.7057	0.73515	0.84161	0.83534	0.85276
980.879	0.67048	0.65708	0.62724	0.66244	0.73334	0.76275	0.86325	0.86132	0.87493
981.112	0.63361	0.61928	0.59081	0.63059	0.69986	0.73157	0.8398	0.82985	0.8501
981.345	0.64181	0.62488	0.59595	0.63457	0.71349	0.73981	0.84581	0.8368	0.85394
981.578	0.64181	0.62675	0.59548	0.63678	0.71154	0.73981	0.84732	0.8357	0.85778
981.811	0.67185	0.65894	0.62911	0.66642	0.74074	0.76669	0.87317	0.86132	0.88321
982.043	0.68277	0.66734	0.63425	0.67173	0.74658	0.77207	0.87858	0.86644	0.88351
982.276	0.69961	0.6804	0.652	0.68589	0.76409	0.78533	0.88729	0.88071	0.89918
982.509	0.72009	0.7042	0.66882	0.70447	0.78122	0.8011	0.90232	0.89279	0.90775
982.741	0.72464	0.707	0.66975	0.71243	0.78044	0.80181	0.90683	0.89352	0.91041
982.974	0.75013	0.73406	0.69918	0.73854	0.80341	0.82833	0.92426	0.91474	0.92904
983.207	0.73238	0.71633	0.67909	0.72571	0.79134	0.81543	0.91224	0.90193	0.91692
983.439	0.74785	0.73033	0.69965	0.74075	0.80692	0.82905	0.92636	0.91694	0.92904
983.672	0.75149	0.73592	0.69825	0.74429	0.81626	0.83837	0.92606	0.91803	0.932
983.904	0.77243	0.75505	0.723	0.76243	0.83105	0.85163	0.94109	0.93194	0.94087
984.137	0.79291	0.77465	0.74215	0.78278	0.8509	0.86525	0.95642	0.94401	0.9521
984.369	0.79837	0.78445	0.75243	0.78632	0.85285	0.87349	0.95822	0.9495	0.95476
984.602	0.82068	0.80311	0.77298	0.80844	0.87426	0.89213	0.97265	0.96817	0.966
984.834	0.83023	0.81524	0.78279	0.81861	0.88321	0.90037	0.98016	0.97402	0.97309
985.067	0.8225	0.80824	0.77812	0.80932	0.87776	0.89499	0.96754	0.95902	0.96629
985.299	0.82068	0.80871	0.77719	0.80888	0.87776	0.89428	0.96844	0.95865	0.96245
985.531	0.81339	0.79891	0.76925	0.80534	0.86764	0.88388	0.96544	0.9517	0.95979
985.764	0.83524	0.82084	0.7884	0.82038	0.88711	0.90359	0.97475	0.96597	0.96452
985.996	0.89532	0.87589	0.84352	0.87126	0.93149	0.94409	1.00661	1	1
986.228	0.84844	0.83017	0.79914	0.82835	0.89684	0.90825	0.97686	0.96451	0.96866
986.461	0.84889	0.83577	0.80335	0.83321	0.90268	0.90933	0.97325	0.96377	0.9657
986.693	0.85618	0.84277	0.80848	0.84206	0.90579	0.91757	0.97836	0.96524	0.96896
986.925	0.86391	0.85443	0.81783	0.85401	0.90969	0.92832	0.98287	0.96743	0.96718
987.157	0.87029	0.85816	0.8281	0.8571	0.91553	0.93334	0.98467	0.97146	0.96984
987.389	0.86209	0.84697	0.81923	0.85047	0.91008	0.92223	0.97746	0.96231	0.96156
987.621	0.89532	0.88196	0.85706	0.88011	0.94122	0.94696	0.99579	0.98829	0.97753
987.854	0.88257	0.86423	0.83885	0.86639	0.92487	0.93226	0.98317	0.96597	0.96452
988.086	0.90488	0.89362	0.86641	0.89559	0.94706	0.95269	0.99639	0.9839	0.97546
988.318	0.88667	0.87403	0.85052	0.87391	0.93032	0.93979	0.97505	0.96999	0.96068
988.55	0.87347	0.86283	0.83558	0.86153	0.92098	0.92832	0.96814	0.95389	0.95151
988.782	0.92354	0.91695	0.89443	0.91196	0.9673	0.96524	1	0.99268	0.97516
989.014	0.90488	0.89642	0.87154	0.89426	0.9455	0.94875	0.97836	0.97182	0.95654
989.246	0.93173	0.92022	0.8963	0.92169	0.96574	0.97205	0.99459	0.9861	0.97221
989.478	0.92809	0.91322	0.88789	0.91771	0.96068	0.96309	0.98467	0.97439	0.9589
989.71	0.91489	0.90435	0.87575	0.90532	0.95173	0.94983	0.97115	0.95792	0.94678
989.941	0.93583	0.92862	0.90237	0.92568	0.96847	0.96739	0.98317	0.97439	0.95624
990.173	0.94629	0.93748	0.91919	0.93497	0.97548	0.97742	0.98257	0.97475	0.9589
990.405	0.94629	0.93795	0.91639	0.93629	0.9747	0.97455	0.98016	0.97182	0.95181
990.637	0.95176	0.94961	0.92947	0.94514	0.98326	0.97778	0.98497	0.97658	0.9521
990.869	0.96359	0.95848	0.94068	0.95532	0.99299	0.98495	0.98377	0.98134	0.95328
991.1	0.97815	0.97621	0.95656	0.96859	0.99689	0.99355	0.98828	0.9817	0.95388
991.332	0.98999	0.986	0.9673	0.97876	1.00895	1	0.98828	0.98792	0.95565
991.564	0.95995	0.94495	0.9276	0.94912	0.97898	0.96703	0.95582	0.96012	0.92815
991.796	0.94857	0.94168	0.92153	0.93895	0.9708	0.96237	0.9456	0.94731	0.91721
992.027	0.94584	0.93981	0.92246	0.93939	0.97392	0.96488	0.94169	0.94145	0.90805
992.259	0.98134	0.97807	0.9659	0.97832	0.99961	0.99104	0.96123	0.9667	0.92667
992.49	0.98726	0.98227	0.9701	0.98009	1	0.9871	0.96033	0.96451	0.91899
992.722	0.96222	0.95894	0.94768	0.9562	0.98093	0.96739	0.93778	0.93743	0.89859
992.954	0.98953	0.9916	0.97898	0.98407	1.00195	0.98602	0.95191	0.95389	0.91574
993.185	0.99818	0.99907	0.98599	0.99159	1.00545	0.99068	0.94921	0.95682	0.91189
993.417	0.9736	0.97527	0.9659	0.97478	0.98832	0.97169	0.92727	0.93633	0.89031
993.648	0.9645	0.97061	0.95983	0.9677	0.98482	0.96452	0.91915	0.92243	0.87966
993.879	0.98453	0.993	0.98505	0.99292	1.00701	0.97706	0.93147	0.9367	0.8906
994.111	1	1	0.99766	1	1.00779	0.98495	0.92997	0.93779	0.88587
994.342	0.99226	0.99347	0.99019	0.99867	1.00039	0.97491	0.91524	0.92682	0.87493
994.574	0.97451	0.9804	0.97571	0.98009	0.98793	0.95879	0.89901	0.91218	0.85956
994.805	0.9868	0.9888	0.98832	0.98629	0.99416	0.96309	0.89541	0.91255	0.85365
995.036	0.9645	0.97014	0.96777	0.96903	0.97197	0.94732	0.87888	0.88913	0.8365
995.268	0.9909	0.9986	1	1.0031	0.99455	0.96775	0.89661	0.90596	0.85217
995.499	0.9909	0.99627	1.00187	1.00044	0.99533	0.96273	0.88879	0.90267	0.84596
995.73	0.96723	0.96827	0.97524	0.97655	0.97392	0.94302	0.86535	0.87632	0.8223
995.961	0.93309	0.93701	0.94628	0.94603	0.94394	0.91399	0.84101	0.84229	0.79392
996.192	0.92991	0.93935	0.94862	0.94426	0.9381	0.90574	0.83229	0.83717	0.78801
996.424	0.95858	0.96501	0.97758	0.97036	0.95835	0.92653	0.84281	0.854	0.80072
996.655	0.96268	0.97294	0.98739	0.97169	0.9638	0.92725	0.8392	0.85217	0.79126
996.886	0.94629	0.95941	0.97244	0.96328	0.94784	0.91363	0.82688	0.839	0.78002
997.117	0.94402	0.96547	0.97151	0.96815	0.94784	0.9147	0.81816	0.84156	0.7747
997.348	0.92763	0.94495	0.95609	0.94824	0.93304	0.89929	0.80494	0.81741	0.75667
997.579	0.93264	0.94448	0.96543	0.94868	0.93771	0.89786	0.80163	0.81448	0.75312
997.81	0.94629	0.96407	0.97991	0.96461	0.94316	0.90503	0.80284	0.8196	0.75489
998.041	0.94584	0.96128	0.98038	0.96593	0.93616	0.90216	0.79382	0.81997	0.75134
998.272	0.90442	0.92255	0.94208	0.92877	0.90735	0.86525	0.76406	0.78191	0.72148
998.503	0.91034	0.92815	0.95049	0.93718	0.91046	0.86274	0.76587	0.77606	0.72178
998.734	0.91899	0.93515	0.95889	0.94337	0.91241	0.86955	0.76376	0.77899	0.71616
998.965	0.9249	0.95614	0.9701	0.95355	0.92059	0.876	0.76617	0.78704	0.71557
999.196	0.8935	0.92255	0.94581	0.92523	0.89295	0.84876	0.74002	0.75703	0.69369
999.426	0.89668	0.92255	0.94348	0.92789	0.891	0.84984	0.73461	0.75557	0.69132
999.657	0.93719	0.95988	0.98552	0.96461	0.92565	0.87815	0.75655	0.78594	0.71143
999.888	0.92445	0.94541	0.97711	0.95399	0.91553	0.86095	0.74212	0.76618	0.69251
1000.119	0.87575	0.89876	0.9346	0.91019	0.87348	0.82296	0.70696	0.72849	0.65969
1000.349	0.87165	0.90016	0.93787	0.90179	0.86258	0.81973	0.69974	0.71934	0.65437
1000.58	0.87029	0.89082	0.92947	0.9009	0.86336	0.814	0.69253	0.71568	0.64904
1000.811	0.86528	0.88569	0.91919	0.89426	0.85752	0.80934	0.68652	0.708	0.64461
1001.041	0.87529	0.90016	0.93647	0.91108	0.86764	0.81507	0.69163	0.71678	0.64727
1001.272	0.86164	0.89362	0.92993	0.90931	0.85947	0.80181	0.68141	0.71349	0.63692
1001.503	0.84798	0.87916	0.91405	0.89249	0.8474	0.78927	0.66578	0.69336	0.62214
1001.733	0.82523	0.86143	0.89303	0.87745	0.82093	0.77099	0.64985	0.66958	0.60351
1001.964	0.79064	0.82177	0.85846	0.83985	0.79446	0.74268	0.6237	0.64103	0.57779
1002.194	0.792	0.82457	0.865	0.84737	0.79407	0.74375	0.62521	0.64177	0.57927
1002.425	0.78927	0.82784	0.86454	0.84073	0.79018	0.73909	0.61619	0.63591	0.57454
1002.655	0.79974	0.83437	0.88042	0.84825	0.79991	0.74949	0.61679	0.64433	0.58104
1002.886	0.78927	0.8255	0.87201	0.8425	0.79212	0.73659	0.61198	0.63518	0.57158
1003.116	0.82295	0.85723	0.89677	0.87126	0.82015	0.75558	0.62791	0.66079	0.58755
1003.346	0.80292	0.83764	0.88275	0.85356	0.79952	0.74053	0.61379	0.64433	0.57188
1003.577	0.78882	0.82224	0.86781	0.83941	0.78317	0.72655	0.59966	0.62567	0.55827
1003.807	0.77835	0.81524	0.85753	0.83012	0.7746	0.71508	0.58854	0.61798	0.54822
1004.037	0.74603	0.77792	0.8211	0.79561	0.74152	0.6882	0.56209	0.58322	0.52368
1004.268	0.75878	0.79238	0.84165	0.81109	0.75553	0.6986	0.57081	0.59822	0.53226
1004.498	0.75514	0.79844	0.84632	0.81198	0.7567	0.70146	0.5696	0.59859	0.53462
1004.728	0.74603	0.78118	0.83044	0.8018	0.74346	0.68569	0.55908	0.58322	0.51984
1004.958	0.73101	0.76765	0.82156	0.78764	0.72906	0.66813	0.54857	0.57554	0.51097
1005.188	0.70644	0.73966	0.79821	0.76597	0.70921	0.65129	0.53023	0.55797	0.49205
1005.418	0.69824	0.73592	0.79494	0.76729	0.69986	0.6452	0.52602	0.55175	0.48525
1005.649	0.70598	0.74152	0.80101	0.77128	0.70843	0.65165	0.53083	0.55395	0.48938
1005.879	0.73056	0.76625	0.8295	0.79561	0.72906	0.66957	0.54736	0.57627	0.50239
1006.109	0.69005	0.72986	0.78933	0.75491	0.6948	0.63731	0.5158	0.54187	0.47933
1006.339	0.68095	0.72379	0.78092	0.75181	0.69208	0.63122	0.51039	0.53748	0.47253
1006.569	0.66729	0.707	0.76364	0.735	0.67612	0.61796	0.49807	0.52394	0.46159
1006.799	0.65956	0.6986	0.7571	0.72969	0.67651	0.61473	0.49326	0.52504	0.45982
1007.029	0.66047	0.69673	0.75757	0.72836	0.66794	0.61115	0.48815	0.51882	0.45627
1007.259	0.66502	0.70653	0.76551	0.73632	0.67923	0.61832	0.49477	0.52797	0.4613
1007.489	0.66047	0.7014	0.76037	0.72969	0.67067	0.60792	0.49116	0.52028	0.45597
1007.718	0.65318	0.69533	0.74963	0.72261	0.65704	0.59932	0.48395	0.51187	0.45006
1007.948	0.64727	0.6916	0.74916	0.71774	0.65471	0.59753	0.47944	0.50638	0.44592
1008.178	0.59447	0.63981	0.70011	0.6766	0.60916	0.55918	0.44608	0.4643	0.41547
1008.408	0.61768	0.65941	0.72113	0.68899	0.62668	0.57316	0.4566	0.48186	0.42611
1008.638	0.60904	0.65334	0.70899	0.68456	0.61772	0.56528	0.45058	0.47674	0.41961
1008.867	0.61313	0.65941	0.71553	0.68854	0.62239	0.56599	0.45419	0.48113	0.42138
1009.097	0.60949	0.65008	0.71273	0.68501	0.6185	0.56671	0.45028	0.47491	0.4199
1009.327	0.55624	0.60015	0.65667	0.63059	0.5714	0.52155	0.41602	0.43356	0.38797
1009.556	0.58446	0.62815	0.69171	0.66156	0.59826	0.54807	0.43526	0.45734	0.40837
1009.786	0.584	0.62861	0.68563	0.65802	0.59592	0.54485	0.43496	0.45917	0.40453
1010.016	0.57854	0.61508	0.6805	0.65138	0.59125	0.53804	0.43015	0.45332	0.40098
1010.245	0.56898	0.60762	0.67022	0.64342	0.57918	0.52621	0.42083	0.44527	0.39359
1010.475	0.56352	0.60295	0.66695	0.63723	0.57879	0.52155	0.41993	0.44124	0.39241
1010.704	0.58764	0.62815	0.68937	0.65979	0.59631	0.53911	0.43255	0.46064	0.4066
1010.934	0.53166	0.57309	0.63472	0.60847	0.55388	0.50077	0.39829	0.42295	0.37585
1011.163	0.52119	0.5661	0.62958	0.60006	0.54298	0.49252	0.39198	0.41453	0.36757
1011.393	0.51437	0.55723	0.62117	0.59166	0.53714	0.48607	0.38867	0.41234	0.36432
1011.622	0.50117	0.5451	0.60809	0.57927	0.52468	0.47425	0.37665	0.3977	0.35427
1011.851	0.49798	0.53903	0.60015	0.57573	0.51923	0.47066	0.37424	0.3955	0.35308
1012.081	0.49115	0.53204	0.59501	0.566	0.5095	0.46421	0.36943	0.38745	0.34717
1012.31	0.49207	0.53577	0.60249	0.57308	0.51262	0.4703	0.37154	0.39294	0.34894
1012.539	0.50117	0.5423	0.6109	0.58148	0.52001	0.4721	0.37755	0.3999	0.35397
1012.769	0.53803	0.58103	0.65153	0.61953	0.55622	0.50507	0.4052	0.43136	0.37881
1012.998	0.48387	0.5255	0.58988	0.56379	0.50717	0.45812	0.36673	0.38892	0.34628
1013.227	0.46931	0.50964	0.58147	0.55273	0.49627	0.44988	0.35922	0.37721	0.33889
1013.456	0.44473	0.48305	0.55204	0.52397	0.47213	0.42801	0.34359	0.35672	0.31967
1013.686	0.4197	0.45879	0.52822	0.50229	0.45306	0.40866	0.32766	0.33915	0.3043
1013.915	0.44291	0.48211	0.54643	0.52353	0.47018	0.42586	0.34148	0.35745	0.32115
1014.144	0.47887	0.51711	0.5852	0.56113	0.506	0.45382	0.36763	0.38745	0.3451
1014.373	0.46885	0.50637	0.57026	0.54476	0.49121	0.44199	0.35952	0.37794	0.33623
1014.602	0.4511	0.48958	0.55157	0.52662	0.47836	0.42622	0.34629	0.36074	0.32618
1014.831	0.43017	0.46905	0.52915	0.5045	0.45695	0.4101	0.33156	0.34501	0.31051
1015.06	0.41469	0.45505	0.5156	0.4899	0.44644	0.40114	0.32345	0.33696	0.3043
1015.289	0.4288	0.47185	0.53149	0.50627	0.45734	0.41511	0.33247	0.34976	0.31435
1015.518	0.3974	0.44246	0.49458	0.47309	0.43009	0.38752	0.31173	0.32159	0.29395
1015.747	0.40923	0.44852	0.50393	0.48371	0.43593	0.3954	0.31804	0.33257	0.29898
1015.976	0.44246	0.48305	0.53289	0.51601	0.46084	0.42049	0.34028	0.35562	0.32145
1016.205	0.42516	0.46392	0.51607	0.49964	0.44488	0.40615	0.32766	0.34318	0.31228
1016.434	0.41105	0.44712	0.50766	0.48681	0.43748	0.39791	0.32195	0.3344	0.304
1016.662	0.40286	0.43919	0.50066	0.48017	0.43048	0.3954	0.31984	0.3322	0.29898
1016.891	0.42152	0.46019	0.5128	0.49698	0.44605	0.40794	0.33126	0.34757	0.31287
1017.12	0.40786	0.44479	0.49972	0.48459	0.43554	0.39576	0.32375	0.33806	0.304
1017.349	0.39239	0.42473	0.47917	0.46203	0.41607	0.37999	0.30812	0.32195	0.29129
1017.577	0.39558	0.42986	0.48851	0.46778	0.4223	0.38322	0.31383	0.32818	0.29631
1017.806	0.4065	0.44199	0.50253	0.48017	0.43242	0.39433	0.32465	0.33769	0.304
1018.035	0.39512	0.42753	0.48758	0.46911	0.42347	0.38107	0.31413	0.32891	0.29661
1018.263	0.37555	0.41166	0.46562	0.4523	0.40673	0.36996	0.30481	0.31647	0.28804
1018.492	0.38738	0.42286	0.47917	0.46336	0.41646	0.37712	0.30902	0.32342	0.29188
1018.721	0.35689	0.39067	0.44787	0.43328	0.38844	0.35132	0.28858	0.29963	0.26941
1018.949	0.35416	0.38833	0.44507	0.42575	0.38493	0.3506	0.29189	0.29817	0.2697
1019.178	0.38511	0.42193	0.47123	0.45363	0.40907	0.37139	0.30932	0.32122	0.28833
1019.406	0.35143	0.38227	0.43713	0.42354	0.38337	0.34845	0.28618	0.29451	0.26852
1019.635	0.35734	0.3958	0.44507	0.43062	0.38766	0.35419	0.28919	0.29854	0.27177
1019.863	0.36463	0.39767	0.44927	0.43505	0.39116	0.35992	0.29399	0.30403	0.27739
1020.091	0.35643	0.39067	0.4376	0.42089	0.38337	0.35024	0.28949	0.29451	0.2703
1020.32	0.36281	0.4	0.446	0.43239	0.3935	0.35956	0.2961	0.30329	0.27621
1020.548	0.36008	0.39673	0.4418	0.42841	0.3861	0.35526	0.2946	0.30037	0.27503
1020.776	0.3405	0.37294	0.42218	0.40629	0.36936	0.34021	0.28197	0.28573	0.26497
1021.005	0.36281	0.39953	0.44273	0.42841	0.38649	0.35455	0.2967	0.30183	0.28035
1021.233	0.371	0.40326	0.45114	0.43858	0.39895	0.361	0.30361	0.31171	0.28715
1021.461	0.35052	0.38274	0.43199	0.41868	0.37987	0.34344	0.28768	0.29488	0.27266
1021.689	0.35052	0.38553	0.43152	0.42222	0.38299	0.34738	0.29039	0.29634	0.27237
1021.918	0.33186	0.36361	0.41471	0.40098	0.36274	0.33197	0.27386	0.28353	0.25699
1022.146	0.35689	0.39067	0.43573	0.42531	0.38688	0.34989	0.29099	0.30476	0.27384
1022.374	0.34824	0.3804	0.42685	0.41469	0.37598	0.34379	0.28498	0.29597	0.27
1022.602	0.34915	0.37947	0.43012	0.41514	0.3787	0.34487	0.28678	0.30073	0.27355
1022.83	0.33095	0.36454	0.4091	0.39346	0.36041	0.33018	0.27506	0.2828	0.25995
1023.058	0.32184	0.35101	0.39742	0.3824	0.3499	0.32372	0.26935	0.27475	0.25315
1023.286	0.27997	0.31228	0.34978	0.33772	0.31175	0.28824	0.2405	0.24145	0.22565
1023.514	0.29317	0.32068	0.36379	0.35497	0.32771	0.29756	0.25102	0.25353	0.23452
1023.742	0.33368	0.35707	0.39883	0.38815	0.35496	0.32444	0.27296	0.28024	0.25758
1023.97	0.3355	0.35894	0.40069	0.3939	0.35846	0.32731	0.27656	0.28463	0.2629
1024.198	0.31365	0.33561	0.3764	0.37267	0.33627	0.30652	0.25973	0.26487	0.24398
1024.426	0.30682	0.33795	0.375	0.37001	0.33355	0.30688	0.26003	0.26487	0.24516
1024.654	0.31684	0.34121	0.38154	0.37753	0.34328	0.31297	0.26364	0.27036	0.24989
1024.882	0.29454	0.32022	0.35865	0.35851	0.32459	0.29756	0.25132	0.25792	0.23629
1025.109	0.30955	0.33608	0.37173	0.36957	0.33432	0.31046	0.26033	0.26707	0.24309
1025.337	0.30091	0.32488	0.36333	0.36426	0.3316	0.30545	0.25552	0.25938	0.23925
1025.565	0.28998	0.31742	0.35118	0.34878	0.31836	0.29756	0.24651	0.24877	0.2292
1025.793	0.28498	0.31042	0.34651	0.34081	0.3172	0.29254	0.2453	0.24584	0.22595
1026.02	0.31183	0.33748	0.37967	0.36647	0.33666	0.30975	0.26184	0.26853	0.24369
1026.248	0.30819	0.33281	0.3708	0.36426	0.33432	0.30939	0.26033	0.2667	0.24369
1026.476	0.29909	0.32581	0.36473	0.35541	0.32654	0.30509	0.25462	0.25682	0.2357
1026.703	0.30819	0.33235	0.36987	0.36514	0.33238	0.30975	0.26364	0.26999	0.24428
1026.931	0.30227	0.32861	0.37127	0.3563	0.32732	0.30437	0.25853	0.26231	0.24428
1027.158	0.30227	0.32908	0.36239	0.35807	0.33004	0.30365	0.25703	0.26121	0.24191
1027.386	0.29863	0.33281	0.35959	0.35231	0.3242	0.30043	0.25372	0.26048	0.24014
1027.613	0.2604	0.29269	0.32175	0.32046	0.29656	0.27283	0.23509	0.2334	0.21885
1027.841	0.27724	0.30855	0.33904	0.33196	0.30707	0.2843	0.2417	0.24401	0.22595
1028.068	0.26859	0.29689	0.33016	0.32887	0.30162	0.28036	0.23749	0.23743	0.22388
1028.296	0.27861	0.30529	0.33763	0.33462	0.30474	0.28681	0.2423	0.24072	0.23009
1028.523	0.2918	0.31695	0.35305	0.34612	0.31953	0.29685	0.25222	0.25206	0.23777
1028.75	0.26814	0.29129	0.32923	0.32754	0.29501	0.27893	0.23479	0.23194	0.22092
1028.978	0.28816	0.31508	0.35025	0.34435	0.31681	0.29219	0.25011	0.25316	0.2357
1029.205	0.28589	0.31135	0.34231	0.33948	0.31291	0.29183	0.2453	0.2495	0.23127
1029.432	0.28634	0.31508	0.34604	0.34524	0.31642	0.2929	0.24831	0.25463	0.23541
1029.66	0.28771	0.31368	0.34277	0.34081	0.31486	0.29254	0.24741	0.25133	0.23304
1029.887	0.26177	0.28242	0.31521	0.31338	0.29072	0.27104	0.23058	0.22865	0.2153
1030.114	0.25266	0.27822	0.31194	0.30984	0.28255	0.26495	0.22397	0.22389	0.20939
1030.341	0.2513	0.27776	0.30961	0.3125	0.28839	0.26459	0.22757	0.22608	0.21264
1030.568	0.28725	0.31555	0.34044	0.34125	0.31175	0.29039	0.25132	0.25353	0.23304
1030.795	0.28816	0.31228	0.34277	0.34081	0.31564	0.28789	0.24921	0.25243	0.23452
1031.022	0.2736	0.29689	0.32829	0.32621	0.30552	0.27821	0.242	0.24438	0.22742
1031.249	0.26268	0.28476	0.31475	0.31471	0.29267	0.27032	0.23479	0.23413	0.21855
1031.476	0.25767	0.28429	0.31334	0.3094	0.28411	0.26531	0.22907	0.22938	0.21501
1031.703	0.25903	0.28242	0.31101	0.31161	0.28683	0.26638	0.23088	0.23194	0.2156
1031.93	0.28225	0.31135	0.34231	0.33506	0.30591	0.28466	0.24591	0.25097	0.23097
1032.157	0.2695	0.29362	0.32642	0.32444	0.29929	0.27642	0.2408	0.24365	0.22624
1032.384	0.26359	0.28476	0.31661	0.31781	0.2845	0.27176	0.23028	0.23157	0.21737
1032.611	0.2513	0.27309	0.30494	0.30542	0.28333	0.26459	0.22517	0.22572	0.21412
1032.838	0.25539	0.27309	0.30073	0.30453	0.28605	0.26423	0.22547	0.22645	0.21264
1033.065	0.25767	0.28242	0.31241	0.30763	0.28761	0.26244	0.23058	0.23121	0.21767
1033.292	0.27587	0.29082	0.32596	0.32223	0.30474	0.27391	0.2414	0.23816	0.22506
1033.518	0.26313	0.28476	0.31568	0.31073	0.29579	0.26961	0.23509	0.23413	0.22092
1033.745	0.24902	0.26983	0.2998	0.29923	0.28021	0.25527	0.22457	0.2184	0.20909
1033.972	0.25312	0.27543	0.30634	0.30277	0.28644	0.26172	0.23028	0.22755	0.21678
1034.198	0.24219	0.26656	0.29653	0.29613	0.27944	0.25599	0.22276	0.22316	0.21294
1034.425	0.25312	0.27216	0.304	0.30365	0.28216	0.26172	0.22998	0.22865	0.21796
1034.652	0.25812	0.28149	0.31241	0.30852	0.2845	0.26423	0.23178	0.23633	0.22122
1034.878	0.23764	0.2577	0.28859	0.28463	0.2662	0.24595	0.21705	0.2162	0.20614
1035.105	0.24447	0.26376	0.29466	0.2917	0.26776	0.25205	0.21765	0.21694	0.20554
1035.331	0.24037	0.26143	0.28859	0.28994	0.27009	0.2499	0.21765	0.21913	0.20939
1035.558	0.24948	0.27636	0.30587	0.30675	0.27866	0.26531	0.22366	0.22791	0.21441
1035.784	0.23218	0.2549	0.28579	0.28463	0.26503	0.24739	0.21615	0.2173	0.20643
1036.011	0.25721	0.28942	0.31475	0.31338	0.28995	0.27176	0.23509	0.23962	0.22299
1036.237	0.25448	0.28009	0.3012	0.30321	0.28683	0.26316	0.23118	0.23523	0.21915
1036.464	0.24538	0.27309	0.29279	0.29392	0.27905	0.25671	0.22637	0.22865	0.21294
1036.69	0.23582	0.25303	0.28438	0.28286	0.26659	0.24595	0.21886	0.21877	0.20761
1036.916	0.2513	0.26329	0.29139	0.28728	0.27087	0.25025	0.22306	0.22499	0.21235
1037.143	0.26632	0.27916	0.30727	0.30675	0.28878	0.26531	0.23448	0.23779	0.22299
1037.369	0.26359	0.27869	0.30821	0.3063	0.28878	0.26889	0.23328	0.23596	0.22535
1037.595	0.23173	0.25023	0.27411	0.27578	0.25725	0.24237	0.21254	0.21218	0.20554
1037.821	0.25949	0.27636	0.30354	0.30675	0.2771	0.26782	0.22757	0.23157	0.2221
1038.048	0.2208	0.2339	0.26383	0.26649	0.24829	0.23484	0.20683	0.20633	0.19667
1038.274	0.25266	0.26983	0.2984	0.30055	0.27243	0.25814	0.22427	0.23267	0.21382
1038.5	0.20032	0.2199	0.24982	0.24791	0.23467	0.218	0.19481	0.19352	0.18455
1038.726	0.20578	0.2325	0.25963	0.25498	0.24829	0.22409	0.20172	0.20376	0.19135
1038.952	0.23946	0.25583	0.28065	0.28064	0.26659	0.24739	0.21856	0.2206	0.20761
1039.178	0.22171	0.24043	0.2643	0.25985	0.25374	0.23162	0.20894	0.20889	0.19579
1039.404	0.21398	0.22597	0.25869	0.25764	0.24596	0.22839	0.20473	0.2023	0.19194
1039.63	0.24174	0.25256	0.27925	0.28064	0.26231	0.24416	0.21705	0.22023	0.20732
1039.856	0.22126	0.24043	0.2629	0.26428	0.24674	0.2309	0.20894	0.20779	0.19786
1040.082	0.21671	0.2339	0.2643	0.26074	0.23895	0.23126	0.20593	0.20084	0.19786
1040.308	0.21261	0.23204	0.26009	0.25941	0.24051	0.22768	0.20353	0.20376	0.19667
1040.534	0.2208	0.24697	0.27364	0.27357	0.2444	0.23735	0.20713	0.21145	0.202
1040.76	0.22217	0.24043	0.2671	0.26958	0.24907	0.23484	0.20954	0.21108	0.20436
1040.986	0.22262	0.2395	0.26523	0.2718	0.25024	0.23198	0.20653	0.21401	0.20022
1041.211	0.22717	0.2395	0.26243	0.26914	0.24985	0.23269	0.20894	0.2162	0.19963
1041.437	0.2117	0.2255	0.24888	0.25056	0.23739	0.21477	0.19692	0.20157	0.1884
1041.663	0.19258	0.20964	0.23253	0.23463	0.22494	0.20653	0.1888	0.19132	0.18041
1041.888	0.22262	0.23997	0.26617	0.26074	0.24751	0.23198	0.20954	0.21291	0.19934
1042.114	0.19896	0.21291	0.24048	0.24304	0.23155	0.21513	0.19631	0.19388	0.18574
1042.34	0.20442	0.21711	0.24748	0.251	0.23778	0.22158	0.20052	0.2001	0.19135
1042.565	0.22035	0.2311	0.26009	0.25941	0.24362	0.22875	0.20713	0.20962	0.19874
1042.791	0.24857	0.2619	0.28205	0.2864	0.26737	0.25276	0.22366	0.22755	0.21944
1043.017	0.22308	0.23997	0.2643	0.26781	0.25024	0.23377	0.21164	0.21218	0.20466
1043.242	0.22262	0.23763	0.25963	0.26737	0.24596	0.23449	0.20804	0.20962	0.19845
1043.468	0.1944	0.20684	0.22973	0.23862	0.22455	0.20832	0.1909	0.19059	0.18337
1043.693	0.20988	0.2213	0.25028	0.25543	0.24129	0.21979	0.20323	0.20486	0.19608
1043.919	0.24083	0.25396	0.28485	0.28286	0.26542	0.24667	0.22397	0.23267	0.21648
1044.144	0.22581	0.2395	0.27317	0.2687	0.25958	0.23699	0.21795	0.22535	0.20525
1044.369	0.21079	0.2311	0.25169	0.25454	0.2409	0.22409	0.20623	0.20742	0.19372
1044.595	0.19941	0.22364	0.24048	0.24083	0.23039	0.21764	0.19932	0.19645	0.19047
1044.82	0.20487	0.21944	0.24141	0.24304	0.23	0.21657	0.19932	0.20157	0.19224
1045.045	0.22626	0.24043	0.26897	0.26383	0.24245	0.23771	0.21315	0.21803	0.20732
1045.271	0.18166	0.19518	0.22413	0.22446	0.21131	0.20259	0.187	0.1851	0.17982
1045.496	0.22035	0.22877	0.25869	0.2572	0.2409	0.22911	0.20804	0.20998	0.20141
1045.721	0.21307	0.22784	0.25169	0.26206	0.2444	0.22732	0.20834	0.21108	0.20259
1045.946	0.20032	0.21337	0.23814	0.24923	0.23194	0.2137	0.20052	0.20157	0.1952
1046.171	0.19987	0.21151	0.24094	0.24348	0.22844	0.21442	0.19962	0.20084	0.19224
1046.397	0.20669	0.22597	0.25028	0.2572	0.24245	0.22266	0.20563	0.21072	0.19756
1046.622	0.18894	0.20078	0.22786	0.23419	0.2191	0.20223	0.19151	0.19388	0.18544
1046.847	0.20305	0.21757	0.24048	0.24968	0.23428	0.21657	0.19782	0.20633	0.1949
1047.072	0.19031	0.20637	0.22973	0.23596	0.22688	0.2094	0.19541	0.19901	0.18987
1047.297	0.20078	0.21337	0.23534	0.2395	0.23	0.21442	0.19992	0.20742	0.1949
1047.522	0.19941	0.21057	0.233	0.24127	0.23039	0.21334	0.20142	0.2045	0.19579
1047.747	0.20669	0.21011	0.23113	0.24127	0.23039	0.21657	0.20563	0.20706	0.19697
1047.972	0.20214	0.21617	0.23767	0.2426	0.23311	0.21692	0.20623	0.20633	0.19727
1048.196	0.1985	0.21197	0.23534	0.23817	0.22494	0.21262	0.19812	0.19974	0.19372
1048.421	0.19577	0.21104	0.23721	0.24039	0.22805	0.2137	0.20413	0.20193	0.19608
1048.646	0.21898	0.2381	0.26243	0.25985	0.24362	0.22732	0.21585	0.21401	0.20821
1048.871	0.19076	0.21057	0.23814	0.23729	0.23	0.21262	0.20082	0.20193	0.19549
1049.096	0.17802	0.19938	0.22086	0.228	0.21988	0.20331	0.1888	0.1873	0.18662
1049.32	0.19759	0.20964	0.2358	0.24171	0.22922	0.21442	0.20202	0.20267	0.19756
1049.545	0.21307	0.22877	0.25262	0.26339	0.24323	0.22983	0.21525	0.22426	0.21353
1049.77	0.18667	0.20078	0.22413	0.23109	0.21832	0.20761	0.19842	0.20047	0.19431
1049.995	0.20442	0.21617	0.24234	0.24171	0.23	0.22481	0.21014	0.21474	0.20348
1050.219	0.19941	0.21244	0.24001	0.24658	0.22922	0.22087	0.21014	0.21218	0.20495
1050.444	0.19395	0.20451	0.23907	0.23906	0.22649	0.21621	0.20804	0.20998	0.20081
1050.668	0.17665	0.18958	0.21525	0.21915	0.21092	0.19972	0.19601	0.19462	0.18781
1050.893	0.16892	0.19004	0.21946	0.21915	0.21014	0.19542	0.19361	0.19059	0.18455
1051.117	0.17483	0.18678	0.21292	0.22048	0.20975	0.19757	0.19481	0.19205	0.1881
1051.342	0.15526	0.16578	0.18956	0.1957	0.19224	0.17965	0.17918	0.17303	0.17302
1051.566	0.1803	0.19424	0.21665	0.22579	0.2191	0.20366	0.19992	0.2001	0.19372
1051.791	0.23628	0.2549	0.27177	0.28463	0.26776	0.25456	0.23569	0.24511	0.23215
1052.015	0.20032	0.21384	0.24188	0.24746	0.23506	0.22445	0.21645	0.2184	0.21116
1052.239	0.20715	0.22597	0.25169	0.2572	0.2409	0.23592	0.22186	0.22718	0.21885
1052.464	0.19304	0.20031	0.23347	0.23463	0.2261	0.21728	0.21014	0.21328	0.20436
1052.688	0.18621	0.19238	0.22646	0.22579	0.21365	0.21227	0.20503	0.20486	0.19756
1052.912	0.18667	0.20311	0.22506	0.22977	0.22104	0.21155	0.20924	0.20889	0.19904
1053.137	0.18849	0.20964	0.23674	0.23154	0.22961	0.21406	0.21044	0.21218	0.2017
1053.361	0.18257	0.20078	0.22506	0.22844	0.22338	0.2094	0.20593	0.20413	0.19934
1053.585	0.15344	0.17605	0.20264	0.20455	0.20664	0.18825	0.1894	0.18583	0.18189
1053.809	0.15572	0.16532	0.19283	0.20145	0.2008	0.18861	0.1891	0.1873	0.18396
1054.033	0.18621	0.18305	0.21759	0.228	0.21871	0.21047	0.20263	0.20413	0.19874
1054.257	0.20169	0.20824	0.23534	0.2426	0.23506	0.22266	0.21675	0.22389	0.21235
1054.481	0.20851	0.21804	0.23767	0.24968	0.2335	0.22983	0.22186	0.23084	0.2156
1054.706	0.17256	0.18398	0.21011	0.21605	0.20936	0.2051	0.20293	0.20376	0.19727
1054.93	0.15617	0.16858	0.1989	0.1957	0.19418	0.19291	0.19421	0.19169	0.18544
1055.154	0.17165	0.17745	0.20544	0.20986	0.20781	0.2008	0.20233	0.20047	0.19608
1055.377	0.18667	0.19518	0.22272	0.23242	0.23311	0.21155	0.21104	0.21291	0.21028
1055.601	0.17574	0.18445	0.20778	0.21738	0.21559	0.20617	0.20383	0.20157	0.19993
1055.596	0.16936	0.18001	0.2146	0.21608	0.21487	0.20524	0.20157	0.20175	0.19695
1055.829	0.15935	0.16835	0.19825	0.20414	0.20747	0.19664	0.19796	0.19663	0.1937
1056.061	0.16026	0.17861	0.20573	0.21299	0.21293	0.20417	0.20428	0.20102	0.19813
1056.294	0.14706	0.15482	0.18703	0.19396	0.19618	0.19055	0.19075	0.18785	0.18779
1056.526	0.16845	0.16601	0.20199	0.21254	0.21176	0.20524	0.20187	0.20505	0.20109
1056.758	0.16071	0.17021	0.20152	0.20945	0.20981	0.2013	0.20067	0.20249	0.20198
1056.991	0.168	0.18467	0.216	0.21962	0.21604	0.20704	0.20488	0.21383	0.20464
1057.223	0.14615	0.15529	0.1861	0.19396	0.19618	0.18947	0.19045	0.19443	0.19311
1057.455	0.16071	0.17348	0.20526	0.21077	0.21059	0.20309	0.20578	0.21164	0.20612
1057.688	0.13068	0.13476	0.16834	0.17892	0.18216	0.17908	0.18203	0.18272	0.18128
1057.92	0.16117	0.16135	0.19591	0.20237	0.20397	0.20058	0.20458	0.20834	0.19813
1058.152	0.17573	0.18281	0.21741	0.22361	0.22383	0.21672	0.2178	0.22079	0.21321
1058.384	0.16709	0.17861	0.2104	0.21874	0.22033	0.21062	0.2136	0.21347	0.20878
1058.617	0.14888	0.15715	0.19451	0.19927	0.20669	0.19879	0.20428	0.19846	0.2005
1058.849	0.15434	0.16555	0.20386	0.20989	0.21098	0.20238	0.20848	0.20212	0.20966
1059.081	0.1548	0.15902	0.19685	0.20281	0.20981	0.2013	0.20668	0.20212	0.207
1059.313	0.18893	0.1982	0.23236	0.24263	0.2398	0.235	0.23013	0.23067	0.22977
1059.545	0.18893	0.20053	0.23516	0.23732	0.23863	0.23428	0.23404	0.23616	0.23598
1059.777	0.18211	0.19027	0.22255	0.23599	0.23785	0.23392	0.22953	0.23103	0.23243
1060.009	0.18802	0.1996	0.22815	0.23688	0.24136	0.23392	0.23223	0.23726	0.23184
1060.241	0.19439	0.20333	0.23563	0.23909	0.24253	0.23607	0.23614	0.24165	0.23391
1060.473	0.17482	0.1856	0.22114	0.22847	0.2289	0.22496	0.23043	0.23213	0.22829
1060.705	0.16982	0.17488	0.21273	0.21387	0.21799	0.21385	0.22682	0.22445	0.22149
1060.937	0.16436	0.17721	0.20853	0.22139	0.22227	0.21743	0.22622	0.22664	0.2274
1061.169	0.17528	0.18001	0.216	0.23157	0.23435	0.22639	0.23283	0.23286	0.23627
1061.401	0.18575	0.19773	0.23096	0.24307	0.2437	0.23679	0.24306	0.24677	0.24485
1061.633	0.19212	0.21406	0.2361	0.25236	0.25149	0.24754	0.24907	0.253	0.24692
1061.865	0.18893	0.20006	0.23376	0.24484	0.24993	0.24396	0.24396	0.24824	0.24485
1062.097	0.17755	0.18281	0.21834	0.22449	0.23707	0.23607	0.23073	0.23213	0.23302
1062.329	0.19895	0.21033	0.24311	0.25236	0.25928	0.25471	0.25538	0.25812	0.25608
1062.56	0.16709	0.17488	0.21086	0.22007	0.23201	0.22819	0.23614	0.2336	0.23332
1062.792	0.18529	0.1968	0.22255	0.23997	0.24214	0.23894	0.24666	0.24787	0.24485
1063.024	0.20759	0.22432	0.24965	0.27271	0.26317	0.25973	0.26681	0.2669	0.262
1063.256	0.19986	0.20799	0.24124	0.25723	0.25655	0.25149	0.26139	0.26068	0.26022
1063.487	0.19303	0.19353	0.22956	0.2444	0.24525	0.23966	0.25147	0.2519	0.25106
1063.719	0.16527	0.17021	0.20806	0.21962	0.22851	0.22783	0.24125	0.23762	0.2413
1063.951	0.17027	0.17488	0.22161	0.22626	0.23941	0.23356	0.24666	0.24348	0.24544
1064.182	0.17482	0.18467	0.22488	0.23555	0.24331	0.2393	0.25207	0.2519	0.25253
1064.414	0.18484	0.20286	0.23469	0.24174	0.25616	0.2522	0.2623	0.26068	0.25815
1064.646	0.19212	0.2038	0.2375	0.24617	0.25733	0.25435	0.2653	0.26837	0.26377
1064.877	0.18302	0.19493	0.22301	0.23688	0.24798	0.2522	0.25598	0.25849	0.25786
1065.109	0.16663	0.17394	0.21227	0.21918	0.2363	0.23715	0.24967	0.24677	0.25165
1065.34	0.18893	0.1996	0.2389	0.24042	0.25227	0.25865	0.2644	0.26617	0.26554
1065.572	0.19439	0.20566	0.24357	0.25192	0.26278	0.26188	0.27462	0.27459	0.27648
1065.803	0.18484	0.19773	0.24077	0.25015	0.25733	0.25865	0.27342	0.26947	0.27116
1066.035	0.18256	0.19633	0.23002	0.24307	0.25538	0.25399	0.27222	0.2691	0.27027
1066.266	0.20122	0.20753	0.24264	0.25634	0.26551	0.26116	0.27643	0.27532	0.27885
1066.497	0.17164	0.18654	0.21881	0.23201	0.2472	0.2479	0.26801	0.26178	0.2685
1066.729	0.18802	0.1954	0.23469	0.24573	0.26006	0.25328	0.27342	0.27239	0.27441
1066.96	0.2085	0.21732	0.25525	0.26652	0.28304	0.28231	0.29566	0.29692	0.2957
1067.191	0.22307	0.22665	0.2674	0.27847	0.29394	0.29307	0.30348	0.30753	0.30339
1067.423	0.17391	0.18234	0.22255	0.23334	0.25655	0.25543	0.27432	0.27276	0.27914
1067.654	0.16117	0.17208	0.2118	0.22626	0.25265	0.25292	0.26831	0.26507	0.2753
1067.885	0.17118	0.18001	0.22068	0.23555	0.25733	0.25794	0.27582	0.27349	0.28299
1068.116	0.16572	0.17674	0.21273	0.22626	0.24681	0.25113	0.26771	0.26434	0.27234
1068.348	0.1771	0.1856	0.22628	0.23644	0.26161	0.26403	0.28454	0.28045	0.28624
1068.579	0.21852	0.22712	0.2646	0.27847	0.29745	0.29808	0.3116	0.31119	0.31255
1068.81	0.2258	0.23598	0.27535	0.28599	0.30602	0.30274	0.32513	0.32327	0.32438
1069.041	0.21442	0.22618	0.26039	0.27537	0.29472	0.29163	0.31731	0.31302	0.31935
1069.272	0.17755	0.18187	0.22068	0.23776	0.26434	0.26475	0.29386	0.28557	0.29511
1069.503	0.19303	0.1982	0.24404	0.25767	0.28226	0.27873	0.30559	0.29655	0.30841
1069.734	0.1862	0.1982	0.23329	0.25236	0.27564	0.27873	0.30619	0.29728	0.30812
1069.965	0.22807	0.23645	0.27628	0.28731	0.30641	0.30669	0.32813	0.32876	0.33295
1070.196	0.22762	0.23971	0.28002	0.29218	0.31108	0.31422	0.33685	0.33718	0.33975
1070.427	0.21397	0.22199	0.26039	0.28024	0.30173	0.30274	0.32693	0.32473	0.33
1070.658	0.20532	0.21639	0.25432	0.27493	0.30056	0.30346	0.32873	0.3262	0.33118
1070.889	0.21579	0.22852	0.26366	0.29351	0.31809	0.31206	0.33805	0.33754	0.33946
1071.12	0.20623	0.21312	0.25105	0.27227	0.30407	0.30346	0.33234	0.32949	0.33414
1071.351	0.20304	0.20753	0.25339	0.26873	0.29589	0.2988	0.32633	0.3251	0.33384
1071.582	0.20031	0.2038	0.24778	0.26519	0.29628	0.30059	0.33054	0.32803	0.33916
1071.813	0.22398	0.23831	0.27441	0.29218	0.31887	0.31995	0.35128	0.34816	0.35661
1072.043	0.23354	0.24391	0.28049	0.30413	0.32861	0.3307	0.3627	0.36023	0.36577
1072.274	0.21169	0.22618	0.25899	0.282	0.3142	0.31314	0.35188	0.34267	0.35631
1072.505	0.2085	0.21779	0.25572	0.28377	0.31108	0.31493	0.35308	0.34596	0.35572
1072.736	0.21579	0.22292	0.26366	0.28422	0.31381	0.31565	0.35519	0.34669	0.36045
1072.966	0.22443	0.23411	0.27488	0.29793	0.32978	0.3325	0.37112	0.36536	0.37405
1073.197	0.23672	0.24064	0.28843	0.30944	0.33795	0.34146	0.37683	0.37341	0.38203
1073.428	0.239	0.24904	0.28796	0.31209	0.34458	0.34755	0.38254	0.3811	0.38795
1073.658	0.24127	0.25464	0.29263	0.31386	0.34419	0.35042	0.38615	0.38476	0.39002
1073.889	0.22398	0.23505	0.27254	0.30368	0.33562	0.34361	0.38224	0.37817	0.38735
1074.12	0.2258	0.23505	0.26647	0.29705	0.33718	0.34038	0.38224	0.37305	0.38499
1074.35	0.22898	0.24391	0.28095	0.30545	0.34419	0.35114	0.39277	0.38366	0.39475
1074.581	0.23763	0.24251	0.28656	0.31563	0.35081	0.35436	0.39547	0.39171	0.40184
1074.811	0.24082	0.24951	0.29591	0.32094	0.36094	0.36404	0.40629	0.3983	0.41337
1075.042	0.24628	0.25417	0.30385	0.33156	0.36561	0.3687	0.41381	0.40525	0.42283
1075.272	0.24036	0.24764	0.29357	0.32005	0.36483	0.36798	0.41291	0.40489	0.42017
1075.503	0.2481	0.25277	0.29824	0.32625	0.36522	0.37193	0.41892	0.40928	0.4252
1075.733	0.24582	0.2551	0.30151	0.32492	0.36873	0.37945	0.42553	0.41843	0.43111
1075.963	0.24765	0.25744	0.30385	0.32448	0.37028	0.37802	0.42764	0.4177	0.4317
1076.194	0.25356	0.2621	0.30899	0.33554	0.38197	0.39057	0.43966	0.43014	0.44412
1076.424	0.25174	0.26443	0.30712	0.33067	0.38197	0.39128	0.44177	0.4327	0.44826
1076.654	0.2349	0.24484	0.2931	0.31873	0.37418	0.38161	0.43636	0.42465	0.44264
1076.885	0.25584	0.26024	0.3202	0.34483	0.39638	0.40025	0.45319	0.44295	0.46186
1077.115	0.23672	0.24158	0.28843	0.32094	0.37457	0.38698	0.44207	0.42978	0.44856
1077.345	0.27495	0.27843	0.32861	0.35722	0.40378	0.41064	0.46912	0.46491	0.47901
1077.575	0.24856	0.2579	0.30432	0.33775	0.39287	0.39953	0.46071	0.45137	0.47103
1077.806	0.25857	0.26303	0.30946	0.34262	0.39638	0.40455	0.46672	0.46125	0.47989
1078.036	0.26949	0.27516	0.32815	0.3643	0.4143	0.4239	0.48686	0.47955	0.49823
1078.266	0.28497	0.28962	0.3417	0.38199	0.42754	0.43752	0.50099	0.49236	0.51005
1078.496	0.29452	0.30688	0.35852	0.3904	0.44117	0.45401	0.51241	0.50627	0.52158
1078.726	0.24218	0.25277	0.30572	0.34793	0.39755	0.41279	0.48806	0.46784	0.49556
1078.956	0.26266	0.26816	0.32254	0.36208	0.41975	0.4343	0.5055	0.48614	0.5136
1079.186	0.27768	0.29102	0.33983	0.38199	0.43728	0.44935	0.52083	0.50664	0.53104
1079.416	0.32047	0.32694	0.37627	0.41694	0.47467	0.48233	0.54999	0.5436	0.56031
1079.646	0.32456	0.32787	0.37394	0.41562	0.47467	0.48269	0.5542	0.54543	0.568
1079.876	0.30499	0.31434	0.36786	0.4081	0.47038	0.48054	0.55089	0.53811	0.56297
1080.106	0.31455	0.32927	0.38328	0.42048	0.47934	0.49093	0.56412	0.55824	0.57628
1080.336	0.27859	0.28636	0.3417	0.38509	0.45325	0.46728	0.54368	0.53189	0.55972
1080.566	0.31455	0.32041	0.38375	0.41694	0.4809	0.49416	0.57434	0.56739	0.58544
1080.796	0.34777	0.35679	0.41506	0.45455	0.51518	0.52642	0.6026	0.59338	0.61501
1081.026	0.31546	0.32647	0.38048	0.42535	0.49103	0.50491	0.59178	0.57398	0.60171
1081.255	0.2877	0.29848	0.35244	0.39836	0.46961	0.48699	0.57705	0.55568	0.58663
1081.485	0.31	0.31621	0.3716	0.41385	0.48363	0.50025	0.58997	0.56996	0.6023
1081.715	0.3059	0.31201	0.37581	0.42225	0.49453	0.51172	0.6008	0.58204	0.61383
1081.945	0.31683	0.32973	0.39123	0.43287	0.50622	0.5275	0.61463	0.59887	0.63305
1082.174	0.34823	0.35632	0.41692	0.46384	0.53894	0.5551	0.64018	0.62742	0.65611
1082.404	0.31227	0.31667	0.37627	0.42712	0.50505	0.53108	0.62425	0.60692	0.63718
1082.634	0.32684	0.3344	0.39356	0.44482	0.52686	0.54578	0.63898	0.62522	0.6564
1082.863	0.37963	0.39317	0.4501	0.49658	0.5736	0.58987	0.68497	0.67354	0.69986
1083.093	0.36052	0.36985	0.42907	0.4811	0.56231	0.58127	0.67896	0.66475	0.69484
1083.323	0.37326	0.38291	0.44403	0.49171	0.58061	0.59525	0.69459	0.68269	0.71465
1083.552	0.35142	0.35586	0.41973	0.47623	0.56309	0.57876	0.68617	0.66951	0.70193
1083.782	0.35506	0.36099	0.4244	0.47269	0.56698	0.58593	0.6985	0.67463	0.70932
1084.011	0.38236	0.38991	0.45711	0.50587	0.59853	0.61389	0.72345	0.70904	0.738
1084.241	0.37053	0.36705	0.43608	0.48596	0.581	0.60062	0.71563	0.69769	0.73564
1084.47	0.37599	0.38384	0.45711	0.50366	0.59892	0.61998	0.73247	0.71343	0.75279
1084.7	0.40285	0.40063	0.47533	0.52622	0.62307	0.64364	0.75351	0.74381	0.77319
1084.929	0.3901	0.39737	0.47019	0.52357	0.62463	0.64435	0.76043	0.74637	0.7791
1085.158	0.38054	0.38151	0.45337	0.50853	0.61372	0.64256	0.76163	0.74784	0.78117
1085.388	0.36644	0.37684	0.44917	0.50676	0.61138	0.63898	0.76403	0.74088	0.78442
1085.617	0.34823	0.35772	0.42907	0.4895	0.60437	0.62858	0.76073	0.73503	0.77733
1085.846	0.36598	0.37684	0.4487	0.51118	0.61956	0.64686	0.77997	0.75699	0.79832
1086.076	0.36279	0.36938	0.44543	0.50676	0.62112	0.64937	0.78899	0.7665	0.80778
1086.305	0.39192	0.3997	0.47814	0.53817	0.65111	0.67877	0.81364	0.79542	0.83498
1086.534	0.41331	0.42535	0.50103	0.56693	0.68344	0.70529	0.8443	0.82909	0.86159
1086.763	0.3992	0.4081	0.49075	0.55321	0.67098	0.6949	0.8419	0.81848	0.86218
1086.992	0.42242	0.42955	0.51084	0.57577	0.69746	0.72178	0.86264	0.84849	0.89086
1087.222	0.44244	0.45054	0.5314	0.59657	0.71577	0.74365	0.88549	0.86898	0.91126
1087.451	0.46975	0.47666	0.56318	0.6209	0.7481	0.77483	0.91525	0.90522	0.94289
1087.68	0.47385	0.48319	0.56878	0.63285	0.75316	0.78308	0.92727	0.91327	0.9562
1087.909	0.45473	0.46034	0.54869	0.61205	0.7407	0.77089	0.92186	0.90632	0.94999
1088.138	0.45109	0.46267	0.55477	0.61913	0.74537	0.78057	0.93208	0.91803	0.96152
1088.367	0.45246	0.4594	0.54776	0.62002	0.75043	0.78738	0.94651	0.93047	0.97542
1088.596	0.45883	0.46593	0.55617	0.63152	0.76056	0.79992	0.95944	0.94145	0.99168
1088.825	0.4561	0.46687	0.55056	0.63108	0.76835	0.80924	0.97207	0.94914	1.00262
1089.054	0.44244	0.45054	0.53794	0.61692	0.75861	0.80028	0.97267	0.94255	0.99936
1089.283	0.47157	0.48553	0.56832	0.65143	0.79445	0.8329	1.00543	0.98428	1.03632
1089.512	0.47476	0.48879	0.57346	0.65718	0.79795	0.84115	1.01686	0.99343	1.04697
1089.741	0.49478	0.50605	0.59588	0.67974	0.826	0.86445	1.04241	1.02307	1.07801
1089.969	0.51663	0.52797	0.62018	0.70142	0.8482	0.8881	1.06917	1.05418	1.10077
1090.198	0.51799	0.5303	0.62392	0.7085	0.8556	0.90352	1.0845	1.06333	1.11792
1090.427	0.50525	0.51258	0.61271	0.6908	0.84703	0.89133	1.0848	1.05894	1.11674
1090.656	0.51845	0.52517	0.62579	0.7116	0.86767	0.91176	1.10825	1.08639	1.14217
1090.885	0.52164	0.52564	0.62812	0.71204	0.87352	0.92144	1.11787	1.09774	1.15458
1091.113	0.53256	0.5401	0.64027	0.72929	0.89883	0.94331	1.14552	1.1186	1.18119
1091.342	0.53984	0.54896	0.64728	0.74036	0.91013	0.95442	1.16146	1.13837	1.19893
1091.571	0.52528	0.53543	0.63747	0.7346	0.90623	0.95585	1.16957	1.14276	1.2081
1091.799	0.56078	0.56762	0.67158	0.76646	0.93895	0.98453	1.19843	1.17753	1.23885
1092.028	0.58672	0.59421	0.70382	0.80362	0.97401	1.02073	1.23601	1.21779	1.27728
1092.257	0.56032	0.57088	0.67906	0.77796	0.95804	1.00675	1.2312	1.20498	1.2696
1092.485	0.54121	0.55642	0.66551	0.77177	0.95414	1.00532	1.2306	1.20974	1.2758
1092.714	0.5758	0.59001	0.69728	0.7992	0.98452	1.04009	1.26818	1.24451	1.31483
1092.942	0.61721	0.63199	0.74027	0.85008	1.02815	1.08024	1.31357	1.29099	1.35386
1093.171	0.62131	0.63479	0.74494	0.85185	1.03672	1.09207	1.33251	1.30819	1.37396
1093.399	0.64179	0.65857	0.77251	0.87574	1.06982	1.12684	1.35987	1.34223	1.40708
1093.627	0.6518	0.65951	0.77858	0.88724	1.07995	1.13795	1.38211	1.36456	1.43043
1093.856	0.61903	0.62779	0.74914	0.86025	1.06437	1.12504	1.3743	1.35175	1.42363
1094.084	0.62268	0.62919	0.75241	0.86379	1.07372	1.13544	1.39474	1.36895	1.44433
1094.313	0.62723	0.63665	0.75989	0.87131	1.08501	1.14799	1.41097	1.38579	1.46355
1094.541	0.64361	0.65391	0.77344	0.89034	1.10332	1.17164	1.44013	1.4125	1.49223
1094.769	0.65909	0.6665	0.79026	0.91688	1.12669	1.19996	1.46659	1.43995	1.52179
1094.998	0.66728	0.67537	0.80054	0.92617	1.14266	1.21358	1.49244	1.46301	1.54337
1095.226	0.69413	0.69776	0.82998	0.95183	1.17031	1.24333	1.52341	1.49229	1.5759
1095.454	0.70551	0.71222	0.84306	0.96378	1.19135	1.25911	1.54956	1.52157	1.60251
1095.682	0.73145	0.73647	0.87297	0.99475	1.22407	1.29208	1.58263	1.55854	1.63828
1095.91	0.68867	0.69822	0.83045	0.96157	1.20381	1.27488	1.57421	1.54573	1.63118
1096.139	0.69595	0.70755	0.8468	0.9744	1.21978	1.29137	1.59736	1.56659	1.6575
1096.367	0.69823	0.70662	0.84633	0.97572	1.22562	1.30248	1.6172	1.58563	1.67849
1096.595	0.72918	0.74207	0.88418	1.01245	1.26613	1.3394	1.65598	1.62698	1.71604
1096.823	0.73418	0.74533	0.88652	1.02306	1.27782	1.35517	1.68063	1.64785	1.73969
1097.051	0.74738	0.76259	0.90941	1.04253	1.30352	1.37955	1.70889	1.67383	1.76807
1097.279	0.76968	0.78218	0.93137	1.06598	1.33079	1.40858	1.74136	1.71043	1.80533
1097.507	0.77651	0.78545	0.93418	1.07748	1.34247	1.424	1.76	1.73239	1.82691
1097.735	0.80746	0.8111	0.96408	1.10447	1.37558	1.45733	1.80178	1.77339	1.86298
1097.963	0.79016	0.79711	0.9496	1.09695	1.36818	1.45626	1.8078	1.78181	1.87333
1098.191	0.80837	0.8167	0.97156	1.11951	1.39739	1.48422	1.83996	1.81109	1.91147
1098.419	0.81383	0.8195	0.9753	1.13323	1.41648	1.49963	1.8607	1.83488	1.93778
1098.646	0.8375	0.84049	1.0024	1.15358	1.44647	1.53368	1.90279	1.87477	1.97119
1098.874	0.86026	0.86241	1.0295	1.18057	1.47296	1.56236	1.93766	1.90661	2.00785
1099.102	0.86708	0.87314	1.04024	1.19295	1.49321	1.58459	1.96472	1.93406	2.03594
1099.33	0.89257	0.89926	1.06221	1.2226	1.52749	1.61577	1.99989	1.97249	2.07674
1099.558	0.90531	0.90999	1.07669	1.23808	1.54852	1.64194	2.02965	2.00397	2.10837
1099.785	0.8994	0.90905	1.07809	1.2341	1.54735	1.64481	2.04679	2.01605	2.12611
1100.013	0.90395	0.90952	1.0809	1.24383	1.56371	1.6656	2.07415	2.04313	2.15184
1100.241	0.90167	0.90905	1.07996	1.24472	1.56916	1.67205	2.09218	2.0618	2.17017
1100.468	0.91897	0.93098	1.10286	1.27259	1.60344	1.70969	2.13457	2.0973	2.21392
1100.696	0.97267	0.98415	1.15986	1.33497	1.66381	1.76776	2.1959	2.16538	2.27306
1100.924	0.93717	0.9459	1.12529	1.30268	1.64745	1.75557	2.19409	2.15952	2.2769
1101.151	0.94673	0.95383	1.1393	1.31285	1.66069	1.77493	2.21995	2.17965	2.30203
1101.379	0.96129	0.96782	1.15145	1.32966	1.68562	1.7993	2.25121	2.21296	2.33958
1101.606	0.97677	0.98182	1.16453	1.35488	1.70782	1.82547	2.28188	2.24407	2.3721
1101.834	0.9886	0.99208	1.17949	1.36904	1.73587	1.84805	2.31675	2.27957	2.40847
1102.061	0.97905	0.98975	1.17809	1.36992	1.73587	1.85701	2.33208	2.29861	2.42709
1102.289	1.0191	1.03079	1.22201	1.41859	1.79118	1.90899	2.3877	2.3568	2.48445
1102.516	1.01045	1.02053	1.21593	1.41107	1.79001	1.91616	2.40393	2.36998	2.50426
1102.743	1.04367	1.05505	1.25051	1.44912	1.83558	1.95774	2.45233	2.41683	2.55156
1102.971	1.0373	1.04106	1.24163	1.44514	1.84025	1.96849	2.46886	2.42964	2.57078
1103.198	1.03503	1.03686	1.24303	1.44469	1.8535	1.98247	2.49351	2.45013	2.59857
1103.425	1.09283	1.10123	1.30471	1.5084	1.9127	2.04305	2.55274	2.51784	2.65978
1103.653	1.07735	1.08677	1.2935	1.50221	1.91621	2.05201	2.57619	2.53505	2.68431
1103.88	1.11331	1.11942	1.33649	1.53672	1.95983	2.09574	2.62098	2.58812	2.73162
1104.107	1.1165	1.12595	1.33882	1.54999	1.97385	2.11187	2.65284	2.61484	2.76178
1104.334	1.1165	1.12315	1.33181	1.55397	1.98593	2.12012	2.67599	2.63314	2.78602
1104.561	1.14926	1.15673	1.37293	1.59202	2.02838	2.17102	2.728	2.68584	2.8419
1104.789	1.16519	1.17819	1.39442	1.61989	2.05759	2.20256	2.76979	2.72427	2.88241
1105.016	1.1793	1.18798	1.40798	1.63494	2.08408	2.2273	2.80255	2.76197	2.91729
1105.243	1.20161	1.20478	1.42807	1.66369	2.11251	2.26028	2.83683	2.79894	2.95602
1105.47	1.22209	1.23323	1.45984	1.68935	2.14679	2.30293	2.88613	2.84762	3.00333
1105.697	1.24985	1.25842	1.48834	1.71855	2.18301	2.33734	2.92761	2.88715	3.04324
1105.924	1.27306	1.27987	1.51264	1.7482	2.21456	2.37247	2.97241	2.93363	3.09291
1106.151	1.24985	1.25142	1.49255	1.72784	2.20638	2.37068	2.98233	2.93765	3.10977
1106.378	1.25804	1.25982	1.50096	1.74112	2.22975	2.39434	3.0181	2.97243	3.14436
1106.605	1.27215	1.27801	1.51451	1.76191	2.25974	2.41907	3.05478	3.01086	3.17984
1106.832	1.3204	1.32558	1.56778	1.81589	2.31817	2.47929	3.11791	3.07784	3.24695
1107.058	1.33496	1.34004	1.59114	1.83403	2.3431	2.50654	3.15037	3.11261	3.28243
1107.285	1.32859	1.33258	1.58413	1.83801	2.35244	2.52267	3.18014	3.13383	3.31111
1107.512	1.36864	1.37736	1.62665	1.88092	2.40152	2.57177	3.23575	3.1902	3.37054
1107.739	1.39276	1.40068	1.65001	1.91366	2.43852	2.61264	3.28355	3.23924	3.41932
1107.966	1.38958	1.39228	1.64347	1.90924	2.44748	2.6216	3.30459	3.25864	3.43765
1108.192	1.40004	1.40348	1.66263	1.93224	2.46968	2.64956	3.34458	3.29488	3.48052
1108.419	1.43554	1.44313	1.70328	1.97427	2.51798	2.69723	3.39358	3.34868	3.53078
1108.646	1.46194	1.47111	1.73459	2.0079	2.56044	2.74168	3.44528	3.39846	3.58489
1108.872	1.47787	1.47391	1.75047	2.01984	2.58108	2.76534	3.47775	3.43359	3.61918
1109.099	1.4756	1.47858	1.75374	2.03046	2.59744	2.78936	3.51413	3.46727	3.65673
1109.326	1.5029	1.50656	1.78505	2.06055	2.63522	2.82162	3.55381	3.50972	3.69931
1109.552	1.50199	1.50283	1.78225	2.07116	2.64768	2.84133	3.58537	3.53937	3.73538
1109.779	1.54478	1.55274	1.83505	2.11541	2.70611	2.89546	3.64279	3.60342	3.79303
1110.005	1.56844	1.5728	1.8528	2.14461	2.7361	2.93166	3.68879	3.64332	3.84329
1110.232	1.55797	1.5658	1.84533	2.14284	2.74545	2.94349	3.71284	3.66345	3.86635
1110.458	1.54705	1.55274	1.83925	2.14151	2.75285	2.95927	3.7402	3.68614	3.89562
1110.685	1.56526	1.5672	1.85794	2.16407	2.77739	2.99117	3.77657	3.71944	3.93494
1110.911	1.61032	1.61804	1.90981	2.21893	2.83776	3.05067	3.84451	3.78899	4.00088
1111.138	1.64126	1.6423	1.9327	2.24902	2.86814	3.08007	3.88089	3.8351	4.04316
1111.364	1.64809	1.64929	1.94859	2.26495	2.90047	3.10946	3.92448	3.87024	4.08455
1111.59	1.66857	1.67075	1.97008	2.28928	2.93436	3.14387	3.96596	3.91416	4.12623
1111.817	1.67312	1.67588	1.9799	2.30476	2.95539	3.17147	4.00564	3.94747	4.16467
1112.043	1.69952	1.70013	2.0084	2.33175	2.98966	3.21162	4.04623	3.98883	4.21345
1112.269	1.73411	1.73558	2.04905	2.37201	3.03563	3.26073	4.10335	4.05214	4.27111
1112.495	1.74822	1.75797	2.06727	2.40165	3.06445	3.29729	4.14754	4.09131	4.31398
1112.721	1.73411	1.74071	2.05466	2.39192	3.06834	3.2998	4.16738	4.11034	4.33999
1112.948	1.76506	1.76917	2.07942	2.41802	3.1034	3.33565	4.21037	4.15463	4.38287
1113.174	1.79464	1.79715	2.11961	2.45652	3.14897	3.38224	4.26538	4.2077	4.43313
1113.4	1.82696	1.8312	2.15652	2.49368	3.1887	3.42741	4.30987	4.25564	4.4825
1113.626	1.82377	1.82701	2.15512	2.4981	3.20233	3.44497	4.33994	4.28419	4.51739
1113.852	1.84653	1.85406	2.17848	2.5273	3.23661	3.47616	4.38443	4.32409	4.56292
1114.078	1.90888	1.9147	2.25137	2.60075	3.30944	3.55	4.45928	4.40644	4.64097
1114.304	1.91753	1.91796	2.25885	2.60827	3.32736	3.57151	4.48694	4.4306	4.66995
1114.53	1.90024	1.90164	2.2467	2.59499	3.32814	3.5776	4.50949	4.45256	4.69271
1114.756	1.91753	1.91889	2.26632	2.62419	3.3593	3.60879	4.55067	4.49099	4.73322
1114.982	1.94029	1.94688	2.29156	2.65074	3.39474	3.6475	4.59817	4.54003	4.78555
1115.208	1.95758	1.96041	2.31258	2.6733	3.42629	3.68048	4.63485	4.57444	4.82458
1115.434	2.00082	2.00332	2.35651	2.72064	3.47888	3.73425	4.69858	4.63959	4.88548
1115.66	2.01538	2.02058	2.37847	2.74365	3.5077	3.76042	4.73375	4.67545	4.92214
1115.885	2.02949	2.03271	2.39295	2.76842	3.53535	3.7959	4.77464	4.71791	4.9662
1116.111	2.02631	2.03644	2.4037	2.77506	3.54821	3.81562	4.8038	4.7417	4.99517
1116.337	2.02221	2.02804	2.39062	2.76931	3.55794	3.82566	4.83025	4.76	5.01971
1116.563	2.04633	2.05136	2.41678	2.79541	3.59417	3.86401	4.87023	4.80392	5.05962
1116.788	2.07637	2.08122	2.45276	2.82992	3.63351	3.90129	4.92044	4.84931	5.11136
1117.014	2.11005	2.112	2.4836	2.87018	3.67947	3.94287	4.97215	4.90201	5.16163
1117.24	2.1319	2.13392	2.51023	2.89805	3.71452	3.98589	5.01844	4.95106	5.21189
1117.465	2.18651	2.18943	2.57051	2.95911	3.77217	4.04216	5.07436	5.01767	5.27516
1117.691	2.20017	2.20482	2.58312	2.97813	3.79826	4.07335	5.11314	5.05244	5.3133
1117.916	2.20609	2.20949	2.59481	2.98742	3.8154	4.0945	5.1426	5.07879	5.3405
1118.142	2.22384	2.23141	2.61443	3.00954	3.84851	4.13214	5.18649	5.11979	5.38721
1118.367	2.21246	2.21928	2.60462	3.00556	3.84695	4.13787	5.20242	5.1282	5.40525
1118.593	2.25661	2.26453	2.64994	3.05511	3.9007	4.18913	5.26104	5.19445	5.46734
1118.818	2.28391	2.28505	2.68078	3.08431	3.93732	4.22605	5.29862	5.23691	5.50873
1119.044	2.29575	2.30137	2.6934	3.10555	3.96341	4.2558	5.34131	5.27314	5.54598
1119.269	2.31304	2.31537	2.70414	3.11971	3.98172	4.27695	5.37197	5.30352	5.57702
1119.495	2.31304	2.32097	2.71629	3.1374	4.0082	4.3024	5.40685	5.33683	5.61428
1119.72	2.33079	2.34289	2.74152	3.15953	4.04053	4.3318	5.44322	5.37343	5.65419
1119.945	2.36948	2.37507	2.7789	3.202	4.08805	4.38341	5.49884	5.42687	5.70859
1120.171	2.42	2.42451	2.8289	3.25376	4.14258	4.43718	5.55295	5.48506	5.76329
1120.396	2.41226	2.41612	2.82563	3.25155	4.15271	4.44829	5.58	5.50812	5.78753
1120.621	2.43001	2.43291	2.84806	3.27234	4.16985	4.47016	5.61007	5.54033	5.82005
1120.846	2.43957	2.4469	2.85974	3.29314	4.19672	4.50314	5.64644	5.57363	5.85967
1121.071	2.46415	2.46323	2.8789	3.31216	4.2271	4.53325	5.68282	5.60401	5.89486
1121.297	2.48599	2.48935	2.90787	3.34844	4.26683	4.57626	5.73001	5.65379	5.94127
1121.522	2.52058	2.52993	2.94151	3.38472	4.3089	4.61175	5.77631	5.70101	5.98592
1121.747	2.54379	2.54952	2.96908	3.41303	4.34123	4.64903	5.8196	5.74419	6.03293
1121.972	2.5579	2.56165	2.98496	3.43073	4.36031	4.67305	5.84906	5.77238	6.06161
1122.197	2.58248	2.5873	3.00739	3.46347	4.39965	4.71642	5.89385	5.81959	6.10921
1122.422	2.562	2.56538	2.98917	3.44268	4.38758	4.70997	5.89596	5.81483	6.11394
1122.647	2.60751	2.60783	3.04104	3.49223	4.44133	4.76194	5.95368	5.87303	6.17337
1122.872	2.61935	2.62135	3.05739	3.50992	4.46587	4.78847	5.98284	5.90268	6.19938
1123.097	2.65348	2.66007	3.09477	3.55196	4.50988	4.83077	6.03064	5.95611	6.24639
1123.322	2.67669	2.68246	3.1158	3.57408	4.53637	4.85729	6.06491	5.98905	6.28217
1123.547	2.6462	2.6512	3.08963	3.55372	4.52819	4.85443	6.07513	5.98759	6.29311
1123.771	2.69581	2.70671	3.1415	3.60903	4.58427	4.90927	6.12744	6.04505	6.34307
1123.996	2.72312	2.73376	3.17047	3.63779	4.61816	4.94368	6.17163	6.08568	6.38328
1124.221	2.74405	2.74449	3.18589	3.65548	4.6427	4.96806	6.19147	6.11057	6.41107
1124.446	2.75316	2.75522	3.20411	3.67406	4.66217	4.99315	6.22153	6.13948	6.44507
1124.67	2.76954	2.77761	3.22934	3.69353	4.68399	5.01573	6.24769	6.16766	6.46814
1124.895	2.81505	2.82705	3.27887	3.74529	4.74241	5.07308	6.30631	6.22366	6.52135
1125.12	2.78502	2.79394	3.24896	3.71742	4.71865	5.05229	6.29759	6.20646	6.51426
1125.345	2.79821	2.80839	3.25738	3.73733	4.7428	5.07523	6.32585	6.23684	6.54441
1125.569	2.81323	2.82565	3.2798	3.7568	4.76033	5.09423	6.34539	6.25551	6.56156
1125.794	2.81961	2.83125	3.28588	3.76432	4.77591	5.1118	6.37004	6.276	6.5864
1126.018	2.83508	2.84664	3.30784	3.78334	4.79382	5.13115	6.38988	6.29869	6.60502
1126.243	2.85101	2.85644	3.31905	3.80414	4.81992	5.1566	6.41724	6.32468	6.63429
1126.467	2.88378	2.88489	3.34942	3.83511	4.84563	5.18671	6.4473	6.35506	6.66948
1126.692	2.9079	2.91661	3.37512	3.86696	4.88224	5.21826	6.48428	6.39605	6.70407
1126.916	2.9657	2.97818	3.43633	3.92448	4.93326	5.26557	6.53207	6.44656	6.74398
1127.141	2.93066	2.93853	3.40222	3.88997	4.91535	5.25446	6.52516	6.43302	6.73807
1127.365	2.93612	2.94646	3.40503	3.90147	4.92586	5.26952	6.53568	6.4407	6.75108
1127.589	2.93521	2.94133	3.40643	3.90014	4.9356	5.26952	6.54801	6.45169	6.76498
1127.814	2.92747	2.93573	3.39615	3.89439	4.9282	5.26414	6.54891	6.44839	6.76704
1128.038	2.96707	2.97678	3.44475	3.94173	4.97299	5.31217	6.5949	6.4989	6.80932
1128.262	3.01986	3.03462	3.50128	3.99925	5.02363	5.36236	6.6391	6.54794	6.85308
1128.487	3.03033	3.04208	3.51437	4.00544	5.04466	5.37992	6.66826	6.56844	6.87999
1128.711	3.02988	3.03555	3.51063	4.00323	5.047	5.38207	6.67006	6.57174	6.88117
1128.935	3.02988	3.03695	3.5111	4.00721	5.05479	5.3982	6.68449	6.58528	6.89536
1129.159	3.03807	3.04301	3.5125	4.01738	5.05713	5.40215	6.6905	6.58784	6.90039
1129.383	3.07038	3.07753	3.55315	4.05278	5.09374	5.43728	6.72387	6.62664	6.9338
1129.607	3.054	3.06634	3.53679	4.04304	5.09257	5.42867	6.71996	6.62078	6.93232
1129.832	3.08131	3.08872	3.56717	4.06561	5.11555	5.45771	6.75213	6.65116	6.96425
1130.056	3.12773	3.1419	3.6195	4.11516	5.1658	5.50646	6.79001	6.69252	6.99884
1130.28	3.13183	3.14283	3.62277	4.12843	5.17748	5.51757	6.80654	6.70826	7.01569
1130.504	3.13501	3.1461	3.62604	4.13684	5.17709	5.52044	6.81496	6.70972	7.01776
1130.728	3.14594	3.15729	3.63492	4.14524	5.19423	5.53083	6.82909	6.72582	7.03461
1130.952	3.17871	3.19088	3.66763	4.17577	5.22033	5.55377	6.84803	6.75291	7.05176
1131.175	3.17689	3.18668	3.66856	4.17621	5.22656	5.56596	6.85705	6.75913	7.06093
1131.399	3.17051	3.18388	3.66015	4.174	5.22578	5.56668	6.85374	6.75035	7.05886
1131.623	3.19236	3.20394	3.69005	4.20011	5.24837	5.59069	6.87779	6.77816	7.08103
1131.847	3.21694	3.23425	3.71482	4.22134	5.27291	5.60862	6.89493	6.7961	7.09552
1132.071	3.22058	3.23705	3.72183	4.23019	5.28459	5.61507	6.90635	6.80232	7.10587
1132.295	3.21603	3.23379	3.71949	4.22665	5.27641	5.61041	6.89974	6.79427	7.09907
1132.518	3.24015	3.25524	3.74052	4.24966	5.30173	5.63299	6.92228	6.81696	7.12065
1132.742	3.2183	3.23379	3.71949	4.23417	5.28381	5.61758	6.90304	6.79646	7.10114
1132.966	3.23105	3.24685	3.73444	4.24479	5.29511	5.6312	6.91958	6.81001	7.11444
1133.189	3.2711	3.29116	3.77229	4.28063	5.32939	5.66203	6.93942	6.84002	7.13129
1133.413	3.25608	3.27157	3.75921	4.27001	5.31692	5.6502	6.9301	6.82867	7.12538
1133.637	3.26791	3.28836	3.77042	4.28284	5.32549	5.66131	6.93671	6.83599	7.12834
1133.86	3.28521	3.30562	3.78678	4.29611	5.34419	5.67852	6.95445	6.8499	7.14253
1134.084	3.28293	3.30795	3.79051	4.29655	5.34302	5.67529	6.94423	6.84295	7.13662
1134.307	3.3066	3.33267	3.81528	4.32487	5.366	5.69751	6.96677	6.86198	7.15495
1134.531	3.31024	3.33454	3.81668	4.32929	5.36911	5.69393	6.96467	6.85868	7.15022
1134.754	3.29795	3.32194	3.8092	4.31646	5.3586	5.68963	6.95685	6.851	7.14135
1134.978	3.33027	3.3504	3.83864	4.3492	5.3769	5.71114	6.96738	6.86417	7.15199
1135.201	3.35029	3.37139	3.85827	4.36601	5.39911	5.72547	6.9809	6.87662	7.16411
1135.424	3.33982	3.35366	3.84331	4.34434	5.37885	5.70253	6.95986	6.85283	7.14194
1135.648	3.34893	3.36626	3.85546	4.35363	5.38353	5.70791	6.96647	6.85868	7.14578
1135.871	3.33209	3.35366	3.83771	4.34168	5.37535	5.69536	6.94393	6.84185	7.1242
1136.094	3.36577	3.39098	3.87742	4.3815	5.41118	5.7244	6.97008	6.87003	7.14844
1136.317	3.35894	3.38258	3.86995	4.37309	5.40144	5.714	6.96046	6.85466	7.12982
1136.541	3.37214	3.39471	3.87649	4.38106	5.40573	5.72046	6.96076	6.85685	7.13277
1136.764	3.35575	3.38025	3.86434	4.36292	5.38586	5.70289	6.93671	6.8294	7.10528
1136.987	3.35621	3.37372	3.86107	4.36247	5.38275	5.69644	6.9304	6.81842	7.09789
1137.21	3.31297	3.33361	3.81902	4.32	5.34302	5.65307	6.8844	6.77048	7.05797
1137.433	3.33118	3.3532	3.83257	4.33637	5.35392	5.66525	6.88981	6.77963	7.05975
1137.656	3.36577	3.39611	3.87135	4.36557	5.37535	5.68318	6.89793	6.79207	7.06625
1137.879	3.37805	3.40824	3.88817	4.3815	5.38469	5.6907	6.89943	6.79317	7.06359
1138.102	3.35029	3.38212	3.86294	4.35009	5.35276	5.66024	6.86877	6.75913	7.03077
1138.325	3.35621	3.38258	3.86528	4.35495	5.35431	5.66597	6.86276	6.75437	7.02515
1138.548	3.36668	3.39378	3.87696	4.36646	5.35938	5.66669	6.85524	6.74925	7.01274
1138.771	3.35257	3.37605	3.86107	4.35451	5.34769	5.65163	6.84262	6.73022	6.99766
1138.994	3.36804	3.39191	3.87415	4.3607	5.34808	5.64912	6.8366	6.72546	6.98879
1139.217	3.36577	3.39238	3.87322	4.35761	5.34613	5.64088	6.82668	6.7185	6.98317
1139.44	3.35302	3.37885	3.86294	4.34301	5.32861	5.62224	6.80143	6.69179	6.9539
1139.663	3.35575	3.38165	3.862	4.34389	5.32198	5.62045	6.79241	6.68264	6.94503
1139.886	3.37851	3.40497	3.88911	4.36557	5.33873	5.62977	6.79151	6.68922	6.94148
1140.108	3.3817	3.40497	3.8863	4.36469	5.33211	5.62367	6.78249	6.67861	6.93025
1140.331	3.37396	3.39611	3.88023	4.35672	5.31536	5.60754	6.75784	6.65152	6.90068
1140.554	3.38943	3.41477	3.89238	4.37088	5.32783	5.61184	6.75874	6.65372	6.90127
1140.777	3.38488	3.40684	3.8863	4.35982	5.31497	5.59751	6.7374	6.63542	6.87732
1140.999	3.38124	3.4087	3.88911	4.35717	5.30991	5.59607	6.73379	6.62664	6.872
1141.222	3.37805	3.40964	3.88864	4.35717	5.30251	5.58353	6.71245	6.60943	6.84924
1141.444	3.35575	3.37652	3.85687	4.32929	5.27252	5.55628	6.68449	6.57393	6.81967
1141.667	3.3603	3.39004	3.86855	4.33372	5.27135	5.55521	6.67096	6.56039	6.80607
1141.889	3.35439	3.38398	3.86014	4.32354	5.26356	5.53979	6.65082	6.54502	6.78212
1142.112	3.35348	3.38491	3.8606	4.3262	5.25382	5.52832	6.63549	6.53074	6.76645
1142.334	3.37259	3.40264	3.87789	4.34389	5.26473	5.53764	6.63759	6.53038	6.76557
1142.557	3.3421	3.37605	3.84799	4.3085	5.2324	5.50072	6.5943	6.49085	6.72122
1142.779	3.36941	3.40404	3.86855	4.33018	5.24409	5.51649	6.59761	6.49451	6.72417
1143.002	3.3603	3.39331	3.8564	4.31867	5.22266	5.49642	6.57356	6.46303	6.69372
1143.224	3.36668	3.40031	3.86294	4.32531	5.22305	5.49212	6.56274	6.45681	6.68249
1143.446	3.35712	3.39611	3.86434	4.31425	5.21254	5.47527	6.53749	6.43887	6.65824
1143.669	3.33254	3.36812	3.83257	4.28151	5.18488	5.44301	6.50682	6.4052	6.62631
1143.891	3.31343	3.3476	3.81107	4.26735	5.15645	5.41469	6.47375	6.3675	6.58965
1144.113	3.31752	3.35273	3.81294	4.26691	5.1545	5.40967	6.45902	6.35213	6.57546
1144.335	3.34665	3.38165	3.84565	4.28815	5.17281	5.42473	6.45722	6.36018	6.56836
1144.558	3.34893	3.38165	3.84518	4.28947	5.16424	5.41684	6.4461	6.34701	6.55506
1144.78	3.32799	3.36346	3.82509	4.26868	5.14009	5.38458	6.40912	6.31041	6.51574
1145.002	3.31616	3.35553	3.80967	4.25674	5.11555	5.36451	6.38537	6.28552	6.4912
1145.224	3.30523	3.34807	3.80033	4.23771	5.08984	5.34408	6.3529	6.24636	6.45542
1145.446	3.30796	3.34154	3.79799	4.23904	5.08751	5.33332	6.33907	6.23684	6.43975
1145.668	3.32071	3.36019	3.81248	4.24921	5.0879	5.32866	6.32074	6.22439	6.41906
1145.89	3.30842	3.34667	3.79986	4.2355	5.07504	5.31146	6.29909	6.20207	6.39777
1146.112	3.28703	3.33034	3.7821	4.21161	5.04973	5.28242	6.26542	6.1651	6.36111
1146.334	3.28066	3.32008	3.76949	4.20055	5.03181	5.26773	6.24648	6.14387	6.33952
1146.556	3.2711	3.31168	3.75874	4.18683	5.00961	5.24228	6.21011	6.10727	6.3005
1146.778	3.27701	3.31915	3.76435	4.18639	5.00922	5.23654	6.19778	6.10325	6.28897
1147	3.2802	3.32334	3.76715	4.19037	5.00143	5.22507	6.17674	6.08055	6.2662
1147.221	3.27337	3.31168	3.76201	4.18152	4.98779	5.20966	6.1575	6.06006	6.24225
1147.443	3.24698	3.28743	3.73257	4.15277	4.9543	5.17668	6.11722	6.01358	6.19643
1147.665	3.25153	3.29209	3.73631	4.15365	4.94884	5.17023	6.10369	6.00479	6.18371
1147.887	3.23378	3.27204	3.71902	4.13463	4.91924	5.13868	6.06671	5.96599	6.1441
1148.108	3.2406	3.28323	3.72276	4.13949	4.91885	5.13546	6.05408	5.95611	6.13404
1148.33	3.23787	3.2837	3.71529	4.12666	4.90366	5.11646	6.02342	5.92756	6.10034
1148.552	3.21011	3.25664	3.69099	4.09746	4.8725	5.08455	5.98765	5.8906	6.06308
1148.773	3.20783	3.25245	3.68305	4.08773	4.84952	5.06771	5.96119	5.86351	6.03441
1148.995	3.20237	3.24638	3.68164	4.08154	4.83745	5.05337	5.94045	5.84631	6.01282
1149.217	3.20692	3.24592	3.68071	4.08331	4.82888	5.03401	5.91219	5.82398	5.98592
1149.438	3.18553	3.22586	3.65875	4.05897	4.80863	5.00462	5.88273	5.78885	5.95103
1149.66	3.20465	3.24312	3.67977	4.0718	4.80863	5.00498	5.8701	5.7775	5.93773
1149.881	3.18872	3.23705	3.66669	4.06207	4.79032	4.98634	5.84726	5.75188	5.91378
1150.102	3.17142	3.21466	3.64426	4.03774	4.75994	4.95659	5.80577	5.71711	5.87179
1150.324	3.14867	3.19927	3.62651	4.01429	4.73813	4.92934	5.773	5.6838	5.83809
1150.545	3.14912	3.19694	3.6181	4.01119	4.7167	4.90999	5.74595	5.65489	5.80438
1150.767	3.16414	3.2142	3.63539	4.02225	4.72527	4.91214	5.74204	5.64976	5.79581
1150.988	3.15094	3.20347	3.62043	3.99925	4.70034	4.89027	5.70386	5.61939	5.76211
1151.209	3.10907	3.15822	3.57838	3.96031	4.6575	4.84188	5.65997	5.56668	5.71332
1151.431	3.12045	3.17781	3.58913	3.96651	4.65205	4.83184	5.64103	5.55241	5.69263
1151.652	3.08085	3.13164	3.54848	3.9258	4.6131	4.79349	5.59654	5.50629	5.64828
1151.873	3.09724	3.14936	3.56062	3.9404	4.60998	4.78453	5.5761	5.49165	5.62876
1152.094	3.04899	3.09759	3.5153	3.88643	4.56246	4.739	5.52679	5.43894	5.57939
1152.315	3.04672	3.08826	3.50782	3.87669	4.54026	4.71749	5.49703	5.41223	5.54687
1152.536	3.07129	3.11904	3.53493	3.8966	4.55857	4.7261	5.49673	5.41296	5.54687
1152.757	3.04126	3.09152	3.50268	3.86873	4.52156	4.6924	5.45494	5.36904	5.504
1152.979	3.02305	3.07333	3.48586	3.85059	4.49897	4.66695	5.42999	5.34232	5.47295
1153.2	3.03443	3.09292	3.49147	3.85192	4.49352	4.66193	5.41015	5.32951	5.44841
1153.421	3.01076	3.06307	3.46811	3.82714	4.46587	4.63147	5.37197	5.29291	5.4153
1153.642	2.99847	3.04814	3.45035	3.80414	4.4386	4.5992	5.3383	5.25082	5.37834
1153.862	2.98892	3.04255	3.44615	3.7944	4.42497	4.58738	5.31666	5.22922	5.3541
1154.083	2.99301	3.03695	3.43867	3.78378	4.41406	4.56264	5.2893	5.20726	5.3269
1154.304	2.98072	3.03462	3.43447	3.77538	4.39537	4.54902	5.26585	5.18201	5.30029
1154.525	2.96297	3.01923	3.41578	3.75768	4.372	4.51855	5.22978	5.14504	5.26304
1154.746	2.96024	3.01223	3.41391	3.75149	4.35681	4.5078	5.20994	5.12528	5.23998
1154.967	2.93111	2.98191	3.38167	3.71698	4.32136	4.46335	5.16244	5.07696	5.19563
1155.187	2.90927	2.96325	3.36017	3.69751	4.2941	4.43647	5.13238	5.04219	5.16103
1155.408	2.92474	2.97445	3.36718	3.70592	4.29215	4.43145	5.11163	5.03634	5.13945
1155.629	2.89334	2.95346	3.34055	3.67628	4.26216	4.40134	5.07676	4.99791	5.10693
1155.85	2.8897	2.95206	3.3326	3.67008	4.24074	4.38305	5.0476	4.96753	5.07766
1156.07	2.8947	2.95113	3.33868	3.66831	4.23801	4.37696	5.03528	4.95911	5.06229
1156.291	2.90608	2.96045	3.34942	3.67141	4.23061	4.36692	5.01874	4.94923	5.04277
1156.511	2.87377	2.93014	3.31812	3.63823	4.19906	4.32857	4.97876	4.90238	5.00315
1156.732	2.86057	2.92127	3.30597	3.61699	4.17842	4.30169	4.94329	4.87127	4.96708
1156.952	2.82507	2.88442	3.26859	3.5816	4.13713	4.26476	4.9033	4.82625	4.92687
1157.173	2.82598	2.88536	3.27046	3.58381	4.12233	4.25007	4.88196	4.80209	4.89879
1157.393	2.85556	2.91101	3.29008	3.60328	4.13518	4.25795	4.88046	4.80868	4.89583
1157.614	2.83098	2.88676	3.26532	3.57009	4.10168	4.21709	4.83837	4.76842	4.85473
1157.834	2.80277	2.8569	3.23728	3.54488	4.0713	4.19128	4.8032	4.73036	4.82251
1158.055	2.775	2.83498	3.21299	3.51656	4.04092	4.15938	4.76261	4.69192	4.78082
1158.275	2.77273	2.83452	3.20691	3.51125	4.02729	4.14468	4.74217	4.6707	4.76012
1158.495	2.78319	2.84338	3.21112	3.517	4.0195	4.13536	4.72624	4.65825	4.74357
1158.716	2.73404	2.7972	3.15972	3.46701	3.97276	4.09127	4.67964	4.60408	4.69508
1158.936	2.75452	2.81819	3.17888	3.48161	3.98055	4.08912	4.67363	4.59969	4.68798
1159.156	2.74587	2.80513	3.17374	3.47188	3.96575	4.07263	4.65198	4.58322	4.66315
1159.376	2.71902	2.77808	3.14804	3.44046	3.93809	4.04216	4.6132	4.54113	4.62383
1159.596	2.71447	2.77714	3.13729	3.4294	3.92213	4.02424	4.58795	4.5188	4.59988
1159.816	2.71265	2.77388	3.13215	3.42365	3.90148	4.00847	4.5627	4.49575	4.57386
1160.037	2.67806	2.73796	3.10365	3.39445	3.87032	3.97334	4.53143	4.46207	4.53897
1160.257	2.67533	2.7375	3.10131	3.38959	3.85942	3.96259	4.50979	4.44231	4.51739
1160.477	2.66395	2.72957	3.08776	3.37056	3.83994	3.94	4.48303	4.41705	4.48901
1160.697	2.65212	2.71977	3.07935	3.35419	3.81813	3.91993	4.45207	4.38887	4.45885
1160.917	2.64756	2.71324	3.06954	3.35065	3.80605	3.90846	4.43373	4.3713	4.44081
1161.137	2.64301	2.70205	3.05552	3.33428	3.78424	3.8762	4.40457	4.33909	4.41184
1161.356	2.63619	2.69505	3.04898	3.32632	3.77295	3.86258	4.38383	4.32482	4.39173
1161.576	2.6148	2.67733	3.02842	3.30376	3.75191	3.84214	4.35316	4.28968	4.35773
1161.796	2.61115	2.67919	3.02889	3.30066	3.74296	3.82888	4.34354	4.27834	4.34325
1162.016	2.62253	2.68945	3.0373	3.3011	3.73556	3.8253	4.32611	4.26479	4.3261
1162.236	2.59477	2.65727	3.0088	3.27898	3.70751	3.79375	4.29755	4.23442	4.29772
1162.456	2.56337	2.62322	2.97702	3.24447	3.67207	3.75827	4.25576	4.19159	4.25485
1162.675	2.5711	2.63395	2.97562	3.24934	3.66778	3.7554	4.24163	4.18391	4.24332
1162.895	2.57702	2.64281	2.98216	3.24713	3.6635	3.74536	4.22239	4.17037	4.2238
1163.115	2.5356	2.60036	2.94385	3.20996	3.62221	3.70414	4.18512	4.12535	4.1833
1163.334	2.53333	2.60083	2.94431	3.20642	3.61325	3.69303	4.16858	4.10888	4.16053
1163.554	2.53196	2.5999	2.93824	3.19979	3.59884	3.6812	4.14964	4.09131	4.14368
1163.774	2.51421	2.58031	2.91908	3.17678	3.5782	3.65539	4.11297	4.06313	4.11411
1163.993	2.49373	2.55698	2.89852	3.15068	3.55015	3.6285	4.09102	4.02872	4.08543
1164.213	2.47871	2.54112	2.8817	3.13165	3.52756	3.60556	4.06246	4.002	4.05557
1164.432	2.46324	2.53133	2.87282	3.12236	3.51237	3.58513	4.04112	3.98151	4.03458
1164.652	2.42182	2.48795	2.82657	3.07856	3.46174	3.53495	3.99212	3.93246	3.98048
1164.871	2.44549	2.515	2.84339	3.09803	3.46914	3.54283	3.98761	3.93136	3.97811
1165.09	2.48463	2.55465	2.88544	3.13431	3.49718	3.56577	3.99332	3.94417	3.98402
1165.31	2.44594	2.51034	2.84526	3.08564	3.45356	3.52061	3.94762	3.8944	3.93761
1165.529	2.43593	2.50288	2.83264	3.06971	3.42824	3.49229	3.91696	3.86621	3.90863
1165.748	2.40498	2.47489	2.799	3.04007	3.39825	3.46469	3.8854	3.834	3.87286
1165.968	2.38086	2.4539	2.77283	3.01618	3.36904	3.43565	3.85022	3.80216	3.83945
1166.187	2.37722	2.44224	2.76676	3.00512	3.35073	3.41917	3.83068	3.77874	3.81579
1166.406	2.35856	2.42965	2.75227	2.99052	3.33009	3.39443	3.79701	3.74946	3.78593
1166.625	2.34354	2.41798	2.72984	2.96707	3.30711	3.37185	3.77386	3.72201	3.76169
1166.844	2.3053	2.37087	2.69293	2.92371	3.26582	3.32848	3.72727	3.67406	3.71438
1167.064	2.2962	2.36388	2.68405	2.91442	3.2518	3.31235	3.71254	3.65576	3.69694
1167.283	2.30667	2.37414	2.68686	2.91885	3.24985	3.30876	3.6957	3.64441	3.68098
1167.502	2.31486	2.383	2.69246	2.93079	3.25024	3.30267	3.68969	3.64222	3.67417
1167.721	2.3053	2.3802	2.68826	2.91664	3.22804	3.28008	3.66684	3.61769	3.64757
1167.94	2.26662	2.33776	2.64761	2.87062	3.18792	3.24531	3.62596	3.57377	3.61031
1168.159	2.23021	2.30324	2.6135	2.837	3.15442	3.20839	3.58598	3.53498	3.5701
1168.378	2.2343	2.30884	2.6163	2.837	3.14819	3.20373	3.57666	3.52217	3.56271
1168.597	2.23885	2.30977	2.62097	2.83611	3.14313	3.19585	3.55471	3.51082	3.54142
1168.815	2.22293	2.29111	2.59574	2.81797	3.11664	3.16825	3.53126	3.48374	3.51245
1168.805	2.18873	2.25897	2.5652	2.81181	3.10696	3.15736	3.53246	3.48705	3.52701
1169.033	2.17098	2.24078	2.54511	2.78705	3.08477	3.13477	3.50871	3.4607	3.50394
1169.26	2.16097	2.22632	2.53624	2.77201	3.06414	3.11649	3.48104	3.43655	3.47466
1169.488	2.13958	2.20299	2.51335	2.74769	3.03884	3.08566	3.45187	3.40617	3.44687
1169.716	2.1414	2.20299	2.51242	2.74813	3.03028	3.07419	3.43894	3.3941	3.43001
1169.943	2.13093	2.19599	2.50121	2.73442	3.01705	3.06308	3.42029	3.37836	3.41434
1170.171	2.12319	2.18946	2.4956	2.72293	3.00303	3.04945	3.40375	3.35896	3.39334
1170.399	2.09497	2.16707	2.46804	2.69684	2.9719	3.02113	3.37368	3.32493	3.36495
1170.626	2.09452	2.16754	2.46711	2.70126	2.96645	3.01612	3.36165	3.31797	3.35312
1170.854	2.05492	2.12788	2.42367	2.65615	2.93064	2.97561	3.32135	3.27479	3.31586
1171.081	2.07358	2.14095	2.44048	2.66367	2.9322	2.97597	3.31473	3.27186	3.31024
1171.309	2.08178	2.15074	2.44562	2.66721	2.93453	2.97131	3.30781	3.27332	3.29989
1171.536	2.06539	2.12508	2.42834	2.64598	2.90573	2.94693	3.27744	3.24075	3.2712
1171.764	2.03672	2.10456	2.40125	2.61945	2.88432	2.92076	3.25308	3.21257	3.24429
1171.991	2.0349	2.09569	2.3849	2.60353	2.86564	2.90033	3.23083	3.19025	3.22359
1172.219	2.01988	2.08869	2.37929	2.59822	2.85241	2.88886	3.21338	3.17341	3.21058
1172.446	2.04355	2.10409	2.39891	2.61989	2.86214	2.89423	3.21579	3.18037	3.20526
1172.673	2.03899	2.10269	2.39424	2.61016	2.85435	2.8842	3.20166	3.16719	3.18929
1172.901	2.01624	2.08123	2.37649	2.58407	2.82983	2.85803	3.17549	3.14523	3.16622
1173.128	2.01123	2.07936	2.36995	2.577	2.81777	2.84835	3.15805	3.1262	3.14788
1173.355	2.00258	2.0691	2.36154	2.56727	2.80181	2.8315	3.1364	3.10607	3.12955
1173.583	1.98028	2.04764	2.33352	2.53941	2.77962	2.8082	3.11264	3.07789	3.10441
1173.81	1.9507	2.02105	2.31063	2.512	2.75004	2.7788	3.08136	3.04788	3.0707
1174.037	1.94615	2.01359	2.29428	2.50536	2.73525	2.76088	3.06332	3.03032	3.05414
1174.264	1.94296	2.00892	2.28681	2.49563	2.72825	2.7469	3.04678	3.01458	3.03876
1174.491	1.95116	2.01638	2.29568	2.50138	2.7263	2.7512	3.04437	3.01312	3.03314
1174.719	1.94478	2.01312	2.29475	2.49829	2.7189	2.7408	3.03234	2.99994	3.02043
1174.946	1.93341	2.00239	2.28494	2.47927	2.70139	2.72754	3.0155	2.98128	3.00298
1175.173	1.89927	1.9646	2.24711	2.44522	2.66909	2.69133	2.97851	2.94541	2.97015
1175.4	1.92385	1.99213	2.26672	2.46733	2.68232	2.70711	2.98573	2.95676	2.97518
1175.627	1.88198	1.94827	2.22515	2.42311	2.64106	2.66301	2.94874	2.9143	2.93585
1175.854	1.89108	1.95387	2.23636	2.42488	2.63989	2.66624	2.94453	2.91064	2.93437
1176.081	1.90473	1.966	2.2443	2.44168	2.6434	2.66983	2.94423	2.91467	2.93141
1176.308	1.88926	1.9562	2.22842	2.41957	2.62783	2.65298	2.92648	2.89564	2.91189
1176.535	1.8615	1.92728	2.20787	2.39039	2.60097	2.62358	2.89912	2.86416	2.88676
1176.762	1.83328	1.89556	2.1719	2.36209	2.57139	2.59705	2.87235	2.83269	2.85955
1176.989	1.82554	1.89462	2.16957	2.35678	2.56127	2.58415	2.85611	2.82354	2.84476
1177.215	1.82873	1.89276	2.16209	2.35324	2.55621	2.57877	2.84498	2.81329	2.83441
1177.442	1.83419	1.89602	2.1663	2.3528	2.54765	2.56802	2.83235	2.80231	2.82317
1177.669	1.82327	1.89182	2.15789	2.34396	2.53831	2.56085	2.82453	2.79829	2.81194
1177.896	1.79823	1.86477	2.12846	2.30858	2.50834	2.53719	2.79506	2.76389	2.78355
1178.123	1.77775	1.84097	2.10511	2.28736	2.48849	2.51174	2.7701	2.73827	2.75545
1178.349	1.78868	1.85124	2.11445	2.29797	2.49549	2.51496	2.76378	2.73754	2.75368
1178.576	1.7905	1.85357	2.11865	2.29885	2.4916	2.50672	2.75987	2.73168	2.74747
1178.803	1.77275	1.83864	2.09997	2.27895	2.46669	2.48521	2.73672	2.70606	2.7244
1179.029	1.75818	1.82231	2.08409	2.25684	2.45151	2.46693	2.71657	2.68776	2.70666
1179.256	1.7509	1.81811	2.07101	2.25552	2.44061	2.45976	2.70604	2.67349	2.69365
1179.483	1.71904	1.78779	2.04579	2.22987	2.40753	2.42821	2.67928	2.64824	2.66496
1179.709	1.72177	1.78639	2.03831	2.21749	2.40014	2.41638	2.65913	2.62994	2.64515
1179.936	1.73998	1.80412	2.05606	2.23429	2.40909	2.42212	2.65973	2.63982	2.6487
1180.162	1.73952	1.80878	2.05466	2.22766	2.40052	2.41567	2.648	2.63213	2.63687
1180.389	1.68445	1.74674	1.99767	2.17327	2.34993	2.36512	2.60349	2.57907	2.59192
1180.615	1.66716	1.72434	1.97292	2.1516	2.32579	2.33752	2.57793	2.54576	2.56796
1180.842	1.6576	1.71968	1.97292	2.14541	2.31295	2.32676	2.565	2.53662	2.55406
1181.068	1.63439	1.70055	1.93975	2.11976	2.2787	2.29808	2.53282	2.50221	2.52538
1181.295	1.63302	1.69822	1.94816	2.11578	2.27792	2.2945	2.52741	2.49563	2.5168
1181.521	1.6617	1.72901	1.96638	2.14143	2.29466	2.30848	2.53041	2.50734	2.51384
1181.747	1.66488	1.72481	1.96965	2.13347	2.28726	2.29665	2.51929	2.50075	2.50408
1181.974	1.63712	1.70148	1.94489	2.10694	2.25846	2.26797	2.48951	2.47294	2.47451
1182.2	1.58524	1.6497	1.89071	2.0521	2.21214	2.22316	2.44531	2.4217	2.42986
1182.426	1.58751	1.65017	1.89071	2.05166	2.20981	2.22245	2.43388	2.41328	2.4198
1182.653	1.56976	1.63384	1.87249	2.03795	2.18879	2.20201	2.41343	2.38949	2.39792
1182.879	1.59707	1.65856	1.89304	2.05034	2.19657	2.20703	2.40982	2.39132	2.39969
1183.105	1.58933	1.6553	1.89445	2.05034	2.19229	2.19807	2.4023	2.38364	2.39023
1183.331	1.56794	1.63477	1.86035	2.01319	2.16155	2.16652	2.37223	2.35473	2.35918
1183.557	1.55247	1.61284	1.84587	2.00169	2.14714	2.15684	2.35508	2.33789	2.34232
1183.783	1.55565	1.61891	1.84587	1.9955	2.14286	2.14932	2.34576	2.3324	2.33729
1184.01	1.53108	1.58999	1.81971	1.96853	2.11795	2.12028	2.3208	2.30166	2.31127
1184.236	1.50786	1.56573	1.80336	1.95128	2.09577	2.09805	2.29734	2.27641	2.28524
1184.462	1.49876	1.55733	1.78795	1.942	2.07903	2.08766	2.28321	2.26396	2.27046
1184.688	1.51742	1.57226	1.80383	1.94996	2.08331	2.09519	2.2811	2.26909	2.26987
1184.914	1.51333	1.57786	1.80897	1.95084	2.07942	2.0873	2.27479	2.2614	2.26366
1185.14	1.48784	1.54613	1.77113	1.91414	2.04595	2.05109	2.24141	2.22554	2.23172
1185.366	1.471	1.527	1.75058	1.90397	2.03155	2.04106	2.22517	2.20687	2.21664
1185.592	1.46235	1.52467	1.74778	1.88893	2.02026	2.02564	2.21254	2.19296	2.19948
1185.817	1.46599	1.53167	1.75245	1.89335	2.01909	2.02528	2.21073	2.19479	2.19623
1186.043	1.46008	1.52561	1.74638	1.88539	2.01442	2.01919	2.1969	2.18967	2.1847
1186.269	1.45598	1.51534	1.7375	1.87743	2.0043	2.00879	2.18818	2.17613	2.17523
1186.495	1.44779	1.50881	1.72536	1.86152	1.98523	1.98979	2.16863	2.1538	2.1569
1186.721	1.42139	1.47942	1.70107	1.84162	1.96227	1.96972	2.14908	2.13258	2.13797
1186.946	1.40455	1.46776	1.69359	1.82216	1.94903	1.95502	2.13224	2.11611	2.11875
1187.172	1.40865	1.46776	1.68612	1.81951	1.94125	1.9457	2.12532	2.10733	2.11284
1187.398	1.40319	1.45983	1.68238	1.80757	1.92996	1.9353	2.11119	2.09122	2.09834
1187.624	1.40091	1.45703	1.67491	1.80889	1.9249	1.93351	2.10427	2.09195	2.09154
1187.849	1.40046	1.46309	1.67398	1.79872	1.91945	1.92527	2.09134	2.08281	2.08001
1188.075	1.38453	1.44163	1.65062	1.78767	1.90194	1.90412	2.0748	2.05865	2.06374
1188.301	1.37497	1.43044	1.64128	1.77838	1.88715	1.89659	2.06397	2.04694	2.0528
1188.526	1.36769	1.4239	1.63521	1.76954	1.87819	1.88548	2.05555	2.03925	2.04334
1188.752	1.35858	1.41457	1.61932	1.75229	1.86224	1.86863	2.04172	2.01876	2.02885
1188.977	1.35767	1.40524	1.61932	1.74787	1.86301	1.8654	2.03119	2.01547	2.02234
1189.203	1.3422	1.40338	1.61559	1.73549	1.84784	1.84999	2.01676	2.00339	2.00401
1189.428	1.32172	1.37632	1.58102	1.70807	1.82448	1.8292	1.9933	1.97448	1.98035
1189.654	1.32764	1.38285	1.59457	1.71868	1.82799	1.83601	1.98909	1.97704	1.9765
1189.879	1.29305	1.346	1.5614	1.68508	1.80074	1.80195	1.96503	1.95215	1.9558
1190.104	1.32308	1.37958	1.58149	1.70453	1.81281	1.8145	1.97556	1.96167	1.96645
1190.33	1.29214	1.34786	1.553	1.67358	1.78478	1.78725	1.94939	1.93385	1.94013
1190.555	1.28349	1.34086	1.54599	1.67358	1.77427	1.77722	1.94127	1.93019	1.93126
1190.781	1.29396	1.35066	1.55486	1.67756	1.77972	1.78259	1.93736	1.92507	1.93126
1191.006	1.30488	1.35579	1.56281	1.67977	1.7805	1.77973	1.92924	1.92507	1.92475
1191.231	1.30442	1.35766	1.56281	1.68198	1.78478	1.78474	1.93255	1.9247	1.92386
1191.456	1.24344	1.29934	1.49881	1.6214	1.72757	1.73205	1.88925	1.87164	1.8798
1191.682	1.25026	1.30494	1.50769	1.62317	1.73263	1.73241	1.88564	1.87383	1.88039
1191.907	1.26255	1.3166	1.51049	1.63422	1.73146	1.73635	1.88233	1.87493	1.87921
1192.132	1.29214	1.3432	1.53898	1.65633	1.75131	1.74925	1.89616	1.8925	1.88719
1192.357	1.2753	1.3278	1.53058	1.64528	1.73691	1.73635	1.88203	1.87822	1.87211
1192.582	1.25026	1.30821	1.50442	1.61786	1.71745	1.71843	1.86188	1.85627	1.85733
1192.807	1.25436	1.30961	1.50348	1.62273	1.71122	1.71233	1.85556	1.85224	1.85496
1193.032	1.20794	1.26575	1.45864	1.57585	1.67191	1.67397	1.82158	1.81125	1.81652
1193.257	1.23479	1.28535	1.48106	1.59796	1.68436	1.68903	1.8306	1.82662	1.82568
1193.482	1.26119	1.30961	1.50348	1.62494	1.70694	1.70982	1.84534	1.8409	1.83751
1193.707	1.22205	1.27322	1.46798	1.57762	1.66763	1.66824	1.81226	1.80174	1.80025
1193.932	1.18063	1.23356	1.42314	1.53517	1.6326	1.63633	1.77858	1.76404	1.77423
1194.157	1.17881	1.23356	1.42595	1.53871	1.62676	1.63132	1.77076	1.76111	1.76506
1194.382	1.17608	1.22423	1.42127	1.53252	1.62287	1.62701	1.77046	1.75635	1.75855
1194.607	1.182	1.23496	1.42174	1.53517	1.62131	1.62486	1.76685	1.75306	1.75441
1194.832	1.19838	1.25269	1.44183	1.54844	1.63883	1.63956	1.77046	1.7688	1.76595
1195.057	1.15378	1.20651	1.39699	1.50377	1.5929	1.59547	1.73166	1.72049	1.72721
1195.281	1.15833	1.20884	1.39185	1.50643	1.59562	1.59583	1.73377	1.72378	1.72129
1195.506	1.19884	1.24896	1.43482	1.54711	1.6252	1.62594	1.75512	1.75306	1.74643
1195.731	1.17335	1.22143	1.40913	1.52014	1.59913	1.60084	1.73226	1.72525	1.72839
1195.956	1.17926	1.23636	1.42268	1.51616	1.5964	1.60084	1.72835	1.72269	1.72277
1196.18	1.14103	1.19298	1.37737	1.48122	1.56877	1.57037	1.70068	1.68828	1.69349
1196.405	1.12829	1.18411	1.36849	1.47636	1.55437	1.55747	1.68655	1.68243	1.67575
1196.63	1.15014	1.20231	1.38484	1.49228	1.57305	1.57252	1.69738	1.69524	1.68935
1196.854	1.12374	1.17245	1.35074	1.46309	1.53802	1.54134	1.67061	1.6601	1.6654
1197.079	1.12875	1.17525	1.35588	1.46398	1.54113	1.54421	1.6673	1.66266	1.66392
1197.303	1.14058	1.18784	1.37083	1.47415	1.54814	1.54779	1.67211	1.66742	1.66392
1197.528	1.12192	1.16965	1.34887	1.45557	1.5314	1.53417	1.65768	1.65242	1.65239
1197.752	1.09962	1.14353	1.31571	1.42816	1.50805	1.50764	1.63482	1.6257	1.62962
1197.977	1.08232	1.12906	1.30263	1.41091	1.49014	1.49474	1.61828	1.60777	1.61217
1198.201	1.05684	1.1034	1.27928	1.38349	1.46056	1.46176	1.59272	1.57593	1.58733
1198.426	1.05775	1.10854	1.28628	1.38526	1.46718	1.46857	1.59904	1.58435	1.5891
1198.65	1.04045	1.09267	1.26713	1.36758	1.45317	1.44885	1.5825	1.56422	1.57313
1198.875	1.05957	1.11134	1.28488	1.38571	1.46562	1.46462	1.59182	1.57739	1.58259
1199.099	1.0805	1.13233	1.3045	1.39676	1.47419	1.47394	1.59964	1.58764	1.59058
1199.323	1.05092	1.09734	1.27507	1.37156	1.44733	1.45279	1.57317	1.56349	1.56663
1199.548	1.06457	1.10854	1.28068	1.38438	1.45278	1.45674	1.57107	1.56715	1.56958
1199.772	1.07368	1.11367	1.28955	1.38703	1.45434	1.4614	1.57588	1.57154	1.57165
1199.996	1.08824	1.14119	1.30917	1.40384	1.4738	1.46892	1.58099	1.58142	1.57845
1200.22	1.0846	1.13093	1.3003	1.39632	1.46523	1.46319	1.57558	1.5752	1.57136
1200.444	1.05775	1.09594	1.2648	1.36315	1.43604	1.43594	1.55242	1.54592	1.54563
1200.669	1.045	1.08288	1.25779	1.3521	1.42592	1.42555	1.53769	1.5364	1.53469
1200.893	1.03135	1.07355	1.24705	1.34237	1.41697	1.40727	1.52566	1.51481	1.51813
1201.117	1.02998	1.06935	1.24051	1.33662	1.40413	1.40225	1.52054	1.51115	1.51369
1201.341	1.01633	1.06095	1.22322	1.31716	1.39556	1.3897	1.5028	1.49615	1.50127
1201.565	0.98902	1.03296	1.19286	1.29019	1.36482	1.3664	1.48416	1.47199	1.48205
1201.789	1.01269	1.05022	1.22089	1.31628	1.38544	1.38397	1.49498	1.487	1.49447
1202.013	1.00359	1.04182	1.20828	1.30213	1.37221	1.37249	1.48596	1.47748	1.48264
1202.237	1.01451	1.05255	1.21762	1.30832	1.37805	1.37715	1.49017	1.48041	1.48264
1202.461	1.01997	1.06048	1.2279	1.31893	1.38856	1.38146	1.49378	1.48663	1.48855
1202.685	1.01314	1.05535	1.21622	1.30744	1.37649	1.37429	1.48355	1.47638	1.47465
1202.909	0.9822	1.02783	1.18913	1.27737	1.34847	1.34848	1.45829	1.45223	1.45514
1203.133	0.98902	1.03483	1.19146	1.28356	1.35275	1.34991	1.45769	1.4515	1.45336
1203.356	0.97491	1.0171	1.17651	1.26764	1.33679	1.337	1.44716	1.44235	1.44301
1203.58	0.98265	1.02036	1.17885	1.26852	1.33718	1.33808	1.44326	1.43576	1.44301
1203.804	0.97127	1.01477	1.17371	1.26498	1.3329	1.33199	1.43874	1.43283	1.43266
1204.028	0.95398	0.99331	1.15923	1.24907	1.30955	1.3137	1.4198	1.41124	1.41551
1204.251	0.97036	1.0143	1.17324	1.26012	1.32434	1.3241	1.42972	1.42149	1.42615
1204.475	0.99084	1.03996	1.18819	1.2725	1.34458	1.33844	1.43814	1.43576	1.4297
1204.699	0.94897	0.99051	1.14569	1.23359	1.3041	1.3008	1.40747	1.40209	1.4019
1204.922	0.92849	0.96438	1.12	1.21546	1.28386	1.28072	1.38942	1.37647	1.38298
1205.146	0.94306	0.98584	1.13961	1.23138	1.29515	1.28897	1.39484	1.38892	1.39481
1205.37	0.97355	1.01943	1.17511	1.25702	1.32045	1.31621	1.41589	1.41161	1.41078
1205.593	0.96627	1.00823	1.15876	1.24641	1.31033	1.30402	1.40506	1.40282	1.40368
1205.817	0.97764	1.02736	1.17324	1.26189	1.31266	1.31048	1.40386	1.40721	1.40811
1206.04	0.96854	1.01617	1.16671	1.25526	1.30604	1.30295	1.39935	1.40026	1.39776
1206.264	0.92986	0.97371	1.12653	1.20396	1.27257	1.26961	1.36867	1.36366	1.36671
1206.487	0.91666	0.96018	1.11019	1.19158	1.25622	1.2542	1.35995	1.35049	1.35252
1206.711	0.91757	0.94759	1.10131	1.18539	1.25389	1.24954	1.35033	1.3428	1.34808
1206.934	0.91757	0.95412	1.10178	1.18716	1.24961	1.24774	1.35003	1.3417	1.34276
1207.157	0.91302	0.95645	1.10879	1.18671	1.25078	1.24846	1.34461	1.34317	1.34098
1207.381	0.90847	0.95365	1.10225	1.18273	1.24455	1.24165	1.3401	1.33329	1.33596
1207.604	0.91939	0.96858	1.11065	1.19291	1.24922	1.24595	1.34281	1.34134	1.33921
1207.827	0.91802	0.96531	1.10832	1.19069	1.24688	1.24308	1.3404	1.33841	1.33566
1208.051	0.93714	0.98024	1.12046	1.20529	1.26206	1.25025	1.34281	1.34646	1.34098
1208.274	0.88525	0.92006	1.06675	1.14913	1.2103	1.20939	1.30822	1.30181	1.3052
1208.497	0.88025	0.91353	1.06768	1.14736	1.20524	1.20795	1.2998	1.29083	1.29485
1208.72	0.86204	0.90093	1.04619	1.13011	1.19084	1.18716	1.28958	1.27693	1.28509
1208.943	0.88981	0.9182	1.06348	1.14471	1.20251	1.20688	1.2974	1.2923	1.29219
1209.167	0.87524	0.90887	1.0574	1.13542	1.19628	1.19433	1.29078	1.28278	1.28568
1209.39	0.87388	0.91633	1.06161	1.13586	1.19706	1.19397	1.28356	1.28644	1.28184
1209.613	0.88025	0.92146	1.06488	1.14426	1.1994	1.20293	1.28958	1.28608	1.28746
1209.836	0.87297	0.91027	1.06067	1.131	1.19122	1.18644	1.27514	1.27949	1.27681
1210.059	0.88389	0.92519	1.07188	1.14205	1.20096	1.19469	1.28116	1.28644	1.28302
1210.282	0.85522	0.9	1.03405	1.11729	1.17137	1.17461	1.2568	1.26119	1.25966
1210.505	0.86159	0.9	1.04012	1.11862	1.17371	1.17354	1.26131	1.26009	1.26025
1210.728	0.85431	0.88741	1.02891	1.108	1.16748	1.16709	1.25109	1.24655	1.24428
1210.951	0.8625	0.8944	1.03498	1.11331	1.16554	1.16673	1.2559	1.25094	1.24872
1211.174	0.87115	0.9014	1.04853	1.12481	1.17021	1.17103	1.25499	1.25021	1.2502
1211.396	0.86204	0.90047	1.03919	1.11773	1.16904	1.16673	1.24988	1.24801	1.24665
1211.619	0.87024	0.9112	1.04713	1.12702	1.17176	1.16852	1.24958	1.25424	1.24931
1211.842	0.86887	0.907	1.04292	1.1195	1.17021	1.16565	1.24868	1.24911	1.24753
1212.065	0.84566	0.88974	1.02424	1.10181	1.15386	1.14952	1.22793	1.23338	1.22742
1212.287	0.83792	0.87714	1.01069	1.08678	1.14063	1.13662	1.21981	1.218	1.21914
1212.51	0.8179	0.85522	0.99294	1.0682	1.11416	1.11941	1.20327	1.203	1.20081
1212.733	0.82381	0.86175	1.00135	1.07351	1.12428	1.1212	1.20808	1.20703	1.20525
1212.956	0.87206	0.9028	1.03779	1.10844	1.16126	1.14916	1.23094	1.23996	1.22565
1213.178	0.81426	0.84822	0.98454	1.06157	1.11105	1.10901	1.19515	1.19312	1.19194
1213.401	0.81198	0.83749	0.97426	1.05538	1.10599	1.09969	1.18733	1.18031	1.17863
1213.623	0.80333	0.83702	0.97146	1.05007	1.10093	1.09682	1.18432	1.18067	1.17745
1213.846	0.8006	0.83609	0.97239	1.04654	1.0947	1.09718	1.1774	1.17153	1.17301
1214.068	0.79833	0.83282	0.96585	1.03813	1.08886	1.09432	1.17199	1.16933	1.17005
1214.291	0.77602	0.8123	0.93876	1.02177	1.07563	1.07173	1.15335	1.1514	1.15261
1214.513	0.80333	0.83656	0.96959	1.04344	1.0947	1.09037	1.17019	1.1653	1.17035
1214.736	0.77238	0.81183	0.9425	1.02045	1.0659	1.06779	1.14793	1.14518	1.14699
1214.958	0.79104	0.82956	0.95838	1.03062	1.0803	1.07711	1.15786	1.15542	1.1532
1215.181	0.76055	0.79923	0.93269	1.00409	1.05694	1.05524	1.1362	1.13127	1.13131
1215.403	0.74053	0.78244	0.91447	0.98153	1.03748	1.0366	1.12087	1.11297	1.11948
1215.625	0.78695	0.82722	0.95885	1.02398	1.0694	1.06241	1.14613	1.14225	1.14196
1215.848	0.756	0.79643	0.92615	0.99436	1.04488	1.04305	1.12448	1.11736	1.12244
1216.07	0.77602	0.8151	0.94156	1.00541	1.06123	1.06098	1.1335	1.1342	1.12895
1216.292	0.76055	0.79783	0.92615	0.99613	1.04488	1.04269	1.12297	1.11882	1.11741
1216.514	0.7428	0.77544	0.89859	0.97623	1.02347	1.02513	1.10673	1.09723	1.10292
1216.737	0.75691	0.7885	0.91774	0.98772	1.03709	1.03624	1.11245	1.11004	1.1115
1216.959	0.76237	0.7941	0.92241	0.99347	1.03904	1.03768	1.11064	1.10419	1.10795
1217.181	0.756	0.7885	0.91727	0.98684	1.03203	1.03051	1.10583	1.09979	1.10351
1217.403	0.76055	0.79457	0.91821	0.98595	1.02853	1.03158	1.10312	1.10309	1.10499
1217.625	0.76146	0.79503	0.91821	0.98817	1.03281	1.0323	1.10583	1.10309	1.1047
1217.847	0.77193	0.8053	0.92615	0.99657	1.03943	1.03337	1.10643	1.10492	1.10381
1218.069	0.7742	0.8053	0.93222	0.99834	1.04293	1.04054	1.10703	1.10785	1.1047
1218.291	0.73506	0.76191	0.88785	0.95765	1.0009	1.01043	1.07876	1.06978	1.07305
1218.513	0.72323	0.75351	0.87383	0.94262	0.98883	0.99251	1.06734	1.05954	1.06359
1218.735	0.71822	0.74652	0.87056	0.9351	0.98805	0.98785	1.06433	1.05661	1.05886
1218.957	0.74599	0.77731	0.89999	0.96694	1.01257	1.01043	1.07937	1.0782	1.07749
1219.179	0.74508	0.77731	0.90139	0.96252	1.00674	1.01187	1.07756	1.06869	1.07483
1219.401	0.71595	0.74745	0.87103	0.93554	0.98416	0.9857	1.05861	1.05039	1.05147
1219.622	0.73552	0.77031	0.89672	0.96561	1.00401	1.00183	1.06914	1.06832	1.06773
1219.844	0.74235	0.77357	0.89485	0.96473	1.0079	1.0047	1.06764	1.06686	1.06655
1220.066	0.71595	0.75072	0.87664	0.93643	0.98338	0.9796	1.04929	1.04892	1.04999
1220.288	0.70958	0.74185	0.86216	0.92847	0.97248	0.97172	1.04358	1.03721	1.03905
1220.509	0.73233	0.75958	0.87897	0.94969	0.98766	0.98641	1.0538	1.05332	1.05176
1220.731	0.73324	0.76798	0.88878	0.95279	0.99272	0.98713	1.05501	1.05478	1.05117
1220.953	0.7246	0.75585	0.87477	0.94262	0.98221	0.97745	1.04779	1.04234	1.0423
1221.174	0.70821	0.74045	0.85749	0.92449	0.9647	0.96383	1.03065	1.03099	1.03077
1221.396	0.71777	0.74838	0.86403	0.92803	0.96976	0.97064	1.03395	1.03428	1.03106
1221.618	0.69592	0.72646	0.84207	0.90901	0.95069	0.95272	1.01651	1.01525	1.01568
1221.839	0.7246	0.75445	0.87197	0.93422	0.97599	0.96813	1.03004	1.02916	1.03047
1222.061	0.72505	0.75072	0.86683	0.93201	0.96859	0.96419	1.02914	1.02916	1.02515
1222.282	0.69456	0.72319	0.84067	0.90547	0.94368	0.9416	1.00869	1.0083	1.00859
1222.504	0.6627	0.69007	0.80844	0.87496	0.91605	0.91579	0.98674	0.97609	0.98315
1222.725	0.66224	0.6882	0.80937	0.87762	0.91527	0.90755	0.98614	0.97426	0.98197
1222.946	0.685	0.71526	0.8332	0.90105	0.93356	0.92906	0.99907	0.9911	0.99676
1223.168	0.68819	0.71526	0.8332	0.89884	0.93084	0.93192	0.99877	0.98854	0.99883
1223.389	0.67954	0.70873	0.82385	0.88602	0.92305	0.92009	0.98914	0.97829	0.9867
1223.61	0.68363	0.7092	0.81918	0.88513	0.92539	0.92153	0.98704	0.98378	0.98493
1223.832	0.66771	0.69613	0.80704	0.87054	0.91177	0.90862	0.97531	0.97097	0.97162
1224.053	0.67135	0.69847	0.81124	0.87098	0.91488	0.91364	0.97381	0.96731	0.97339
1224.274	0.68409	0.71433	0.82339	0.88823	0.92305	0.92225	0.98283	0.97646	0.97931
1224.495	0.68637	0.71293	0.82432	0.88779	0.92189	0.91902	0.98403	0.97646	0.97901
1224.717	0.6495	0.67467	0.78509	0.84976	0.88841	0.88962	0.95276	0.94608	0.94855
1224.938	0.65633	0.6826	0.79443	0.85153	0.89737	0.89357	0.95576	0.94608	0.95447
1225.159	0.6627	0.69333	0.80143	0.86258	0.90009	0.89966	0.95967	0.95011	0.95506
1225.38	0.67135	0.7036	0.81451	0.87629	0.9071	0.90827	0.96569	0.96365	0.96364
1225.601	0.64813	0.67794	0.78742	0.8502	0.88296	0.88174	0.94824	0.93986	0.94057
1225.822	0.64905	0.6798	0.79022	0.85418	0.88841	0.88496	0.94494	0.93694	0.94353
1226.043	0.69547	0.72646	0.83273	0.89177	0.92033	0.91508	0.972	0.97134	0.96896
1226.264	0.68272	0.70966	0.81965	0.87983	0.90787	0.90791	0.96448	0.96658	0.95683
1226.485	0.64313	0.66814	0.77668	0.84003	0.87323	0.87063	0.9308	0.92779	0.92992
1226.706	0.64176	0.66534	0.77808	0.84047	0.87129	0.87063	0.9284	0.92559	0.92844
1226.927	0.64404	0.66861	0.77528	0.83295	0.87051	0.87027	0.9281	0.92376	0.92282
1227.148	0.6404	0.66254	0.77995	0.82676	0.87284	0.86883	0.92238	0.92047	0.92223
1227.369	0.65724	0.68214	0.79349	0.84666	0.88374	0.88102	0.93351	0.93181	0.9314
1227.589	0.65496	0.6798	0.79069	0.84268	0.87752	0.87421	0.93321	0.92596	0.92401
1227.81	0.64495	0.67141	0.77714	0.83163	0.86545	0.86525	0.91907	0.91717	0.9175
1228.031	0.62674	0.65415	0.75753	0.81748	0.84988	0.84732	0.90674	0.90363	0.90449
1228.252	0.59534	0.62056	0.72483	0.78431	0.82341	0.82116	0.88629	0.87326	0.87906
1228.472	0.59944	0.62662	0.73417	0.79581	0.83159	0.82331	0.88479	0.87655	0.88675
1228.693	0.60126	0.63129	0.7337	0.79669	0.83042	0.8294	0.88539	0.87582	0.88379
1228.914	0.61491	0.64342	0.74912	0.80509	0.84054	0.83872	0.89471	0.89009	0.89118
1229.134	0.61446	0.64062	0.74491	0.80156	0.83704	0.83334	0.8899	0.88277	0.88911
1229.355	0.64768	0.67747	0.78275	0.83693	0.86817	0.86381	0.91065	0.90912	0.90715
1229.575	0.64131	0.66534	0.76827	0.82101	0.85455	0.8484	0.90013	0.89887	0.8971
1229.796	0.62219	0.64715	0.75332	0.80686	0.84716	0.83836	0.8881	0.89009	0.88941
1230.016	0.62083	0.64482	0.74772	0.80554	0.83587	0.83155	0.88509	0.87838	0.88024
1230.237	0.58624	0.60983	0.71409	0.77635	0.80551	0.80502	0.86133	0.85459	0.85747
1230.457	0.61081	0.63688	0.73931	0.79581	0.8238	0.82438	0.87336	0.86996	0.87018
1230.678	0.61582	0.63875	0.74678	0.80288	0.83042	0.82223	0.87547	0.87179	0.87048
1230.898	0.60899	0.63315	0.73464	0.78696	0.81835	0.81506	0.86855	0.86081	0.86457
1231.118	0.60217	0.62429	0.72857	0.77679	0.81291	0.80682	0.86013	0.85532	0.86102
1231.339	0.58806	0.61216	0.70661	0.76353	0.79695	0.79642	0.8484	0.83995	0.84475
1231.559	0.58533	0.60983	0.71222	0.76043	0.79228	0.79606	0.8475	0.83922	0.84387
1231.779	0.59716	0.62336	0.72249	0.77237	0.80395	0.80108	0.85502	0.84471	0.84948
1231.999	0.62811	0.65181	0.75893	0.80288	0.83042	0.82223	0.86855	0.8674	0.86486
1232.22	0.59306	0.61776	0.72063	0.77016	0.79967	0.7957	0.84599	0.84215	0.84268
1232.44	0.58988	0.61822	0.71222	0.76883	0.79889	0.79463	0.84449	0.83849	0.84061
1232.66	0.5785	0.60656	0.69914	0.75468	0.78566	0.78459	0.83457	0.82568	0.83026
1232.88	0.5744	0.60563	0.70147	0.75601	0.78449	0.78746	0.83006	0.82421	0.82612
1233.1	0.58351	0.61029	0.70241	0.75601	0.78527	0.7871	0.83066	0.82531	0.82937
1233.32	0.59625	0.62382	0.71595	0.76928	0.79695	0.79176	0.84299	0.83995	0.83884
1233.54	0.59762	0.62289	0.71595	0.7706	0.79422	0.78997	0.83968	0.8341	0.83558
1233.76	0.58851	0.61589	0.71175	0.76795	0.79111	0.78531	0.83366	0.82641	0.83026
1233.98	0.59443	0.62009	0.71269	0.76397	0.79072	0.78746	0.83276	0.82787	0.83115
1234.2	0.55074	0.57111	0.66598	0.71754	0.75141	0.75591	0.80359	0.7942	0.79773
1234.42	0.57759	0.59816	0.69073	0.74186	0.77087	0.76846	0.81472	0.80775	0.81429
1234.64	0.57395	0.59023	0.68606	0.73655	0.76581	0.76165	0.81141	0.80848	0.81104
1234.86	0.5876	0.60656	0.70007	0.7507	0.77359	0.76918	0.81712	0.8125	0.81518
1235.08	0.58305	0.60749	0.70054	0.74982	0.77476	0.77312	0.81291	0.80994	0.81133
1235.299	0.53663	0.55571	0.64963	0.69808	0.73273	0.73297	0.77893	0.77151	0.78028
1235.519	0.57167	0.5921	0.68559	0.73832	0.76503	0.76416	0.80149	0.80006	0.79921
1235.739	0.57349	0.59676	0.68606	0.73744	0.76309	0.7595	0.80209	0.79677	0.79891
1235.959	0.56985	0.5949	0.68606	0.73611	0.76231	0.75627	0.79818	0.79091	0.7933
1236.178	0.56576	0.5879	0.67672	0.72771	0.75219	0.74874	0.79186	0.78688	0.78886
1236.398	0.56121	0.58603	0.67952	0.72727	0.74829	0.74874	0.79457	0.78615	0.78975
1236.618	0.5917	0.61869	0.70615	0.75115	0.77476	0.7681	0.8087	0.80592	0.80512
1236.837	0.54482	0.56877	0.6599	0.70737	0.73623	0.7344	0.77352	0.77188	0.772
1237.057	0.54255	0.56224	0.65336	0.69985	0.72767	0.72688	0.76991	0.76419	0.76579
1237.276	0.54073	0.56271	0.65243	0.7025	0.72883	0.72293	0.7684	0.75907	0.7652
1237.496	0.53071	0.55384	0.63935	0.6857	0.71521	0.71182	0.75938	0.74553	0.75456
1237.715	0.53208	0.55011	0.63748	0.69012	0.72027	0.71289	0.75638	0.74736	0.75071
1237.935	0.52571	0.54685	0.63328	0.6826	0.71015	0.7068	0.75066	0.7426	0.74539
1238.154	0.53117	0.55384	0.64075	0.6941	0.71521	0.71791	0.75878	0.75175	0.75396
1238.373	0.54755	0.56784	0.65476	0.69941	0.72183	0.72114	0.76028	0.75395	0.75633
1238.593	0.59079	0.60843	0.69914	0.74849	0.76386	0.7552	0.78825	0.78652	0.78324
1238.812	0.53982	0.55758	0.64496	0.69012	0.71755	0.7111	0.75247	0.74333	0.74834
1239.031	0.53071	0.54685	0.63655	0.68349	0.70821	0.70573	0.74856	0.73821	0.74361
1239.251	0.50659	0.52399	0.60992	0.65872	0.68719	0.68673	0.72841	0.71845	0.7238
1239.47	0.48702	0.50299	0.59031	0.64457	0.67084	0.67239	0.71127	0.70527	0.70872
1239.689	0.50796	0.52772	0.61132	0.66138	0.68874	0.68744	0.726	0.71625	0.72202
1239.908	0.55301	0.5725	0.66084	0.69941	0.72455	0.72078	0.75517	0.74809	0.74834
1240.127	0.54164	0.56737	0.64496	0.69012	0.71249	0.70895	0.74585	0.74041	0.74006
1240.347	0.52753	0.54871	0.63375	0.67022	0.69848	0.6921	0.73322	0.73052	0.72971
1240.566	0.50841	0.52865	0.61086	0.65253	0.67746	0.67848	0.71668	0.71076	0.71315
1240.785	0.49749	0.51932	0.60385	0.64325	0.67395	0.67203	0.70916	0.70308	0.70872
1241.004	0.51478	0.53892	0.61786	0.6627	0.6833	0.6835	0.71908	0.71406	0.71493
1241.223	0.48156	0.50859	0.58657	0.63529	0.66383	0.66307	0.70405	0.69173	0.69482
1241.442	0.49749	0.52119	0.59871	0.64413	0.66928	0.66665	0.70525	0.69576	0.70162
1241.661	0.53299	0.55758	0.63561	0.67907	0.70081	0.69963	0.72901	0.7265	0.72439
1241.88	0.52161	0.54218	0.61833	0.6627	0.68368	0.68171	0.71548	0.71369	0.71345
1242.099	0.50978	0.53192	0.61039	0.66005	0.68057	0.67346	0.71277	0.70637	0.70813
1242.317	0.50614	0.52352	0.60759	0.65121	0.67123	0.66701	0.70375	0.69576	0.69896
1242.536	0.52343	0.54545	0.62627	0.67332	0.69225	0.68565	0.71848	0.71113	0.71434
1242.755	0.51296	0.53425	0.61459	0.65519	0.67824	0.67167	0.70615	0.70015	0.70221
1242.974	0.49203	0.51326	0.59451	0.63617	0.66656	0.65841	0.69893	0.68771	0.69186
1243.193	0.50386	0.52539	0.60479	0.64457	0.67006	0.66199	0.69954	0.68807	0.69127
1243.411	0.51751	0.54078	0.6216	0.65872	0.68213	0.67741	0.70826	0.70527	0.70044
1243.63	0.50978	0.52819	0.60759	0.65032	0.66967	0.6645	0.69893	0.6921	0.69334
1243.849	0.49612	0.51372	0.59591	0.63838	0.66111	0.65195	0.69172	0.68112	0.68654
1244.067	0.50523	0.52725	0.60572	0.64457	0.66578	0.65769	0.69352	0.68661	0.68979
1244.286	0.47382	0.49693	0.57956	0.61981	0.64243	0.63546	0.67217	0.66867	0.66879
1244.504	0.47291	0.49879	0.57676	0.61583	0.6397	0.63475	0.67127	0.66355	0.66495
1244.723	0.50113	0.52725	0.60479	0.64457	0.66734	0.65697	0.69112	0.6888	0.6892
1244.941	0.47155	0.4974	0.57302	0.61229	0.63698	0.63224	0.67006	0.66209	0.66613
1245.16	0.47974	0.50393	0.5805	0.62291	0.64554	0.64335	0.67608	0.66355	0.66732
1245.378	0.49248	0.51046	0.58797	0.62998	0.64788	0.64299	0.67518	0.66721	0.66909
1245.597	0.47974	0.50393	0.5805	0.62025	0.64204	0.64227	0.67097	0.66026	0.66643
1245.815	0.49294	0.51326	0.59124	0.62689	0.6471	0.64693	0.67638	0.66611	0.66968
1246.033	0.48748	0.51092	0.5847	0.62246	0.65099	0.64658	0.67397	0.66392	0.66939
1246.252	0.47155	0.496	0.56648	0.60743	0.62919	0.62507	0.65713	0.64891	0.65135
1246.47	0.4943	0.51746	0.5875	0.63308	0.64749	0.63977	0.66976	0.67014	0.66643
1246.688	0.5075	0.52679	0.60292	0.63794	0.65372	0.64765	0.67518	0.67563	0.67086
1246.907	0.48657	0.50533	0.57956	0.62335	0.63776	0.63331	0.66285	0.65989	0.6614
1247.125	0.49112	0.50906	0.58096	0.62291	0.63503	0.6326	0.66405	0.65587	0.65785
1247.343	0.46882	0.4876	0.56135	0.6008	0.62024	0.62041	0.65232	0.64086	0.64336
1247.561	0.49749	0.51699	0.59591	0.6291	0.63854	0.64048	0.66706	0.66026	0.65933
1247.779	0.48702	0.50719	0.58377	0.61937	0.63698	0.63475	0.65773	0.65184	0.65667
1247.997	0.49157	0.51279	0.58377	0.62158	0.63815	0.63224	0.65834	0.65147	0.65608
1248.215	0.47064	0.49226	0.56368	0.60168	0.62063	0.61826	0.6451	0.63757	0.64543
1248.433	0.4629	0.48387	0.55527	0.59239	0.6109	0.60965	0.63698	0.63061	0.6339
1248.651	0.41648	0.43675	0.51043	0.55127	0.5747	0.57524	0.60962	0.59219	0.5993
1248.869	0.43969	0.45821	0.52912	0.56719	0.58833	0.5842	0.61533	0.6028	0.61054
1249.087	0.46973	0.49226	0.55901	0.59726	0.61869	0.61431	0.63849	0.63574	0.63124
1249.305	0.47655	0.4974	0.57069	0.60566	0.61869	0.61395	0.63999	0.63427	0.63567
1249.523	0.45334	0.46894	0.54313	0.57869	0.60039	0.59603	0.62676	0.61488	0.62384
1249.741	0.45562	0.47267	0.54406	0.58001	0.59806	0.59603	0.62345	0.61451	0.6197
1249.959	0.46108	0.47733	0.54967	0.5862	0.60312	0.60248	0.63037	0.61963	0.6197
1250.176	0.44333	0.46334	0.53238	0.56542	0.58755	0.58599	0.61383	0.60024	0.60817
1250.394	0.45835	0.47314	0.54266	0.57869	0.59767	0.59782	0.62014	0.61122	0.61822
1250.612	0.44743	0.46521	0.53472	0.57559	0.58794	0.58707	0.61413	0.60207	0.61142
1250.83	0.43377	0.45681	0.52071	0.561	0.58132	0.57954	0.6033	0.59438	0.60285
1251.047	0.4315	0.45354	0.51557	0.56011	0.57548	0.57596	0.6033	0.58926	0.59782
1251.265	0.4588	0.47733	0.54313	0.58443	0.59611	0.59603	0.62255	0.61012	0.61261
1251.483	0.45698	0.47594	0.5436	0.57957	0.59261	0.5885	0.61623	0.60756	0.60906
1251.7	0.44196	0.46754	0.53052	0.57073	0.58949	0.58779	0.60962	0.60499	0.60314
1251.918	0.45835	0.48013	0.5436	0.57824	0.59378	0.59316	0.61744	0.60499	0.60965
1252.135	0.45289	0.47174	0.53519	0.57603	0.59144	0.5903	0.61262	0.59951	0.60994
1252.353	0.45289	0.475	0.53659	0.57161	0.58716	0.58528	0.61172	0.59877	0.60492
1252.57	0.44788	0.47034	0.53145	0.57117	0.58833	0.58671	0.61112	0.59877	0.60314
1252.788	0.41784	0.43162	0.50109	0.53623	0.55797	0.55839	0.58616	0.5684	0.58037
1253.005	0.42785	0.44561	0.51323	0.54685	0.56809	0.56807	0.59428	0.58194	0.58717
1253.222	0.42057	0.44048	0.50669	0.54508	0.55952	0.55696	0.58405	0.57206	0.57801
1253.44	0.4274	0.44468	0.51417	0.54685	0.56731	0.56198	0.58856	0.58084	0.58362
1253.657	0.44515	0.46241	0.53238	0.56498	0.5786	0.57237	0.59608	0.58596	0.59338
1253.874	0.41921	0.43255	0.50529	0.54198	0.55719	0.55086	0.57954	0.5684	0.58126
1254.091	0.44515	0.45681	0.52818	0.56586	0.57354	0.56699	0.59217	0.58523	0.58836
1254.309	0.43741	0.45308	0.51837	0.55835	0.56925	0.56628	0.59127	0.58267	0.58185
1254.526	0.44105	0.45821	0.52398	0.56277	0.57276	0.56771	0.59278	0.58011	0.58422
1254.743	0.4406	0.45634	0.52211	0.56232	0.5747	0.57022	0.59247	0.57864	0.58599
1254.96	0.40965	0.43068	0.49595	0.53181	0.54902	0.54262	0.57142	0.55815	0.56381
1255.177	0.40146	0.42462	0.48754	0.52518	0.54396	0.53975	0.56781	0.55339	0.56351
1255.394	0.40646	0.42648	0.48894	0.52606	0.54162	0.53724	0.56481	0.55376	0.56174
1255.611	0.43741	0.45401	0.51697	0.55039	0.56925	0.56377	0.58676	0.57498	0.57978
1255.828	0.43969	0.45961	0.52491	0.55437	0.56848	0.56413	0.58496	0.57462	0.57919
1256.045	0.42649	0.44468	0.50623	0.53977	0.55719	0.55373	0.57172	0.5673	0.56854
1256.262	0.41648	0.43488	0.49548	0.53093	0.54785	0.54011	0.56481	0.55595	0.56174
1256.479	0.41011	0.42882	0.48567	0.52562	0.53851	0.53581	0.5624	0.55339	0.55908
1256.696	0.41602	0.42928	0.48988	0.52872	0.54201	0.5376	0.5639	0.55412	0.55612
1256.913	0.44014	0.45168	0.51697	0.55083	0.55952	0.55767	0.57954	0.57389	0.57475
1257.13	0.43195	0.44235	0.50903	0.54021	0.55213	0.54871	0.57052	0.56291	0.56618
1257.346	0.4142	0.42602	0.48801	0.52474	0.54396	0.53867	0.56511	0.5512	0.55228
1257.563	0.40646	0.42322	0.48614	0.51943	0.53617	0.53222	0.55518	0.54461	0.54755
1257.78	0.40282	0.41995	0.48334	0.51457	0.53423	0.53222	0.55097	0.54424	0.54814
1257.997	0.41193	0.42928	0.49081	0.51899	0.53539	0.53366	0.55699	0.5468	0.5505
1258.213	0.42558	0.44514	0.50249	0.52828	0.54123	0.54226	0.5633	0.55778	0.5576
1258.43	0.41739	0.43815	0.49689	0.52606	0.54084	0.53545	0.55789	0.54937	0.55405
1258.647	0.39782	0.41529	0.47773	0.50528	0.52683	0.52111	0.54766	0.53656	0.54311
1258.863	0.40874	0.42555	0.48521	0.51987	0.53539	0.52577	0.54947	0.54132	0.54518
1259.08	0.39782	0.41622	0.47306	0.5097	0.52644	0.52254	0.54766	0.53107	0.54133
1259.296	0.40737	0.42508	0.48334	0.51722	0.53189	0.5272	0.54947	0.53509	0.54341
1259.513	0.40919	0.42602	0.49268	0.51855	0.53267	0.53007	0.55067	0.53802	0.544
1259.729	0.38917	0.40689	0.46933	0.5013	0.51282	0.51179	0.53473	0.52192	0.52862
1259.946	0.39372	0.40269	0.46699	0.50086	0.51438	0.51179	0.53473	0.52338	0.53069
1260.162	0.39144	0.40642	0.47166	0.49909	0.51671	0.51107	0.53473	0.52228	0.52951
1260.378	0.40009	0.41762	0.48007	0.50572	0.52372	0.52003	0.54225	0.53107	0.53749
1260.595	0.38644	0.40409	0.46699	0.49334	0.51204	0.50928	0.53022	0.51789	0.52803
1260.811	0.41329	0.43115	0.49315	0.52032	0.53306	0.52971	0.54947	0.54278	0.54695
1261.027	0.40828	0.42695	0.48381	0.51545	0.5315	0.52254	0.54436	0.534	0.53897
1261.243	0.39827	0.41715	0.47166	0.49953	0.52099	0.51788	0.54105	0.5296	0.53276
1261.46	0.38871	0.40596	0.46466	0.48848	0.50932	0.50749	0.52902	0.51679	0.5227
1261.676	0.39372	0.41202	0.46839	0.49467	0.51399	0.51215	0.53082	0.52045	0.52803
1261.892	0.41557	0.43441	0.48988	0.51368	0.53111	0.52362	0.54345	0.53326	0.53808
1262.108	0.41193	0.43068	0.48848	0.5128	0.5315	0.52039	0.54496	0.53253	0.53631
1262.324	0.38325	0.39943	0.45765	0.48538	0.50387	0.49637	0.52	0.50655	0.51265
1262.54	0.40737	0.42135	0.48194	0.50617	0.52099	0.51466	0.53293	0.52485	0.52891
1262.756	0.37005	0.3845	0.44691	0.47477	0.49024	0.48849	0.50977	0.4941	0.50378
1262.972	0.39827	0.41342	0.47026	0.49511	0.51009	0.50785	0.52872	0.51753	0.52389
1263.188	0.35777	0.36584	0.42962	0.4531	0.47545	0.47451	0.49834	0.4802	0.49165
1263.404	0.35913	0.3733	0.43476	0.45841	0.47779	0.48203	0.50436	0.48678	0.49816
1263.62	0.38644	0.40223	0.46419	0.4898	0.5062	0.50068	0.5194	0.50508	0.51531
1263.836	0.36687	0.3831	0.43943	0.46681	0.48908	0.4849	0.50857	0.49154	0.50555
1264.052	0.36004	0.37797	0.43383	0.46062	0.48246	0.47773	0.50286	0.48642	0.4952
1264.268	0.38052	0.40223	0.45391	0.47831	0.50192	0.49279	0.51729	0.50362	0.5091
1264.483	0.3655	0.3845	0.4385	0.46637	0.48363	0.47988	0.49985	0.48861	0.49491
1264.699	0.35959	0.3761	0.43196	0.45973	0.4774	0.47343	0.49353	0.48276	0.49077
1264.915	0.36004	0.38077	0.43616	0.46327	0.47896	0.47558	0.49654	0.48349	0.49106
1265.13	0.37187	0.3901	0.44317	0.47035	0.4809	0.48239	0.50165	0.48935	0.49668
1265.346	0.37096	0.39056	0.44364	0.46814	0.48479	0.4806	0.49955	0.48642	0.49431
1265.562	0.3696	0.38496	0.43943	0.46371	0.48207	0.47988	0.50045	0.48788	0.4952
1265.777	0.37142	0.3859	0.44457	0.4699	0.48518	0.48024	0.49895	0.48825	0.49402
1265.993	0.35139	0.36304	0.42402	0.44514	0.46494	0.46196	0.48541	0.47032	0.48367
1266.208	0.34002	0.35557	0.41047	0.4363	0.45716	0.453	0.47579	0.4597	0.47391
1266.424	0.36869	0.38403	0.43523	0.46194	0.47857	0.47271	0.49263	0.48313	0.49047
1266.639	0.34866	0.3621	0.41701	0.44603	0.45988	0.45838	0.47789	0.46556	0.47539
1266.855	0.35094	0.36817	0.41841	0.44558	0.46261	0.45622	0.4818	0.46775	0.4745
1267.07	0.36095	0.3789	0.43336	0.45752	0.47351	0.46913	0.48782	0.47617	0.48071
1267.286	0.3878	0.40782	0.46185	0.48538	0.49258	0.4892	0.50857	0.49667	0.49905
1267.501	0.36323	0.3887	0.4413	0.46548	0.47973	0.47236	0.49233	0.48093	0.48337
1267.716	0.36095	0.3831	0.43336	0.45929	0.47623	0.46877	0.49173	0.4769	0.48041
1267.932	0.33729	0.35744	0.40907	0.4332	0.45521	0.4469	0.47038	0.45312	0.46208
1268.147	0.35276	0.37143	0.42308	0.44558	0.46494	0.45873	0.47459	0.46629	0.4748
1268.362	0.38826	0.40502	0.45718	0.47963	0.49375	0.48562	0.49624	0.49191	0.49254
1268.577	0.37643	0.3887	0.43897	0.46637	0.47779	0.47021	0.48662	0.48276	0.48337
1268.792	0.35777	0.37143	0.42215	0.44956	0.46767	0.45658	0.47609	0.46519	0.47273
1269.007	0.3432	0.35791	0.4058	0.43276	0.45132	0.44726	0.46586	0.45312	0.46385
1269.223	0.34548	0.3621	0.41374	0.44293	0.45716	0.45407	0.46767	0.45714	0.46474
1269.438	0.3655	0.3803	0.43149	0.46062	0.47351	0.46519	0.48271	0.47251	0.47953
1269.653	0.32591	0.34158	0.39085	0.42303	0.43965	0.43292	0.45263	0.43921	0.45173
1269.868	0.35686	0.37563	0.42028	0.45177	0.46961	0.45873	0.47579	0.46446	0.4745
1270.083	0.35959	0.37097	0.42589	0.45487	0.46572	0.45873	0.47519	0.46629	0.47125
1270.298	0.3432	0.36117	0.41187	0.43718	0.45132	0.44439	0.46496	0.45531	0.46001
1270.512	0.34366	0.35791	0.41187	0.44028	0.4521	0.44583	0.46316	0.45312	0.45676
1270.727	0.35412	0.3747	0.41561	0.44293	0.45327	0.44905	0.46917	0.4597	0.46326
1270.942	0.33455	0.34858	0.39552	0.42215	0.43692	0.43292	0.45534	0.43957	0.44729
1271.157	0.34457	0.35837	0.40533	0.43099	0.44626	0.44117	0.46105	0.45019	0.45498
1271.372	0.33592	0.34997	0.40347	0.42701	0.44198	0.43866	0.45684	0.44397	0.45055
1271.587	0.34775	0.35231	0.39973	0.42922	0.44471	0.43938	0.46105	0.44433	0.45114
1271.801	0.34275	0.35464	0.403	0.43541	0.44821	0.44117	0.45865	0.44799	0.45321
1272.016	0.34411	0.35604	0.40533	0.43409	0.44315	0.44009	0.45955	0.44836	0.4535
1272.231	0.34502	0.35697	0.41141	0.4363	0.44704	0.44224	0.45955	0.44836	0.45498
1272.445	0.3432	0.35044	0.40113	0.42701	0.43614	0.43077	0.45384	0.44104	0.45114
1272.66	0.34093	0.35557	0.40627	0.43055	0.44276	0.43758	0.45654	0.4458	0.45469
1272.874	0.3564	0.37703	0.42215	0.44779	0.45716	0.45156	0.47098	0.46153	0.46445
1273.089	0.33774	0.35417	0.403	0.42701	0.44393	0.43866	0.45684	0.44397	0.44936
1273.303	0.3209	0.34064	0.38431	0.40977	0.42719	0.42396	0.44572	0.42786	0.43724
1273.518	0.33774	0.35044	0.40113	0.42436	0.44354	0.43615	0.45143	0.43957	0.44552
1273.732	0.35777	0.36817	0.41748	0.44116	0.45249	0.44655	0.46346	0.45129	0.45735
1273.947	0.32682	0.34158	0.39226	0.41861	0.43225	0.42683	0.44391	0.43042	0.43813
1274.161	0.34684	0.35464	0.40206	0.42657	0.44003	0.43256	0.45534	0.44031	0.44995
1274.375	0.34502	0.35137	0.4044	0.43188	0.44042	0.43687	0.45414	0.4447	0.44995
1274.59	0.33911	0.34671	0.39693	0.42568	0.43342	0.42934	0.45053	0.44031	0.44818
1274.804	0.32045	0.32851	0.37684	0.40579	0.42213	0.41679	0.4373	0.42384	0.43339
1275.018	0.31453	0.32385	0.37591	0.39738	0.41629	0.41213	0.43549	0.42274	0.43103
1275.232	0.31589	0.32712	0.37824	0.40092	0.42057	0.41751	0.43609	0.42201	0.43073
1275.447	0.28813	0.30192	0.34555	0.37439	0.39411	0.39492	0.41715	0.40261	0.41358
1275.661	0.32409	0.33365	0.38478	0.40932	0.42213	0.41858	0.4391	0.42786	0.43399
1275.875	0.38098	0.39429	0.43803	0.4615	0.46845	0.45587	0.47188	0.463	0.47095
1276.089	0.3432	0.35884	0.4016	0.42745	0.43887	0.43113	0.45173	0.43957	0.44818
1276.303	0.35139	0.36864	0.40533	0.42922	0.44081	0.43328	0.45323	0.4436	0.45173
1276.517	0.33182	0.34438	0.38805	0.41463	0.42641	0.42074	0.4385	0.43189	0.43694
1276.731	0.32636	0.33085	0.38011	0.40357	0.41863	0.41428	0.43308	0.42347	0.42955
1276.945	0.32682	0.33318	0.38198	0.40932	0.4233	0.41823	0.43519	0.42493	0.43192
1277.159	0.33	0.33551	0.38525	0.40932	0.42213	0.42002	0.4382	0.42676	0.43546
1277.373	0.32272	0.33178	0.38104	0.40225	0.41902	0.41177	0.43218	0.42164	0.43044
1277.587	0.29268	0.30379	0.35255	0.37881	0.39566	0.38883	0.41354	0.39566	0.41595
1277.801	0.29314	0.30239	0.34975	0.38014	0.39333	0.38991	0.41203	0.39675	0.40914
1278.014	0.31362	0.32805	0.3689	0.39738	0.40734	0.40425	0.42707	0.4103	0.42482
1278.228	0.33228	0.34624	0.39132	0.41861	0.42991	0.42181	0.4391	0.42933	0.43576
1278.442	0.34366	0.35557	0.39599	0.41905	0.43186	0.4236	0.44271	0.42896	0.43753
1278.656	0.31089	0.31778	0.36423	0.39119	0.40695	0.40317	0.42256	0.407	0.41861
1278.869	0.29769	0.30379	0.34601	0.36952	0.38593	0.38596	0.40963	0.39309	0.40619
1279.083	0.30042	0.31079	0.36003	0.38544	0.40072	0.39708	0.41865	0.40151	0.41328
1279.297	0.31589	0.32432	0.38245	0.39959	0.41162	0.40675	0.42887	0.41213	0.42571
1279.51	0.30497	0.31545	0.3675	0.3881	0.40384	0.39994	0.41805	0.40371	0.41713
1279.505	0.31156	0.31315	0.36316	0.39075	0.40727	0.41101	0.42947	0.41628	0.43089
1279.727	0.297	0.30522	0.35662	0.38235	0.39871	0.40241	0.42135	0.40859	0.42113
1279.95	0.3061	0.30989	0.36129	0.38633	0.3991	0.40241	0.42526	0.41079	0.42705
1280.173	0.28516	0.29309	0.34214	0.37261	0.38821	0.38986	0.41353	0.39725	0.41403
1280.395	0.30291	0.31082	0.35989	0.37969	0.39793	0.39452	0.42406	0.40457	0.41788
1280.618	0.2929	0.30616	0.35475	0.37881	0.40027	0.39775	0.42195	0.4064	0.42172
1280.841	0.29973	0.31642	0.36783	0.38367	0.40533	0.39954	0.42436	0.40823	0.42498
1281.063	0.27788	0.29216	0.34121	0.36554	0.3886	0.38592	0.41143	0.39432	0.40989
1281.286	0.29609	0.31689	0.35522	0.38279	0.39988	0.39811	0.42015	0.4031	0.41995
1281.509	0.26058	0.27583	0.31926	0.35005	0.3707	0.37194	0.3997	0.38151	0.39865
1281.731	0.28744	0.30429	0.34448	0.37438	0.39365	0.38843	0.41594	0.39944	0.4164
1281.954	0.3102	0.31829	0.36363	0.39075	0.40805	0.40635	0.42586	0.41664	0.42764
1282.176	0.30428	0.30756	0.35475	0.38765	0.39871	0.39847	0.42105	0.40676	0.41965
1282.399	0.28197	0.29216	0.33981	0.36996	0.38393	0.38628	0.41143	0.39578	0.40989
1282.621	0.28789	0.29356	0.34401	0.36775	0.38587	0.38735	0.41143	0.39798	0.41048
1282.843	0.28334	0.29403	0.34027	0.36819	0.38665	0.39094	0.41293	0.39725	0.41315
1283.066	0.31566	0.32948	0.3795	0.3996	0.41194	0.41209	0.43188	0.41994	0.43178
1283.288	0.31475	0.33182	0.37764	0.40447	0.41816	0.41531	0.43398	0.4247	0.43533
1283.511	0.30929	0.32622	0.3781	0.39562	0.41116	0.40779	0.43037	0.41445	0.43267
1283.733	0.31566	0.32575	0.37297	0.39739	0.4135	0.41281	0.43278	0.41921	0.43444
1283.955	0.31293	0.32948	0.3767	0.39739	0.41427	0.41281	0.43428	0.41957	0.43474
1284.177	0.30109	0.31689	0.35849	0.38721	0.40571	0.40277	0.42466	0.41445	0.42557
1284.4	0.29472	0.30849	0.34494	0.37571	0.39171	0.39381	0.41714	0.40127	0.41492
1284.622	0.29108	0.30336	0.34775	0.3766	0.39054	0.39524	0.41835	0.402	0.41699
1284.844	0.30109	0.30989	0.35522	0.38412	0.39599	0.39883	0.41985	0.40603	0.42143
1285.066	0.31111	0.32109	0.3697	0.39695	0.41155	0.41065	0.43158	0.41847	0.4306
1285.288	0.31794	0.33042	0.3767	0.3996	0.41739	0.41603	0.43549	0.42543	0.43503
1285.51	0.31566	0.32668	0.37297	0.39827	0.4135	0.41424	0.43368	0.42287	0.43385
1285.732	0.29244	0.30382	0.35148	0.37571	0.39249	0.39309	0.41925	0.40603	0.4232
1285.955	0.32476	0.33415	0.38137	0.408	0.42322	0.41997	0.4397	0.43055	0.44213
1286.177	0.29199	0.30009	0.35382	0.37173	0.39638	0.38915	0.41865	0.40017	0.41817
1286.399	0.30291	0.31409	0.36222	0.38544	0.4096	0.40384	0.42647	0.41445	0.42764
1286.62	0.32567	0.34115	0.39445	0.40756	0.42672	0.42105	0.4427	0.43238	0.44184
1286.842	0.3152	0.32762	0.38044	0.3965	0.417	0.41388	0.43759	0.4258	0.43563
1287.064	0.30428	0.31176	0.36549	0.38367	0.40494	0.40169	0.42647	0.41225	0.42734
1287.286	0.28243	0.29029	0.33887	0.362	0.38471	0.38735	0.41293	0.39798	0.41433
1287.508	0.28789	0.30009	0.34494	0.36819	0.38432	0.38951	0.41504	0.39981	0.4164
1287.73	0.29335	0.30522	0.35055	0.37615	0.39521	0.39883	0.42165	0.40786	0.42232
1287.952	0.30519	0.32015	0.36316	0.39252	0.40182	0.40133	0.42767	0.41481	0.42882
1288.174	0.30428	0.31735	0.36222	0.38898	0.4061	0.40456	0.43037	0.42031	0.4303
1288.395	0.28835	0.30616	0.34681	0.37217	0.39404	0.39201	0.42135	0.4042	0.42202
1288.617	0.27606	0.28563	0.33093	0.362	0.38354	0.38198	0.41023	0.39322	0.41315
1288.839	0.29381	0.30802	0.35195	0.38013	0.40143	0.39524	0.42436	0.40786	0.42498
1289.06	0.30382	0.31689	0.36783	0.38765	0.41038	0.40456	0.43188	0.41921	0.4306
1289.282	0.29836	0.30476	0.36082	0.38102	0.39832	0.39488	0.42496	0.41335	0.42291
1289.504	0.29244	0.30522	0.34961	0.37394	0.39793	0.39524	0.42165	0.40749	0.42143
1289.725	0.29836	0.31222	0.35755	0.37792	0.4026	0.39739	0.42556	0.41079	0.42468
1289.947	0.2756	0.29029	0.33514	0.36244	0.38393	0.38592	0.41293	0.39871	0.41108
1290.168	0.2847	0.29916	0.34494	0.36244	0.38665	0.39309	0.41774	0.40054	0.4164
1290.39	0.30792	0.32249	0.36689	0.39208	0.40999	0.41209	0.43308	0.42104	0.43474
1290.611	0.32021	0.33322	0.37857	0.39916	0.41816	0.41818	0.4412	0.42689	0.44332
1290.833	0.27196	0.28236	0.32673	0.35802	0.37731	0.38341	0.41173	0.39359	0.41108
1291.054	0.26103	0.27537	0.31552	0.34872	0.36603	0.37194	0.40391	0.38077	0.40516
1291.276	0.2665	0.27863	0.31972	0.35271	0.37342	0.37696	0.40722	0.38956	0.40782
1291.497	0.25375	0.26697	0.30618	0.3359	0.36097	0.36405	0.3985	0.37382	0.39806
1291.718	0.26968	0.28283	0.32439	0.35138	0.37537	0.37732	0.40812	0.38846	0.40693
1291.94	0.31065	0.32389	0.36549	0.38942	0.40727	0.40456	0.42887	0.41957	0.4303
1292.161	0.31475	0.32995	0.36876	0.39606	0.41622	0.41352	0.43639	0.43055	0.4377
1292.382	0.30747	0.31875	0.36129	0.38058	0.40066	0.39954	0.42616	0.41555	0.42823
1292.604	0.26331	0.2749	0.31459	0.34032	0.36914	0.36979	0.4003	0.38334	0.40279
1292.825	0.2756	0.29076	0.33093	0.35005	0.37887	0.37875	0.41143	0.39359	0.41196
1293.046	0.26513	0.2805	0.31926	0.35138	0.37265	0.37409	0.40632	0.38883	0.40753
1293.267	0.29745	0.30989	0.35662	0.37792	0.39832	0.39775	0.42677	0.41262	0.42764
1293.488	0.30792	0.31969	0.35802	0.38235	0.40571	0.40384	0.43128	0.41847	0.4306
1293.71	0.28561	0.29683	0.34074	0.36819	0.38976	0.38843	0.41714	0.40274	0.41936
1293.931	0.28197	0.29169	0.3356	0.36288	0.38354	0.38807	0.41353	0.39834	0.41699
1294.152	0.29517	0.30709	0.34448	0.37748	0.39093	0.39417	0.41985	0.4064	0.42291
1294.373	0.27697	0.2861	0.32673	0.3589	0.37887	0.38162	0.41113	0.39688	0.41226
1294.594	0.26832	0.28003	0.32393	0.34917	0.36876	0.37194	0.40602	0.38517	0.40516
1294.815	0.26103	0.2735	0.31645	0.34784	0.36798	0.37194	0.40421	0.38736	0.40546
1295.036	0.28425	0.29823	0.33934	0.36996	0.39171	0.38986	0.42015	0.40603	0.41965
1295.257	0.29426	0.30989	0.34728	0.3766	0.40027	0.39667	0.42526	0.41262	0.42675
1295.478	0.27287	0.28843	0.32486	0.35271	0.37731	0.37732	0.41083	0.39432	0.41108
1295.698	0.26832	0.27723	0.31926	0.35049	0.37693	0.37481	0.40602	0.39212	0.409
1295.919	0.26923	0.27863	0.32299	0.34784	0.37187	0.37158	0.40571	0.38919	0.40664
1296.14	0.27833	0.29403	0.33747	0.36023	0.38276	0.38628	0.41835	0.40383	0.41729
1296.361	0.28653	0.30336	0.35008	0.36509	0.38937	0.39022	0.41804	0.4064	0.42468
1296.582	0.28789	0.30009	0.34261	0.37217	0.39132	0.39309	0.42135	0.40676	0.42409
1296.802	0.2847	0.30149	0.33654	0.36642	0.38548	0.39058	0.41534	0.40749	0.42261
1297.023	0.26695	0.28516	0.32253	0.35138	0.37459	0.37983	0.40752	0.39908	0.41048
1297.244	0.2665	0.28516	0.31272	0.3443	0.36525	0.37122	0.40361	0.39139	0.40546
1297.464	0.27059	0.28516	0.32486	0.3558	0.37498	0.3809	0.41023	0.39615	0.41167
1297.685	0.27423	0.29356	0.32813	0.35846	0.37848	0.38162	0.41083	0.39505	0.4093
1297.906	0.27833	0.29729	0.33467	0.36332	0.38354	0.38556	0.41474	0.40347	0.4167
1298.126	0.28561	0.30336	0.34074	0.36155	0.38471	0.38915	0.41835	0.40127	0.41906
1298.347	0.27241	0.28656	0.3272	0.35625	0.37848	0.38234	0.41414	0.39798	0.41344
1298.567	0.27514	0.2847	0.3258	0.35182	0.37537	0.37983	0.41353	0.39432	0.41522
1298.788	0.27332	0.28796	0.3286	0.35094	0.37887	0.38126	0.41263	0.40054	0.41581
1299.008	0.2715	0.28516	0.32393	0.34651	0.37109	0.37373	0.40541	0.39322	0.41196
1299.229	0.27332	0.2861	0.33	0.35403	0.38004	0.38234	0.41263	0.40164	0.41817
1299.449	0.27423	0.28796	0.33233	0.34961	0.37304	0.37839	0.40962	0.39871	0.4161
1299.67	0.25284	0.26837	0.30945	0.33014	0.36059	0.36728	0.4009	0.38407	0.40309
1299.89	0.27196	0.29029	0.3286	0.35182	0.37265	0.37947	0.41353	0.39798	0.41433
1300.11	0.25056	0.2609	0.29637	0.32572	0.35047	0.36119	0.39699	0.37528	0.39599
1300.331	0.28106	0.29823	0.3314	0.35802	0.37693	0.38305	0.41534	0.40054	0.41581
1300.551	0.25603	0.27023	0.30571	0.33545	0.3602	0.36979	0.4006	0.38736	0.40368
1300.771	0.26194	0.27583	0.30851	0.34297	0.36175	0.37015	0.4018	0.38773	0.40486
1300.991	0.26968	0.2833	0.32159	0.35182	0.37731	0.37839	0.41414	0.40127	0.41729
1301.211	0.27788	0.29729	0.33514	0.36155	0.38393	0.387	0.41744	0.40383	0.42113
1301.432	0.29017	0.31129	0.34541	0.37084	0.39249	0.39488	0.42526	0.41445	0.4306
1301.652	0.23736	0.2553	0.28937	0.31378	0.34775	0.35079	0.38947	0.37272	0.3951
1301.872	0.25466	0.26324	0.30151	0.33236	0.36175	0.36585	0.4015	0.3859	0.40457
1302.092	0.27332	0.2763	0.31505	0.35049	0.37615	0.37373	0.40662	0.39139	0.41344
1302.312	0.30246	0.31362	0.35288	0.38058	0.40533	0.40384	0.43338	0.4258	0.43474
1302.532	0.29062	0.30522	0.35008	0.37306	0.39716	0.39739	0.43068	0.41628	0.43237
1302.752	0.27924	0.29263	0.33327	0.35536	0.38782	0.38879	0.42256	0.40713	0.42439
1302.972	0.29472	0.30476	0.34494	0.36465	0.39093	0.38986	0.42586	0.41079	0.42764
1303.192	0.24783	0.26324	0.29917	0.32926	0.35786	0.36334	0.4018	0.38297	0.40309
1303.412	0.28243	0.29403	0.337	0.35403	0.38315	0.38664	0.41714	0.40603	0.42202
1303.632	0.3102	0.32528	0.35989	0.38367	0.40999	0.40994	0.4403	0.43421	0.44302
1303.852	0.27788	0.29776	0.3258	0.35226	0.37537	0.38341	0.41594	0.40603	0.41995
1304.072	0.24055	0.2539	0.29544	0.31953	0.34891	0.35689	0.39609	0.37858	0.39836
1304.291	0.25193	0.26603	0.30011	0.33678	0.35903	0.36226	0.4	0.38443	0.40605
1304.511	0.25557	0.26277	0.30291	0.33147	0.36097	0.36513	0.40331	0.38553	0.40575
1304.731	0.26058	0.27257	0.31599	0.3474	0.36914	0.37051	0.40962	0.39176	0.41315
1304.951	0.28789	0.30429	0.337	0.36421	0.39288	0.39094	0.42616	0.41555	0.4303
1305.17	0.25284	0.2581	0.30011	0.32616	0.35319	0.35653	0.3991	0.37968	0.40279
1305.39	0.2624	0.2707	0.30851	0.33413	0.36525	0.36656	0.40361	0.39029	0.40989
1305.61	0.3102	0.32342	0.36503	0.37969	0.40571	0.40313	0.43729	0.42799	0.44095
1305.829	0.2847	0.29589	0.337	0.36155	0.38821	0.38771	0.42376	0.41152	0.42793
1306.049	0.29381	0.30429	0.35288	0.36288	0.3921	0.39488	0.42797	0.41774	0.43444
1306.268	0.26695	0.27163	0.31972	0.34386	0.3707	0.37588	0.41083	0.39615	0.41551
1306.488	0.26194	0.27117	0.31879	0.33634	0.36759	0.37122	0.40692	0.39102	0.41315
1306.708	0.28926	0.30196	0.33934	0.362	0.39171	0.39488	0.42616	0.41555	0.42823
1306.927	0.26103	0.2735	0.31272	0.33722	0.36409	0.37266	0.40902	0.39359	0.41403
1307.146	0.27423	0.28376	0.32486	0.35005	0.37654	0.37983	0.41744	0.40457	0.42084
1307.366	0.29472	0.30009	0.33841	0.36996	0.38937	0.39237	0.42616	0.41664	0.43119
1307.585	0.27742	0.2875	0.32766	0.35536	0.38082	0.3852	0.41835	0.40749	0.42291
1307.805	0.25876	0.27443	0.30851	0.33545	0.36487	0.36871	0.40602	0.39176	0.41226
1308.024	0.24738	0.2595	0.29497	0.32572	0.35708	0.35939	0.3982	0.38663	0.4025
1308.243	0.23008	0.24177	0.27909	0.30581	0.33647	0.3404	0.38526	0.3654	0.38534
1308.463	0.241	0.25204	0.28703	0.31687	0.34814	0.35151	0.39338	0.37711	0.39688
1308.682	0.2319	0.24784	0.27535	0.30891	0.33763	0.34255	0.38496	0.36613	0.39007
1308.901	0.2492	0.2609	0.29917	0.32705	0.3602	0.36226	0.3991	0.3859	0.40486
1309.12	0.27423	0.28563	0.32253	0.34917	0.37498	0.38019	0.41504	0.40457	0.41936
1309.339	0.25011	0.2637	0.30057	0.32528	0.35592	0.3637	0.40271	0.38736	0.40664
1309.559	0.27196	0.28003	0.32066	0.3412	0.36876	0.37266	0.41173	0.39908	0.41877
1309.778	0.27788	0.29449	0.32813	0.35359	0.38004	0.38269	0.42015	0.41042	0.42439
1309.997	0.30564	0.31502	0.35802	0.37394	0.39988	0.39954	0.43609	0.42836	0.43947
1310.216	0.30337	0.31595	0.34961	0.37084	0.3991	0.40205	0.43549	0.42836	0.43858
1310.435	0.28106	0.2889	0.33047	0.34253	0.37887	0.38198	0.41804	0.4053	0.4232
1310.654	0.27196	0.28236	0.32066	0.34253	0.37654	0.37768	0.41263	0.402	0.41788
1310.873	0.2715	0.27816	0.31599	0.33988	0.36953	0.37015	0.41023	0.39395	0.41285
1311.092	0.2665	0.2749	0.31178	0.33855	0.37031	0.37517	0.40902	0.39834	0.41551
1311.311	0.26103	0.2721	0.30151	0.33855	0.36136	0.3637	0.40241	0.39102	0.40871
1311.53	0.23053	0.24084	0.27769	0.31024	0.34464	0.34649	0.38707	0.37345	0.3951
1311.749	0.25967	0.27117	0.30851	0.3359	0.36603	0.36585	0.40391	0.39432	0.41255
1311.967	0.25785	0.26417	0.29871	0.32572	0.36059	0.36262	0.4009	0.39359	0.40812
1312.186	0.27059	0.2777	0.31552	0.34253	0.37109	0.37624	0.40872	0.40127	0.41788
1312.405	0.28516	0.29356	0.3272	0.3558	0.38471	0.38951	0.41895	0.41481	0.42646
1312.624	0.28152	0.28983	0.32439	0.35094	0.37965	0.38126	0.41865	0.41006	0.42527
1312.843	0.25739	0.2637	0.30244	0.32572	0.35981	0.36477	0.40241	0.39102	0.40812
1313.061	0.27105	0.27677	0.31365	0.33324	0.36525	0.36692	0.40662	0.39615	0.41167
1313.28	0.25785	0.26603	0.30011	0.32661	0.35592	0.36334	0.40241	0.38993	0.40723
1313.499	0.26604	0.2805	0.31085	0.33457	0.36409	0.37051	0.40722	0.39432	0.41019
1313.717	0.2624	0.2735	0.30945	0.3328	0.36487	0.37051	0.40571	0.39688	0.41137
1313.936	0.24692	0.2581	0.29637	0.31555	0.35047	0.35402	0.39399	0.37931	0.40043
1314.154	0.26877	0.27863	0.31459	0.34076	0.3707	0.3723	0.40992	0.39871	0.41551
1314.373	0.28744	0.30196	0.34354	0.36554	0.38937	0.39022	0.42316	0.41518	0.42882
1314.591	0.25603	0.26184	0.30338	0.32926	0.35903	0.3637	0.4006	0.38883	0.40546
1314.81	0.236	0.24084	0.2847	0.31289	0.34036	0.34936	0.38647	0.37162	0.39392
1315.028	0.25694	0.26557	0.30104	0.32661	0.35786	0.36549	0.40211	0.39029	0.40753
1315.247	0.29927	0.30569	0.337	0.36598	0.38626	0.3913	0.42677	0.41921	0.43148
1315.465	0.28971	0.29636	0.33327	0.35448	0.38237	0.39022	0.42286	0.41518	0.42646
1315.683	0.3102	0.31782	0.35242	0.37438	0.39677	0.40098	0.43308	0.42872	0.43829
1315.902	0.30018	0.31362	0.34634	0.36819	0.39443	0.39703	0.43068	0.42653	0.43563
1316.12	0.26604	0.2749	0.30711	0.32749	0.35942	0.36047	0.40481	0.39212	0.40812
1316.338	0.2542	0.26277	0.29684	0.3213	0.3528	0.36011	0.3982	0.38809	0.40486
1316.557	0.25011	0.26324	0.29357	0.31953	0.35203	0.35796	0.39369	0.38224	0.4022
1316.775	0.2542	0.26417	0.29731	0.32661	0.35708	0.3619	0.3991	0.38773	0.40575
1316.993	0.25876	0.27583	0.30805	0.33147	0.36175	0.36871	0.4009	0.39102	0.41019
1317.211	0.26285	0.27117	0.30525	0.33014	0.36331	0.37087	0.40241	0.39285	0.4093
1317.429	0.28243	0.28423	0.32533	0.35138	0.37615	0.38305	0.41353	0.402	0.42024
1317.647	0.28334	0.28563	0.32346	0.35005	0.3742	0.3809	0.41654	0.40603	0.41847
1317.865	0.30109	0.30009	0.34821	0.37306	0.39054	0.39273	0.42376	0.41811	0.43178
1318.084	0.24738	0.2567	0.29357	0.31997	0.34853	0.35509	0.39338	0.38187	0.39895
1318.302	0.24783	0.25764	0.30011	0.31555	0.34464	0.35294	0.39278	0.37931	0.39806
1318.52	0.23873	0.24411	0.28143	0.30979	0.33919	0.34398	0.38376	0.37089	0.39067
1318.738	0.25876	0.27303	0.30291	0.33236	0.3567	0.35832	0.3982	0.38553	0.40368
1318.955	0.25329	0.26324	0.29637	0.32572	0.35164	0.35796	0.39549	0.38517	0.40043
1319.173	0.26058	0.27397	0.30244	0.33191	0.35514	0.36047	0.3979	0.38919	0.40398
1319.391	0.26923	0.2763	0.31599	0.33767	0.3637	0.37266	0.40541	0.39761	0.41196
1319.609	0.26513	0.27303	0.31038	0.3297	0.35825	0.36298	0.4009	0.38919	0.40516
1319.827	0.28197	0.29076	0.33047	0.34917	0.3742	0.37983	0.41293	0.40457	0.41729
1320.045	0.25921	0.2609	0.30384	0.3213	0.35397	0.35653	0.39308	0.3826	0.39836
1320.262	0.26422	0.2735	0.30992	0.32749	0.36292	0.36477	0.4003	0.39102	0.40664
1320.48	0.25694	0.26557	0.30011	0.32218	0.35319	0.35939	0.39278	0.38187	0.40072
1320.698	0.2665	0.27863	0.30805	0.33413	0.36409	0.36764	0.4009	0.39139	0.40575
1320.916	0.27742	0.28983	0.32066	0.34342	0.37109	0.3723	0.40662	0.39798	0.41315
1321.133	0.27423	0.28423	0.31599	0.34209	0.37187	0.37588	0.40511	0.39871	0.41167
1321.351	0.28698	0.30149	0.3272	0.35005	0.37693	0.37911	0.41293	0.4064	0.41906
1321.568	0.29017	0.29776	0.33	0.35492	0.38082	0.38162	0.41353	0.41006	0.41995
1321.786	0.27469	0.28563	0.32159	0.34342	0.36409	0.36692	0.4012	0.39322	0.40634
1322.004	0.26513	0.27303	0.30571	0.33014	0.35631	0.36262	0.39429	0.38809	0.40072
1322.221	0.24601	0.25344	0.2903	0.31643	0.33919	0.34757	0.38166	0.36943	0.38653
1322.439	0.2583	0.2623	0.29917	0.32749	0.35125	0.35832	0.39008	0.38151	0.39333
1322.656	0.30382	0.30476	0.34634	0.3735	0.3851	0.38879	0.42225	0.41664	0.42202
1322.873	0.25011	0.25624	0.2945	0.32085	0.3458	0.35187	0.38797	0.37785	0.39126
1323.091	0.24419	0.25251	0.28796	0.31599	0.3423	0.34398	0.38346	0.37309	0.38623
1323.308	0.24738	0.25344	0.2889	0.31156	0.34191	0.34649	0.38436	0.37492	0.388
1323.526	0.2542	0.2595	0.29217	0.31555	0.34386	0.34398	0.38196	0.37236	0.38712
1323.743	0.24783	0.25344	0.2889	0.30935	0.3423	0.34685	0.38496	0.37675	0.38505
1323.96	0.23509	0.23431	0.27162	0.289	0.32479	0.33359	0.37113	0.35845	0.37262
1324.177	0.25648	0.2665	0.29731	0.32218	0.35125	0.35617	0.39248	0.38041	0.39303
1324.395	0.23918	0.24457	0.27255	0.29564	0.32752	0.33251	0.37414	0.35918	0.37854
1324.612	0.25329	0.2609	0.29123	0.31555	0.34425	0.35079	0.38436	0.37675	0.38978
1324.829	0.22689	0.23851	0.26788	0.289	0.3209	0.33359	0.36842	0.35332	0.37262
1325.046	0.21369	0.21938	0.2492	0.27617	0.30923	0.32068	0.3585	0.34234	0.3605
1325.263	0.25648	0.26743	0.29404	0.31732	0.34541	0.35115	0.38466	0.37748	0.3886
1325.48	0.23281	0.23804	0.26928	0.29121	0.32441	0.33215	0.36752	0.35845	0.37381
1325.697	0.25739	0.25997	0.29731	0.31643	0.34036	0.34721	0.38045	0.37089	0.38357
1325.914	0.24282	0.24411	0.27862	0.30095	0.32946	0.33717	0.37113	0.36284	0.37736
1326.131	0.22416	0.23151	0.26041	0.28856	0.31429	0.3214	0.35669	0.34381	0.36316
1326.348	0.24191	0.24691	0.27956	0.30626	0.33219	0.3386	0.37173	0.36174	0.37706
1326.565	0.24647	0.25764	0.29077	0.31599	0.3353	0.33753	0.37263	0.36613	0.37943
1326.782	0.24373	0.24831	0.28283	0.30803	0.33141	0.33825	0.37354	0.36357	0.37913
1326.999	0.24874	0.25857	0.2917	0.31555	0.33724	0.34075	0.37534	0.36613	0.3815
1327.216	0.25466	0.25904	0.29404	0.31378	0.34269	0.34506	0.37985	0.37272	0.38416
1327.433	0.26149	0.26977	0.30525	0.32395	0.34891	0.35043	0.38406	0.37821	0.38889
1327.649	0.27059	0.27723	0.30758	0.33457	0.35825	0.35975	0.39008	0.38443	0.39215
1327.866	0.23509	0.23338	0.26555	0.29343	0.32285	0.32821	0.36331	0.35003	0.36434
1328.083	0.22234	0.22918	0.25901	0.28458	0.31507	0.32104	0.35669	0.34271	0.35902
1328.3	0.21779	0.23104	0.25714	0.28148	0.31118	0.3171	0.35369	0.33868	0.35488
1328.516	0.25375	0.25997	0.2917	0.3151	0.33958	0.3447	0.37624	0.3676	0.37854
1328.733	0.25511	0.2609	0.29077	0.30935	0.33413	0.34183	0.37083	0.3643	0.37588
1328.949	0.2278	0.23478	0.26181	0.28723	0.31546	0.32893	0.3585	0.3482	0.36227
1329.166	0.25921	0.26603	0.29544	0.31599	0.33958	0.34721	0.37414	0.36467	0.37854
1329.383	0.25921	0.26557	0.29497	0.31732	0.34425	0.34721	0.37805	0.37016	0.38298
1329.599	0.24373	0.24457	0.27535	0.30006	0.32324	0.32821	0.36451	0.35113	0.36937
1329.816	0.22917	0.23478	0.26835	0.29431	0.31935	0.32391	0.36091	0.35039	0.36286
1330.032	0.25876	0.25437	0.2959	0.31909	0.34036	0.34075	0.37233	0.36394	0.37647
1330.248	0.26285	0.26697	0.30151	0.32262	0.34697	0.34972	0.37775	0.37382	0.3815
1330.465	0.25284	0.2539	0.29684	0.31466	0.33724	0.33896	0.36902	0.3643	0.37558
1330.681	0.23873	0.24317	0.27629	0.29785	0.3283	0.32821	0.3606	0.35442	0.36523
1330.898	0.25284	0.25624	0.28796	0.30626	0.33374	0.33143	0.36421	0.35772	0.36937
1331.114	0.2278	0.23244	0.26274	0.28546	0.31662	0.31961	0.35369	0.34307	0.35606
1331.33	0.2583	0.26977	0.2945	0.3151	0.34074	0.34111	0.36933	0.3676	0.3744
1331.546	0.25967	0.2679	0.29544	0.31864	0.33997	0.34434	0.37203	0.37053	0.37558
1331.763	0.23509	0.24411	0.26835	0.289	0.31701	0.32355	0.35369	0.34747	0.35576
1331.979	0.20868	0.21098	0.24173	0.2629	0.29211	0.30312	0.33534	0.32514	0.33743
1332.195	0.21369	0.20912	0.24079	0.26423	0.28822	0.29702	0.33294	0.32221	0.33476
1332.411	0.23873	0.24411	0.27022	0.28856	0.31351	0.3214	0.35158	0.34564	0.35665
1332.627	0.24556	0.24457	0.27909	0.29166	0.31818	0.32427	0.35369	0.34564	0.35665
1332.843	0.2278	0.23618	0.26648	0.28414	0.31079	0.31925	0.34857	0.34234	0.35251
1333.059	0.22735	0.24364	0.27209	0.289	0.3139	0.3214	0.34918	0.34161	0.35429
1333.275	0.21824	0.22871	0.25434	0.2744	0.30301	0.311	0.34015	0.33356	0.34571
1333.491	0.22826	0.23151	0.26368	0.27927	0.31234	0.31172	0.34196	0.33685	0.34689
1333.707	0.24237	0.24504	0.27489	0.2952	0.32324	0.32642	0.35339	0.35003	0.35872
1333.923	0.24783	0.24597	0.28003	0.29343	0.32518	0.32104	0.34978	0.34637	0.35724
1334.139	0.20777	0.21332	0.24219	0.26157	0.29328	0.29595	0.32963	0.32221	0.33565
1334.355	0.2146	0.22125	0.25667	0.27662	0.30184	0.30527	0.33354	0.3277	0.33743
1334.571	0.22735	0.23758	0.26742	0.28325	0.31273	0.31817	0.34346	0.33978	0.34659
1334.787	0.24829	0.2553	0.28796	0.29962	0.32479	0.32606	0.35098	0.3482	0.35281
1335.003	0.22279	0.22731	0.25574	0.27662	0.30262	0.30849	0.33715	0.3288	0.33743
1335.218	0.23008	0.23151	0.26461	0.28635	0.30612	0.30778	0.33685	0.33136	0.33772
1335.434	0.26968	0.27443	0.30525	0.32528	0.34269	0.34398	0.36842	0.3665	0.37085
1335.65	0.26058	0.2637	0.2945	0.3182	0.33257	0.33323	0.3606	0.35552	0.36168
1335.865	0.21779	0.22358	0.2534	0.27706	0.29873	0.30598	0.33624	0.3266	0.33654
1336.081	0.22143	0.23011	0.2534	0.2775	0.29717	0.30419	0.33354	0.32258	0.33624
1336.297	0.22234	0.22964	0.25854	0.27485	0.30301	0.30598	0.33264	0.32587	0.33654
1336.512	0.22461	0.23104	0.25714	0.27396	0.30223	0.30132	0.32993	0.32258	0.33299
1336.728	0.24146	0.25204	0.27722	0.29652	0.31701	0.31889	0.34527	0.34051	0.34659
1336.943	0.24601	0.2553	0.27629	0.29343	0.32207	0.31459	0.34015	0.34161	0.34482
1337.159	0.23144	0.23991	0.26415	0.28635	0.30729	0.31064	0.33685	0.33392	0.33861
1337.374	0.21278	0.22405	0.24827	0.27087	0.29951	0.29487	0.32301	0.31818	0.325
1337.59	0.18865	0.19512	0.21697	0.2399	0.27072	0.27229	0.30768	0.29659	0.30903
1337.805	0.20504	0.21005	0.23752	0.24963	0.27733	0.27946	0.30978	0.30098	0.31288
1338.021	0.20322	0.20958	0.23612	0.25361	0.27967	0.28519	0.3161	0.30611	0.31672
1338.236	0.22325	0.22964	0.25294	0.26821	0.29173	0.29917	0.32542	0.31818	0.32204
1338.451	0.21323	0.22358	0.24967	0.26556	0.29017	0.29774	0.32391	0.32038	0.32352
1338.666	0.25011	0.25904	0.29077	0.30006	0.32051	0.32355	0.34346	0.34344	0.346
1338.882	0.23964	0.24644	0.27209	0.28989	0.31118	0.31459	0.33715	0.33246	0.34068
1339.097	0.22553	0.23384	0.26555	0.27794	0.30067	0.30491	0.32782	0.32331	0.32944
1339.312	0.22553	0.23618	0.25761	0.27396	0.29912	0.30204	0.32722	0.32258	0.32885
1339.527	0.19503	0.20818	0.23099	0.24432	0.26799	0.27301	0.30527	0.29403	0.30755
1339.742	0.22279	0.23478	0.25294	0.27042	0.29056	0.29559	0.32181	0.31672	0.32382
1339.958	0.236	0.24504	0.26835	0.27794	0.29756	0.30276	0.32632	0.32221	0.32678
1340.173	0.22006	0.22871	0.25247	0.26865	0.28861	0.29523	0.32151	0.31709	0.32382
1340.388	0.22234	0.22218	0.24687	0.26821	0.28433	0.28806	0.31369	0.30757	0.31731
1340.603	0.20231	0.20399	0.23145	0.24963	0.27227	0.27767	0.30617	0.29622	0.30785
1340.818	0.20003	0.20305	0.23005	0.25052	0.27305	0.27802	0.30196	0.29329	0.30607
1341.033	0.21597	0.22078	0.24967	0.2629	0.28628	0.28591	0.31369	0.30501	0.31465
1341.248	0.24556	0.25297	0.2875	0.29166	0.31546	0.30885	0.33234	0.32953	0.33269
1341.462	0.21915	0.22311	0.2506	0.26202	0.28317	0.28519	0.31219	0.30647	0.31288
1341.677	0.22006	0.22964	0.2492	0.26157	0.28822	0.28268	0.31008	0.30611	0.3111
1341.892	0.20868	0.21052	0.23192	0.25052	0.27616	0.27623	0.30497	0.29952	0.3043
1342.107	0.2105	0.21658	0.23472	0.25538	0.28083	0.27838	0.30226	0.30281	0.30371
1342.322	0.21141	0.21752	0.24079	0.26202	0.282	0.28268	0.30707	0.30537	0.30933
1342.536	0.22234	0.23338	0.25434	0.27706	0.29484	0.29451	0.31489	0.31233	0.31731
1342.751	0.22644	0.23338	0.25807	0.27485	0.29289	0.29415	0.3173	0.31526	0.31613
1342.966	0.22279	0.23384	0.25714	0.27308	0.29017	0.29057	0.31068	0.30977	0.31228
1343.18	0.22689	0.23618	0.25667	0.2744	0.29484	0.29344	0.31429	0.31489	0.31613
1343.395	0.1882	0.19745	0.21931	0.23636	0.25477	0.26153	0.28422	0.27682	0.28626
1343.61	0.20959	0.21565	0.24126	0.25804	0.27733	0.2791	0.30046	0.29988	0.30311
1343.824	0.21506	0.22078	0.24546	0.26423	0.275	0.27946	0.29775	0.29549	0.30193
1344.039	0.22279	0.22825	0.25434	0.26821	0.28433	0.29021	0.30768	0.30428	0.30962
1344.253	0.23008	0.23291	0.26041	0.27308	0.28745	0.28806	0.30617	0.30647	0.30992
1344.468	0.17727	0.17739	0.20577	0.22132	0.24543	0.24971	0.2752	0.26767	0.27649
1344.682	0.21961	0.21845	0.24079	0.25936	0.27811	0.27695	0.29986	0.29476	0.29838
1344.897	0.21824	0.22405	0.24546	0.26246	0.28005	0.28053	0.30136	0.29732	0.30164
1345.111	0.21915	0.22358	0.24687	0.25848	0.27733	0.28017	0.30016	0.29403	0.29957
1345.325	0.21141	0.21891	0.24593	0.25671	0.27266	0.27551	0.29715	0.29146	0.29779
1345.54	0.21642	0.22265	0.24967	0.25715	0.27616	0.27408	0.29565	0.2889	0.29868
1345.754	0.24237	0.24831	0.27535	0.28679	0.29795	0.29631	0.31459	0.31306	0.31613
1345.968	0.20413	0.20072	0.23099	0.24521	0.2641	0.25974	0.28271	0.27719	0.28478
1346.182	0.19093	0.19699	0.22118	0.23636	0.25593	0.25723	0.27971	0.27536	0.28211
1346.397	0.19412	0.19652	0.22305	0.23636	0.25749	0.25437	0.2779	0.27573	0.28152
1346.611	0.18091	0.18672	0.21044	0.2222	0.24232	0.2454	0.26948	0.26511	0.27472
1346.825	0.18182	0.19326	0.21044	0.22795	0.24582	0.24684	0.26828	0.26694	0.27442
1347.039	0.17955	0.18346	0.20763	0.22264	0.24154	0.24325	0.26617	0.26218	0.27147
1347.253	0.19685	0.20259	0.22818	0.23636	0.25127	0.25257	0.27339	0.2717	0.2759
1347.467	0.20322	0.20818	0.23379	0.24653	0.26216	0.26082	0.28061	0.28195	0.2833
1347.681	0.25056	0.2623	0.2861	0.29298	0.29873	0.29774	0.31038	0.31635	0.31169
1347.895	0.19594	0.20352	0.22865	0.23857	0.25399	0.25544	0.2767	0.27646	0.27738
1348.109	0.18729	0.19652	0.22258	0.22972	0.24815	0.24971	0.27099	0.26584	0.26999
1348.323	0.16544	0.17086	0.19502	0.20982	0.22948	0.23214	0.25625	0.24864	0.25579
1348.537	0.15223	0.1578	0.18568	0.19345	0.21547	0.2178	0.24332	0.23363	0.24278
1348.751	0.17591	0.17786	0.20203	0.21512	0.2322	0.23357	0.25986	0.2534	0.25786
1348.965	0.22416	0.22685	0.24967	0.26069	0.27072	0.26978	0.28602	0.28744	0.28389
1349.178	0.20914	0.21005	0.23659	0.24432	0.26021	0.25938	0.27911	0.28048	0.27797
1349.392	0.19867	0.20678	0.22071	0.23503	0.25049	0.25365	0.26828	0.26548	0.27058
1349.606	0.175	0.18346	0.20343	0.21557	0.23142	0.23788	0.25475	0.24901	0.25816
1349.82	0.1668	0.18299	0.2011	0.21512	0.22909	0.23537	0.24963	0.24352	0.25372
1350.033	0.18638	0.19232	0.21884	0.22795	0.24232	0.2472	0.26136	0.25889	0.26407
1350.247	0.16908	0.16713	0.19222	0.20406	0.22092	0.22641	0.24242	0.2351	0.24366
1350.461	0.1709	0.17553	0.19876	0.21114	0.22715	0.23178	0.24933	0.24571	0.25165
1350.674	0.2146	0.21332	0.23519	0.25361	0.26177	0.25903	0.27129	0.27426	0.27295
1350.888	0.19138	0.20352	0.22071	0.23459	0.24621	0.24612	0.26256	0.26401	0.26555
1351.101	0.18774	0.20212	0.21511	0.22618	0.23959	0.24254	0.25505	0.25633	0.25904
1351.315	0.18137	0.19465	0.20857	0.22176	0.23454	0.2368	0.25264	0.25157	0.2552
1351.528	0.21187	0.22031	0.23799	0.24875	0.25632	0.25544	0.26768	0.26987	0.2688
1351.742	0.19457	0.20025	0.21838	0.23326	0.24387	0.24325	0.25896	0.25962	0.25934
1351.955	0.18547	0.18113	0.20623	0.21955	0.23531	0.23071	0.25054	0.24681	0.2481
1352.169	0.1841	0.19139	0.21044	0.2222	0.23804	0.2368	0.25294	0.25084	0.25402
1352.382	0.20777	0.20865	0.23566	0.24299	0.25516	0.25078	0.26377	0.26584	0.26378
1352.595	0.19047	0.19932	0.21697	0.23061	0.23959	0.24146	0.25505	0.25706	0.2549
1352.809	0.18046	0.19232	0.20997	0.2138	0.22909	0.23035	0.24482	0.24608	0.24603
1353.022	0.18911	0.19652	0.21604	0.2284	0.23648	0.23788	0.25234	0.25559	0.25402
1353.235	0.15861	0.17319	0.18475	0.20628	0.21392	0.21852	0.23249	0.22997	0.23449
1353.448	0.15815	0.16853	0.18662	0.20406	0.21392	0.21422	0.23309	0.22741	0.23361
1353.661	0.19776	0.20678	0.22305	0.23503	0.23804	0.23895	0.25174	0.25084	0.24987
1353.874	0.16453	0.16806	0.18662	0.20097	0.21003	0.21493	0.22978	0.22631	0.23183
1354.088	0.17864	0.18532	0.19923	0.2107	0.21975	0.2239	0.2352	0.2351	0.23568
1354.301	0.17864	0.18532	0.20343	0.21512	0.22325	0.22533	0.24091	0.23839	0.24278
1354.514	0.17181	0.18299	0.19736	0.20937	0.22131	0.22425	0.2358	0.23437	0.23775
1354.727	0.18364	0.19139	0.2123	0.21822	0.22948	0.23107	0.24272	0.23949	0.24396
1354.94	0.18456	0.19139	0.2123	0.21601	0.2287	0.2325	0.24151	0.23986	0.24337
1355.153	0.1668	0.17366	0.18989	0.20008	0.21042	0.21601	0.22798	0.22668	0.22976
1355.366	0.1973	0.20399	0.22258	0.2284	0.23609	0.23859	0.24723	0.24571	0.24396
1355.578	0.19958	0.21378	0.22818	0.23238	0.24076	0.24254	0.25084	0.2534	0.24899
1355.791	0.18137	0.19605	0.21511	0.21911	0.22753	0.23214	0.23851	0.23839	0.23716
1356.004	0.18456	0.19232	0.2095	0.21734	0.22637	0.22748	0.24001	0.23803	0.23863
1356.217	0.16453	0.17319	0.19269	0.20318	0.21547	0.21744	0.22828	0.22631	0.22621
1356.43	0.19184	0.20072	0.21557	0.22618	0.23181	0.23286	0.24542	0.24644	0.24248
1356.642	0.19047	0.19046	0.2081	0.21734	0.22831	0.2221	0.2364	0.23876	0.24011
1356.855	0.1882	0.19372	0.21277	0.2253	0.22753	0.22676	0.23881	0.24242	0.2413
1357.068	0.17864	0.18486	0.20203	0.21291	0.21392	0.21565	0.22467	0.23107	0.22769
1357.28	0.16316	0.16853	0.18895	0.19787	0.20886	0.20633	0.21986	0.22009	0.22414
1357.493	0.12356	0.13074	0.14785	0.15584	0.17346	0.17515	0.19159	0.18459	0.19663
1357.706	0.14176	0.14287	0.15859	0.17	0.18591	0.18554	0.20302	0.20032	0.20462
1357.918	0.17636	0.17599	0.19035	0.19964	0.22053	0.21709	0.22648	0.22887	0.22621
1358.131	0.18319	0.18719	0.20063	0.21159	0.21898	0.21816	0.22918	0.22778	0.22917
1358.343	0.16726	0.1662	0.18241	0.19124	0.20108	0.19988	0.21745	0.21094	0.2129
1358.556	0.16316	0.1648	0.17914	0.18902	0.20108	0.2006	0.21535	0.21277	0.21261
1358.768	0.17135	0.17319	0.19362	0.2023	0.21353	0.20275	0.22227	0.22155	0.21882
1358.98	0.1445	0.15033	0.16887	0.18062	0.19252	0.1902	0.20723	0.20252	0.20344
1359.193	0.1627	0.16713	0.18568	0.19876	0.21197	0.20382	0.21625	0.21423	0.21468
1359.405	0.15588	0.15826	0.17868	0.1846	0.19719	0.19486	0.21054	0.20618	0.20846
1359.617	0.14541	0.1466	0.16934	0.17575	0.1898	0.1859	0.20242	0.19996	0.20048
1359.83	0.14222	0.14427	0.16467	0.17354	0.18279	0.18339	0.19761	0.1941	0.1993
1360.042	0.17317	0.18113	0.19456	0.20053	0.20653	0.20597	0.21445	0.21936	0.21645
1360.254	0.16544	0.17133	0.18615	0.19743	0.20614	0.20239	0.21264	0.2168	0.21438
1360.466	0.16134	0.1662	0.18148	0.19787	0.2003	0.19916	0.20693	0.20838	0.21113
1360.678	0.16908	0.17459	0.18942	0.20141	0.20886	0.2049	0.21324	0.21753	0.21704
1360.891	0.15952	0.16853	0.18381	0.1961	0.21119	0.19952	0.21204	0.2135	0.21083
1361.103	0.16134	0.169	0.18335	0.19212	0.20497	0.20095	0.21174	0.2135	0.21054
1361.315	0.16544	0.16946	0.19222	0.19035	0.20341	0.20418	0.21234	0.21021	0.20787
1361.527	0.13038	0.13727	0.14879	0.15983	0.17151	0.17443	0.18828	0.18276	0.18628
1361.739	0.14905	0.1578	0.16794	0.17442	0.18474	0.18913	0.20091	0.19154	0.19604
1361.951	0.13539	0.14707	0.15673	0.16513	0.1789	0.18016	0.19249	0.18898	0.19013
1362.163	0.15269	0.15453	0.1656	0.17708	0.19135	0.19056	0.1967	0.19703	0.19486
1362.374	0.16407	0.16573	0.18662	0.1877	0.19719	0.19952	0.20663	0.20874	0.20492
1362.586	0.14632	0.14287	0.1642	0.17044	0.18396	0.17873	0.19159	0.18825	0.18894
1362.798	0.15952	0.16713	0.18148	0.18504	0.19758	0.19522	0.20362	0.20472	0.20314
1363.01	0.16225	0.16713	0.17868	0.18725	0.19485	0.18913	0.20061	0.20106	0.20255
1363.222	0.15679	0.17086	0.18008	0.18814	0.19758	0.19414	0.20392	0.20179	0.20344
1363.433	0.15815	0.17086	0.17868	0.19433	0.20108	0.19665	0.20242	0.20545	0.20225
1363.645	0.13038	0.1382	0.15112	0.15761	0.17112	0.17156	0.18377	0.18166	0.18421
1363.857	0.1272	0.13261	0.14785	0.16204	0.17229	0.17228	0.18107	0.17763	0.17977
1364.068	0.13084	0.13261	0.14692	0.15761	0.16645	0.16977	0.18016	0.1769	0.17977
1364.28	0.16771	0.16666	0.18522	0.19124	0.19135	0.19809	0.20302	0.20691	0.20137
1364.492	0.16179	0.16806	0.18008	0.19079	0.19563	0.19414	0.20242	0.20289	0.199
1364.703	0.15087	0.15873	0.16887	0.17664	0.18591	0.18877	0.19791	0.19813	0.1919
1364.915	0.13949	0.14427	0.15673	0.16779	0.17813	0.17622	0.18678	0.18495	0.18303
1365.126	0.13175	0.14753	0.14925	0.16558	0.17657	0.17013	0.18227	0.18459	0.17741
1365.338	0.13812	0.14287	0.15579	0.16779	0.17462	0.16869	0.18467	0.18166	0.18037
1365.549	0.16726	0.17459	0.18708	0.19212	0.19797	0.1859	0.20182	0.19996	0.19486
1365.76	0.1536	0.15873	0.17167	0.17619	0.18513	0.18052	0.1937	0.19008	0.18894
1365.972	0.13994	0.14753	0.15673	0.16292	0.16957	0.17371	0.18558	0.178	0.18362
1366.183	0.13312	0.1382	0.14879	0.15717	0.16451	0.16726	0.17836	0.17214	0.17534
1366.394	0.13175	0.13634	0.14785	0.1554	0.16684	0.17049	0.17595	0.17507	0.17948
1366.606	0.13949	0.148	0.15953	0.16469	0.17151	0.1712	0.18016	0.178	0.17948
1366.817	0.1577	0.16433	0.17588	0.18195	0.18902	0.1816	0.19069	0.18861	0.18806
1367.028	0.14313	0.15033	0.1614	0.17044	0.17813	0.17335	0.18317	0.18166	0.18214
1367.239	0.13175	0.13447	0.14318	0.16071	0.16218	0.16152	0.17686	0.17324	0.17001
1367.45	0.13494	0.1438	0.15486	0.16071	0.16684	0.16905	0.17866	0.17873	0.17593
1367.662	0.1272	0.13447	0.14692	0.15761	0.16256	0.16439	0.17776	0.17287	0.16735
1367.873	0.13767	0.14334	0.15579	0.1616	0.16996	0.16654	0.17686	0.17507	0.17268
1368.084	0.14723	0.15826	0.1656	0.16513	0.17735	0.17658	0.18287	0.18202	0.17741
1368.295	0.12082	0.12934	0.13898	0.14655	0.15439	0.15758	0.16573	0.16262	0.16321
1368.506	0.12401	0.13634	0.14552	0.15319	0.16412	0.16188	0.16513	0.16775	0.16617
1368.717	0.11855	0.13027	0.14412	0.14877	0.16023	0.15615	0.16603	0.16628	0.16291
1368.928	0.13084	0.14287	0.15299	0.16292	0.16879	0.1712	0.17204	0.17214	0.17445
1369.138	0.12264	0.12561	0.13991	0.14213	0.15478	0.15543	0.16212	0.1586	0.16173
1369.349	0.15223	0.16106	0.1712	0.17133	0.17618	0.17837	0.18197	0.18056	0.18184
1369.56	0.13949	0.1508	0.16186	0.16823	0.17112	0.17013	0.17655	0.1758	0.17504
1369.771	0.13312	0.1438	0.15206	0.1585	0.1684	0.16224	0.16874	0.17031	0.16824
1369.982	0.12128	0.12841	0.14085	0.14434	0.15517	0.15435	0.16272	0.16006	0.15907
1370.192	0.12811	0.13867	0.15206	0.16292	0.16568	0.16475	0.16844	0.16702	0.16321
1370.403	0.14723	0.1592	0.16607	0.17575	0.17735	0.17479	0.17806	0.18202	0.17741
1370.614	0.15679	0.1592	0.17401	0.17841	0.18046	0.17765	0.18287	0.18312	0.1777
1370.824	0.11855	0.12654	0.13244	0.13815	0.14973	0.14647	0.15611	0.1553	0.15434
1371.035	0.14586	0.15687	0.16046	0.16513	0.17151	0.17515	0.17565	0.18202	0.16942
1371.246	0.10671	0.11441	0.12684	0.12974	0.13805	0.14037	0.14859	0.14652	0.14724
1371.456	0.12902	0.1438	0.15159	0.15673	0.16723	0.16475	0.16272	0.16921	0.16853
1371.667	0.09214	0.09948	0.11002	0.11515	0.12327	0.12532	0.13716	0.13261	0.13452
1371.877	0.10398	0.10881	0.1203	0.1262	0.13027	0.13249	0.13896	0.13554	0.14103
1372.087	0.1231	0.13447	0.14412	0.14921	0.15167	0.15005	0.15761	0.1564	0.15582
1372.298	0.1099	0.12094	0.12403	0.1324	0.1365	0.13428	0.14738	0.14323	0.14428
1372.508	0.1017	0.10835	0.11469	0.1209	0.13339	0.13034	0.13987	0.13737	0.13807
1372.719	0.12856	0.13307	0.14038	0.13948	0.15284	0.15041	0.15701	0.15787	0.15079
1372.929	0.11081	0.11441	0.12357	0.12665	0.13728	0.13715	0.14438	0.1403	0.14251
1373.139	0.10671	0.11394	0.1245	0.12399	0.13572	0.1289	0.14408	0.13737	0.14162
1373.349	0.10671	0.11348	0.11563	0.1209	0.13066	0.12568	0.13896	0.13407	0.13866
1373.56	0.11263	0.12188	0.12917	0.13682	0.13611	0.13105	0.14528	0.14762	0.1431
1373.77	0.11172	0.12001	0.13057	0.13063	0.13689	0.13392	0.14377	0.14286	0.1428
1373.98	0.11491	0.11674	0.13011	0.13594	0.13378	0.1393	0.14107	0.14432	0.13955
1374.19	0.11582	0.12281	0.13291	0.13549	0.13767	0.13571	0.14047	0.14176	0.14043
1374.4	0.10034	0.11068	0.11469	0.11603	0.12755	0.12389	0.13024	0.12566	0.13067
1374.61	0.08076	0.08968	0.09788	0.10099	0.11199	0.11062	0.12002	0.11724	0.11884
1374.82	0.11035	0.12141	0.1259	0.13549	0.13611	0.13285	0.14197	0.13847	0.13807
1375.03	0.09306	0.09808	0.10722	0.10939	0.11666	0.11385	0.12513	0.1209	0.12121
1375.24	0.10034	0.10088	0.12123	0.11515	0.12094	0.11851	0.12994	0.12968	0.12446
1375.45	0.10944	0.11721	0.12637	0.12753	0.13455	0.13213	0.13535	0.13517	0.13274
1375.66	0.14313	0.14567	0.1614	0.15894	0.16023	0.1522	0.1552	0.1553	0.1502
1375.87	0.11536	0.12001	0.13151	0.1324	0.13728	0.13392	0.13716	0.13847	0.13541
1376.08	0.1099	0.11581	0.13011	0.1324	0.13494	0.13356	0.13355	0.14066	0.13511
1376.29	0.08805	0.09248	0.09788	0.10409	0.11004	0.10991	0.11701	0.11541	0.11293
1376.499	0.10262	0.11114	0.11423	0.1178	0.12016	0.11958	0.12904	0.13115	0.1221
1376.709	0.13539	0.14334	0.15252	0.15009	0.15012	0.14754	0.14889	0.15311	0.14369
1376.919	0.13084	0.1382	0.14505	0.14036	0.1435	0.13715	0.13956	0.14176	0.14073
1377.128	0.1058	0.11441	0.1217	0.12355	0.1221	0.12317	0.12754	0.12749	0.12594
1377.338	0.09442	0.10415	0.10489	0.11736	0.11588	0.11887	0.12363	0.1176	0.11973
1377.548	0.09579	0.10461	0.10956	0.11161	0.11705	0.11528	0.12212	0.11943	0.12032
1377.757	0.11582	0.12234	0.13337	0.13196	0.13455	0.13105	0.13566	0.1381	0.13304
1377.967	0.07758	0.08409	0.08714	0.09258	0.09954	0.09628	0.10558	0.10333	0.10494
1378.176	0.11673	0.12374	0.12964	0.12576	0.12483	0.1203	0.12844	0.13151	0.12505
1378.386	0.10944	0.12001	0.12217	0.12709	0.12989	0.12353	0.12723	0.12639	0.1221
1378.595	0.09351	0.10181	0.10909	0.11647	0.11666	0.11528	0.11521	0.1176	0.11707
1378.805	0.09624	0.10041	0.11189	0.11293	0.11121	0.11026	0.1146	0.11394	0.11234
1379.014	0.10853	0.10601	0.12543	0.12045	0.11705	0.11887	0.12393	0.12236	0.11825
1379.223	0.08441	0.08782	0.09788	0.09745	0.09993	0.09808	0.10528	0.10552	0.10317
1379.433	0.09488	0.10695	0.10909	0.10851	0.10771	0.10274	0.1143	0.11614	0.11263
1379.642	0.08668	0.09155	0.09788	0.10364	0.10538	0.10059	0.10799	0.10589	0.10405
1379.851	0.08896	0.10321	0.09788	0.11249	0.11355	0.1074	0.1134	0.11211	0.11027
1380.061	0.09214	0.09575	0.10162	0.10895	0.10615	0.1056	0.11009	0.10992	0.1076
1380.27	0.09852	0.09668	0.10862	0.10497	0.10693	0.11062	0.10979	0.11248	0.1076
1380.479	0.09442	0.09855	0.10395	0.10851	0.11004	0.10525	0.10919	0.10772	0.1079
1380.688	0.08577	0.09248	0.09835	0.1032	0.10343	0.09843	0.10468	0.1015	0.09903
1380.897	0.09488	0.09901	0.10442	0.10497	0.10888	0.10453	0.10769	0.10992	0.10376
1381.106	0.11764	0.12141	0.12403	0.12797	0.12599	0.12173	0.12062	0.12639	0.11529
1381.315	0.09169	0.09575	0.10115	0.10453	0.10382	0.1013	0.10378	0.10479	0.09903
1381.524	0.07394	0.07942	0.0848	0.08816	0.0902	0.08947	0.09445	0.09381	0.09341
1381.733	0.08987	0.09062	0.09321	0.1032	0.10226	0.09951	0.10197	0.10479	0.09991
1381.942	0.11035	0.10741	0.11096	0.11603	0.11316	0.11134	0.11761	0.12017	0.11263
1382.151	0.08031	0.08315	0.08714	0.09214	0.09332	0.09198	0.09415	0.09491	0.0937
1382.36	0.09761	0.10461	0.10956	0.11116	0.10849	0.10309	0.10588	0.10882	0.10405
1382.569	0.09214	0.09995	0.10208	0.10364	0.1046	0.10059	0.10348	0.10919	0.10021
1382.777	0.08759	0.09715	0.09601	0.09789	0.09876	0.09915	0.09927	0.10406	0.09459
1382.986	0.06847	0.07196	0.07453	0.07887	0.08437	0.08015	0.08633	0.08466	0.08217
1383.195	0.07303	0.06682	0.07313	0.07577	0.08126	0.07908	0.08273	0.08137	0.08128
1383.404	0.06984	0.07242	0.0792	0.07843	0.08164	0.08123	0.08363	0.08466	0.08483
1383.612	0.04844	0.04863	0.05258	0.05808	0.06141	0.06115	0.0713	0.0627	0.06856
1383.821	0.07485	0.07662	0.08153	0.08329	0.08515	0.08445	0.08603	0.08832	0.08246
1384.03	0.12538	0.13027	0.13291	0.13505	0.12638	0.12747	0.12453	0.13517	0.1218
1384.238	0.09624	0.10275	0.10348	0.10851	0.10265	0.09951	0.10047	0.10186	0.09488
[truncated: 21 more rows]
