# Supplementary material for: Ratiometric fluorescent sensing of pyrophosphate with sp³-functionalized single-walled carbon nanotubes
Source: Nat Commun. 2024 Jan 24;15:706. doi: 10.1038/s41467-024-45052-1 (PMC10808354; doi:10.1038/s41467-024-45052-1)
Supplement: Supplementary file 4 — Source data [file 41467_2024_45052_MOESM4_ESM.zip › Fig. 2c.txt]

Wavelegnth	PL intensity	PL intensity	PL intensity	PL intensity	PL intensity	PL intensity	PL intensity	PL intensity	PL intensity
nm	a.u.	a.u.	a.u.	a.u.	a.u.	a.u.	a.u.	a.u.	a.u.
	[Cu]	0.001 mM	0.012 mM	0.125 mM	1.026 mM	1.927 mM	10.94 mM	19.95 mM	Dz-Alkyne
938.815	0.00415	0.00688	0.00507	0.0049	0.00371	0.00356	0.00327	0.00282	0.00291
939.053	0.00442	0.00709	0.00527	0.00508	0.00385	0.0037	0.00339	0.00295	0.00303
939.29	0.00469	0.00732	0.00548	0.00527	0.00399	0.00383	0.0035	0.00309	0.00314
939.527	0.00497	0.00754	0.00568	0.00547	0.00413	0.00397	0.00362	0.00323	0.00325
939.764	0.00525	0.00777	0.00589	0.00566	0.00428	0.00411	0.00373	0.00337	0.00337
940	0.00553	0.008	0.0061	0.00586	0.00443	0.00425	0.00385	0.0035	0.00348
940.237	0.00581	0.00823	0.00632	0.00606	0.00458	0.00439	0.00397	0.00365	0.0036
940.474	0.00609	0.00846	0.00653	0.00626	0.00473	0.00453	0.00409	0.00379	0.00372
940.711	0.00638	0.0087	0.00675	0.00646	0.00488	0.00467	0.00421	0.00393	0.00383
940.948	0.00667	0.00894	0.00697	0.00666	0.00503	0.00481	0.00433	0.00407	0.00395
941.185	0.00695	0.00918	0.00718	0.00686	0.00518	0.00496	0.00445	0.00421	0.00407
941.422	0.00724	0.00941	0.0074	0.00706	0.00533	0.0051	0.00457	0.00436	0.00419
941.658	0.00753	0.00965	0.00762	0.00726	0.00549	0.00525	0.00469	0.0045	0.0043
941.895	0.00781	0.00989	0.00783	0.00746	0.00564	0.00539	0.00481	0.00464	0.00442
942.132	0.00809	0.01012	0.00804	0.00766	0.00579	0.00553	0.00493	0.00478	0.00454
942.369	0.00837	0.01036	0.00826	0.00786	0.00594	0.00568	0.00504	0.00493	0.00466
942.605	0.00865	0.01059	0.00847	0.00806	0.00609	0.00582	0.00516	0.00507	0.00477
942.842	0.00893	0.01082	0.00867	0.00825	0.00623	0.00596	0.00528	0.00521	0.00489
943.079	0.0092	0.01104	0.00888	0.00844	0.00638	0.0061	0.00539	0.00534	0.005
943.315	0.00947	0.01127	0.00908	0.00863	0.00652	0.00623	0.00551	0.00548	0.00511
943.552	0.00974	0.01149	0.00929	0.00882	0.00667	0.00637	0.00562	0.00562	0.00523
943.789	0.01001	0.01172	0.00949	0.00901	0.00681	0.00651	0.00574	0.00576	0.00534
944.025	0.01029	0.01194	0.0097	0.0092	0.00696	0.00665	0.00585	0.0059	0.00546
944.262	0.01057	0.01218	0.00991	0.0094	0.00711	0.00679	0.00597	0.00604	0.00558
944.498	0.01088	0.01243	0.01015	0.00962	0.00727	0.00695	0.0061	0.00619	0.0057
944.735	0.01123	0.01272	0.01042	0.00987	0.00745	0.00712	0.00624	0.00636	0.00584
944.971	0.01152	0.01297	0.01065	0.01008	0.00762	0.00727	0.00636	0.00651	0.00597
945.208	0.01181	0.01321	0.01087	0.01029	0.00778	0.00742	0.00649	0.00667	0.00609
945.444	0.01209	0.01345	0.01109	0.01049	0.00794	0.00757	0.00661	0.00681	0.00622
945.681	0.01235	0.01367	0.0113	0.01068	0.0081	0.00772	0.00673	0.00696	0.00635
945.917	0.0126	0.01389	0.0115	0.01086	0.00825	0.00786	0.00684	0.0071	0.00647
946.153	0.01283	0.01409	0.01169	0.01104	0.0084	0.00799	0.00696	0.00724	0.00659
946.39	0.01305	0.01429	0.01188	0.0112	0.00854	0.00813	0.00707	0.00738	0.00671
946.626	0.01325	0.01448	0.01205	0.01136	0.00868	0.00825	0.00718	0.00751	0.00682
946.862	0.01344	0.01465	0.01222	0.0115	0.00881	0.00838	0.00729	0.00764	0.00693
947.099	0.01361	0.01481	0.01237	0.01162	0.00894	0.00849	0.00739	0.00776	0.00704
947.335	0.01375	0.01495	0.0125	0.01173	0.00905	0.0086	0.00749	0.00788	0.00714
947.571	0.01386	0.01506	0.01261	0.01182	0.00915	0.00869	0.00758	0.00799	0.00723
947.807	0.01395	0.01515	0.01269	0.01189	0.00923	0.00877	0.00766	0.00808	0.00732
948.044	0.01402	0.01521	0.01275	0.01194	0.0093	0.00885	0.00774	0.00818	0.00741
948.28	0.01407	0.01527	0.0128	0.01199	0.00937	0.00892	0.00782	0.00827	0.00749
948.516	0.01411	0.01531	0.01284	0.01203	0.00943	0.00898	0.00789	0.00835	0.00757
948.752	0.01415	0.01535	0.01288	0.01207	0.00949	0.00904	0.00797	0.00844	0.00765
948.988	0.01418	0.01538	0.0129	0.0121	0.00955	0.0091	0.00804	0.00852	0.00773
949.224	0.01422	0.0154	0.01293	0.01213	0.00961	0.00916	0.00812	0.00861	0.00782
949.46	0.01425	0.01544	0.01296	0.01217	0.00968	0.00922	0.0082	0.0087	0.00791
949.696	0.0143	0.01549	0.013	0.01222	0.00975	0.00929	0.0083	0.0088	0.008
949.932	0.01437	0.01555	0.01305	0.01227	0.00984	0.00937	0.00839	0.00891	0.0081
950.168	0.01444	0.01562	0.01312	0.01234	0.00993	0.00946	0.0085	0.00902	0.00821
950.404	0.01453	0.01571	0.0132	0.01242	0.01003	0.00955	0.00861	0.00914	0.00832
950.64	0.01463	0.01582	0.01328	0.0125	0.01014	0.00965	0.00873	0.00927	0.00844
950.876	0.01474	0.01595	0.01339	0.0126	0.01026	0.00976	0.00886	0.0094	0.00857
951.112	0.01487	0.01609	0.0135	0.0127	0.01039	0.00987	0.00899	0.00955	0.0087
951.348	0.01501	0.01625	0.01363	0.01281	0.01052	0.01	0.00913	0.00969	0.00884
951.584	0.01517	0.01643	0.01378	0.01294	0.01067	0.01013	0.00928	0.00985	0.00899
951.819	0.01535	0.01663	0.01394	0.01309	0.01082	0.01028	0.00944	0.01002	0.00915
952.055	0.01555	0.01684	0.01412	0.01324	0.01098	0.01043	0.0096	0.0102	0.00931
952.291	0.01576	0.01707	0.0143	0.01341	0.01115	0.0106	0.00978	0.01039	0.00948
952.527	0.01599	0.01731	0.0145	0.01359	0.01133	0.01077	0.00996	0.01058	0.00966
952.763	0.01622	0.01756	0.0147	0.01379	0.01151	0.01096	0.01015	0.01078	0.00985
952.998	0.01648	0.01782	0.01491	0.01399	0.0117	0.01115	0.01034	0.01099	0.01005
953.234	0.01675	0.0181	0.01514	0.0142	0.0119	0.01135	0.01054	0.01122	0.01025
953.47	0.01703	0.01838	0.01537	0.01443	0.0121	0.01157	0.01075	0.01144	0.01046
953.705	0.01732	0.01867	0.0156	0.01466	0.01232	0.01178	0.01096	0.01168	0.01068
953.941	0.01763	0.01896	0.01584	0.0149	0.01253	0.01201	0.01118	0.01192	0.01091
954.176	0.01794	0.01926	0.01608	0.01514	0.01276	0.01224	0.01141	0.01217	0.01115
954.412	0.01826	0.01957	0.01633	0.01539	0.013	0.01248	0.01164	0.01242	0.01139
954.648	0.0186	0.0199	0.01659	0.01566	0.01324	0.01273	0.01188	0.01269	0.01165
954.883	0.01895	0.02023	0.01685	0.01593	0.0135	0.01299	0.01214	0.01296	0.01191
955.119	0.01931	0.02058	0.01713	0.01621	0.01377	0.01325	0.0124	0.01324	0.01218
955.354	0.01969	0.02095	0.01741	0.0165	0.01405	0.01352	0.01266	0.01352	0.01246
955.59	0.02007	0.02132	0.01771	0.0168	0.01433	0.01381	0.01294	0.01382	0.01275
955.825	0.02046	0.02171	0.01801	0.01712	0.01463	0.0141	0.01323	0.01412	0.01305
956.06	0.02086	0.02211	0.01833	0.01744	0.01493	0.0144	0.01352	0.01444	0.01336
956.296	0.02127	0.02251	0.01865	0.01776	0.01524	0.01471	0.01383	0.01476	0.01368
956.531	0.02167	0.02291	0.01898	0.01809	0.01555	0.01502	0.01414	0.01508	0.014
956.767	0.02207	0.02331	0.01931	0.01842	0.01586	0.01534	0.01445	0.01542	0.01433
957.002	0.02246	0.0237	0.01964	0.01875	0.01617	0.01566	0.01478	0.01575	0.01467
957.237	0.02285	0.02408	0.01996	0.01908	0.01648	0.01598	0.0151	0.01609	0.01501
957.472	0.02324	0.02446	0.02029	0.01941	0.01679	0.0163	0.01544	0.01643	0.01536
957.708	0.02362	0.02482	0.02061	0.01973	0.0171	0.01663	0.01578	0.01678	0.01572
957.943	0.02399	0.02518	0.02092	0.02005	0.01741	0.01695	0.01612	0.01714	0.01608
958.178	0.02437	0.02553	0.02124	0.02038	0.01772	0.01728	0.01647	0.0175	0.01645
958.413	0.02476	0.02589	0.02156	0.02071	0.01804	0.01762	0.01683	0.01787	0.01683
958.648	0.02515	0.02625	0.02189	0.02104	0.01837	0.01797	0.0172	0.01825	0.01722
958.884	0.02557	0.02664	0.02224	0.0214	0.01872	0.01833	0.01759	0.01865	0.01763
959.119	0.02602	0.02705	0.0226	0.02176	0.01908	0.0187	0.01799	0.01906	0.01805
959.354	0.02648	0.02748	0.02298	0.02215	0.01945	0.01909	0.0184	0.01949	0.01848
959.589	0.02698	0.02794	0.02339	0.02255	0.01985	0.01949	0.01884	0.01993	0.01894
959.824	0.0275	0.02843	0.02382	0.02297	0.02027	0.01991	0.01929	0.02039	0.01941
960.059	0.02805	0.02895	0.02427	0.02342	0.0207	0.02035	0.01976	0.02088	0.0199
960.294	0.02864	0.02951	0.02476	0.02389	0.02116	0.02081	0.02025	0.02138	0.02041
960.529	0.02925	0.0301	0.02527	0.02439	0.02163	0.02128	0.02076	0.0219	0.02093
960.764	0.02989	0.03073	0.02581	0.0249	0.02213	0.02178	0.02129	0.02244	0.02148
960.999	0.03056	0.03138	0.02636	0.02544	0.02264	0.02229	0.02183	0.023	0.02204
961.234	0.03124	0.03204	0.02693	0.02598	0.02316	0.02281	0.02239	0.02358	0.02261
961.468	0.03193	0.03271	0.02751	0.02654	0.02368	0.02333	0.02296	0.02416	0.0232
961.703	0.03264	0.03338	0.0281	0.0271	0.02422	0.02387	0.02355	0.02476	0.0238
961.938	0.03335	0.03407	0.0287	0.02767	0.02477	0.02442	0.02415	0.02537	0.02441
962.173	0.03408	0.03476	0.02931	0.02826	0.02532	0.02499	0.02476	0.026	0.02504
962.408	0.03483	0.03546	0.02993	0.02885	0.02589	0.02556	0.02539	0.02664	0.02569
962.642	0.03559	0.03618	0.03056	0.02946	0.02647	0.02615	0.02604	0.0273	0.02635
962.877	0.03637	0.03693	0.03121	0.03008	0.02707	0.02676	0.0267	0.02798	0.02703
963.112	0.0372	0.0377	0.03188	0.03073	0.02769	0.02739	0.02739	0.02868	0.02773
963.347	0.03805	0.0385	0.03258	0.0314	0.02833	0.02804	0.02809	0.0294	0.02845
963.581	0.03894	0.03934	0.03331	0.0321	0.02898	0.02871	0.02881	0.03014	0.02919
963.816	0.03987	0.04022	0.03407	0.03282	0.02967	0.02941	0.02956	0.03091	0.02996
964.051	0.04084	0.04114	0.03485	0.03358	0.03037	0.03013	0.03033	0.0317	0.03075
964.285	0.04184	0.04209	0.03566	0.03436	0.0311	0.03087	0.03112	0.0325	0.03156
964.52	0.04289	0.04309	0.0365	0.03517	0.03186	0.03164	0.03193	0.03333	0.03239
964.754	0.04397	0.04412	0.03737	0.036	0.03263	0.03243	0.03276	0.03418	0.03324
964.989	0.04509	0.04521	0.03827	0.03687	0.03344	0.03324	0.03362	0.03505	0.03412
965.223	0.04624	0.04631	0.03919	0.03775	0.03426	0.03408	0.03449	0.03594	0.03502
965.458	0.0474	0.04745	0.04014	0.03865	0.0351	0.03493	0.03538	0.03685	0.03594
965.692	0.04858	0.04859	0.04108	0.03956	0.03595	0.03579	0.03628	0.03776	0.03686
965.927	0.04977	0.04975	0.04203	0.04048	0.03682	0.03666	0.0372	0.03869	0.0378
966.161	0.05096	0.05089	0.04298	0.0414	0.03768	0.03754	0.03813	0.03962	0.03875
966.395	0.05215	0.05204	0.04393	0.04231	0.03856	0.03842	0.03907	0.04055	0.03971
966.63	0.05334	0.05319	0.04488	0.04324	0.03945	0.03931	0.04002	0.0415	0.04068
966.864	0.05454	0.05433	0.04583	0.04416	0.04034	0.04021	0.04098	0.04245	0.04166
967.098	0.05574	0.05549	0.04678	0.0451	0.04125	0.04112	0.04196	0.04342	0.04265
967.333	0.05697	0.05667	0.04775	0.04606	0.04217	0.04205	0.04295	0.0444	0.04366
967.567	0.05823	0.05789	0.04875	0.04704	0.04312	0.043	0.04396	0.04541	0.04468
967.801	0.05952	0.05914	0.04978	0.04805	0.0441	0.04398	0.045	0.04643	0.04573
968.035	0.06086	0.06044	0.05084	0.0491	0.0451	0.04498	0.04605	0.04747	0.04679
968.27	0.06225	0.0618	0.05196	0.05019	0.04614	0.04602	0.04713	0.04855	0.04789
968.504	0.06368	0.0632	0.0531	0.0513	0.04721	0.04708	0.04823	0.04964	0.049
968.738	0.06516	0.06466	0.05429	0.05246	0.0483	0.04817	0.04936	0.05076	0.05013
968.972	0.06668	0.06616	0.05551	0.05364	0.04942	0.04929	0.0505	0.05189	0.05129
969.206	0.06825	0.06771	0.05677	0.05485	0.05056	0.05043	0.05167	0.05305	0.05246
969.44	0.06985	0.0693	0.05805	0.05609	0.05173	0.0516	0.05286	0.05422	0.05365
969.674	0.07151	0.07093	0.05937	0.05736	0.05293	0.05279	0.05406	0.05541	0.05486
969.908	0.0732	0.07261	0.06072	0.05866	0.05415	0.054	0.05529	0.05662	0.05609
970.142	0.07494	0.07433	0.06211	0.05999	0.0554	0.05524	0.05653	0.05785	0.05734
970.376	0.07672	0.07608	0.06352	0.06134	0.05668	0.0565	0.05779	0.05909	0.0586
970.61	0.07854	0.07785	0.06496	0.06271	0.05797	0.05778	0.05907	0.06035	0.05987
970.844	0.08038	0.07965	0.06642	0.0641	0.05929	0.05907	0.06036	0.06162	0.06116
971.078	0.08226	0.08147	0.06789	0.06551	0.06062	0.06038	0.06166	0.0629	0.06245
971.312	0.08416	0.0833	0.06939	0.06694	0.06196	0.0617	0.06297	0.06419	0.06375
971.546	0.08609	0.08516	0.0709	0.06838	0.06332	0.06304	0.0643	0.0655	0.06505
971.779	0.08804	0.08702	0.07242	0.06984	0.06469	0.06438	0.06562	0.0668	0.06636
972.013	0.09004	0.08892	0.07398	0.07133	0.06608	0.06575	0.06697	0.06813	0.06768
972.247	0.09207	0.09085	0.07557	0.07285	0.06749	0.06714	0.06833	0.06946	0.06902
972.481	0.09415	0.09283	0.07719	0.07439	0.06893	0.06855	0.0697	0.07082	0.07036
972.714	0.09626	0.09484	0.07885	0.07597	0.07038	0.06998	0.07109	0.07218	0.07171
972.948	0.09845	0.09692	0.08057	0.0776	0.07187	0.07145	0.07249	0.07356	0.07309
973.182	0.1007	0.09906	0.08234	0.07927	0.07339	0.07294	0.07392	0.07497	0.07447
973.415	0.103	0.10125	0.08416	0.08098	0.07494	0.07447	0.07535	0.07639	0.07587
973.649	0.10539	0.10352	0.08604	0.08275	0.07653	0.07603	0.07681	0.07784	0.07729
973.883	0.10784	0.10585	0.08798	0.08457	0.07816	0.07763	0.07829	0.0793	0.07873
974.116	0.11033	0.10823	0.08995	0.08641	0.0798	0.07925	0.07977	0.08077	0.08017
974.35	0.11287	0.11065	0.09197	0.08828	0.08147	0.08089	0.08126	0.08225	0.08162
974.583	0.11545	0.11311	0.09402	0.09018	0.08315	0.08255	0.08276	0.08374	0.08307
974.817	0.11807	0.1156	0.09609	0.0921	0.08486	0.08423	0.08426	0.08523	0.08453
975.05	0.1207	0.11811	0.09818	0.09403	0.08658	0.08591	0.08576	0.08672	0.08597
975.284	0.12337	0.12064	0.10029	0.09598	0.08831	0.0876	0.08727	0.08821	0.08743
975.517	0.12604	0.12318	0.10241	0.09794	0.09004	0.0893	0.08876	0.08969	0.08887
975.751	0.12874	0.12574	0.10455	0.0999	0.09179	0.091	0.09026	0.09117	0.0903
975.984	0.13144	0.12828	0.10668	0.10187	0.09353	0.0927	0.09174	0.09264	0.09173
976.217	0.13414	0.13083	0.10881	0.10384	0.09527	0.09439	0.09321	0.0941	0.09313
976.451	0.13685	0.13339	0.11096	0.10582	0.09703	0.0961	0.09468	0.09555	0.09454
976.684	0.13957	0.13594	0.11311	0.1078	0.09877	0.09779	0.09614	0.09699	0.09592
976.917	0.14229	0.13851	0.11527	0.1098	0.10053	0.09949	0.09759	0.09842	0.0973
977.151	0.14504	0.14111	0.11746	0.11182	0.1023	0.1012	0.09903	0.09985	0.09867
977.384	0.1478	0.14372	0.11966	0.11385	0.10408	0.10291	0.10047	0.10128	0.10003
977.617	0.15059	0.14637	0.12189	0.1159	0.10587	0.10463	0.1019	0.10269	0.10138
977.85	0.1534	0.14905	0.12415	0.11798	0.10767	0.10636	0.10332	0.1041	0.10273
978.083	0.15624	0.15176	0.12643	0.12007	0.10948	0.10809	0.10474	0.10551	0.10406
978.316	0.1591	0.15449	0.12873	0.12219	0.1113	0.10983	0.10615	0.10691	0.10539
978.55	0.16199	0.15726	0.13107	0.12433	0.11314	0.11157	0.10755	0.1083	0.10671
978.783	0.16487	0.16004	0.1334	0.12647	0.11498	0.1133	0.10893	0.10968	0.10801
979.016	0.16777	0.16283	0.13575	0.12862	0.11681	0.11504	0.1103	0.11104	0.10929
979.249	0.17068	0.16564	0.13811	0.13078	0.11865	0.11676	0.11166	0.11238	0.11056
979.482	0.1736	0.16846	0.14047	0.13294	0.12049	0.11849	0.113	0.11372	0.11181
979.715	0.17653	0.17129	0.14285	0.13512	0.12233	0.1202	0.11433	0.11504	0.11304
979.948	0.17947	0.17414	0.14525	0.13731	0.12417	0.12192	0.11564	0.11634	0.11425
980.181	0.18242	0.177	0.14765	0.1395	0.12602	0.12362	0.11694	0.11763	0.11544
980.414	0.18538	0.17986	0.15007	0.1417	0.12786	0.12532	0.11822	0.1189	0.11661
980.646	0.18833	0.18272	0.15248	0.14389	0.12969	0.12701	0.11947	0.12015	0.11775
980.879	0.19128	0.1856	0.15492	0.14609	0.13151	0.12868	0.12071	0.12139	0.11887
981.112	0.19423	0.18846	0.15735	0.14828	0.13333	0.13034	0.12192	0.1226	0.11996
981.345	0.19716	0.19131	0.15978	0.15046	0.13513	0.13198	0.1231	0.12378	0.12102
981.578	0.20007	0.19414	0.1622	0.15263	0.1369	0.13359	0.12426	0.12493	0.12205
981.811	0.20295	0.19695	0.1646	0.15478	0.13865	0.13518	0.12538	0.12605	0.12304
982.043	0.20578	0.19973	0.16698	0.15689	0.14037	0.13673	0.12646	0.12712	0.124
982.276	0.20859	0.20248	0.16935	0.15899	0.14206	0.13826	0.12751	0.12817	0.12492
982.509	0.21137	0.20521	0.17169	0.16106	0.14373	0.13976	0.12852	0.12918	0.1258
982.741	0.2141	0.20789	0.17402	0.1631	0.14536	0.14122	0.12949	0.13015	0.12664
982.974	0.2168	0.21056	0.17633	0.16513	0.14697	0.14265	0.13044	0.13109	0.12745
983.207	0.21947	0.2132	0.17862	0.16712	0.14855	0.14406	0.13134	0.13199	0.12822
983.439	0.22209	0.21579	0.18088	0.16908	0.15009	0.14542	0.1322	0.13284	0.12895
983.672	0.22468	0.21836	0.18314	0.17103	0.15162	0.14676	0.13304	0.13367	0.12964
983.904	0.22723	0.2209	0.18536	0.17294	0.15311	0.14807	0.13383	0.13446	0.13029
984.137	0.22975	0.22341	0.18757	0.17484	0.15457	0.14934	0.13459	0.13522	0.13091
984.369	0.23222	0.22588	0.18975	0.1767	0.156	0.15058	0.1353	0.13593	0.13148
984.602	0.23465	0.22831	0.19191	0.17853	0.1574	0.15178	0.13598	0.13661	0.13201
984.834	0.23702	0.23069	0.19403	0.18033	0.15875	0.15295	0.13662	0.13724	0.13249
985.067	0.23935	0.23304	0.19613	0.1821	0.16008	0.15408	0.13721	0.13784	0.13294
985.299	0.24163	0.23534	0.19819	0.18383	0.16136	0.15517	0.13777	0.13839	0.13335
985.531	0.24387	0.23761	0.20023	0.18553	0.16261	0.15623	0.13828	0.13891	0.13371
985.764	0.24607	0.23984	0.20226	0.18722	0.16384	0.15725	0.13876	0.1394	0.13403
985.996	0.24822	0.24204	0.20425	0.18886	0.16502	0.15824	0.1392	0.13984	0.13432
986.228	0.25032	0.24419	0.20622	0.19048	0.16617	0.1592	0.1396	0.14025	0.13457
986.461	0.25238	0.24631	0.20816	0.19207	0.16729	0.16012	0.13996	0.14063	0.13477
986.693	0.25437	0.24836	0.21005	0.19361	0.16837	0.161	0.14027	0.14096	0.13494
986.925	0.2563	0.25036	0.2119	0.1951	0.1694	0.16183	0.14054	0.14125	0.13506
987.157	0.25817	0.2523	0.21371	0.19655	0.17038	0.16262	0.14077	0.14149	0.13514
987.389	0.25997	0.25418	0.21547	0.19796	0.17133	0.16337	0.14095	0.1417	0.13517
987.621	0.26172	0.25601	0.21719	0.19933	0.17223	0.16408	0.14108	0.14187	0.13517
987.854	0.26342	0.25779	0.21887	0.20066	0.1731	0.16475	0.14118	0.142	0.13512
988.086	0.26506	0.25952	0.22051	0.20195	0.17393	0.16537	0.14124	0.14209	0.13504
988.318	0.26664	0.26119	0.22211	0.2032	0.17471	0.16596	0.14126	0.14216	0.13492
988.55	0.26817	0.26282	0.22368	0.20443	0.17546	0.16651	0.14124	0.14218	0.13476
988.782	0.26965	0.2644	0.22521	0.20562	0.17618	0.16702	0.14118	0.14218	0.13457
989.014	0.27107	0.26593	0.2267	0.20678	0.17686	0.1675	0.14109	0.14215	0.13435
989.246	0.27245	0.26743	0.22818	0.20792	0.17751	0.16795	0.14097	0.14209	0.1341
989.478	0.27379	0.2689	0.22962	0.20903	0.17814	0.16836	0.14081	0.142	0.13381
989.71	0.27509	0.27032	0.23105	0.21012	0.17874	0.16875	0.14063	0.14189	0.1335
989.941	0.27634	0.27171	0.23244	0.21119	0.17931	0.1691	0.14041	0.14175	0.13316
990.173	0.27755	0.27307	0.23382	0.21223	0.17986	0.16943	0.14017	0.14159	0.13279
990.405	0.27872	0.27438	0.23517	0.21325	0.18038	0.16972	0.13989	0.14141	0.1324
990.637	0.27984	0.27565	0.23649	0.21424	0.18087	0.16998	0.13959	0.14119	0.13197
990.869	0.28091	0.27687	0.23777	0.21519	0.18131	0.1702	0.13925	0.14095	0.13152
991.1	0.2819	0.27802	0.239	0.21609	0.18172	0.17038	0.13888	0.14067	0.13103
991.332	0.28283	0.27911	0.24018	0.21695	0.18209	0.17052	0.13847	0.14036	0.13052
991.564	0.28369	0.28013	0.24131	0.21776	0.18241	0.17062	0.13802	0.14001	0.12997
991.796	0.28447	0.28107	0.24239	0.21851	0.18268	0.17067	0.13754	0.13962	0.12938
992.027	0.28516	0.28193	0.24339	0.2192	0.18291	0.17067	0.13702	0.1392	0.12877
992.259	0.28577	0.28271	0.24433	0.21984	0.18308	0.17062	0.13646	0.13874	0.12812
992.49	0.28628	0.2834	0.24521	0.2204	0.18319	0.17053	0.13587	0.13824	0.12744
992.722	0.28671	0.28401	0.24601	0.22091	0.18325	0.17038	0.13524	0.1377	0.12672
992.954	0.28704	0.28453	0.24676	0.22135	0.18327	0.17019	0.13457	0.13713	0.12597
993.185	0.28729	0.28497	0.24743	0.22173	0.18323	0.16995	0.13387	0.13652	0.12519
993.417	0.28744	0.28532	0.24804	0.22205	0.18313	0.16966	0.13313	0.13588	0.12438
993.648	0.2875	0.28558	0.24857	0.2223	0.18299	0.16932	0.13237	0.1352	0.12355
993.879	0.28747	0.28577	0.24905	0.22249	0.1828	0.16894	0.13157	0.13449	0.12269
994.111	0.28736	0.28588	0.24945	0.22262	0.18255	0.16851	0.13074	0.13375	0.1218
994.342	0.28716	0.28591	0.2498	0.2227	0.18226	0.16804	0.12989	0.13298	0.12089
994.574	0.28689	0.28588	0.25009	0.22273	0.18193	0.16752	0.129	0.13218	0.11996
994.805	0.28655	0.28578	0.25032	0.22271	0.18156	0.16698	0.1281	0.13136	0.11901
995.036	0.28615	0.28563	0.25051	0.22264	0.18115	0.16639	0.12718	0.13052	0.11804
995.268	0.28567	0.2854	0.25064	0.22252	0.1807	0.16577	0.12623	0.12964	0.11705
995.499	0.28513	0.28512	0.25072	0.22236	0.18021	0.16512	0.12526	0.12875	0.11606
995.73	0.28453	0.28477	0.25075	0.22215	0.17968	0.16443	0.12428	0.12784	0.11504
995.961	0.28386	0.28435	0.25074	0.22189	0.17912	0.16371	0.12328	0.12691	0.11402
996.192	0.28313	0.28388	0.25067	0.22159	0.17852	0.16296	0.12226	0.12596	0.11298
996.424	0.28233	0.28333	0.25054	0.22123	0.17788	0.16217	0.12122	0.12499	0.11193
996.655	0.28146	0.28271	0.25035	0.22082	0.17721	0.16134	0.12016	0.12401	0.11086
996.886	0.28051	0.28202	0.25009	0.22036	0.17649	0.16048	0.11909	0.123	0.10978
997.117	0.27947	0.28124	0.24976	0.21983	0.17572	0.15959	0.118	0.12197	0.10869
997.348	0.27836	0.28037	0.24935	0.21924	0.17491	0.15865	0.11689	0.12092	0.10758
997.579	0.27715	0.27943	0.24887	0.2186	0.17405	0.15767	0.11576	0.11984	0.10646
997.81	0.27588	0.27842	0.24832	0.2179	0.17316	0.15667	0.11462	0.11875	0.10533
998.041	0.27453	0.27734	0.24771	0.21715	0.17223	0.15564	0.11346	0.11765	0.1042
998.272	0.27313	0.27621	0.24706	0.21637	0.17127	0.15458	0.1123	0.11655	0.10306
998.503	0.27168	0.27503	0.24635	0.21554	0.17029	0.1535	0.11114	0.11543	0.10192
998.734	0.27019	0.27381	0.24561	0.21469	0.16929	0.15241	0.10997	0.11432	0.10078
998.965	0.26865	0.27255	0.24482	0.2138	0.16826	0.1513	0.1088	0.1132	0.09965
999.196	0.26707	0.27125	0.24399	0.21288	0.16722	0.15017	0.10764	0.11208	0.09852
999.426	0.26548	0.26992	0.24313	0.21194	0.16617	0.14904	0.10648	0.11097	0.0974
999.657	0.26384	0.26855	0.24223	0.21098	0.16511	0.14789	0.10531	0.10986	0.09628
999.888	0.26218	0.26715	0.2413	0.20998	0.16403	0.14673	0.10415	0.10875	0.09517
1000.119	0.26048	0.26571	0.24033	0.20896	0.16293	0.14556	0.103	0.10764	0.09407
1000.349	0.25875	0.26423	0.23933	0.20792	0.16182	0.14438	0.10184	0.10653	0.09297
1000.58	0.25698	0.2627	0.23829	0.20684	0.16069	0.14319	0.10069	0.10542	0.09188
1000.811	0.25517	0.26112	0.2372	0.20572	0.15953	0.14198	0.09954	0.10431	0.09078
1001.041	0.25333	0.2595	0.23608	0.20459	0.15837	0.14076	0.0984	0.10321	0.0897
1001.272	0.25144	0.25782	0.23491	0.20341	0.15718	0.13952	0.09725	0.1021	0.08862
1001.503	0.2495	0.25609	0.23369	0.2022	0.15597	0.13827	0.09611	0.10099	0.08754
1001.733	0.24753	0.25431	0.23243	0.20096	0.15475	0.13701	0.09498	0.09988	0.08647
1001.964	0.2455	0.25247	0.23112	0.19968	0.1535	0.13574	0.09384	0.09877	0.0854
1002.194	0.24345	0.2506	0.22978	0.19838	0.15225	0.13447	0.09272	0.09767	0.08434
1002.425	0.24135	0.24868	0.22839	0.19705	0.15098	0.13318	0.0916	0.09657	0.08328
1002.655	0.23923	0.24674	0.22697	0.1957	0.14971	0.13189	0.09049	0.09548	0.08224
1002.886	0.23707	0.24476	0.22552	0.19433	0.14843	0.1306	0.08938	0.0944	0.08121
1003.116	0.23491	0.24277	0.22404	0.19294	0.14714	0.12932	0.08829	0.09332	0.08019
1003.346	0.23272	0.24075	0.22253	0.19153	0.14585	0.12803	0.08721	0.09226	0.07918
1003.577	0.23052	0.23872	0.221	0.19011	0.14454	0.12674	0.08614	0.0912	0.07818
1003.807	0.22831	0.23667	0.21945	0.18868	0.14324	0.12546	0.08508	0.09015	0.0772
1004.037	0.2261	0.23463	0.21788	0.18724	0.14194	0.12418	0.08404	0.08911	0.07624
1004.268	0.22387	0.23256	0.2163	0.18579	0.14064	0.12291	0.083	0.08808	0.07529
1004.498	0.22166	0.23051	0.21471	0.18434	0.13934	0.12165	0.08199	0.08707	0.07435
1004.728	0.21946	0.22846	0.21311	0.18288	0.13804	0.1204	0.08099	0.08607	0.07343
1004.958	0.21726	0.2264	0.21151	0.18142	0.13675	0.11916	0.08001	0.08508	0.07253
1005.188	0.21507	0.22436	0.2099	0.17997	0.13546	0.11794	0.07904	0.08411	0.07165
1005.418	0.2129	0.22231	0.20829	0.17851	0.13418	0.11672	0.07809	0.08315	0.07078
1005.649	0.21072	0.22026	0.20668	0.17704	0.1329	0.11551	0.07715	0.0822	0.06993
1005.879	0.20856	0.21821	0.20506	0.17558	0.13163	0.11432	0.07624	0.08127	0.06909
1006.109	0.20641	0.21616	0.20344	0.17411	0.13037	0.11313	0.07533	0.08035	0.06827
1006.339	0.20426	0.2141	0.2018	0.17263	0.12911	0.11195	0.07444	0.07944	0.06746
1006.569	0.20209	0.21203	0.20015	0.17115	0.12784	0.11077	0.07356	0.07853	0.06667
1006.799	0.19992	0.20995	0.19847	0.16965	0.12658	0.10959	0.07268	0.07764	0.06588
1007.029	0.19773	0.20784	0.19677	0.16814	0.12531	0.10842	0.07182	0.07675	0.0651
1007.259	0.19553	0.20572	0.19505	0.16661	0.12404	0.10724	0.07096	0.07586	0.06433
1007.489	0.19331	0.20359	0.19331	0.16507	0.12276	0.10607	0.07011	0.07498	0.06357
1007.718	0.19111	0.20146	0.19157	0.16353	0.12149	0.10491	0.06927	0.07411	0.06282
1007.948	0.1889	0.19933	0.18982	0.16199	0.12023	0.10375	0.06844	0.07325	0.06208
1008.178	0.1867	0.19721	0.18807	0.16045	0.11897	0.10261	0.06763	0.0724	0.06136
1008.408	0.18452	0.19509	0.18633	0.15891	0.11772	0.10148	0.06682	0.07156	0.06065
1008.638	0.18234	0.19298	0.18458	0.15737	0.11648	0.10036	0.06603	0.07073	0.05995
1008.867	0.18019	0.19089	0.18284	0.15585	0.11525	0.09925	0.06526	0.06991	0.05927
1009.097	0.17804	0.18879	0.18109	0.15431	0.11402	0.09815	0.06449	0.0691	0.05859
1009.327	0.1759	0.18671	0.17935	0.15278	0.11279	0.09705	0.06374	0.0683	0.05793
1009.556	0.17379	0.18463	0.17761	0.15126	0.11158	0.09597	0.06299	0.06751	0.05728
1009.786	0.17168	0.18256	0.17586	0.14973	0.11038	0.09489	0.06226	0.06672	0.05663
1010.016	0.16958	0.18049	0.17412	0.14821	0.10918	0.09383	0.06154	0.06595	0.056
1010.245	0.16752	0.17845	0.17239	0.14669	0.10799	0.09277	0.06083	0.06518	0.05538
1010.475	0.16545	0.1764	0.17065	0.14517	0.10681	0.09172	0.06013	0.06442	0.05476
1010.704	0.16341	0.17437	0.16893	0.14366	0.10564	0.09068	0.05945	0.06367	0.05415
1010.934	0.16139	0.17235	0.1672	0.14216	0.10448	0.08965	0.05877	0.06293	0.05356
1011.163	0.15939	0.17035	0.16549	0.14067	0.10334	0.08863	0.05811	0.0622	0.05297
1011.393	0.15742	0.16838	0.16378	0.13919	0.1022	0.08763	0.05746	0.06149	0.0524
1011.622	0.15548	0.16643	0.16209	0.13773	0.10109	0.08665	0.05682	0.06079	0.05184
1011.851	0.15358	0.16451	0.16042	0.13628	0.1	0.08568	0.0562	0.06011	0.05129
1012.081	0.1517	0.16262	0.15876	0.13485	0.09892	0.08473	0.05559	0.05943	0.05075
1012.31	0.14986	0.16076	0.15712	0.13345	0.09787	0.08381	0.055	0.05878	0.05023
1012.539	0.14806	0.15894	0.15551	0.13207	0.09683	0.0829	0.05443	0.05815	0.04972
1012.769	0.1463	0.15716	0.15392	0.13072	0.09582	0.08202	0.05387	0.05754	0.04923
1012.998	0.14459	0.15542	0.15237	0.1294	0.09483	0.08116	0.05333	0.05694	0.04875
1013.227	0.14292	0.15371	0.15084	0.12811	0.09387	0.08033	0.05281	0.05636	0.04829
1013.456	0.14129	0.15205	0.14934	0.12685	0.09292	0.07951	0.0523	0.0558	0.04784
1013.686	0.13968	0.1504	0.14785	0.1256	0.09199	0.07871	0.05181	0.05525	0.0474
1013.915	0.13811	0.14879	0.14639	0.12438	0.09108	0.07792	0.05133	0.05472	0.04698
1014.144	0.13657	0.14721	0.14495	0.12318	0.09019	0.07716	0.05086	0.0542	0.04656
1014.373	0.13507	0.14566	0.14354	0.122	0.08931	0.07641	0.05041	0.05369	0.04615
1014.602	0.1336	0.14414	0.14214	0.12085	0.08845	0.07568	0.04997	0.05319	0.04575
1014.831	0.13217	0.14266	0.14077	0.11972	0.08761	0.07496	0.04954	0.05271	0.04536
1015.06	0.13077	0.1412	0.13941	0.11861	0.08679	0.07427	0.04913	0.05223	0.04499
1015.289	0.12941	0.13979	0.13809	0.11752	0.08598	0.07359	0.04873	0.05177	0.04462
1015.518	0.12809	0.13841	0.13678	0.11645	0.0852	0.07293	0.04834	0.05133	0.04426
1015.747	0.12681	0.13707	0.1355	0.11541	0.08444	0.07228	0.04796	0.05089	0.04392
1015.976	0.12556	0.13577	0.13425	0.11439	0.0837	0.07166	0.0476	0.05047	0.04358
1016.205	0.12436	0.13451	0.13302	0.11339	0.08297	0.07106	0.04724	0.05006	0.04326
1016.434	0.12319	0.13329	0.13181	0.11242	0.08227	0.07047	0.0469	0.04966	0.04295
1016.662	0.12206	0.1321	0.13064	0.11147	0.08159	0.0699	0.04658	0.04927	0.04265
1016.891	0.12095	0.13095	0.12949	0.11054	0.08092	0.06935	0.04626	0.0489	0.04236
1017.12	0.11989	0.12984	0.12837	0.10964	0.08027	0.06882	0.04595	0.04854	0.04208
1017.349	0.11886	0.12876	0.12728	0.10877	0.07965	0.0683	0.04566	0.04819	0.04181
1017.577	0.11788	0.12773	0.12624	0.10793	0.07904	0.06781	0.04538	0.04787	0.04156
1017.806	0.11693	0.12673	0.12522	0.10712	0.07846	0.06733	0.04511	0.04755	0.04131
1018.035	0.11601	0.12575	0.12424	0.10633	0.07789	0.06687	0.04485	0.04725	0.04107
1018.263	0.11511	0.1248	0.12328	0.10555	0.07734	0.06643	0.04459	0.04695	0.04084
1018.492	0.11421	0.12384	0.12232	0.10478	0.0768	0.06598	0.04434	0.04666	0.04061
1018.721	0.11332	0.12289	0.12137	0.10401	0.07625	0.06554	0.04409	0.04637	0.04038
1018.949	0.11243	0.12194	0.12042	0.10324	0.07571	0.06509	0.04383	0.04608	0.04015
1019.178	0.11154	0.12098	0.11947	0.10247	0.07517	0.06464	0.04358	0.04578	0.03992
1019.406	0.11066	0.12002	0.11852	0.10169	0.07463	0.0642	0.04332	0.04549	0.03969
1019.635	0.10978	0.11906	0.11757	0.10092	0.07409	0.06375	0.04307	0.0452	0.03946
1019.863	0.1089	0.1181	0.11662	0.10015	0.07355	0.0633	0.04281	0.0449	0.03922
1020.091	0.10803	0.11715	0.11567	0.09938	0.07301	0.06285	0.04256	0.04461	0.03899
1020.32	0.10716	0.11619	0.11471	0.0986	0.07248	0.0624	0.0423	0.04431	0.03875
1020.548	0.10629	0.11524	0.11375	0.09783	0.07194	0.06195	0.04204	0.04401	0.03851
1020.776	0.10542	0.11429	0.11278	0.09705	0.0714	0.06151	0.04178	0.0437	0.03827
1021.005	0.10457	0.11335	0.11182	0.09628	0.07087	0.06106	0.04152	0.0434	0.03803
1021.233	0.10373	0.11243	0.11087	0.09553	0.07035	0.06063	0.04126	0.04311	0.03779
1021.461	0.10291	0.11153	0.10994	0.09479	0.06983	0.06021	0.04101	0.04282	0.03756
1021.689	0.10212	0.11066	0.10903	0.09407	0.06933	0.0598	0.04077	0.04253	0.03733
1021.918	0.10136	0.10981	0.10814	0.09337	0.06885	0.05941	0.04053	0.04226	0.03712
1022.146	0.10062	0.10898	0.10728	0.09269	0.06838	0.05903	0.0403	0.042	0.0369
1022.374	0.0999	0.10819	0.10644	0.09203	0.06792	0.05867	0.04008	0.04175	0.0367
1022.602	0.09921	0.10741	0.10562	0.09138	0.06748	0.05831	0.03987	0.0415	0.0365
1022.83	0.09853	0.10665	0.10482	0.09075	0.06704	0.05796	0.03966	0.04127	0.03631
1023.058	0.09785	0.1059	0.10403	0.09012	0.06661	0.05762	0.03946	0.04103	0.03612
1023.286	0.09718	0.10516	0.10325	0.0895	0.06618	0.05728	0.03925	0.0408	0.03593
1023.514	0.09651	0.10442	0.10247	0.08888	0.06576	0.05694	0.03905	0.04057	0.03574
1023.742	0.09583	0.10368	0.1017	0.08826	0.06533	0.0566	0.03885	0.04034	0.03555
1023.97	0.09516	0.10294	0.10093	0.08764	0.0649	0.05626	0.03864	0.04011	0.03536
1024.198	0.09448	0.1022	0.10016	0.08702	0.06448	0.05593	0.03844	0.03988	0.03517
1024.426	0.09381	0.10147	0.0994	0.08641	0.06405	0.05559	0.03823	0.03964	0.03499
1024.654	0.09314	0.10074	0.09865	0.08581	0.06364	0.05526	0.03803	0.03941	0.0348
1024.882	0.09248	0.10002	0.0979	0.08522	0.06322	0.05493	0.03783	0.03918	0.03462
1025.109	0.09183	0.09932	0.09717	0.08463	0.06281	0.05461	0.03764	0.03895	0.03443
1025.337	0.09119	0.09863	0.09644	0.08406	0.06241	0.05429	0.03744	0.03872	0.03425
1025.565	0.09056	0.09795	0.09573	0.0835	0.06202	0.05399	0.03725	0.0385	0.03408
1025.793	0.08996	0.0973	0.09504	0.08296	0.06163	0.05369	0.03707	0.03829	0.03391
1026.02	0.08937	0.09667	0.09438	0.08244	0.06127	0.05341	0.0369	0.03808	0.03374
1026.248	0.08881	0.09607	0.09374	0.08194	0.06092	0.05313	0.03673	0.03788	0.03359
1026.476	0.08827	0.0955	0.09313	0.08147	0.06059	0.05287	0.03658	0.03769	0.03344
1026.703	0.08776	0.09496	0.09254	0.08101	0.06027	0.05262	0.03643	0.03751	0.0333
1026.931	0.08727	0.09444	0.09199	0.08058	0.05997	0.05238	0.03629	0.03734	0.03317
1027.158	0.08681	0.09395	0.09147	0.08017	0.05968	0.05215	0.03616	0.03719	0.03305
1027.386	0.08636	0.09349	0.09096	0.07978	0.05941	0.05193	0.03604	0.03704	0.03293
1027.613	0.08593	0.09304	0.09048	0.0794	0.05915	0.05172	0.03592	0.0369	0.03282
1027.841	0.08551	0.0926	0.09002	0.07903	0.05889	0.05152	0.0358	0.03676	0.03271
1028.068	0.0851	0.09217	0.08956	0.07866	0.05864	0.05131	0.03569	0.03663	0.03261
1028.296	0.08469	0.09175	0.08912	0.0783	0.05839	0.05111	0.03558	0.03649	0.0325
1028.523	0.08429	0.09133	0.08868	0.07794	0.05815	0.05091	0.03547	0.03636	0.0324
1028.75	0.08388	0.0909	0.08824	0.07758	0.05791	0.0507	0.03536	0.03623	0.0323
1028.978	0.08348	0.09047	0.0878	0.07721	0.05767	0.05049	0.03524	0.03609	0.0322
1029.205	0.08309	0.09005	0.08737	0.07686	0.05743	0.05029	0.03513	0.03596	0.03211
1029.432	0.08271	0.08962	0.08694	0.07651	0.0572	0.05008	0.03502	0.03583	0.03202
1029.66	0.08232	0.08919	0.08651	0.07616	0.05697	0.04988	0.03492	0.0357	0.03192
1029.887	0.08194	0.08877	0.08609	0.07582	0.05675	0.04967	0.03481	0.03557	0.03183
1030.114	0.08156	0.08834	0.08567	0.07547	0.05652	0.04946	0.0347	0.03544	0.03174
1030.341	0.08118	0.0879	0.08524	0.07513	0.05629	0.04925	0.03459	0.03531	0.03165
1030.568	0.08079	0.08746	0.08482	0.07479	0.05606	0.04904	0.03447	0.03518	0.03156
1030.795	0.08041	0.08702	0.0844	0.07445	0.05584	0.04883	0.03436	0.03505	0.03146
1031.022	0.08004	0.08659	0.08399	0.07411	0.05561	0.04863	0.03425	0.03492	0.03137
1031.249	0.07967	0.08617	0.08359	0.07378	0.05539	0.04843	0.03414	0.0348	0.03128
1031.476	0.07931	0.08577	0.0832	0.07346	0.05518	0.04824	0.03404	0.03469	0.0312
1031.703	0.07897	0.08538	0.08282	0.07315	0.05497	0.04805	0.03394	0.03458	0.03111
1031.93	0.07864	0.085	0.08246	0.07284	0.05477	0.04787	0.03385	0.03448	0.03104
1032.157	0.07832	0.08464	0.0821	0.07255	0.05458	0.0477	0.03375	0.03439	0.03096
1032.384	0.07801	0.08429	0.08176	0.07226	0.05439	0.04753	0.03367	0.0343	0.03089
1032.611	0.07772	0.08395	0.08143	0.07198	0.05421	0.04737	0.03358	0.03422	0.03083
1032.838	0.07743	0.08362	0.0811	0.0717	0.05403	0.04721	0.0335	0.03414	0.03077
1033.065	0.07715	0.08329	0.08077	0.07142	0.05384	0.04705	0.03342	0.03406	0.03071
1033.292	0.07687	0.08296	0.08044	0.07114	0.05366	0.04689	0.03334	0.03398	0.03065
1033.518	0.07659	0.08263	0.08011	0.07086	0.05348	0.04674	0.03326	0.0339	0.03059
1033.745	0.07631	0.08229	0.07978	0.07058	0.05329	0.04658	0.03317	0.03382	0.03053
1033.972	0.07602	0.08194	0.07945	0.07029	0.0531	0.04643	0.03309	0.03373	0.03047
1034.198	0.07573	0.08159	0.07911	0.07	0.05291	0.04627	0.033	0.03365	0.03041
1034.425	0.07543	0.08123	0.07876	0.0697	0.05271	0.04611	0.03291	0.03356	0.03034
1034.652	0.07512	0.08085	0.07841	0.06939	0.05251	0.04594	0.03281	0.03346	0.03027
1034.878	0.0748	0.08047	0.07805	0.06908	0.0523	0.04577	0.03271	0.03337	0.0302
1035.105	0.07446	0.08008	0.07767	0.06875	0.05208	0.04559	0.03261	0.03327	0.03012
1035.331	0.07411	0.07967	0.07729	0.06842	0.05186	0.04541	0.0325	0.03316	0.03003
1035.558	0.07376	0.07926	0.0769	0.06808	0.05163	0.04522	0.0324	0.03305	0.02995
1035.784	0.07339	0.07884	0.07651	0.06774	0.05139	0.04503	0.03228	0.03294	0.02986
1036.011	0.07303	0.07843	0.07611	0.0674	0.05115	0.04484	0.03217	0.03283	0.02977
1036.237	0.07266	0.07802	0.07572	0.06707	0.05091	0.04465	0.03206	0.03272	0.02969
1036.464	0.0723	0.07761	0.07533	0.06673	0.05066	0.04446	0.03195	0.03262	0.0296
1036.69	0.07193	0.07721	0.07494	0.0664	0.05042	0.04426	0.03184	0.03251	0.02951
1036.916	0.07157	0.0768	0.07455	0.06607	0.05017	0.04407	0.03173	0.03241	0.02943
1037.143	0.0712	0.0764	0.07415	0.06574	0.04992	0.04387	0.03162	0.03231	0.02934
1037.369	0.07084	0.07599	0.07376	0.06541	0.04968	0.04368	0.03151	0.03221	0.02925
1037.595	0.07048	0.07559	0.07337	0.06509	0.04943	0.04349	0.0314	0.03211	0.02916
1037.821	0.07014	0.07519	0.07298	0.06477	0.04919	0.04329	0.03129	0.03201	0.02907
1038.048	0.06979	0.07479	0.0726	0.06446	0.04895	0.04311	0.03118	0.03191	0.02898
1038.274	0.06946	0.0744	0.07222	0.06415	0.04872	0.04292	0.03108	0.03181	0.0289
1038.5	0.06913	0.07401	0.07185	0.06384	0.0485	0.04274	0.03098	0.03172	0.02882
1038.726	0.06881	0.07362	0.07148	0.06354	0.04828	0.04255	0.03088	0.03163	0.02873
1038.952	0.0685	0.07324	0.07112	0.06325	0.04807	0.04238	0.03079	0.03153	0.02866
1039.178	0.06819	0.07286	0.07077	0.06297	0.04786	0.0422	0.0307	0.03144	0.02858
1039.404	0.06789	0.07249	0.07042	0.06269	0.04766	0.04203	0.03061	0.03136	0.02851
1039.63	0.06759	0.07212	0.07008	0.06241	0.04747	0.04186	0.03052	0.03127	0.02843
1039.856	0.06729	0.07176	0.06975	0.06214	0.04728	0.04169	0.03044	0.03119	0.02836
1040.082	0.067	0.07141	0.06943	0.06188	0.04709	0.04153	0.03036	0.03111	0.02829
1040.308	0.0667	0.07107	0.06911	0.06162	0.0469	0.04137	0.03028	0.03103	0.02823
1040.534	0.06641	0.07073	0.0688	0.06136	0.04672	0.04121	0.03021	0.03095	0.02816
1040.76	0.06613	0.07041	0.06851	0.06111	0.04654	0.04106	0.03013	0.03088	0.0281
1040.986	0.06585	0.0701	0.06822	0.06087	0.04636	0.04091	0.03007	0.03081	0.02804
1041.211	0.06558	0.0698	0.06795	0.06065	0.0462	0.04078	0.03	0.03075	0.02799
1041.437	0.06532	0.06951	0.06768	0.06043	0.04604	0.04064	0.02994	0.03069	0.02794
1041.663	0.06507	0.06924	0.06743	0.06023	0.04589	0.04052	0.02989	0.03064	0.0279
1041.888	0.06483	0.06898	0.06718	0.06004	0.04574	0.0404	0.02984	0.03059	0.02786
1042.114	0.0646	0.06872	0.06694	0.05985	0.04561	0.04028	0.02979	0.03055	0.02783
1042.34	0.06438	0.06847	0.06671	0.05967	0.04548	0.04016	0.02975	0.03051	0.0278
1042.565	0.06417	0.06823	0.06648	0.05951	0.04535	0.04006	0.02971	0.03048	0.02777
1042.791	0.06397	0.06799	0.06626	0.05934	0.04524	0.03995	0.02967	0.03045	0.02775
1043.017	0.06377	0.06776	0.06604	0.05918	0.04513	0.03985	0.02964	0.03042	0.02773
1043.242	0.06358	0.06753	0.06582	0.05903	0.04502	0.03976	0.0296	0.0304	0.02771
1043.468	0.06339	0.0673	0.0656	0.05888	0.04492	0.03966	0.02957	0.03038	0.0277
1043.693	0.06321	0.06708	0.06538	0.05872	0.04482	0.03957	0.02955	0.03035	0.02768
1043.919	0.06302	0.06685	0.06517	0.05857	0.04472	0.03948	0.02952	0.03033	0.02767
1044.144	0.06283	0.06664	0.06496	0.05842	0.04463	0.03939	0.0295	0.03031	0.02766
1044.369	0.06265	0.06643	0.06475	0.05827	0.04454	0.0393	0.02948	0.03029	0.02765
1044.595	0.06246	0.06622	0.06456	0.05812	0.04445	0.03922	0.02946	0.03028	0.02764
1044.82	0.06228	0.06602	0.06437	0.05797	0.04437	0.03914	0.02945	0.03026	0.02764
1045.045	0.0621	0.06583	0.06418	0.05783	0.04428	0.03907	0.02943	0.03024	0.02764
1045.271	0.06192	0.06564	0.06401	0.05769	0.0442	0.039	0.02942	0.03023	0.02764
1045.496	0.06174	0.06546	0.06383	0.05756	0.04411	0.03893	0.02942	0.03022	0.02765
1045.721	0.06155	0.06527	0.06366	0.05742	0.04402	0.03886	0.02941	0.03021	0.02765
1045.946	0.06135	0.06507	0.06348	0.05728	0.04392	0.03878	0.0294	0.03019	0.02765
1046.171	0.06114	0.06486	0.06329	0.05712	0.04382	0.0387	0.02939	0.03017	0.02766
1046.397	0.06091	0.06463	0.06309	0.05696	0.04371	0.03862	0.02937	0.03015	0.02765
1046.622	0.06066	0.06438	0.06288	0.05679	0.04359	0.03853	0.02935	0.03013	0.02765
1046.847	0.0604	0.06413	0.06266	0.05661	0.04346	0.03843	0.02933	0.0301	0.02764
1047.072	0.06014	0.06387	0.06243	0.05642	0.04334	0.03833	0.02931	0.03007	0.02763
1047.297	0.05988	0.06361	0.0622	0.05624	0.04321	0.03824	0.02929	0.03005	0.02762
1047.522	0.05963	0.06335	0.06198	0.05607	0.0431	0.03815	0.02928	0.03003	0.02762
1047.747	0.05939	0.06311	0.06177	0.0559	0.04298	0.03807	0.02927	0.03001	0.02762
1047.972	0.05916	0.06288	0.06157	0.05575	0.04288	0.038	0.02927	0.03	0.02763
1048.196	0.05895	0.06266	0.06139	0.0556	0.04279	0.03794	0.02927	0.03	0.02764
1048.421	0.05875	0.06246	0.06122	0.05546	0.04271	0.03789	0.02928	0.03001	0.02766
1048.646	0.05856	0.06226	0.06105	0.05533	0.04263	0.03784	0.0293	0.03001	0.02768
1048.871	0.05837	0.06207	0.06089	0.0552	0.04256	0.03779	0.02931	0.03002	0.0277
1049.096	0.05818	0.06188	0.06074	0.05507	0.04249	0.03775	0.02933	0.03003	0.02773
1049.32	0.058	0.0617	0.0606	0.05495	0.04242	0.03771	0.02936	0.03005	0.02775
1049.545	0.05783	0.06152	0.06046	0.05482	0.04236	0.03768	0.02938	0.03007	0.02778
1049.77	0.05765	0.06135	0.06032	0.05469	0.0423	0.03765	0.02941	0.03009	0.0278
1049.995	0.05748	0.06117	0.06018	0.05456	0.04224	0.03762	0.02943	0.0301	0.02783
1050.219	0.0573	0.06098	0.06003	0.05443	0.04217	0.03759	0.02946	0.03012	0.02785
1050.444	0.05712	0.06078	0.05988	0.05429	0.0421	0.03756	0.02948	0.03014	0.02787
1050.668	0.05693	0.06057	0.05972	0.05414	0.04202	0.03752	0.02951	0.03015	0.0279
1050.893	0.05673	0.06034	0.05956	0.05399	0.04194	0.03749	0.02952	0.03016	0.02791
1051.117	0.05652	0.0601	0.05938	0.05383	0.04186	0.03744	0.02954	0.03017	0.02793
1051.342	0.0563	0.05984	0.05919	0.05366	0.04177	0.0374	0.02955	0.03017	0.02794
1051.566	0.05606	0.05957	0.05898	0.05348	0.04168	0.03734	0.02956	0.03017	0.02796
1051.791	0.0558	0.05927	0.05876	0.05329	0.04159	0.03729	0.02956	0.03017	0.02796
1052.015	0.05554	0.05896	0.05853	0.0531	0.04149	0.03723	0.02956	0.03016	0.02797
1052.239	0.05527	0.05864	0.05829	0.0529	0.04139	0.03716	0.02956	0.03016	0.02797
1052.464	0.05499	0.05831	0.05803	0.05269	0.04129	0.03709	0.02955	0.03015	0.02798
1052.688	0.05469	0.05797	0.05777	0.05248	0.04118	0.03702	0.02955	0.03014	0.02798
1052.912	0.0544	0.05761	0.05751	0.05226	0.04108	0.03695	0.02954	0.03013	0.02798
1053.137	0.05409	0.05725	0.05723	0.05204	0.04097	0.03688	0.02952	0.03012	0.02799
1053.361	0.05379	0.05689	0.05696	0.05181	0.04086	0.03681	0.02951	0.03011	0.02799
1053.585	0.05348	0.05652	0.05669	0.05159	0.04076	0.03673	0.0295	0.0301	0.02799
1053.809	0.05317	0.05616	0.05641	0.05136	0.04065	0.03666	0.02949	0.03009	0.028
1054.033	0.05286	0.05579	0.05614	0.05114	0.04055	0.03659	0.02948	0.03008	0.02801
1054.257	0.05255	0.05542	0.05588	0.05093	0.04046	0.03653	0.02947	0.03007	0.02802
1054.481	0.05225	0.05507	0.05563	0.05072	0.04037	0.03647	0.02947	0.03007	0.02804
1054.706	0.05196	0.05472	0.05539	0.05053	0.04029	0.03642	0.02947	0.03007	0.02806
1054.93	0.05169	0.0544	0.05517	0.05035	0.04023	0.03638	0.02948	0.03008	0.0281
1055.154	0.05144	0.05409	0.05497	0.05019	0.04017	0.03635	0.0295	0.0301	0.02814
1055.377	0.05121	0.05381	0.0548	0.05005	0.04013	0.03634	0.02953	0.03013	0.02819
1055.601	0.051	0.05355	0.05464	0.04993	0.04011	0.03634	0.02957	0.03017	0.02826
1055.596	0.05101	0.05356	0.05464	0.04993	0.04011	0.03634	0.02957	0.03017	0.02826
1055.829	0.05082	0.05332	0.0545	0.04983	0.04009	0.03636	0.02962	0.03022	0.02834
1056.061	0.05065	0.0531	0.05438	0.04974	0.0401	0.03639	0.02969	0.03028	0.02843
1056.294	0.05051	0.05291	0.05429	0.04968	0.04011	0.03643	0.02977	0.03036	0.02853
1056.526	0.05039	0.05276	0.05422	0.04965	0.04015	0.03649	0.02985	0.03045	0.02864
1056.758	0.0503	0.05264	0.05418	0.04964	0.0402	0.03657	0.02996	0.03055	0.02877
1056.991	0.05025	0.05257	0.05417	0.04966	0.04028	0.03667	0.03008	0.03067	0.02891
1057.223	0.05023	0.05253	0.0542	0.04972	0.04038	0.03679	0.03021	0.03081	0.02907
1057.455	0.05025	0.05254	0.05425	0.0498	0.0405	0.03693	0.03036	0.03096	0.02924
1057.688	0.05029	0.05257	0.05433	0.04991	0.04064	0.03709	0.03052	0.03113	0.02943
1057.92	0.05035	0.05264	0.05443	0.05003	0.04079	0.03726	0.03069	0.0313	0.02962
1058.152	0.05044	0.05273	0.05455	0.05018	0.04095	0.03744	0.03087	0.03149	0.02982
1058.384	0.05055	0.05285	0.05469	0.05034	0.04113	0.03764	0.03106	0.03169	0.03003
1058.617	0.05069	0.05299	0.05484	0.05053	0.04132	0.03784	0.03126	0.0319	0.03024
1058.849	0.05083	0.05314	0.05501	0.05072	0.04151	0.03805	0.03147	0.03211	0.03046
1059.081	0.05099	0.05331	0.05519	0.05092	0.04172	0.03827	0.03168	0.03232	0.03068
1059.313	0.05116	0.05349	0.05537	0.05114	0.04193	0.03849	0.0319	0.03255	0.03091
1059.545	0.05135	0.05368	0.05557	0.05136	0.04214	0.03873	0.03213	0.03278	0.03115
1059.777	0.05156	0.05388	0.05579	0.0516	0.04237	0.03897	0.03237	0.03301	0.03139
1060.009	0.05177	0.0541	0.05601	0.05183	0.0426	0.03921	0.03261	0.03325	0.03163
1060.241	0.052	0.05433	0.05624	0.05207	0.04284	0.03946	0.03286	0.0335	0.03188
1060.473	0.05223	0.05457	0.05647	0.05232	0.04308	0.03972	0.03311	0.03375	0.03213
1060.705	0.05247	0.05482	0.05671	0.05256	0.04332	0.03998	0.03337	0.034	0.03239
1060.937	0.0527	0.05507	0.05695	0.0528	0.04356	0.04025	0.03363	0.03426	0.03265
1061.169	0.05294	0.05532	0.0572	0.05304	0.04381	0.04051	0.03389	0.03452	0.03291
1061.401	0.05317	0.05556	0.05744	0.05328	0.04406	0.04078	0.03416	0.03478	0.03317
1061.633	0.05339	0.0558	0.05767	0.05351	0.0443	0.04104	0.03442	0.03503	0.03344
1061.865	0.05361	0.05604	0.0579	0.05373	0.04454	0.0413	0.03469	0.03529	0.0337
1062.097	0.05382	0.05627	0.05812	0.05396	0.04478	0.04156	0.03496	0.03556	0.03397
1062.329	0.05402	0.05649	0.05833	0.05417	0.04502	0.04182	0.03522	0.03582	0.03423
1062.56	0.05421	0.05668	0.05853	0.05437	0.04525	0.04207	0.03548	0.03607	0.0345
1062.792	0.05437	0.05686	0.05871	0.05455	0.04547	0.04231	0.03574	0.03633	0.03476
1063.024	0.05451	0.05701	0.05887	0.05472	0.04569	0.04255	0.03599	0.03658	0.03501
1063.256	0.05463	0.05713	0.05901	0.05487	0.04589	0.04278	0.03624	0.03682	0.03527
1063.487	0.05473	0.05724	0.05914	0.05501	0.04609	0.043	0.03649	0.03706	0.03552
1063.719	0.05483	0.05733	0.05926	0.05515	0.04629	0.04322	0.03674	0.0373	0.03577
1063.951	0.05492	0.05741	0.05938	0.05527	0.04649	0.04344	0.03698	0.03754	0.03602
1064.182	0.055	0.05749	0.05949	0.0554	0.0467	0.04366	0.03724	0.03778	0.03628
1064.414	0.05508	0.05756	0.0596	0.05552	0.0469	0.04389	0.03749	0.03802	0.03654
1064.646	0.05517	0.05764	0.05972	0.05564	0.04711	0.04411	0.03775	0.03826	0.03681
1064.877	0.05527	0.05772	0.05984	0.05578	0.04733	0.04435	0.03802	0.03851	0.03708
1065.109	0.05538	0.05782	0.05998	0.05592	0.04756	0.04459	0.03829	0.03876	0.03736
1065.34	0.05551	0.05793	0.06014	0.05607	0.04779	0.04484	0.03858	0.03903	0.03766
1065.572	0.05565	0.05806	0.0603	0.05624	0.04804	0.0451	0.03887	0.03931	0.03796
1065.803	0.05581	0.05821	0.06048	0.05642	0.0483	0.04537	0.03918	0.03959	0.03827
1066.035	0.05598	0.05836	0.06068	0.05661	0.04857	0.04566	0.03949	0.03989	0.03859
1066.266	0.05616	0.05853	0.06088	0.05682	0.04885	0.04594	0.03981	0.0402	0.03892
1066.497	0.05635	0.05872	0.06109	0.05703	0.04914	0.04624	0.04014	0.04051	0.03926
1066.729	0.05656	0.05892	0.06131	0.05727	0.04945	0.04655	0.04048	0.04084	0.03961
1066.96	0.05679	0.05914	0.06154	0.05752	0.04977	0.04688	0.04083	0.04118	0.03997
1067.191	0.05703	0.05938	0.06179	0.05779	0.0501	0.04721	0.04119	0.04153	0.04034
1067.423	0.05729	0.05963	0.06205	0.05808	0.05045	0.04756	0.04156	0.04189	0.04072
1067.654	0.05757	0.0599	0.06231	0.05838	0.0508	0.04791	0.04194	0.04226	0.04111
1067.885	0.05785	0.06018	0.06259	0.05869	0.05117	0.04827	0.04232	0.04264	0.04151
1068.116	0.05815	0.06047	0.06287	0.05902	0.05154	0.04865	0.04272	0.04303	0.04192
1068.348	0.05847	0.06078	0.06316	0.05936	0.05193	0.04903	0.04313	0.04343	0.04234
1068.579	0.0588	0.0611	0.06346	0.05972	0.05233	0.04942	0.04355	0.04384	0.04277
1068.81	0.05915	0.06143	0.06378	0.06009	0.05273	0.04982	0.04398	0.04426	0.04321
1069.041	0.05951	0.06178	0.0641	0.06047	0.05315	0.05023	0.04442	0.0447	0.04365
1069.272	0.05987	0.06213	0.06443	0.06087	0.05357	0.05065	0.04487	0.04514	0.04411
1069.503	0.06025	0.0625	0.06476	0.06127	0.05401	0.05108	0.04533	0.04558	0.04457
1069.734	0.06064	0.06287	0.06511	0.06168	0.05445	0.05152	0.0458	0.04604	0.04505
1069.965	0.06104	0.06327	0.06547	0.06211	0.0549	0.05197	0.04628	0.04651	0.04553
1070.196	0.06145	0.06367	0.06585	0.06255	0.05537	0.05244	0.04678	0.04699	0.04603
1070.427	0.06188	0.0641	0.06624	0.063	0.05585	0.05292	0.04728	0.04749	0.04653
1070.658	0.06232	0.06453	0.06665	0.06347	0.05634	0.05341	0.0478	0.04799	0.04705
1070.889	0.06278	0.06498	0.06707	0.06395	0.05684	0.05391	0.04833	0.04851	0.04758
1071.12	0.06324	0.06545	0.06751	0.06444	0.05735	0.05443	0.04887	0.04903	0.04812
1071.351	0.06372	0.06592	0.06796	0.06494	0.05788	0.05496	0.04942	0.04957	0.04867
1071.582	0.06421	0.0664	0.06842	0.06545	0.05841	0.0555	0.04998	0.05012	0.04924
1071.813	0.06469	0.06689	0.06889	0.06597	0.05895	0.05605	0.05056	0.05067	0.04981
1072.043	0.06518	0.06737	0.06936	0.06648	0.0595	0.0566	0.05113	0.05124	0.05039
1072.274	0.06567	0.06784	0.06984	0.067	0.06005	0.05716	0.05172	0.05181	0.05098
1072.505	0.06615	0.06832	0.07032	0.06752	0.06062	0.05773	0.05232	0.05239	0.05157
1072.736	0.06663	0.06878	0.0708	0.06803	0.06118	0.05831	0.05292	0.05297	0.05218
1072.966	0.0671	0.06924	0.07127	0.06854	0.06175	0.05889	0.05353	0.05357	0.05279
1073.197	0.06757	0.06969	0.07174	0.06906	0.06232	0.05947	0.05415	0.05417	0.05342
1073.428	0.06804	0.07014	0.07222	0.06957	0.0629	0.06007	0.05478	0.05478	0.05405
1073.658	0.06851	0.07059	0.0727	0.0701	0.06349	0.06067	0.05542	0.0554	0.0547
1073.889	0.069	0.07105	0.0732	0.07064	0.06409	0.06129	0.05607	0.05604	0.05536
1074.12	0.06949	0.07153	0.07371	0.07119	0.06471	0.06192	0.05674	0.05669	0.05604
1074.35	0.07001	0.07202	0.07424	0.07177	0.06534	0.06257	0.05743	0.05735	0.05673
1074.581	0.07055	0.07254	0.07479	0.07237	0.06599	0.06323	0.05814	0.05804	0.05745
1074.811	0.07111	0.07308	0.07536	0.07299	0.06666	0.06392	0.05886	0.05874	0.05818
1075.042	0.0717	0.07365	0.07596	0.07364	0.06736	0.06463	0.05961	0.05946	0.05894
1075.272	0.07232	0.07424	0.07659	0.07432	0.06807	0.06536	0.06038	0.0602	0.05971
1075.503	0.07297	0.07487	0.07725	0.07503	0.06882	0.06611	0.06117	0.06097	0.06051
1075.733	0.07365	0.07553	0.07794	0.07577	0.06959	0.06689	0.06197	0.06176	0.06133
1075.963	0.07435	0.07622	0.07865	0.07653	0.07038	0.06769	0.0628	0.06257	0.06216
1076.194	0.07508	0.07693	0.07939	0.07731	0.07119	0.06851	0.06365	0.0634	0.06302
1076.424	0.07581	0.07765	0.08014	0.07811	0.07202	0.06934	0.06451	0.06424	0.06389
1076.654	0.07656	0.07838	0.08091	0.07891	0.07285	0.07019	0.06539	0.0651	0.06478
1076.885	0.07732	0.07912	0.08169	0.07974	0.07371	0.07105	0.06629	0.06598	0.06569
1077.115	0.07808	0.07987	0.08248	0.08056	0.07457	0.07192	0.06719	0.06686	0.0666
1077.345	0.07885	0.08063	0.08328	0.0814	0.07545	0.07281	0.06811	0.06776	0.06754
1077.575	0.07964	0.0814	0.08408	0.08225	0.07633	0.0737	0.06905	0.06867	0.06849
1077.806	0.08044	0.08219	0.08491	0.08312	0.07724	0.07462	0.07001	0.06961	0.06946
1078.036	0.08125	0.083	0.08575	0.08401	0.07816	0.07556	0.07099	0.07056	0.07045
1078.266	0.08209	0.08383	0.08661	0.08492	0.07911	0.07651	0.07198	0.07153	0.07145
1078.496	0.08296	0.08469	0.08749	0.08585	0.08007	0.07749	0.073	0.07253	0.07248
1078.726	0.08385	0.08557	0.08839	0.08681	0.08106	0.07849	0.07404	0.07355	0.07354
1078.956	0.08477	0.08649	0.08932	0.08779	0.08207	0.07952	0.0751	0.07459	0.07461
1079.186	0.08573	0.08743	0.09027	0.0888	0.08311	0.08056	0.07619	0.07566	0.07571
1079.416	0.08671	0.0884	0.09125	0.08984	0.08418	0.08163	0.0773	0.07675	0.07683
1079.646	0.08772	0.0894	0.09226	0.0909	0.08527	0.08273	0.07843	0.07787	0.07798
1079.876	0.08876	0.09043	0.09329	0.09198	0.08639	0.08385	0.07959	0.07901	0.07915
1080.106	0.08983	0.09148	0.09435	0.09309	0.08753	0.08499	0.08077	0.08018	0.08034
1080.336	0.09092	0.09254	0.09542	0.09421	0.08869	0.08616	0.08197	0.08136	0.08155
1080.566	0.09202	0.09362	0.09652	0.09534	0.08988	0.08734	0.08319	0.08257	0.08279
1080.796	0.09312	0.0947	0.09762	0.09648	0.09107	0.08854	0.08442	0.08379	0.08403
1081.026	0.09421	0.09576	0.09872	0.09762	0.09227	0.08974	0.08567	0.08502	0.08529
1081.255	0.09529	0.09682	0.09981	0.09875	0.09348	0.09095	0.08693	0.08626	0.08656
1081.485	0.09636	0.09787	0.1009	0.09987	0.09469	0.09217	0.08821	0.08752	0.08785
1081.715	0.09741	0.0989	0.10199	0.101	0.09592	0.09341	0.0895	0.08879	0.08914
1081.945	0.09846	0.09993	0.10308	0.10212	0.09715	0.09465	0.0908	0.09007	0.09045
1082.174	0.09949	0.10095	0.10416	0.10324	0.09839	0.0959	0.09212	0.09136	0.09178
1082.404	0.10054	0.10198	0.10526	0.10438	0.09965	0.09717	0.09346	0.09269	0.09313
1082.634	0.1016	0.10302	0.10639	0.10553	0.10094	0.09846	0.09482	0.09403	0.0945
1082.863	0.10268	0.10408	0.10753	0.10671	0.10224	0.09978	0.0962	0.0954	0.0959
1083.093	0.10379	0.10517	0.10871	0.10792	0.10358	0.10113	0.09761	0.09681	0.09733
1083.323	0.10493	0.1063	0.10992	0.10916	0.10495	0.1025	0.09906	0.09825	0.09879
1083.552	0.10609	0.10744	0.11116	0.11043	0.10634	0.10391	0.10052	0.09971	0.10027
1083.782	0.10729	0.10863	0.11244	0.11174	0.10777	0.10535	0.10203	0.10121	0.1018
1084.011	0.10851	0.10983	0.11373	0.11308	0.10922	0.10681	0.10355	0.10274	0.10334
1084.241	0.10976	0.11107	0.11506	0.11445	0.1107	0.10831	0.10511	0.1043	0.10493
1084.47	0.11102	0.11232	0.11641	0.11584	0.1122	0.10983	0.10669	0.10589	0.10653
1084.7	0.11232	0.11362	0.11779	0.11727	0.11374	0.11139	0.10831	0.10751	0.10818
1084.929	0.11365	0.11494	0.11919	0.11873	0.1153	0.11297	0.10996	0.10916	0.10985
1085.158	0.115	0.11629	0.12062	0.12022	0.11689	0.11459	0.11163	0.11084	0.11155
1085.388	0.11638	0.11767	0.12208	0.12174	0.11851	0.11624	0.11334	0.11256	0.1133
1085.617	0.11778	0.11907	0.12356	0.12328	0.12015	0.11791	0.11507	0.1143	0.11506
1085.846	0.11919	0.12049	0.12506	0.12485	0.12181	0.1196	0.11683	0.11606	0.11685
1086.076	0.12062	0.12193	0.12658	0.12644	0.1235	0.12133	0.11863	0.11786	0.11868
1086.305	0.12206	0.12338	0.12811	0.12805	0.12521	0.12307	0.12044	0.11968	0.12052
1086.534	0.12352	0.12484	0.12966	0.12968	0.12693	0.12484	0.12229	0.12153	0.1224
1086.763	0.12499	0.12632	0.13122	0.13133	0.12868	0.12664	0.12416	0.1234	0.1243
1086.992	0.12648	0.12783	0.13281	0.13301	0.13046	0.12846	0.12607	0.12531	0.12624
1087.222	0.128	0.12937	0.13444	0.13473	0.13228	0.13032	0.12801	0.12725	0.12822
1087.451	0.12955	0.13094	0.13608	0.13648	0.13412	0.13221	0.12999	0.12923	0.13023
1087.68	0.13114	0.13254	0.13777	0.13827	0.136	0.13414	0.132	0.13124	0.13228
1087.909	0.13278	0.1342	0.1395	0.14011	0.13792	0.13611	0.13405	0.13329	0.13437
1088.138	0.13446	0.13591	0.14129	0.142	0.13989	0.13812	0.13614	0.13539	0.1365
1088.367	0.13621	0.13769	0.14312	0.14395	0.14191	0.14018	0.13828	0.13754	0.13868
1088.596	0.13801	0.13952	0.14501	0.14595	0.14398	0.14229	0.14046	0.13973	0.14091
1088.825	0.13987	0.14141	0.14696	0.14801	0.14609	0.14445	0.14269	0.14197	0.14318
1089.054	0.14178	0.14334	0.14895	0.15011	0.14825	0.14664	0.14496	0.14426	0.1455
1089.283	0.14374	0.14532	0.15097	0.15225	0.15045	0.14888	0.14727	0.14658	0.14786
1089.512	0.14573	0.14733	0.15303	0.15442	0.15268	0.15115	0.14962	0.14894	0.15025
1089.741	0.14775	0.14937	0.15512	0.15663	0.15494	0.15347	0.15201	0.15135	0.15269
1089.969	0.14979	0.15141	0.15723	0.15885	0.15723	0.1558	0.15442	0.15377	0.15515
1090.198	0.15186	0.15349	0.15936	0.1611	0.15955	0.15818	0.15688	0.15624	0.15766
1090.427	0.15395	0.15558	0.16152	0.16338	0.1619	0.16058	0.15938	0.15875	0.1602
1090.656	0.15606	0.15769	0.16368	0.16568	0.16427	0.16302	0.16191	0.16128	0.16278
1090.885	0.15818	0.15979	0.16586	0.16799	0.16668	0.16548	0.16447	0.16385	0.1654
1091.113	0.1603	0.1619	0.16805	0.17031	0.16909	0.16796	0.16706	0.16644	0.16803
1091.342	0.16244	0.16402	0.17025	0.17265	0.17154	0.17048	0.16969	0.16907	0.17071
1091.571	0.1646	0.16616	0.17248	0.17501	0.17402	0.17302	0.17236	0.17174	0.17343
1091.799	0.16676	0.16831	0.17473	0.17739	0.17653	0.17558	0.17506	0.17443	0.17617
1092.028	0.16897	0.1705	0.17702	0.17982	0.17908	0.1782	0.1778	0.17718	0.17897
1092.257	0.17122	0.17272	0.17935	0.18227	0.18168	0.18085	0.1806	0.17996	0.18181
1092.485	0.17349	0.17497	0.18171	0.18476	0.1843	0.18353	0.18342	0.18279	0.18468
1092.714	0.17581	0.17727	0.18413	0.1873	0.18699	0.18626	0.1863	0.18567	0.18761
1092.942	0.17816	0.1796	0.18659	0.18987	0.18971	0.18902	0.18921	0.18858	0.19057
1093.171	0.18057	0.18198	0.1891	0.19249	0.19248	0.19184	0.19218	0.19155	0.19359
1093.399	0.183	0.18439	0.19164	0.19513	0.19528	0.19469	0.19517	0.19456	0.19664
1093.627	0.18547	0.18683	0.19422	0.19782	0.19812	0.19757	0.19821	0.1976	0.19974
1093.856	0.18798	0.18931	0.19685	0.20055	0.20101	0.20051	0.20131	0.20071	0.20289
1094.084	0.19053	0.19182	0.1995	0.20332	0.20393	0.20348	0.20443	0.20385	0.20607
1094.313	0.19312	0.19438	0.2022	0.20613	0.2069	0.20651	0.20762	0.20705	0.20932
1094.541	0.19575	0.19698	0.20493	0.20897	0.20991	0.20956	0.21083	0.21028	0.21259
1094.769	0.19843	0.19961	0.2077	0.21185	0.21296	0.21266	0.2141	0.21356	0.21591
1094.998	0.20117	0.2023	0.21054	0.21479	0.21606	0.21582	0.21742	0.2169	0.2193
1095.226	0.20395	0.20503	0.2134	0.21776	0.2192	0.21901	0.22078	0.22027	0.22271
1095.454	0.20677	0.20779	0.2163	0.22076	0.22237	0.22225	0.22418	0.2237	0.22618
1095.682	0.20963	0.2106	0.21924	0.2238	0.22559	0.22553	0.22763	0.22717	0.22969
1095.91	0.21253	0.21344	0.22221	0.22688	0.22885	0.22885	0.23113	0.23068	0.23324
1096.139	0.21547	0.21632	0.22523	0.22999	0.23216	0.23222	0.23468	0.23425	0.23686
1096.367	0.21842	0.21921	0.22826	0.23312	0.23548	0.23561	0.23826	0.23785	0.2405
1096.595	0.22139	0.22212	0.23131	0.23627	0.23884	0.23903	0.24189	0.24149	0.24418
1096.823	0.22439	0.22506	0.23438	0.23944	0.24223	0.2425	0.24555	0.24517	0.2479
1097.051	0.22739	0.22801	0.23746	0.24264	0.24566	0.24599	0.24925	0.24888	0.25167
1097.279	0.23042	0.23098	0.24057	0.24587	0.24911	0.24952	0.253	0.25264	0.25547
1097.507	0.23346	0.23397	0.2437	0.24913	0.2526	0.25308	0.25678	0.25643	0.25932
1097.735	0.23653	0.23699	0.24686	0.25241	0.25612	0.25668	0.26061	0.26027	0.26321
1097.963	0.23961	0.24004	0.25003	0.25573	0.25968	0.26032	0.26447	0.26415	0.26715
1098.191	0.24272	0.24311	0.25324	0.25908	0.26328	0.26399	0.26838	0.26808	0.27113
1098.419	0.24585	0.24621	0.25647	0.26246	0.26691	0.26771	0.27233	0.27204	0.27515
1098.646	0.249	0.24933	0.25972	0.26587	0.27057	0.27145	0.2763	0.27604	0.2792
1098.874	0.2522	0.25249	0.26302	0.26932	0.27428	0.27525	0.28034	0.28009	0.28332
1099.102	0.25543	0.25569	0.26634	0.27281	0.27804	0.2791	0.28441	0.28419	0.28749
1099.33	0.25869	0.25891	0.2697	0.27632	0.28183	0.28298	0.28853	0.28834	0.2917
1099.558	0.26197	0.26216	0.27308	0.27987	0.28566	0.28691	0.2927	0.29253	0.29595
1099.785	0.26527	0.26542	0.27648	0.28344	0.28951	0.29086	0.29688	0.29674	0.30024
1100.013	0.26863	0.26874	0.27993	0.28706	0.29341	0.29488	0.30114	0.30101	0.30459
1100.241	0.27202	0.27209	0.28341	0.29072	0.29737	0.29894	0.30544	0.30534	0.30899
1100.468	0.27545	0.27548	0.28692	0.29442	0.30134	0.30303	0.30977	0.30969	0.31342
1100.696	0.27894	0.27893	0.29049	0.29817	0.30539	0.30719	0.31417	0.31411	0.31792
1100.924	0.28247	0.28243	0.29411	0.30197	0.30948	0.3114	0.31862	0.31858	0.32248
1101.151	0.28603	0.28595	0.29775	0.30579	0.31359	0.31563	0.32309	0.32307	0.32706
1101.379	0.28963	0.28952	0.30145	0.30966	0.31776	0.31993	0.32764	0.32763	0.3317
1101.606	0.29326	0.29311	0.30516	0.31356	0.32196	0.32425	0.3322	0.33222	0.33637
1101.834	0.29693	0.29675	0.30892	0.3175	0.32621	0.32863	0.33684	0.33686	0.34111
1102.061	0.30062	0.30041	0.31271	0.32147	0.33048	0.33304	0.34149	0.34153	0.34587
1102.289	0.30436	0.30413	0.31655	0.32549	0.33482	0.33751	0.34622	0.34627	0.35069
1102.516	0.30814	0.30787	0.32042	0.32954	0.33918	0.342	0.35097	0.35104	0.35555
1102.743	0.31196	0.31165	0.32434	0.33363	0.34359	0.34654	0.35577	0.35585	0.36045
1102.971	0.31584	0.31551	0.32832	0.33779	0.34807	0.35115	0.36063	0.36073	0.36542
1103.198	0.31977	0.31939	0.33233	0.34198	0.35258	0.35579	0.36552	0.36564	0.37042
1103.425	0.32375	0.32333	0.3364	0.34622	0.35714	0.36047	0.37046	0.3706	0.37546
1103.653	0.32781	0.32734	0.34054	0.35054	0.36177	0.36523	0.37548	0.37563	0.38058
1103.88	0.33192	0.3314	0.34472	0.35489	0.36644	0.37002	0.38052	0.38069	0.38572
1104.107	0.33611	0.33552	0.34898	0.35931	0.37117	0.37487	0.38561	0.38581	0.39092
1104.334	0.34037	0.33972	0.3533	0.36379	0.37596	0.37977	0.39076	0.39098	0.39616
1104.561	0.3447	0.34399	0.35769	0.36834	0.38081	0.38473	0.39595	0.39621	0.40146
1104.789	0.34913	0.34835	0.36217	0.37296	0.38573	0.38976	0.40123	0.40152	0.40683
1105.016	0.35361	0.35276	0.3667	0.37763	0.39069	0.39483	0.40652	0.40685	0.41222
1105.243	0.35815	0.35723	0.37129	0.38235	0.3957	0.39994	0.41187	0.41223	0.41766
1105.47	0.36275	0.36175	0.37593	0.38712	0.40076	0.4051	0.41726	0.41766	0.42314
1105.697	0.3674	0.36633	0.38061	0.39194	0.40585	0.4103	0.42269	0.42313	0.42866
1105.924	0.37209	0.37095	0.38534	0.3968	0.41099	0.41554	0.42817	0.42864	0.43421
1106.151	0.37682	0.37561	0.39011	0.40169	0.41616	0.42082	0.43368	0.43418	0.43981
1106.378	0.38158	0.3803	0.3949	0.40663	0.42136	0.42613	0.43923	0.43976	0.44544
1106.605	0.38637	0.38501	0.39972	0.41159	0.4266	0.43148	0.44481	0.44538	0.4511
1106.832	0.39119	0.38975	0.40456	0.41658	0.43186	0.43685	0.45042	0.45102	0.45678
1107.058	0.39601	0.39449	0.4094	0.42158	0.43712	0.44223	0.45603	0.45666	0.46247
1107.285	0.40087	0.39927	0.41429	0.42662	0.44244	0.44766	0.4617	0.46236	0.46822
1107.512	0.40575	0.40408	0.41919	0.43169	0.44778	0.45311	0.46739	0.46808	0.47399
1107.739	0.41065	0.4089	0.42411	0.43679	0.45314	0.45859	0.47311	0.47383	0.47979
1107.966	0.41557	0.41374	0.42905	0.44191	0.45853	0.4641	0.47886	0.4796	0.48561
1108.192	0.42048	0.41858	0.43398	0.44702	0.46392	0.46961	0.4846	0.48537	0.49142
1108.419	0.42544	0.42346	0.43896	0.45218	0.46936	0.47516	0.49039	0.49118	0.49729
1108.646	0.43041	0.42835	0.44395	0.45736	0.47481	0.48074	0.4962	0.49702	0.50318
1108.872	0.43538	0.43326	0.44895	0.46254	0.48027	0.48632	0.50201	0.50285	0.50906
1109.099	0.44041	0.43822	0.454	0.46777	0.48578	0.49195	0.50787	0.50873	0.51499
1109.326	0.44547	0.44321	0.45908	0.47303	0.49131	0.49761	0.51375	0.51463	0.52094
1109.552	0.45054	0.44821	0.46418	0.47829	0.49684	0.50326	0.51962	0.52053	0.52689
1109.779	0.45565	0.45327	0.46932	0.48361	0.50242	0.50896	0.52554	0.52647	0.53288
1110.005	0.46078	0.45833	0.47448	0.48892	0.508	0.51466	0.53145	0.53241	0.53886
1110.232	0.46596	0.46345	0.47969	0.49429	0.51362	0.5204	0.53741	0.53839	0.54489
1110.458	0.47114	0.46858	0.48491	0.49967	0.51924	0.52614	0.54335	0.54436	0.5509
1110.685	0.47638	0.47376	0.49019	0.50509	0.52491	0.53193	0.54934	0.55037	0.55696
1110.911	0.48162	0.47895	0.49547	0.5105	0.53056	0.53771	0.55531	0.55637	0.563
1111.138	0.4869	0.48417	0.5008	0.51596	0.53626	0.54352	0.56132	0.5624	0.56908
1111.364	0.49216	0.48939	0.50611	0.52141	0.54194	0.54932	0.56731	0.56842	0.57514
1111.59	0.49744	0.49461	0.51144	0.52686	0.54763	0.55513	0.57331	0.57444	0.58121
1111.817	0.50273	0.49986	0.5168	0.53233	0.55334	0.56096	0.57933	0.58049	0.5873
1112.043	0.50801	0.50509	0.52214	0.53779	0.55904	0.56677	0.58533	0.58651	0.59336
1112.269	0.5133	0.51034	0.52749	0.54325	0.56474	0.57259	0.59134	0.59253	0.59943
1112.495	0.51861	0.5156	0.53287	0.54872	0.57046	0.57842	0.59735	0.59856	0.6055
1112.721	0.52394	0.52089	0.53826	0.55421	0.57619	0.58425	0.60337	0.6046	0.61157
1112.948	0.52933	0.52624	0.54371	0.55975	0.58197	0.59013	0.60943	0.61067	0.61767
1113.174	0.53473	0.5316	0.54916	0.56528	0.58773	0.59599	0.61546	0.61672	0.62375
1113.4	0.54016	0.53699	0.55464	0.57083	0.59351	0.60186	0.6215	0.62278	0.62983
1113.626	0.54563	0.54242	0.56016	0.5764	0.59931	0.60775	0.62754	0.62884	0.63591
1113.852	0.55113	0.54789	0.5657	0.58199	0.60512	0.61365	0.63359	0.6349	0.642
1114.078	0.55668	0.55339	0.57128	0.58761	0.61095	0.61956	0.63964	0.64097	0.64808
1114.304	0.56226	0.55893	0.57689	0.59325	0.61679	0.62548	0.64569	0.64704	0.65417
1114.53	0.56786	0.5645	0.58252	0.59889	0.62263	0.6314	0.65174	0.65311	0.66024
1114.756	0.57349	0.57009	0.58817	0.60455	0.62848	0.63732	0.65778	0.65918	0.66632
1114.982	0.57913	0.57571	0.59383	0.61022	0.63433	0.64324	0.66381	0.66524	0.67238
1115.208	0.58479	0.58134	0.5995	0.61589	0.64018	0.64916	0.66983	0.67129	0.67843
1115.434	0.59047	0.58698	0.60518	0.62157	0.64602	0.65507	0.67584	0.67733	0.68447
1115.66	0.59615	0.59263	0.61086	0.62725	0.65187	0.66097	0.68184	0.68335	0.6905
1115.885	0.60181	0.59826	0.61651	0.6329	0.65768	0.66684	0.6878	0.68934	0.69648
1116.111	0.60749	0.60392	0.62218	0.63857	0.66351	0.67272	0.69376	0.69533	0.70247
1116.337	0.61318	0.60958	0.62785	0.64424	0.66933	0.67859	0.69972	0.70131	0.70845
1116.563	0.61888	0.61525	0.63352	0.64991	0.67515	0.68446	0.70566	0.70727	0.7144
1116.788	0.62457	0.6209	0.63916	0.65556	0.68094	0.69028	0.71156	0.71319	0.72031
1117.014	0.63028	0.62658	0.64482	0.66124	0.68675	0.69613	0.71748	0.71913	0.72624
1117.24	0.63601	0.63227	0.65049	0.66692	0.69256	0.70197	0.72338	0.72504	0.73214
1117.465	0.64172	0.63794	0.65613	0.67257	0.69833	0.70777	0.72924	0.73091	0.738
1117.691	0.64747	0.64366	0.66179	0.67825	0.70412	0.71359	0.73511	0.73679	0.74386
1117.916	0.65321	0.64935	0.66743	0.68391	0.70988	0.71938	0.74093	0.74263	0.74968
1118.142	0.65899	0.65509	0.67309	0.68959	0.71566	0.72519	0.74677	0.74847	0.7555
1118.367	0.66475	0.66081	0.67873	0.69525	0.7214	0.73096	0.75256	0.75427	0.76128
1118.593	0.67054	0.66656	0.6844	0.70093	0.72716	0.73674	0.75836	0.76008	0.76706
1118.818	0.67633	0.6723	0.69004	0.70659	0.73288	0.74249	0.76411	0.76583	0.77279
1119.044	0.68215	0.67808	0.69571	0.71227	0.73862	0.74825	0.76986	0.77159	0.77852
1119.269	0.68795	0.68384	0.70136	0.71792	0.74432	0.75397	0.77556	0.7773	0.7842
1119.495	0.69379	0.68964	0.70703	0.7236	0.75003	0.7597	0.78126	0.78301	0.78987
1119.72	0.6996	0.69541	0.71267	0.72924	0.7557	0.76539	0.78691	0.78866	0.79549
1119.945	0.70541	0.70118	0.71831	0.73487	0.76135	0.77106	0.79253	0.79428	0.80108
1120.171	0.71123	0.70697	0.72396	0.74051	0.767	0.77672	0.79814	0.79989	0.80665
1120.396	0.71701	0.71271	0.72957	0.7461	0.7726	0.78233	0.80368	0.80544	0.81216
1120.621	0.72277	0.71844	0.73516	0.75167	0.77816	0.78791	0.80918	0.81094	0.81762
1120.846	0.7285	0.72414	0.74073	0.75721	0.78369	0.79344	0.81463	0.81639	0.82304
1121.071	0.73418	0.7298	0.74625	0.7627	0.78918	0.79892	0.82003	0.82179	0.82839
1121.297	0.73983	0.73543	0.75176	0.76817	0.79463	0.80438	0.8254	0.82715	0.8337
1121.522	0.74541	0.741	0.7572	0.77357	0.80001	0.80975	0.83068	0.83242	0.83893
1121.747	0.75094	0.74651	0.76259	0.77891	0.80534	0.81507	0.83591	0.83762	0.84409
1121.972	0.75643	0.75199	0.76795	0.78422	0.81061	0.82033	0.84107	0.84276	0.84919
1122.197	0.76188	0.75742	0.77326	0.78948	0.81583	0.82553	0.84616	0.84783	0.85421
1122.422	0.76729	0.76282	0.77854	0.7947	0.82099	0.83068	0.85119	0.85284	0.85917
1122.647	0.77266	0.76818	0.78377	0.79987	0.8261	0.83577	0.85616	0.85777	0.86405
1122.872	0.77799	0.7735	0.78896	0.805	0.83115	0.84079	0.86105	0.86263	0.86886
1123.097	0.78327	0.77877	0.79409	0.81007	0.83614	0.84574	0.86586	0.86742	0.8736
1123.322	0.78849	0.78399	0.79917	0.81508	0.84106	0.85063	0.8706	0.87212	0.87825
1123.547	0.79367	0.78916	0.8042	0.82004	0.84591	0.85544	0.87525	0.87675	0.88282
1123.771	0.79877	0.79426	0.80915	0.82491	0.85067	0.86016	0.87981	0.88127	0.88729
1123.996	0.80383	0.79932	0.81406	0.82975	0.85539	0.86483	0.88431	0.88573	0.89169
1124.221	0.80884	0.80433	0.81891	0.83452	0.86003	0.86942	0.88872	0.89011	0.89601
1124.446	0.81379	0.80928	0.8237	0.83923	0.86459	0.87393	0.89305	0.89439	0.90024
1124.67	0.81866	0.81415	0.82841	0.84385	0.86907	0.87835	0.89727	0.89858	0.90436
1124.895	0.82349	0.81899	0.83308	0.84842	0.87349	0.8827	0.90143	0.9027	0.90842
1125.12	0.82826	0.82377	0.8377	0.85294	0.87784	0.88698	0.90551	0.90673	0.91239
1125.345	0.83298	0.82849	0.84226	0.85739	0.88212	0.89119	0.90949	0.91068	0.91627
1125.569	0.83763	0.83315	0.84675	0.86177	0.88632	0.8953	0.91339	0.91453	0.92005
1125.794	0.84225	0.83778	0.85121	0.86611	0.89047	0.89936	0.91721	0.91831	0.92376
1126.018	0.8468	0.84235	0.8556	0.87038	0.89453	0.90332	0.92094	0.922	0.92737
1126.243	0.85133	0.84689	0.85996	0.87461	0.89854	0.90723	0.92461	0.92562	0.93091
1126.467	0.8558	0.85137	0.86426	0.87878	0.90247	0.91106	0.92817	0.92915	0.93435
1126.692	0.86025	0.85583	0.86853	0.88291	0.90635	0.91482	0.93168	0.93261	0.93773
1126.916	0.86464	0.86023	0.87273	0.88699	0.91015	0.91851	0.93509	0.93598	0.94101
1127.141	0.86901	0.86461	0.87691	0.89103	0.91391	0.92214	0.93843	0.93929	0.94422
1127.365	0.87332	0.86894	0.88103	0.89501	0.91759	0.92569	0.94169	0.9425	0.94733
1127.589	0.87759	0.87322	0.8851	0.89894	0.9212	0.92917	0.94486	0.94564	0.95037
1127.814	0.88182	0.87748	0.88914	0.90283	0.92476	0.93259	0.94796	0.94871	0.95333
1128.038	0.88599	0.88167	0.8931	0.90665	0.92824	0.93592	0.95097	0.95168	0.9562
1128.262	0.89011	0.8858	0.89702	0.91042	0.93165	0.93918	0.9539	0.95457	0.95898
1128.487	0.89419	0.88991	0.90089	0.91414	0.93501	0.94238	0.95676	0.9574	0.96169
1128.711	0.8982	0.89395	0.9047	0.91779	0.93829	0.94549	0.95953	0.96013	0.9643
1128.935	0.90216	0.89795	0.90846	0.92138	0.9415	0.94854	0.96221	0.96279	0.96683
1129.159	0.90607	0.9019	0.91216	0.92491	0.94464	0.95151	0.96482	0.96536	0.96928
1129.383	0.90992	0.9058	0.91581	0.92839	0.94771	0.95441	0.96734	0.96786	0.97164
1129.607	0.91373	0.90965	0.91941	0.9318	0.95072	0.95725	0.96978	0.97028	0.97392
1129.832	0.91749	0.91348	0.92298	0.93518	0.95367	0.96002	0.97215	0.97263	0.97613
1130.056	0.92118	0.91724	0.92648	0.93847	0.95654	0.96271	0.97443	0.97488	0.97824
1130.28	0.92481	0.92094	0.92993	0.94171	0.95934	0.96533	0.97663	0.97706	0.98027
1130.504	0.92838	0.9246	0.93333	0.94488	0.96207	0.96787	0.97874	0.97915	0.98221
1130.728	0.93189	0.9282	0.93667	0.94799	0.96471	0.97033	0.98076	0.98116	0.98406
1130.952	0.93534	0.93174	0.93995	0.95104	0.96728	0.97272	0.9827	0.98307	0.98582
1131.175	0.93871	0.9352	0.94315	0.954	0.96976	0.97501	0.98454	0.9849	0.98749
1131.399	0.94204	0.93862	0.94631	0.95691	0.97218	0.97723	0.9863	0.98664	0.98907
1131.623	0.9453	0.94198	0.94941	0.95975	0.97451	0.97937	0.98797	0.98829	0.99055
1131.847	0.9485	0.94527	0.95245	0.96252	0.97677	0.98142	0.98954	0.98985	0.99194
1132.071	0.95162	0.94849	0.9554	0.96521	0.97893	0.98338	0.99101	0.99131	0.99323
1132.295	0.95466	0.95162	0.95828	0.96782	0.98101	0.98524	0.99239	0.99267	0.99442
1132.518	0.95758	0.95465	0.96104	0.97031	0.98297	0.98699	0.99365	0.99392	0.99549
1132.742	0.96041	0.95758	0.96371	0.97271	0.98483	0.98863	0.9948	0.99506	0.99646
1132.966	0.96313	0.96039	0.96627	0.975	0.98659	0.99016	0.99584	0.99608	0.99731
1133.189	0.96572	0.96309	0.96871	0.97716	0.98822	0.99157	0.99676	0.99697	0.99804
1133.413	0.96821	0.96568	0.97105	0.97923	0.98975	0.99287	0.99757	0.99776	0.99866
1133.637	0.97058	0.96816	0.97328	0.98118	0.99117	0.99405	0.99826	0.99842	0.99916
1133.86	0.97283	0.97053	0.9754	0.98301	0.99246	0.99512	0.99883	0.99897	0.99954
1134.084	0.97498	0.97278	0.97742	0.98473	0.99365	0.99608	0.99929	0.9994	0.99981
1134.307	0.977	0.97491	0.97932	0.98634	0.99473	0.99693	0.99963	0.99971	0.99996
1134.531	0.97892	0.97694	0.98111	0.98784	0.99569	0.99766	0.99987	0.99991	1
1134.754	0.98072	0.97885	0.9828	0.98922	0.99654	0.99829	0.99999	1	0.99993
1134.978	0.98244	0.98067	0.9844	0.99051	0.99729	0.99881	1	0.99998	0.99975
1135.201	0.98406	0.98239	0.98591	0.99171	0.99794	0.99923	0.99991	0.99986	0.99947
1135.424	0.98559	0.98402	0.98733	0.99281	0.99849	0.99956	0.99973	0.99964	0.99909
1135.648	0.98706	0.98557	0.98869	0.99384	0.99896	0.9998	0.99944	0.99932	0.99862
1135.871	0.98844	0.98704	0.98996	0.99479	0.99934	0.99994	0.99907	0.99892	0.99805
1136.094	0.98976	0.98843	0.99117	0.99566	0.99963	1	0.9986	0.99842	0.99739
1136.317	0.99101	0.98975	0.9923	0.99645	0.99984	0.99997	0.99805	0.99784	0.99663
1136.541	0.99219	0.99099	0.99336	0.99717	0.99996	0.99985	0.9974	0.99716	0.99579
1136.764	0.99328	0.99214	0.99434	0.99781	1	0.99965	0.99666	0.9964	0.99485
1136.987	0.9943	0.99322	0.99525	0.99837	0.99996	0.99936	0.99584	0.99555	0.99383
1137.21	0.99523	0.9942	0.99608	0.99884	0.99983	0.99899	0.99493	0.99461	0.99272
1137.433	0.99607	0.9951	0.99682	0.99924	0.99961	0.99852	0.99393	0.99358	0.99152
1137.656	0.99683	0.9959	0.99749	0.99955	0.99931	0.99797	0.99284	0.99247	0.99024
1137.879	0.99749	0.99662	0.99806	0.99978	0.99893	0.99734	0.99167	0.99127	0.98887
1138.102	0.99807	0.99726	0.99856	0.99993	0.99846	0.99662	0.99041	0.98998	0.98741
1138.325	0.99857	0.99782	0.99897	1	0.99791	0.99582	0.98907	0.98861	0.98587
1138.548	0.99899	0.99831	0.99932	1	0.99728	0.99495	0.98765	0.98716	0.98426
1138.771	0.99933	0.99873	0.99959	0.99993	0.99657	0.99401	0.98616	0.98564	0.98256
1138.994	0.99959	0.99908	0.99979	0.99979	0.9958	0.99299	0.98459	0.98405	0.9808
1139.217	0.99978	0.99937	0.99992	0.99959	0.99495	0.9919	0.98295	0.98238	0.97896
1139.44	0.99991	0.9996	0.99999	0.99932	0.99403	0.99075	0.98124	0.98065	0.97705
1139.663	0.99998	0.99977	1	0.999	0.99306	0.98953	0.97946	0.97886	0.97508
1139.886	1	0.99989	0.99996	0.99863	0.99202	0.98826	0.97763	0.977	0.97305
1140.108	0.99997	0.99997	0.99987	0.99822	0.99094	0.98694	0.97574	0.9751	0.97097
1140.331	0.99989	1	0.99974	0.99775	0.98979	0.98555	0.97379	0.97314	0.96882
1140.554	0.99977	0.99999	0.99956	0.99723	0.98859	0.98411	0.97178	0.97112	0.96661
1140.777	0.9996	0.99993	0.99934	0.99668	0.98734	0.98262	0.96971	0.96905	0.96435
1140.999	0.99939	0.99983	0.99907	0.99608	0.98605	0.98108	0.9676	0.96693	0.96204
1141.222	0.99914	0.99969	0.99875	0.99543	0.9847	0.97948	0.96543	0.96476	0.95967
1141.444	0.99883	0.9995	0.99838	0.99473	0.9833	0.97783	0.96321	0.96254	0.95725
1141.667	0.99846	0.99925	0.99795	0.99398	0.98183	0.97611	0.96092	0.96025	0.95476
1141.889	0.99804	0.99895	0.99747	0.99318	0.98032	0.97435	0.95858	0.95792	0.95223
1142.112	0.99754	0.99858	0.99691	0.9923	0.97874	0.97251	0.95618	0.95552	0.94963
1142.334	0.99698	0.99814	0.99629	0.99137	0.97711	0.97062	0.95373	0.95306	0.94698
1142.557	0.99634	0.99764	0.9956	0.99037	0.9754	0.96865	0.9512	0.95054	0.94425
1142.779	0.99564	0.99708	0.99484	0.98931	0.97364	0.96664	0.94863	0.94796	0.94148
1143.002	0.99486	0.99645	0.99402	0.98819	0.97181	0.96455	0.94599	0.94532	0.93864
1143.224	0.99402	0.99576	0.99313	0.98701	0.96993	0.96241	0.9433	0.94263	0.93576
1143.446	0.99311	0.995	0.99218	0.98577	0.96799	0.96022	0.94055	0.93988	0.93282
1143.669	0.99212	0.99417	0.99116	0.98445	0.96598	0.95795	0.93774	0.93706	0.9298
1143.891	0.99108	0.99328	0.99008	0.98308	0.96392	0.95564	0.93488	0.93419	0.92675
1144.113	0.98996	0.99232	0.98893	0.98165	0.9618	0.95326	0.93197	0.93127	0.92364
1144.335	0.98877	0.9913	0.98772	0.98016	0.95961	0.95083	0.929	0.92829	0.92048
1144.558	0.98753	0.9902	0.98644	0.97859	0.95736	0.94832	0.92596	0.92525	0.91726
1144.78	0.98623	0.98906	0.98512	0.97699	0.95506	0.94578	0.92289	0.92217	0.914
1145.002	0.98488	0.98786	0.98374	0.97533	0.95271	0.94318	0.91977	0.91905	0.91069
1145.224	0.98348	0.9866	0.98232	0.97362	0.95031	0.94054	0.9166	0.91588	0.90734
1145.446	0.98204	0.9853	0.98085	0.97187	0.94787	0.93784	0.91339	0.91267	0.90395
1145.668	0.98056	0.98395	0.97934	0.97007	0.94537	0.9351	0.91013	0.90941	0.90051
1145.89	0.97903	0.98255	0.97779	0.96823	0.94284	0.93231	0.90684	0.90612	0.89704
1146.112	0.97746	0.98111	0.9762	0.96635	0.94025	0.92948	0.9035	0.90278	0.89352
1146.334	0.97584	0.97962	0.97457	0.96443	0.93763	0.9266	0.90012	0.89941	0.88997
1146.556	0.97417	0.97808	0.97289	0.96246	0.93495	0.92368	0.8967	0.89599	0.88637
1146.778	0.97244	0.97648	0.97116	0.96044	0.93223	0.92072	0.89324	0.89254	0.88274
1147	0.97065	0.97483	0.96938	0.95837	0.92946	0.9177	0.88973	0.88904	0.87907
1147.221	0.96881	0.97313	0.96755	0.95626	0.92666	0.91466	0.88621	0.88552	0.87538
1147.443	0.9669	0.97136	0.96566	0.95409	0.92379	0.91155	0.88262	0.88194	0.87163
1147.665	0.96493	0.96952	0.96371	0.95187	0.92088	0.9084	0.879	0.87832	0.86784
1147.887	0.9629	0.96763	0.96171	0.94959	0.91791	0.90521	0.87534	0.87467	0.86402
1148.108	0.96081	0.96568	0.95965	0.94727	0.91492	0.90198	0.87165	0.87099	0.86019
1148.33	0.95865	0.96365	0.95754	0.94489	0.91187	0.8987	0.86792	0.86726	0.8563
1148.552	0.95643	0.96157	0.95536	0.94245	0.90877	0.89538	0.86415	0.8635	0.85239
1148.773	0.95415	0.95943	0.95314	0.93997	0.90564	0.89203	0.86036	0.85972	0.84846
1148.995	0.95181	0.95722	0.95085	0.93743	0.90245	0.88863	0.85653	0.8559	0.84449
1149.217	0.9494	0.95496	0.94851	0.93484	0.89923	0.88519	0.85266	0.85204	0.84049
1149.438	0.94696	0.95265	0.94613	0.93221	0.89598	0.88174	0.84879	0.84818	0.83648
1149.66	0.94447	0.95028	0.9437	0.92953	0.89269	0.87824	0.84487	0.84427	0.83243
1149.881	0.94194	0.94788	0.94125	0.92682	0.88938	0.87472	0.84095	0.84036	0.82839
1150.102	0.93937	0.94544	0.93875	0.92407	0.88605	0.87118	0.83701	0.83643	0.82432
1150.324	0.93675	0.94295	0.93621	0.92127	0.88267	0.8676	0.83303	0.83246	0.82022
1150.545	0.9341	0.94042	0.93363	0.91845	0.87927	0.864	0.82904	0.82848	0.81611
1150.767	0.93139	0.93784	0.93101	0.91557	0.87584	0.86036	0.82502	0.82446	0.81197
1150.988	0.92865	0.93523	0.92836	0.91268	0.87239	0.85671	0.82099	0.82045	0.80783
1151.209	0.92588	0.93258	0.92568	0.90975	0.86892	0.85304	0.81695	0.81641	0.80368
1151.431	0.92305	0.92989	0.92295	0.90678	0.86542	0.84933	0.81287	0.81235	0.7995
1151.652	0.92021	0.92718	0.9202	0.9038	0.86191	0.84561	0.8088	0.80828	0.79532
1151.873	0.91732	0.92444	0.91743	0.90079	0.85838	0.84188	0.80472	0.80421	0.79113
1152.094	0.91441	0.92166	0.91463	0.89775	0.85483	0.83814	0.80062	0.80012	0.78693
1152.315	0.91147	0.91886	0.9118	0.89469	0.85127	0.83437	0.79651	0.79603	0.78273
1152.536	0.90849	0.91603	0.90895	0.8916	0.84769	0.83059	0.7924	0.79192	0.77851
1152.757	0.9055	0.91317	0.90607	0.88849	0.84409	0.8268	0.78827	0.78781	0.77429
1152.979	0.90246	0.91027	0.90317	0.88535	0.84047	0.82298	0.78413	0.78368	0.77005
1153.2	0.89941	0.90736	0.90025	0.8822	0.83685	0.81916	0.77999	0.77955	0.76583
1153.421	0.89635	0.90443	0.89731	0.87903	0.83321	0.81534	0.77585	0.77543	0.7616
1153.642	0.89326	0.90147	0.89435	0.87584	0.82956	0.8115	0.77171	0.7713	0.75738
1153.862	0.89017	0.89851	0.89139	0.87264	0.82592	0.80768	0.76759	0.76719	0.75317
1154.083	0.88705	0.89552	0.8884	0.86942	0.82225	0.80383	0.76344	0.76306	0.74895
1154.304	0.88393	0.89252	0.8854	0.86619	0.81858	0.79999	0.7593	0.75894	0.74473
1154.525	0.88079	0.88951	0.88238	0.86296	0.81491	0.79614	0.75517	0.75482	0.74053
1154.746	0.87766	0.88649	0.87936	0.85972	0.81123	0.79229	0.75104	0.75071	0.73633
1154.967	0.87452	0.88347	0.87634	0.85648	0.80756	0.78845	0.74692	0.7466	0.73215
1155.187	0.87139	0.88047	0.87333	0.85326	0.80391	0.78463	0.74283	0.74253	0.72799
1155.408	0.86824	0.87744	0.87029	0.85002	0.80025	0.78079	0.73873	0.73844	0.72383
1155.629	0.86509	0.87441	0.86726	0.84678	0.79659	0.77697	0.73464	0.73437	0.71968
1155.85	0.86193	0.87138	0.86422	0.84354	0.79293	0.77314	0.73056	0.7303	0.71555
1156.07	0.85878	0.86836	0.86118	0.84032	0.7893	0.76935	0.72651	0.72627	0.71144
1156.291	0.85561	0.86533	0.85814	0.83709	0.78565	0.76554	0.72246	0.72223	0.70733
1156.511	0.85245	0.8623	0.85509	0.83386	0.78201	0.76176	0.71843	0.71822	0.70325
1156.732	0.84926	0.85925	0.85203	0.83063	0.77837	0.75796	0.71439	0.71421	0.69917
1156.952	0.84608	0.8562	0.84898	0.8274	0.77474	0.75419	0.71039	0.71023	0.69512
1157.173	0.84289	0.85314	0.84592	0.82417	0.7711	0.75041	0.70638	0.70624	0.69107
1157.393	0.8397	0.85009	0.84286	0.82095	0.76749	0.74666	0.7024	0.70229	0.68705
1157.614	0.83651	0.84702	0.8398	0.81772	0.76387	0.74291	0.69842	0.69834	0.68304
1157.834	0.83333	0.84397	0.83675	0.81451	0.76027	0.73918	0.69448	0.69443	0.67906
1158.055	0.83014	0.84091	0.83369	0.8113	0.75667	0.73546	0.69054	0.69052	0.67509
1158.275	0.82697	0.83786	0.83064	0.8081	0.7531	0.73176	0.68664	0.68665	0.67116
1158.495	0.8238	0.83481	0.8276	0.80492	0.74954	0.72809	0.68275	0.6828	0.66724
1158.716	0.82062	0.83175	0.82454	0.80172	0.74598	0.72441	0.67888	0.67896	0.66334
1158.936	0.81745	0.82869	0.82149	0.79854	0.74244	0.72076	0.67504	0.67515	0.65947
1159.156	0.81429	0.82564	0.81845	0.79537	0.73892	0.71713	0.67121	0.67136	0.65562
1159.376	0.81111	0.82257	0.81539	0.79219	0.7354	0.71352	0.66741	0.66759	0.65179
1159.596	0.80793	0.81949	0.81233	0.78901	0.7319	0.70991	0.66362	0.66383	0.64798
1159.816	0.80473	0.81639	0.80925	0.78582	0.72839	0.70631	0.65985	0.66009	0.64418
1160.037	0.8015	0.81326	0.80615	0.78262	0.72487	0.7027	0.65608	0.65634	0.64038
1160.257	0.79826	0.81013	0.80305	0.77942	0.72138	0.69911	0.65234	0.65262	0.63662
1160.477	0.79502	0.80699	0.79995	0.77623	0.71788	0.69554	0.64861	0.64891	0.63286
1160.697	0.79178	0.80385	0.79684	0.77303	0.7144	0.69197	0.6449	0.64522	0.62913
1160.917	0.78853	0.8007	0.79373	0.76984	0.71092	0.68841	0.6412	0.64155	0.62541
1161.137	0.78528	0.79755	0.79063	0.76665	0.70745	0.68487	0.63751	0.63789	0.6217
1161.356	0.78204	0.79442	0.78754	0.76348	0.704	0.68135	0.63385	0.63425	0.61802
1161.576	0.77879	0.79127	0.78443	0.7603	0.70053	0.67781	0.63019	0.63062	0.61433
1161.796	0.77553	0.78811	0.78132	0.7571	0.69707	0.67428	0.62653	0.62698	0.61065
1162.016	0.77225	0.78493	0.7782	0.7539	0.69359	0.67075	0.62287	0.62336	0.60698
1162.236	0.76896	0.78174	0.77506	0.75068	0.69011	0.66721	0.61922	0.61973	0.6033
1162.456	0.76564	0.77852	0.77189	0.74744	0.68662	0.66366	0.61556	0.6161	0.59963
1162.675	0.76232	0.7753	0.76873	0.74421	0.68314	0.66012	0.61192	0.61249	0.59597
1162.895	0.75897	0.77204	0.76552	0.74094	0.67963	0.65656	0.60827	0.60887	0.5923
1163.115	0.75559	0.76876	0.76229	0.73766	0.6761	0.653	0.60461	0.60523	0.58863
1163.334	0.75221	0.76547	0.75906	0.73438	0.67259	0.64944	0.60097	0.60162	0.58498
1163.554	0.74877	0.76213	0.75577	0.73105	0.66904	0.64585	0.59731	0.59798	0.58131
1163.774	0.74529	0.75875	0.75244	0.7277	0.66547	0.64224	0.59365	0.59433	0.57763
1163.993	0.74178	0.75535	0.74909	0.72433	0.6619	0.63864	0.59	0.5907	0.57398
1164.213	0.73822	0.75189	0.74569	0.72093	0.6583	0.63501	0.58633	0.58705	0.57032
1164.432	0.73464	0.74841	0.74227	0.71752	0.6547	0.63139	0.58268	0.58342	0.56667
1164.652	0.73099	0.74486	0.73879	0.71407	0.65108	0.62774	0.57902	0.57976	0.56302
1164.871	0.72732	0.74127	0.73528	0.71061	0.64745	0.62409	0.57537	0.57612	0.55939
1165.09	0.72359	0.73764	0.73174	0.70713	0.64381	0.62044	0.57172	0.57249	0.55576
1165.31	0.71981	0.73393	0.72814	0.70361	0.64013	0.61675	0.56806	0.56884	0.55213
1165.529	0.716	0.73021	0.72452	0.70009	0.63647	0.61308	0.56442	0.56521	0.54852
1165.748	0.71215	0.72644	0.72087	0.69655	0.63279	0.60939	0.56079	0.56158	0.54492
1165.968	0.70825	0.72261	0.71717	0.69299	0.62909	0.60569	0.55714	0.55794	0.54132
1166.187	0.70434	0.71877	0.71347	0.68942	0.6254	0.60201	0.55352	0.55434	0.53776
1166.406	0.7004	0.71491	0.70974	0.68585	0.62171	0.59832	0.54992	0.55074	0.53421
1166.625	0.69645	0.71102	0.706	0.68228	0.61803	0.59465	0.54633	0.54716	0.53068
1166.844	0.69248	0.70711	0.70225	0.67871	0.61435	0.59098	0.54275	0.5436	0.52718
1167.064	0.68849	0.70318	0.69847	0.67512	0.61067	0.58731	0.53919	0.54004	0.52369
1167.283	0.68452	0.69926	0.69471	0.67156	0.60703	0.58368	0.53566	0.53653	0.52024
1167.502	0.68057	0.69534	0.69096	0.66801	0.60341	0.58006	0.53216	0.53305	0.51682
1167.721	0.67662	0.69144	0.68722	0.66449	0.59981	0.57648	0.5287	0.5296	0.51344
1167.94	0.67271	0.68756	0.6835	0.66098	0.59625	0.57292	0.52526	0.52618	0.5101
1168.159	0.66883	0.6837	0.67981	0.65751	0.59272	0.5694	0.52187	0.52281	0.5068
1168.378	0.66499	0.67989	0.67616	0.65408	0.58923	0.56592	0.51852	0.51947	0.50354
1168.597	0.6612	0.67611	0.67255	0.65069	0.58579	0.56248	0.5152	0.51619	0.50033
1168.815	0.65748	0.67239	0.669	0.64734	0.58241	0.5591	0.51195	0.51296	0.49717
1168.805	0.65764	0.67255	0.66916	0.64749	0.58255	0.55924	0.51209	0.5131	0.49731
1169.033	0.65379	0.66871	0.6655	0.64404	0.57907	0.55575	0.50874	0.50977	0.49405
1169.26	0.65002	0.66494	0.66191	0.64065	0.57564	0.55232	0.50544	0.50651	0.49086
1169.488	0.64628	0.6612	0.65835	0.63729	0.57226	0.54892	0.50218	0.50328	0.48771
1169.716	0.64261	0.65752	0.65485	0.63398	0.56892	0.54557	0.49896	0.5001	0.48459
1169.943	0.639	0.65391	0.65142	0.63074	0.56564	0.54228	0.49581	0.49698	0.48154
1170.171	0.63545	0.65035	0.64804	0.62753	0.56241	0.53903	0.49268	0.4939	0.47852
1170.399	0.63197	0.64686	0.64472	0.62437	0.55922	0.53582	0.4896	0.49086	0.47554
1170.626	0.62856	0.64345	0.64146	0.62127	0.5561	0.53268	0.48658	0.48788	0.47261
1170.854	0.62519	0.64008	0.63825	0.6182	0.55301	0.52956	0.48358	0.48493	0.46971
1171.081	0.6219	0.63678	0.6351	0.61518	0.54997	0.52651	0.48064	0.48203	0.46686
1171.309	0.61866	0.63353	0.632	0.61219	0.54697	0.52348	0.47772	0.47916	0.46403
1171.536	0.61548	0.63034	0.62895	0.60925	0.54401	0.52052	0.47486	0.47633	0.46125
1171.764	0.61234	0.6272	0.62594	0.60633	0.54109	0.51758	0.47202	0.47353	0.45849
1171.991	0.60927	0.62412	0.62299	0.60345	0.53821	0.51469	0.46922	0.47077	0.45577
1172.219	0.60623	0.62107	0.62006	0.60059	0.53535	0.51182	0.46645	0.46803	0.45307
1172.446	0.60326	0.61809	0.61719	0.59777	0.53253	0.50901	0.46372	0.46533	0.4504
1172.673	0.60033	0.61516	0.61437	0.59498	0.52975	0.50622	0.46102	0.46265	0.44777
1172.901	0.59744	0.61226	0.61157	0.5922	0.52699	0.50346	0.45834	0.46	0.44515
1173.128	0.59461	0.60942	0.60882	0.58946	0.52426	0.50075	0.4557	0.45738	0.44256
1173.355	0.59181	0.60662	0.60611	0.58674	0.52156	0.49806	0.45308	0.45479	0.44
1173.583	0.58903	0.60384	0.6034	0.58402	0.51888	0.49538	0.45048	0.45221	0.43745
1173.81	0.58629	0.6011	0.60073	0.58132	0.51623	0.49275	0.44791	0.44967	0.43493
1174.037	0.58358	0.59838	0.59808	0.57864	0.51359	0.49013	0.44537	0.44714	0.43243
1174.264	0.58087	0.59568	0.59543	0.57597	0.51098	0.48754	0.44284	0.44463	0.42995
1174.491	0.57816	0.59298	0.59279	0.57331	0.50837	0.48496	0.44034	0.44214	0.42749
1174.719	0.57544	0.59026	0.59012	0.57063	0.50576	0.48238	0.43784	0.43965	0.42503
1174.946	0.57273	0.58755	0.58747	0.56796	0.50317	0.47982	0.43536	0.43718	0.4226
1175.173	0.57002	0.58484	0.5848	0.5653	0.50058	0.47727	0.43289	0.43473	0.42017
1175.4	0.5673	0.58213	0.58213	0.56263	0.498	0.47473	0.43044	0.43228	0.41776
1175.627	0.56456	0.5794	0.57944	0.55996	0.49541	0.47219	0.42799	0.42984	0.41536
1175.854	0.5618	0.57665	0.57673	0.55728	0.49282	0.46965	0.42555	0.4274	0.41297
1176.081	0.55902	0.57388	0.574	0.55458	0.49022	0.4671	0.42311	0.42496	0.41057
1176.308	0.55621	0.57109	0.57124	0.55186	0.48761	0.46456	0.42068	0.42253	0.40819
1176.535	0.55339	0.56827	0.56846	0.54913	0.48499	0.462	0.41824	0.42009	0.4058
1176.762	0.55055	0.56544	0.56566	0.54639	0.48237	0.45944	0.41581	0.41765	0.40342
1176.989	0.5477	0.5626	0.56284	0.54364	0.47973	0.45688	0.41338	0.41521	0.40104
1177.215	0.54484	0.55974	0.56002	0.54089	0.47709	0.45432	0.41095	0.41279	0.39866
1177.442	0.54196	0.55686	0.55717	0.53811	0.47444	0.45174	0.40851	0.41034	0.39628
1177.669	0.53907	0.55397	0.55431	0.53532	0.47177	0.44915	0.40607	0.4079	0.39388
1177.896	0.53617	0.55106	0.55144	0.53252	0.46909	0.44655	0.40362	0.40545	0.39149
1178.123	0.53326	0.54815	0.54856	0.52971	0.46641	0.44395	0.40117	0.40301	0.38909
1178.349	0.53036	0.54524	0.54568	0.52691	0.46374	0.44135	0.39872	0.40056	0.38669
1178.576	0.52743	0.54232	0.54278	0.52408	0.46104	0.43873	0.39625	0.39811	0.38428
1178.803	0.5245	0.53938	0.53988	0.52124	0.45834	0.43611	0.39377	0.39564	0.38186
1179.029	0.52157	0.53645	0.53697	0.5184	0.45564	0.43348	0.3913	0.39318	0.37944
1179.256	0.51862	0.5335	0.53404	0.51554	0.45292	0.43083	0.3888	0.39071	0.377
1179.483	0.51565	0.53053	0.53109	0.51266	0.4502	0.42817	0.38629	0.38822	0.37456
1179.709	0.5127	0.52758	0.52816	0.50979	0.44748	0.42552	0.38379	0.38574	0.37212
1179.936	0.50973	0.5246	0.5252	0.5069	0.44475	0.42285	0.38127	0.38325	0.36966
1180.162	0.50678	0.52164	0.52226	0.50402	0.44203	0.42019	0.37876	0.38077	0.36721
1180.389	0.50381	0.51866	0.51931	0.50112	0.4393	0.41752	0.37624	0.37827	0.36475
1180.615	0.50085	0.51569	0.51637	0.49824	0.43658	0.41486	0.37373	0.37579	0.36231
1180.842	0.49789	0.51271	0.51342	0.49534	0.43384	0.41218	0.3712	0.3733	0.35985
1181.068	0.49494	0.50975	0.51048	0.49245	0.43112	0.40952	0.36869	0.37082	0.35741
1181.295	0.49198	0.50677	0.50754	0.48956	0.42839	0.40686	0.36618	0.36833	0.35496
1181.521	0.48905	0.50382	0.50463	0.48669	0.42568	0.40421	0.36368	0.36587	0.35253
1181.747	0.48612	0.50087	0.50173	0.48382	0.42297	0.40158	0.36119	0.36341	0.35011
1181.974	0.48318	0.49791	0.49882	0.48095	0.42026	0.39894	0.35871	0.36095	0.34768
1182.2	0.48026	0.49497	0.49594	0.47809	0.41757	0.39632	0.35624	0.35852	0.34528
1182.426	0.47735	0.49204	0.49306	0.47524	0.41489	0.39371	0.35379	0.35609	0.3429
1182.653	0.47444	0.48911	0.4902	0.47239	0.41221	0.39111	0.35134	0.35367	0.34051
1182.879	0.47156	0.48621	0.48736	0.46956	0.40956	0.38854	0.34892	0.35128	0.33816
1183.105	0.46869	0.48332	0.48455	0.46675	0.40693	0.38599	0.34652	0.3489	0.33582
1183.331	0.46585	0.48046	0.48175	0.46396	0.40432	0.38347	0.34415	0.34655	0.3335
1183.557	0.46304	0.47762	0.47898	0.46118	0.40174	0.38097	0.34179	0.34421	0.33121
1183.783	0.46025	0.4748	0.47624	0.45843	0.39918	0.3785	0.33947	0.34191	0.32894
1184.01	0.45748	0.472	0.47351	0.45569	0.39663	0.37604	0.33716	0.33961	0.32669
1184.236	0.45475	0.46924	0.47081	0.45298	0.39413	0.37362	0.33489	0.33736	0.32448
1184.462	0.45205	0.4665	0.46814	0.4503	0.39165	0.37124	0.33264	0.33513	0.3223
1184.688	0.44937	0.46377	0.46549	0.44764	0.3892	0.36887	0.33043	0.33292	0.32014
1184.914	0.44671	0.46107	0.46285	0.44501	0.38678	0.36654	0.32824	0.33074	0.31802
1185.14	0.44407	0.45838	0.46024	0.44239	0.38438	0.36423	0.32608	0.32859	0.31592
1185.366	0.44145	0.45571	0.45764	0.4398	0.382	0.36195	0.32395	0.32646	0.31385
1185.592	0.43884	0.45306	0.45505	0.43723	0.37965	0.35969	0.32185	0.32436	0.31181
1185.817	0.43626	0.45042	0.45249	0.43468	0.37733	0.35746	0.31978	0.32229	0.3098
1186.043	0.43368	0.44779	0.44994	0.43215	0.37502	0.35524	0.31773	0.32023	0.30781
1186.269	0.43112	0.44518	0.4474	0.42965	0.37273	0.35305	0.3157	0.31821	0.30585
1186.495	0.42858	0.44259	0.44489	0.42716	0.37047	0.35088	0.31371	0.3162	0.30391
1186.721	0.42607	0.44002	0.4424	0.42471	0.36824	0.34874	0.31174	0.31423	0.30201
1186.946	0.42359	0.4375	0.43996	0.4223	0.36604	0.34664	0.3098	0.31229	0.30014
1187.172	0.42114	0.435	0.43753	0.41991	0.36387	0.34456	0.30789	0.31038	0.29829
1187.398	0.41872	0.43253	0.43514	0.41756	0.36173	0.34251	0.30601	0.3085	0.29647
1187.624	0.41634	0.4301	0.43277	0.41523	0.35962	0.34048	0.30415	0.30664	0.29468
1187.849	0.414	0.42772	0.43046	0.41296	0.35755	0.3385	0.30233	0.30482	0.29292
1188.075	0.41169	0.42536	0.42816	0.4107	0.3555	0.33653	0.30053	0.30302	0.29119
1188.301	0.40941	0.42305	0.4259	0.40849	0.35348	0.3346	0.29875	0.30125	0.28948
1188.526	0.40719	0.42079	0.42368	0.40632	0.3515	0.3327	0.29701	0.29952	0.2878
1188.752	0.405	0.41855	0.42149	0.40417	0.34955	0.33083	0.29528	0.2978	0.28614
1188.977	0.40285	0.41635	0.41933	0.40206	0.34762	0.32898	0.29358	0.29612	0.28451
1189.203	0.40071	0.41416	0.41718	0.39996	0.34571	0.32715	0.29189	0.29444	0.28289
1189.428	0.39859	0.41199	0.41505	0.39789	0.34382	0.32533	0.29023	0.29279	0.2813
1189.654	0.39648	0.40982	0.41292	0.39582	0.34194	0.32353	0.28857	0.29114	0.27971
1189.879	0.39439	0.40768	0.41082	0.39378	0.34008	0.32175	0.28694	0.28952	0.27814
1190.104	0.39231	0.40555	0.40873	0.39175	0.33823	0.31999	0.28532	0.28791	0.27659
1190.33	0.39023	0.40342	0.40664	0.38973	0.33639	0.31823	0.2837	0.2863	0.27504
1190.555	0.38818	0.40131	0.40458	0.38774	0.33458	0.31649	0.28211	0.28472	0.27352
1190.781	0.38613	0.39922	0.40252	0.38575	0.33277	0.31477	0.28053	0.28315	0.272
1191.006	0.38412	0.39716	0.4005	0.3838	0.33099	0.31307	0.27897	0.2816	0.2705
1191.231	0.38213	0.39513	0.3985	0.38187	0.32923	0.31139	0.27742	0.28006	0.26902
1191.456	0.38016	0.39313	0.39653	0.37996	0.3275	0.30973	0.2759	0.27855	0.26755
1191.682	0.37821	0.39114	0.39458	0.37806	0.32577	0.30808	0.27438	0.27705	0.26609
1191.907	0.37629	0.38919	0.39266	0.3762	0.32407	0.30646	0.27288	0.27557	0.26466
1192.132	0.37439	0.38727	0.39076	0.37435	0.32239	0.30486	0.2714	0.2741	0.26323
1192.357	0.37252	0.38537	0.38888	0.37253	0.32073	0.30327	0.26994	0.27265	0.26183
1192.582	0.37068	0.38349	0.38703	0.37073	0.31908	0.3017	0.26849	0.27122	0.26043
1192.807	0.36885	0.38164	0.38519	0.36895	0.31745	0.30015	0.26705	0.2698	0.25905
1193.032	0.36704	0.3798	0.38336	0.36718	0.31583	0.29861	0.26563	0.26839	0.25768
1193.257	0.36524	0.37796	0.38153	0.36542	0.31422	0.29708	0.26421	0.26698	0.25631
1193.482	0.36344	0.37612	0.3797	0.36366	0.31261	0.29555	0.2628	0.26558	0.25495
1193.707	0.36162	0.37427	0.37786	0.36189	0.311	0.29402	0.2614	0.26417	0.2536
1193.932	0.3598	0.3724	0.376	0.36012	0.30938	0.29249	0.26	0.26277	0.25224
1194.157	0.35795	0.37052	0.37412	0.35832	0.30775	0.29095	0.25859	0.26136	0.25088
1194.382	0.35609	0.36861	0.37223	0.35652	0.30613	0.28941	0.25719	0.25994	0.24952
1194.607	0.3542	0.36669	0.37032	0.3547	0.30449	0.28786	0.2558	0.25852	0.24817
1194.832	0.35231	0.36475	0.36841	0.35287	0.30286	0.28632	0.2544	0.25711	0.24681
1195.057	0.35042	0.36282	0.3665	0.35104	0.30123	0.28478	0.25301	0.25569	0.24546
1195.281	0.34855	0.3609	0.36461	0.34923	0.29962	0.28326	0.25164	0.25429	0.24412
1195.506	0.34668	0.35899	0.36272	0.34742	0.29802	0.28174	0.25028	0.2529	0.24279
1195.731	0.34484	0.3571	0.36085	0.34563	0.29643	0.28023	0.24892	0.25152	0.24148
1195.956	0.34303	0.35523	0.35901	0.34386	0.29486	0.27875	0.24758	0.25016	0.24017
1196.18	0.34125	0.35339	0.3572	0.34211	0.29332	0.27728	0.24626	0.24882	0.23889
1196.405	0.33948	0.35156	0.3554	0.34038	0.29179	0.27582	0.24495	0.24748	0.23761
1196.63	0.33774	0.34976	0.35362	0.33866	0.29027	0.27438	0.24365	0.24616	0.23635
1196.854	0.33603	0.34798	0.35187	0.33696	0.28878	0.27296	0.24236	0.24486	0.23511
1197.079	0.33433	0.3462	0.35012	0.33527	0.2873	0.27154	0.24108	0.24356	0.23387
1197.303	0.33267	0.34446	0.34839	0.33361	0.28584	0.27014	0.23982	0.24228	0.23265
1197.528	0.33102	0.34272	0.34668	0.33196	0.28439	0.26875	0.23856	0.24102	0.23144
1197.752	0.3294	0.34102	0.34499	0.33033	0.28297	0.26738	0.23732	0.23977	0.23025
1197.977	0.32779	0.33932	0.34331	0.3287	0.28155	0.26602	0.23609	0.23852	0.22907
1198.201	0.32619	0.33763	0.34165	0.3271	0.28015	0.26467	0.23488	0.2373	0.2279
1198.426	0.3246	0.33595	0.33998	0.32549	0.27875	0.26332	0.23366	0.23607	0.22673
1198.65	0.32302	0.33428	0.33832	0.32389	0.27736	0.26199	0.23247	0.23486	0.22558
1198.875	0.32144	0.33261	0.33667	0.3223	0.27598	0.26066	0.23127	0.23365	0.22443
1199.099	0.31987	0.33095	0.33502	0.32071	0.27461	0.25934	0.23009	0.23245	0.22329
1199.323	0.3183	0.3293	0.33338	0.31913	0.27324	0.25803	0.22891	0.23126	0.22216
1199.548	0.31673	0.32765	0.33175	0.31755	0.27188	0.25672	0.22775	0.23007	0.22104
1199.772	0.31518	0.32602	0.33013	0.31599	0.27054	0.25544	0.2266	0.22891	0.21993
1199.996	0.31365	0.32442	0.32854	0.31445	0.26922	0.25417	0.22546	0.22775	0.21883
1200.22	0.31215	0.32285	0.32698	0.31294	0.26792	0.25292	0.22434	0.22662	0.21775
1200.444	0.31068	0.32131	0.32544	0.31145	0.26664	0.25169	0.22323	0.2255	0.21669
1200.669	0.30924	0.31981	0.32394	0.30999	0.26538	0.25048	0.22214	0.22441	0.21564
1200.893	0.30785	0.31836	0.32249	0.30858	0.26416	0.24931	0.22108	0.22334	0.21461
1201.117	0.30651	0.31697	0.32108	0.3072	0.26297	0.24816	0.22003	0.22229	0.21361
1201.341	0.3052	0.31562	0.31971	0.30586	0.2618	0.24704	0.21901	0.22127	0.21262
1201.565	0.30392	0.3143	0.31836	0.30455	0.26066	0.24593	0.218	0.22026	0.21165
1201.789	0.30267	0.31301	0.31705	0.30326	0.25953	0.24484	0.217	0.21927	0.2107
1202.013	0.30144	0.31174	0.31575	0.30199	0.25842	0.24377	0.21601	0.2183	0.20975
1202.237	0.30022	0.31048	0.31446	0.30073	0.25732	0.24271	0.21504	0.21733	0.20881
1202.461	0.299	0.30924	0.31317	0.29948	0.25622	0.24165	0.21407	0.21637	0.20788
1202.685	0.29779	0.30799	0.31189	0.29823	0.25513	0.2406	0.2131	0.21541	0.20696
1202.909	0.29657	0.30675	0.31062	0.29699	0.25404	0.23955	0.21215	0.21446	0.20604
1203.133	0.29535	0.30551	0.30933	0.29574	0.25295	0.2385	0.21119	0.21351	0.20512
1203.356	0.29411	0.30426	0.30805	0.2945	0.25186	0.23746	0.21024	0.21256	0.2042
1203.58	0.29286	0.303	0.30675	0.29324	0.25077	0.2364	0.20929	0.21161	0.20328
1203.804	0.2916	0.30173	0.30544	0.29198	0.24967	0.23535	0.20834	0.21066	0.20236
1204.028	0.29033	0.30045	0.30413	0.29071	0.24857	0.2343	0.20739	0.2097	0.20145
1204.251	0.28906	0.29918	0.30283	0.28945	0.24748	0.23326	0.20645	0.20876	0.20054
1204.475	0.28779	0.29791	0.30153	0.28819	0.24638	0.23222	0.20552	0.20782	0.19963
1204.699	0.28653	0.29665	0.30024	0.28695	0.2453	0.23119	0.20459	0.20689	0.19873
1204.922	0.2853	0.2954	0.29897	0.28572	0.24423	0.23017	0.20367	0.20597	0.19784
1205.146	0.28407	0.29417	0.29772	0.2845	0.24316	0.22917	0.20276	0.20506	0.19695
1205.37	0.28286	0.29295	0.29648	0.2833	0.24211	0.22818	0.20185	0.20416	0.19608
1205.593	0.28167	0.29174	0.29527	0.28211	0.24108	0.2272	0.20096	0.20328	0.19521
1205.817	0.28049	0.29054	0.29405	0.28093	0.24004	0.22622	0.20007	0.2024	0.19435
1206.04	0.27932	0.28936	0.29286	0.27977	0.23902	0.22526	0.19919	0.20152	0.1935
1206.264	0.27816	0.28817	0.29166	0.2786	0.238	0.2243	0.19831	0.20065	0.19265
1206.487	0.27701	0.28699	0.29048	0.27745	0.237	0.22335	0.19743	0.19979	0.19181
1206.711	0.27587	0.28582	0.28931	0.27631	0.23599	0.22241	0.19656	0.19894	0.19097
1206.934	0.27475	0.28466	0.28815	0.27519	0.235	0.22148	0.1957	0.19809	0.19014
1207.157	0.27365	0.28352	0.28701	0.27408	0.23402	0.22055	0.19485	0.19725	0.18932
1207.381	0.27256	0.28238	0.28587	0.27298	0.23305	0.21964	0.194	0.19641	0.18851
1207.604	0.27149	0.28127	0.28475	0.27189	0.23209	0.21874	0.19316	0.19559	0.1877
1207.827	0.27043	0.28016	0.28365	0.27082	0.23113	0.21784	0.19233	0.19477	0.1869
1208.051	0.26937	0.27906	0.28254	0.26975	0.23018	0.21694	0.1915	0.19396	0.1861
1208.274	0.26832	0.27797	0.28145	0.26869	0.22924	0.21606	0.19068	0.19315	0.1853
1208.497	0.26727	0.27687	0.28034	0.26763	0.22829	0.21517	0.18986	0.19235	0.18451
1208.72	0.26621	0.27575	0.27924	0.26656	0.22735	0.21428	0.18904	0.19154	0.18372
1208.943	0.26514	0.27463	0.27812	0.26549	0.2264	0.21339	0.18822	0.19073	0.18292
1209.167	0.26406	0.27348	0.27698	0.26441	0.22544	0.21249	0.1874	0.18992	0.18212
1209.39	0.26296	0.27233	0.27584	0.26333	0.22448	0.21159	0.18658	0.1891	0.18132
1209.613	0.26186	0.27116	0.27469	0.26224	0.22352	0.21069	0.18576	0.18829	0.18052
1209.836	0.26074	0.26998	0.27353	0.26114	0.22256	0.20979	0.18494	0.18747	0.17972
1210.059	0.25962	0.26879	0.27236	0.26004	0.2216	0.20889	0.18412	0.18665	0.17892
1210.282	0.25848	0.26759	0.27118	0.25894	0.22063	0.20798	0.1833	0.18583	0.17812
1210.505	0.25733	0.26639	0.27	0.25784	0.21967	0.20708	0.18248	0.18501	0.17733
1210.728	0.25618	0.26519	0.26882	0.25673	0.21871	0.20617	0.18166	0.18419	0.17654
1210.951	0.25503	0.264	0.26765	0.25564	0.21775	0.20527	0.18085	0.18337	0.17575
1211.174	0.25387	0.26282	0.26648	0.25454	0.2168	0.20438	0.18004	0.18256	0.17496
1211.396	0.25272	0.26164	0.26532	0.25344	0.21585	0.20348	0.17924	0.18175	0.17418
1211.619	0.25155	0.26045	0.26414	0.25234	0.2149	0.20259	0.17843	0.18093	0.1734
1211.842	0.25038	0.25926	0.26297	0.25124	0.21394	0.20169	0.17763	0.18011	0.17262
1212.065	0.24921	0.25808	0.2618	0.25013	0.21299	0.20079	0.17683	0.1793	0.17184
1212.287	0.24805	0.25691	0.26064	0.24903	0.21205	0.1999	0.17604	0.17849	0.17107
1212.51	0.24689	0.25574	0.25948	0.24794	0.2111	0.19901	0.17525	0.17768	0.1703
1212.733	0.24574	0.25458	0.25832	0.24685	0.21017	0.19813	0.17446	0.17687	0.16953
1212.956	0.2446	0.25344	0.25718	0.24577	0.20924	0.19725	0.17369	0.17607	0.16877
1213.178	0.24349	0.25232	0.25606	0.24471	0.20832	0.19638	0.17292	0.17528	0.16802
1213.401	0.24238	0.2512	0.25493	0.24365	0.20741	0.19552	0.17215	0.17449	0.16728
1213.623	0.24128	0.25008	0.25381	0.24259	0.20649	0.19466	0.17139	0.17371	0.16653
1213.846	0.24018	0.24895	0.25268	0.24153	0.20558	0.1938	0.17063	0.17292	0.16579
1214.068	0.23908	0.24781	0.25155	0.24046	0.20467	0.19294	0.16988	0.17213	0.16505
1214.291	0.23799	0.24668	0.25042	0.23939	0.20375	0.19209	0.16912	0.17134	0.16431
1214.513	0.2369	0.24555	0.2493	0.23833	0.20285	0.19124	0.16837	0.17056	0.16358
1214.736	0.23581	0.24441	0.24818	0.23727	0.20194	0.1904	0.16763	0.16978	0.16285
1214.958	0.23473	0.2433	0.24708	0.23621	0.20105	0.18957	0.16689	0.16901	0.16213
1215.181	0.23366	0.24219	0.24598	0.23517	0.20016	0.18875	0.16615	0.16824	0.16141
1215.403	0.23261	0.24109	0.2449	0.23413	0.19929	0.18794	0.16543	0.16748	0.16071
1215.625	0.23158	0.24002	0.24385	0.23312	0.19843	0.18714	0.16471	0.16673	0.16001
1215.848	0.23056	0.23896	0.2428	0.23212	0.19758	0.18635	0.164	0.16599	0.15932
1216.07	0.22957	0.23794	0.24179	0.23114	0.19675	0.18559	0.1633	0.16527	0.15864
1216.292	0.22862	0.23695	0.24081	0.2302	0.19594	0.18484	0.16262	0.16456	0.15797
1216.514	0.2277	0.23599	0.23986	0.22928	0.19516	0.1841	0.16195	0.16387	0.15732
1216.737	0.22681	0.23507	0.23894	0.22839	0.19438	0.18338	0.16129	0.16319	0.15668
1216.959	0.22596	0.23419	0.23806	0.22753	0.19364	0.18269	0.16064	0.16253	0.15606
1217.181	0.22515	0.23335	0.2372	0.2267	0.19291	0.182	0.16001	0.16189	0.15545
1217.403	0.22437	0.23253	0.23637	0.22589	0.1922	0.18134	0.15939	0.16126	0.15485
1217.625	0.22361	0.23173	0.23555	0.2251	0.1915	0.18067	0.15877	0.16064	0.15425
1217.847	0.22287	0.23094	0.23474	0.22432	0.19081	0.18002	0.15817	0.16003	0.15366
1218.069	0.22214	0.23016	0.23395	0.22355	0.19012	0.17937	0.15756	0.15942	0.15308
1218.291	0.22142	0.22938	0.23316	0.22279	0.18944	0.17872	0.15696	0.15882	0.1525
1218.513	0.2207	0.2286	0.23236	0.22203	0.18876	0.17807	0.15637	0.15822	0.15192
1218.735	0.21999	0.22781	0.23156	0.22128	0.18807	0.17741	0.15577	0.15761	0.15135
1218.957	0.21926	0.22701	0.23076	0.22051	0.18738	0.17676	0.15517	0.15701	0.15077
1219.179	0.21853	0.2262	0.22994	0.21975	0.18669	0.1761	0.15458	0.1564	0.15019
1219.401	0.21778	0.22538	0.22912	0.21898	0.186	0.17543	0.15398	0.15578	0.14961
1219.622	0.21704	0.22456	0.22829	0.21821	0.18531	0.17477	0.15338	0.15517	0.14903
1219.844	0.21627	0.22373	0.22745	0.21742	0.18461	0.1741	0.15278	0.15455	0.14845
1220.066	0.2155	0.22289	0.2266	0.21664	0.1839	0.17343	0.15218	0.15393	0.14786
1220.288	0.21471	0.22204	0.22575	0.21584	0.1832	0.17275	0.15157	0.15331	0.14728
1220.509	0.21391	0.2212	0.2249	0.21504	0.18249	0.17207	0.15097	0.15269	0.14669
1220.731	0.2131	0.22034	0.22404	0.21424	0.18178	0.17139	0.15037	0.15206	0.1461
1220.953	0.21229	0.21949	0.22318	0.21343	0.18107	0.17071	0.14977	0.15144	0.14551
1221.174	0.21149	0.21865	0.22233	0.21263	0.18037	0.17003	0.14917	0.15082	0.14493
1221.396	0.21068	0.21782	0.22148	0.21184	0.17967	0.16936	0.14857	0.1502	0.14435
1221.618	0.20989	0.217	0.22065	0.21105	0.17898	0.16869	0.14798	0.14959	0.14377
1221.839	0.20911	0.21619	0.21982	0.21028	0.17829	0.16803	0.14739	0.14898	0.1432
1222.061	0.20833	0.21539	0.219	0.20951	0.1776	0.16737	0.14681	0.14838	0.14262
1222.282	0.20757	0.2146	0.21819	0.20875	0.17692	0.16672	0.14623	0.14779	0.14206
1222.504	0.20682	0.21381	0.21739	0.20799	0.17625	0.16607	0.14565	0.14719	0.14149
1222.725	0.20608	0.21304	0.2166	0.20724	0.17558	0.16543	0.14508	0.14661	0.14093
1222.946	0.20535	0.21227	0.21582	0.20649	0.17492	0.16479	0.14451	0.14602	0.14037
1223.168	0.20461	0.2115	0.21503	0.20574	0.17425	0.16416	0.14393	0.14544	0.13981
1223.389	0.20387	0.21072	0.21425	0.20498	0.17358	0.16352	0.14336	0.14485	0.13925
1223.61	0.20312	0.20992	0.21345	0.20421	0.1729	0.16288	0.14279	0.14427	0.13869
1223.832	0.20235	0.20911	0.21263	0.20342	0.17222	0.16223	0.1422	0.14367	0.13812
1224.053	0.20157	0.20828	0.21181	0.20262	0.17153	0.16158	0.14162	0.14307	0.13755
1224.274	0.20078	0.20745	0.21097	0.20182	0.17084	0.16092	0.14104	0.14246	0.13698
1224.495	0.19998	0.20662	0.21015	0.20102	0.17015	0.16027	0.14046	0.14186	0.13641
1224.717	0.19919	0.20579	0.20932	0.20022	0.16947	0.15963	0.13988	0.14126	0.13584
1224.938	0.1984	0.20497	0.20851	0.19943	0.1688	0.15899	0.1393	0.14067	0.13528
1225.159	0.19763	0.20417	0.20771	0.19865	0.16814	0.15836	0.13873	0.14009	0.13472
1225.38	0.19686	0.20339	0.20692	0.19788	0.16749	0.15775	0.13817	0.13951	0.13417
1225.601	0.19612	0.20262	0.20615	0.19713	0.16685	0.15714	0.13762	0.13894	0.13363
1225.822	0.19539	0.20187	0.2054	0.19639	0.16622	0.15654	0.13707	0.13839	0.13309
1226.043	0.19468	0.20114	0.20466	0.19567	0.16561	0.15596	0.13653	0.13784	0.13256
1226.264	0.19398	0.20043	0.20394	0.19497	0.16501	0.15538	0.13599	0.1373	0.13204
1226.485	0.1933	0.19972	0.20323	0.19427	0.16441	0.15481	0.13546	0.13677	0.13152
1226.706	0.19262	0.19903	0.20253	0.19358	0.16382	0.15424	0.13493	0.13624	0.13101
1226.927	0.19196	0.19834	0.20184	0.19289	0.16323	0.15368	0.13441	0.13572	0.13049
1227.148	0.1913	0.19766	0.20115	0.19221	0.16264	0.15312	0.13389	0.13519	0.12998
1227.369	0.19064	0.19698	0.20046	0.19153	0.16206	0.15256	0.13336	0.13467	0.12947
1227.589	0.18999	0.19629	0.19978	0.19085	0.16147	0.15199	0.13284	0.13415	0.12897
1227.81	0.18932	0.1956	0.19909	0.19016	0.16088	0.15143	0.13232	0.13363	0.12846
1228.031	0.18865	0.1949	0.1984	0.18947	0.16028	0.15086	0.1318	0.1331	0.12795
1228.252	0.18797	0.1942	0.1977	0.18878	0.15968	0.15028	0.13127	0.13257	0.12744
1228.472	0.1873	0.1935	0.197	0.18809	0.15909	0.14971	0.13075	0.13204	0.12693
1228.693	0.18662	0.19281	0.19629	0.18739	0.15849	0.14914	0.13023	0.13151	0.12642
1228.914	0.18594	0.19211	0.19558	0.1867	0.15789	0.14857	0.12972	0.13098	0.12592
1229.134	0.18527	0.19143	0.19488	0.18601	0.1573	0.148	0.1292	0.13046	0.12542
1229.355	0.1846	0.19075	0.19417	0.18533	0.1567	0.14744	0.12869	0.12993	0.12492
1229.575	0.18393	0.19008	0.19347	0.18465	0.15612	0.14688	0.12818	0.12941	0.12442
1229.796	0.18328	0.18941	0.19277	0.18397	0.15553	0.14633	0.12768	0.12889	0.12393
1230.016	0.18263	0.18876	0.19207	0.18331	0.15495	0.14578	0.12718	0.12838	0.12345
1230.237	0.182	0.18811	0.19138	0.18265	0.15438	0.14524	0.12669	0.12786	0.12296
1230.457	0.18138	0.18747	0.1907	0.182	0.15381	0.1447	0.1262	0.12736	0.12249
1230.678	0.18077	0.18685	0.19003	0.18136	0.15325	0.14417	0.12571	0.12686	0.12202
1230.898	0.18018	0.18624	0.18937	0.18073	0.15269	0.14365	0.12523	0.12637	0.12155
1231.118	0.17961	0.18564	0.18872	0.18012	0.15215	0.14314	0.12476	0.12588	0.12109
1231.339	0.17905	0.18506	0.18809	0.17951	0.1516	0.14263	0.12429	0.1254	0.12064
1231.559	0.17851	0.18449	0.18747	0.17892	0.15107	0.14213	0.12383	0.12493	0.12019
1231.779	0.17798	0.18394	0.18686	0.17834	0.15055	0.14164	0.12337	0.12446	0.11975
1231.999	0.17747	0.18339	0.18626	0.17776	0.15003	0.14116	0.12291	0.124	0.1193
1232.22	0.17695	0.18284	0.18567	0.17718	0.1495	0.14067	0.12246	0.12354	0.11886
1232.44	0.17644	0.18229	0.18507	0.1766	0.14899	0.14019	0.122	0.12308	0.11842
1232.66	0.17592	0.18174	0.18448	0.17602	0.14847	0.1397	0.12155	0.12262	0.11798
1232.88	0.1754	0.18118	0.18387	0.17542	0.14794	0.13921	0.1211	0.12215	0.11753
1233.1	0.17485	0.18061	0.18325	0.17482	0.14741	0.13871	0.12063	0.12168	0.11708
1233.32	0.17428	0.18001	0.18261	0.1742	0.14686	0.1382	0.12017	0.1212	0.11663
1233.54	0.1737	0.17941	0.18196	0.17357	0.14632	0.13769	0.1197	0.12072	0.11617
1233.76	0.17311	0.17879	0.1813	0.17294	0.14577	0.13717	0.11923	0.12023	0.11571
1233.98	0.17252	0.17817	0.18064	0.17231	0.14522	0.13666	0.11876	0.11975	0.11524
1234.2	0.17193	0.17756	0.17998	0.17169	0.14467	0.13615	0.11829	0.11926	0.11479
1234.42	0.17134	0.17693	0.17932	0.17106	0.14413	0.13563	0.11783	0.11878	0.11433
1234.64	0.17075	0.17631	0.17866	0.17044	0.14359	0.13512	0.11736	0.1183	0.11387
1234.86	0.17016	0.17567	0.17799	0.16981	0.14305	0.13461	0.11689	0.11781	0.11341
1235.08	0.16956	0.17503	0.17732	0.16918	0.1425	0.13409	0.11642	0.11733	0.11295
1235.299	0.16896	0.17438	0.17665	0.16855	0.14196	0.13357	0.11595	0.11685	0.11249
1235.519	0.16836	0.17372	0.17597	0.16791	0.14141	0.13306	0.11548	0.11636	0.11202
1235.739	0.16774	0.17305	0.17529	0.16727	0.14086	0.13253	0.11501	0.11587	0.11155
1235.959	0.16713	0.17238	0.1746	0.16662	0.14031	0.13201	0.11453	0.11538	0.11109
1236.178	0.16651	0.1717	0.17392	0.16597	0.13975	0.13148	0.11406	0.1149	0.11062
1236.398	0.16587	0.17102	0.17323	0.1653	0.13919	0.13095	0.11358	0.1144	0.11015
1236.618	0.16523	0.17033	0.17253	0.16463	0.13863	0.13042	0.1131	0.11391	0.10967
1236.837	0.16459	0.16965	0.17184	0.16396	0.13807	0.12989	0.11262	0.11341	0.1092
1237.057	0.16394	0.16897	0.17115	0.16328	0.1375	0.12935	0.11214	0.11292	0.10872
1237.276	0.1633	0.16831	0.17047	0.16262	0.13694	0.12883	0.11166	0.11243	0.10825
1237.496	0.16266	0.16765	0.16979	0.16195	0.13639	0.1283	0.11119	0.11194	0.10778
1237.715	0.16202	0.167	0.16912	0.1613	0.13584	0.12778	0.11072	0.11146	0.10732
1237.935	0.16138	0.16636	0.16845	0.16065	0.13529	0.12726	0.11025	0.11098	0.10685
1238.154	0.16076	0.16573	0.16779	0.16001	0.13475	0.12675	0.10979	0.11051	0.1064
1238.373	0.16014	0.16512	0.16715	0.15939	0.13423	0.12625	0.10934	0.11005	0.10595
1238.593	0.15954	0.16452	0.16652	0.15878	0.13371	0.12576	0.1089	0.10959	0.1055
1238.812	0.15896	0.16395	0.16591	0.15819	0.13321	0.12528	0.10846	0.10914	0.10507
1239.031	0.1584	0.16339	0.16531	0.15761	0.13272	0.1248	0.10804	0.1087	0.10464
1239.251	0.15784	0.16283	0.16473	0.15704	0.13223	0.12433	0.10761	0.10827	0.10422
1239.47	0.1573	0.16229	0.16415	0.15648	0.13175	0.12386	0.1072	0.10784	0.1038
1239.689	0.15676	0.16174	0.16359	0.15592	0.13128	0.1234	0.10679	0.10741	0.10339
1239.908	0.15623	0.16121	0.16303	0.15537	0.13081	0.12295	0.10638	0.10699	0.10299
1240.127	0.1557	0.16068	0.16248	0.15483	0.13035	0.12249	0.10598	0.10658	0.10259
1240.347	0.15518	0.16017	0.16194	0.15429	0.1299	0.12204	0.10557	0.10617	0.10219
1240.566	0.15467	0.15966	0.16141	0.15376	0.12945	0.1216	0.10518	0.10577	0.1018
1240.785	0.15416	0.15916	0.16089	0.15324	0.12901	0.12117	0.10479	0.10537	0.10142
1241.004	0.15366	0.15867	0.16038	0.15273	0.12857	0.12074	0.10441	0.10498	0.10104
1241.223	0.15316	0.1582	0.15988	0.15222	0.12814	0.12032	0.10403	0.10459	0.10066
1241.442	0.15268	0.15774	0.1594	0.15173	0.12772	0.11991	0.10365	0.10421	0.10029
1241.661	0.1522	0.15729	0.15892	0.15124	0.12731	0.1195	0.10329	0.10384	0.09993
1241.88	0.15174	0.15686	0.15846	0.15077	0.1269	0.11911	0.10292	0.10347	0.09958
1242.099	0.15129	0.15645	0.158	0.15031	0.1265	0.11872	0.10257	0.10311	0.09923
1242.317	0.15086	0.15604	0.15756	0.14986	0.12611	0.11834	0.10222	0.10276	0.09888
1242.536	0.15043	0.15565	0.15713	0.14942	0.12572	0.11796	0.10187	0.10241	0.09854
1242.755	0.15003	0.15527	0.1567	0.14899	0.12535	0.11759	0.10153	0.10206	0.09821
1242.974	0.14964	0.1549	0.1563	0.14858	0.12498	0.11724	0.1012	0.10173	0.09788
1243.193	0.14928	0.15456	0.15591	0.14819	0.12462	0.11689	0.10088	0.1014	0.09756
1243.411	0.14894	0.15422	0.15554	0.14781	0.12427	0.11655	0.10056	0.10108	0.09725
1243.63	0.14861	0.15389	0.15517	0.14744	0.12392	0.11622	0.10025	0.10076	0.09695
1243.849	0.14828	0.15356	0.15481	0.14708	0.12358	0.11589	0.09993	0.10044	0.09664
1244.067	0.14794	0.15322	0.15444	0.14671	0.12323	0.11556	0.09962	0.10012	0.09633
1244.286	0.14759	0.15286	0.15405	0.14632	0.12287	0.11522	0.0993	0.09979	0.09602
1244.504	0.14722	0.15248	0.15365	0.14592	0.12251	0.11487	0.09898	0.09946	0.0957
1244.723	0.14684	0.15208	0.15323	0.14551	0.12213	0.11452	0.09864	0.09912	0.09538
1244.941	0.14644	0.15166	0.1528	0.14508	0.12174	0.11416	0.09831	0.09877	0.09505
1245.16	0.14602	0.15122	0.15236	0.14464	0.12135	0.11379	0.09797	0.09842	0.09472
1245.378	0.1456	0.15078	0.1519	0.14419	0.12095	0.11342	0.09763	0.09806	0.09439
1245.597	0.14515	0.15031	0.15142	0.14372	0.12053	0.11305	0.09728	0.0977	0.09405
1245.815	0.1447	0.14983	0.15093	0.14323	0.12011	0.11266	0.09692	0.09733	0.0937
1246.033	0.14422	0.14934	0.15043	0.14274	0.11968	0.11227	0.09656	0.09695	0.09335
1246.252	0.14374	0.14883	0.1499	0.14223	0.11924	0.11188	0.0962	0.09657	0.093
1246.47	0.14325	0.14832	0.14937	0.14172	0.1188	0.11148	0.09583	0.09618	0.09265
1246.688	0.14276	0.14781	0.14884	0.14121	0.11835	0.11109	0.09547	0.0958	0.09229
1246.907	0.14227	0.1473	0.1483	0.14071	0.11791	0.1107	0.09511	0.09542	0.09194
1247.125	0.1418	0.14681	0.14778	0.14022	0.11748	0.11032	0.09475	0.09504	0.0916
1247.343	0.14135	0.14633	0.14726	0.13974	0.11706	0.10995	0.0944	0.09467	0.09126
1247.561	0.14091	0.14586	0.14675	0.13927	0.11664	0.10958	0.09406	0.09431	0.09092
1247.779	0.14048	0.14541	0.14625	0.13881	0.11623	0.10922	0.09372	0.09395	0.09059
1247.997	0.14005	0.14497	0.14576	0.13836	0.11583	0.10887	0.09339	0.0936	0.09027
1248.215	0.13963	0.14452	0.14527	0.13791	0.11543	0.10851	0.09306	0.09324	0.08995
1248.433	0.13921	0.14408	0.14478	0.13746	0.11503	0.10816	0.09273	0.09289	0.08963
1248.651	0.13879	0.14363	0.14429	0.137	0.11464	0.10781	0.09241	0.09254	0.0893
1248.869	0.13835	0.14316	0.14379	0.13654	0.11424	0.10745	0.09208	0.09219	0.08898
1249.087	0.1379	0.14269	0.14329	0.13608	0.11383	0.10708	0.09175	0.09183	0.08866
1249.305	0.13744	0.1422	0.14278	0.1356	0.11343	0.10671	0.09142	0.09147	0.08833
1249.523	0.13696	0.1417	0.14226	0.13513	0.11302	0.10633	0.09109	0.09111	0.08801
1249.741	0.13648	0.1412	0.14175	0.13465	0.11262	0.10595	0.09075	0.09075	0.08768
1249.959	0.136	0.14068	0.14123	0.13417	0.11221	0.10557	0.09042	0.0904	0.08735
1250.176	0.13551	0.14017	0.14072	0.1337	0.11181	0.10519	0.09009	0.09004	0.08703
1250.394	0.13502	0.13966	0.14021	0.13322	0.11141	0.10481	0.08977	0.08969	0.08671
1250.612	0.13454	0.13914	0.1397	0.13276	0.11101	0.10443	0.08944	0.08933	0.08639
1250.83	0.13405	0.13864	0.1392	0.1323	0.11062	0.10406	0.08912	0.08899	0.08607
1251.047	0.13358	0.13814	0.13871	0.13185	0.11025	0.10369	0.08881	0.08865	0.08576
1251.265	0.13313	0.13767	0.13823	0.13141	0.10988	0.10333	0.0885	0.08831	0.08545
1251.483	0.13269	0.13721	0.13777	0.13099	0.10952	0.10298	0.08819	0.08799	0.08516
1251.7	0.13227	0.13677	0.13732	0.13058	0.10917	0.10264	0.0879	0.08768	0.08487
1251.918	0.13187	0.13636	0.13689	0.13019	0.10883	0.1023	0.08761	0.08738	0.08458
1252.135	0.13149	0.13597	0.13649	0.12982	0.10851	0.10198	0.08733	0.08709	0.08431
1252.353	0.13114	0.13559	0.13609	0.12946	0.10819	0.10167	0.08706	0.0868	0.08404
1252.57	0.1308	0.13523	0.13571	0.12911	0.10788	0.10137	0.0868	0.08653	0.08379
1252.788	0.13047	0.13488	0.13534	0.12877	0.10758	0.10107	0.08654	0.08627	0.08353
1253.005	0.13015	0.13454	0.13498	0.12843	0.10729	0.10078	0.08628	0.08601	0.08328
1253.222	0.12983	0.1342	0.13463	0.12809	0.10699	0.10048	0.08603	0.08575	0.08303
1253.44	0.12952	0.13386	0.13427	0.12775	0.1067	0.10019	0.08577	0.0855	0.08278
1253.657	0.1292	0.13351	0.13391	0.1274	0.1064	0.0999	0.08552	0.08524	0.08253
1253.874	0.12887	0.13316	0.13355	0.12705	0.1061	0.0996	0.08526	0.08499	0.08227
1254.091	0.12854	0.1328	0.13319	0.1267	0.1058	0.09931	0.085	0.08474	0.08202
1254.309	0.12822	0.13245	0.13283	0.12633	0.1055	0.09901	0.08475	0.08448	0.08177
1254.526	0.12789	0.13209	0.13248	0.12598	0.1052	0.09871	0.08449	0.08423	0.08152
1254.743	0.12756	0.13174	0.13212	0.12561	0.1049	0.09841	0.08424	0.08398	0.08127
1254.96	0.12723	0.13137	0.13177	0.12525	0.1046	0.09812	0.08398	0.08373	0.08102
1255.177	0.12689	0.13101	0.13141	0.12488	0.1043	0.09782	0.08372	0.08347	0.08077
1255.394	0.12655	0.13063	0.13105	0.12451	0.10399	0.09751	0.08346	0.08321	0.08052
1255.611	0.1262	0.13026	0.13068	0.12413	0.10368	0.09721	0.0832	0.08295	0.08026
1255.828	0.12584	0.12988	0.13031	0.12375	0.10337	0.09691	0.08294	0.08269	0.08001
1256.045	0.12548	0.1295	0.12994	0.12337	0.10306	0.09661	0.08268	0.08243	0.07976
1256.262	0.12513	0.12914	0.12958	0.123	0.10276	0.09631	0.08242	0.08217	0.07951
1256.479	0.12478	0.12878	0.12922	0.12263	0.10246	0.09602	0.08217	0.08191	0.07927
1256.696	0.12445	0.12843	0.12887	0.12227	0.10216	0.09574	0.08193	0.08166	0.07903
1256.913	0.12412	0.1281	0.12853	0.12191	0.10187	0.09547	0.08168	0.08142	0.0788
1257.13	0.1238	0.12778	0.1282	0.12155	0.10159	0.0952	0.08145	0.08118	0.07857
1257.346	0.1235	0.12748	0.12787	0.1212	0.10132	0.09494	0.08122	0.08095	0.07835
1257.563	0.1232	0.12718	0.12755	0.12085	0.10105	0.09469	0.08099	0.08072	0.07813
1257.78	0.1229	0.12688	0.12724	0.12051	0.10078	0.09444	0.08077	0.08049	0.07791
1257.997	0.12261	0.12659	0.12693	0.12016	0.10052	0.09419	0.08055	0.08026	0.07769
1258.213	0.12231	0.1263	0.12661	0.11981	0.10025	0.09394	0.08032	0.08003	0.07748
1258.43	0.12201	0.12599	0.1263	0.11945	0.09998	0.09368	0.0801	0.0798	0.07726
1258.647	0.12171	0.12568	0.12598	0.11909	0.09971	0.09343	0.07987	0.07956	0.07704
1258.863	0.1214	0.12536	0.12566	0.11873	0.09943	0.09317	0.07965	0.07932	0.07682
1259.08	0.12107	0.12503	0.12533	0.11836	0.09915	0.09291	0.07942	0.07908	0.07659
1259.296	0.12074	0.12469	0.125	0.11799	0.09887	0.09264	0.07919	0.07883	0.07637
1259.513	0.12039	0.12433	0.12465	0.11761	0.09858	0.09237	0.07895	0.07857	0.07614
1259.729	0.12002	0.12395	0.12429	0.11722	0.09828	0.09209	0.07871	0.07831	0.07591
1259.946	0.11963	0.12356	0.12392	0.11682	0.09798	0.0918	0.07847	0.07805	0.07567
1260.162	0.11923	0.12316	0.12353	0.11641	0.09767	0.09151	0.07822	0.07777	0.07543
1260.378	0.11881	0.12275	0.12313	0.116	0.09735	0.09121	0.07797	0.07749	0.07518
1260.595	0.11838	0.12232	0.12272	0.11558	0.09703	0.09091	0.07772	0.07721	0.07493
1260.811	0.11795	0.1219	0.12231	0.11516	0.09671	0.0906	0.07746	0.07693	0.07469
1261.027	0.11752	0.12148	0.1219	0.11474	0.09639	0.0903	0.0772	0.07665	0.07444
1261.243	0.11708	0.12106	0.12149	0.11432	0.09607	0.09	0.07695	0.07637	0.07419
1261.46	0.11665	0.12063	0.12107	0.11391	0.09574	0.08969	0.07669	0.07608	0.07394
1261.676	0.11621	0.1202	0.12064	0.11349	0.09542	0.08939	0.07643	0.0758	0.07369
1261.892	0.11578	0.11978	0.12022	0.11307	0.09509	0.08908	0.07617	0.07552	0.07344
1262.108	0.11535	0.11935	0.11979	0.11265	0.09476	0.08877	0.0759	0.07525	0.07319
1262.324	0.11493	0.11892	0.11937	0.11224	0.09443	0.08846	0.07564	0.07497	0.07294
1262.54	0.11451	0.1185	0.11895	0.11183	0.09411	0.08816	0.07538	0.0747	0.07269
1262.756	0.1141	0.11809	0.11853	0.11143	0.09378	0.08785	0.07513	0.07443	0.07244
1262.972	0.11369	0.11768	0.11812	0.11103	0.09346	0.08755	0.07487	0.07416	0.07219
1263.188	0.11329	0.11729	0.11771	0.11063	0.09314	0.08724	0.07461	0.07389	0.07194
1263.404	0.11289	0.1169	0.11731	0.11024	0.09283	0.08694	0.07436	0.07363	0.07169
1263.62	0.1125	0.11651	0.11691	0.10986	0.09252	0.08665	0.07411	0.07337	0.07145
1263.836	0.11211	0.11614	0.11652	0.10949	0.09221	0.08635	0.07386	0.07311	0.0712
1264.052	0.11173	0.11577	0.11613	0.10912	0.09191	0.08606	0.07361	0.07286	0.07096
1264.268	0.11135	0.11541	0.11575	0.10876	0.09161	0.08577	0.07336	0.0726	0.07071
1264.483	0.11098	0.11505	0.11536	0.10841	0.09131	0.08548	0.07311	0.07235	0.07047
1264.699	0.11061	0.11469	0.11498	0.10806	0.09102	0.08519	0.07287	0.0721	0.07023
1264.915	0.11025	0.11433	0.11461	0.10772	0.09073	0.08491	0.07262	0.07186	0.06999
1265.13	0.10989	0.11398	0.11423	0.10738	0.09044	0.08463	0.07237	0.07161	0.06976
1265.346	0.10954	0.11364	0.11386	0.10706	0.09016	0.08435	0.07213	0.07137	0.06952
1265.562	0.10919	0.1133	0.1135	0.10674	0.08989	0.08408	0.07189	0.07114	0.0693
1265.777	0.10886	0.11298	0.11315	0.10644	0.08963	0.08381	0.07166	0.07091	0.06908
1265.993	0.10855	0.11266	0.11281	0.10615	0.08937	0.08355	0.07142	0.07069	0.06886
1266.208	0.10825	0.11237	0.11247	0.10587	0.08912	0.0833	0.0712	0.07048	0.06865
1266.424	0.10796	0.11208	0.11215	0.1056	0.08888	0.08306	0.07098	0.07027	0.06844
1266.639	0.10768	0.11181	0.11183	0.10533	0.08864	0.08281	0.07076	0.07006	0.06824
1266.855	0.10742	0.11154	0.11153	0.10507	0.08841	0.08258	0.07055	0.06986	0.06804
1267.07	0.10717	0.11128	0.11123	0.10483	0.08818	0.08235	0.07035	0.06967	0.06784
1267.286	0.10693	0.11103	0.11094	0.10458	0.08796	0.08212	0.07014	0.06948	0.06765
1267.501	0.1067	0.11078	0.11065	0.10435	0.08774	0.08189	0.06995	0.06929	0.06746
1267.716	0.10648	0.11054	0.11037	0.10411	0.08752	0.08167	0.06975	0.06911	0.06727
1267.932	0.10627	0.11029	0.1101	0.10388	0.0873	0.08145	0.06956	0.06892	0.06708
1268.147	0.10605	0.11004	0.10982	0.10365	0.08708	0.08124	0.06937	0.06874	0.0669
1268.362	0.10584	0.1098	0.10956	0.10342	0.08687	0.08102	0.06919	0.06856	0.06671
1268.577	0.10564	0.10955	0.10929	0.1032	0.08665	0.08082	0.06901	0.06838	0.06654
1268.792	0.10543	0.10931	0.10903	0.10297	0.08645	0.08061	0.06884	0.06821	0.06636
1269.007	0.10523	0.10907	0.10877	0.10275	0.08624	0.08041	0.06866	0.06804	0.06619
1269.223	0.10503	0.10884	0.10852	0.10253	0.08604	0.08021	0.06849	0.06787	0.06602
1269.438	0.10483	0.1086	0.10826	0.10231	0.08584	0.08002	0.06833	0.0677	0.06585
1269.653	0.10463	0.10837	0.10801	0.10209	0.08564	0.07982	0.06816	0.06753	0.06569
1269.868	0.10443	0.10813	0.10776	0.10187	0.08544	0.07963	0.068	0.06737	0.06553
1270.083	0.10423	0.10788	0.10751	0.10165	0.08524	0.07944	0.06784	0.0672	0.06537
1270.298	0.10402	0.10763	0.10724	0.10142	0.08504	0.07925	0.06767	0.06703	0.0652
1270.512	0.10379	0.10735	0.10697	0.10118	0.08483	0.07905	0.06751	0.06686	0.06504
1270.727	0.10355	0.10706	0.10668	0.10093	0.08461	0.07885	0.06734	0.06669	0.06488
1270.942	0.1033	0.10674	0.10638	0.10066	0.08438	0.07864	0.06717	0.06651	0.06471
1271.157	0.10304	0.10642	0.10608	0.10038	0.08414	0.07842	0.067	0.06633	0.06455
1271.372	0.10277	0.10609	0.10576	0.1001	0.0839	0.07821	0.06682	0.06614	0.06438
1271.587	0.1025	0.10576	0.10545	0.09982	0.08366	0.07799	0.06665	0.06596	0.06422
1271.801	0.10224	0.10544	0.10515	0.09955	0.08343	0.07778	0.06649	0.06579	0.06406
1272.016	0.10199	0.10514	0.10486	0.09927	0.0832	0.07758	0.06633	0.06562	0.0639
1272.231	0.10175	0.10485	0.10457	0.09901	0.08297	0.07737	0.06617	0.06545	0.06375
1272.445	0.10153	0.10457	0.10431	0.09876	0.08275	0.07718	0.06602	0.06529	0.06361
1272.66	0.10131	0.10431	0.10405	0.09851	0.08254	0.07699	0.06587	0.06514	0.06347
1272.874	0.1011	0.10405	0.10379	0.09827	0.08234	0.0768	0.06573	0.06499	0.06333
1273.089	0.10088	0.10379	0.10354	0.09802	0.08213	0.07662	0.06558	0.06484	0.06319
1273.303	0.10067	0.10353	0.10329	0.09778	0.08193	0.07643	0.06544	0.06469	0.06306
1273.518	0.10046	0.10328	0.10304	0.09753	0.08173	0.07625	0.0653	0.06454	0.06293
1273.732	0.10025	0.10303	0.1028	0.09729	0.08153	0.07607	0.06515	0.06439	0.0628
1273.947	0.10003	0.10277	0.10254	0.09705	0.08133	0.07588	0.06501	0.06424	0.06267
1274.161	0.09981	0.10251	0.10229	0.0968	0.08114	0.0757	0.06486	0.06409	0.06254
1274.375	0.09957	0.10224	0.10202	0.09655	0.08093	0.07551	0.06471	0.06393	0.06241
1274.59	0.09932	0.10196	0.10175	0.09629	0.08073	0.07532	0.06456	0.06377	0.06227
1274.804	0.09906	0.10166	0.10146	0.09603	0.08052	0.07512	0.0644	0.0636	0.06214
1275.018	0.09879	0.10136	0.10118	0.09576	0.08031	0.07493	0.06425	0.06344	0.062
1275.232	0.09851	0.10104	0.10088	0.09549	0.08009	0.07473	0.06409	0.06327	0.06187
1275.447	0.09821	0.1007	0.10057	0.0952	0.07987	0.07453	0.06393	0.0631	0.06173
1275.661	0.0979	0.10035	0.10025	0.09491	0.07964	0.07433	0.06377	0.06293	0.06159
1275.875	0.09757	0.09999	0.09993	0.09461	0.07941	0.07412	0.06361	0.06275	0.06145
1276.089	0.09723	0.09961	0.09959	0.0943	0.07917	0.07392	0.06345	0.06258	0.06131
1276.303	0.09689	0.09923	0.09925	0.09399	0.07893	0.07371	0.06329	0.0624	0.06118
1276.517	0.09653	0.09884	0.09891	0.09367	0.07869	0.0735	0.06314	0.06223	0.06104
1276.731	0.09616	0.09844	0.09856	0.09335	0.07845	0.07329	0.06298	0.06206	0.06091
1276.945	0.09578	0.09804	0.0982	0.09303	0.07821	0.07308	0.06283	0.06189	0.06078
1277.159	0.0954	0.09764	0.09784	0.0927	0.07796	0.07288	0.06268	0.06171	0.06065
1277.373	0.09501	0.09724	0.09749	0.09238	0.07772	0.07267	0.06253	0.06155	0.06052
1277.587	0.09461	0.09684	0.09713	0.09206	0.07749	0.07247	0.06238	0.06138	0.0604
1277.801	0.09421	0.09644	0.09677	0.09174	0.07725	0.07227	0.06224	0.06122	0.06028
1278.014	0.09381	0.09604	0.09641	0.09142	0.07702	0.07207	0.0621	0.06106	0.06016
1278.228	0.0934	0.09565	0.09605	0.09111	0.07679	0.07188	0.06196	0.0609	0.06004
1278.442	0.093	0.09526	0.09571	0.0908	0.07657	0.0717	0.06183	0.06075	0.05993
1278.656	0.09262	0.09489	0.09537	0.09051	0.07635	0.07152	0.06171	0.06061	0.05983
1278.869	0.09224	0.09453	0.09505	0.09024	0.07615	0.07136	0.06159	0.06047	0.05973
1279.083	0.09189	0.09419	0.09475	0.08998	0.07596	0.0712	0.06148	0.06035	0.05964
1279.297	0.09155	0.09387	0.09447	0.08973	0.07578	0.07107	0.06138	0.06023	0.05956
1279.51	0.09124	0.09357	0.09421	0.08951	0.07562	0.07094	0.0613	0.06013	0.05948
1279.505	0.09124	0.09357	0.09422	0.08951	0.07562	0.07094	0.0613	0.06013	0.05949
1279.727	0.09094	0.09329	0.09397	0.0893	0.07547	0.07082	0.06122	0.06004	0.05942
1279.95	0.09065	0.09303	0.09374	0.0891	0.07532	0.07072	0.06114	0.05995	0.05937
1280.173	0.09039	0.09279	0.09354	0.08892	0.07519	0.07063	0.06108	0.05988	0.05932
1280.395	0.09015	0.09258	0.09335	0.08876	0.07508	0.07055	0.06103	0.05982	0.05928
1280.618	0.08995	0.0924	0.0932	0.08863	0.07498	0.0705	0.06099	0.05978	0.05926
1280.841	0.08977	0.09226	0.09307	0.08852	0.07491	0.07045	0.06096	0.05974	0.05925
1281.063	0.08964	0.09216	0.09297	0.08843	0.07485	0.07043	0.06095	0.05973	0.05924
1281.286	0.08954	0.09209	0.09289	0.08837	0.07481	0.07041	0.06095	0.05973	0.05925
1281.509	0.08946	0.09204	0.09284	0.08833	0.07478	0.07041	0.06095	0.05974	0.05927
1281.731	0.0894	0.09202	0.09281	0.0883	0.07477	0.07042	0.06096	0.05975	0.05929
1281.954	0.08937	0.09201	0.09279	0.08828	0.07477	0.07043	0.06098	0.05978	0.05932
1282.176	0.08935	0.09202	0.0928	0.08828	0.07478	0.07046	0.061	0.05981	0.05936
1282.399	0.08935	0.09204	0.09281	0.08828	0.0748	0.07048	0.06102	0.05985	0.0594
1282.621	0.08936	0.09207	0.09283	0.08829	0.07483	0.07051	0.06105	0.05989	0.05943
1282.843	0.08937	0.0921	0.09286	0.0883	0.07485	0.07053	0.06108	0.05993	0.05947
1283.066	0.0894	0.09214	0.0929	0.08832	0.07488	0.07056	0.06111	0.05997	0.05951
1283.288	0.08943	0.09219	0.09294	0.08834	0.07491	0.07059	0.06114	0.06001	0.05955
1283.511	0.08947	0.09224	0.09298	0.08836	0.07494	0.07062	0.06117	0.06006	0.05959
1283.733	0.08952	0.0923	0.09303	0.08839	0.07497	0.07065	0.0612	0.0601	0.05962
1283.955	0.08957	0.09236	0.09308	0.08842	0.07501	0.07068	0.06123	0.06014	0.05966
1284.177	0.08961	0.09242	0.09312	0.08844	0.07504	0.0707	0.06126	0.06018	0.0597
1284.4	0.08966	0.09247	0.09317	0.08847	0.07507	0.07073	0.06129	0.06022	0.05973
1284.622	0.08971	0.09252	0.09321	0.08849	0.07509	0.07075	0.06132	0.06026	0.05976
1284.844	0.08974	0.09255	0.09324	0.0885	0.07512	0.07077	0.06134	0.0603	0.05979
1285.066	0.08977	0.09258	0.09327	0.08851	0.07514	0.07079	0.06137	0.06033	0.05982
1285.288	0.08978	0.09259	0.09328	0.0885	0.07515	0.07079	0.06139	0.06035	0.05985
1285.51	0.08978	0.09259	0.09329	0.08849	0.07516	0.0708	0.06141	0.06038	0.05987
1285.732	0.08977	0.09259	0.09328	0.08847	0.07516	0.0708	0.06143	0.0604	0.05989
1285.955	0.08974	0.09256	0.09326	0.08843	0.07516	0.07079	0.06144	0.06041	0.0599
1286.177	0.08969	0.09251	0.09322	0.08838	0.07514	0.07077	0.06145	0.06041	0.0599
1286.399	0.08961	0.09244	0.09315	0.0883	0.07511	0.07074	0.06145	0.06041	0.0599
1286.62	0.0895	0.09234	0.09305	0.08821	0.07507	0.0707	0.06144	0.06039	0.05989
1286.842	0.08936	0.09221	0.09292	0.08809	0.075	0.07065	0.06142	0.06036	0.05987
1287.064	0.08919	0.09205	0.09277	0.08795	0.07493	0.07058	0.06139	0.06032	0.05985
1287.286	0.08902	0.09188	0.0926	0.08781	0.07484	0.0705	0.06136	0.06027	0.05981
1287.508	0.08883	0.0917	0.09241	0.08765	0.07475	0.07042	0.06132	0.06022	0.05978
1287.73	0.08862	0.0915	0.09221	0.08748	0.07464	0.07033	0.06128	0.06016	0.05973
1287.952	0.08841	0.09129	0.092	0.0873	0.07453	0.07024	0.06123	0.0601	0.05969
1288.174	0.08819	0.09108	0.09178	0.08711	0.07441	0.07014	0.06118	0.06004	0.05964
1288.395	0.08797	0.09088	0.09156	0.08693	0.07429	0.07004	0.06113	0.05997	0.05959
1288.617	0.08775	0.09068	0.09134	0.08674	0.07417	0.06994	0.06108	0.0599	0.05954
1288.839	0.08754	0.09048	0.09112	0.08656	0.07406	0.06984	0.06102	0.05984	0.05949
1289.06	0.08733	0.09029	0.0909	0.08638	0.07394	0.06974	0.06097	0.05977	0.05944
1289.282	0.08713	0.09011	0.09068	0.08621	0.07382	0.06964	0.06092	0.05971	0.05939
1289.504	0.08693	0.08992	0.09046	0.08603	0.07371	0.06954	0.06087	0.05964	0.05934
1289.725	0.08673	0.08974	0.09024	0.08586	0.07359	0.06945	0.06081	0.05958	0.05929
1289.947	0.08653	0.08956	0.09001	0.0857	0.07347	0.06935	0.06076	0.05951	0.05924
1290.168	0.08634	0.08938	0.08979	0.08554	0.07336	0.06926	0.06071	0.05945	0.0592
1290.39	0.08616	0.08921	0.08958	0.08538	0.07324	0.06917	0.06065	0.05939	0.05915
1290.611	0.08598	0.08904	0.08937	0.08523	0.07313	0.06908	0.0606	0.05933	0.0591
1290.833	0.08581	0.08888	0.08916	0.08509	0.07303	0.069	0.06056	0.05927	0.05906
1291.054	0.08564	0.08871	0.08896	0.08495	0.07293	0.06891	0.06051	0.05922	0.05902
1291.276	0.08548	0.08855	0.08877	0.08481	0.07283	0.06883	0.06046	0.05917	0.05897
1291.497	0.08532	0.08839	0.08858	0.08468	0.07273	0.06875	0.06042	0.05911	0.05893
1291.718	0.08516	0.08824	0.0884	0.08454	0.07264	0.06867	0.06037	0.05906	0.0589
1291.94	0.08501	0.08809	0.08823	0.08441	0.07255	0.0686	0.06033	0.05902	0.05886
1292.161	0.08486	0.08795	0.08806	0.08429	0.07246	0.06853	0.06029	0.05897	0.05883
1292.382	0.08472	0.08781	0.0879	0.08416	0.07237	0.06846	0.06024	0.05893	0.05879
1292.604	0.08457	0.08768	0.08773	0.08404	0.07228	0.06839	0.0602	0.05889	0.05876
1292.825	0.08443	0.08755	0.08757	0.08392	0.07219	0.06832	0.06016	0.05886	0.05873
1293.046	0.08429	0.08743	0.08742	0.0838	0.0721	0.06825	0.06011	0.05882	0.0587
1293.267	0.08416	0.08732	0.08727	0.08369	0.07201	0.06818	0.06007	0.05879	0.05867
1293.488	0.08403	0.08721	0.08713	0.08358	0.07193	0.06812	0.06004	0.05876	0.05864
1293.71	0.08391	0.08712	0.08699	0.08349	0.07186	0.06806	0.06	0.05873	0.05862
1293.931	0.0838	0.08703	0.08687	0.08339	0.07178	0.06801	0.05997	0.05871	0.05859
1294.152	0.08369	0.08695	0.08676	0.0833	0.07172	0.06796	0.05994	0.05869	0.05857
1294.373	0.08359	0.08688	0.08665	0.08322	0.07165	0.06791	0.05991	0.05868	0.05856
1294.594	0.0835	0.0868	0.08655	0.08313	0.07159	0.06786	0.05988	0.05866	0.05854
1294.815	0.0834	0.08673	0.08646	0.08305	0.07153	0.06782	0.05986	0.05865	0.05852
1295.036	0.08329	0.08665	0.08637	0.08296	0.07147	0.06777	0.05983	0.05864	0.05851
1295.257	0.08318	0.08656	0.08627	0.08287	0.0714	0.06773	0.05981	0.05862	0.05849
1295.478	0.08307	0.08647	0.08617	0.08276	0.07133	0.06768	0.05978	0.0586	0.05847
1295.698	0.08294	0.08636	0.08605	0.08265	0.07125	0.06763	0.05975	0.05858	0.05845
1295.919	0.0828	0.08625	0.08593	0.08253	0.07117	0.06757	0.05972	0.05855	0.05843
1296.14	0.08265	0.08612	0.0858	0.08241	0.07107	0.06751	0.05969	0.05852	0.0584
1296.361	0.08249	0.08598	0.08565	0.08227	0.07097	0.06745	0.05965	0.05848	0.05837
1296.582	0.08232	0.08583	0.0855	0.08213	0.07087	0.06738	0.05961	0.05844	0.05834
1296.802	0.08215	0.08569	0.08534	0.08199	0.07077	0.06732	0.05957	0.05841	0.05831
1297.023	0.08198	0.08554	0.08519	0.08184	0.07067	0.06725	0.05953	0.05837	0.05828
1297.244	0.08182	0.08541	0.08504	0.08171	0.07057	0.06718	0.0595	0.05833	0.05826
1297.464	0.08167	0.08529	0.08489	0.08158	0.07048	0.06713	0.05947	0.05831	0.05823
1297.685	0.08154	0.08518	0.08476	0.08145	0.0704	0.06707	0.05944	0.05828	0.05821
1297.906	0.08142	0.08508	0.08464	0.08134	0.07033	0.06703	0.05942	0.05826	0.0582
1298.126	0.08131	0.08499	0.08453	0.08124	0.07028	0.06699	0.0594	0.05825	0.05819
1298.347	0.08123	0.08492	0.08444	0.08115	0.07023	0.06695	0.05939	0.05824	0.05819
1298.567	0.08117	0.08487	0.08436	0.08107	0.07019	0.06693	0.05939	0.05824	0.0582
1298.788	0.08113	0.08483	0.0843	0.08101	0.07017	0.06691	0.05939	0.05825	0.05821
1299.008	0.0811	0.0848	0.08426	0.08096	0.07015	0.06691	0.0594	0.05826	0.05822
1299.229	0.08108	0.08478	0.08422	0.08091	0.07014	0.0669	0.05941	0.05827	0.05824
1299.449	0.08107	0.08475	0.08418	0.08086	0.07013	0.0669	0.05942	0.05829	0.05826
1299.67	0.08105	0.08472	0.08413	0.08081	0.07012	0.06689	0.05944	0.0583	0.05828
1299.89	0.08103	0.08468	0.08408	0.08076	0.07011	0.06688	0.05945	0.05831	0.05829
1300.11	0.08099	0.08463	0.08403	0.0807	0.07009	0.06686	0.05946	0.05832	0.05831
1300.331	0.08096	0.08457	0.08396	0.08064	0.07007	0.06684	0.05947	0.05833	0.05832
1300.551	0.08092	0.0845	0.0839	0.08058	0.07005	0.06682	0.05947	0.05833	0.05833
1300.771	0.08088	0.08443	0.08383	0.08052	0.07003	0.06679	0.05948	0.05833	0.05835
1300.991	0.08084	0.08436	0.08377	0.08046	0.07001	0.06677	0.05949	0.05834	0.05836
1301.211	0.08081	0.0843	0.08372	0.0804	0.07	0.06674	0.0595	0.05835	0.05838
1301.432	0.0808	0.08424	0.08367	0.08036	0.06999	0.06672	0.05951	0.05836	0.0584
1301.652	0.08079	0.0842	0.08365	0.08032	0.06999	0.06671	0.05953	0.05837	0.05842
1301.872	0.0808	0.08416	0.08363	0.08029	0.06999	0.0667	0.05955	0.05839	0.05845
1302.092	0.08081	0.08414	0.08362	0.08027	0.07	0.0667	0.05957	0.05842	0.05848
1302.312	0.08084	0.08412	0.08363	0.08026	0.07002	0.0667	0.05959	0.05845	0.05851
1302.532	0.08088	0.08412	0.08364	0.08027	0.07004	0.06671	0.05962	0.05848	0.05854
1302.752	0.08093	0.08413	0.08367	0.08028	0.07007	0.06672	0.05965	0.05852	0.05858
1302.972	0.08098	0.08414	0.0837	0.08029	0.07011	0.06674	0.05968	0.05856	0.05862
1303.192	0.08104	0.08416	0.08374	0.08031	0.07014	0.06676	0.05972	0.0586	0.05866
1303.412	0.0811	0.08417	0.08377	0.08033	0.07017	0.06678	0.05975	0.05863	0.0587
1303.632	0.08113	0.08416	0.08379	0.08033	0.0702	0.06679	0.05977	0.05867	0.05873
1303.852	0.08115	0.08414	0.08378	0.08031	0.07021	0.06679	0.05979	0.05869	0.05875
1304.072	0.08113	0.08409	0.08376	0.08028	0.0702	0.06678	0.05979	0.0587	0.05877
1304.291	0.08109	0.08401	0.08371	0.08022	0.07018	0.06675	0.05979	0.0587	0.05877
1304.511	0.08102	0.08391	0.08363	0.08014	0.07014	0.06671	0.05978	0.05869	0.05876
1304.731	0.08093	0.08379	0.08353	0.08005	0.07008	0.06665	0.05975	0.05867	0.05875
1304.951	0.08082	0.08365	0.08341	0.07994	0.07001	0.06659	0.05973	0.05864	0.05872
1305.17	0.08069	0.0835	0.08328	0.07982	0.06993	0.06652	0.05969	0.05861	0.0587
1305.39	0.08057	0.08336	0.08315	0.0797	0.06985	0.06645	0.05966	0.05857	0.05867
1305.61	0.08045	0.08323	0.08302	0.07958	0.06977	0.06639	0.05962	0.05854	0.05864
1305.829	0.08035	0.08311	0.08291	0.07947	0.06969	0.06632	0.05959	0.05851	0.05861
1306.049	0.08025	0.083	0.0828	0.07936	0.06962	0.06627	0.05956	0.05849	0.05859
1306.268	0.08018	0.08291	0.08271	0.07927	0.06956	0.06622	0.05954	0.05847	0.05857
1306.488	0.08011	0.08283	0.08263	0.07918	0.0695	0.06617	0.05952	0.05845	0.05856
1306.708	0.08005	0.08276	0.08255	0.0791	0.06945	0.06613	0.05949	0.05844	0.05854
1306.927	0.08	0.08268	0.08247	0.07902	0.0694	0.06609	0.05947	0.05843	0.05853
1307.146	0.07995	0.08262	0.08239	0.07894	0.06936	0.06605	0.05945	0.05842	0.05852
1307.366	0.07991	0.08255	0.08232	0.07887	0.06933	0.06602	0.05943	0.05841	0.05851
1307.585	0.07987	0.08249	0.08225	0.07881	0.0693	0.06599	0.05941	0.0584	0.0585
1307.805	0.07985	0.08244	0.08219	0.07875	0.06927	0.06596	0.0594	0.0584	0.05849
1308.024	0.07982	0.08239	0.08212	0.0787	0.06924	0.06594	0.05938	0.0584	0.05849
1308.243	0.07979	0.08234	0.08205	0.07863	0.06922	0.06591	0.05936	0.0584	0.05848
1308.463	0.07975	0.08227	0.08196	0.07857	0.06918	0.06588	0.05934	0.0584	0.05846
1308.682	0.0797	0.08221	0.08186	0.07849	0.06914	0.06585	0.05931	0.05839	0.05845
1308.901	0.07964	0.08213	0.08175	0.07841	0.0691	0.06581	0.05928	0.05837	0.05843
1309.12	0.07957	0.08204	0.08163	0.07831	0.06904	0.06576	0.05924	0.05836	0.0584
1309.339	0.07949	0.08195	0.0815	0.07821	0.06898	0.06571	0.0592	0.05833	0.05837
1309.559	0.0794	0.08185	0.08137	0.07811	0.06892	0.06565	0.05916	0.05831	0.05834
1309.778	0.07932	0.08175	0.08124	0.07801	0.06885	0.0656	0.05912	0.05828	0.05831
1309.997	0.07924	0.08166	0.08112	0.07791	0.06879	0.06554	0.05908	0.05825	0.05827
1310.216	0.07917	0.08157	0.08101	0.07782	0.06874	0.06549	0.05905	0.05823	0.05825
1310.435	0.07912	0.08151	0.08092	0.07775	0.06869	0.06546	0.05902	0.05821	0.05822
1310.654	0.0791	0.08147	0.08087	0.07769	0.06866	0.06543	0.05899	0.0582	0.05821
1310.873	0.07911	0.08146	0.08084	0.07766	0.06864	0.06542	0.05898	0.05821	0.0582
1311.092	0.07915	0.08149	0.08085	0.07765	0.06864	0.06542	0.05898	0.05822	0.05821
1311.311	0.07923	0.08153	0.08088	0.07766	0.06865	0.06544	0.05899	0.05824	0.05822
1311.53	0.07932	0.0816	0.08093	0.07769	0.06867	0.06546	0.059	0.05827	0.05824
1311.749	0.07942	0.08167	0.08099	0.07772	0.06869	0.06549	0.05902	0.05831	0.05826
1311.967	0.07952	0.08175	0.08105	0.07776	0.06872	0.06552	0.05903	0.05834	0.05828
1312.186	0.07963	0.08183	0.08111	0.07779	0.06875	0.06556	0.05905	0.05838	0.0583
1312.405	0.07972	0.08189	0.08116	0.07782	0.06877	0.06559	0.05906	0.05841	0.05832
1312.624	0.0798	0.08195	0.0812	0.07785	0.06878	0.06561	0.05907	0.05843	0.05834
1312.843	0.07987	0.082	0.08122	0.07787	0.06879	0.06563	0.05908	0.05845	0.05835
1313.061	0.07992	0.08202	0.08123	0.07787	0.06879	0.06564	0.05907	0.05846	0.05835
1313.28	0.07995	0.08203	0.08122	0.07787	0.06877	0.06564	0.05906	0.05846	0.05834
1313.499	0.07995	0.08201	0.0812	0.07785	0.06874	0.06563	0.05904	0.05845	0.05833
1313.717	0.07994	0.08197	0.08115	0.07781	0.0687	0.06561	0.05902	0.05843	0.05831
1313.936	0.0799	0.08191	0.08109	0.07777	0.06865	0.06558	0.05899	0.05841	0.05828
1314.154	0.07985	0.08185	0.08103	0.07771	0.0686	0.06554	0.05895	0.05837	0.05825
1314.373	0.0798	0.08178	0.08097	0.07766	0.06854	0.0655	0.05892	0.05834	0.05822
1314.591	0.07975	0.08172	0.08091	0.07761	0.06847	0.06546	0.05888	0.0583	0.05818
1314.81	0.0797	0.08166	0.08087	0.07757	0.06841	0.06543	0.05884	0.05826	0.05815
1315.028	0.07966	0.08162	0.08083	0.07753	0.06836	0.06539	0.05881	0.05823	0.05811
1315.247	0.07964	0.08158	0.0808	0.0775	0.06831	0.06536	0.05878	0.0582	0.05808
1315.465	0.07962	0.08156	0.08079	0.07747	0.06826	0.06533	0.05876	0.05817	0.05805
1315.683	0.0796	0.08153	0.08078	0.07744	0.06822	0.0653	0.05873	0.05814	0.05802
1315.902	0.07959	0.08151	0.08077	0.07741	0.06817	0.06527	0.0587	0.05811	0.05799
1316.12	0.07957	0.08149	0.08076	0.07738	0.06813	0.06524	0.05867	0.05808	0.05796
1316.338	0.07956	0.08148	0.08074	0.07735	0.06809	0.0652	0.05864	0.05805	0.05793
1316.557	0.07955	0.08147	0.08073	0.07733	0.06805	0.06517	0.05861	0.05802	0.0579
1316.775	0.07954	0.08146	0.08071	0.0773	0.06802	0.06514	0.05858	0.05799	0.05787
1316.993	0.07955	0.08147	0.0807	0.07728	0.06799	0.06512	0.05855	0.05797	0.05784
1317.211	0.07955	0.08148	0.08069	0.07726	0.06797	0.06509	0.05851	0.05794	0.05781
1317.429	0.07957	0.08149	0.08069	0.07724	0.06795	0.06506	0.05848	0.05792	0.05778
1317.647	0.07958	0.08151	0.08068	0.07723	0.06792	0.06504	0.05845	0.05789	0.05775
1317.865	0.0796	0.08152	0.08067	0.07722	0.0679	0.06501	0.05842	0.05787	0.05772
1318.084	0.07961	0.08153	0.08066	0.0772	0.06788	0.06498	0.05838	0.05784	0.05768
1318.302	0.07961	0.08152	0.08063	0.07718	0.06784	0.06495	0.05833	0.05781	0.05764
1318.52	0.07959	0.0815	0.0806	0.07714	0.0678	0.0649	0.05828	0.05777	0.05759
1318.738	0.07955	0.08145	0.08054	0.07709	0.06774	0.06484	0.05823	0.05772	0.05753
1318.955	0.07949	0.08138	0.08047	0.07703	0.06768	0.06477	0.05816	0.05766	0.05746
1319.173	0.07941	0.08128	0.08038	0.07695	0.0676	0.06469	0.05809	0.05759	0.05738
1319.391	0.07931	0.08117	0.08028	0.07686	0.06751	0.0646	0.05801	0.05752	0.0573
1319.609	0.0792	0.08103	0.08016	0.07675	0.06741	0.0645	0.05793	0.05744	0.05721
1319.827	0.07907	0.08088	0.08002	0.07663	0.0673	0.06439	0.05784	0.05735	0.05711
1320.045	0.07892	0.08071	0.07987	0.07649	0.06718	0.06427	0.05775	0.05725	0.05701
1320.262	0.07876	0.08053	0.0797	0.07633	0.06705	0.06415	0.05765	0.05716	0.0569
1320.48	0.0786	0.08035	0.07952	0.07617	0.06692	0.06402	0.05755	0.05705	0.05679
1320.698	0.07843	0.08016	0.07933	0.07599	0.06678	0.06389	0.05745	0.05695	0.05667
1320.916	0.07825	0.07997	0.07914	0.0758	0.06664	0.06376	0.05734	0.05684	0.05655
1321.133	0.07807	0.07977	0.07893	0.0756	0.06649	0.06362	0.05723	0.05672	0.05643
1321.351	0.07787	0.07955	0.0787	0.07539	0.06633	0.06348	0.05712	0.05661	0.05631
1321.568	0.07767	0.07933	0.07846	0.07517	0.06616	0.06333	0.05699	0.05648	0.05618
1321.786	0.07745	0.0791	0.07821	0.07494	0.06599	0.06317	0.05687	0.05635	0.05604
1322.004	0.07723	0.07886	0.07796	0.0747	0.06581	0.06302	0.05674	0.05622	0.05591
1322.221	0.077	0.07862	0.07771	0.07447	0.06564	0.06286	0.0566	0.05608	0.05577
1322.439	0.07678	0.07838	0.07746	0.07425	0.06546	0.0627	0.05647	0.05594	0.05564
1322.656	0.07657	0.07815	0.07722	0.07404	0.06529	0.06255	0.05634	0.05581	0.05551
1322.873	0.07636	0.07791	0.07698	0.07383	0.06511	0.06239	0.05621	0.05568	0.05537
1323.091	0.07615	0.07767	0.07675	0.07362	0.06494	0.06224	0.05608	0.05554	0.05524
1323.308	0.07593	0.07742	0.07651	0.07342	0.06476	0.06208	0.05594	0.05541	0.0551
1323.526	0.07569	0.07716	0.07626	0.0732	0.06458	0.06191	0.0558	0.05526	0.05496
1323.743	0.07545	0.07689	0.076	0.07298	0.06439	0.06173	0.05566	0.05511	0.05482
1323.96	0.0752	0.07662	0.07574	0.07276	0.06419	0.06156	0.05552	0.05496	0.05467
1324.177	0.07494	0.07634	0.07547	0.07253	0.064	0.06138	0.05537	0.05481	0.05452
1324.395	0.07468	0.07606	0.0752	0.07229	0.0638	0.0612	0.05522	0.05465	0.05437
1324.612	0.07443	0.07578	0.07494	0.07206	0.06361	0.06103	0.05508	0.0545	0.05422
1324.829	0.07418	0.07552	0.07468	0.07183	0.06341	0.06085	0.05493	0.05435	0.05407
1325.046	0.07395	0.07526	0.07443	0.0716	0.06323	0.06069	0.05479	0.0542	0.05393
1325.263	0.07372	0.07502	0.07419	0.07138	0.06305	0.06053	0.05465	0.05405	0.05379
1325.48	0.07352	0.07479	0.07396	0.07117	0.06288	0.06037	0.05452	0.05391	0.05366
1325.697	0.07333	0.07459	0.07376	0.07098	0.06272	0.06023	0.05439	0.05377	0.05353
1325.914	0.07317	0.07441	0.07358	0.07081	0.06258	0.0601	0.05427	0.05365	0.05341
1326.131	0.07304	0.07426	0.07342	0.07066	0.06246	0.05998	0.05416	0.05353	0.0533
1326.348	0.07294	0.07414	0.0733	0.07053	0.06235	0.05988	0.05406	0.05343	0.0532
1326.565	0.07287	0.07405	0.0732	0.07043	0.06226	0.05978	0.05396	0.05334	0.05311
1326.782	0.07282	0.07399	0.07313	0.07035	0.06219	0.0597	0.05387	0.05326	0.05303
1326.999	0.07279	0.07395	0.07308	0.07029	0.06212	0.05963	0.05379	0.05318	0.05295
1327.216	0.07278	0.07392	0.07304	0.07025	0.06206	0.05956	0.05371	0.05312	0.05288
1327.433	0.07277	0.0739	0.07301	0.0702	0.06201	0.05949	0.05363	0.05305	0.0528
1327.649	0.07277	0.07388	0.07298	0.07017	0.06196	0.05943	0.05355	0.05299	0.05273
1327.866	0.07277	0.07385	0.07295	0.07013	0.0619	0.05936	0.05347	0.05293	0.05265
1328.083	0.07276	0.07383	0.07292	0.07009	0.06184	0.05929	0.05338	0.05287	0.05257
1328.3	0.07274	0.07379	0.07288	0.07003	0.06178	0.05921	0.0533	0.0528	0.05249
1328.516	0.07271	0.07374	0.07283	0.06996	0.0617	0.05913	0.05321	0.05273	0.0524
1328.733	0.07267	0.07368	0.07276	0.06987	0.06162	0.05904	0.05311	0.05265	0.0523
1328.949	0.07261	0.07361	0.07268	0.06977	0.06153	0.05895	0.05301	0.05257	0.0522
1329.166	0.07253	0.07352	0.07259	0.06966	0.06143	0.05884	0.05291	0.05248	0.05209
1329.383	0.07244	0.07342	0.07248	0.06952	0.06132	0.05874	0.05279	0.05238	0.05198
1329.599	0.07233	0.0733	0.07236	0.06937	0.0612	0.05862	0.05268	0.05228	0.05187
1329.816	0.07221	0.07317	0.07222	0.06921	0.06108	0.0585	0.05255	0.05217	0.05174
1330.032	0.07207	0.07302	0.07208	0.06903	0.06095	0.05837	0.05243	0.05206	0.05162
1330.248	0.07192	0.07287	0.07192	0.06885	0.06081	0.05824	0.0523	0.05194	0.05149
1330.465	0.07177	0.07271	0.07176	0.06866	0.06067	0.0581	0.05216	0.05182	0.05136
1330.681	0.07162	0.07255	0.07161	0.06848	0.06054	0.05796	0.05203	0.05171	0.05123
1330.898	0.07147	0.07239	0.07147	0.0683	0.0604	0.05783	0.05189	0.05159	0.05109
1331.114	0.07133	0.07224	0.07133	0.06814	0.06027	0.0577	0.05176	0.05147	0.05096
1331.33	0.07119	0.0721	0.07119	0.06798	0.06014	0.05756	0.05163	0.05136	0.05083
1331.546	0.07106	0.07196	0.07106	0.06782	0.06001	0.05743	0.05149	0.05124	0.0507
1331.763	0.07093	0.07183	0.07094	0.06768	0.05988	0.0573	0.05136	0.05113	0.05057
1331.979	0.0708	0.0717	0.07082	0.06754	0.05976	0.05717	0.05124	0.05102	0.05044
1332.195	0.07068	0.07159	0.0707	0.0674	0.05964	0.05704	0.05111	0.05091	0.05032
1332.411	0.07055	0.07148	0.07058	0.06727	0.05951	0.05691	0.05098	0.0508	0.05019
1332.627	0.07043	0.07136	0.07045	0.06713	0.05939	0.05678	0.05085	0.05068	0.05005
1332.843	0.07028	0.07124	0.07031	0.06699	0.05926	0.05664	0.05072	0.05056	0.04992
1333.059	0.07012	0.0711	0.07015	0.06682	0.05911	0.05649	0.05057	0.05043	0.04977
1333.275	0.06994	0.07095	0.06997	0.06665	0.05896	0.05633	0.05043	0.05029	0.04962
1333.491	0.06975	0.07078	0.06978	0.06645	0.0588	0.05616	0.05027	0.05014	0.04946
1333.707	0.06954	0.07061	0.06957	0.06625	0.05863	0.05599	0.05011	0.04999	0.04929
1333.923	0.06933	0.07043	0.06936	0.06605	0.05845	0.05582	0.04996	0.04983	0.04913
1334.139	0.06912	0.07026	0.06916	0.06584	0.05828	0.05564	0.0498	0.04968	0.04896
1334.355	0.06892	0.0701	0.06896	0.06565	0.05811	0.05548	0.04964	0.04953	0.0488
1334.571	0.06872	0.06994	0.06877	0.06546	0.05795	0.05531	0.04949	0.04938	0.04864
1334.787	0.06854	0.06979	0.06859	0.06527	0.05779	0.05516	0.04934	0.04923	0.04849
1335.003	0.06837	0.06966	0.06843	0.0651	0.05764	0.055	0.0492	0.04909	0.04834
1335.218	0.06821	0.06954	0.06829	0.06495	0.0575	0.05486	0.04906	0.04895	0.04819
1335.434	0.06808	0.06943	0.06816	0.06481	0.05736	0.05472	0.04893	0.04882	0.04805
1335.65	0.06795	0.06934	0.06804	0.06467	0.05723	0.05459	0.0488	0.0487	0.04792
1335.865	0.06784	0.06926	0.06793	0.06455	0.0571	0.05446	0.04868	0.04857	0.04779
1336.081	0.06773	0.06918	0.06781	0.06442	0.05697	0.05433	0.04856	0.04845	0.04765
1336.297	0.06762	0.0691	0.0677	0.0643	0.05684	0.05421	0.04843	0.04833	0.04752
1336.512	0.06752	0.06902	0.06759	0.06418	0.05671	0.05408	0.04831	0.0482	0.04739
1336.728	0.06742	0.06894	0.06747	0.06405	0.05658	0.05394	0.04818	0.04808	0.04726
1336.943	0.06731	0.06885	0.06735	0.06392	0.05644	0.05381	0.04806	0.04795	0.04712
1337.159	0.06719	0.06875	0.06721	0.06378	0.05629	0.05366	0.04792	0.04781	0.04698
1337.374	0.06707	0.06864	0.06707	0.06363	0.05613	0.05351	0.04779	0.04767	0.04684
1337.59	0.06694	0.06851	0.06691	0.06346	0.05597	0.05335	0.04765	0.04753	0.04669
1337.805	0.0668	0.06838	0.06675	0.06329	0.05581	0.05319	0.0475	0.04738	0.04654
1338.021	0.06666	0.06824	0.06658	0.06312	0.05565	0.05303	0.04736	0.04724	0.04639
1338.236	0.06651	0.0681	0.06641	0.06294	0.05549	0.05286	0.04721	0.04709	0.04624
1338.451	0.06635	0.06796	0.06623	0.06276	0.05532	0.0527	0.04706	0.04694	0.04609
1338.666	0.0662	0.06781	0.06606	0.06258	0.05516	0.05253	0.04691	0.0468	0.04594
1338.882	0.06604	0.06766	0.06588	0.0624	0.055	0.05237	0.04676	0.04665	0.04578
1339.097	0.06589	0.06751	0.06571	0.06223	0.05484	0.05221	0.04661	0.04651	0.04563
1339.312	0.06574	0.06737	0.06554	0.06206	0.05469	0.05205	0.04646	0.04638	0.04549
1339.527	0.0656	0.06723	0.06539	0.06189	0.05453	0.0519	0.04631	0.04624	0.04534
1339.742	0.06546	0.06709	0.06524	0.06174	0.05438	0.05175	0.04616	0.0461	0.04519
1339.958	0.06534	0.06696	0.0651	0.0616	0.05424	0.05161	0.04602	0.04597	0.04505
1340.173	0.06522	0.06683	0.06497	0.06146	0.05409	0.05147	0.04588	0.04585	0.04491
1340.388	0.06512	0.06671	0.06485	0.06134	0.05396	0.05134	0.04574	0.04572	0.04478
1340.603	0.06503	0.0666	0.06474	0.06123	0.05382	0.05121	0.0456	0.0456	0.04464
1340.818	0.06496	0.0665	0.06464	0.06113	0.0537	0.05109	0.04547	0.04548	0.04451
1341.033	0.06489	0.0664	0.06455	0.06103	0.05357	0.05097	0.04534	0.04536	0.04439
1341.248	0.06482	0.06631	0.06446	0.06094	0.05345	0.05085	0.04521	0.04524	0.04426
1341.462	0.06476	0.06621	0.06437	0.06084	0.05333	0.05073	0.04508	0.04511	0.04413
1341.677	0.06469	0.0661	0.06428	0.06075	0.05321	0.0506	0.04495	0.04499	0.044
1341.892	0.06461	0.06599	0.06418	0.06064	0.05309	0.05047	0.04481	0.04486	0.04387
1342.107	0.06452	0.06586	0.06406	0.06053	0.05296	0.05032	0.04467	0.04472	0.04373
1342.322	0.0644	0.0657	0.06393	0.06039	0.05282	0.05017	0.04452	0.04458	0.04359
1342.536	0.06426	0.06553	0.06377	0.06024	0.05266	0.05	0.04436	0.04443	0.04344
1342.751	0.0641	0.06534	0.0636	0.06008	0.0525	0.04982	0.04419	0.04427	0.04328
1342.966	0.06392	0.06513	0.06342	0.0599	0.05233	0.04964	0.04402	0.0441	0.04312
1343.18	0.06374	0.06493	0.06324	0.05972	0.05215	0.04946	0.04385	0.04394	0.04296
1343.395	0.06355	0.06473	0.06306	0.05954	0.05198	0.04927	0.04368	0.04378	0.04279
1343.61	0.06336	0.06452	0.06287	0.05936	0.0518	0.04908	0.0435	0.04362	0.04262
1343.824	0.06315	0.06431	0.06269	0.05916	0.05161	0.0489	0.04332	0.04345	0.04245
1344.039	0.06294	0.06409	0.0625	0.05896	0.05141	0.0487	0.04314	0.04328	0.04228
1344.253	0.06271	0.06387	0.0623	0.05876	0.05121	0.04851	0.04296	0.04311	0.0421
1344.468	0.06248	0.06363	0.0621	0.05854	0.051	0.04831	0.04277	0.04293	0.04192
1344.682	0.06224	0.06339	0.06188	0.05832	0.05079	0.0481	0.04259	0.04275	0.04174
1344.897	0.06199	0.06315	0.06166	0.05808	0.05056	0.04789	0.04239	0.04257	0.04155
1345.111	0.06173	0.06289	0.06144	0.05784	0.05033	0.04768	0.0422	0.04238	0.04136
1345.325	0.06147	0.06263	0.0612	0.05759	0.0501	0.04746	0.042	0.04218	0.04117
1345.54	0.06119	0.06235	0.06095	0.05733	0.04985	0.04724	0.0418	0.04198	0.04097
1345.754	0.06091	0.06206	0.0607	0.05706	0.0496	0.04701	0.0416	0.04177	0.04077
1345.968	0.06062	0.06177	0.06044	0.05678	0.04935	0.04679	0.04139	0.04156	0.04056
1346.182	0.06033	0.06147	0.06018	0.05651	0.0491	0.04656	0.04118	0.04134	0.04036
1346.397	0.06004	0.06118	0.05991	0.05623	0.04885	0.04633	0.04097	0.04113	0.04015
1346.611	0.05976	0.0609	0.05965	0.05595	0.0486	0.0461	0.04076	0.04092	0.03995
1346.825	0.05947	0.06062	0.05938	0.05568	0.04835	0.04588	0.04056	0.04071	0.03975
1347.039	0.0592	0.06035	0.05912	0.05541	0.04811	0.04565	0.04035	0.0405	0.03954
1347.253	0.05892	0.06009	0.05886	0.05516	0.04788	0.04543	0.04015	0.0403	0.03935
1347.467	0.05867	0.05984	0.0586	0.05491	0.04765	0.04522	0.03995	0.04011	0.03915
1347.681	0.05842	0.05962	0.05836	0.05467	0.04743	0.04501	0.03975	0.03992	0.03896
1347.895	0.05819	0.05941	0.05813	0.05445	0.04722	0.04481	0.03956	0.03974	0.03877
1348.109	0.05797	0.05921	0.05791	0.05424	0.04702	0.04462	0.03937	0.03956	0.03859
1348.323	0.05776	0.05902	0.0577	0.05404	0.04682	0.04443	0.03919	0.03939	0.03841
1348.537	0.05755	0.05884	0.05749	0.05385	0.04663	0.04425	0.03901	0.03923	0.03823
1348.751	0.05735	0.05867	0.05728	0.05365	0.04644	0.04407	0.03883	0.03906	0.03805
1348.965	0.05715	0.0585	0.05708	0.05347	0.04625	0.04389	0.03865	0.0389	0.03787
1349.178	0.05695	0.05833	0.05688	0.05329	0.04606	0.04371	0.03847	0.03874	0.03769
1349.392	0.05676	0.05817	0.05668	0.05311	0.04588	0.04354	0.0383	0.03858	0.03751
1349.606	0.05658	0.05801	0.05648	0.05293	0.04569	0.04337	0.03812	0.03842	0.03734
1349.82	0.0564	0.05786	0.05629	0.05276	0.04551	0.0432	0.03795	0.03825	0.03716
1350.033	0.05623	0.05771	0.0561	0.0526	0.04533	0.04304	0.03778	0.03809	0.03699
1350.247	0.05607	0.05757	0.05591	0.05244	0.04515	0.04288	0.03762	0.03793	0.03682
1350.461	0.05591	0.05744	0.05573	0.05228	0.04498	0.04272	0.03745	0.03778	0.03666
1350.674	0.05577	0.05731	0.05556	0.05213	0.04482	0.04257	0.03729	0.03762	0.03649
1350.888	0.05563	0.0572	0.05541	0.05199	0.04465	0.04243	0.03714	0.03747	0.03634
1351.101	0.0555	0.05709	0.05525	0.05185	0.0445	0.04229	0.03698	0.03732	0.03618
1351.315	0.05538	0.05699	0.05511	0.05171	0.04435	0.04215	0.03683	0.03717	0.03603
1351.528	0.05527	0.05691	0.05498	0.05158	0.0442	0.04202	0.03668	0.03703	0.03588
1351.742	0.05517	0.05683	0.05485	0.05146	0.04406	0.0419	0.03654	0.03689	0.03574
1351.955	0.05508	0.05676	0.05474	0.05134	0.04393	0.04177	0.0364	0.03676	0.0356
1352.169	0.055	0.05671	0.05465	0.05124	0.0438	0.04166	0.03627	0.03663	0.03547
1352.382	0.05493	0.05667	0.05456	0.05114	0.04368	0.04155	0.03614	0.03652	0.03534
1352.595	0.05487	0.05663	0.05449	0.05105	0.04357	0.04144	0.03602	0.0364	0.03521
1352.809	0.05481	0.05659	0.05441	0.05096	0.04346	0.04132	0.03589	0.03629	0.03509
1353.022	0.05473	0.05653	0.05432	0.05085	0.04333	0.0412	0.03576	0.03617	0.03496
1353.235	0.05464	0.05644	0.05421	0.05073	0.0432	0.04107	0.03563	0.03605	0.03482
1353.448	0.05452	0.05633	0.05408	0.05059	0.04306	0.04092	0.03548	0.03592	0.03468
1353.661	0.05438	0.05619	0.05393	0.05043	0.0429	0.04076	0.03534	0.03578	0.03453
1353.874	0.05423	0.05602	0.05376	0.05025	0.04274	0.0406	0.03519	0.03563	0.03438
1354.088	0.05406	0.05584	0.05358	0.05006	0.04257	0.04042	0.03503	0.03547	0.03422
1354.301	0.05387	0.05564	0.05337	0.04985	0.04238	0.04024	0.03487	0.03531	0.03406
1354.514	0.05367	0.05541	0.05315	0.04963	0.04219	0.04004	0.0347	0.03514	0.03389
1354.727	0.05345	0.05516	0.05291	0.0494	0.042	0.03984	0.03453	0.03497	0.03371
1354.94	0.05321	0.05488	0.05265	0.04915	0.04179	0.03963	0.03435	0.03478	0.03353
1355.153	0.05296	0.05459	0.05238	0.04889	0.04158	0.03941	0.03417	0.03459	0.03335
1355.366	0.05269	0.05429	0.05211	0.04862	0.04136	0.03919	0.03399	0.0344	0.03317
1355.578	0.05243	0.05399	0.05184	0.04835	0.04115	0.03898	0.03381	0.03421	0.03298
1355.791	0.05218	0.05369	0.05157	0.04809	0.04094	0.03876	0.03363	0.03402	0.0328
1356.004	0.05193	0.05341	0.05131	0.04784	0.04074	0.03855	0.03345	0.03383	0.03262
1356.217	0.05169	0.05313	0.05106	0.0476	0.04055	0.03834	0.03328	0.03365	0.03245
1356.43	0.05146	0.05287	0.05082	0.04737	0.04036	0.03814	0.03311	0.03348	0.03228
1356.642	0.05125	0.05261	0.05059	0.04715	0.04019	0.03795	0.03295	0.03332	0.03211
1356.855	0.05104	0.05237	0.05037	0.04694	0.04002	0.03776	0.03278	0.03316	0.03195
1357.068	0.05083	0.05212	0.05015	0.04673	0.03985	0.03757	0.03262	0.033	0.03179
1357.28	0.05061	0.05188	0.04992	0.04651	0.03969	0.03738	0.03247	0.03284	0.03163
1357.493	0.05039	0.05163	0.04969	0.0463	0.03952	0.03719	0.03231	0.03268	0.03147
1357.706	0.05016	0.05137	0.04945	0.04607	0.03935	0.037	0.03214	0.03252	0.0313
1357.918	0.04992	0.0511	0.0492	0.04584	0.03917	0.03681	0.03198	0.03236	0.03114
1358.131	0.04966	0.05082	0.04894	0.0456	0.03898	0.0366	0.03181	0.03219	0.03097
1358.343	0.0494	0.05053	0.04867	0.04535	0.03879	0.0364	0.03164	0.03201	0.03079
1358.556	0.04913	0.05024	0.04839	0.0451	0.0386	0.0362	0.03147	0.03184	0.03062
1358.768	0.04886	0.04995	0.04811	0.04484	0.03841	0.03599	0.03129	0.03166	0.03044
1358.98	0.04858	0.04966	0.04782	0.04459	0.03821	0.03579	0.03112	0.03148	0.03027
1359.193	0.04831	0.04936	0.04754	0.04433	0.03801	0.03558	0.03095	0.0313	0.03009
1359.405	0.04803	0.04908	0.04725	0.04407	0.03781	0.03538	0.03077	0.03112	0.02992
1359.617	0.04776	0.0488	0.04698	0.04383	0.03762	0.03518	0.03061	0.03094	0.02975
1359.83	0.04749	0.04853	0.04671	0.04359	0.03743	0.035	0.03044	0.03077	0.02958
1360.042	0.04724	0.04829	0.04646	0.04336	0.03725	0.03482	0.03028	0.03061	0.02942
1360.254	0.04701	0.04806	0.04623	0.04314	0.03707	0.03465	0.03013	0.03045	0.02926
1360.466	0.04678	0.04785	0.04601	0.04294	0.0369	0.0345	0.02998	0.0303	0.02911
1360.678	0.04658	0.04766	0.04581	0.04276	0.03675	0.03435	0.02984	0.03016	0.02896
1360.891	0.04639	0.0475	0.04562	0.04259	0.0366	0.03421	0.02971	0.03002	0.02882
1361.103	0.04621	0.04735	0.04545	0.04244	0.03645	0.03408	0.02958	0.0299	0.02868
1361.315	0.04605	0.04722	0.04529	0.04229	0.03632	0.03396	0.02946	0.02977	0.02855
1361.527	0.04589	0.0471	0.04514	0.04216	0.03618	0.03384	0.02935	0.02966	0.02842
1361.739	0.04574	0.04698	0.04499	0.04202	0.03605	0.03372	0.02923	0.02954	0.0283
1361.951	0.04559	0.04687	0.04484	0.04188	0.03592	0.03359	0.02911	0.02942	0.02817
1362.163	0.04544	0.04675	0.04469	0.04174	0.03578	0.03347	0.029	0.0293	0.02805
1362.374	0.04528	0.04663	0.04453	0.04159	0.03563	0.03334	0.02888	0.02918	0.02792
1362.586	0.04512	0.0465	0.04436	0.04144	0.03549	0.03321	0.02876	0.02905	0.0278
1362.798	0.04496	0.04636	0.04419	0.04127	0.03533	0.03308	0.02864	0.02893	0.02767
1363.01	0.0448	0.04622	0.04401	0.04111	0.03518	0.03294	0.02851	0.02879	0.02754
1363.222	0.04464	0.04608	0.04383	0.04095	0.03503	0.03281	0.02839	0.02866	0.02741
1363.433	0.04447	0.04594	0.04365	0.04078	0.03487	0.03267	0.02827	0.02853	0.02728
1363.645	0.0443	0.04579	0.04347	0.04061	0.03471	0.03252	0.02815	0.0284	0.02714
1363.857	0.04412	0.04562	0.04328	0.04043	0.03455	0.03238	0.02802	0.02826	0.02701
1364.068	0.04394	0.04545	0.04309	0.04025	0.03438	0.03222	0.0279	0.02812	0.02687
1364.28	0.04374	0.04527	0.04289	0.04007	0.03421	0.03207	0.02777	0.02798	0.02673
1364.492	0.04353	0.04509	0.04269	0.03988	0.03404	0.03191	0.02763	0.02784	0.02659
1364.703	0.04333	0.0449	0.04249	0.03969	0.03387	0.03176	0.0275	0.0277	0.02645
1364.915	0.04312	0.04472	0.0423	0.03951	0.0337	0.0316	0.02737	0.02755	0.02631
1365.126	0.04292	0.04454	0.04211	0.03933	0.03354	0.03145	0.02723	0.02742	0.02617
1365.338	0.04272	0.04437	0.04194	0.03916	0.03338	0.03131	0.0271	0.02728	0.02604
1365.549	0.04253	0.04421	0.04177	0.039	0.03323	0.03116	0.02697	0.02715	0.02591
1365.76	0.04234	0.04406	0.0416	0.03884	0.03308	0.03103	0.02684	0.02702	0.02578
1365.972	0.04216	0.04391	0.04145	0.03869	0.03294	0.03089	0.02672	0.0269	0.02566
1366.183	0.04199	0.04377	0.04131	0.03854	0.0328	0.03076	0.02659	0.02677	0.02553
1366.394	0.04182	0.04363	0.04116	0.0384	0.03266	0.03063	0.02647	0.02665	0.02541
1366.606	0.04166	0.0435	0.04102	0.03825	0.03253	0.03051	0.02635	0.02653	0.02529
1366.817	0.04149	0.04336	0.04088	0.03809	0.03239	0.03038	0.02622	0.02641	0.02516
1367.028	0.04131	0.04322	0.04073	0.03794	0.03225	0.03025	0.0261	0.02628	0.02504
1367.239	0.04114	0.04307	0.04058	0.03777	0.0321	0.03012	0.02597	0.02615	0.02491
1367.45	0.04095	0.04291	0.04042	0.0376	0.03196	0.02998	0.02583	0.02602	0.02478
1367.662	0.04076	0.04275	0.04026	0.03742	0.0318	0.02983	0.02569	0.02589	0.02465
1367.873	0.04055	0.04257	0.04008	0.03723	0.03164	0.02969	0.02555	0.02575	0.02451
1368.084	0.04033	0.04237	0.03989	0.03703	0.03147	0.02953	0.0254	0.0256	0.02437
1368.295	0.0401	0.04217	0.03968	0.03682	0.03129	0.02937	0.02524	0.02545	0.02423
1368.506	0.03985	0.04194	0.03947	0.0366	0.03111	0.02919	0.02508	0.02529	0.02408
1368.717	0.03959	0.0417	0.03923	0.03636	0.03091	0.02901	0.02492	0.02513	0.02392
1368.928	0.03932	0.04145	0.03898	0.0361	0.03071	0.02882	0.02474	0.02496	0.02376
1369.138	0.03904	0.04118	0.03873	0.03585	0.0305	0.02863	0.02457	0.02478	0.0236
1369.349	0.03876	0.04091	0.03847	0.03559	0.03029	0.02843	0.02439	0.02461	0.02344
1369.56	0.03847	0.04064	0.03821	0.03532	0.03007	0.02823	0.02422	0.02443	0.02327
1369.771	0.03819	0.04036	0.03794	0.03506	0.02985	0.02802	0.02404	0.02426	0.02311
1369.982	0.03791	0.04008	0.03767	0.03479	0.02963	0.02781	0.02386	0.02408	0.02294
1370.192	0.03762	0.0398	0.0374	0.03452	0.02941	0.02759	0.02367	0.0239	0.02276
1370.403	0.03733	0.03952	0.03713	0.03425	0.02918	0.02737	0.02349	0.02371	0.02259
1370.614	0.03705	0.03923	0.03685	0.03397	0.02896	0.02715	0.0233	0.02353	0.02241
1370.824	0.03677	0.03894	0.03658	0.0337	0.02873	0.02692	0.02312	0.02334	0.02224
1371.035	0.03649	0.03866	0.03631	0.03343	0.0285	0.0267	0.02293	0.02315	0.02206
1371.246	0.03622	0.03838	0.03605	0.03317	0.02827	0.02647	0.02275	0.02296	0.02189
1371.456	0.03596	0.03809	0.03579	0.03291	0.02805	0.02625	0.02256	0.02278	0.02171
1371.667	0.0357	0.03781	0.03554	0.03265	0.02782	0.02602	0.02238	0.02259	0.02153
1371.877	0.03545	0.03754	0.03529	0.03239	0.0276	0.0258	0.0222	0.02241	0.02136
1372.087	0.0352	0.03727	0.03504	0.03214	0.02738	0.02558	0.02202	0.02223	0.02118
1372.298	0.03496	0.037	0.0348	0.0319	0.02716	0.02536	0.02184	0.02205	0.02101
1372.508	0.03473	0.03674	0.03457	0.03166	0.02694	0.02515	0.02167	0.02187	0.02083
1372.719	0.03451	0.03649	0.03433	0.03142	0.02673	0.02493	0.02149	0.0217	0.02065
1372.929	0.03428	0.03624	0.0341	0.03118	0.02651	0.02472	0.02132	0.02152	0.02048
1373.139	0.03407	0.036	0.03388	0.03095	0.0263	0.02451	0.02115	0.02135	0.02031
1373.349	0.03385	0.03576	0.03365	0.03072	0.02609	0.0243	0.02097	0.02118	0.02014
1373.56	0.03364	0.03553	0.03343	0.03049	0.02588	0.0241	0.0208	0.02101	0.01996
1373.77	0.03343	0.0353	0.03322	0.03027	0.02568	0.0239	0.02064	0.02084	0.0198
1373.98	0.03323	0.03509	0.03301	0.03006	0.02548	0.0237	0.02047	0.02067	0.01963
1374.19	0.03304	0.03488	0.03281	0.02986	0.02528	0.02351	0.02031	0.02051	0.01947
1374.4	0.03287	0.03469	0.03263	0.02966	0.0251	0.02333	0.02015	0.02035	0.01931
1374.61	0.0327	0.03451	0.03245	0.02948	0.02491	0.02315	0.02	0.0202	0.01916
1374.82	0.03254	0.03434	0.03229	0.02931	0.02474	0.02297	0.01984	0.02005	0.01901
1375.03	0.03238	0.03417	0.03213	0.02914	0.02457	0.02281	0.01969	0.0199	0.01886
1375.24	0.03223	0.03401	0.03198	0.02899	0.0244	0.02264	0.01955	0.01976	0.01871
1375.45	0.03209	0.03385	0.03183	0.02884	0.02424	0.02248	0.0194	0.01962	0.01857
1375.66	0.03195	0.0337	0.03168	0.0287	0.02408	0.02233	0.01926	0.01948	0.01843
1375.87	0.03181	0.03355	0.03154	0.02856	0.02392	0.02217	0.01912	0.01935	0.01828
1376.08	0.03167	0.0334	0.03139	0.02842	0.02377	0.02202	0.01898	0.01921	0.01814
1376.29	0.03153	0.03325	0.03125	0.02828	0.02361	0.02187	0.01884	0.01908	0.018
1376.499	0.03139	0.03309	0.03109	0.02814	0.02346	0.02173	0.0187	0.01895	0.01786
1376.709	0.03124	0.03293	0.03094	0.028	0.0233	0.02158	0.01856	0.01881	0.01771
1376.919	0.0311	0.03277	0.03078	0.02785	0.02315	0.02143	0.01841	0.01868	0.01757
1377.128	0.03095	0.03261	0.03061	0.02771	0.02299	0.02128	0.01827	0.01854	0.01743
1377.338	0.03081	0.03245	0.03044	0.02756	0.02284	0.02114	0.01813	0.01841	0.01729
1377.548	0.03066	0.03228	0.03026	0.02742	0.02269	0.02099	0.01799	0.01828	0.01714
1377.757	0.03052	0.03212	0.03008	0.02727	0.02253	0.02084	0.01785	0.01814	0.017
1377.967	0.03038	0.03195	0.02989	0.02711	0.02237	0.02069	0.01771	0.01801	0.01686
1378.176	0.03023	0.03178	0.0297	0.02695	0.02222	0.02054	0.01757	0.01788	0.01672
1378.386	0.03007	0.0316	0.02949	0.02678	0.02205	0.02038	0.01742	0.01774	0.01658
1378.595	0.0299	0.0314	0.02927	0.02661	0.02188	0.02022	0.01728	0.0176	0.01643
1378.805	0.02971	0.03119	0.02903	0.02641	0.0217	0.02005	0.01712	0.01745	0.01628
1379.014	0.0295	0.03095	0.02878	0.0262	0.02151	0.01987	0.01696	0.01729	0.01612
1379.223	0.02928	0.0307	0.02851	0.02598	0.02131	0.01968	0.0168	0.01713	0.01596
1379.433	0.02904	0.03043	0.02822	0.02574	0.0211	0.01948	0.01663	0.01696	0.0158
1379.642	0.02879	0.03015	0.02794	0.0255	0.02089	0.01928	0.01645	0.01679	0.01563
1379.851	0.02854	0.02986	0.02765	0.02526	0.02068	0.01908	0.01628	0.01662	0.01546
1380.061	0.02829	0.02958	0.02736	0.02502	0.02047	0.01888	0.01611	0.01645	0.01529
1380.27	0.02805	0.02931	0.02709	0.02478	0.02027	0.01869	0.01594	0.01629	0.01513
1380.479	0.02783	0.02905	0.02683	0.02456	0.02007	0.0185	0.01578	0.01613	0.01497
1380.688	0.02762	0.0288	0.02658	0.02434	0.01989	0.01832	0.01562	0.01597	0.01481
1380.897	0.02741	0.02857	0.02634	0.02413	0.01971	0.01815	0.01547	0.01582	0.01466
1381.106	0.02721	0.02834	0.02611	0.02393	0.01953	0.01798	0.01531	0.01568	0.01451
1381.315	0.02702	0.02812	0.02588	0.02373	0.01935	0.01781	0.01516	0.01553	0.01436
1381.524	0.02682	0.0279	0.02565	0.02353	0.01918	0.01764	0.01501	0.01539	0.01421
1381.733	0.02663	0.02769	0.02543	0.02333	0.01901	0.01748	0.01486	0.01524	0.01406
1381.942	0.02645	0.02748	0.02521	0.02313	0.01884	0.01732	0.01471	0.0151	0.01392
1382.151	0.02625	0.02728	0.025	0.02294	0.01867	0.01716	0.01457	0.01496	0.01377
1382.36	0.02606	0.02707	0.02478	0.02274	0.0185	0.017	0.01442	0.01482	0.01363
1382.569	0.02585	0.02685	0.02455	0.02254	0.01833	0.01684	0.01427	0.01468	0.01349
1382.777	0.02564	0.02664	0.02433	0.02233	0.01816	0.01668	0.01413	0.01454	0.01334
1382.986	0.02542	0.02642	0.0241	0.02212	0.01798	0.01651	0.01398	0.01439	0.0132
1383.195	0.0252	0.02619	0.02387	0.0219	0.01781	0.01634	0.01383	0.01425	0.01305
1383.404	0.02497	0.02596	0.02364	0.02168	0.01763	0.01617	0.01368	0.0141	0.01291
1383.612	0.0247	0.0257	0.02339	0.02144	0.01743	0.016	0.01352	0.01394	0.01276
1383.821	0.02443	0.02544	0.02314	0.0212	0.01724	0.01582	0.01337	0.01379	0.01261
1384.03	0.02416	0.02518	0.02289	0.02096	0.01704	0.01564	0.01321	0.01363	0.01247
1384.238	0.0239	0.02492	0.02265	0.02073	0.01685	0.01547	0.01306	0.01348	0.01232
[truncated: 21 more rows]
