# Supplementary material for: Ratiometric fluorescent sensing of pyrophosphate with sp³-functionalized single-walled carbon nanotubes
Source: Nat Commun. 2024 Jan 24;15:706. doi: 10.1038/s41467-024-45052-1 (PMC10808354; doi:10.1038/s41467-024-45052-1)
Supplement: Supplementary file 4 — Source data [file 41467_2024_45052_MOESM4_ESM.zip › Fig. 2d.txt]

Conc. PPi	E11* PL intensity
mM	a.u.
0.00113	1280
0.01239	1509.78031
0.12503	1860.379
1.02618	2748.19835
1.92732	3205.44025
10.93877	4814.64642
19.95021	3832.87323
