# Supplementary material for: Ratiometric fluorescent sensing of pyrophosphate with sp³-functionalized single-walled carbon nanotubes
Source: Nat Commun. 2024 Jan 24;15:706. doi: 10.1038/s41467-024-45052-1 (PMC10808354; doi:10.1038/s41467-024-45052-1)
Supplement: Supplementary file 4 — Source data [file 41467_2024_45052_MOESM4_ESM.zip › Fig. 2e.txt]

Conc. PPi	E11*/E11 PL intensity ratio
mM	a.u.
0.00113	3.41
0.01239	3.89238
0.12503	4.37088
1.02618	5.38469
1.92732	5.72547
10.93877	6.9809
19.95	6.87662
