# Supplementary material for: Ratiometric fluorescent sensing of pyrophosphate with sp³-functionalized single-walled carbon nanotubes
Source: Nat Commun. 2024 Jan 24;15:706. doi: 10.1038/s41467-024-45052-1 (PMC10808354; doi:10.1038/s41467-024-45052-1)
Supplement: Supplementary file 4 — Source data [file 41467_2024_45052_MOESM4_ESM.zip › Fig. 2f.txt]

Conc. PPi	E11* peak position
mM	nm
0.00113	1140.331
0.01239	1140
0.12503	1138.548
1.02618	1136.764
1.92732	1136.094
10.93877	1134.978
19.95021	1134.754
