# Supplementary material for: Ratiometric fluorescent sensing of pyrophosphate with sp³-functionalized single-walled carbon nanotubes
Source: Nat Commun. 2024 Jan 24;15:706. doi: 10.1038/s41467-024-45052-1 (PMC10808354; doi:10.1038/s41467-024-45052-1)
Supplement: Supplementary file 4 — Source data [file 41467_2024_45052_MOESM4_ESM.zip › Fig. 3a.txt]

	E11*/E11 PL intensity ratio	Analyte
1	1.62966	Control/[Cu]
2	1.81	Carbonate
3	1.71558	Nitrate
4	1.65285	Chloride
5	1.69139	Acetate
6	1.66299	Iodide
7	2.16298	Phosphate
8	2.24961	Citrate
9	2.15654	ADP
10	2.30387	ATP
11	2.45185	L-cysteine
12	2.83814	PPi
