# Supplementary material for: Ratiometric fluorescent sensing of pyrophosphate with sp³-functionalized single-walled carbon nanotubes
Source: Nat Commun. 2024 Jan 24;15:706. doi: 10.1038/s41467-024-45052-1 (PMC10808354; doi:10.1038/s41467-024-45052-1)
Supplement: Supplementary file 4 — Source data [file 41467_2024_45052_MOESM4_ESM.zip › Fig. 3b.txt]

	Norm E11* intensity	Analyte
1	1	Control/[Cu]
2	0.927	Carbonate
3	1.02277	Nitrate
4	1.09361	Chloride
5	1.12166	Acetate
6	1.13283	Iodide
7	1.21189	Phosphate
8	1.45478	Citrate
9	1.24162	ADP
10	1.58634	ATP
11	2.01898	L-cysteine
12	2.16382	PPi
