# Supplementary material for: Ratiometric fluorescent sensing of pyrophosphate with sp³-functionalized single-walled carbon nanotubes
Source: Nat Commun. 2024 Jan 24;15:706. doi: 10.1038/s41467-024-45052-1 (PMC10808354; doi:10.1038/s41467-024-45052-1)
Supplement: Supplementary file 4 — Source data [file 41467_2024_45052_MOESM4_ESM.zip › Fig. 3c.txt]

Wavelegnth	Norm. PL intensity	Norm. PL intensity	Norm. PL intensity
nm
	[Cu]	10_90 (ATP_PPi)	90_10 (ATP_PPi)
881.39	-12.1	-14.32638	-21.9
881.919	-6.45513	-6.34621	-7.50829
882.449	-2.21433	-2.60006	-5.03622
882.979	-17.23907	-36.32839	-24.38252
883.509	-6.50719	-8.22	-5.25882
884.038	-1.1247	-3.52407	-3.18908
884.568	-2.95377	-3.16144	-4.14417
885.098	-3.03361	-3.72165	-4.3039
885.627	-4.62025	-3.43766	-4.45925
886.157	-7.31175	-23.75254	-27.66297
886.686	-5.16346	-4.67606	-3.85569
887.216	-2.44546	-2.54802	-5.4571
887.746	-0.93486	-5.54141	-3.56823
888.275	4.33218	6.69081	5.92173
888.805	-7.32134	-9.18237	-9.59876
889.334	-4.41998	-5.25194	-2.25238
889.864	-7.49031	-8.65939	-4.00712
890.393	-3.9646	-3.12194	-6.20432
890.923	-3.20326	-3.92574	-2.9612
891.452	-2.45176	-1.96818	-2.80485
891.981	-3.1845	-3.15227	-8.0391
892.511	-1.75385	-2.21482	-1.54465
893.04	-2.1544	-3.83037	-3.36312
893.57	-1.64309	-0.69249	-1.58668
894.099	-0.52356	-1.88258	-3.15702
894.628	-1.62239	-1.27949	-2.43585
895.158	-1.69748	-0.96574	-1.94221
895.687	-1.53428	-1.38351	-2.35079
896.216	-0.86474	-0.34517	-1.52867
896.745	-1.15375	-0.29688	-0.74437
897.275	0.07529	-0.75896	-0.97751
897.804	-0.04997	-0.3859	-0.66742
898.333	-0.19737	-0.35173	-0.55224
898.862	-0.1191	-0.39886	-0.57238
899.391	-0.09597	-0.20794	-0.46008
899.921	-0.06552	-0.29394	-0.20191
900.45	-0.10186	-0.13678	-0.27833
900.979	-0.04664	-0.10158	-0.17771
901.508	-0.03322	-0.11163	-0.17394
902.037	0.04891	-0.11265	-0.08122
902.566	-0.05204	-0.06875	-0.10513
903.095	0.05358	-0.03502	-0.06363
903.624	-0.00511	-0.0333	-0.06314
904.153	0.04302	0.00354	-0.02264
904.682	-0.03303	0.02215	-0.04233
905.211	-0.02102	-0.04124	-0.03721
905.74	0.01659	-0.0136	-0.05501
906.269	0.02252	0.02739	-0.03492
906.798	-0.02226	-0.03595	-0.02647
907.327	-0.00638	-0.01408	-0.06335
907.856	0.02568	-0.02118	-0.05176
908.384	-0.01161	-0.02474	-0.02635
908.913	0.0569	-0.0327	-0.04534
909.442	0.00604	-0.01663	-0.03003
909.971	0.01439	0.0041	-0.03769
910.5	0.00995	0.00481	-0.02225
911.028	0.03251	0.00312	-0.02081
911.557	0.04346	-0.00575	0.01523
912.086	0.01038	-0.03959	-0.03063
912.615	0.01752	-0.0123	-0.02706
913.143	0.0315	-0.00332	-0.02409
913.672	0.02389	-0.01109	0.01277
914.201	0.05057	-0.00464	-0.01096
914.729	0.03986	0.01533	-0.0051
915.258	-0.00659	0.00159	-0.01522
915.787	0.00592	-0.00564	-0.01741
916.315	0.00985	-0.01204	-0.02886
916.844	0.02613	0.01393	-0.0206
917.372	0.0715	0.01961	0.00481
917.901	0.00681	-0.00411	-0.00492
918.429	0.00589	-0.00115	-0.01028
918.958	0.03729	0.01221	-0.01073
919.486	0.02032	-0.02201	-0.00733
920.015	0.01428	-0.00861	0.01784
920.543	0.0027	0.02164	-0.0097
921.072	0.00767	0.01577	-0.00736
921.6	0.03341	0.0203	-0.01998
922.128	0.04307	0.01955	-0.02439
922.657	0.03033	0.02579	-0.01216
923.185	0.04262	0.0048	-0.0243
923.713	0.04869	-0.03411	-0.01619
924.242	0.02095	0.01439	-0.0089
924.77	0.03128	0.00196	-0.00282
925.298	0.02172	0.00308	-0.00678
925.827	0.01395	0.00307	-0.02865
926.355	-0.00704	0.01229	-0.01219
926.883	-0.0035	0.02813	0.00679
927.411	0.04446	0.02203	-0.03764
927.939	0.01691	0.00707	0.01534
928.468	0.02424	-0.008	-0.0032
928.996	0.04439	0.03052	0.0066
929.524	0.0563	-0.00574	-0.01145
930.052	0	0	0.00469
930.58	0.01176	0.01866	-0.00875
931.108	0.06233	-0.00711	-0.00776
931.636	0.01172	-0.00647	-0.02171
932.164	0.01172	0.00167	-0.0084
932.692	0.0234	-0.00301	-0.01655
933.22	0.01847	0.02053	0.01562
933.748	0.03928	0.00741	0.00955
934.276	0.06723	0.0063	-0.01744
934.804	0.02606	-0.0042	-0.01078
935.332	0.00124	0.00618	-0.00569
935.86	0.03207	0.00436	-0.00161
936.388	0.06345	0.0185	0.00511
936.916	0.04905	0.00487	-0.01019
937.444	0.04903	0.0156	-0.01767
937.972	0.04583	0.0136	-0.00561
938.499	0.03167	-0.0014	0.0151
939.027	0.00737	0.00526	-0.01178
939.555	0.05352	0.0291	-0.01292
940.083	0.02712	0.00677	-0.00293
940.611	0.04247	0.02663	0.01697
941.138	0.03284	0.00126	7.58E-4
941.666	0.07643	-0.0074	0.00337
942.194	0.02357	0.00649	0.0054
942.721	0.03576	0.01076	0.01228
943.249	0.04781	0.02633	0.00263
943.777	0.04774	0.01371	0.01463
944.304	0.02178	0.02399	0.01396
944.832	0.03856	0.03736	-0.01005
945.359	0.044	0.03173	-0.00584
945.887	0.03168	0.0282	0.00401
946.415	0.03778	0.03609	0.01066
946.942	--	--	--
947.47	0.05056	0.0267	0.01981
947.997	0.05211	0.0196	0.00131
948.525	0.06157	0.01879	0.05104
949.052	0.04635	0.04032	0.00798
949.58	--	--	--
950.107	0.06816	0.04577	0.02026
950.634	0.06729	0.04612	0.01862
951.162	0.03767	0.04373	0.02121
951.689	0.06657	0.0372	0.03581
952.216	--	--	--
952.744	0.03094	0.07207	0.03588
953.271	0.06405	0.0528	0.05396
953.798	0.07071	0.06322	0.03604
954.326	0.05054	0.03741	0.01459
954.853	0.05964	0.06061	0.03083
955.38	0.09139	0.05769	0.04144
955.907	0.05115	0.07438	0.05928
956.435	0.06611	0.04867	0.066
956.962	0.06688	0.06897	0.03748
957.489	0.08759	0.0809	0.04526
958.016	0.08427	0.09815	0.06198
958.543	0.07556	0.09094	0.06714
959.07	0.10344	0.09704	0.07145
959.598	0.10625	0.08574	0.07885
960.125	0.0875	0.09303	0.07705
960.652	0.09228	0.11482	0.09509
961.179	0.10735	0.11175	0.10529
961.706	0.1158	0.12121	0.09733
962.233	0.11531	0.14321	0.09587
962.76	0.09878	0.14049	0.11913
963.287	0.1026	0.13604	0.1021
963.814	0.10883	0.13455	0.12151
964.341	0.11669	0.16458	0.13351
964.868	0.16261	0.17673	0.14235
965.394	0.1796	0.18335	0.16489
965.921	0.18832	0.19522	0.17665
966.448	0.15307	0.23926	0.2072
966.975	0.16175	0.24536	0.18713
967.502	0.17662	0.24878	0.19687
968.029	0.20248	0.26507	0.23962
968.556	0.2309	0.28461	0.25347
969.082	0.21506	0.29305	0.26
969.609	0.20879	0.33644	0.28374
970.136	0.22781	0.33188	0.2892
970.663	0.2731	0.35002	0.31795
971.189	0.2748	0.37362	0.3429
971.716	0.27249	0.40615	0.38827
972.243	0.28802	0.42362	0.38745
972.769	0.33402	0.45105	0.42116
973.296	0.34179	0.4664	0.43952
973.822	0.36499	0.52061	0.46363
974.349	0.36712	0.52542	0.47908
974.876	0.40749	0.5571	0.52311
975.402	0.40291	0.56693	0.5336
975.929	0.46849	0.58866	0.55193
976.455	0.45782	0.61959	0.57184
976.982	0.51963	0.63616	0.62823
977.508	0.52073	0.67528	0.65644
978.035	0.55807	0.684	0.667
978.561	0.57015	0.68589	0.69643
979.088	0.61088	0.72516	0.73047
979.614	0.62737	0.76002	0.74093
980.14	0.64834	0.76756	0.73864
980.667	0.68962	0.81164	0.78083
981.193	0.68711	0.82968	0.77621
981.719	0.69989	0.83457	0.8169
982.246	0.72745	0.8742	0.85121
982.772	0.73603	0.8525	0.85787
983.298	0.77404	0.89593	0.88512
983.825	0.79014	0.91392	0.88167
984.351	0.82615	0.91612	0.92421
984.877	0.85148	0.93028	0.93107
985.403	0.84499	0.94556	0.93582
985.93	0.86485	0.96122	0.94709
986.456	0.92726	0.97588	0.99999
986.982	0.89972	0.98249	0.95807
987.508	0.92351	1	0.99068
988.034	0.9231	0.97849	0.97009
988.56	0.95089	0.97968	0.95872
989.086	0.97497	0.95655	0.95952
989.612	0.9547	0.95599	0.98784
990.138	0.98263	0.97455	0.96324
990.665	0.98482	0.94149	0.96458
991.191	0.98236	0.93063	0.91994
991.717	0.99999	0.90653	0.92613
992.243	0.96952	0.9021	0.88765
992.768	0.97411	0.88412	0.86077
993.294	0.9674	0.85737	0.84031
993.82	0.96506	0.84307	0.83245
994.346	0.97759	0.83087	0.80482
994.872	0.97075	0.77565	0.75684
995.398	0.94626	0.74751	0.72679
995.924	0.96832	0.75126	0.69483
996.45	0.9076	0.72562	0.67379
996.976	0.90786	0.67688	0.64581
997.501	0.87628	0.65643	0.60163
998.027	0.84349	0.63653	0.56478
998.553	0.84777	0.61139	0.54281
999.079	0.79496	0.59675	0.50915
999.604	0.79817	0.57247	0.49407
1000.13	0.75301	0.53989	0.4667
1000.656	0.72569	0.52606	0.42748
1001.181	0.69859	0.49153	0.41296
1001.707	0.68953	0.47975	0.39183
1002.233	0.64686	0.46438	0.36572
1002.758	0.62139	0.44078	0.36278
1003.284	0.62019	0.4287	0.33508
1003.809	0.58274	0.4174	0.32521
1004.335	0.57607	0.39635	0.32069
1004.861	0.54063	0.38038	0.29548
1005.386	0.51676	0.35654	0.29498
1005.912	0.49087	0.36595	0.27074
1006.437	0.50353	0.3348	0.27629
1006.963	0.45358	0.33168	0.25146
1007.488	0.47168	0.33235	0.25671
1008.013	0.45078	0.3055	0.2528
1008.539	0.42325	0.31986	0.23677
1009.064	0.39692	0.28495	0.23796
1009.59	0.39365	0.2793	0.22121
1010.115	0.37802	0.28622	0.22164
1010.64	0.37348	0.27421	0.20593
1011.166	0.34448	0.25511	0.19282
1011.691	0.33568	0.24883	0.2028
1012.216	0.34058	0.2614	0.20655
1012.742	0.33099	0.25425	0.16988
1013.267	0.31309	0.22882	0.18012
1013.792	0.2983	0.23005	0.18719
1014.317	0.28077	0.22488	0.16446
1014.843	0.28659	0.21796	0.17021
1015.368	0.27246	0.21233	0.1825
1015.893	0.26862	0.21052	0.16559
1016.418	0.26471	0.21015	0.17069
1016.943	0.26969	0.21922	0.1523
1017.468	0.2708	0.21656	0.1564
1017.993	0.25476	0.2046	0.15353
1018.518	0.23487	0.19463	0.15661
1019.043	0.24768	0.20792	0.15543
1019.569	0.24138	0.19477	0.13514
1020.094	0.23027	0.18477	0.15074
1020.619	0.20228	0.19098	0.14933
1021.144	0.21683	0.1848	0.15262
1021.668	0.21947	0.17737	0.13394
1022.193	0.20518	0.18507	0.14384
1022.718	0.20462	0.18799	0.13963
1023.243	0.20055	0.18442	0.13067
1023.768	0.21148	0.18112	0.13764
1024.293	0.21029	0.18449	0.13387
1024.818	0.17883	0.17289	0.1321
1025.343	0.18622	0.16231	0.11789
1025.868	0.20414	0.17006	0.1378
1026.392	0.20213	0.16874	0.12714
1026.917	0.20189	0.15238	0.13038
1027.442	0.18108	0.16974	0.13212
1027.967	0.18015	0.13706	0.11445
1028.491	0.17329	0.15522	0.11701
1029.016	0.16397	0.16497	0.12083
1029.541	0.18425	0.1649	0.12729
1030.065	0.1745	0.14308	0.1097
1030.59	0.17182	0.16237	0.12635
1031.115	0.18314	0.14581	0.12042
1031.639	0.1761	0.1465	0.10314
1032.164	0.17687	0.13861	0.10114
1032.689	0.15778	0.15642	0.11014
1033.213	0.17448	0.14333	0.1112
1033.738	0.157	0.13346	0.11352
1034.262	0.14838	0.13803	0.11396
1034.787	0.15938	0.12986	0.10056
1035.311	0.15676	0.13218	0.10011
1035.836	0.15131	0.12563	0.11299
1036.36	0.14521	0.14752	0.10225
1036.885	0.14578	0.11543	0.10544
1037.409	0.15479	0.11896	0.10239
1037.933	0.15863	0.12922	0.11882
1038.458	0.14816	0.12419	0.0956
1038.982	0.15348	0.1001	0.07724
1039.507	0.13547	0.11549	0.09789
1040.031	0.14443	0.12216	0.09514
1040.555	0.13996	0.11475	0.08923
1041.079	0.13628	0.10217	0.09888
1041.604	0.12335	0.10939	0.07436
1042.128	0.13444	0.10713	0.06822
1042.652	0.11821	0.10245	0.07665
1043.177	0.13221	0.09866	0.08332
1043.701	0.12709	0.10798	0.08138
1044.225	0.12341	0.10544	0.08792
1044.749	0.13229	0.11737	0.08159
1045.273	0.12855	0.09617	0.06801
1045.797	0.10723	0.09993	0.07577
1046.321	0.1101	0.09062	0.08121
1046.846	0.13415	0.0946	0.06621
1047.37	0.13606	0.09452	0.07687
1047.894	0.12734	0.10635	0.08059
1048.418	0.11084	0.09575	0.05793
1048.942	0.12107	0.08701	0.07747
1049.466	0.10449	0.10623	0.06875
1049.99	0.11506	0.09657	0.06886
1050.514	0.10441	0.10451	0.07591
1051.038	0.10196	0.08029	0.07288
1051.562	0.11019	0.101	0.07672
1052.086	0.10051	0.09163	0.08009
1052.609	0.09394	0.09258	0.08315
1053.133	0.1119	0.09026	0.08079
1053.657	0.10752	0.09359	0.07571
1054.181	0.10097	0.09243	0.0848
1054.705	0.09144	0.09763	0.07011
1055.229	0.10505	0.09415	0.0625
1055.752	0.12111	0.09847	0.06934
1056.276	0.08666	0.09156	0.0815
1056.8	0.10234	0.09542	0.07518
1057.324	0.1031	0.10087	0.07843
1057.847	0.08337	0.10582	0.07612
1058.371	0.09052	0.10608	0.07174
1058.895	0.08663	0.10607	0.08393
1059.418	0.08587	0.08778	0.07844
1059.942	0.09434	0.10094	0.08508
1060.466	0.10269	0.0971	0.07607
1060.989	0.11227	0.09163	0.0605
1061.513	0.11968	0.09564	0.08192
1062.037	0.09651	0.10699	0.07615
1062.56	0.10537	0.09307	0.09711
1063.084	0.11488	0.10494	0.08919
1063.607	0.10225	0.10081	0.07647
1064.131	0.10111	0.09766	0.07591
1064.654	0.10491	0.10189	0.07861
1065.178	0.10613	0.09174	0.07749
1065.701	0.09659	0.10317	0.08272
1066.224	0.09155	0.11901	0.07901
1066.748	0.09423	0.11211	0.08199
1067.271	0.08473	0.11373	0.07883
1067.795	0.10282	0.09963	0.09526
1068.318	0.09624	0.11274	0.07941
1068.841	0.12778	0.10379	0.0809
1069.365	0.12492	0.11619	0.09334
1069.888	0.11207	0.1201	0.10702
1070.411	0.11712	0.11774	0.09676
1070.934	0.11337	0.10975	0.09206
1071.458	0.1137	0.12893	0.09518
1071.981	0.11842	0.11638	0.0963
1072.504	0.12497	0.12609	0.10865
1073.027	0.10384	0.12256	0.10492
1073.551	0.10418	0.12054	0.10062
1074.074	0.11026	0.13645	0.0884
1074.597	0.10531	0.14507	0.11406
1075.12	0.10942	0.13358	0.11886
1075.643	0.11554	0.14242	0.11863
1076.166	0.0957	0.14048	0.10837
1076.689	0.11808	0.13895	0.11311
1077.212	0.12303	0.13922	0.11758
1077.735	0.14949	0.15961	0.11358
1078.258	0.12609	0.15663	0.12623
1078.781	0.12884	0.16483	0.11477
1079.304	0.11318	0.16607	0.12528
1079.827	0.12534	0.17296	0.13228
1080.35	0.12304	0.17033	0.14636
1080.873	0.11869	0.17278	0.1517
1081.396	0.12378	0.17874	0.15363
1081.919	0.12285	0.1802	0.15232
1082.442	0.1266	0.19965	0.1629
1082.965	0.13752	0.19775	0.15535
1083.487	0.14177	0.20037	0.16251
1084.01	0.14017	0.21116	0.16074
1084.533	0.15436	0.20879	0.17885
1085.056	0.1535	0.21789	0.19119
1085.579	0.14642	0.21771	0.17778
1086.101	0.14432	0.23337	0.1968
1086.624	0.1608	0.24487	0.2028
1087.147	0.15544	0.25239	0.2067
1087.669	0.15182	0.25498	0.21174
1088.192	0.16946	0.25612	0.22793
1088.715	0.17601	0.26992	0.21072
1089.237	0.17548	0.28164	0.23963
1089.76	0.1669	0.28871	0.23921
1090.283	0.17061	0.3037	0.25335
1090.805	0.17973	0.30951	0.26497
1091.328	0.1801	0.31658	0.2608
1091.85	0.19351	0.3272	0.27947
1092.373	0.19269	0.33809	0.28029
1092.895	0.2086	0.34736	0.30276
1093.418	0.21296	0.36598	0.29856
1093.94	0.21374	0.37348	0.31839
1094.463	0.21278	0.38363	0.31313
1094.985	0.21925	0.39075	0.32678
1095.507	0.21514	0.42753	0.3472
1096.03	0.22863	0.42037	0.35062
1096.552	0.24943	0.44574	0.36476
1097.075	0.23658	0.45223	0.38125
1097.597	0.26333	0.48362	0.39172
1098.119	0.26286	0.48315	0.40178
1098.642	0.2694	0.49901	0.41688
1099.164	0.28432	0.51126	0.43264
1099.686	0.27324	0.534	0.46054
1100.208	0.29342	0.54841	0.46826
1100.731	0.29783	0.56402	0.46051
1101.253	0.29636	0.59404	0.5034
1101.775	0.30268	0.6057	0.49885
1102.297	0.32226	0.63526	0.53081
1102.819	0.33287	0.64527	0.54373
1103.342	0.33941	0.67414	0.55801
1103.864	0.34391	0.67708	0.58191
1104.386	0.36782	0.7054	0.58766
1104.908	0.36986	0.72736	0.61634
1105.43	0.38667	0.7401	0.61928
1105.952	0.39162	0.77522	0.65406
1106.474	0.39805	0.79568	0.66893
1106.996	0.41845	0.82486	0.67419
1107.518	0.41909	0.83099	0.7026
1108.04	0.42869	0.86223	0.72252
1108.562	0.4411	0.88976	0.73648
1109.084	0.45571	0.91395	0.75869
1109.606	0.46977	0.94377	0.77392
1110.128	0.47541	0.95392	0.80162
1110.65	0.48642	0.98149	0.82745
1111.172	0.49388	1.03301	0.84012
1111.693	0.5113	1.04925	0.86279
1112.215	0.53107	1.0553	0.89936
1112.737	0.52157	1.10109	0.90337
1113.259	0.54005	1.11335	0.90962
1113.781	0.55101	1.13275	0.93848
1114.302	0.55826	1.17666	0.97022
1114.824	0.57278	1.18623	0.97954
1115.346	0.61082	1.22421	1.00879
1115.868	0.60913	1.25946	1.02906
1116.389	0.62377	1.2877	1.04316
1116.911	0.63984	1.31245	1.04764
1117.433	0.64152	1.3225	1.09778
1117.954	0.667	1.35886	1.08919
1118.476	0.67425	1.38147	1.10998
1118.997	0.67441	1.40278	1.13397
1119.519	0.7074	1.44276	1.16217
1120.041	0.70807	1.45968	1.17531
1120.562	0.73093	1.48638	1.18964
1121.084	0.74353	1.49662	1.19719
1121.605	0.74892	1.53492	1.22881
1122.127	0.75505	1.56613	1.23129
1122.648	0.76945	1.5966	1.27682
1123.17	0.77482	1.60513	1.27791
1123.691	0.79426	1.63844	1.29231
1124.212	0.80189	1.65562	1.29575
1124.734	0.81506	1.67866	1.30549
1125.255	0.82859	1.69517	1.33592
1125.777	0.82908	1.71163	1.33412
1126.298	0.84689	1.72714	1.34897
1126.819	0.84984	1.74082	1.36486
1127.341	0.85699	1.75524	1.35288
1127.862	0.85084	1.77054	1.37816
1128.383	0.88974	1.77316	1.36806
1128.904	0.87548	1.82237	1.38902
1129.426	0.87745	1.8136	1.39186
1129.947	0.88713	1.82101	1.39334
1130.468	0.91178	1.83486	1.39663
1130.989	0.921	1.84728	1.40786
1131.51	0.90093	1.85378	1.39956
1132.032	0.91791	1.85857	1.41721
1132.553	0.90883	1.8519	1.38952
1133.074	0.91916	1.87527	1.41275
1133.595	0.92171	1.88035	1.40545
1134.116	0.92831	1.90694	1.41473
1134.637	0.92395	1.87073	1.41549
1135.158	0.92368	1.86623	1.39218
1135.679	0.92536	1.88944	1.39138
1136.2	0.95163	1.89575	1.39654
1136.721	0.9042	1.85675	1.38782
1137.242	0.91413	1.87145	1.36645
1137.763	0.92225	1.8486	1.36082
1138.284	0.91856	1.85263	1.35233
1138.805	0.89858	1.82671	1.32794
1139.326	0.92539	1.82286	1.3391
1139.847	0.90721	1.80166	1.30329
1140.367	0.94986	1.82847	1.31791
1140.888	0.91365	1.79666	1.29262
1141.409	0.90271	1.77746	1.28712
1141.93	0.90428	1.77249	1.27953
1142.451	0.88589	1.73107	1.24455
1142.971	0.90498	1.76424	1.2385
1143.492	0.87992	1.74251	1.22714
1144.013	0.85754	1.69697	1.2113
1144.534	0.84523	1.69868	1.18468
1145.054	0.8758	1.67239	1.17447
1145.575	0.83362	1.64744	1.13502
1146.096	0.85654	1.6338	1.14413
1146.616	0.84116	1.61216	1.11032
1147.137	0.80909	1.59359	1.11315
1147.658	0.81874	1.57223	1.08996
1148.178	0.83096	1.56043	1.06378
1148.699	0.79238	1.55012	1.05989
1149.219	0.80347	1.51171	1.0375
1149.74	0.77092	1.48933	1.00223
1150.26	0.76774	1.47403	0.99174
1150.781	0.78096	1.4728	0.98586
1151.301	0.76599	1.41372	0.95146
1151.822	0.73126	1.41106	0.9559
1152.342	0.73119	1.39921	0.92077
1152.863	0.72659	1.38287	0.93455
1153.383	0.72081	1.37188	0.91341
1153.903	0.711	1.32958	0.88401
1154.424	0.71491	1.32836	0.88735
1154.944	0.67721	1.31602	0.86077
1155.464	0.68265	1.27141	0.84578
1155.985	0.6895	1.26895	0.82007
1156.505	0.66701	1.24219	0.82104
1157.025	0.63934	1.2428	0.78364
1157.546	0.66205	1.19481	0.77716
1158.066	0.6456	1.20277	0.7748
1158.586	0.63672	1.19527	0.77091
1159.106	0.63495	1.18783	0.73545
1159.626	0.62471	1.14475	0.73404
1160.147	0.60468	1.13448	0.71574
1160.667	0.63099	1.11622	0.70625
1161.187	0.59135	1.10752	0.68598
1161.707	0.59708	1.10143	0.68247
1162.227	0.5616	1.08222	0.66649
1162.747	0.5883	1.03976	0.65461
1163.267	0.57906	1.04325	0.64393
1163.787	0.5451	1.03201	0.63843
1164.307	0.54096	1.01084	0.61986
1164.827	--	--	--
1165.347	0.51285	0.98629	0.58421
1165.867	0.52903	0.98507	0.58336
1166.387	0.51366	0.96339	0.57672
1166.907	0.52672	0.91879	0.55622
1167.427	0.52176	0.928	0.54144
1167.947	0.4928	0.90407	0.53445
1168.467	0.51234	0.90514	0.53693
1168.987	0.49057	0.87281	0.52746
1169.507	0.48926	0.86695	0.50285
1170.026	0.48848	0.86563	0.49605
1170.546	0.47835	0.83366	0.51313
1171.066	0.46967	0.82823	0.50098
1171.586	0.44722	0.82291	0.46041
1172.105	0.45801	0.80071	0.4791
1172.625	0.4467	0.79841	0.47631
1173.145	0.43667	0.77413	0.45355
1173.665	0.40518	0.75879	0.4604
1174.184	0.4074	0.75893	0.40669
1174.704	0.3934	0.74332	0.43242
1175.224	0.41072	0.72675	0.41417
1175.743	0.40553	0.73602	0.42771
1176.263	0.38407	0.6977	0.41136
1176.782	0.37633	0.70017	0.38907
1177.302	0.39018	0.67454	0.40801
1177.822	0.38523	0.67278	0.3632
1178.341	0.39056	0.64599	0.3856
1178.861	0.36333	0.65432	0.36803
1179.38	0.36149	0.63964	0.37047
1179.9	0.36376	0.63828	0.3575
1180.419	0.37403	0.62091	0.33364
1180.939	0.34035	0.6021	0.36763
1181.458	0.32398	0.57936	0.33584
1181.977	0.34305	0.59908	0.32739
1182.497	0.33461	0.58764	0.33242
1183.016	0.33435	0.58328	0.32296
1183.535	0.32562	0.56278	0.30621
1184.055	0.3463	0.56138	0.31324
1184.574	0.31781	0.56128	0.30151
1185.093	0.30127	0.5473	0.29519
1185.613	0.32981	0.54298	0.29189
1186.132	0.30745	0.5324	0.3128
1186.651	0.28452	0.50968	0.27224
1187.17	0.28012	0.49769	0.30317
1187.69	0.30242	0.50966	0.28771
1188.209	0.28253	0.50122	0.27417
1188.728	0.29207	0.49379	0.26587
1189.247	0.26327	0.48068	0.26361
1189.766	0.27614	0.47009	0.27089
1190.285	0.2805	0.4547	0.27307
1190.805	0.25732	0.46502	0.26684
1191.324	0.26592	0.44	0.25642
1191.843	0.24881	0.45274	0.25381
1192.362	0.25462	0.44453	0.26061
1192.881	0.23637	0.41648	0.24733
1193.4	0.23359	0.43021	0.24779
1193.919	0.26801	0.41274	0.23152
1194.438	0.24777	0.4192	0.24201
1194.957	0.24883	0.40774	0.22412
1195.476	0.25609	0.41278	0.21738
1195.995	0.23421	0.42033	0.22822
1196.513	0.21859	0.39018	0.23519
1197.032	0.24466	0.37829	0.21354
1197.551	0.23509	0.38265	0.19908
1198.07	0.21276	0.37547	0.21615
1198.589	0.2355	0.38372	0.20966
1199.108	0.24283	0.36977	0.22335
1199.627	0.22841	0.36885	0.20835
1200.145	0.19932	0.36141	0.21407
1200.664	0.20888	0.35173	0.20149
1201.183	0.23018	0.35717	0.17573
1201.702	0.21978	0.3503	0.20295
1202.22	0.19178	0.33457	0.19925
1202.739	0.23573	0.35684	0.18887
1203.258	0.19346	0.32992	0.18372
1203.776	0.21373	0.3233	0.18572
1204.295	0.21527	0.33085	0.17355
1204.813	0.21454	0.3227	0.18021
1205.332	0.22089	0.31737	0.18457
1205.851	0.17897	0.31365	0.16129
1206.369	0.18743	0.31645	0.17424
1206.888	0.18505	0.3321	0.15412
1207.406	0.19174	0.31145	0.17583
1207.925	0.18818	0.30195	0.17495
1208.443	0.16565	0.31308	0.15965
1208.962	0.20024	0.31842	0.16168
1209.48	0.15917	0.2969	0.17497
1209.999	0.18378	0.28914	0.17035
1210.517	0.1658	0.29127	0.17028
1211.035	0.16833	0.29795	0.17203
1211.554	0.18155	0.27715	0.13972
1212.072	0.17362	0.27484	0.15764
1212.591	0.1662	0.25902	0.15715
1213.109	0.19164	0.28369	0.1485
1213.627	0.16515	0.28245	0.15223
1214.145	0.16524	0.27532	0.14593
1214.664	0.16655	0.28755	0.14223
1215.182	0.16528	0.25832	0.14856
1215.7	0.15177	0.2834	0.14606
1216.218	0.15755	0.27011	0.14225
1216.737	0.16925	0.26698	0.13537
1217.255	0.13562	0.24462	0.13045
1217.773	0.15645	0.26369	0.14135
1218.291	0.13539	0.2624	0.14937
1218.809	0.14698	0.24805	0.14284
1219.327	0.16408	0.24055	0.13182
1219.845	0.14477	0.22856	0.13587
1220.363	0.13515	0.24145	0.14403
1220.882	0.15575	0.22805	0.12608
1221.4	0.14324	0.23986	0.11864
1221.918	0.12598	0.21915	0.11273
1222.436	0.15515	0.22468	0.12807
1222.954	0.1497	0.22208	0.13286
1223.472	0.1435	0.22081	0.12742
1223.989	0.13907	0.21719	0.13049
1224.507	0.14832	0.22562	0.12223
1225.025	0.14281	0.22029	0.11594
1225.543	0.12685	0.19289	0.13202
1226.061	0.13339	0.19651	0.10618
1226.579	0.13867	0.21737	0.1346
1227.097	--	--	--
1227.615	0.14333	0.20578	0.12312
1228.132	0.1087	0.21046	0.10533
1228.65	0.12899	0.20103	0.10421
1229.168	0.13807	0.19925	0.10768
1229.686	0.12059	0.19435	0.1095
1230.203	0.11405	0.1909	0.10033
1230.721	0.13036	0.19834	0.08626
1231.239	0.13395	0.19407	0.11378
1231.756	0.12772	0.17562	0.0886
1232.274	0.10357	0.18217	0.1089
1232.792	0.10291	0.19329	0.10791
1233.309	0.13104	0.17195	0.08611
1233.827	0.08576	0.18023	0.07783
1234.345	0.11832	0.17333	0.08613
1234.862	0.11217	0.17758	0.09108
1235.38	0.12311	0.18798	0.09602
1235.897	0.12848	0.18928	0.09411
1236.415	0.11855	0.16499	0.07579
1236.932	0.10753	0.18984	0.08326
1237.45	0.12483	0.17689	0.09201
1237.967	0.11129	0.1761	0.09144
1238.485	0.09919	0.15185	0.08136
1239.002	0.07918	0.16024	0.10484
1239.519	0.11822	0.16365	0.08594
1240.037	0.11604	0.16643	0.09015
1240.554	0.1142	0.14095	0.07962
1241.071	0.11342	0.14334	0.07561
1241.589	0.12201	0.16959	0.07334
1242.106	0.08136	0.15571	0.04251
1242.623	0.12038	0.14598	0.09689
1243.141	0.10171	0.17146	0.07936
1243.658	0.1092	0.16728	0.07496
1244.175	0.09999	0.15256	0.06195
1244.692	0.10695	0.14695	0.07322
1245.21	0.1043	0.13771	0.0663
1245.727	0.10624	0.14911	0.08443
1246.244	0.10384	0.15448	0.07605
1246.761	0.13974	0.12529	0.08056
1247.278	0.10333	0.13443	0.06471
1247.795	0.08782	0.15845	0.07345
1248.312	0.09777	0.13668	0.07273
1248.829	0.13256	0.12382	0.04707
1249.347	0.11987	0.14444	0.06113
1249.864	0.07295	0.13476	0.06884
1250.381	0.09618	0.13058	0.08839
1250.898	0.10706	0.1238	0.05718
1251.415	0.08794	0.12626	0.07413
1251.932	0.07447	0.13352	0.05853
1252.448	0.10262	0.12864	0.04916
1252.965	0.11144	0.12835	0.06796
1253.482	0.07975	0.12451	0.05284
1253.999	0.09223	0.11919	0.06031
1254.516	0.08502	0.13419	0.07372
1255.033	0.06473	0.11487	0.04823
1255.55	0.09583	0.12838	0.06609
1256.067	0.07847	0.12687	0.05875
1256.583	0.07386	0.11242	0.06942
1257.1	0.06941	0.12086	0.05996
1257.617	0.08408	0.11462	0.05504
1258.134	0.09421	0.11909	0.05184
1258.65	0.08772	0.10905	0.03085
1259.167	0.09402	0.11778	0.06716
1259.684	0.0817	0.10981	0.04457
1260.201	0.08736	0.10827	0.07341
1260.717	0.06741	0.10888	0.04955
1261.234	0.11245	0.11242	0.0499
1261.75	0.09016	0.10315	0.0663
1262.267	0.07238	0.12293	0.0714
1262.784	0.0885	0.10476	0.05457
1263.3	0.0765	0.11442	0.053
1263.817	0.08656	0.11723	0.03752
1264.333	0.08942	0.1189	0.04685
1264.85	0.07017	0.09559	0.05548
1265.366	0.06468	0.11557	0.05116
1265.883	0.08033	0.10205	0.06993
1266.399	0.06798	0.09589	0.05736
1266.916	0.05905	0.09924	0.05815
1267.432	0.06079	0.09513	0.04587
1267.949	0.08309	0.10392	0.03922
1268.465	0.06455	0.10554	0.05023
1268.981	0.06603	0.09012	0.0587
1269.498	0.07685	0.08215	0.04749
1270.014	0.07306	0.09499	0.03695
1270.53	0.08943	0.09216	0.04
1271.047	0.07183	0.09088	0.05415
1271.563	0.08033	0.08913	0.05782
1272.079	0.05531	0.10753	0.04567
1272.595	0.04718	0.0919	0.05984
1273.112	0.06581	0.08323	0.04664
1273.628	0.08158	0.09558	0.04212
1274.144	0.08952	0.08729	0.04013
1274.66	0.0813	0.0948	0.04333
1275.176	0.08309	0.0934	0.03994
1275.692	0.07899	0.09363	0.04134
1276.209	0.06663	0.09555	0.04449
1276.725	0.06891	0.09162	0.04328
1277.241	0.06575	0.09132	0.02613
1277.757	0.07376	0.0842	0.04573
1278.273	0.08684	0.06907	0.02104
1278.789	0.07322	0.06966	0.04482
1279.305	0.06036	0.08829	0.03939
1279.821	0.09728	0.08008	0.04793
1280.337	0.06885	0.08719	0.06158
1280.853	0.07484	0.09076	0.04095
1281.369	0.05638	0.08711	0.05075
1281.885	0.06365	0.08438	0.06011
1282.401	0.07176	0.07934	0.03087
1282.916	0.07337	0.08113	0.0461
1283.432	0.06886	0.08132	0.05694
1283.948	0.08012	0.07577	0.0353
1284.464	0.05567	0.08599	0.04085
1284.98	0.06953	0.10062	0.03155
1285.496	0.07353	0.0883	0.03277
1286.011	0.07327	0.09877	0.03695
1286.527	0.06804	0.09811	0.04038
1287.043	0.06174	0.08828	0.0494
1287.559	--	--	--
1288.074	0.03246	0.07661	0.05686
1288.59	0.04965	0.08396	0.03133
1289.106	0.06902	0.08406	0.0353
1289.621	0.05015	0.08286	0.05812
1290.137	0.05202	0.07929	0.03941
1290.652	0.05731	0.0728	0.04737
1291.168	0.06438	0.0682	0.04239
1291.684	0.06901	0.09017	0.0341
1292.199	0.06263	0.07575	0.03033
1292.715	0.04627	0.06961	0.03771
1293.23	0.07445	0.07916	0.04988
1293.746	0.03863	0.08826	0.05022
1294.261	0.0469	0.08862	0.04242
1294.777	0.06616	0.07272	0.04892
1295.292	0.04937	0.06541	0.05581
1295.808	0.07301	0.07778	0.04972
1296.323	0.0746	0.07808	0.05031
1296.838	0.0756	0.08599	0.04382
1297.354	0.06145	0.06995	0.03582
1297.869	0.08896	0.08481	0.04748
1298.384	0.0764	0.09684	0.05685
1298.9	0.06606	0.07557	0.03592
1299.415	0.07917	0.07173	0.03569
1299.93	0.06278	0.08151	0.0408
1300.446	0.05024	0.08264	0.04617
1300.961	0.08664	0.06895	0.03086
1301.476	0.07288	0.08761	0.02874
1301.991	0.04672	0.07854	0.03709
1302.506	0.04374	0.07413	0.0489
1303.022	0.05452	0.06696	0.0438
1303.537	0.06142	0.08396	0.03791
1304.052	0.04362	0.08663	0.05058
1304.567	0.06598	0.07707	0.05111
1305.082	0.05103	0.08437	0.04347
1305.597	0.06781	0.08154	0.04255
1306.112	0.05502	0.07795	0.04954
1306.627	0.06572	0.08641	0.02388
1307.142	0.07598	0.06856	0.0293
1307.657	0.05385	0.08918	0.05642
1308.172	0.07156	0.06325	0.04989
1308.687	0.07808	0.06078	0.02956
1309.202	0.06057	0.08225	0.04459
1309.717	0.04874	0.0835	0.03338
1310.232	0.04477	0.08476	0.07168
1310.747	0.05043	0.07665	0.04285
1311.262	0.06355	0.07404	0.03772
1311.777	0.05781	0.06483	0.02476
1312.292	0.04039	0.06704	0.038
1312.807	0.08455	0.07666	0.04106
1313.321	0.06384	0.08928	0.05814
1313.836	0.03889	0.06116	0.03929
1314.351	0.05338	0.06467	0.03216
1314.866	0.05637	0.08383	0.03521
1315.38	0.05844	0.08534	0.03649
1315.895	0.0631	0.08178	0.02126
1316.41	0.05947	0.07295	0.02339
1316.925	0.04979	0.05935	0.01905
1317.439	0.06272	0.0734	0.03558
1317.954	0.05666	0.06752	0.03268
1318.468	0.04754	0.07641	0.02924
1318.983	0.07069	0.06804	0.03187
1319.498	0.0332	0.06576	0.04032
1320.012	0.03692	0.07606	0.03753
1320.527	0.03828	0.05949	0.03449
1321.041	0.05158	0.07731	0.03463
1321.556	0.02202	0.06763	0.03134
1322.07	0.08189	0.07851	0.05089
1322.585	0.05589	0.06744	0.05202
1323.099	0.03014	0.05101	0.01864
1323.614	0.05411	0.04785	0.03005
1324.128	--	--	--
1324.643	0.0598	0.07827	0.0378
1325.157	0.08113	0.07769	0.04322
1325.671	0.03434	0.06301	0.00844
1326.186	0.05625	0.03294	0.00433
1326.7	0.04202	0.05217	0.04325
1327.214	0.05504	0.03586	0.03298
1327.729	0.05674	0.06458	0.01844
1328.243	0.04124	0.05995	0.04072
1328.757	0.04223	0.0554	0.01482
1329.272	0.04379	0.04289	0.03641
1329.786	0.0463	0.05154	0.02277
1330.3	0.06423	0.08486	0.01552
1330.814	0.08122	0.08523	0.02413
1331.328	0.03694	0.04125	0.01345
1331.843	0.04846	0.07222	0.02919
1332.357	0.06847	0.05349	0.01847
1332.871	0.0574	0.06458	0.0431
1333.385	0.0284	0.0441	0.00934
1333.899	0.04206	0.05444	-0.01034
1334.413	0.03862	0.02799	0.01255
1334.927	0.03015	0.06425	0.02536
1335.441	0.03886	0.05326	0.01639
1335.955	0.05108	0.05918	0.02384
1336.469	0.07334	0.07199	0.0104
1336.983	0.04962	0.04797	0.01015
1337.497	0.0453	0.02531	0.03269
1338.011	0.05126	0.05495	0.02229
1338.525	0.04792	0.05694	0.01209
1339.039	0.06589	0.03502	0.01814
1339.553	0.04052	0.0411	0.01576
1340.067	0.05565	0.0502	0.01556
1340.58	0.03784	0.06178	0.02342
1341.094	0.07054	0.0246	-0.0119
1341.608	0.04816	0.05899	0.004
1342.122	0.05455	0.05837	0.01436
1342.636	0.06065	0.04241	0.01036
1343.149	0.05429	0.06313	-5.81E-5
1343.663	0.05891	0.01552	0.01248
1344.177	0.0646	0.04025	0.03336
1344.691	0.04746	0.06634	-0.00335
1345.204	0.05652	0.04922	0.01139
1345.718	0.03102	0.05127	-0.01254
1346.232	0.0608	0.03342	0.03062
1346.745	0.05219	0.05642	0.00391
1347.259	0.09408	0.04889	0.00936
1347.773	0.01492	0.03387	0.00599
1348.286	0.04112	0.03059	0.0158
1348.8	0.07743	0.03152	0.0202
1349.313	0.06151	0.05662	0.00858
1349.827	0.06487	0.03336	0.00913
1350.34	0.05719	0.06039	-0.01619
1350.854	0.03483	0.03908	0.01382
1351.367	0.02623	0.01873	0.00914
1351.881	0.04305	0.03277	0.02279
1352.394	0.02631	0.01881	-0.00794
1352.908	0.03754	0.02447	0.00872
1353.421	0.01601	0.03266	-0.00182
1353.934	0.04957	0.0297	0.03664
1354.448	0.02834	0.01887	5.4E-4
1354.961	0.04473	0.03681	-0.009
1355.474	0.0455	0.01254	0.00146
1355.988	0.05607	0.01009	0.00703
1356.501	0.03051	0.06001	-0.01192
1357.014	0.08777	0.02541	0.01347
1357.528	0.0421	0.03765	-0.00311
1358.041	0.05184	0.02409	-0.00147
1358.554	0.02831	0.01159	0.01014
1359.067	0.01458	0.03316	-0.01856
1359.58	0.0114	0.04116	2.18E-4
1360.094	0.02663	0.00839	-0.02061
1360.607	0.03789	0.01748	0.01066
1361.12	0.05615	0.05311	5.57E-4
1361.633	0.05675	0.07062	0.02142
1362.146	0.0399	0.01374	7.17E-4
1362.659	0.06395	0.03871	0.02485
1363.172	0.05677	0.02124	-0.01914
1363.685	0.0487	0.00745	-5.23E-4
1364.198	0.03569	0.01441	-0.02054
1364.711	0.09471	0.04821	0.00192
1365.224	0.0405	-0.00983	-0.02018
1365.737	0.02702	0.04401	-0.01661
1366.25	0.054	-0.02139	-0.03421
1366.763	0.07795	0.02236	-0.03807
1367.276	0.03491	0.01844	0.00377
1367.789	0.06082	0.03081	-0.01918
1368.302	0.05368	0.00824	-0.03217
1368.815	0.02549	0.00849	-0.00634
1369.327	0.06885	-0.0086	-0.04544
1369.84	0.01617	0.03324	0.01797
1370.353	0.02768	0.0086	-0.02355
1370.866	0.04768	0.00477	0.02198
1371.379	0.01377	0.01337	0.0026
1371.891	-0.00215	0.00945	-0.0132
1372.404	0.06136	0.03172	-0.00202
1372.917	0.05079	0.00949	-0.01394
1373.429	0.00672	0.00928	-0.02438
1373.942	-0.00517	0.00393	-0.03314
1374.455	0.05352	-0.00787	-0.00595
1374.967	0.01333	0.00984	-0.00784
1375.48	0.02954	0.01786	-0.01089
1375.993	0.02827	-0.00165	-4.2E-4
1376.505	0.01862	0.00499	-0.04639
1377.018	0.0363	-0.02282	-0.04269
1377.53	0.05511	0.00345	-0.00361
1378.043	0.03922	0.02143	-0.01545
1378.555	0.03241	0.02838	-0.01473
1379.068	-0.00576	-0.02374	-0.04516
1379.58	0.01172	-0.00537	-0.05923
1380.093	0.06559	0.02287	-0.05384
1380.605	0.05219	-0.02448	-0.02643
1381.118	-0.03461	-0.03026	-0.04414
1381.63	0.04379	0.00902	-0.03117
1382.143	0.05838	0.0034	-0.0176
1382.655	-0.01867	-0.03353	-0.01359
1383.167	0.02669	-0.03263	-0.01256
1383.68	0.01563	0.00609	-0.02968
1384.192	-0.02062	0.00244	-0.02798
1384.704	0.03045	-0.01486	-0.03906
1385.216	-0.00283	-0.00389	-0.0786
1385.729	-0.00492	6.99E-4	-0.05016
1386.241	-0.03347	-0.04133	-0.05008
1386.753	-0.00381	-0.02649	-0.04312
1387.265	0.01609	-0.04099	-0.03468
1387.778	0.04885	0.03186	-0.03901
1388.29	0.03311	-0.00818	-0.0201
1388.802	0.01426	0.00362	-0.05416
1389.314	0.02703	-0.01506	-0.01403
1389.826	0.00656	-0.02382	-0.04331
1390.338	-0.00331	0.00571	-0.00926
1390.85	0.05305	-0.02419	-0.04011
1391.362	0.03342	-0.01171	-0.01487
1391.874	0.04685	-0.02371	-0.04727
1392.386	0.02717	-0.02612	-0.04376
1392.898	0.02757	-0.00377	-0.02699
1393.41	-0.01242	0.00177	-0.0519
1393.922	-0.02061	9.5E-4	-0.00817
1394.434	-0.00279	-0.03769	-0.04021
1394.946	0.07842	-0.04997	-0.04191
1395.458	0.01202	-0.01233	-0.04933
1395.97	0.01506	-0.02184	-0.05615
1396.482	0.01405	0.01705	-0.07485
1396.994	0.01263	-0.00764	-0.03908
1397.506	0.01323	-0.0387	-0.02541
1398.018	0.0707	-0.00951	-0.0509
1398.529	-0.00444	0.02018	-0.05798
1399.041	0.01891	-0.0088	-0.07016
1399.553	0.04214	-0.02388	-0.06391
1400.065	-0.02335	-0.04685	-0.00566
1400.576	0.03611	-0.02577	-0.05552
1401.088	-0.00948	-0.05348	-0.06432
1401.6	-0.00474	-0.00424	-0.02811
1402.112	0.0246	-0.00221	-0.03121
1402.623	0.00753	0.00551	0.00629
1403.135	-0.05913	-0.03385	-0.05885
1403.646	-0.02168	-0.0039	-0.05172
1404.158	0.03606	0.01371	-0.01283
1404.67	-0.03269	-0.02831	-0.05034
1405.181	0.01565	-0.06878	-0.04383
1405.693	-0.00635	-0.02358	-0.03255
1406.204	-0.04967	-0.00791	-0.049
1406.716	0.04867	8.85E-4	-0.05074
1407.227	-0.00315	-0.02209	-0.04352
1407.739	-0.02353	-0.04723	-0.0574
1408.25	-0.0104	-0.02832	-0.00841
1408.762	0.00351	-0.0396	-0.03123
1409.273	-0.05062	0.0178	-0.08943
1409.785	-0.02791	-0.04357	-0.02457
1410.296	-0.00818	0.00584	-0.03259
1410.807	0.00547	-0.01826	-0.03437
1411.319	-0.00528	0.01499	-0.0065
1411.83	-0.00269	-0.02921	-0.0162
1412.341	-0.00858	-7.87E-5	-0.06817
1412.853	0.04779	-0.01203	-0.05091
1413.364	-0.01316	-0.00759	-0.04494
1413.875	6.04E-4	-0.04851	-0.01073
