# Supplementary material for: Ratiometric fluorescent sensing of pyrophosphate with sp³-functionalized single-walled carbon nanotubes
Source: Nat Commun. 2024 Jan 24;15:706. doi: 10.1038/s41467-024-45052-1 (PMC10808354; doi:10.1038/s41467-024-45052-1)
Supplement: Supplementary file 4 — Source data [file 41467_2024_45052_MOESM4_ESM.zip › Fig. 4b.txt]

Wavelegnth	Norm. PL intensity	Norm. PL intensity	Norm. PL intensity	Norm. PL intensity	Norm. PL intensity
nm
	Dz-Alkyne	1tot1_PPi	1to1_PPi	[Cu]	1to5_PPi
881.39	-7.53	-17.75139	-22	-14.39608	-3.24
881.919	-4.91486	-4.07986	-7.10457	-4.80709	-3.70857
882.449	-2.15216	-4.14463	-8.22969	-4.25796	-4.38908
882.979	-4.93521	-27.86717	-46.53556	-6.11524	-0.8417
883.509	-4.95126	-6.66	-14.54715	-11.6	-8.69576
884.038	-2.72968	-1.32112	-4.00059	-4.91842	-2.73708
884.568	-1.95138	-3.56461	-7.00012	-4.42189	-1.78747
885.098	-3.52981	-3.05967	-6.39275	-2.7507	-1.04329
885.627	-2.44599	-1.29262	-4.9986	-3.59807	-2.65635
886.157	-20.71391	-36.09258	-42.22171	-7.90784	-25.47442
886.686	-2.79704	-5.03219	-8.13061	-5.34674	-3.46991
887.216	-1.48374	-3.45079	-5.02054	-2.99818	-3.41684
887.746	0.34176	-3.1925	-4.83554	-6.48127	-2.93494
888.275	0.16084	4.62729	10.35221	7.08544	7.37754
888.805	-1.84529	-11.89512	-11.04267	-6.73211	-6.51122
889.334	-2.44896	-5.017	-6.97444	-3.3704	-1.78265
889.864	-7.02003	-8.28301	-8.45539	-13.87867	-7.7404
890.393	-1.62493	-1.31704	-6.11301	-5.33288	-2.31773
890.923	-1.23468	-2.32856	-2.1859	-2.99879	-1.69703
891.452	-3.09824	-2.76803	-4.02255	-3.60808	-2.49996
891.981	1.83086	-4.85565	-4.26605	-6.08754	-3.85181
892.511	-1.42534	-0.69455	-3.2993	-1.55888	-1.22366
893.04	-0.97361	-2.83002	-2.79802	-3.22983	-0.84052
893.57	-0.1026	-1.57671	-2.81774	-3.56048	-1.39721
894.099	-0.91182	-1.71619	-3.07043	-1.63559	-1.71744
894.628	-0.55182	-1.12874	-1.30319	-1.21616	-0.22365
895.158	-0.18172	-1.76254	-2.26283	-3.3133	-2.66906
895.687	-0.32353	-1.26391	-2.57822	-1.36201	-0.67488
896.216	-0.0573	-1.34942	-1.3329	-0.93341	-0.93596
896.745	-0.23773	-0.31054	-1.50474	-0.92827	-0.65028
897.275	-0.52209	-0.11348	-0.95719	-0.32752	-0.30325
897.804	-0.3301	-0.56521	-0.9235	-0.62965	-0.38034
898.333	-0.07727	-0.34228	-0.73047	-0.61075	-0.50795
898.862	-0.05177	-0.31891	-0.48099	-0.60581	-0.21545
899.391	-0.07882	-0.15454	-0.34597	-0.30074	-0.03576
899.921	-0.21961	-0.16487	-0.44984	-0.28142	-0.09121
900.45	-0.13009	-0.30315	-0.22977	-0.1948	0.0475
900.979	0.01284	-0.16369	-0.26296	-0.04199	0.02607
901.508	-0.03145	-0.02578	-0.21391	-0.12623	-0.02712
902.037	-0.06584	-0.08959	-0.066	-0.07218	-0.05233
902.566	0.02158	-0.10049	-0.07251	-0.03915	-0.04961
903.095	0.00566	-0.01972	-0.06132	0.01228	0.00463
903.624	-0.00154	-0.0267	-0.06221	-0.11276	-0.01683
904.153	-0.02209	-0.02433	-0.0028	-0.04771	0.01248
904.682	-0.0191	0.00879	0.00186	0.00297	-0.02295
905.211	0.00219	-0.02295	-0.04401	-0.01817	-0.00135
905.74	-0.00737	-0.01154	-0.05163	-0.02252	0.01298
906.269	-0.00466	0.00359	-0.11222	-0.03525	0.00615
906.798	-0.02548	0.01123	-0.02971	-0.0307	-0.00357
907.327	0.00775	-0.00464	-0.03666	-0.02076	0.01874
907.856	0.0247	-0.0338	-0.04138	-0.0737	-0.01994
908.384	-0.00304	-0.04066	-0.04517	-0.03254	0.02054
908.913	0.0193	8.4E-4	-0.01358	-0.00775	0.00584
909.442	-6.48E-4	0.00462	-0.01545	0.02607	0.06166
909.971	0.00508	0.00546	-0.0035	-0.02528	-0.01119
910.5	0.00899	-0.00519	-0.0347	-0.01726	0.01591
911.028	0.02348	-0.04069	-0.03086	0.01044	0.05934
911.557	0.02041	-0.00819	-0.07085	-0.02214	0.00228
912.086	0.02101	-0.0074	-0.02415	-0.03034	-0.02175
912.615	0.01415	-0.05908	-0.0222	-0.00238	0.02885
913.143	-0.02669	-0.01251	-0.05085	0.00147	0.04289
913.672	0.02625	0.01069	-0.03587	-0.03157	0.01198
914.201	0.01402	0.00628	-0.03131	0.00413	0.02358
914.729	0.01613	0.01316	-0.00298	0.012	0.02519
915.258	0.01584	2.1E-4	-0.02714	-0.0103	0.01364
915.787	0.0218	1.67E-4	-0.01304	-0.0408	-0.01408
916.315	0.02278	0.03471	-0.01906	0.02299	0.03916
916.844	0.00666	-0.00366	0.01902	-0.02281	0.02695
917.372	0.01852	-0.0201	0.00461	-0.01428	0.01614
917.901	0.00515	0.03628	0.02682	-0.00307	0.00292
918.429	0.0132	0.00655	0.0299	0.03016	0.04546
918.958	0.01875	-0.00376	-0.03677	0.01447	0.03447
919.486	0.03181	0.00629	-0.01094	0.00146	0.02769
920.015	0.03197	0.01351	0.02623	0.00816	0.02152
920.543	0.02745	0.00535	0.02487	0.00135	0.00335
921.072	0.00981	0.00131	0.01852	0.0177	0.04218
921.6	0.01879	0.00716	-0.00737	-0.01139	0.01769
922.128	0.02532	0.03474	0.00891	0.00567	0.04829
922.657	-0.00539	0.00163	-0.01211	0.0086	0.052
923.185	0.02451	0.03101	0.00882	-0.00983	0.02158
923.713	0.0264	0.01667	-0.03986	0.00629	0.02748
924.242	0.03255	7.92E-4	0.00957	0.00258	0.02247
924.77	0.02787	-0.00466	0.01587	0.04683	0.05032
925.298	0.01305	0.03255	0.00893	0.01667	0.01534
925.827	0.04145	0.02203	-0.01711	0.0348	0.05395
926.355	0.04286	-1.23E-4	-0.03729	0.02141	0.02212
926.883	0.0197	-0.01731	0.00705	0.01243	0.04677
927.411	0.01547	0.03277	-0.00825	0.00623	0.03157
927.939	0.04639	0.00646	0.03057	0.03581	0.04561
928.468	0.02472	0.00303	-0.0104	0.01155	0.00673
928.996	0.01974	0.00704	-0.0049	-0.00145	0.01791
929.524	0.01436	0.0361	-0.00137	0.05783	0.06918
930.052	0	0	0	0	0
930.58	0.02596	0.02662	-0.02031	0.03443	0.05108
931.108	0.00697	0.00539	0.00423	-8.28E-4	0.03136
931.636	0.04963	0.01216	-0.02945	0.039	0.06221
932.164	0.03123	-0.00709	-0.01831	0.03754	0.05345
932.692	0.02126	0.02019	-0.02241	0.00293	0.02505
933.22	0.02912	0.0107	-0.005	-0.01023	0.02237
933.748	0.01883	0.0139	0.00761	0.01656	0.0359
934.276	0.00804	0.00572	0.01829	0.00133	0.02521
934.804	0.04736	-0.0045	-0.03474	0.01876	-0.00602
935.332	0.03026	-0.00123	-0.00702	0.02636	0.01674
935.86	0.0331	-0.00854	-0.00553	0.00274	0.041
936.388	0.02289	-0.00131	0.00266	0.0228	0.03438
936.916	0.00827	0.01992	-0.02389	0.06291	0.07102
937.444	0.02059	0.0165	-0.00893	-0.00258	0.02494
937.972	0.03	0.01421	-0.00407	0.02731	0.04338
938.499	0.03049	0.0045	-0.00617	0.01074	0.01548
939.027	0.04152	0.04076	0.00191	0.02147	0.02015
939.555	0.02177	0.02644	-0.00941	0.01563	0.03423
940.083	0.04022	0.02911	-0.02232	0.03248	0.02668
940.611	0.02541	0.02306	0.01868	0.0449	0.04352
941.138	0.04395	0.05318	-0.0169	0.04402	0.02426
941.666	0.00937	0.02608	-0.00336	0.03065	0.03731
942.194	0.0327	0.01811	-1.19E-4	0.01894	0.04395
942.721	0.03817	0.02376	-7.66E-4	0.02181	0.05298
943.249	0.04542	0.02215	0.01121	0.02631	0.05622
943.777	0.02306	0.02821	0.0049	0.02901	0.0455
944.304	0.03111	0.05048	0.00298	0.03286	0.05174
944.832	0.02727	0.01778	0.02509	0.03319	0.06693
945.359	0.04442	0.0169	-7.71E-4	0.02461	0.05298
945.887	0.03015	0.0316	0.00298	-0.00336	0.02471
946.415	0.03793	0.0294	0.00294	7.36E-4	0.04337
946.942	--	--	--	--	--
947.47	0.04285	0.05268	0.02449	0.03034	0.05101
947.997	0.0349	0.03298	0.00108	0.04672	0.02441
948.525	0.06755	0.01876	-0.00748	0.05268	0.06209
949.052	0.04163	0.04148	0.01101	0.05767	0.08158
949.58	--	--	--	--	--
950.107	0.05872	0.02015	0.01404	0.00403	0.04653
950.634	0.06513	0.0194	-0.00449	0.05852	0.07373
951.162	0.05062	0.05264	0.02642	0.03982	0.06357
951.689	0.05854	0.02561	0.03835	0.04272	0.06123
952.216	--	--	--	--	--
952.744	0.05887	0.07681	0.02255	0.03013	0.07416
953.271	0.04785	0.04442	0.05398	0.03324	0.05803
953.798	0.08519	0.0742	0.04123	0.06068	0.08047
954.326	0.06406	0.06046	0.0361	0.03065	0.07021
954.853	0.07142	0.06026	0.04616	0.05794	0.04449
955.38	0.09322	0.05597	0.04272	0.05502	0.06546
955.907	0.08932	0.06642	0.0405	0.04427	0.07613
956.435	0.08221	0.05581	0.03889	0.05562	0.07271
956.962	0.10066	0.06509	0.07104	0.05057	0.076
957.489	0.08135	0.07756	0.04878	0.04094	0.06442
958.016	0.1124	0.07264	0.05003	0.05329	0.09098
958.543	0.11529	0.0651	0.06178	0.04605	0.09564
959.07	0.10814	0.08129	0.07785	0.0195	0.08713
959.598	0.12999	0.09789	0.0492	0.09339	0.11839
960.125	0.13199	0.10326	0.09977	0.07229	0.11504
960.652	0.15256	0.11884	0.079	0.07654	0.09979
961.179	0.14454	0.1111	0.08776	0.08277	0.11689
961.706	0.14366	0.09063	0.08186	0.09833	0.11677
962.233	0.17102	0.10498	0.10288	0.0821	0.11228
962.76	0.16488	0.14453	0.12766	0.08401	0.15789
963.287	0.19065	0.14677	0.12618	0.07214	0.11217
963.814	0.2002	0.14921	0.14641	0.08737	0.14078
964.341	0.22352	0.16077	0.14047	0.12829	0.19445
964.868	0.21729	0.14748	0.15682	0.13142	0.18417
965.394	0.23127	0.16138	0.13464	0.1267	0.1932
965.921	0.25749	0.17441	0.2006	0.10398	0.18574
966.448	0.2689	0.19565	0.20509	0.15425	0.20197
966.975	0.27547	0.20584	0.20453	0.1539	0.21358
967.502	0.30853	0.22123	0.21335	0.13165	0.20117
968.029	0.33608	0.23566	0.21962	0.17574	0.20889
968.556	0.36031	0.25154	0.26003	0.18283	0.2646
969.082	0.38335	0.2679	0.24986	0.19986	0.26283
969.609	0.3788	0.27016	0.27467	0.19989	0.27863
970.136	0.40527	0.31098	0.28877	0.18475	0.26817
970.663	0.43208	0.30876	0.29724	0.21916	0.28498
971.189	0.43536	0.33547	0.33849	0.23272	0.31213
971.716	0.47042	0.33736	0.34378	0.24798	0.31729
972.243	0.5118	0.39832	0.37855	0.27714	0.3589
972.769	0.54822	0.40912	0.37326	0.31451	0.39038
973.296	0.55585	0.41595	0.37417	0.28018	0.35071
973.822	0.57904	0.43924	0.4537	0.34896	0.42371
974.349	0.61056	0.46204	0.44373	0.34101	0.4254
974.876	0.62329	0.4786	0.48053	0.35651	0.46889
975.402	0.64281	0.49904	0.50096	0.35416	0.46879
975.929	0.68767	0.56735	0.52318	0.40353	0.50848
976.455	0.69109	0.55872	0.54073	0.42408	0.53394
976.982	0.72986	0.59054	0.59769	0.43061	0.50085
977.508	0.72047	0.63933	0.58609	0.4633	0.5701
978.035	0.7575	0.62944	0.61273	0.47001	0.568
978.561	0.76715	0.66658	0.66437	0.50316	0.58669
979.088	0.8133	0.68481	0.65547	0.54808	0.6365
979.614	0.83884	0.70138	0.70275	0.57337	0.67582
980.14	0.85158	0.74048	0.70901	0.5729	0.67311
980.667	0.86763	0.77155	0.78292	0.62124	0.72441
981.193	0.87478	0.77291	0.79573	0.65876	0.74201
981.719	0.89473	0.81992	0.77377	0.66686	0.75428
982.246	0.91909	0.83899	0.82711	0.68299	0.79608
982.772	0.92953	0.8506	0.82654	0.73154	0.80692
983.298	0.96949	0.87729	0.85367	0.74699	0.82615
983.825	0.94807	0.86219	0.90502	0.74788	0.82246
984.351	0.97669	0.9105	0.89114	0.78719	0.85484
984.877	0.98279	0.92648	0.89233	0.80185	0.86811
985.403	0.98939	0.91444	0.91013	0.82334	0.89718
985.93	0.98284	0.94472	0.91747	0.81224	0.89852
986.456	1.00001	0.96448	0.96552	0.85632	0.94182
986.982	0.96786	0.95083	0.95688	0.8683	0.92787
987.508	0.99316	0.95774	0.97192	0.89154	0.95492
988.034	0.97001	1.01116	0.95777	0.8943	0.97379
988.56	0.97395	1.00047	0.96693	0.88401	0.99646
989.086	0.95065	0.98994	1	0.96781	1
989.612	0.94822	0.97625	0.9945	0.96031	0.99407
990.138	0.9286	1.00001	0.96995	0.95136	0.98669
990.665	0.906	0.97698	0.99257	0.97159	0.99012
991.191	0.86817	0.99341	0.98655	1.00304	1.01373
991.717	0.85874	0.99376	0.96632	0.99822	0.9995
992.243	0.83955	0.9726	0.95022	0.97441	0.98421
992.768	0.82044	0.95465	0.94971	0.9852	0.97764
993.294	0.78818	0.94439	0.94458	0.98772	0.9656
993.82	0.75945	0.90658	0.91081	0.99798	0.9732
994.346	0.75505	0.91881	0.9054	0.99999	0.96282
994.872	0.71584	0.88012	0.86841	0.99551	0.96204
995.398	0.68695	0.8589	0.85764	0.98446	0.92976
995.924	0.6563	0.86708	0.86058	0.96651	0.91535
996.45	0.64486	0.81148	0.8317	0.94242	0.88953
996.976	0.59891	0.82174	0.81643	0.96308	0.89067
997.501	0.58504	0.7892	0.7886	0.91225	0.85716
998.027	0.55582	0.79502	0.76635	0.93769	0.86289
998.553	0.54765	0.75838	0.73509	0.89877	0.82843
999.079	0.51673	0.72988	0.68797	0.87512	0.81778
999.604	0.50284	0.68636	0.68511	0.86818	0.80171
1000.13	0.48269	0.66478	0.67709	0.85245	0.76986
1000.656	0.464	0.6536	0.61505	0.79747	0.72031
1001.181	0.44046	0.60658	0.62119	0.7849	0.70763
1001.707	0.43071	0.58703	0.58542	0.7615	0.69128
1002.233	0.39832	0.59146	0.57796	0.75138	0.67271
1002.758	0.38631	0.55709	0.55849	0.70128	0.64812
1003.284	0.37058	0.55113	0.51211	0.69837	0.62644
1003.809	0.36907	0.52852	0.50577	0.65962	0.59851
1004.335	0.35788	0.51648	0.49882	0.63494	0.59547
1004.861	0.33984	0.48249	0.46336	0.60379	0.57013
1005.386	0.32919	0.46995	0.4554	0.59009	0.55061
1005.912	0.3306	0.44096	0.43382	0.54487	0.51704
1006.437	0.29483	0.46013	0.405	0.54862	0.51534
1006.963	0.31751	0.43298	0.40483	0.52662	0.48543
1007.488	0.30024	0.41654	0.39454	0.495	0.47103
1008.013	0.28647	0.3957	0.37626	0.47271	0.45632
1008.539	0.28291	0.38429	0.3643	0.45806	0.44424
1009.064	0.27684	0.36898	0.34758	0.44365	0.42403
1009.59	0.26561	0.37314	0.35694	0.44165	0.42057
1010.115	0.25366	0.35762	0.33098	0.43049	0.41446
1010.64	0.25951	0.34391	0.32971	0.40701	0.40867
1011.166	0.23329	0.32551	0.31169	0.38872	0.39729
1011.691	0.2361	0.32054	0.29252	0.37538	0.35354
1012.216	0.24558	0.30809	0.27585	0.36435	0.37418
1012.742	0.23179	0.32146	0.31787	0.35114	0.36127
1013.267	0.2453	0.30148	0.27669	0.32458	0.35643
1013.792	0.22349	0.30434	0.29717	0.33886	0.33189
1014.317	0.21287	0.27228	0.25857	0.30451	0.32086
1014.843	0.22569	0.28003	0.25407	0.32624	0.31919
1015.368	0.21422	0.29519	0.244	0.29585	0.31195
1015.893	0.20887	0.26631	0.2462	0.27731	0.30005
1016.418	0.20189	0.25404	0.23908	0.29547	0.31742
1016.943	0.20542	0.24391	0.23439	0.29442	0.30335
1017.468	0.18957	0.26612	0.23642	0.27183	0.30442
1017.993	0.20455	0.24517	0.25174	0.26647	0.28552
1018.518	0.1989	0.24028	0.25418	0.25187	0.27766
1019.043	0.2036	0.22719	0.24265	0.26063	0.27042
1019.569	0.1983	0.24048	0.23246	0.24897	0.26364
1020.094	0.18798	0.22417	0.21349	0.25264	0.29204
1020.619	0.19956	0.22328	0.2424	0.22411	0.25882
1021.144	0.17244	0.225	0.2026	0.22999	0.25458
1021.668	0.18413	0.22319	0.2195	0.24194	0.27638
1022.193	0.19237	0.2195	0.21855	0.21235	0.25681
1022.718	0.17716	0.22424	0.19649	0.21477	0.2479
1023.243	0.1804	0.20267	0.20313	0.21754	0.2516
1023.768	0.17634	0.20082	0.1765	0.19751	0.23591
1024.293	0.19704	0.22638	0.1996	0.2002	0.25842
1024.818	0.17504	0.22038	0.19938	0.20043	0.22874
1025.343	0.1668	0.21057	0.19536	0.19362	0.26005
1025.868	0.15685	0.20629	0.20241	0.1894	0.22558
1026.392	0.16716	0.1867	0.20309	0.1979	0.22141
1026.917	0.16482	0.20507	0.19617	0.17965	0.22857
1027.442	0.15923	0.19223	0.18083	0.173	0.2227
1027.967	0.17746	0.17726	0.16281	0.18681	0.20555
1028.491	0.15119	0.1862	0.1909	0.20471	0.23464
1029.016	0.15273	0.19496	0.16854	0.17145	0.21994
1029.541	0.15749	0.17485	0.17842	0.18669	0.20894
1030.065	0.15141	0.18767	0.17097	0.16475	0.21304
1030.59	0.15465	0.16888	0.18571	0.18738	0.21984
1031.115	0.15258	0.17679	0.16982	0.17044	0.21867
1031.639	0.1598	0.1875	0.15649	0.19181	0.22125
1032.164	0.13812	0.16436	0.17853	0.17565	0.18638
1032.689	0.14053	0.16807	0.16114	0.16355	0.19449
1033.213	0.1348	0.17503	0.1599	0.14432	0.19278
1033.738	0.13086	0.16085	0.17881	0.15219	0.17927
1034.262	0.12812	0.15675	0.15268	0.15616	0.18651
1034.787	0.13665	0.15956	0.14081	0.15377	0.1871
1035.311	0.12237	0.1606	0.14703	0.17255	0.18696
1035.836	0.13069	0.16821	0.13224	0.12387	0.17161
1036.36	0.12416	0.1554	0.14307	0.14613	0.18276
1036.885	0.13687	0.15219	0.14094	0.15294	0.17858
1037.409	0.12441	0.13863	0.13957	0.15948	0.18416
1037.933	0.11639	0.16579	0.13247	0.13895	0.166
1038.458	0.12424	0.15486	0.13675	0.14071	0.14677
1038.982	0.12336	0.13783	0.13844	0.1436	0.16984
1039.507	0.12486	0.1093	0.12429	0.14456	0.14813
1040.031	0.12398	0.14894	0.12989	0.13987	0.15343
1040.555	0.1142	0.12938	0.12902	0.13559	0.14902
1041.079	0.12366	0.13389	0.11996	0.13039	0.15208
1041.604	0.11172	0.13142	0.1278	0.1408	0.14491
1042.128	0.1276	0.12458	0.11245	0.12539	0.13349
1042.652	0.11473	0.11904	0.1178	0.13217	0.15418
1043.177	0.11156	0.12494	0.115	0.11427	0.14915
1043.701	0.1124	0.13086	0.11522	0.10066	0.1395
1044.225	0.11898	0.12622	0.09392	0.10323	0.13045
1044.749	0.10918	0.12573	0.10331	0.10424	0.11794
1045.273	0.10172	0.14062	0.11041	0.13221	0.13556
1045.797	0.11174	0.13613	0.11871	0.13258	0.13197
1046.321	0.10216	0.10958	0.11512	0.10105	0.13393
1046.846	0.09536	0.12286	0.09042	0.12099	0.14926
1047.37	0.1083	0.108	0.09727	0.10727	0.13253
1047.894	0.11663	0.1051	0.11101	0.10766	0.12153
1048.418	0.10655	0.11551	0.0944	0.11239	0.14666
1048.942	0.11119	0.10114	0.10284	0.10364	0.12899
1049.466	0.12265	0.10499	0.08599	0.09535	0.13025
1049.99	0.1144	0.09614	0.09236	0.11319	0.12764
1050.514	0.11171	0.10369	0.0913	0.09886	0.11037
1051.038	0.1002	0.11772	0.08311	0.10133	0.11279
1051.562	0.10956	0.1017	0.10061	0.11493	0.11091
1052.086	0.10959	0.10285	0.08805	0.10986	0.13241
1052.609	0.10156	0.08417	0.11084	0.09349	0.12653
1053.133	0.09792	0.12266	0.09853	0.09993	0.11746
1053.657	0.08896	0.10558	0.09528	0.09961	0.11776
1054.181	0.09556	0.10062	0.08746	0.10176	0.10767
1054.705	0.09834	0.10081	0.10195	0.11357	0.11819
1055.229	0.10317	0.10155	0.08986	0.10473	0.12615
1055.752	0.09913	0.10677	0.09347	0.11158	0.11439
1056.276	0.11216	0.10251	0.08952	0.09603	0.11313
1056.8	0.10783	0.09241	0.09418	0.10242	0.12681
1057.324	0.10733	0.10347	0.08824	0.07531	0.09713
1057.847	0.11409	0.1265	0.10343	0.11467	0.12593
1058.371	0.09935	0.10358	0.10641	0.10407	0.12802
1058.895	0.10912	0.10922	0.0885	0.08955	0.10943
1059.418	0.09912	0.10935	0.10062	0.09704	0.11649
1059.942	0.10955	0.11957	0.1029	0.09223	0.11923
1060.466	0.10754	0.1005	0.10627	0.09728	0.13734
1060.989	0.10818	0.11046	0.08749	0.09635	0.10555
1061.513	0.11782	0.10757	0.11682	0.09168	0.10799
1062.037	0.11594	0.11011	0.10358	0.08778	0.11388
1062.56	0.10806	0.11066	0.10571	0.07488	0.10992
1063.084	0.119	0.11029	0.10491	0.08335	0.11565
1063.607	0.11744	0.11935	0.1009	0.09672	0.12937
1064.131	0.11923	0.11215	0.09367	0.09482	0.13258
1064.654	0.12845	0.11288	0.09298	0.08148	0.11056
1065.178	0.1278	0.1297	0.09022	0.0934	0.11442
1065.701	0.12746	0.11126	0.10583	0.09136	0.11687
1066.224	0.124	0.1121	0.09887	0.08613	0.12494
1066.748	0.11774	0.10237	0.09961	0.09827	0.12528
1067.271	0.11872	0.12822	0.10849	0.09378	0.13119
1067.795	0.12928	0.1203	0.10386	0.09444	0.14019
1068.318	0.12872	0.13151	0.1081	0.09228	0.13034
1068.841	0.13101	0.12929	0.09691	0.07646	0.11745
1069.365	0.13188	0.12042	0.11995	0.09516	0.11719
1069.888	0.13129	0.1183	0.1119	0.07904	0.12205
1070.411	0.13197	0.12759	0.11147	0.08581	0.11937
1070.934	0.14316	0.11779	0.10407	0.09226	0.13331
1071.458	0.13707	0.11801	0.11515	0.09543	0.13315
1071.981	0.13396	0.12297	0.12065	0.09295	0.12942
1072.504	0.14607	0.13071	0.11999	0.08709	0.13816
1073.027	0.14246	0.13464	0.1371	0.0896	0.13524
1073.551	0.14637	0.1356	0.12751	0.09181	0.14388
1074.074	0.14522	0.1306	0.12305	0.0933	0.13231
1074.597	0.15038	0.14336	0.1303	0.10382	0.14648
1075.12	0.15858	0.14163	0.13712	0.10663	0.16335
1075.643	0.16202	0.13673	0.13583	0.08884	0.14042
1076.166	0.17308	0.13395	0.14486	0.08353	0.13747
1076.689	0.1734	0.15165	0.12219	0.10539	0.15097
1077.212	0.1709	0.15359	0.14342	0.10612	0.14633
1077.735	0.18272	0.1489	0.14602	0.09979	0.15015
1078.258	0.18149	0.1631	0.14435	0.1052	0.15052
1078.781	0.19371	0.15927	0.15236	0.10508	0.15125
1079.304	0.19506	0.15337	0.15802	0.11064	0.15436
1079.827	0.19868	0.16751	0.14996	0.1056	0.16499
1080.35	0.21654	0.18175	0.16887	0.10495	0.15391
1080.873	0.22017	0.17548	0.16487	0.09793	0.16545
1081.396	0.21303	0.17874	0.16365	0.1089	0.16069
1081.919	0.21927	0.16962	0.1676	0.11069	0.18331
1082.442	0.22977	0.1791	0.17703	0.13377	0.18792
1082.965	0.23654	0.20816	0.17408	0.12136	0.18303
1083.487	0.2371	0.18914	0.18303	0.11671	0.17768
1084.01	0.26269	0.21248	0.18958	0.10808	0.17964
1084.533	0.26578	0.20729	0.1882	0.12236	0.19051
1085.056	0.26483	0.22338	0.19781	0.13843	0.20214
1085.579	0.28224	0.21715	0.21105	0.13902	0.2076
1086.101	0.28211	0.23553	0.21565	0.14006	0.20629
1086.624	0.29087	0.2406	0.236	0.14052	0.21629
1087.147	0.30629	0.23958	0.21285	0.17075	0.24214
1087.669	0.31544	0.23702	0.23314	0.14247	0.23381
1088.192	0.31435	0.25325	0.2433	0.16437	0.23588
1088.715	0.31951	0.25543	0.25065	0.13961	0.23731
1089.237	0.343	0.26289	0.2434	0.15439	0.23835
1089.76	0.34757	0.26492	0.24937	0.14165	0.23465
1090.283	0.36661	0.27484	0.25878	0.16042	0.25725
1090.805	0.37553	0.30684	0.28853	0.16583	0.24802
1091.328	0.3942	0.29865	0.29228	0.17249	0.28301
1091.85	0.39064	0.32645	0.29105	0.17017	0.27095
1092.373	0.40683	0.31923	0.30274	0.18492	0.28956
1092.895	0.4134	0.31057	0.31133	0.19233	0.29337
1093.418	0.42899	0.33051	0.32643	0.18482	0.29733
1093.94	0.44968	0.35925	0.31586	0.19173	0.30232
1094.463	0.47922	0.36324	0.33901	0.20353	0.30848
1094.985	0.49087	0.38088	0.35681	0.19922	0.3213
1095.507	0.50315	0.38906	0.3636	0.21414	0.34036
1096.03	0.50594	0.40319	0.36677	0.21631	0.34135
1096.552	0.53099	0.42305	0.3919	0.22468	0.37187
1097.075	0.54576	0.4387	0.4101	0.2111	0.35387
1097.597	0.55945	0.44003	0.40634	0.23041	0.37613
1098.119	0.5915	0.44629	0.4282	0.23048	0.38946
1098.642	0.61515	0.45753	0.44567	0.25339	0.38851
1099.164	0.62092	0.47604	0.45348	0.26042	0.40802
1099.686	0.6483	0.5005	0.4783	0.25968	0.41822
1100.208	0.67139	0.51597	0.4974	0.26488	0.43791
1100.731	0.69499	0.5209	0.49912	0.27141	0.42947
1101.253	0.71914	0.53369	0.51585	0.29624	0.46477
1101.775	0.72861	0.56177	0.54064	0.2913	0.47282
1102.297	0.75557	0.57441	0.54764	0.30109	0.4972
1102.819	0.78225	0.5883	0.56548	0.31686	0.49892
1103.342	0.81035	0.61996	0.57589	0.3212	0.51081
1103.864	0.82852	0.64567	0.58081	0.32705	0.52809
1104.386	0.84846	0.64439	0.60236	0.33584	0.53961
1104.908	0.88742	0.65874	0.6234	0.33592	0.55679
1105.43	0.90917	0.69631	0.64747	0.35075	0.57274
1105.952	0.94471	0.70663	0.6701	0.37302	0.60174
1106.474	0.97348	0.72851	0.70434	0.35564	0.59883
1106.996	1.00343	0.75271	0.69767	0.3896	0.6309
1107.518	1.02079	0.76999	0.73461	0.38391	0.63153
1108.04	1.05813	0.80976	0.76251	0.39928	0.63952
1108.562	1.07436	0.81173	0.76944	0.41643	0.69018
1109.084	1.1175	0.84999	0.79397	0.44532	0.68571
1109.606	1.13365	0.87374	0.82528	0.4282	0.69933
1110.128	1.16463	0.89691	0.84202	0.4653	0.73559
1110.65	1.20026	0.91502	0.85051	0.46169	0.74645
1111.172	1.22656	0.9262	0.87572	0.45333	0.75426
1111.693	1.25959	0.95656	0.90418	0.48629	0.77532
1112.215	1.29992	0.99967	0.93691	0.4857	0.81047
1112.737	1.29899	1.00416	0.95512	0.50041	0.8072
1113.259	1.33501	1.02984	0.98572	0.52556	0.82987
1113.781	1.35855	1.0571	0.96796	0.53487	0.85963
1114.302	1.42532	1.07799	1.03095	0.55419	0.89026
1114.824	1.44038	1.09597	1.04947	0.54722	0.89715
1115.346	1.48218	1.13979	1.09032	0.58924	0.92954
1115.868	1.49202	1.14098	1.09019	0.56524	0.90845
1116.389	1.54612	1.18592	1.11372	0.59863	0.95257
1116.911	1.56308	1.19941	1.14181	0.59922	0.99222
1117.433	1.58968	1.22843	1.18337	0.61706	0.99985
1117.954	1.62533	1.23938	1.20176	0.61676	1.01844
1118.476	1.66398	1.26738	1.20702	0.64532	1.03608
1118.997	1.68128	1.28665	1.22878	0.66441	1.03211
1119.519	1.72904	1.3353	1.2608	0.65153	1.07783
1120.041	1.74782	1.33863	1.27596	0.67895	1.10934
1120.562	1.7676	1.36764	1.30616	0.70172	1.11643
1121.084	1.79596	1.39755	1.32673	0.7112	1.13956
1121.605	1.82201	1.41954	1.3498	0.72129	1.16496
1122.127	1.85067	1.43405	1.38347	0.74331	1.17945
1122.648	1.89889	1.46763	1.39483	0.75445	1.20322
1123.17	1.90453	1.47425	1.4122	0.74038	1.21233
1123.691	1.93601	1.49854	1.44417	0.76245	1.23022
1124.212	1.9583	1.51673	1.4618	0.77915	1.25688
1124.734	1.98117	1.5412	1.48121	0.79322	1.28404
1125.255	1.99242	1.57383	1.4993	0.79677	1.30546
1125.777	2.02487	1.59158	1.52525	0.80172	1.30696
1126.298	2.03752	1.61613	1.53342	0.80882	1.31636
1126.819	2.04665	1.62255	1.54773	0.81829	1.33982
1127.341	2.07438	1.64423	1.58002	0.83492	1.35203
1127.862	2.09932	1.65711	1.58514	0.84069	1.35645
1128.383	2.09263	1.65798	1.60416	0.86575	1.3734
1128.904	2.11668	1.67986	1.61711	0.86138	1.38019
1129.426	2.13174	1.68312	1.62266	0.87549	1.39308
1129.947	2.15141	1.70161	1.62835	0.88455	1.41797
1130.468	2.13456	1.70466	1.63306	0.88023	1.4119
1130.989	2.15527	1.72792	1.65602	0.89329	1.42878
1131.51	2.16357	1.71984	1.63576	0.88269	1.43077
1132.032	2.16541	1.73736	1.67026	0.89718	1.45604
1132.553	2.15388	1.71987	1.66527	0.90454	1.4423
1133.074	2.18282	1.75982	1.69641	0.90536	1.45896
1133.595	2.17781	1.73665	1.67605	0.89968	1.45139
1134.116	2.21741	1.76358	1.72092	0.94283	1.48884
1134.637	2.19074	1.7376	1.69088	0.91539	1.44808
1135.158	2.1779	1.74684	1.68439	0.91364	1.47048
1135.679	2.17031	1.77832	1.68934	0.92311	1.47955
1136.2	2.17557	1.75589	1.70136	0.93986	1.48769
1136.721	2.15695	1.72931	1.68576	0.92638	1.47134
1137.242	2.15811	1.72507	1.6865	0.91963	1.48564
1137.763	2.16169	1.73678	1.68158	0.92658	1.47112
1138.284	2.12398	1.7152	1.66602	0.92132	1.4614
1138.805	2.09819	1.70297	1.65637	0.90913	1.44629
1139.326	2.11724	1.70422	1.66939	0.90525	1.44662
1139.847	2.07923	1.71872	1.64088	0.90967	1.45292
1140.367	2.08012	1.70817	1.65074	0.94584	1.45569
1140.888	2.05752	1.6761	1.63999	0.91214	1.44457
1141.409	2.03936	1.66269	1.62031	0.9002	1.45217
1141.93	2.01546	1.67277	1.61608	0.9116	1.42418
1142.451	2.00789	1.64763	1.59692	0.88347	1.39824
1142.971	1.99589	1.62116	1.58313	0.91637	1.41365
1143.492	1.96972	1.59711	1.58454	0.88707	1.38228
1144.013	1.93214	1.5968	1.56946	0.85522	1.36068
1144.534	1.94166	1.58688	1.5606	0.88391	1.37679
1145.054	1.89938	1.5787	1.51251	0.88446	1.3591
1145.575	1.87441	1.56139	1.52541	0.84378	1.34563
1146.096	1.86344	1.53846	1.50604	0.8732	1.35178
1146.616	1.81571	1.50557	1.48958	0.81882	1.29911
1147.137	1.80992	1.50665	1.4614	0.83046	1.30806
1147.658	1.80405	1.48561	1.44591	0.84296	1.27988
1148.178	1.75513	1.46923	1.41547	0.82862	1.30878
1148.699	1.73731	1.45595	1.43572	0.8093	1.2912
1149.219	1.71838	1.43401	1.38842	0.80644	1.27354
1149.74	1.68714	1.41846	1.38512	0.78741	1.24788
1150.26	1.67866	1.40904	1.37437	0.78968	1.25026
1150.781	1.65301	1.38876	1.34944	0.78263	1.21494
1151.301	1.63514	1.36666	1.33278	0.79114	1.21769
1151.822	1.57288	1.3649	1.32277	0.76468	1.18519
1152.342	1.57427	1.33358	1.30966	0.73998	1.18274
1152.863	1.55307	1.34904	1.29662	0.75405	1.17002
1153.383	1.5283	1.30901	1.2735	0.724	1.16468
1153.903	1.49143	1.28613	1.25931	0.75537	1.14321
1154.424	1.48329	1.26568	1.26509	0.73193	1.15031
1154.944	1.45925	1.26735	1.23664	0.69553	1.11744
1155.464	1.45615	1.25165	1.22962	0.68125	1.0954
1155.985	1.42456	1.22255	1.21898	0.69826	1.07893
1156.505	1.41929	1.20535	1.17803	0.66504	1.06513
1157.025	1.36578	1.18537	1.16895	0.66797	1.05336
1157.546	1.35314	1.15713	1.16736	0.67227	1.06136
1158.066	1.34781	1.1528	1.14658	0.66385	1.05275
1158.586	1.34077	1.16161	1.13264	0.65228	1.03283
1159.106	1.31688	1.14482	1.12348	0.64676	1.01604
1159.626	1.28049	1.13102	1.0978	0.63105	0.9983
1160.147	1.2532	1.09666	1.07223	0.64905	0.98668
1160.667	1.25767	1.09812	1.07511	0.63593	1.00781
1161.187	1.21209	1.09356	1.0516	0.61624	0.97473
1161.707	1.1972	1.06673	1.04608	0.58192	0.94686
1162.227	1.2003	1.03571	1.02817	0.61623	0.9357
1162.747	1.17248	1.03197	1.00536	0.60268	0.96057
1163.267	1.14503	0.99976	1.02019	0.6058	0.94541
1163.787	1.13329	1.00768	0.99066	0.59307	0.93563
1164.307	1.12754	0.97232	0.98786	0.58541	0.92919
1164.827	--	--	--	--	--
1165.347	1.09271	0.96819	0.96637	0.57929	0.88334
1165.867	1.06159	0.92589	0.94357	0.55254	0.87384
1166.387	1.0746	0.93924	0.91854	0.56415	0.86553
1166.907	1.03338	0.92555	0.92321	0.55416	0.87603
1167.427	1.01224	0.92719	0.90751	0.5403	0.84292
1167.947	0.98985	0.89241	0.87759	0.52003	0.79054
1168.467	0.98884	0.90104	0.88156	0.504	0.81252
1168.987	0.97316	0.87549	0.86471	0.50257	0.82929
1169.507	0.95801	0.8615	0.8516	0.48392	0.80978
1170.026	0.95341	0.83334	0.8306	0.48455	0.77551
1170.546	0.93798	0.8315	0.85671	0.47664	0.78609
1171.066	0.91504	0.81022	0.80868	0.46626	0.75567
1171.586	0.92295	0.83152	0.80178	0.47934	0.75151
1172.105	0.89857	0.80107	0.79103	0.47393	0.74738
1172.625	0.87754	0.78681	0.78203	0.45853	0.75856
1173.145	0.87577	0.75745	0.79751	0.46111	0.71604
1173.665	0.8553	0.75873	0.73753	0.46067	0.72142
1174.184	0.82755	0.748	0.73382	0.42955	0.71782
1174.704	0.81676	0.76068	0.74136	0.42807	0.69806
1175.224	0.81477	0.73751	0.71757	0.44526	0.73136
1175.743	0.79174	0.71206	0.7051	0.44251	0.68375
1176.263	0.79713	0.71682	0.69699	0.40468	0.65865
1176.782	0.77009	0.72115	0.70613	0.39547	0.64519
1177.302	0.75634	0.69332	0.68395	0.39565	0.62977
1177.822	0.75944	0.66633	0.66685	0.3915	0.64607
1178.341	0.73875	0.67111	0.67037	0.40016	0.65063
1178.861	0.72457	0.65327	0.65527	0.36761	0.61877
1179.38	0.71661	0.63015	0.62854	0.3888	0.62166
1179.9	0.69575	0.63535	0.6468	0.36625	0.59872
1180.419	0.67848	0.62353	0.62563	0.36653	0.58958
1180.939	0.68342	0.63505	0.61208	0.38073	0.60764
1181.458	0.67713	0.59935	0.59433	0.36394	0.59168
1181.977	0.65434	0.60943	0.59269	0.36206	0.56642
1182.497	0.6346	0.59457	0.59982	0.32565	0.53896
1183.016	0.64112	0.57393	0.58506	0.35354	0.57691
1183.535	0.64233	0.57313	0.57032	0.33149	0.54727
1184.055	0.61477	0.57194	0.57817	0.31791	0.52728
1184.574	0.62197	0.57176	0.552	0.30824	0.53718
1185.093	0.57732	0.57027	0.54906	0.3273	0.53871
1185.613	0.60338	0.55716	0.5291	0.33646	0.52652
1186.132	0.59248	0.55162	0.53943	0.30118	0.51952
1186.651	0.58453	0.53441	0.5141	0.29633	0.50026
1187.17	0.55853	0.5189	0.49531	0.31534	0.50406
1187.69	0.55444	0.51941	0.4906	0.31204	0.51679
1188.209	0.55551	0.49485	0.49713	0.29248	0.4899
1188.728	0.53669	0.50318	0.47761	0.27276	0.46757
1189.247	0.54236	0.4928	0.48287	0.28647	0.45776
1189.766	0.54055	0.49789	0.47997	0.27705	0.4834
1190.285	0.52192	0.46353	0.46085	0.26103	0.44893
1190.805	0.51108	0.46621	0.4627	0.27786	0.46822
1191.324	0.52163	0.46903	0.45743	0.26644	0.4285
1191.843	0.5257	0.43875	0.46881	0.26719	0.44934
1192.362	0.49683	0.42383	0.45452	0.25523	0.4411
1192.881	0.48994	0.45993	0.42643	0.24331	0.42137
1193.4	0.46615	0.42881	0.42846	0.2562	0.41254
1193.919	0.46861	0.44605	0.41733	0.25092	0.39753
1194.438	0.48249	0.44056	0.41807	0.23589	0.41181
1194.957	0.44181	0.40398	0.39953	0.2305	0.39997
1195.476	0.46091	0.40318	0.40385	0.25337	0.40197
1195.995	0.44991	0.3994	0.39275	0.23251	0.39836
1196.513	0.45669	0.4119	0.4005	0.26793	0.42375
1197.032	0.45963	0.39423	0.38359	0.22825	0.37342
1197.551	0.4355	0.39604	0.39641	0.23317	0.39561
1198.07	0.4407	0.38972	0.38484	0.21073	0.38163
1198.589	0.42592	0.37068	0.35647	0.2131	0.36927
1199.108	0.41117	0.39592	0.36652	0.21221	0.38228
1199.627	0.41838	0.36367	0.35206	0.24667	0.39619
1200.145	0.41012	0.37296	0.37343	0.20709	0.34974
1200.664	0.41233	0.37614	0.36152	0.20883	0.3565
1201.183	0.41501	0.36846	0.35261	0.20829	0.35151
1201.702	0.41346	0.362	0.36365	0.19273	0.32769
1202.22	0.405	0.34569	0.36381	0.22152	0.33191
1202.739	0.39541	0.36686	0.34556	0.21213	0.3373
1203.258	0.39241	0.33601	0.3581	0.18267	0.3429
1203.776	0.38237	0.34448	0.32852	0.19869	0.342
1204.295	0.38001	0.33451	0.33237	0.20246	0.36894
1204.813	0.36931	0.33149	0.32094	0.20469	0.3351
1205.332	0.38073	0.33653	0.30758	0.19329	0.32217
1205.851	0.34683	0.32846	0.32546	0.19586	0.32461
1206.369	0.36282	0.31245	0.31447	0.18093	0.3228
1206.888	0.35739	0.31232	0.32774	0.19813	0.31543
1207.406	0.34604	0.30679	0.2982	0.18032	0.30341
1207.925	0.35046	0.32301	0.3069	0.19902	0.32878
1208.443	0.35045	0.31405	0.32346	0.20198	0.30277
1208.962	0.3314	0.29163	0.30218	0.1709	0.31011
1209.48	0.34652	0.29377	0.284	0.19102	0.27005
1209.999	0.34053	0.30345	0.31213	0.16956	0.30566
1210.517	0.32275	0.29519	0.28179	0.16174	0.29093
1211.035	0.33083	0.31341	0.28674	0.18801	0.29595
1211.554	0.30195	0.29036	0.28047	0.14114	0.27984
1212.072	0.3114	0.27164	0.26874	0.17916	0.28844
1212.591	0.33262	0.2784	0.28267	0.16496	0.28264
1213.109	0.31371	0.29548	0.26765	0.16238	0.29902
1213.627	0.31569	0.28022	0.29205	0.16683	0.27385
1214.145	0.31592	0.27541	0.26357	0.16318	0.27141
1214.664	0.30988	0.27148	0.25657	0.16765	0.27961
1215.182	0.29573	0.2771	0.2543	0.14037	0.27572
1215.7	0.31272	0.28212	0.24707	0.16118	0.26154
1216.218	0.29001	0.28095	0.26688	0.14845	0.28132
1216.737	0.3027	0.25821	0.25152	0.1448	0.24491
1217.255	0.29275	0.2646	0.26563	0.13594	0.25709
1217.773	0.30179	0.26225	0.2494	0.15824	0.25641
1218.291	0.27374	0.27344	0.2596	0.14907	0.26479
1218.809	0.28412	0.24334	0.23943	0.13167	0.24943
1219.327	0.28165	0.24125	0.24377	0.11666	0.23149
1219.845	0.28408	0.24318	0.23693	0.14001	0.25143
1220.363	0.28798	0.2359	0.231	0.14215	0.24695
1220.882	0.28107	0.24052	0.22655	0.14847	0.25446
1221.4	0.26818	0.23911	0.23412	0.17672	0.25993
1221.918	0.25479	0.24024	0.22271	0.13198	0.23935
1222.436	0.27919	0.23923	0.2439	0.13756	0.24864
1222.954	0.24606	0.22003	0.23198	0.12279	0.22104
1223.472	0.26959	0.23288	0.214	0.12405	0.21093
1223.989	0.25686	0.23261	0.241	0.13226	0.23344
1224.507	0.26291	0.22315	0.21712	0.136	0.23894
1225.025	0.26015	0.22798	0.22114	0.14462	0.24304
1225.543	0.2531	0.2197	0.23522	0.12477	0.22847
1226.061	0.2343	0.21814	0.20821	0.11592	0.20872
1226.579	0.2248	0.21898	0.21954	0.12964	0.21625
1227.097	--	--	--	--	--
1227.615	0.2316	0.20492	0.2028	0.15628	0.23831
1228.132	0.23579	0.20334	0.21976	0.11953	0.19425
1228.65	0.24237	0.21274	0.2005	0.1115	0.22625
1229.168	0.24018	0.20352	0.20086	0.11716	0.2293
1229.686	0.23219	0.19648	0.21001	0.13579	0.22489
1230.203	0.2298	0.20021	0.22369	0.11775	0.19843
1230.721	0.22402	0.1988	0.1991	0.13093	0.20063
1231.239	0.22306	0.19268	0.19406	0.1275	0.22567
1231.756	0.23053	0.17637	0.20405	0.14319	0.22105
1232.274	0.21424	0.19771	0.19186	0.1338	0.21518
1232.792	0.21734	0.19382	0.18194	0.11425	0.18381
1233.309	0.21975	0.17513	0.16709	0.11605	0.20881
1233.827	0.22882	0.18725	0.18649	0.11155	0.20072
1234.345	0.20594	0.20219	0.16663	0.10261	0.19742
1234.862	0.21088	0.17024	0.19343	0.0911	0.17453
1235.38	0.216	0.17982	0.15903	0.12234	0.18861
1235.897	0.20574	0.17944	0.18422	0.134	0.20426
1236.415	0.1983	0.17676	0.16638	0.10666	0.20698
1236.932	0.20428	0.18214	0.18796	0.10852	0.18321
1237.45	0.20983	0.1478	0.14877	0.10848	0.1923
1237.967	0.18885	0.18306	0.16518	0.09704	0.17459
1238.485	0.21046	0.17078	0.15961	0.10835	0.19672
1239.002	0.19162	0.17993	0.1833	0.10481	0.17239
1239.519	0.19482	0.15779	0.16	0.12514	0.19829
1240.037	0.17819	0.18891	0.14899	0.08331	0.17813
1240.554	0.19208	0.19396	0.15539	0.0844	0.14979
1241.071	0.1892	0.16949	0.16807	0.09587	0.15771
1241.589	0.19433	0.17698	0.16877	0.09411	0.16126
1242.106	0.192	0.17539	0.17465	0.09886	0.15606
1242.623	0.194	0.14075	0.14568	0.10355	0.17479
1243.141	0.17166	0.16081	0.15626	0.0831	0.18167
1243.658	0.24221	0.16159	0.13981	0.09911	0.17657
1244.175	0.1634	0.15941	0.17027	0.11222	0.16139
1244.692	0.17241	0.16484	0.13602	0.07956	0.15076
1245.21	0.18519	0.14041	0.1474	0.06533	0.15824
1245.727	0.18459	0.1706	0.12108	0.09437	0.18112
1246.244	0.17537	0.12921	0.15146	0.09809	0.15257
1246.761	0.17285	0.15113	0.12494	0.08757	0.15546
1247.278	0.16359	0.17592	0.15565	0.07473	0.15181
1247.795	0.1547	0.14018	0.13032	0.09406	0.14355
1248.312	0.17158	0.12336	0.12762	0.07147	0.1379
1248.829	0.18436	0.13203	0.11475	0.07718	0.16559
1249.347	0.15703	0.14913	0.15783	0.09038	0.15134
1249.864	0.16349	0.12624	0.11169	0.07506	0.14084
1250.381	0.16444	0.15163	0.13791	0.08251	0.14938
1250.898	0.15257	0.14741	0.15101	0.10297	0.15412
1251.415	0.15269	0.13712	0.15506	0.08534	0.1612
1251.932	0.17491	0.13851	0.12686	0.08716	0.14894
1252.448	0.15472	0.13778	0.14379	0.07801	0.1763
1252.965	0.14111	0.13102	0.13199	0.08262	0.14081
1253.482	0.14242	0.13464	0.13783	0.07978	0.1527
1253.999	0.14116	0.14258	0.14434	0.06968	0.12979
1254.516	0.14094	0.12947	0.13247	0.07989	0.14653
1255.033	0.1462	0.13188	0.12851	0.06013	0.11746
1255.55	0.15205	0.13922	0.14133	0.09238	0.14559
1256.067	0.1421	0.13211	0.1156	0.08083	0.13519
1256.583	0.16175	0.13479	0.12105	0.06714	0.11555
1257.1	0.15757	0.13536	0.09868	0.06447	0.10171
1257.617	0.14113	0.12001	0.14261	0.08487	0.1401
1258.134	0.14326	0.12556	0.11972	0.08329	0.14081
1258.65	0.13924	0.11402	0.12776	0.06614	0.14619
1259.167	0.14819	0.12348	0.10899	0.07547	0.14192
1259.684	0.14635	0.13348	0.14062	0.09784	0.14027
1260.201	0.14602	0.11711	0.11841	0.02411	0.13101
1260.717	0.14049	0.13293	0.11884	0.07584	0.12184
1261.234	0.14067	0.11258	0.12172	0.07954	0.12892
1261.75	0.15368	0.1241	0.09205	0.0812	0.11582
1262.267	0.13442	0.11239	0.1124	0.06517	0.13149
1262.784	0.15159	0.11173	0.12201	0.0782	0.13671
1263.3	0.13323	0.12185	0.11157	0.06842	0.1366
1263.817	0.1311	0.10811	0.11118	0.06866	0.12747
1264.333	0.13912	0.13482	0.12894	0.06726	0.13041
1264.85	0.14287	0.09579	0.11477	0.07101	0.12448
1265.366	0.11216	0.08715	0.09705	0.05948	0.12549
1265.883	0.1311	0.13469	0.11324	0.06071	0.13846
1266.399	0.13139	0.10896	0.11937	0.05477	0.13496
1266.916	0.13536	0.12562	0.09988	0.07203	0.11694
1267.432	0.14392	0.11489	0.09098	0.05655	0.11132
1267.949	0.12333	0.09987	0.0712	0.07678	0.11788
1268.465	0.13298	0.09899	0.10108	0.05705	0.12352
1268.981	0.11002	0.10911	0.12135	0.05285	0.12512
1269.498	0.12639	0.11489	0.08891	0.0645	0.12666
1270.014	0.11379	0.09882	0.08831	0.06982	0.10465
1270.53	0.11466	0.09941	0.10144	0.08285	0.11268
1271.047	0.11093	0.11546	0.08908	0.05997	0.09919
1271.563	0.12785	0.09582	0.10801	0.08336	0.13054
1272.079	0.1173	0.11071	0.08375	0.04646	0.11631
1272.595	0.12375	0.10016	0.07954	0.05771	0.10208
1273.112	0.10922	0.09842	0.08327	0.04047	0.11817
1273.628	0.12447	0.10177	0.08542	0.05329	0.10381
1274.144	0.12367	0.10745	0.0705	0.0368	0.09237
1274.66	0.1236	0.08405	0.08674	0.06668	0.11887
1275.176	0.10752	0.08701	0.09706	0.04129	0.11117
1275.692	0.12308	0.10262	0.08461	0.06831	0.10127
1276.209	0.10779	0.09877	0.08081	0.07153	0.11567
1276.725	0.11893	0.11301	0.08866	0.06552	0.12518
1277.241	0.09081	0.11278	0.0611	0.05479	0.09437
1277.757	0.1135	0.08623	0.07147	0.055	0.11638
1278.273	0.09543	0.06935	0.09344	0.06395	0.10914
1278.789	0.10229	0.08785	0.09833	0.0323	0.08982
1279.305	0.11697	0.10049	0.09247	0.08282	0.13786
1279.821	0.10718	0.08828	0.0753	0.046	0.11115
1280.337	0.10391	0.0981	0.0832	0.0437	0.09067
1280.853	0.10115	0.08947	0.08025	0.02527	0.0706
1281.369	0.11032	0.09911	0.08144	0.05843	0.08821
1281.885	0.11226	0.06568	0.07575	0.09204	0.12963
1282.401	0.11733	0.08169	0.0685	0.0428	0.09196
1282.916	0.11974	0.09325	0.05052	0.04385	0.09026
1283.432	0.11885	0.0962	0.07255	0.0708	0.10648
1283.948	0.10653	0.0951	0.06257	0.0528	0.0929
1284.464	0.10868	0.07318	0.08126	0.04235	0.11059
1284.98	0.10458	0.08739	0.07192	0.04485	0.10099
1285.496	0.12336	0.08777	0.08323	0.04031	0.08653
1286.011	0.10681	0.0854	0.06606	0.04827	0.09702
1286.527	0.09568	0.07316	0.09582	0.04357	0.08205
1287.043	0.07596	0.09032	0.0838	0.06522	0.09185
1287.559	--	--	--	--	--
1288.074	0.10247	0.08034	0.06623	0.03538	0.09632
1288.59	0.10221	0.08217	0.0599	0.0539	0.08764
1289.106	0.09963	0.08803	0.08752	0.0364	0.07643
1289.621	0.10249	0.06269	0.06602	0.06246	0.11859
1290.137	0.09761	0.08627	0.089	0.03998	0.09444
1290.652	0.10499	0.08461	0.06385	0.05002	0.10051
1291.168	0.09646	0.10073	0.08617	0.03491	0.06587
1291.684	0.10082	0.08519	0.06752	0.03397	0.07115
1292.199	0.10418	0.07732	0.08583	0.06677	0.10929
1292.715	0.08734	0.08315	0.06828	0.05037	0.09511
1293.23	0.11721	0.08945	0.06432	0.05599	0.09482
1293.746	0.09902	0.07117	0.08415	0.05367	0.10141
1294.261	0.10361	0.07196	0.07021	0.03708	0.08399
1294.777	0.11292	0.05743	0.0804	0.06007	0.10079
1295.292	0.10851	0.08903	0.08052	0.04756	0.0809
1295.808	0.11301	0.06549	0.06787	0.0647	0.10724
1296.323	0.11507	0.10496	0.04915	0.01281	0.07903
1296.838	0.11238	0.0575	0.07312	0.05198	0.08193
1297.354	0.09485	0.08	0.0607	0.02602	0.07968
1297.869	0.11761	0.08313	0.09031	0.03528	0.09001
1298.384	0.09481	0.08326	0.09352	0.04819	0.07967
1298.9	0.11033	0.08167	0.08085	0.02983	0.09073
1299.415	0.10533	0.07091	0.05496	0.01841	0.06267
1299.93	0.10797	0.07048	0.04505	0.02195	0.08214
1300.446	0.09957	0.08229	0.0532	0.03722	0.09699
1300.961	0.0963	0.07676	0.07511	0.0323	0.09181
1301.476	0.10994	0.08118	0.06711	0.04938	0.09342
1301.991	0.10447	0.0946	0.0607	0.04411	0.09804
1302.506	0.1156	0.0782	0.07437	0.03216	0.07222
1303.022	0.10837	0.07506	0.07659	0.06947	0.08929
1303.537	0.12429	0.09083	0.07854	0.05656	0.09514
1304.052	0.11971	0.08121	0.0666	0.02193	0.07928
1304.567	0.09849	0.08811	0.08541	0.03632	0.08384
1305.082	0.09352	0.0829	0.05799	0.04059	0.08157
1305.597	0.09819	0.06283	0.06052	0.04752	0.0937
1306.112	0.12185	0.09247	0.06242	0.02728	0.07802
1306.627	0.08804	0.06523	0.07728	0.03924	0.10159
1307.142	0.11399	0.06102	0.06133	0.05465	0.10393
1307.657	0.1013	0.07268	0.06269	0.04251	0.07572
1308.172	0.10457	0.08942	0.07537	0.08371	0.11625
1308.687	0.10202	0.0829	0.06735	0.0461	0.10096
1309.202	0.07548	0.06522	0.05682	0.03273	0.07472
1309.717	0.11195	0.06419	0.06605	0.03249	0.07835
1310.232	0.10446	0.07833	0.06938	0.02969	0.03614
1310.747	0.10212	0.09065	0.08621	0.04162	0.09065
1311.262	0.11154	0.07792	0.06721	0.04551	0.07858
1311.777	0.12083	0.07571	0.06566	0.02788	0.07867
1312.292	0.10631	0.10152	0.05122	0.03013	0.06939
1312.807	0.09987	0.08786	0.05777	0.04786	0.07678
1313.321	0.10778	0.07345	0.03291	0.00284	0.06339
1313.836	0.09627	0.0686	0.07626	0.02608	0.08765
1314.351	0.10019	0.08456	0.07198	0.02982	0.07365
1314.866	0.09763	0.08445	0.06723	0.03797	0.08403
1315.38	0.08053	0.05755	0.05589	0.03387	0.1057
1315.895	0.11724	0.04638	0.0457	0.04086	0.07035
1316.41	0.09657	0.05916	0.04873	0.02554	0.07545
1316.925	0.10883	0.07364	0.07727	0.03272	0.07796
1317.439	0.10433	0.0598	0.05355	0.0609	0.10396
1317.954	0.10185	0.06506	0.04171	0.05334	0.06269
1318.468	0.0849	0.08752	0.07987	0.05708	0.09562
1318.983	0.10004	0.06226	0.0465	0.01496	0.05407
1319.498	0.09087	0.05766	0.04237	0.02929	0.06598
1320.012	0.09129	0.04719	0.06032	0.04664	0.08094
1320.527	0.08699	0.0457	0.06587	0.02003	0.07338
1321.041	0.0783	0.07138	0.07486	0.03269	0.03914
1321.556	0.06767	0.06731	0.07278	0.01753	0.09732
1322.07	0.10131	0.10617	0.05498	0.00333	0.05836
1322.585	0.07481	0.06904	0.06704	0.04004	0.05812
1323.099	0.0799	0.08396	0.065	0.02972	0.04844
1323.614	0.08383	0.06014	0.05168	0.02904	0.05634
1324.128	--	--	--	--	--
1324.643	0.09446	0.06086	0.04934	0.03587	0.07625
1325.157	0.08934	0.0752	0.02178	0.04051	0.07204
1325.671	0.09873	0.04671	0.03633	0.06068	0.10059
1326.186	0.09564	0.07422	0.05231	0.02003	0.0563
1326.7	0.09425	0.06054	0.0473	0.04979	0.09718
1327.214	0.06966	0.07011	0.03225	0.04867	0.08317
1327.729	0.0706	0.05052	0.07791	0.05569	0.10858
1328.243	0.06586	0.08954	0.05481	0.02739	0.06715
1328.757	0.09759	0.04758	0.06831	0.01864	0.06798
1329.272	0.0953	0.04065	0.05543	0.03674	0.07109
1329.786	0.07438	0.04299	0.01816	0.04325	0.0539
1330.3	0.0782	0.05335	0.03103	0.01007	0.06127
1330.814	0.06551	0.07113	0.03058	0.01205	0.04526
1331.328	0.08373	0.08002	0.03302	0.05981	0.08551
1331.843	0.07098	0.02779	0.04319	0.0113	0.06489
1332.357	0.06629	0.05239	0.01038	0.01995	0.06546
1332.871	0.07018	0.04622	0.03449	0.05954	0.09845
1333.385	0.08264	0.04079	0.03937	0.02303	0.0835
1333.899	0.06638	0.04447	0.02573	0.03043	0.06659
1334.413	0.07418	0.04403	0.03525	0.02563	0.06167
1334.927	0.08898	0.06633	0.01365	0.02382	0.05687
1335.441	0.06549	0.03865	0.03324	0.02742	0.06823
1335.955	0.06796	0.05086	0.05834	0.02823	0.07815
1336.469	0.05139	0.05436	0.02653	0.0138	0.0564
1336.983	0.1042	0.00831	0.03272	0.03741	0.0719
1337.497	0.08517	0.0391	-0.00862	0.04858	0.04439
1338.011	0.06933	0.03725	0.02366	0.02015	0.07353
1338.525	0.07402	0.05177	0.01652	0.00928	0.05484
1339.039	0.06652	0.04649	0.00936	0.02696	0.05624
1339.553	0.06475	0.04065	0.03024	0.01964	0.0527
1340.067	0.05272	0.02343	0.00701	0.0275	0.06742
1340.58	0.08234	0.04334	0.03641	0.007	0.06958
1341.094	0.0652	0.02936	0.02628	0.01481	0.02689
1341.608	0.06986	0.02063	-0.00561	0.03947	0.06285
1342.122	0.06899	0.0802	0.03698	0.04912	0.06894
1342.636	0.05404	0.06051	0.00625	0.0371	0.05351
1343.149	0.07546	0.03626	0.0254	0.0431	0.08942
1343.663	0.0564	0.0605	0.04735	0.00902	0.08008
1344.177	0.05986	0.06903	0.04713	0.00681	0.0661
1344.691	0.06181	0.04138	0.02764	0.02755	0.041
1345.204	0.07469	0.07994	0.05935	-0.004	0.03828
1345.718	0.08503	0.04299	0.03707	0.04117	0.07495
1346.232	0.04294	0.0389	0.03953	0.0238	0.04522
1346.745	0.07492	0.0246	0.01106	0.00869	0.04954
1347.259	0.08123	0.01102	0.02413	0.01423	0.05074
1347.773	0.0758	0.01818	-0.01623	0.00631	0.02324
1348.286	0.05921	0.03661	0.02672	0.00393	0.06606
1348.8	0.07854	0.0378	0.01345	0.02559	0.04351
1349.313	0.02824	0.02323	0.03938	0.02322	0.05288
1349.827	0.06447	0.04162	0.02526	0.03705	0.04342
1350.34	0.06067	0.03724	0.0195	0.00944	0.04605
1350.854	0.05285	0.0755	-0.01635	0.04206	0.06692
1351.367	0.05709	0.03498	-0.00581	0.01322	0.03671
1351.881	0.07209	0.02366	0.01474	0.00957	0.02769
1352.394	0.04981	0.004	-0.00256	0.0457	0.04945
1352.908	0.06982	0.00716	-0.00802	0.01233	0.05371
1353.421	0.03454	0.05607	0.04128	0.02386	0.05214
1353.934	0.05997	0.02532	0.01302	0.00847	0.06562
1354.448	0.04841	0.03485	-0.00524	0.03319	0.05845
1354.961	0.04742	0.01524	0.02384	0.00683	0.03026
1355.474	0.04846	0.04176	0.00847	0.05105	0.06576
1355.988	0.0658	0.00664	0.00158	0.03398	0.03905
1356.501	0.03675	0.0347	0.03264	0.00164	0.04441
1357.014	0.04431	0.0101	0.04057	-0.00561	0.04808
1357.528	0.02813	0.02306	0.02648	0.01575	0.05236
1358.041	0.06664	-0.0109	0.01191	0.02789	0.06031
1358.554	0.04371	0.00339	0.03739	0.01235	0.04598
1359.067	0.02993	-0.015	0.03717	0.0133	0.04117
1359.58	0.06506	0.03172	0.102	0.02069	0.05886
1360.094	0.0683	0.01621	0.0612	0.01297	0.04771
1360.607	0.06314	0.02076	0.00667	0.00848	0.09105
1361.12	0.04014	0.04161	0.00287	0.00335	-0.00867
1361.633	0.04524	-2.06E-4	-0.01528	0.0255	0.05303
1362.146	0.02679	0.01395	-0.0161	0.01998	0.00881
1362.659	0.04413	0.04847	0.02088	-0.0075	0.0261
1363.172	0.07536	0.01417	-0.041	0.00147	0.03156
1363.685	0.0543	0.0515	-0.0336	-0.01994	0.04895
1364.198	0.06158	0.04121	-0.00637	0.02193	0.06042
1364.711	0.05132	-0.0122	0.02603	0.00161	0.03954
1365.224	0.0608	0.02724	-0.04055	0.01125	0.01916
1365.737	0.02721	0.01144	0.00762	0.02307	0.01428
1366.25	0.03773	0.02719	0.00743	-0.00527	0.0629
1366.763	0.04503	0.02431	0.00599	0.0399	0.02
1367.276	0.03107	0.00892	0.01789	-0.02675	0.0242
1367.789	0.05462	0.00914	0.00973	0.01432	0.02276
1368.302	-0.01325	0.01957	0.02496	-0.00928	0.03064
1368.815	0.0066	0.01372	0.01247	-0.00334	0.04152
1369.327	0.02788	0.00999	-0.00813	0.00691	0.02119
1369.84	0.04468	0.00958	0.00217	-0.01192	0.02234
1370.353	0.01918	0.01399	0.00496	-0.0074	0.02973
1370.866	0.01723	0.00773	0.00702	-0.01391	0.02325
1371.379	0.02466	0.0446	-0.0102	0.04548	0.05582
1371.891	0.04035	0.0132	-0.03015	0.03519	0.02881
1372.404	-0.00873	-0.01237	0.01231	-0.00513	0.01544
1372.917	0.02632	-0.02842	0.0136	0.03215	0.02284
1373.429	0.02495	-0.00235	-0.01369	0.002	0.01741
1373.942	0.03978	-0.00721	0.01455	-0.00531	0.04612
1374.455	0.01917	0.00682	0.00592	-0.00417	0.03173
1374.967	0.05648	0.00806	0.02487	-0.00972	0.04658
1375.48	0.04137	-0.00711	-0.01044	-0.0234	0.04089
1375.993	0.01452	-0.0181	-0.00174	0.02075	0.06424
1376.505	0.038	-0.012	-0.00171	-0.04747	-0.00128
1377.018	0.0299	0.01049	-0.0384	0.02117	0.02668
1377.53	0.02718	0.02721	0.00937	0.03427	0.08839
1378.043	-0.00118	-0.00565	-0.02214	0.02106	-0.00137
1378.555	0.00822	0.01879	-0.0182	0.02371	0.052
1379.068	0.01971	-0.00888	-0.02503	0.00133	-0.00835
1379.58	0.01255	-0.00992	-0.06513	-0.00832	0.03153
1380.093	-0.00304	-0.00895	-0.02572	0.02128	0.01186
1380.605	0.03517	-0.01922	-0.01504	-0.00452	-0.01868
1381.118	0.03105	-0.02983	-0.00315	-0.01258	0.05633
1381.63	0.00745	-0.01303	-0.07778	0.00171	-0.02306
1382.143	0.02065	-0.02773	-0.04044	-0.02581	0.01783
1382.655	0.04099	0.04147	0.02649	0.04758	0.05881
1383.167	0.02428	-0.02699	-0.03024	0.02294	0.03019
1383.68	0.01551	-0.00239	-0.0173	-0.06363	-0.0092
1384.192	0.01104	-0.01868	-0.00848	-0.04941	0.00613
1384.704	0.03969	-0.01276	-0.01703	0.03423	0.04308
1385.216	0.04569	-0.00309	-0.0223	-0.00517	0.029
1385.729	0.0141	0.00755	-0.05376	0.01595	0.04197
1386.241	0.03805	-6.96E-4	-0.05564	0.01812	0.00634
1386.753	0.00554	-0.00479	-0.04317	-0.04081	-0.01111
1387.265	0.02961	-0.01567	-0.02513	-0.01238	-0.00542
1387.778	0.01595	-0.01472	-0.00689	0.01733	0.00277
1388.29	0.03448	0.00944	-0.03555	0.05496	0.01907
1388.802	-0.01101	-0.04096	0.00794	-0.01719	-0.00939
1389.314	0.0189	0.00862	-0.00262	-0.01985	0.00295
1389.826	-0.00561	-0.01258	-0.01075	-0.01104	0.01385
1390.338	0.03333	-0.02573	-0.03827	-0.02332	0.02024
1390.85	-0.00316	-0.01723	0.01819	-0.00316	0.00554
1391.362	0.01257	-0.03733	0.05706	0.00791	0.06772
1391.874	0.02187	-0.04498	-0.01115	-0.03005	-0.00352
1392.386	-0.02861	-0.02441	-0.03023	-0.0235	0.02569
1392.898	0.03597	-0.00874	-0.06788	0.00548	0.03293
1393.41	-0.01049	0.00429	-0.0615	-0.03989	0.0133
1393.922	0.01571	-0.00532	-0.01839	-0.04346	0.02061
1394.434	0.0267	-0.01214	-0.04905	-0.0077	-0.00709
1394.946	0.01301	-0.03044	-0.01044	-0.02974	-0.01165
1395.458	-0.00767	-0.0184	-0.02686	-0.02139	0.01148
1395.97	-0.00819	0.0172	-0.08321	-9.71E-4	0.00284
1396.482	0.0074	0.00662	-0.0157	0.00397	0.02764
1396.994	0.01705	-0.02698	0.00962	-0.03261	0.04866
1397.506	0.0483	7.05E-4	-0.03938	0.04354	0.04351
1398.018	0.01957	-0.03371	-0.02123	0.04099	0.01741
1398.529	0.00318	0.01711	-0.01984	-0.01191	-0.01014
1399.041	0.00612	-0.04724	-0.0454	-0.01555	-0.04198
1399.553	-0.00449	-0.02263	-0.02985	-0.05373	-0.06454
1400.065	0.03085	0.01223	-0.04598	0.00376	3.51E-5
1400.576	0.01292	-0.02244	-0.0184	0.03544	0.05631
1401.088	-0.00673	-0.06579	-0.03664	-0.04236	0.00377
1401.6	0.03667	-0.00693	-0.05139	-0.05597	-0.00798
1402.112	0.02	-0.01946	-0.04646	-0.08565	-0.03715
1402.623	-1.05E-4	-0.04234	-0.03778	-0.08744	-0.02015
1403.135	0.01715	-0.01954	-0.04138	-0.00416	0.01295
1403.646	-0.00964	-0.01377	-0.06679	-0.01822	0.01329
1404.158	-0.01988	-0.04017	-0.04364	-0.00125	0.02672
1404.67	0.01295	-0.0188	-0.07782	-0.01796	0.01868
1405.181	-0.00632	0.01256	-0.03764	-0.00972	-0.00363
1405.693	-0.01754	-0.00891	-0.02491	-0.04048	-0.01138
1406.204	-0.00522	0.00773	-0.0434	-0.04355	-0.01073
1406.716	-0.02471	-0.00909	-0.06434	-0.02105	0.00539
1407.227	-0.01553	-0.03665	-0.03753	-0.0103	0.00788
1407.739	-0.01121	-0.00146	-0.04289	-0.01462	0.03652
1408.25	-0.0011	-0.00211	-0.08588	-0.00244	0.00457
1408.762	0.01979	-0.02873	-0.01364	-0.01545	-0.01177
1409.273	-0.03298	-0.04144	-0.03241	-0.00825	0.01559
1409.785	-0.01608	-0.01901	-0.03153	-0.08023	-0.04653
1410.296	-0.00162	-0.06906	-0.07434	-0.03696	0.02959
1410.807	-0.00152	0.00836	-0.0446	-0.00896	0.00656
1411.319	0.00916	-0.0103	-0.0315	-0.00861	0.03622
1411.83	0.0145	-0.01703	0.00715	-0.07663	-0.06122
1412.341	0.01532	-0.0299	-0.09278	-0.02102	-0.00398
1412.853	-0.01008	-0.01724	-0.04018	-0.00284	-0.0039
1413.364	-0.00578	-0.0508	-0.05872	-0.00777	0.02371
1413.875	0.0263	0.00245	-0.00593	-0.05203	-0.03734
