# Supplementary material for: Ratiometric fluorescent sensing of pyrophosphate with sp³-functionalized single-walled carbon nanotubes
Source: Nat Commun. 2024 Jan 24;15:706. doi: 10.1038/s41467-024-45052-1 (PMC10808354; doi:10.1038/s41467-024-45052-1)
Supplement: Supplementary file 4 — Source data [file 41467_2024_45052_MOESM4_ESM.zip › Fig. 4c.txt]

Wavelegnth	Norm. PL intensity	Norm. PL intensity	Norm. PL intensity	Norm. PL intensity
nm
	Dz-Alkyne	Alkyne +[Cu] 15 �M	DzBenzene	DzBenzene +[Cu] 15 �M
881.39	-19.9938	-25.28603	-31.89191	-31.19154
881.919	-4.63602	-8.26434	-4.60919	-3.67141
882.449	-3.58845	-7.34047	-0.85298	-6.51973
882.979	-23.73452	-21.65289	-46.48028	-54.03536
883.509	-6.24271	-11.9249	-13.74624	-17.72233
884.038	-1.50307	-4.91576	-2.47094	-2.91555
884.568	-2.87941	-8.61055	-7.06845	-13.13548
885.098	-6.23019	-6.19096	-9.61277	-10.42796
885.627	-3.38915	-5.19792	-1.13501	-4.38577
886.157	-19.62709	-23.77179	-36.08044	-27.38239
886.686	-4.36632	-5.88104	-3.80243	-6.39135
887.216	-2.38052	-7.86632	-5.31167	-2.95598
887.746	-3.7584	-7.34147	-5.80796	-4.48281
888.275	7.99289	5.79963	7.44202	9.49966
888.805	-7.59421	-11.1372	-5.83757	-11.69
889.334	-4.53449	-7.63794	-6.49846	-5.21136
889.864	-3.29337	-13.4515	-10.39082	-9.56871
890.393	-2.37037	-5.12436	-3.63914	-4.28146
890.923	-1.68109	-2.52469	-2.12376	-2.69791
891.452	-2.62954	-5.42415	-3.03466	-6.19663
891.981	-3.53884	-6.37884	-4.64675	-5.35711
892.511	-1.41053	-3.22542	-2.89294	-0.76189
893.04	-2.52361	-2.08895	-4.55786	-4.46535
893.57	-1.42232	-3.10599	-2.11056	-3.85304
894.099	-1.52722	-2.02312	-2.24591	-2.91288
894.628	-1.74582	-2.71099	-0.20687	-1.60191
895.158	-1.14389	-2.06908	-0.8283	-1.91244
895.687	-1.52266	-3.2075	-1.92258	-2.49288
896.216	-0.65149	-1.68894	-1.27462	-1.07012
896.745	-0.8089	-0.89579	-1.85225	-2.20604
897.275	-0.41401	-0.81114	-0.61641	-1.13662
897.804	-0.57027	-0.93393	-0.71082	-0.3692
898.333	-0.37691	-0.94475	-0.25509	-0.50892
898.862	-0.31759	-0.48763	-0.25826	-0.46176
899.391	-0.26164	-0.44103	-0.12314	-0.23995
899.921	-0.08722	-0.27204	-0.1618	-0.20972
900.45	-0.09958	-0.13371	-0.17362	-0.23949
900.979	-0.15241	-0.12927	-0.08561	-0.16889
901.508	-0.108	-0.0719	-0.01888	-0.08515
902.037	-0.05676	-0.15369	-0.06087	-0.09987
902.566	-0.04156	-0.07224	-0.06298	-0.13157
903.095	-0.03112	-0.06045	-0.02739	-0.03386
903.624	-0.01234	-0.00351	-0.0586	-0.09152
904.153	0.00191	-0.05767	-0.02495	-0.01281
904.682	-0.02757	-0.07146	-0.03015	-0.02115
905.211	-0.03421	-0.04625	-0.0296	-0.05797
905.74	-0.01406	-0.04041	0.01923	-0.02803
906.269	-0.03738	0.02451	-0.01696	0.02315
906.798	-0.05291	-0.05039	-0.06836	-0.01333
907.327	-0.04625	-0.111	-0.0227	0.00216
907.856	-0.00735	-0.03609	-0.04747	-0.02976
908.384	-0.00331	-8.35E-4	-0.03717	-0.05059
908.913	-0.00603	-0.06051	0.00433	0.02039
909.442	-0.03055	-0.04032	-0.01383	-0.08678
909.971	-0.00672	-0.03801	0.0222	0.04161
910.5	-0.00912	-0.03117	0.00622	-3.19E-4
911.028	-0.0149	-0.03374	-0.0293	-0.0446
911.557	-0.00716	-0.02351	0.02943	-0.0126
912.086	-0.00169	-0.0409	0.06967	0.07075
912.615	-0.00103	-0.00689	0.01763	0.04244
913.143	-0.00633	-0.01138	0.03062	0.0099
913.672	-5.02E-4	-0.00138	-0.00571	-0.01327
914.201	-0.01218	-0.03199	-0.00866	-0.03591
914.729	0.00157	-0.01153	0.00833	-0.00653
915.258	-0.01835	0.00348	0.01539	0.02218
915.787	0.00396	0.01492	0.00695	0.00568
916.315	0.00437	-0.0291	0.04783	0.03663
916.844	-0.0089	0.0059	0.01421	0.03789
917.372	0.01213	-0.02406	0.0394	0.03901
917.901	-0.02535	0.02502	0.01835	0.01034
918.429	0.01668	-0.00249	0.03474	0.02753
918.958	1.8E-4	0.01128	0.00506	-0.00427
919.486	0.02396	-0.01792	-0.00368	0.01606
920.015	9.97E-4	0.0169	0.00176	0.00301
920.543	0.01606	0.00923	-0.01696	0.01882
921.072	0.00402	0.00662	0.04319	0.04187
921.6	0.0128	-0.00184	0.00618	0.01214
922.128	0.00917	-0.00353	0.01832	0.02245
922.657	0.00915	-0.00362	0.04438	0.05922
923.185	-0.00269	-0.00606	0.02109	0.01685
923.713	-0.00539	0.02132	0.01127	0.02736
924.242	-0.00365	0.02465	0.01891	0.05677
924.77	0.02826	-0.00551	0.00667	-0.0076
925.298	0.017	0.01381	0.01431	0.00618
925.827	-0.00689	-0.00558	0.01981	0.00718
926.355	-0.00651	-0.00735	0.01366	0.03401
926.883	0.02644	-0.01009	-0.02265	0.00491
927.411	0.00194	-0.02701	0.01512	0.02522
927.939	0.01721	0.0344	0.00495	0.01234
928.468	0.01363	-0.00839	0.02066	0.02094
928.996	0.00735	0.03735	-0.00783	0.00134
929.524	-0.004	-0.01276	0.0229	0.01099
930.052	0	0.01646	0	0
930.58	0.00181	0.00517	0.02057	0.02933
931.108	0.01277	-0.00965	7.18E-4	0.03276
931.636	-0.0055	0.01891	0.00625	0.00526
932.164	-0.00191	0.02151	0.03004	0.06297
932.692	-0.01006	7.01E-4	0.02433	-0.00905
933.22	0.01134	0.00678	0.02059	0.01933
933.748	-0.01137	0.00323	0.01864	-0.02848
934.276	-0.01205	-0.00722	0.03876	0.04317
934.804	0.00433	0.04931	0.01382	-0.01889
935.332	-0.00561	-0.00803	0.02951	0.05757
935.86	0.00599	0.0123	0.02126	0.00458
936.388	-0.00465	4.65E-4	-4.31E-4	0.00232
936.916	0.01605	0.00549	0.0288	0.06462
937.444	0.00368	-4.41E-4	-0.00589	0.0159
937.972	0.00145	0.0127	0.05593	0.04139
938.499	-0.00598	0.00705	0.03237	0.03468
939.027	-0.00202	-0.00128	0.00549	0.01445
939.555	0.03245	0.00772	0.02127	0.0051
940.083	0.01237	0.0462	0.03121	0.03742
940.611	0.01013	0.02178	0.0184	0.01282
941.138	0.01092	-0.00216	-0.00212	0.03879
941.666	0.02181	-0.0102	0.00733	-0.00444
942.194	0.02096	-6.26E-4	0.02511	0.04094
942.721	0.02768	0.01191	0.02233	0.01036
943.249	0.00281	0.03809	0.02056	0.02579
943.777	0.03212	0.02563	0.0198	0.06964
944.304	0.00679	-7.44E-4	0.01608	0.01284
944.832	0.02115	0.03654	0.0412	0.058
945.359	0.01363	0.03916	0.05551	0.06889
945.887	0.01205	0.02542	0.02244	0.03317
946.415	0.01791	0.03349	0.02566	0.05868
946.942	--	--	--	--
947.47	0.01024	0.04851	0.03737	0.02779
947.997	0.02672	0.01289	0.01863	0.01923
948.525	0.00379	0.06827	0.02936	0.01889
949.052	0.02515	0.01671	0.05865	0.05485
949.58	--	--	--	--
950.107	0.01342	0.009	0.02691	0.04782
950.634	0.02492	0.04459	0.02261	0.02084
951.162	0.0178	0.05466	0.03595	0.02276
951.689	0.00903	0.05721	0.02278	0.02963
952.216	--	--	--	--
952.744	0.03675	0.03383	0.02944	0.04164
953.271	0.02877	0.05191	0.046	0.06536
953.798	0.01094	0.04542	0.06591	0.05236
954.326	0.03578	0.05214	0.07661	0.06173
954.853	0.02732	0.04385	0.07075	0.04554
955.38	0.02012	0.05176	0.06509	0.08174
955.907	0.03857	0.01043	0.05035	0.07416
956.435	0.05927	0.04622	0.09207	0.07663
956.962	0.03054	0.06447	0.07362	0.06469
957.489	0.05046	0.05605	0.06608	0.06353
958.016	0.03337	0.05526	0.06677	0.04889
958.543	0.04179	0.06421	0.07295	0.07276
959.07	0.04528	0.05644	0.11012	0.10863
959.598	0.06399	0.08504	0.10111	0.06119
960.125	0.0438	0.06025	0.08648	0.05394
960.652	0.04919	0.05564	0.09519	0.06971
961.179	0.05691	0.09001	0.09297	0.09451
961.706	0.06371	0.10753	0.07909	0.10763
962.233	0.07809	0.08461	0.13421	0.10133
962.76	0.07983	0.06487	0.12865	0.10191
963.287	0.08789	0.08423	0.13845	0.10962
963.814	0.09028	0.09356	0.15403	0.11937
964.341	0.08313	0.11145	0.15451	0.15079
964.868	0.08087	0.12275	0.15563	0.13133
965.394	0.10788	0.09298	0.1645	0.10669
965.921	0.11074	0.14702	0.18754	0.18865
966.448	0.12399	0.14509	0.18448	0.18222
966.975	0.1133	0.14019	0.20449	0.16381
967.502	0.12849	0.16559	0.19235	0.19303
968.029	0.13326	0.16258	0.25917	0.20921
968.556	0.1432	0.17513	0.22632	0.20977
969.082	0.15308	0.17135	0.22924	0.19257
969.609	0.15596	0.17642	0.21059	0.199
970.136	0.17904	0.20551	0.26915	0.21793
970.663	0.1884	0.22317	0.28943	0.2639
971.189	0.18401	0.1956	0.30927	0.2672
971.716	0.21806	0.21808	0.31193	0.26665
972.243	0.23625	0.25495	0.33913	0.3151
972.769	0.24442	0.24531	0.37153	0.27585
973.296	0.26212	0.2763	0.38351	0.33267
973.822	0.28455	0.27391	0.38092	0.33901
974.349	0.30563	0.32667	0.44247	0.38912
974.876	0.32168	0.33595	0.4436	0.36478
975.402	0.33484	0.32723	0.47222	0.43825
975.929	0.36442	0.41905	0.48892	0.40683
976.455	0.41233	0.38512	0.55234	0.46829
976.982	0.4179	0.41064	0.55983	0.48209
977.508	0.44001	0.43193	0.55464	0.48591
978.035	0.46373	0.45011	0.61433	0.55359
978.561	0.48852	0.50546	0.63568	0.55269
979.088	0.50825	0.51956	0.64769	0.61203
979.614	0.56263	0.49639	0.67433	0.61469
980.14	0.56584	0.54834	0.68821	0.61888
980.667	0.58773	0.55818	0.721	0.66758
981.193	0.61347	0.57794	0.74327	0.65911
981.719	0.64704	0.61458	0.749	0.68323
982.246	0.66985	0.64424	0.78599	0.7338
982.772	0.69917	0.66633	0.82324	0.78776
983.298	0.73153	0.68049	0.83677	0.77046
983.825	0.73899	0.71931	0.85076	0.8041
984.351	0.77166	0.76598	0.86065	0.81415
984.877	0.78361	0.79644	0.872	0.83209
985.403	0.80494	0.78417	0.92663	0.88334
985.93	0.81857	0.80005	0.91485	0.87597
986.456	0.84667	0.83902	0.92961	0.89551
986.982	0.86953	0.83527	0.95129	0.94056
987.508	0.88649	0.83701	0.93874	0.92193
988.034	0.88884	0.89087	0.96542	0.9421
988.56	0.92176	0.90845	0.95746	0.94547
989.086	0.92267	0.92738	0.96038	0.951
989.612	0.95276	0.88218	0.98662	0.98366
990.138	0.95746	0.9378	0.95159	0.97579
990.665	0.9747	0.96679	0.96647	0.97495
991.191	0.9782	0.95606	0.97134	0.99158
991.717	0.98457	0.96067	1	1.04822
992.243	0.99381	0.98326	0.95886	0.98431
992.768	0.98812	0.96634	0.93734	1.01619
993.294	0.98999	0.9928	0.92003	0.95808
993.82	1	0.98665	0.94315	1.01042
994.346	0.9861	0.98366	0.93125	0.99347
994.872	0.98098	0.988	0.91619	0.9758
995.398	0.9734	0.99555	0.84703	0.9828
995.924	0.94866	0.99999	0.85873	0.96254
996.45	0.94437	0.99398	0.86337	0.96277
996.976	0.92236	0.97557	0.83717	0.94404
997.501	0.88142	0.9946	0.77909	0.9018
998.027	0.85265	0.96774	0.76686	0.89353
998.553	0.82406	0.95302	0.73024	0.90009
999.079	0.80996	0.9323	0.69253	0.83309
999.604	0.76992	0.89211	0.67578	0.82678
1000.13	0.73775	0.86859	0.65432	0.78579
1000.656	0.68779	0.85697	0.61364	0.77433
1001.181	0.65777	0.82253	0.62272	0.78268
1001.707	0.62828	0.8203	0.58136	0.74813
1002.233	0.60055	0.79089	0.55827	0.7271
1002.758	0.56549	0.75708	0.55594	0.69637
1003.284	0.53816	0.76752	0.52298	0.6783
1003.809	0.50375	0.73221	0.48765	0.64199
1004.335	0.48882	0.71706	0.4938	0.64197
1004.861	0.44992	0.68197	0.49047	0.63249
1005.386	0.44039	0.65841	0.44183	0.59369
1005.912	0.41452	0.63797	0.42033	0.57045
1006.437	0.39146	0.59987	0.42667	0.56113
1006.963	0.35995	0.60123	0.40745	0.57162
1007.488	0.35727	0.56978	0.38309	0.52948
1008.013	0.33393	0.56485	0.38167	0.51128
1008.539	0.3443	0.53956	0.38358	0.51784
1009.064	0.29684	0.56356	0.33779	0.4634
1009.59	0.27762	0.49132	0.34157	0.48689
1010.115	0.26837	0.47579	0.32423	0.4221
1010.64	0.27605	0.48521	0.30717	0.43567
1011.166	0.25125	0.45216	0.32383	0.45333
1011.691	0.24984	0.45227	0.30429	0.42339
1012.216	0.24213	0.43127	0.30212	0.38037
1012.742	0.22317	0.39657	0.27574	0.37595
1013.267	0.21582	0.38744	0.25893	0.38885
1013.792	0.21626	0.40501	0.28124	0.39464
1014.317	0.2157	0.35282	0.24073	0.34569
1014.843	0.21439	0.35144	0.26798	0.34384
1015.368	0.19757	0.35009	0.25661	0.32234
1015.893	0.18928	0.35609	0.24142	0.32966
1016.418	0.19935	0.3344	0.26084	0.35775
1016.943	0.19991	0.31109	0.27052	0.31164
1017.468	0.19504	0.3188	0.24933	0.30754
1017.993	0.19673	0.30285	0.2594	0.31149
1018.518	0.16619	0.30474	0.23017	0.27954
1019.043	0.16628	0.30604	0.25235	0.32076
1019.569	0.17454	0.25606	0.23284	0.27866
1020.094	0.16209	0.2581	0.23998	0.30968
1020.619	0.15706	0.26662	0.2061	0.25723
1021.144	0.15776	0.25999	0.23857	0.29081
1021.668	0.15968	0.28321	0.20361	0.26041
1022.193	0.15912	0.23503	0.18873	0.23387
1022.718	0.15277	0.24734	0.20268	0.2545
1023.243	0.16126	0.24427	0.22156	0.26549
1023.768	0.14605	0.23774	0.20182	0.22322
1024.293	0.15211	0.23655	0.21499	0.25653
1024.818	0.14222	0.22781	0.20075	0.24189
1025.343	0.15076	0.22293	0.20197	0.23168
1025.868	0.14233	0.21536	0.22793	0.26172
1026.392	0.13856	0.20665	0.19214	0.23552
1026.917	0.14151	0.20717	0.21113	0.22886
1027.442	0.1271	0.21242	0.20509	0.2161
1027.967	0.13236	0.22131	0.17246	0.19857
1028.491	0.12951	0.18557	0.19462	0.21942
1029.016	0.13184	0.18793	0.18862	0.24535
1029.541	0.12368	0.19084	0.19677	0.21851
1030.065	0.13313	0.19308	0.19742	0.20027
1030.59	0.13985	0.22015	0.18891	0.22721
1031.115	0.12009	0.1912	0.18597	0.20714
1031.639	0.12977	0.18962	0.1965	0.25005
1032.164	0.11817	0.20143	0.18577	0.20917
1032.689	0.11344	0.16451	0.19358	0.22235
1033.213	0.11779	0.1889	0.18322	0.1854
1033.738	0.11831	0.18738	0.16492	0.20551
1034.262	0.12761	0.18433	0.18697	0.22885
1034.787	0.11458	0.18639	0.17736	0.20508
1035.311	0.11761	0.19087	0.17357	0.19415
1035.836	0.12064	0.16723	0.16027	0.20797
1036.36	0.10821	0.16867	0.15119	0.18385
1036.885	0.10237	0.16087	0.16798	0.19058
1037.409	0.1136	0.18312	0.15567	0.18084
1037.933	0.10387	0.17645	0.14277	0.18538
1038.458	0.09379	0.1962	0.16618	0.21742
1038.982	0.0937	0.16782	0.14709	0.18269
1039.507	0.09736	0.16733	0.14271	0.17325
1040.031	0.0906	0.16515	0.13407	0.17152
1040.555	0.09622	0.15987	0.14266	0.17649
1041.079	0.08752	0.14078	0.14212	0.17847
1041.604	0.08867	0.13777	0.14948	0.19456
1042.128	0.08386	0.15085	0.14543	0.17005
1042.652	0.08713	0.12911	0.14389	0.16961
1043.177	0.10001	0.13571	0.13584	0.18312
1043.701	0.08998	0.15419	0.12984	0.1716
1044.225	0.07567	0.14415	0.11293	0.16544
1044.749	0.09508	0.12438	0.13112	0.19429
1045.273	0.081	0.10221	0.13146	0.17318
1045.797	0.08151	0.12775	0.13132	0.17161
1046.321	0.08869	0.11609	0.10489	0.13729
1046.846	0.08063	0.1204	0.13217	0.15903
1047.37	0.07941	0.14564	0.12496	0.16555
1047.894	0.07726	0.11734	0.12162	0.15313
1048.418	0.07415	0.13093	0.10947	0.13832
1048.942	0.06735	0.10496	0.1061	0.12967
1049.466	0.08176	0.10143	0.10036	0.13947
1049.99	0.07935	0.1011	0.10989	0.13708
1050.514	0.06473	0.10485	0.10683	0.14056
1051.038	0.07649	0.10864	0.10086	0.13492
1051.562	0.06372	0.08774	0.09339	0.12921
1052.086	0.05989	0.09419	0.12193	0.16064
1052.609	0.07623	0.11772	0.09466	0.13479
1053.133	0.07792	0.09587	0.10881	0.13554
1053.657	0.08227	0.09268	0.1047	0.14152
1054.181	0.07208	0.11629	0.10369	0.10911
1054.705	0.0769	0.08016	0.09529	0.13235
1055.229	0.08018	0.10624	0.1145	0.15123
1055.752	0.0737	0.11952	0.0996	0.1045
1056.276	0.06909	0.09567	0.10807	0.13085
1056.8	0.07388	0.09607	0.12494	0.14299
1057.324	0.06183	0.11256	0.10392	0.135
1057.847	0.06684	0.09094	0.10389	0.11206
1058.371	0.06579	0.11313	0.10876	0.14899
1058.895	0.0745	0.07512	0.1188	0.14793
1059.418	0.07728	0.10245	0.1079	0.11896
1059.942	0.07818	0.10403	0.10669	0.14672
1060.466	0.06891	0.09914	0.11564	0.14856
1060.989	0.06638	0.09952	0.10745	0.12412
1061.513	0.07191	0.09023	0.09757	0.13876
1062.037	0.0674	0.10808	0.11016	0.11092
1062.56	0.06665	0.1006	0.11058	0.12663
1063.084	0.07419	0.09267	0.10424	0.14107
1063.607	0.08184	0.09837	0.11255	0.12943
1064.131	0.07262	0.09631	0.11578	0.14466
1064.654	0.08102	0.09102	0.10442	0.14022
1065.178	0.0787	0.1049	0.10372	0.11421
1065.701	0.08015	0.08766	0.10561	0.15404
1066.224	0.08	0.1147	0.11347	0.13274
1066.748	0.07399	0.0977	0.09903	0.10858
1067.271	0.07511	0.10185	0.12991	0.12159
1067.795	0.08449	0.09953	0.11229	0.13017
1068.318	0.08758	0.09152	0.12387	0.15278
1068.841	0.08451	0.08667	0.10802	0.13421
1069.365	0.09163	0.08866	0.11495	0.13502
1069.888	0.09488	0.09173	0.10997	0.13379
1070.411	0.08297	0.08571	0.11005	0.14105
1070.934	0.08481	0.08816	0.12282	0.14334
1071.458	0.09096	0.10121	0.1216	0.13591
1071.981	0.08305	0.07726	0.12862	0.13665
1072.504	0.09128	0.09061	0.12132	0.14965
1073.027	0.10095	0.10356	0.12914	0.13662
1073.551	0.09209	0.0905	0.14107	0.14399
1074.074	0.09827	0.10058	0.13951	0.14134
1074.597	0.10674	0.07626	0.12726	0.13827
1075.12	0.09915	0.10768	0.14582	0.13809
1075.643	0.10052	0.10229	0.14973	0.15293
1076.166	0.11067	0.09919	0.16989	0.17093
1076.689	0.10009	0.09351	0.1652	0.172
1077.212	0.10619	0.10803	0.15375	0.15994
1077.735	0.10372	0.10464	0.16127	0.16925
1078.258	0.1101	0.12195	0.16358	0.19536
1078.781	0.11099	0.10122	0.1549	0.16617
1079.304	0.11687	0.1037	0.16349	0.17308
1079.827	0.11912	0.10208	0.16572	0.16913
1080.35	0.11964	0.11376	0.17256	0.17825
1080.873	0.13358	0.11914	0.17953	0.20111
1081.396	0.12696	0.10796	0.20049	0.20792
1081.919	0.13563	0.12731	0.17535	0.19003
1082.442	0.13226	0.12721	0.18909	0.20596
1082.965	0.14455	0.11459	0.18733	0.19448
1083.487	0.14638	0.12707	0.19634	0.20493
1084.01	0.14892	0.12022	0.21091	0.21604
1084.533	0.15766	0.11483	0.19417	0.19594
1085.056	0.16519	0.13308	0.21759	0.21711
1085.579	0.1633	0.11633	0.23025	0.22998
1086.101	0.17128	0.13215	0.24034	0.24216
1086.624	0.18193	0.14175	0.24535	0.23455
1087.147	0.17348	0.13952	0.25238	0.23917
1087.669	0.19443	0.12973	0.24653	0.2348
1088.192	0.19113	0.14209	0.26091	0.24734
1088.715	0.20362	0.1574	0.2738	0.25753
1089.237	0.21538	0.16132	0.2721	0.25523
1089.76	0.20827	0.15763	0.27997	0.26644
1090.283	0.21002	0.15886	0.30504	0.28716
1090.805	0.22825	0.14789	0.30208	0.29335
1091.328	0.23636	0.16993	0.31432	0.29705
1091.85	0.25095	0.17559	0.31633	0.29748
1092.373	0.24943	0.16874	0.33378	0.3233
1092.895	0.25556	0.1755	0.33593	0.32853
1093.418	0.27656	0.19471	0.37914	0.3542
1093.94	0.28431	0.18258	0.36303	0.33825
1094.463	0.30069	0.20198	0.3957	0.35577
1094.985	0.3095	0.20007	0.39484	0.34695
1095.507	0.31891	0.21528	0.40939	0.38101
1096.03	0.3216	0.20761	0.43129	0.38133
1096.552	0.33847	0.19958	0.44403	0.40207
1097.075	0.34809	0.22749	0.46114	0.40909
1097.597	0.36699	0.22917	0.47534	0.40859
1098.119	0.36994	0.25353	0.482	0.44452
1098.642	0.3917	0.22947	0.48829	0.44977
1099.164	0.40166	0.23414	0.51748	0.44433
1099.686	0.42173	0.26387	0.53324	0.4579
1100.208	0.42634	0.25444	0.55208	0.48271
1100.731	0.45412	0.25225	0.56366	0.49494
1101.253	0.4649	0.27913	0.59493	0.5116
1101.775	0.4797	0.28758	0.59555	0.51703
1102.297	0.50005	0.29971	0.61153	0.51753
1102.819	0.5054	0.29609	0.63943	0.54837
1103.342	0.52538	0.30973	0.66397	0.5604
1103.864	0.54647	0.31641	0.69346	0.57386
1104.386	0.57203	0.31197	0.70161	0.60817
1104.908	0.57697	0.33421	0.71847	0.63005
1105.43	0.59754	0.33737	0.75811	0.63948
1105.952	0.61166	0.34058	0.76809	0.61933
1106.474	0.63845	0.37089	0.7956	0.65819
1106.996	0.64894	0.35858	0.8167	0.69735
1107.518	0.67301	0.3544	0.82944	0.69142
1108.04	0.7016	0.36888	0.85713	0.70698
1108.562	0.71583	0.38575	0.89503	0.74466
1109.084	0.74441	0.40786	0.91371	0.76924
1109.606	0.77207	0.41405	0.93077	0.75483
1110.128	0.78562	0.41637	0.95163	0.78535
1110.65	0.81402	0.42604	0.98722	0.82733
1111.172	0.82161	0.4513	1.00833	0.82661
1111.693	0.8488	0.44409	1.02538	0.84416
1112.215	0.87587	0.47262	1.06629	0.88097
1112.737	0.89551	0.48047	1.07752	0.89931
1113.259	0.91431	0.46566	1.09612	0.91413
1113.781	0.94051	0.48728	1.11379	0.90687
1114.302	0.97497	0.51782	1.15931	0.96151
1114.824	0.98406	0.49487	1.16937	0.98805
1115.346	1.01933	0.53768	1.2106	1.00055
1115.868	1.03468	0.54971	1.22591	1.02291
1116.389	1.06289	0.55969	1.24027	1.02599
1116.911	1.06955	0.57143	1.28424	1.06661
1117.433	1.1076	0.59539	1.30165	1.08749
1117.954	1.13081	0.58625	1.32554	1.08478
1118.476	1.14359	0.60084	1.33957	1.13516
1118.997	1.1739	0.60944	1.36612	1.11774
1119.519	1.19251	0.62448	1.38976	1.16949
1120.041	1.2231	0.62096	1.41478	1.18218
1120.562	1.23993	0.65	1.44759	1.19696
1121.084	1.25382	0.6555	1.45652	1.22356
1121.605	1.27558	0.661	1.47697	1.22739
1122.127	1.30017	0.68649	1.48206	1.26167
1122.648	1.32664	0.67767	1.50141	1.24798
1123.17	1.34564	0.70716	1.53071	1.28842
1123.691	1.36331	0.70712	1.55036	1.29679
1124.212	1.37969	0.71272	1.5599	1.30098
1124.734	1.4047	0.73592	1.56868	1.31282
1125.255	1.40613	0.74873	1.59232	1.34029
1125.777	1.43704	0.74497	1.60072	1.35808
1126.298	1.44179	0.76407	1.62246	1.35743
1126.819	1.46386	0.77383	1.63977	1.39895
1127.341	1.46562	0.78181	1.66083	1.40814
1127.862	1.48107	0.8081	1.63083	1.40039
1128.383	1.48671	0.78724	1.66892	1.42653
1128.904	1.51333	0.79265	1.65599	1.42426
1129.426	1.50993	0.80902	1.67325	1.41239
1129.947	1.52833	0.81903	1.67993	1.43025
1130.468	1.52632	0.82063	1.67568	1.42502
1130.989	1.54145	0.81745	1.68388	1.44039
1131.51	1.53835	0.83208	1.67441	1.46475
1132.032	1.5418	0.84249	1.69476	1.48376
1132.553	1.52117	0.85225	1.67436	1.45062
1133.074	1.54924	0.84184	1.68945	1.476
1133.595	1.54429	0.83947	1.68007	1.44997
1134.116	1.56424	0.83366	1.70297	1.48943
1134.637	1.55726	0.83252	1.66708	1.46751
1135.158	1.56295	0.85732	1.67344	1.47155
1135.679	1.55007	0.85423	1.67599	1.46095
1136.2	1.55246	0.84423	1.66475	1.46874
1136.721	1.5344	0.86863	1.64162	1.45177
1137.242	1.53393	0.86057	1.64014	1.46461
1137.763	1.53272	0.83925	1.64442	1.45858
1138.284	1.53	0.84662	1.63057	1.45338
1138.805	1.48472	0.83485	1.59161	1.4064
1139.326	1.50482	0.86065	1.59059	1.40977
1139.847	1.48563	0.84468	1.54675	1.39028
1140.367	1.48192	0.86778	1.57075	1.41015
1140.888	1.46584	0.8572	1.53136	1.38658
1141.409	1.45671	0.84394	1.54127	1.37904
1141.93	1.44515	0.83625	1.50929	1.35724
1142.451	1.42062	0.82764	1.47518	1.36668
1142.971	1.42124	0.81979	1.4844	1.35262
1143.492	1.40219	0.82613	1.47991	1.33408
1144.013	1.3879	0.78188	1.45116	1.30111
1144.534	1.38548	0.81118	1.41094	1.34074
1145.054	1.38072	0.8023	1.40273	1.29552
1145.575	1.37715	0.78671	1.36542	1.25762
1146.096	1.37113	0.76931	1.35669	1.23727
1146.616	1.36255	0.76147	1.33077	1.23006
1147.137	1.33661	0.73961	1.30671	1.21674
1147.658	1.33717	0.77446	1.28411	1.19653
1148.178	1.3422	0.75208	1.27223	1.21995
1148.699	1.31051	0.76333	1.24616	1.18256
1149.219	1.28287	0.7371	1.22453	1.15799
1149.74	1.27233	0.72809	1.21387	1.14615
1150.26	1.25895	0.72284	1.18379	1.13666
1150.781	1.2422	0.73503	1.18998	1.12287
1151.301	1.20664	0.72325	1.12381	1.05523
1151.822	1.19679	0.69318	1.14073	1.0933
1152.342	1.17046	0.68239	1.10456	1.0582
1152.863	1.16114	0.72156	1.0932	1.0302
1153.383	1.10952	0.67995	1.06933	1.04145
1153.903	1.07968	0.66875	1.06002	1.02614
1154.424	1.06593	0.68047	1.03175	1.00363
1154.944	1.02446	0.64709	0.99671	0.93885
1155.464	1.01068	0.64123	1.0019	0.98155
1155.985	0.98822	0.61764	0.96922	0.95871
1156.505	0.9674	0.61596	0.96625	0.9226
1157.025	0.95877	0.60873	0.95643	0.9232
1157.546	0.94372	0.63189	0.93027	0.90305
1158.066	0.91931	0.59476	0.93028	0.92581
1158.586	0.92084	0.60936	0.87557	0.91358
1159.106	0.9044	0.62914	0.87156	0.87687
1159.626	0.87709	0.6024	0.86191	0.84769
1160.147	0.86793	0.59618	0.85401	0.86094
1160.667	0.86222	0.57433	0.83214	0.84323
1161.187	0.83204	0.57515	0.80876	0.80207
1161.707	0.81925	0.56706	0.79356	0.7854
1162.227	0.79391	0.58064	0.79052	0.80421
1162.747	0.78682	0.55534	0.7713	0.7876
1163.267	0.78835	0.56665	0.72978	0.77876
1163.787	0.76649	0.53356	0.73627	0.76505
1164.307	0.74567	0.5327	0.73872	0.78108
1164.827	--	--	--	--
1165.347	0.73779	0.5142	0.70905	0.70924
1165.867	0.71685	0.48964	0.67222	0.67588
1166.387	0.71102	0.52928	0.69246	0.72054
1166.907	0.70023	0.48321	0.65649	0.66326
1167.427	0.67915	0.48633	0.65283	0.68359
1167.947	0.67571	0.51559	0.63635	0.69837
1168.467	0.6688	0.50504	0.63469	0.65993
1168.987	0.64004	0.48792	0.61687	0.65318
1169.507	0.63922	0.48062	0.60063	0.60825
1170.026	0.61564	0.46947	0.59655	0.6466
1170.546	0.60759	0.46616	0.56944	0.59928
1171.066	0.59308	0.44202	0.5548	0.54791
1171.586	0.59179	0.44366	0.5852	0.61739
1172.105	0.5834	0.41529	0.53177	0.571
1172.625	0.55946	0.43598	0.5393	0.57735
1173.145	0.55875	0.42585	0.53408	0.5199
1173.665	0.55845	0.42105	0.49326	0.5398
1174.184	0.53871	0.42864	0.51188	0.51057
1174.704	0.5328	0.41211	0.50741	0.53186
1175.224	0.52052	0.40599	0.48672	0.53896
1175.743	0.50553	0.3974	0.4701	0.47948
1176.263	0.49701	0.39315	0.49608	0.51214
1176.782	0.50393	0.39178	0.4481	0.48841
1177.302	0.48448	0.36128	0.45884	0.5172
1177.822	0.47916	0.32993	0.42618	0.48991
1178.341	0.46986	0.37672	0.4207	0.45846
1178.861	0.45955	0.3679	0.44817	0.48877
1179.38	0.46342	0.34326	0.42047	0.45737
1179.9	0.45444	0.3387	0.43324	0.48334
1180.419	0.45029	0.32821	0.41748	0.45003
1180.939	0.44684	0.34892	0.37342	0.39775
1181.458	0.42071	0.33836	0.38073	0.41934
1181.977	0.41863	0.29465	0.36952	0.41714
1182.497	0.39623	0.3413	0.39006	0.44135
1183.016	0.41854	0.35951	0.37922	0.39262
1183.535	0.39692	0.32407	0.35075	0.39636
1184.055	0.38301	0.3108	0.33373	0.37354
1184.574	0.38697	0.32372	0.34835	0.35373
1185.093	0.37595	0.28856	0.36471	0.39916
1185.613	0.3866	0.29191	0.3203	0.36163
1186.132	0.36145	0.26977	0.32994	0.36058
1186.651	0.3598	0.27058	0.30891	0.36548
1187.17	0.35514	0.30553	0.30967	0.36696
1187.69	0.35051	0.26927	0.31673	0.34873
1188.209	0.33923	0.28163	0.27986	0.34347
1188.728	0.33873	0.27262	0.30375	0.33974
1189.247	0.33323	0.2781	0.3023	0.35242
1189.766	0.33317	0.26467	0.28046	0.31053
1190.285	0.32429	0.2472	0.2839	0.30678
1190.805	0.33819	0.23938	0.28137	0.28714
1191.324	0.31298	0.2324	0.28159	0.30892
1191.843	0.31969	0.25585	0.26801	0.28278
1192.362	0.29516	0.22212	0.28216	0.32604
1192.881	0.31828	0.27812	0.25042	0.28971
1193.4	0.30257	0.22145	0.2813	0.30097
1193.919	0.30178	0.24708	0.2452	0.28714
1194.438	0.28127	0.24673	0.22581	0.28053
1194.957	0.28879	0.23713	0.25024	0.26246
1195.476	0.27373	0.27438	0.23556	0.28415
1195.995	0.28063	0.23103	0.23334	0.25319
1196.513	0.27608	0.21656	0.22645	0.26328
1197.032	0.27597	0.19989	0.2205	0.26452
1197.551	0.28882	0.21983	0.26418	0.29232
1198.07	0.27219	0.21547	0.23279	0.24983
1198.589	0.26607	0.22232	0.22886	0.28132
1199.108	0.25657	0.18548	0.22243	0.2406
1199.627	0.25748	0.19993	0.22862	0.27295
1200.145	0.25626	0.20758	0.2343	0.24163
1200.664	0.25615	0.18324	0.21718	0.25204
1201.183	0.26244	0.20248	0.2012	0.2376
1201.702	0.24814	0.21127	0.20717	0.22923
1202.22	0.24018	0.20458	0.21078	0.2119
1202.739	0.23334	0.16506	0.1654	0.20165
1203.258	0.23548	0.20262	0.21439	0.22802
1203.776	0.25104	0.16726	0.19158	0.22691
1204.295	0.22939	0.18614	0.19337	0.22762
1204.813	0.23524	0.19619	0.19222	0.20918
1205.332	0.22667	0.18799	0.1868	0.19232
1205.851	0.238	0.22533	0.18864	0.24279
1206.369	0.21782	0.16117	0.18771	0.1798
1206.888	0.2369	0.17874	0.17561	0.20128
1207.406	0.21335	0.18837	0.17879	0.20278
1207.925	0.23028	0.17994	0.20826	0.24465
1208.443	0.22878	0.19909	0.16841	0.19731
1208.962	0.21546	0.16402	0.16332	0.19951
1209.48	0.21356	0.14876	0.15948	0.20526
1209.999	0.20762	0.17705	0.19437	0.21674
1210.517	0.20064	0.14816	0.1769	0.20113
1211.035	0.20188	0.19028	0.17151	0.17379
1211.554	0.19192	0.1584	0.15141	0.16918
1212.072	0.20325	0.16203	0.16759	0.16435
1212.591	0.20178	0.16663	0.19863	0.18022
1213.109	0.19744	0.14976	0.16792	0.17712
1213.627	0.20502	0.16019	0.16584	0.20474
1214.145	0.18983	0.15402	0.16127	0.1953
1214.664	0.19798	0.14686	0.15069	0.1686
1215.182	0.18745	0.12847	0.12231	0.16138
1215.7	0.19456	0.15069	0.14878	0.1784
1216.218	0.18744	0.1632	0.14223	0.15439
1216.737	0.19527	0.13497	0.16085	0.16964
1217.255	0.16975	0.11967	0.16444	0.19775
1217.773	0.18395	0.14837	0.15303	0.16851
1218.291	0.18316	0.13302	0.14725	0.16978
1218.809	0.172	0.14165	0.12257	0.1288
1219.327	0.18023	0.14731	0.13519	0.15401
1219.845	0.16665	0.1209	0.12412	0.13472
1220.363	0.16446	0.12899	0.12791	0.12538
1220.882	0.17345	0.13943	0.1292	0.14098
1221.4	0.17219	0.11922	0.14609	0.16218
1221.918	0.16975	0.14464	0.134	0.16027
1222.436	0.15128	0.14247	0.10255	0.12809
1222.954	0.15662	0.11385	0.12763	0.13107
1223.472	0.1496	0.08642	0.10832	0.15542
1223.989	0.15422	0.1183	0.1274	0.13406
1224.507	0.1597	0.1253	0.11178	0.12843
1225.025	0.15619	0.14099	0.11616	0.13142
1225.543	0.14488	0.11944	0.1025	0.14039
1226.061	0.14566	0.11142	0.09848	0.10372
1226.579	0.15251	0.12226	0.0871	0.12016
1227.097	--	--	--	--
1227.615	0.1531	0.10042	0.11793	0.1201
1228.132	0.1583	0.11127	0.13318	0.12519
1228.65	0.14279	0.10957	0.08708	0.11577
1229.168	0.13916	0.08674	0.09981	0.10911
1229.686	0.14606	0.10729	0.09398	0.13324
1230.203	0.13405	0.11895	0.11302	0.13409
1230.721	0.13685	0.12352	0.11667	0.12787
1231.239	0.14021	0.1259	0.10931	0.1205
1231.756	0.13411	0.06857	0.0927	0.11205
1232.274	0.12292	0.10458	0.12457	0.14999
1232.792	0.11871	0.11057	0.1067	0.16671
1233.309	0.13277	0.09054	0.08881	0.1115
1233.827	0.1321	0.09603	0.06937	0.09603
1234.345	0.13384	0.09084	0.07522	0.09013
1234.862	0.1225	0.09507	0.10011	0.13999
1235.38	0.10712	0.08389	0.11161	0.13246
1235.897	0.12533	0.10295	0.08112	0.1025
1236.415	0.10758	0.10384	0.0866	0.12057
1236.932	0.12121	0.06421	0.08827	0.11331
1237.45	0.13915	0.08219	0.0768	0.12088
1237.967	0.12107	0.09002	0.08656	0.08477
1238.485	0.10862	0.08347	0.10291	0.11136
1239.002	0.12479	0.06771	0.0648	0.10558
1239.519	0.1196	0.08411	0.09352	0.11478
1240.037	0.11589	0.0727	0.08701	0.10828
1240.554	0.12826	0.09858	0.08565	0.11768
1241.071	0.11598	0.08965	0.05666	0.0701
1241.589	0.11241	0.10749	0.08532	0.09454
1242.106	0.10377	0.08703	0.08626	0.11768
1242.623	0.10385	0.08794	0.08825	0.11284
1243.141	0.10837	0.08213	0.08997	0.11849
1243.658	0.12008	0.1118	0.08681	0.11513
1244.175	0.11456	0.08305	0.06828	0.08277
1244.692	0.09937	0.08576	0.08011	0.10427
1245.21	0.10373	0.09486	0.07035	0.07532
1245.727	0.09417	0.11044	0.06861	0.09356
1246.244	0.09668	0.09769	0.0723	0.08741
1246.761	0.10949	0.0465	0.07263	0.08074
1247.278	0.11333	0.08434	0.05765	0.09306
1247.795	0.09003	0.06904	0.08056	0.08581
1248.312	0.09764	0.07187	0.07546	0.08934
1248.829	0.08317	0.07841	0.07952	0.10016
1249.347	0.09591	0.09389	0.08327	0.07127
1249.864	0.08943	0.07218	0.07008	0.07487
1250.381	0.08411	0.08571	0.07207	0.07211
1250.898	0.08441	0.09181	0.06755	0.07729
1251.415	0.10404	0.07697	0.06596	0.05895
1251.932	0.09059	0.05692	0.06332	0.08645
1252.448	0.07531	0.06997	0.06198	0.05169
1252.965	0.09903	0.07558	0.07259	0.0728
1253.482	0.08556	0.05683	0.06762	0.08565
1253.999	0.08266	0.06366	0.04428	0.06855
1254.516	0.08666	0.04662	0.07438	0.08983
1255.033	0.0865	0.0974	0.05294	0.08628
1255.55	0.09346	0.07763	0.07454	0.07003
1256.067	0.08427	0.08022	0.04529	0.06504
1256.583	0.09156	0.05114	0.0533	0.07275
1257.1	0.08125	0.07345	0.06767	0.07857
1257.617	0.09083	0.06582	0.06189	0.04679
1258.134	0.08534	0.03323	0.06316	0.08389
1258.65	0.07527	0.08338	0.0535	0.05374
1259.167	0.08361	0.06159	0.04716	0.07104
1259.684	0.08465	0.07694	0.0543	0.06578
1260.201	0.07833	0.05212	0.05829	0.06739
1260.717	0.08146	0.08832	0.06351	0.06916
1261.234	0.07291	0.06095	0.07789	0.06779
1261.75	0.06725	0.08171	0.03685	0.07458
1262.267	0.06308	0.07427	0.05579	0.06721
1262.784	0.073	0.05084	0.04879	0.06923
1263.3	0.08315	0.09157	0.04798	0.05824
1263.817	0.08417	0.06894	0.04837	0.09621
1264.333	0.08315	0.05046	0.0388	0.04809
1264.85	0.0666	0.03679	0.06411	0.08441
1265.366	0.07671	0.04155	0.05717	0.07994
1265.883	0.07123	0.07129	0.07808	0.07821
1266.399	0.07871	0.03759	0.06438	0.08074
1266.916	0.07503	0.04412	0.0576	0.09764
1267.432	0.06804	0.05993	0.02606	0.03643
1267.949	0.08641	0.05275	0.08358	0.09526
1268.465	0.07655	0.0566	0.03781	0.03438
1268.981	0.074	0.04554	0.04586	0.04828
1269.498	0.07258	0.05636	0.06965	0.05799
1270.014	0.05584	0.03247	0.04557	0.06579
1270.53	0.06855	0.06244	0.05704	0.07651
1271.047	0.07319	0.03365	0.06632	0.11156
1271.563	0.06373	0.07616	0.04334	0.03754
1272.079	0.05932	0.05869	0.05046	0.04687
1272.595	0.06207	0.07585	0.07909	0.10429
1273.112	0.06367	0.02472	0.07613	0.13012
1273.628	0.05786	0.02223	0.05075	0.06282
1274.144	0.05788	0.05391	0.06917	0.09911
1274.66	0.06535	0.04875	0.06339	0.08775
1275.176	0.07372	0.04742	0.04261	0.05663
1275.692	0.06297	0.03099	0.03862	0.0436
1276.209	0.05277	0.05007	0.04317	0.06256
1276.725	0.06315	0.05794	0.05845	0.10211
1277.241	0.07536	0.02422	0.04839	0.08532
1277.757	0.05134	0.0339	0.06485	0.06939
1278.273	0.06132	0.03659	0.04904	0.06806
1278.789	0.05632	0.042	0.0859	0.09827
1279.305	0.06068	0.05482	0.08239	0.08594
1279.821	0.05343	0.05676	0.06294	0.07862
1280.337	0.06016	0.05292	0.04765	0.04864
1280.853	0.06559	0.00969	0.07025	0.06638
1281.369	0.05646	0.04179	0.05906	0.06084
1281.885	0.06025	0.05547	0.0525	0.05902
1282.401	0.04702	0.06312	0.04032	0.06666
1282.916	0.06888	0.04687	0.06227	0.0646
1283.432	0.05627	0.0478	0.05065	0.0447
1283.948	0.05966	0.04466	0.05327	0.05145
1284.464	0.04689	0.02926	0.07292	0.08254
1284.98	0.05276	0.01933	0.06071	0.0703
1285.496	0.05289	0.03935	0.0493	0.06138
1286.011	0.06717	0.05732	0.04422	0.0109
1286.527	0.05269	0.03963	0.05513	0.04942
1287.043	0.06151	0.03288	0.0705	0.06579
1287.559	--	--	--	--
1288.074	0.05454	0.04351	0.06678	0.05258
1288.59	0.06715	0.03862	0.05823	0.06574
1289.106	0.0582	0.02961	0.06705	0.07212
1289.621	0.04651	0.04621	0.06004	0.06121
1290.137	0.04662	0.03094	0.05505	0.08922
1290.652	0.05702	0.03688	0.06912	0.05752
1291.168	0.04916	0.02601	0.0348	0.04513
1291.684	0.06942	0.03989	0.06504	0.06557
1292.199	0.05177	0.03652	0.05081	0.06453
1292.715	0.04692	0.05215	0.08122	0.08969
1293.23	0.05872	0.03183	0.0585	0.05094
1293.746	0.06389	0.04598	0.05548	0.04078
1294.261	0.06251	0.04884	0.05899	0.06809
1294.777	0.04973	0.04727	0.07097	0.07054
1295.292	0.05591	0.02681	0.07834	0.07268
1295.808	0.0551	0.05032	0.09679	0.078
1296.323	0.04413	0.04501	0.05348	0.07861
1296.838	0.04251	0.0283	0.07289	0.07481
1297.354	0.06263	0.04914	0.06534	0.06432
1297.869	0.04277	0.01718	0.08858	0.09472
1298.384	0.05944	0.0377	0.05856	0.02702
1298.9	0.06942	0.01934	0.07222	0.07401
1299.415	0.05766	0.05084	0.07325	0.05376
1299.93	0.04194	0.03751	0.0636	0.04371
1300.446	0.06507	0.04757	0.07669	0.09115
1300.961	0.05228	0.01387	0.06078	0.05668
1301.476	0.03606	0.02834	0.05242	0.07985
1301.991	0.05172	0.02919	0.08644	0.1067
1302.506	0.06025	0.02776	0.0705	0.08518
1303.022	0.02885	0.04179	0.06688	0.05625
1303.537	0.05834	0.02503	0.08331	0.07232
1304.052	0.05444	0.01259	0.07284	0.06207
1304.567	0.05612	0.00569	0.06093	0.05644
1305.082	0.06429	0.05784	0.06698	0.09495
1305.597	0.06356	0.03351	0.05617	0.05187
1306.112	0.04864	0.04993	0.06626	0.06228
1306.627	0.06806	0.04112	0.10444	0.08724
1307.142	0.03619	0.01852	0.07085	0.08183
1307.657	0.06772	0.0407	0.06801	0.06368
1308.172	0.04601	0.04221	0.07509	0.11696
1308.687	0.05145	0.06057	0.06186	0.05928
1309.202	0.03516	0.0358	0.07172	0.06423
1309.717	0.05075	0.01941	0.04414	0.04523
1310.232	0.06496	0.06711	0.09078	0.06131
1310.747	0.05087	0.0621	0.06279	0.08232
1311.262	0.04454	0.03867	0.08234	0.09095
1311.777	0.05435	0.04736	0.07272	0.04859
1312.292	0.06121	0.03578	0.06847	0.0715
1312.807	0.06135	0.01437	0.0751	0.09458
1313.321	0.05531	0.0507	0.04988	0.0589
1313.836	0.05085	0.02685	0.06068	0.07571
1314.351	0.04256	0.03171	0.07426	0.05871
1314.866	0.06737	0.04689	0.07106	0.06817
1315.38	0.03816	0.02928	0.05805	0.05896
1315.895	0.04216	0.01119	0.09076	0.03933
1316.41	0.05253	0.0261	0.03099	0.02099
1316.925	0.0564	0.0266	0.06002	0.06875
1317.439	0.03796	0.02745	0.0655	0.05114
1317.954	0.05437	0.01072	0.03794	0.08856
1318.468	0.04708	0.01359	0.0462	0.03904
1318.983	0.06759	0.03215	0.04964	0.03436
1319.498	0.03729	-0.00158	0.05684	0.08196
1320.012	0.05485	0.04113	0.05804	0.08549
1320.527	0.04139	0.02464	0.094	0.06286
1321.041	0.03704	-0.00151	0.04238	0.05904
1321.556	0.05201	0.01768	0.07308	0.04744
1322.07	0.03607	0.01884	0.06143	0.05543
1322.585	0.04346	0.0422	0.02098	0.02653
1323.099	0.05167	0.04464	0.09774	0.06756
1323.614	0.03664	0.00352	0.0678	0.07159
1324.128	--	--	--	--
1324.643	0.02655	-0.00418	0.03675	0.05906
1325.157	0.0471	-0.01571	0.05613	0.06431
1325.671	0.04797	0.03279	0.05139	0.04014
1326.186	0.0344	0.01033	0.02272	0.05667
1326.7	0.02239	0.00549	0.0552	0.07346
1327.214	0.04633	-0.00495	0.07215	0.07943
1327.729	0.05009	0.01622	0.06461	0.05732
1328.243	0.04241	-0.00149	0.07638	0.10806
1328.757	0.04436	0.07455	0.0287	0.01928
1329.272	0.05371	0.03835	0.04743	0.07958
1329.786	0.02781	0.03588	0.02074	0.00826
1330.3	0.0291	-0.02359	0.03368	0.02278
1330.814	0.05895	0.00677	0.06004	0.03515
1331.328	0.03814	0.04091	0.01614	0.01652
1331.843	0.03733	0.0352	0.0475	0.05146
1332.357	0.02685	0.0104	0.02534	0.04397
1332.871	0.05545	0.01522	0.06471	0.05185
1333.385	0.0394	0.01037	0.04329	0.03814
1333.899	0.03935	0.01169	0.0406	0.03721
1334.413	0.03923	0.00511	0.04448	0.06125
1334.927	0.02809	0.03108	0.02189	0.06512
1335.441	0.01997	0.0414	0.04479	0.06172
1335.955	0.0406	0.0175	0.04951	0.06004
1336.469	0.05452	0.01431	0.07283	0.07533
1336.983	0.04903	0.01481	0.04283	0.05327
1337.497	0.02397	-0.00727	0.0568	0.0795
1338.011	0.02218	-0.02881	0.04722	0.00896
1338.525	0.02225	-0.02631	0.07895	0.05374
1339.039	0.02137	-0.0017	0.01839	0.06461
1339.553	0.0249	0.00112	0.01698	0.02725
1340.067	0.02066	0.02423	0.03011	0.03727
1340.58	0.02136	-0.00693	0.05142	0.05977
1341.094	0.04344	0.00134	0.03521	0.02768
1341.608	0.03397	-0.00408	0.02917	0.04766
1342.122	0.02026	0.05413	0.01808	0.02914
1342.636	0.05462	0.03794	0.03934	0.02499
1343.149	0.0212	0.0072	0.05156	0.01042
1343.663	0.02572	0.00256	0.04488	0.04862
1344.177	0.03044	-0.01521	0.03927	0.06083
1344.691	0.02599	-9.13E-4	0.05034	-0.0053
1345.204	0.01585	0.02009	0.03115	0.04988
1345.718	0.01777	-0.0229	0.04114	0.03091
1346.232	0.02469	0.02944	0.01623	-0.01816
1346.745	0.00828	0.0124	0.03241	0.04338
1347.259	0.03415	-0.01328	0.02841	0.04276
1347.773	0.02263	0.01909	0.02576	0.0414
1348.286	5.59E-5	-0.00335	0.03495	0.08288
1348.8	0.02132	0.00899	0.03634	0.0277
1349.313	0.01505	0.01527	0.01013	0.05849
1349.827	0.02472	-0.00881	0.03703	0.04521
1350.34	-0.0033	-1.87E-4	0.05128	0.04021
1350.854	0.01028	0.00465	0.02315	0.04062
1351.367	0.00972	0.01082	0.03416	0.02753
1351.881	0.03191	0.02034	0.0362	0.05392
1352.394	0.02225	-0.01662	0.01169	0.03036
1352.908	0.02603	0.02157	0.02941	0.02642
1353.421	0.02579	0.02374	0.00663	8.55E-4
1353.934	0.00862	0.01453	-0.02115	-0.02567
1354.448	0.00515	-0.01849	2.88E-4	0.05839
1354.961	0.02425	-0.02794	0.05074	0.05522
1355.474	0.01244	-0.00677	0.06522	0.06268
1355.988	0.02167	0.00778	0.04529	0.06066
1356.501	0.01428	-0.0109	0.02299	0.02735
1357.014	0.00522	0.04367	0.07751	0.06767
1357.528	0.00985	0.02089	0.03557	0.03943
1358.041	0.02533	-0.01262	0.02883	0.02899
1358.554	0.0304	0.02463	0.10223	0.11067
1359.067	6.21E-4	0.01393	0.00206	-0.00917
1359.58	0.01692	0.01671	-0.00389	-0.01219
1360.094	0.01239	0.01354	0.03995	0.03267
1360.607	-0.01815	0.01308	0.03877	0.06222
1361.12	0.00508	0.02222	0.02681	0.06461
1361.633	-0.01029	0.01106	-0.03207	-0.0035
1362.146	0.00263	-0.01388	0.03604	0.02615
1362.659	-0.0061	-0.01952	0.0435	0.01519
1363.172	-0.00364	0.02706	0.05227	0.04724
1363.685	0.00651	-0.02354	0.02728	-0.0057
1364.198	0.02337	-0.02444	0.0219	0.06235
1364.711	0.01366	-0.0368	0.04164	0.05053
1365.224	0.02227	-0.01447	-0.00609	0.01965
1365.737	0.01201	-3.17E-4	0.03364	0.05545
1366.25	0.00821	-0.00471	0.03385	0.064
1366.763	-6.34E-4	0.01884	-0.00875	0.0142
1367.276	-0.01024	-0.00937	0.01269	0.0152
1367.789	-0.00616	-0.02252	-0.00642	0.01558
1368.302	-0.01898	-0.03068	0.02809	0.04636
1368.815	0.00493	-0.0176	0.00117	0.04921
1369.327	0.02349	-0.01832	0.04103	0.01971
1369.84	0.00896	-0.0145	0.03222	0.00866
1370.353	-0.00663	-0.02105	0.00775	0.00408
1370.866	0.01145	-0.03226	0.00137	0.00272
1371.379	-0.00719	0.02922	0.03675	0.01158
1371.891	-0.00229	0.00589	0.00462	0.00424
1372.404	-0.00702	-0.02852	0.01823	0.02877
1372.917	0.01682	-0.03035	0.00683	-0.02811
1373.429	-0.00519	-0.00903	-0.02163	0.00864
1373.942	-0.00786	-0.05873	0.00572	-0.00462
1374.455	-0.00345	-0.01735	0.00361	0.04695
1374.967	0.01234	-0.03747	0.00265	0.01374
1375.48	-0.00603	0.04688	0.00928	-0.00592
1375.993	-0.00946	0.00261	0.02307	0.0311
1376.505	0.01691	-0.00344	0.03961	0.02624
1377.018	-0.02803	0.00148	0.01896	0.02075
1377.53	-0.00882	-0.01465	0.03483	0.00972
1378.043	-0.01351	0.00287	0.01508	-0.01635
1378.555	-0.02559	-0.025	-0.00862	-0.01392
1379.068	-0.01744	0.00985	0.01443	-0.01663
1379.58	0.01264	-0.05289	-0.0105	-0.01833
1380.093	-0.04209	-0.00232	0.00599	-0.03973
1380.605	-0.01229	-0.02383	-0.01147	-0.0366
1381.118	-0.01856	-0.01392	-0.07789	-0.04294
1381.63	0.01185	-0.08844	-0.01567	0.03179
1382.143	-0.04054	-0.02289	-0.05988	-0.09182
1382.655	-0.00734	-0.0731	-0.05376	-0.04936
1383.167	-0.03894	-0.04104	1.32E-4	0.01946
1383.68	0.00513	0.03518	-0.00227	-0.03418
1384.192	-0.01651	-0.03748	0.00787	-0.0031
1384.704	0.00658	-0.05544	0.00164	0.03457
1385.216	-0.02299	-0.00418	-0.00448	-0.00608
1385.729	0.00167	-0.05638	-0.02469	0.00422
1386.241	-0.01274	0.03182	0.02859	-0.01982
1386.753	-0.05901	0.00413	-0.04002	-0.01908
1387.265	-0.02558	-0.05485	0.03744	0.03092
1387.778	-0.00776	-0.03898	-0.01109	0.05603
1388.29	-0.03277	0.003	-0.03119	-0.01185
1388.802	-0.01847	-0.03196	-0.02387	-0.00942
1389.314	-0.02021	-0.06699	0.0073	-0.00944
1389.826	-0.0026	-0.04638	-0.03948	0.00573
1390.338	-0.01038	-0.01522	-0.02294	-0.00394
1390.85	-0.02527	-0.03141	0.0054	0.02353
1391.362	-0.04127	0.00106	-0.04907	0.03324
1391.874	-0.01988	-0.04004	-0.06025	-0.03482
1392.386	-0.0275	-0.05189	-0.0567	-0.04413
1392.898	-0.01822	0.03441	0.00586	-0.00911
1393.41	-0.0404	-0.0765	-0.0423	-0.01279
1393.922	-0.01242	-0.03725	-0.0677	-0.03697
1394.434	-0.01419	0.00479	-0.02075	-0.04858
1394.946	-0.01892	0.00481	-0.03166	-0.02601
1395.458	-0.00572	-0.05917	-0.02168	-0.01543
1395.97	-0.0104	-0.04412	0.03076	0.08351
1396.482	-0.02048	-0.04975	-0.00545	0.00645
1396.994	-0.01696	-0.05742	-0.05395	-0.07886
1397.506	-0.0277	-0.00696	0.04694	0.01078
1398.018	-0.0187	-0.0163	-0.02119	0.01816
1398.529	-0.02555	-0.04856	-0.03001	0.01181
1399.041	-0.02387	-0.09124	-0.01	-0.03831
1399.553	-0.04454	-0.07006	-0.01145	-0.0353
1400.065	-0.0234	-0.01199	-0.0147	4.08E-4
1400.576	-0.04883	-0.06741	-0.04857	-0.10153
1401.088	-0.03396	-0.04418	0.02775	-0.01263
1401.6	-0.03697	-0.01257	-0.03402	-0.02459
1402.112	-0.02211	-0.02043	0.00297	-0.04107
1402.623	-0.02356	-0.05506	0.01111	-0.02071
1403.135	-0.02051	5.25E-4	-0.03043	-0.00768
1403.646	-0.03827	-0.03551	-0.07598	-0.06765
1404.158	-0.04347	-0.07175	-0.02597	0.06537
1404.67	-0.04358	-0.09951	-0.01428	0.10599
1405.181	-0.04527	-0.05684	-0.01099	0.01961
1405.693	-0.02696	-0.00868	-0.01813	0.00789
1406.204	-0.02036	-0.0166	0.02616	-0.06377
1406.716	-0.04052	-0.07201	-0.01451	-0.02066
1407.227	-0.03653	-0.00475	-0.04529	0.03783
1407.739	-0.04596	-0.04357	-0.05816	-0.02203
1408.25	-3.11E-4	-0.03366	-0.00973	0.28291
1408.762	-0.05781	-0.02204	-0.05041	0.05212
1409.273	-0.02372	-0.03202	-0.05805	-0.01204
1409.785	-0.02759	-0.0165	-0.07541	0.01333
1410.296	0.00341	-0.01749	-0.01346	0.03598
1410.807	-0.0743	-0.06053	-0.03701	0.02979
1411.319	-0.02245	-0.01685	-0.04685	0.00162
1411.83	-0.03919	-0.06567	-0.00728	-0.02171
1412.341	-0.04204	-0.00189	0.02379	-0.00959
1412.853	-0.01971	-0.04967	0.01415	-0.02987
1413.364	-0.02577	-0.09413	-0.01546	-0.06865
1413.875	-0.02585	-0.09611	-0.03241	0.01078
