# Supplementary material for: Ratiometric fluorescent sensing of pyrophosphate with sp³-functionalized single-walled carbon nanotubes
Source: Nat Commun. 2024 Jan 24;15:706. doi: 10.1038/s41467-024-45052-1 (PMC10808354; doi:10.1038/s41467-024-45052-1)
Supplement: Supplementary file 4 — Source data [file 41467_2024_45052_MOESM4_ESM.zip › Fig. 4d.txt]

Time delay	Norm. PL intensity	Norm. PL intensity	Norm. PL intensity	Norm. PL intensity	Norm. PL intensity	Norm. PL intensity	Norm. PL intensity	Time delay (IRF)	Norm. PL intensity
ns								ns
	Dz-Alkyne	[Cu]	0.14 mM	0.22 mM	0.67 mM	1.79 mM	10.07 mM		IRF
-3.68	0.0173	0.0194	0.01795	0.01988	0.01982	0.02121	0.02048	-3.63	0.02484
-3.676	0.02841	0.03739	0.02959	0.02977	0.02875	0.02766	0.02856	-3.626	0.02705
-3.672	0.02782	0.03249	0.03156	0.02928	0.02816	0.02649	0.02757	-3.622	0.02935
-3.668	0.02586	0.03429	0.02959	0.0282	0.02846	0.02678	0.02688	-3.618	0.0282
-3.664	0.02615	0.03279	0.02929	0.02742	0.02728	0.02961	0.02915	-3.614	0.02782
-3.66	0.02871	0.03629	0.03097	0.02761	0.02963	0.03049	0.02757	-3.61	0.02858
-3.656	0.0293	0.03379	0.03097	0.02957	0.02757	0.02619	0.02974	-3.606	0.02762
-3.652	0.02694	0.03229	0.02939	0.02898	0.02767	0.02922	0.03072	-3.602	0.02743
-3.648	0.02802	0.03009	0.03018	0.0284	0.02649	0.02776	0.02787	-3.598	0.02954
-3.644	0.02831	0.03229	0.02919	0.02722	0.0263	0.02981	0.02856	-3.594	0.02935
-3.64	0.0293	0.03079	0.0285	0.03123	0.02865	0.02746	0.02659	-3.59	0.02829
-3.636	0.02812	0.03139	0.02811	0.02742	0.02649	0.02854	0.02866	-3.586	0.02753
-3.632	0.02821	0.03469	0.02791	0.02918	0.02777	0.02942	0.02797	-3.582	0.02945
-3.628	0.02605	0.03289	0.03116	0.02751	0.02767	0.02952	0.02836	-3.578	0.0281
-3.624	0.02645	0.03569	0.02623	0.02977	0.03052	0.02776	0.02925	-3.574	0.02782
-3.62	0.02851	0.02989	0.03047	0.02869	0.02895	0.02912	0.02954	-3.57	0.02734
-3.616	0.02812	0.03179	0.02781	0.02742	0.02875	0.02776	0.03023	-3.566	0.02705
-3.612	0.02733	0.03259	0.03087	0.02977	0.02846	0.03	0.02885	-3.562	0.02705
-3.608	0.02723	0.03549	0.0286	0.02937	0.02846	0.02795	0.02738	-3.558	0.02897
-3.604	0.02802	0.02749	0.02939	0.0283	0.02846	0.02844	0.02816	-3.554	0.02743
-3.6	0.02723	0.03319	0.02929	0.02869	0.02757	0.02737	0.02856	-3.55	0.02887
-3.596	0.03057	0.03119	0.03067	0.02869	0.02826	0.02942	0.0255	-3.546	0.02849
-3.592	0.02605	0.03319	0.0289	0.02585	0.02865	0.02893	0.02747	-3.542	0.02772
-3.588	0.02989	0.03299	0.02909	0.02928	0.02865	0.03	0.02846	-3.538	0.02772
-3.584	0.02792	0.03129	0.03057	0.02761	0.02885	0.02815	0.02905	-3.534	0.0281
-3.58	0.02871	0.03479	0.02771	0.02869	0.02767	0.02756	0.03072	-3.53	0.02753
-3.576	0.02841	0.03059	0.03195	0.02869	0.02826	0.02883	0.02915	-3.526	0.02686
-3.572	0.02654	0.03389	0.02919	0.0282	0.02767	0.02727	0.02915	-3.522	0.02762
-3.568	0.02625	0.03359	0.02988	0.02928	0.02581	0.02785	0.02836	-3.518	0.02829
-3.564	0.03067	0.03229	0.0289	0.0282	0.02954	0.02844	0.02915	-3.514	0.02772
-3.56	0.02841	0.03109	0.02821	0.02761	0.02993	0.02746	0.02777	-3.51	0.02638
-3.556	0.0293	0.02999	0.03087	0.02693	0.02649	0.02864	0.02747	-3.506	0.02858
-3.552	0.02733	0.03429	0.02722	0.02781	0.02895	0.02776	0.02806	-3.502	0.02762
-3.548	0.02654	0.03269	0.02742	0.0281	0.02787	0.02815	0.02747	-3.498	0.02849
-3.544	0.02831	0.03389	0.0284	0.0284	0.02718	0.02541	0.02875	-3.494	0.0281
-3.54	0.02595	0.03439	0.03195	0.03114	0.02777	0.02785	0.02797	-3.49	0.02762
-3.536	0.0292	0.03159	0.02909	0.02742	0.03081	0.02629	0.02728	-3.486	0.02724
-3.532	0.02674	0.03179	0.02643	0.02918	0.02895	0.02883	0.03043	-3.482	0.02724
-3.528	0.02654	0.03279	0.0284	0.02849	0.02963	0.02785	0.02659	-3.478	0.02743
-3.524	0.02792	0.03279	0.02673	0.02967	0.02581	0.02903	0.02738	-3.474	0.0281
-3.52	0.02812	0.03259	0.02712	0.02712	0.02767	0.02864	0.0257	-3.47	0.02724
-3.516	0.02556	0.03509	0.02801	0.02908	0.02914	0.02707	0.02698	-3.466	0.02686
-3.512	0.02772	0.03389	0.02949	0.02653	0.02895	0.02893	0.03003	-3.462	0.02782
-3.508	0.02998	0.03249	0.03037	0.0284	0.02924	0.02707	0.02895	-3.458	0.0281
-3.504	0.0288	0.02989	0.03107	0.02947	0.02973	0.02756	0.03013	-3.454	0.02791
-3.5	0.02733	0.03029	0.03057	0.02771	0.02728	0.02815	0.02816	-3.45	0.02897
-3.496	0.02959	0.03199	0.0283	0.02761	0.03012	0.02912	0.02787	-3.446	0.02945
-3.492	0.02949	0.03099	0.02811	0.02908	0.02728	0.02561	0.02738	-3.442	0.02686
-3.488	0.02703	0.03009	0.02968	0.0282	0.02581	0.02815	0.02629	-3.438	0.02791
-3.484	0.02684	0.03009	0.02988	0.0281	0.02738	0.02766	0.02728	-3.434	0.02829
-3.48	0.02703	0.03109	0.02682	0.02898	0.02836	0.02766	0.02925	-3.43	0.02743
-3.476	0.02998	0.0305	0.02978	0.02849	0.02659	0.0301	0.02757	-3.426	0.0281
-3.472	0.02861	0.03479	0.03037	0.02888	0.02865	0.02873	0.02816	-3.422	0.02705
-3.468	0.02694	0.03449	0.02978	0.03075	0.02728	0.02766	0.02708	-3.418	0.02839
-3.464	0.02635	0.03199	0.03107	0.02614	0.02905	0.02864	0.03102	-3.414	0.02647
-3.46	0.02576	0.03149	0.03028	0.03016	0.02993	0.02864	0.02806	-3.41	0.02829
-3.456	0.02871	0.03009	0.02998	0.02634	0.02895	0.02697	0.02984	-3.406	0.02753
-3.452	0.02851	0.03269	0.02544	0.02712	0.02757	0.02824	0.02806	-3.402	0.02897
-3.448	0.02821	0.03439	0.03008	0.03026	0.02855	0.02522	0.02728	-3.398	0.02647
-3.444	0.02694	0.03229	0.03008	0.02742	0.02708	0.02864	0.02816	-3.394	0.02877
-3.44	0.02939	0.03309	0.02949	0.02986	0.02659	0.02688	0.02787	-3.39	0.0281
-3.436	0.029	0.03319	0.03087	0.02624	0.02846	0.02795	0.02984	-3.386	0.02734
-3.432	0.02733	0.02989	0.02968	0.02996	0.02757	0.02727	0.02787	-3.382	0.02743
-3.428	0.02733	0.03239	0.0285	0.0281	0.02885	0.02932	0.02757	-3.378	0.02849
-3.424	0.02595	0.03109	0.03047	0.02986	0.0262	0.02717	0.03141	-3.374	0.02916
-3.42	0.0291	0.03249	0.02732	0.02898	0.0261	0.02688	0.02885	-3.37	0.02743
-3.416	0.02812	0.02989	0.02604	0.02996	0.02983	0.02776	0.02659	-3.366	0.02782
-3.412	0.02684	0.03319	0.02811	0.03035	0.02787	0.02541	0.02994	-3.362	0.0282
-3.408	0.02861	0.03229	0.02998	0.02879	0.02934	0.02717	0.03023	-3.358	0.02925
-3.404	0.02674	0.03459	0.03008	0.03104	0.02698	0.02864	0.02738	-3.354	0.02791
-3.4	0.02625	0.03319	0.02781	0.02879	0.02973	0.02805	0.02826	-3.35	0.02877
-3.396	0.0263	0.03279	0.02751	0.02967	0.02983	0.02649	0.02885	-3.346	0.02868
-3.392	0.02723	0.03039	0.02959	0.0284	0.026	0.02717	0.02718	-3.342	0.02743
-3.388	0.0297	0.03379	0.02643	0.02722	0.02591	0.02883	0.02994	-3.338	0.02782
-3.384	0.02802	0.02909	0.02801	0.02859	0.02738	0.02649	0.02856	-3.334	0.02849
-3.38	0.0291	0.03199	0.0285	0.03006	0.02787	0.02776	0.02708	-3.33	0.02724
-3.376	0.02625	0.03559	0.02682	0.03016	0.02659	0.02893	0.02895	-3.326	0.02829
-3.372	0.02694	0.03109	0.02959	0.02781	0.02895	0.02756	0.02816	-3.322	0.02762
-3.368	0.02831	0.02979	0.02663	0.03035	0.02855	0.02903	0.02698	-3.318	0.02868
-3.364	0.02821	0.02899	0.02781	0.02888	0.02895	0.02639	0.02738	-3.314	0.02695
-3.36	0.02831	0.03109	0.03116	0.0283	0.02718	0.02717	0.02846	-3.31	0.02849
-3.356	0.02635	0.03209	0.02702	0.02849	0.0261	0.02805	0.02767	-3.306	0.02849
-3.352	0.03008	0.03349	0.02742	0.0281	0.0262	0.02854	0.02738	-3.302	0.02618
-3.348	0.02802	0.03079	0.03008	0.03094	0.02846	0.02815	0.02747	-3.298	0.02753
-3.344	0.02468	0.03119	0.03018	0.0283	0.02777	0.02854	0.02669	-3.294	0.0281
-3.34	0.02409	0.03229	0.03008	0.02849	0.0262	0.02707	0.02797	-3.29	0.02753
-3.336	0.02841	0.03369	0.02929	0.02879	0.02826	0.02854	0.02866	-3.286	0.02849
-3.332	0.02831	0.02929	0.02968	0.02888	0.02826	0.02688	0.02728	-3.282	0.02743
-3.328	0.02566	0.03229	0.02919	0.02624	0.02816	0.02824	0.026	-3.278	0.02829
-3.324	0.02772	0.03199	0.02673	0.02761	0.02748	0.02893	0.02718	-3.274	0.02916
-3.32	0.02723	0.03149	0.0289	0.03065	0.02944	0.02492	0.02797	-3.27	0.02695
-3.316	0.02664	0.03119	0.02909	0.0282	0.02698	0.02864	0.02639	-3.266	0.0281
-3.312	0.02939	0.02779	0.02899	0.02918	0.02718	0.02922	0.02757	-3.262	0.02877
-3.308	0.029	0.02939	0.02998	0.02908	0.02718	0.02903	0.02915	-3.258	0.02897
-3.304	0.02664	0.03339	0.0287	0.02879	0.02905	0.02766	0.02925	-3.254	0.02935
-3.3	0.02615	0.03089	0.0283	0.02791	0.02944	0.02737	0.02757	-3.25	0.02734
-3.296	0.02841	0.03169	0.02771	0.02761	0.02797	0.02795	0.02806	-3.246	0.02858
-3.292	0.02625	0.0307	0.02732	0.02761	0.02806	0.02717	0.02777	-3.242	0.02772
-3.288	0.02713	0.02949	0.03018	0.02918	0.02649	0.02551	0.02915	-3.238	0.02753
-3.284	0.02821	0.03009	0.0288	0.0281	0.0264	0.02873	0.03063	-3.234	0.0281
-3.28	0.02743	0.03049	0.0288	0.02663	0.02777	0.02991	0.02541	-3.23	0.02772
-3.276	0.02812	0.03279	0.02949	0.02947	0.02561	0.02619	0.03033	-3.226	0.02724
-3.272	0.02625	0.03329	0.02909	0.02996	0.02826	0.02717	0.02629	-3.222	0.02734
-3.268	0.02664	0.03139	0.02929	0.02937	0.02708	0.02805	0.02678	-3.218	0.02772
-3.264	0.02694	0.0312	0.02781	0.02928	0.02777	0.02873	0.02856	-3.214	0.02753
-3.26	0.02831	0.02829	0.02909	0.02526	0.02846	0.02912	0.02698	-3.21	0.02829
-3.256	0.02969	0.0299	0.02742	0.028	0.02708	0.02551	0.02836	-3.206	0.02935
-3.252	0.02723	0.03269	0.02574	0.028	0.026	0.02776	0.02757	-3.202	0.02762
-3.248	0.02998	0.03119	0.03008	0.03016	0.02924	0.0259	0.02718	-3.198	0.02782
-3.244	0.02684	0.03099	0.02959	0.02546	0.02846	0.02795	0.02659	-3.194	0.02772
-3.24	0.02664	0.03369	0.02702	0.02653	0.02708	0.02932	0.02846	-3.19	0.02753
-3.236	0.02684	0.02989	0.0283	0.0283	0.02816	0.02756	0.02649	-3.186	0.02973
-3.232	0.02733	0.03219	0.02702	0.02898	0.02748	0.02893	0.02836	-3.182	0.02753
-3.228	0.02949	0.03229	0.02998	0.02869	0.0264	0.02737	0.02836	-3.178	0.02714
-3.224	0.02792	0.03209	0.03028	0.02761	0.02728	0.02893	0.02905	-3.174	0.02638
-3.22	0.02871	0.0328	0.02968	0.02761	0.02954	0.02707	0.02767	-3.17	0.02753
-3.216	0.02703	0.02999	0.02909	0.02653	0.02669	0.02668	0.02678	-3.166	0.02714
-3.212	0.03008	0.03089	0.02525	0.02761	0.0263	0.02737	0.02659	-3.162	0.02676
-3.208	0.02772	0.03279	0.02564	0.02673	0.026	0.02893	0.02787	-3.158	0.02801
-3.204	0.02595	0.026	0.03126	0.02761	0.02718	0.02688	0.02846	-3.154	0.02705
-3.2	0.0289	0.03229	0.02968	0.02722	0.02797	0.02658	0.02905	-3.15	0.02762
-3.196	0.02605	0.02759	0.02751	0.02751	0.02728	0.02707	0.02836	-3.146	0.02791
-3.192	0.02821	0.03289	0.03225	0.02928	0.02797	0.02629	0.02875	-3.142	0.0282
-3.188	0.02703	0.03049	0.0286	0.02849	0.026	0.02834	0.02994	-3.138	0.02686
-3.184	0.0289	0.03269	0.02909	0.02614	0.02797	0.02922	0.02787	-3.134	0.02782
-3.18	0.02684	0.03069	0.0283	0.02742	0.02718	0.02766	0.02757	-3.13	0.02695
-3.176	0.02743	0.03189	0.02968	0.02751	0.02669	0.02668	0.02688	-3.126	0.02935
-3.172	0.02802	0.03139	0.02919	0.02742	0.02816	0.02785	0.02738	-3.122	0.02782
-3.168	0.02772	0.03269	0.02811	0.02781	0.02748	0.02922	0.02728	-3.118	0.02762
-3.164	0.02674	0.03049	0.02771	0.02742	0.02541	0.02746	0.02846	-3.114	0.02695
-3.16	0.02723	0.03159	0.02988	0.0284	0.02885	0.02854	0.02738	-3.11	0.02849
-3.156	0.02664	0.03449	0.02771	0.02771	0.02924	0.02883	0.02738	-3.106	0.02791
-3.152	0.02802	0.03149	0.02909	0.02712	0.02659	0.02727	0.02698	-3.102	0.02753
-3.148	0.02989	0.03079	0.03037	0.02967	0.02885	0.02727	0.02787	-3.098	0.02906
-3.144	0.02595	0.03139	0.02909	0.028	0.02836	0.02991	0.02708	-3.094	0.02753
-3.14	0.02743	0.03259	0.03116	0.02791	0.02816	0.02932	0.02708	-3.09	0.02772
-3.136	0.02645	0.03199	0.02949	0.02869	0.02748	0.02961	0.02787	-3.086	0.02772
-3.132	0.02762	0.03039	0.02939	0.02879	0.02483	0.02668	0.02826	-3.082	0.02686
-3.128	0.0292	0.02989	0.03156	0.02653	0.02748	0.02619	0.02738	-3.078	0.02782
-3.124	0.029	0.03069	0.0284	0.02937	0.02787	0.02541	0.02806	-3.074	0.02839
-3.12	0.0291	0.02999	0.02821	0.02849	0.02738	0.02805	0.02935	-3.07	0.02686
-3.116	0.02753	0.03129	0.02554	0.02722	0.02836	0.02619	0.02846	-3.066	0.02772
-3.112	0.02831	0.03089	0.02929	0.02653	0.0261	0.02844	0.02698	-3.062	0.02686
-3.108	0.02753	0.02719	0.0287	0.0283	0.03169	0.02971	0.02767	-3.058	0.02801
-3.104	0.02762	0.02819	0.02939	0.02732	0.02728	0.02903	0.02836	-3.054	0.02839
-3.1	0.02527	0.03029	0.02998	0.0284	0.02532	0.02678	0.02708	-3.05	0.02762
-3.096	0.02959	0.02969	0.02663	0.02663	0.0264	0.02854	0.02826	-3.046	0.02801
-3.092	0.03038	0.02879	0.02821	0.02634	0.02924	0.02766	0.02895	-3.042	0.0282
-3.088	0.02713	0.03119	0.02968	0.02585	0.02914	0.02717	0.02757	-3.038	0.02839
-3.084	0.02802	0.03219	0.0289	0.0282	0.03071	0.02649	0.02846	-3.034	0.02724
-3.08	0.02556	0.03229	0.03077	0.028	0.02816	0.02629	0.02944	-3.03	0.02762
-3.076	0.02576	0.03259	0.03136	0.02663	0.02532	0.02531	0.02836	-3.026	0.02916
-3.072	0.02782	0.03249	0.02949	0.03084	0.02826	0.03069	0.0256	-3.022	0.02801
-3.068	0.02703	0.03059	0.0284	0.02693	0.02767	0.02727	0.02738	-3.018	0.02762
-3.064	0.02979	0.02879	0.02791	0.02702	0.02532	0.02815	0.0257	-3.014	0.02858
-3.06	0.02595	0.02969	0.0288	0.03026	0.02581	0.02844	0.02669	-3.01	0.02714
-3.056	0.02949	0.02959	0.02978	0.02888	0.02738	0.02844	0.02944	-3.006	0.02868
-3.052	0.02743	0.03439	0.0288	0.0281	0.02983	0.02443	0.02629	-3.002	0.02782
-3.048	0.02861	0.03419	0.02702	0.02771	0.02875	0.02864	0.02472	-2.998	0.02647
-3.044	0.02861	0.02989	0.02702	0.02918	0.02797	0.0301	0.02698	-2.994	0.02858
-3.04	0.02792	0.03349	0.02959	0.02996	0.02875	0.02522	0.02797	-2.99	0.02714
-3.036	0.02782	0.02789	0.02742	0.02575	0.02649	0.02649	0.02797	-2.986	0.02695
-3.032	0.02635	0.03029	0.02899	0.02673	0.02748	0.02834	0.02521	-2.982	0.02801
-3.028	0.02969	0.03149	0.0285	0.02722	0.02512	0.02912	0.02935	-2.978	0.02782
-3.024	0.02694	0.03049	0.02781	0.02742	0.02591	0.02668	0.02649	-2.974	0.02858
-3.02	0.02812	0.03139	0.0283	0.02644	0.02846	0.02639	0.02885	-2.97	0.02724
-3.016	0.02703	0.03149	0.0284	0.0282	0.02797	0.02629	0.0255	-2.966	0.02791
-3.012	0.02674	0.03239	0.02909	0.03045	0.02777	0.02609	0.02511	-2.962	0.02829
-3.008	0.02821	0.02929	0.03205	0.02732	0.02944	0.02844	0.02747	-2.958	0.02983
-3.004	0.02772	0.02979	0.02712	0.02693	0.0261	0.02805	0.0259	-2.954	0.0281
-3	0.02654	0.03039	0.02939	0.03035	0.0263	0.02697	0.02777	-2.95	0.02849
-2.996	0.029	0.02739	0.02821	0.02898	0.02767	0.02756	0.02747	-2.946	0.02724
-2.992	0.02743	0.03229	0.03008	0.02781	0.02492	0.02541	0.02935	-2.942	0.02839
-2.988	0.02733	0.02749	0.02959	0.02918	0.02728	0.02639	0.02738	-2.938	0.02829
-2.984	0.02713	0.03099	0.02761	0.03026	0.02777	0.02727	0.02866	-2.934	0.02695
-2.98	0.0293	0.02839	0.02919	0.02849	0.02551	0.02756	0.02885	-2.93	0.02686
-2.976	0.02753	0.03279	0.02722	0.02937	0.02885	0.026	0.02521	-2.926	0.0281
-2.972	0.02841	0.03159	0.0286	0.02722	0.02748	0.02795	0.02885	-2.922	0.02666
-2.968	0.02792	0.03189	0.02919	0.0283	0.02816	0.02756	0.02806	-2.918	0.02647
-2.964	0.02733	0.03179	0.02712	0.02673	0.02571	0.02854	0.02875	-2.914	0.02695
-2.96	0.02625	0.03139	0.03018	0.02595	0.02836	0.02824	0.0258	-2.91	0.02734
-2.956	0.02821	0.02959	0.02959	0.02791	0.02914	0.02991	0.02787	-2.906	0.02887
-2.952	0.0291	0.03009	0.02801	0.02644	0.0262	0.02834	0.02688	-2.902	0.02877
-2.948	0.02497	0.02889	0.02899	0.02614	0.02571	0.02785	0.02718	-2.898	0.02782
-2.944	0.02743	0.03169	0.02959	0.02644	0.02728	0.02727	0.0259	-2.894	0.02782
-2.94	0.02782	0.03279	0.02791	0.02869	0.02541	0.02639	0.02688	-2.89	0.02916
-2.936	0.0288	0.03049	0.02761	0.0283	0.02591	0.0258	0.02688	-2.886	0.02839
-2.932	0.02841	0.03249	0.0286	0.02624	0.02757	0.02658	0.0261	-2.882	0.02772
-2.928	0.02507	0.03289	0.0283	0.0282	0.02963	0.02903	0.026	-2.878	0.02686
-2.924	0.02605	0.03019	0.02801	0.02791	0.0262	0.02502	0.02777	-2.874	0.02772
-2.92	0.02762	0.02809	0.0283	0.02928	0.0261	0.02746	0.02836	-2.87	0.02753
-2.916	0.02576	0.03269	0.02732	0.02683	0.02649	0.02551	0.02659	-2.866	0.02743
-2.912	0.02713	0.03129	0.02781	0.02791	0.02738	0.02697	0.0257	-2.862	0.02753
-2.908	0.02615	0.02959	0.03087	0.02712	0.0263	0.02717	0.02866	-2.858	0.02782
-2.904	0.02841	0.02919	0.02978	0.02742	0.02443	0.02932	0.02659	-2.854	0.02686
-2.9	0.02684	0.03059	0.02791	0.03143	0.02679	0.02688	0.02846	-2.85	0.02772
-2.896	0.02605	0.03219	0.0287	0.02908	0.02748	0.02864	0.02915	-2.846	0.02829
-2.892	0.02684	0.02919	0.03028	0.02791	0.02777	0.02541	0.02747	-2.842	0.02647
-2.888	0.02812	0.03009	0.0288	0.02742	0.02787	0.02707	0.026	-2.838	0.02839
-2.884	0.02566	0.02759	0.02673	0.0284	0.02679	0.02776	0.02816	-2.834	0.02753
-2.88	0.02546	0.03019	0.0287	0.02791	0.02787	0.02795	0.0258	-2.83	0.02686
-2.876	0.02939	0.03009	0.0284	0.02761	0.02483	0.026	0.02728	-2.826	0.02762
-2.872	0.02664	0.02689	0.02811	0.02928	0.02777	0.02697	0.02738	-2.822	0.02849
-2.868	0.02743	0.02849	0.0284	0.02516	0.02591	0.02834	0.02747	-2.818	0.02724
-2.864	0.02448	0.03109	0.02702	0.03182	0.02855	0.02737	0.02669	-2.814	0.02772
-2.86	0.02674	0.02999	0.02673	0.02918	0.02748	0.02815	0.02826	-2.81	0.02916
-2.856	0.03028	0.02839	0.0283	0.02928	0.02767	0.0259	0.02728	-2.806	0.02801
-2.852	0.02812	0.02879	0.02702	0.02702	0.02855	0.02737	0.02875	-2.802	0.02849
-2.848	0.02743	0.03079	0.03235	0.02791	0.02826	0.02473	0.02836	-2.798	0.02782
-2.844	0.02605	0.03189	0.02791	0.02908	0.02708	0.02854	0.02738	-2.794	0.02657
-2.84	0.0289	0.03009	0.02682	0.02644	0.02836	0.0257	0.02816	-2.79	0.02695
-2.836	0.02723	0.02769	0.02791	0.02977	0.02767	0.02717	0.02649	-2.786	0.02772
-2.832	0.02762	0.02989	0.02712	0.02644	0.0264	0.02795	0.02787	-2.782	0.02695
-2.828	0.02959	0.02909	0.02791	0.02526	0.02718	0.02629	0.02669	-2.778	0.02839
-2.824	0.02615	0.02969	0.02919	0.02663	0.02591	0.02756	0.02935	-2.774	0.02877
-2.82	0.02753	0.03049	0.02959	0.02624	0.02689	0.02668	0.02669	-2.77	0.02753
-2.816	0.02556	0.03199	0.02949	0.02947	0.02748	0.02629	0.02501	-2.766	0.02628
-2.812	0.02782	0.03109	0.02771	0.02849	0.02836	0.02688	0.02649	-2.762	0.02782
-2.808	0.02418	0.03249	0.03107	0.02653	0.026	0.02649	0.02688	-2.758	0.02676
-2.804	0.02772	0.03169	0.0283	0.02888	0.0264	0.02668	0.02659	-2.754	0.02868
-2.8	0.02615	0.03069	0.02959	0.0284	0.02522	0.02737	0.02757	-2.75	0.02647
-2.796	0.02576	0.02849	0.02801	0.02928	0.02659	0.02864	0.02688	-2.746	0.02743
-2.792	0.02703	0.03099	0.03107	0.02751	0.02836	0.02737	0.02856	-2.742	0.0282
-2.788	0.02468	0.03159	0.02781	0.02644	0.0262	0.02737	0.0259	-2.738	0.02897
-2.784	0.02664	0.02849	0.02929	0.02937	0.02708	0.02688	0.02698	-2.734	0.02868
-2.78	0.02645	0.03209	0.02692	0.02702	0.02914	0.02815	0.02718	-2.73	0.02801
-2.776	0.02654	0.02799	0.02781	0.02977	0.02551	0.02717	0.02905	-2.726	0.02782
-2.772	0.02586	0.02979	0.0286	0.02928	0.02698	0.02844	0.02954	-2.722	0.02647
-2.768	0.02939	0.03409	0.02801	0.0284	0.02659	0.02766	0.02757	-2.718	0.02666
-2.764	0.02586	0.03079	0.02722	0.03114	0.02649	0.02668	0.02619	-2.714	0.02829
-2.76	0.02615	0.03129	0.02702	0.02751	0.02591	0.02824	0.02521	-2.71	0.02772
-2.756	0.02497	0.03089	0.02732	0.028	0.02728	0.02707	0.02619	-2.706	0.0281
-2.752	0.02566	0.03089	0.0283	0.02634	0.02748	0.02502	0.02639	-2.702	0.02829
-2.748	0.02595	0.03269	0.02771	0.02732	0.02777	0.02766	0.02659	-2.698	0.02753
-2.744	0.02743	0.02829	0.03047	0.02614	0.02777	0.02678	0.02708	-2.694	0.02839
-2.74	0.02802	0.03139	0.0289	0.0284	0.02689	0.02678	0.02875	-2.69	0.02849
-2.736	0.02654	0.03249	0.03018	0.02781	0.02757	0.02864	0.02738	-2.686	0.0282
-2.732	0.02939	0.03279	0.02673	0.02595	0.02708	0.02834	0.02718	-2.682	0.02753
-2.728	0.02871	0.03159	0.02673	0.0281	0.02443	0.02834	0.02787	-2.678	0.02734
-2.724	0.02703	0.03299	0.02692	0.02947	0.02826	0.02912	0.02777	-2.674	0.02782
-2.72	0.02743	0.03199	0.02525	0.02898	0.02708	0.02785	0.02944	-2.67	0.02829
-2.716	0.02664	0.02859	0.02692	0.0233	0.02728	0.03	0.02728	-2.666	0.02743
-2.712	0.02664	0.03229	0.02495	0.02732	0.02581	0.02824	0.02619	-2.662	0.02877
-2.708	0.02841	0.02839	0.02771	0.02928	0.03022	0.02873	0.0261	-2.658	0.02916
-2.704	0.0231	0.02939	0.02811	0.02742	0.02473	0.02795	0.02816	-2.654	0.02782
-2.7	0.0288	0.02709	0.02998	0.02438	0.02757	0.02346	0.02738	-2.65	0.02724
-2.696	0.02507	0.03059	0.02673	0.0282	0.02718	0.02649	0.02944	-2.646	0.02791
-2.692	0.02821	0.03019	0.02821	0.02477	0.02649	0.02727	0.02757	-2.642	0.02686
-2.688	0.02497	0.03059	0.03077	0.02683	0.02738	0.02649	0.02472	-2.638	0.02676
-2.684	0.02703	0.03119	0.02811	0.0282	0.02581	0.02609	0.02649	-2.634	0.02782
-2.68	0.0233	0.03159	0.02564	0.02879	0.026	0.02746	0.02491	-2.63	0.02868
-2.676	0.02841	0.02819	0.02909	0.03075	0.026	0.02854	0.02806	-2.626	0.02686
-2.672	0.02615	0.02979	0.02811	0.02781	0.02591	0.02737	0.02728	-2.622	0.02839
-2.668	0.02635	0.02769	0.02456	0.02732	0.02708	0.02776	0.02895	-2.618	0.02743
-2.664	0.02625	0.03059	0.02998	0.028	0.02875	0.02834	0.02728	-2.614	0.02839
-2.66	0.02684	0.03309	0.02899	0.02546	0.02659	0.02678	0.02629	-2.61	0.02801
-2.656	0.02969	0.02959	0.02978	0.02693	0.02797	0.02961	0.02905	-2.606	0.02906
-2.652	0.02684	0.03149	0.02613	0.02683	0.02777	0.02776	0.02787	-2.602	0.02849
-2.648	0.02753	0.02999	0.02682	0.02693	0.02816	0.02727	0.02738	-2.598	0.02801
-2.644	0.0288	0.03199	0.0286	0.03045	0.02669	0.02785	0.02856	-2.594	0.02743
-2.64	0.02389	0.03089	0.02771	0.02712	0.02738	0.02658	0.02728	-2.59	0.02724
-2.636	0.02674	0.02909	0.02751	0.02663	0.02669	0.0257	0.02767	-2.586	0.02801
-2.632	0.02762	0.02759	0.02692	0.02761	0.02767	0.02609	0.02698	-2.582	0.02695
-2.628	0.02674	0.03169	0.0288	0.02614	0.02698	0.02815	0.02531	-2.578	0.02801
-2.624	0.02586	0.03129	0.02821	0.028	0.02689	0.02658	0.02678	-2.574	0.02705
-2.62	0.02409	0.03039	0.02682	0.0281	0.02895	0.02717	0.02836	-2.57	0.02724
-2.616	0.02566	0.03399	0.0283	0.02751	0.02708	0.02903	0.02777	-2.566	0.02762
-2.612	0.02969	0.03229	0.02663	0.02879	0.02767	0.02737	0.02728	-2.562	0.02695
-2.608	0.02654	0.02939	0.02584	0.0282	0.02698	0.02688	0.0256	-2.558	0.0282
-2.604	0.02664	0.02989	0.0286	0.0282	0.02689	0.02668	0.02856	-2.554	0.02782
-2.6	0.02762	0.02699	0.02929	0.02849	0.02895	0.02619	0.02925	-2.55	0.02762
-2.596	0.02841	0.02979	0.02811	0.02751	0.02826	0.02942	0.02747	-2.546	0.02791
-2.592	0.02517	0.03009	0.02811	0.02898	0.02836	0.02824	0.02747	-2.542	0.02695
-2.588	0.0289	0.03089	0.02998	0.02879	0.03012	0.02746	0.02491	-2.538	0.02801
-2.584	0.02487	0.02909	0.02663	0.0281	0.02816	0.02776	0.02826	-2.534	0.02686
-2.58	0.02772	0.03259	0.03057	0.02996	0.02561	0.02658	0.02708	-2.53	0.02849
-2.576	0.02713	0.02899	0.02899	0.02614	0.02502	0.02609	0.02629	-2.526	0.02753
-2.572	0.02949	0.02999	0.02959	0.0281	0.02698	0.02883	0.02698	-2.522	0.02772
-2.568	0.0289	0.03299	0.02968	0.02732	0.02767	0.02707	0.02757	-2.518	0.02714
-2.564	0.02595	0.02799	0.02594	0.02722	0.026	0.02727	0.02541	-2.514	0.02638
-2.56	0.02821	0.03409	0.02692	0.02683	0.02649	0.02893	0.02777	-2.51	0.02791
-2.556	0.02684	0.03049	0.02801	0.02487	0.02689	0.02834	0.02787	-2.506	0.02705
-2.552	0.02595	0.03229	0.02604	0.02742	0.02895	0.02795	0.0259	-2.502	0.02695
-2.548	0.02841	0.02989	0.02732	0.02732	0.02757	0.02619	0.0258	-2.498	0.02858
-2.544	0.02674	0.03129	0.02495	0.02663	0.02983	0.02727	0.02708	-2.494	0.02849
-2.54	0.02733	0.03189	0.02663	0.02683	0.02748	0.02707	0.02511	-2.49	0.02724
-2.536	0.02772	0.03029	0.02623	0.02898	0.02659	0.02629	0.02482	-2.486	0.02839
-2.532	0.02595	0.03009	0.0285	0.02791	0.02728	0.02658	0.02846	-2.482	0.02743
-2.528	0.029	0.02979	0.02722	0.02614	0.02532	0.02649	0.02629	-2.478	0.02753
-2.524	0.02762	0.02899	0.02673	0.03094	0.02591	0.02971	0.02452	-2.474	0.02829
-2.52	0.02939	0.02829	0.02751	0.0284	0.02708	0.02795	0.02777	-2.47	0.02734
-2.516	0.02497	0.03199	0.0288	0.02742	0.02777	0.02707	0.02787	-2.466	0.02753
-2.512	0.02507	0.03089	0.02682	0.02869	0.02591	0.02522	0.02836	-2.462	0.02705
-2.508	0.02517	0.02939	0.02732	0.02673	0.026	0.02815	0.02767	-2.458	0.02858
-2.504	0.02694	0.03179	0.02781	0.02869	0.026	0.02873	0.02757	-2.454	0.02858
-2.5	0.02625	0.02769	0.02821	0.02702	0.02689	0.02541	0.02659	-2.45	0.02791
-2.496	0.02586	0.02779	0.02949	0.02556	0.02826	0.02815	0.02649	-2.446	0.02849
-2.492	0.02694	0.03029	0.02899	0.02722	0.02522	0.02717	0.02728	-2.442	0.02906
-2.488	0.02939	0.02669	0.02781	0.02761	0.02738	0.0302	0.02482	-2.438	0.0281
-2.484	0.02497	0.03009	0.0287	0.02663	0.02767	0.02609	0.02698	-2.434	0.02743
-2.48	0.029	0.02839	0.02673	0.02712	0.02532	0.02707	0.0257	-2.43	0.02782
-2.476	0.02468	0.02959	0.02564	0.02722	0.02698	0.02844	0.02708	-2.426	0.02782
-2.472	0.02841	0.03139	0.0283	0.02781	0.02659	0.02737	0.02767	-2.422	0.02714
-2.468	0.02556	0.03089	0.02761	0.0281	0.02669	0.02971	0.02747	-2.418	0.02724
-2.464	0.02527	0.03119	0.02781	0.02673	0.0261	0.02883	0.0258	-2.414	0.02906
-2.46	0.02861	0.02729	0.0284	0.02742	0.02551	0.02727	0.02984	-2.41	0.02686
-2.456	0.0235	0.02969	0.02604	0.02918	0.02669	0.02649	0.02757	-2.406	0.02705
-2.452	0.02399	0.02569	0.03116	0.02761	0.02669	0.0258	0.0256	-2.402	0.02887
-2.448	0.02645	0.02879	0.02594	0.02771	0.02855	0.02776	0.0258	-2.398	0.02791
-2.444	0.02605	0.03079	0.02761	0.02653	0.02581	0.02668	0.03131	-2.394	0.02705
-2.44	0.02792	0.02729	0.0284	0.02742	0.026	0.0259	0.02905	-2.39	0.02829
-2.436	0.02605	0.02929	0.0289	0.02702	0.02767	0.02952	0.02895	-2.386	0.02772
-2.432	0.02821	0.03119	0.02781	0.02781	0.02689	0.02668	0.0259	-2.382	0.02714
-2.428	0.02664	0.03209	0.02968	0.02653	0.02453	0.02697	0.02688	-2.378	0.02829
-2.424	0.02468	0.02769	0.02525	0.02712	0.02914	0.02688	0.02639	-2.374	0.02791
-2.42	0.02615	0.02869	0.02811	0.02937	0.02561	0.02795	0.02669	-2.37	0.02724
-2.416	0.02595	0.02899	0.03146	0.02977	0.02551	0.02854	0.02669	-2.366	0.02916
-2.412	0.02841	0.03159	0.02613	0.02781	0.0261	0.02629	0.02718	-2.362	0.02791
-2.408	0.02527	0.03219	0.02919	0.02585	0.02581	0.02824	0.02747	-2.358	0.02686
-2.404	0.02841	0.03059	0.02663	0.028	0.02689	0.026	0.02826	-2.354	0.0282
-2.4	0.02664	0.02999	0.0283	0.02556	0.02767	0.02795	0.02501	-2.35	0.02657
-2.396	0.02753	0.02959	0.02692	0.02761	0.02532	0.02678	0.02619	-2.346	0.02753
-2.392	0.02605	0.02909	0.02613	0.02624	0.02816	0.0257	0.02757	-2.342	0.02849
-2.388	0.02772	0.03219	0.02682	0.03006	0.02983	0.02678	0.02491	-2.338	0.02849
-2.384	0.02762	0.02989	0.0289	0.0281	0.02669	0.0257	0.026	-2.334	0.02782
-2.38	0.02635	0.02829	0.02919	0.02722	0.02679	0.02443	0.02797	-2.33	0.02743
-2.376	0.02713	0.02899	0.0286	0.028	0.02659	0.02453	0.02777	-2.326	0.02753
-2.372	0.02812	0.02919	0.02811	0.02693	0.02434	0.02834	0.02826	-2.322	0.02686
-2.368	0.02939	0.03239	0.02633	0.02605	0.02806	0.02453	0.02708	-2.318	0.02762
-2.364	0.02674	0.02779	0.02761	0.02644	0.02767	0.02834	0.02698	-2.314	0.02772
-2.36	0.02753	0.02619	0.0288	0.02732	0.02551	0.02834	0.02747	-2.31	0.02877
-2.356	0.02674	0.03279	0.02742	0.02644	0.02483	0.0259	0.02688	-2.306	0.02714
-2.352	0.02527	0.03029	0.0288	0.0235	0.02669	0.02756	0.0255	-2.302	0.02906
-2.348	0.02546	0.03019	0.02722	0.02761	0.0264	0.02629	0.02747	-2.298	0.02772
-2.344	0.02605	0.03149	0.0288	0.02751	0.02855	0.02766	0.02777	-2.294	0.0281
-2.34	0.02664	0.03039	0.02653	0.02663	0.02806	0.02991	0.02915	-2.29	0.02734
-2.336	0.02694	0.02699	0.02781	0.02791	0.02787	0.02512	0.02787	-2.286	0.02734
-2.332	0.02635	0.03049	0.02692	0.0284	0.02689	0.02561	0.02698	-2.282	0.02618
-2.328	0.02428	0.03199	0.02899	0.02859	0.02679	0.02678	0.026	-2.278	0.02628
-2.324	0.02792	0.02989	0.02702	0.0237	0.02698	0.02678	0.0257	-2.274	0.02791
-2.32	0.02576	0.02949	0.0287	0.02781	0.02806	0.0258	0.02344	-2.27	0.02657
-2.316	0.02753	0.02959	0.02791	0.02614	0.0262	0.02727	0.02944	-2.266	0.02839
-2.312	0.02625	0.02879	0.02811	0.02859	0.02806	0.02785	0.0257	-2.262	0.02762
-2.308	0.02586	0.03099	0.02939	0.02781	0.026	0.02776	0.0255	-2.258	0.02647
-2.304	0.02664	0.02919	0.0283	0.02653	0.02738	0.02776	0.02688	-2.254	0.02734
-2.3	0.02664	0.02849	0.02801	0.02673	0.02541	0.02697	0.02984	-2.25	0.02772
-2.296	0.02536	0.02659	0.02623	0.02742	0.02581	0.02834	0.02649	-2.246	0.02782
-2.292	0.02772	0.02709	0.03008	0.02781	0.02718	0.02629	0.02718	-2.242	0.02858
-2.288	0.02497	0.02929	0.02821	0.02957	0.0263	0.02776	0.02787	-2.238	0.02638
-2.284	0.02684	0.02829	0.02653	0.02614	0.02659	0.02844	0.02806	-2.234	0.02782
-2.28	0.02713	0.03109	0.02998	0.02742	0.02659	0.02502	0.02669	-2.23	0.02676
-2.276	0.02536	0.02729	0.0288	0.02693	0.02708	0.02815	0.02866	-2.226	0.02753
-2.272	0.02556	0.03059	0.02682	0.02918	0.02836	0.0257	0.02698	-2.222	0.02724
-2.268	0.02566	0.03219	0.02653	0.02663	0.0264	0.02482	0.02915	-2.218	0.02734
-2.264	0.02615	0.03009	0.02692	0.02781	0.02581	0.02717	0.02698	-2.214	0.02772
-2.26	0.02802	0.02649	0.03028	0.02683	0.02414	0.02717	0.02846	-2.21	0.02714
-2.256	0.02654	0.02959	0.0287	0.02663	0.02748	0.02912	0.02915	-2.206	0.02724
-2.252	0.02605	0.02759	0.02594	0.02722	0.02748	0.02639	0.02501	-2.202	0.02743
-2.248	0.02969	0.02989	0.02919	0.02663	0.02551	0.02737	0.02826	-2.198	0.02782
-2.244	0.02359	0.02899	0.02742	0.02879	0.02522	0.02697	0.02659	-2.194	0.02849
-2.24	0.02586	0.02979	0.02811	0.02644	0.02581	0.02561	0.02797	-2.19	0.0282
-2.236	0.02831	0.02839	0.02712	0.02879	0.02551	0.02776	0.0255	-2.186	0.02714
-2.232	0.02753	0.03219	0.02732	0.02781	0.02679	0.02883	0.02639	-2.182	0.02638
-2.228	0.0289	0.03079	0.0289	0.02781	0.02434	0.0302	0.02806	-2.178	0.02791
-2.224	0.02625	0.03049	0.02653	0.02683	0.02846	0.02688	0.02501	-2.174	0.02954
-2.22	0.02615	0.02889	0.0285	0.02781	0.02669	0.026	0.02482	-2.17	0.02791
-2.216	0.02959	0.03349	0.03067	0.02477	0.02561	0.02883	0.02797	-2.166	0.02676
-2.212	0.02762	0.03059	0.0283	0.03026	0.02375	0.02815	0.02708	-2.162	0.02829
-2.208	0.02772	0.02919	0.02978	0.03084	0.02728	0.0301	0.02738	-2.158	0.02705
-2.204	0.02556	0.02879	0.02791	0.02751	0.02816	0.02854	0.02511	-2.154	0.02743
-2.2	0.02851	0.03209	0.02702	0.02751	0.02571	0.02912	0.02659	-2.15	0.0282
-2.196	0.02802	0.03119	0.0285	0.02771	0.02787	0.02727	0.02708	-2.146	0.02858
-2.192	0.02703	0.03049	0.02978	0.02536	0.02581	0.02776	0.02688	-2.142	0.02753
-2.188	0.02772	0.02609	0.02584	0.02585	0.02954	0.02834	0.02688	-2.138	0.02858
-2.184	0.02723	0.02849	0.0285	0.02888	0.02512	0.02883	0.02669	-2.134	0.02695
-2.18	0.02438	0.03089	0.02673	0.0282	0.02649	0.02932	0.02354	-2.13	0.02772
-2.176	0.02527	0.02889	0.0287	0.02937	0.02895	0.02961	0.02639	-2.126	0.0282
-2.172	0.02595	0.03039	0.02613	0.02526	0.0261	0.02942	0.0261	-2.122	0.02858
-2.168	0.02743	0.02769	0.02722	0.02771	0.026	0.02727	0.02678	-2.118	0.02772
-2.164	0.02635	0.02829	0.02781	0.02644	0.0263	0.02551	0.02501	-2.114	0.02762
-2.16	0.02497	0.02779	0.02909	0.028	0.02581	0.02668	0.02678	-2.11	0.02724
-2.156	0.02566	0.03069	0.02811	0.02888	0.02591	0.02707	0.02787	-2.106	0.02734
-2.152	0.02458	0.03009	0.02821	0.02791	0.02649	0.02522	0.02777	-2.102	0.02676
-2.148	0.02487	0.02799	0.03018	0.02771	0.02659	0.02805	0.02688	-2.098	0.02916
-2.144	0.02684	0.02839	0.03195	0.02869	0.02855	0.02639	0.02984	-2.094	0.02724
-2.14	0.02635	0.03019	0.02978	0.02683	0.02728	0.02678	0.02629	-2.09	0.02676
-2.136	0.02694	0.03049	0.0283	0.02761	0.02679	0.0259	0.02659	-2.086	0.02791
-2.132	0.02605	0.02949	0.02495	0.02624	0.0262	0.02639	0.0261	-2.082	0.02877
-2.128	0.02654	0.02819	0.02751	0.03035	0.02718	0.02482	0.02767	-2.078	0.02849
-2.124	0.02448	0.03179	0.02811	0.0281	0.02532	0.02688	0.02678	-2.074	0.02743
-2.12	0.02517	0.02919	0.02712	0.02673	0.02532	0.0301	0.02757	-2.07	0.02753
-2.116	0.02615	0.03169	0.0288	0.0283	0.02698	0.02824	0.02738	-2.066	0.02647
-2.112	0.02703	0.02639	0.0285	0.02957	0.02708	0.02737	0.02698	-2.062	0.02772
-2.108	0.02674	0.03159	0.02515	0.02605	0.02581	0.02805	0.02797	-2.058	0.02753
-2.104	0.02271	0.02869	0.02623	0.02937	0.02669	0.02903	0.02639	-2.054	0.02782
-2.1	0.02605	0.02969	0.02791	0.0283	0.02806	0.02707	0.0259	-2.05	0.02724
-2.096	0.02851	0.03049	0.02732	0.02634	0.02767	0.02844	0.02856	-2.046	0.02801
-2.092	0.02674	0.03019	0.02909	0.02683	0.02777	0.02492	0.02688	-2.042	0.02753
-2.088	0.02517	0.02839	0.02712	0.02712	0.02669	0.02737	0.02806	-2.038	0.02762
-2.084	0.02468	0.03249	0.02682	0.03065	0.02473	0.02717	0.02777	-2.034	0.02714
-2.08	0.02468	0.03109	0.02584	0.02761	0.02492	0.02942	0.02531	-2.03	0.02676
-2.076	0.02566	0.03159	0.0286	0.02693	0.02649	0.02824	0.02659	-2.026	0.02686
-2.072	0.02664	0.02649	0.02653	0.02732	0.02571	0.02639	0.02787	-2.022	0.02714
-2.068	0.02762	0.02709	0.02692	0.02487	0.0261	0.02766	0.02531	-2.018	0.02801
-2.064	0.02733	0.02779	0.02742	0.02918	0.02649	0.02434	0.02619	-2.014	0.02753
-2.06	0.0289	0.03219	0.02821	0.0282	0.02728	0.02629	0.02669	-2.01	0.02743
-2.056	0.02605	0.03119	0.0286	0.02751	0.02718	0.02922	0.03053	-2.006	0.02676
-2.052	0.02645	0.02849	0.0288	0.02565	0.0264	0.02561	0.02511	-2.002	0.02762
-2.048	0.02694	0.03099	0.03018	0.02781	0.02846	0.02649	0.02688	-1.998	0.02695
-2.044	0.02468	0.03009	0.02663	0.02761	0.02669	0.02864	0.02826	-1.994	0.02734
-2.04	0.02458	0.03129	0.02604	0.02605	0.02698	0.02629	0.02669	-1.99	0.02782
-2.036	0.02369	0.02949	0.02594	0.02624	0.02463	0.02756	0.02747	-1.986	0.02724
-2.032	0.02635	0.03039	0.02751	0.02928	0.02581	0.02717	0.02629	-1.982	0.02762
-2.028	0.02703	0.02689	0.02751	0.02634	0.02846	0.02649	0.026	-1.978	0.02714
-2.024	0.02733	0.02899	0.02949	0.02614	0.02659	0.02815	0.02925	-1.974	0.02686
-2.02	0.02536	0.02779	0.0285	0.02849	0.02708	0.02639	0.02619	-1.97	0.02638
-2.016	0.02536	0.03149	0.02998	0.02644	0.02591	0.02785	0.02629	-1.966	0.02734
-2.012	0.02586	0.03039	0.0288	0.02536	0.02591	0.02824	0.02718	-1.962	0.02743
-2.008	0.02536	0.0242	0.02761	0.02448	0.02492	0.02717	0.02678	-1.958	0.02753
-2.004	0.02782	0.02539	0.02988	0.02898	0.02787	0.02394	0.02747	-1.954	0.02782
-2	0.02576	0.03279	0.02604	0.02771	0.03052	0.02658	0.02728	-1.95	0.02791
-1.996	0.02595	0.02959	0.02978	0.02644	0.02541	0.02697	0.0257	-1.946	0.02782
-1.992	0.02595	0.03069	0.02554	0.02575	0.02708	0.02502	0.02747	-1.942	0.02791
-1.988	0.0291	0.03209	0.02949	0.02585	0.02473	0.02649	0.02669	-1.938	0.02743
-1.984	0.02635	0.02789	0.02692	0.02732	0.02591	0.02649	0.02747	-1.934	0.02772
-1.98	0.02517	0.02829	0.02791	0.02614	0.0264	0.02649	0.02856	-1.93	0.02849
-1.976	0.02694	0.02889	0.0283	0.02761	0.02679	0.02541	0.02915	-1.926	0.02599
-1.972	0.02595	0.02769	0.02594	0.0281	0.02502	0.02981	0.02777	-1.922	0.02695
-1.968	0.02713	0.02839	0.0284	0.02712	0.02414	0.02453	0.02816	-1.918	0.02791
-1.964	0.02369	0.02809	0.02821	0.02595	0.02708	0.02727	0.02747	-1.914	0.02829
-1.96	0.02586	0.02859	0.03087	0.02683	0.02522	0.02639	0.02698	-1.91	0.0282
-1.956	0.02959	0.02989	0.02732	0.02879	0.02738	0.02541	0.02659	-1.906	0.02801
-1.952	0.02654	0.02669	0.02722	0.0284	0.0264	0.02473	0.02659	-1.902	0.02916
-1.948	0.02733	0.02899	0.02722	0.02918	0.02522	0.02805	0.0258	-1.898	0.02734
-1.944	0.02713	0.03159	0.02643	0.02702	0.02571	0.02727	0.02856	-1.894	0.02734
-1.94	0.02625	0.02799	0.02633	0.02477	0.02571	0.02756	0.02669	-1.89	0.02705
-1.936	0.02566	0.02779	0.02751	0.02712	0.02669	0.02893	0.02452	-1.886	0.02695
-1.932	0.02713	0.02779	0.02811	0.02575	0.02875	0.02776	0.02787	-1.882	0.02753
-1.928	0.02556	0.03149	0.02623	0.02653	0.02483	0.02697	0.02678	-1.878	0.02734
-1.924	0.02949	0.03349	0.02821	0.0284	0.02659	0.0257	0.02816	-1.874	0.02734
-1.92	0.02851	0.03079	0.0285	0.02595	0.02738	0.02795	0.02649	-1.87	0.02743
-1.916	0.0291	0.02749	0.02761	0.03104	0.0264	0.02688	0.02649	-1.866	0.02849
-1.912	0.02674	0.03149	0.02909	0.02879	0.02306	0.02815	0.02816	-1.862	0.02877
-1.908	0.02762	0.02949	0.02821	0.02644	0.02591	0.0258	0.0259	-1.858	0.02772
-1.904	0.02703	0.03179	0.02968	0.02761	0.0261	0.02756	0.02816	-1.854	0.02666
-1.9	0.02713	0.02779	0.02604	0.02673	0.02797	0.0258	0.02708	-1.85	0.02714
-1.896	0.02566	0.02909	0.02722	0.02771	0.0264	0.02649	0.02521	-1.846	0.02743
-1.892	0.02762	0.02719	0.02791	0.02761	0.0264	0.02717	0.02797	-1.842	0.02638
-1.888	0.02723	0.02979	0.0287	0.02418	0.02522	0.02815	0.02659	-1.838	0.0281
-1.884	0.02703	0.02609	0.02465	0.02673	0.02738	0.0257	0.02639	-1.834	0.02839
-1.88	0.02477	0.03079	0.02968	0.028	0.02748	0.02844	0.02836	-1.83	0.02753
-1.876	0.02458	0.02949	0.02988	0.02791	0.02384	0.02658	0.02797	-1.826	0.02782
-1.872	0.02556	0.03059	0.02939	0.02693	0.02551	0.02668	0.02875	-1.822	0.02734
-1.868	0.02703	0.02849	0.02959	0.02624	0.02728	0.02844	0.02846	-1.818	0.02695
-1.864	0.02743	0.02779	0.02801	0.02879	0.02443	0.02883	0.02659	-1.814	0.02734
-1.86	0.02703	0.03139	0.02673	0.02722	0.02502	0.02805	0.02531	-1.81	0.02935
-1.856	0.02723	0.03059	0.02821	0.02771	0.02541	0.02717	0.02777	-1.806	0.02877
-1.852	0.02487	0.03059	0.02742	0.02732	0.02581	0.02756	0.02659	-1.802	0.03002
-1.848	0.02428	0.02709	0.02604	0.02663	0.02836	0.02707	0.02757	-1.798	0.0282
-1.844	0.02497	0.02769	0.02702	0.02791	0.02463	0.02639	0.02915	-1.794	0.02724
-1.84	0.02684	0.02989	0.03087	0.02722	0.02777	0.02805	0.0261	-1.79	0.02724
-1.836	0.02645	0.03369	0.02465	0.02614	0.0261	0.02766	0.02747	-1.786	0.02724
-1.832	0.02772	0.03029	0.02673	0.02663	0.02679	0.02883	0.02639	-1.782	0.02801
-1.828	0.02782	0.03079	0.02633	0.02742	0.02767	0.02531	0.02698	-1.778	0.02849
-1.824	0.02684	0.03119	0.02761	0.02781	0.02483	0.02453	0.0259	-1.774	0.02762
-1.82	0.02684	0.03129	0.02465	0.02947	0.02365	0.02922	0.0258	-1.77	0.02724
-1.816	0.02723	0.02979	0.0286	0.02634	0.02728	0.02727	0.02787	-1.766	0.02647
-1.812	0.02713	0.02799	0.02949	0.02722	0.02669	0.02737	0.0258	-1.762	0.02647
-1.808	0.02821	0.02969	0.02732	0.02791	0.02659	0.02737	0.02688	-1.758	0.02762
-1.804	0.02586	0.02869	0.02692	0.02644	0.02424	0.02737	0.02649	-1.754	0.02714
-1.8	0.02487	0.03209	0.02535	0.02702	0.02541	0.02473	0.02826	-1.75	0.02676
-1.796	0.02536	0.03109	0.02978	0.02673	0.02679	0.02697	0.02797	-1.746	0.02666
-1.792	0.02684	0.02889	0.02742	0.02565	0.0263	0.02649	0.02728	-1.742	0.02753
-1.788	0.02831	0.03209	0.02821	0.02742	0.02532	0.02785	0.02639	-1.738	0.02686
-1.784	0.02556	0.02889	0.02742	0.02516	0.02914	0.026	0.03053	-1.734	0.02753
-1.78	0.02536	0.03069	0.02505	0.02653	0.02551	0.02737	0.02639	-1.73	0.02782
-1.776	0.02654	0.02779	0.03087	0.03006	0.0261	0.02609	0.02738	-1.726	0.02801
-1.772	0.02694	0.02679	0.02584	0.02898	0.02728	0.02873	0.02482	-1.722	0.02676
-1.768	0.02713	0.02659	0.0287	0.02565	0.02649	0.02737	0.02669	-1.718	0.02724
-1.764	0.02586	0.02949	0.02604	0.02859	0.0262	0.02932	0.02895	-1.714	0.02829
-1.76	0.02762	0.02699	0.02535	0.0284	0.02816	0.02834	0.02649	-1.71	0.02772
-1.756	0.02566	0.02909	0.02416	0.02526	0.02865	0.02756	0.02688	-1.706	0.02609
-1.752	0.02546	0.02939	0.02791	0.02605	0.026	0.02795	0.02797	-1.702	0.02916
-1.748	0.02556	0.03039	0.02554	0.02849	0.02581	0.02746	0.02826	-1.698	0.02686
-1.744	0.02546	0.03439	0.02663	0.02761	0.02767	0.02737	0.02875	-1.694	0.02734
-1.74	0.02684	0.02989	0.02623	0.02644	0.02748	0.02551	0.02639	-1.69	0.02686
-1.736	0.02291	0.03219	0.02692	0.02428	0.0263	0.02512	0.02511	-1.686	0.02887
-1.732	0.02871	0.02799	0.02515	0.02605	0.02875	0.02522	0.02688	-1.682	0.02695
-1.728	0.02507	0.02899	0.02594	0.02771	0.02512	0.02756	0.02816	-1.678	0.02782
-1.724	0.02635	0.02729	0.0287	0.02849	0.0261	0.02502	0.02649	-1.674	0.02676
-1.72	0.02723	0.02879	0.02653	0.02536	0.02698	0.02639	0.02619	-1.67	0.02791
-1.716	0.02635	0.03099	0.02574	0.02702	0.02434	0.02756	0.02639	-1.666	0.02858
-1.712	0.02546	0.03079	0.02732	0.02937	0.02649	0.02512	0.02915	-1.662	0.0281
-1.708	0.02694	0.02849	0.02653	0.02869	0.02846	0.02785	0.02708	-1.658	0.02762
-1.704	0.02674	0.02799	0.02554	0.02898	0.0262	0.02658	0.02422	-1.654	0.02829
-1.7	0.02586	0.03129	0.02919	0.0281	0.02787	0.02629	0.02649	-1.65	0.02734
-1.696	0.02527	0.02669	0.02692	0.0281	0.02738	0.02619	0.026	-1.646	0.02858
-1.692	0.02772	0.02869	0.02584	0.02634	0.02728	0.02678	0.02678	-1.642	0.02599
-1.688	0.02497	0.02969	0.02821	0.02702	0.0264	0.02864	0.02472	-1.638	0.02925
-1.684	0.02802	0.02979	0.02821	0.02634	0.02649	0.02903	0.02777	-1.634	0.02743
-1.68	0.02241	0.02649	0.02998	0.02653	0.02816	0.02727	0.02698	-1.63	0.02724
-1.676	0.02399	0.03029	0.02771	0.02888	0.02855	0.02649	0.02806	-1.626	0.02743
-1.672	0.02576	0.02949	0.02751	0.02967	0.02698	0.02707	0.0257	-1.622	0.02762
-1.668	0.02497	0.03319	0.02712	0.02712	0.02512	0.026	0.02541	-1.618	0.02724
-1.664	0.02418	0.02869	0.02939	0.02879	0.02757	0.02746	0.02698	-1.614	0.02705
-1.66	0.02566	0.02719	0.02663	0.02702	0.02463	0.02707	0.02747	-1.61	0.02887
-1.656	0.02753	0.02839	0.02771	0.02742	0.02728	0.02815	0.02688	-1.606	0.02839
-1.652	0.02664	0.03039	0.02722	0.02732	0.02846	0.02756	0.02728	-1.602	0.02849
-1.648	0.02605	0.02769	0.02574	0.0283	0.0262	0.02707	0.02698	-1.598	0.02858
-1.644	0.02654	0.02899	0.0283	0.02869	0.02738	0.02609	0.02639	-1.594	0.02858
-1.64	0.02861	0.02879	0.02732	0.02624	0.02748	0.02688	0.0256	-1.59	0.02724
-1.636	0.02527	0.03029	0.02791	0.02712	0.0262	0.02746	0.02846	-1.586	0.0282
-1.632	0.02762	0.02879	0.02574	0.02516	0.02689	0.02649	0.0261	-1.582	0.0282
-1.628	0.02674	0.02929	0.02673	0.02732	0.0262	0.02649	0.02708	-1.578	0.02743
-1.624	0.02556	0.03229	0.03047	0.02605	0.02865	0.02717	0.02708	-1.574	0.02772
-1.62	0.02507	0.02959	0.02968	0.02702	0.02591	0.02688	0.026	-1.57	0.02868
-1.616	0.02831	0.02769	0.02949	0.02712	0.02541	0.02766	0.02521	-1.566	0.02676
-1.612	0.02762	0.02939	0.02653	0.02683	0.02836	0.02609	0.02501	-1.562	0.0281
-1.608	0.02674	0.02889	0.02702	0.0282	0.02551	0.0258	0.02856	-1.558	0.02801
-1.604	0.02851	0.03089	0.02633	0.02595	0.02708	0.0259	0.026	-1.554	0.02734
-1.6	0.02615	0.02949	0.02446	0.02693	0.02875	0.0259	0.02797	-1.55	0.02829
-1.596	0.02654	0.02929	0.02702	0.02791	0.02502	0.02864	0.02738	-1.546	0.02772
-1.592	0.02477	0.03239	0.02732	0.02585	0.02492	0.0257	0.02806	-1.542	0.0282
-1.588	0.02546	0.02789	0.02781	0.02722	0.02659	0.02678	0.02708	-1.538	0.02609
-1.584	0.02625	0.03009	0.02722	0.02624	0.02718	0.02531	0.02738	-1.534	0.02782
-1.58	0.02556	0.02839	0.02643	0.02702	0.02708	0.02619	0.02629	-1.53	0.02791
-1.576	0.02713	0.02949	0.02722	0.02663	0.02669	0.02717	0.02521	-1.526	0.02762
-1.572	0.02654	0.03079	0.02702	0.02712	0.02483	0.02629	0.02422	-1.522	0.0282
-1.568	0.02497	0.02939	0.02702	0.02487	0.02591	0.02805	0.02806	-1.518	0.02887
-1.564	0.02654	0.02659	0.02949	0.02771	0.02443	0.02785	0.02767	-1.514	0.02714
-1.56	0.02635	0.03159	0.02702	0.02722	0.02571	0.02551	0.02501	-1.51	0.02839
-1.556	0.02576	0.03059	0.02702	0.02791	0.02591	0.02727	0.02688	-1.506	0.02724
-1.552	0.02507	0.02869	0.02584	0.02791	0.02767	0.026	0.0256	-1.502	0.02657
-1.548	0.02645	0.02649	0.02525	0.02673	0.02689	0.02619	0.02866	-1.498	0.02676
-1.544	0.02664	0.02839	0.02959	0.02595	0.02718	0.02697	0.02521	-1.494	0.02676
-1.54	0.02536	0.02649	0.02811	0.02761	0.02669	0.02522	0.0259	-1.49	0.02714
-1.536	0.02468	0.02719	0.02673	0.02947	0.02365	0.02609	0.02846	-1.486	0.02638
-1.532	0.02694	0.02899	0.02663	0.02693	0.02581	0.02502	0.02678	-1.482	0.02686
-1.528	0.029	0.02959	0.02643	0.02536	0.02689	0.02776	0.0258	-1.478	0.02753
-1.524	0.02497	0.02839	0.02811	0.02888	0.02571	0.02658	0.02738	-1.474	0.02753
-1.52	0.02812	0.02539	0.02722	0.02575	0.02728	0.02688	0.02659	-1.47	0.02705
-1.516	0.02517	0.03059	0.02574	0.02771	0.02453	0.02932	0.02659	-1.466	0.02686
-1.512	0.02713	0.03069	0.02604	0.02702	0.02522	0.02942	0.02797	-1.462	0.02887
-1.508	0.02674	0.03019	0.02801	0.02653	0.02689	0.02561	0.0257	-1.458	0.02801
-1.504	0.02487	0.02889	0.02761	0.02742	0.0263	0.02864	0.0257	-1.454	0.02791
-1.5	0.02635	0.02809	0.02742	0.02477	0.02473	0.02639	0.02836	-1.45	0.02714
-1.496	0.02772	0.03159	0.02781	0.02507	0.02718	0.02688	0.0261	-1.446	0.02638
-1.492	0.02625	0.02829	0.0288	0.02722	0.026	0.02824	0.02669	-1.442	0.02724
-1.488	0.02517	0.02959	0.02564	0.02614	0.02895	0.02961	0.02639	-1.438	0.02868
-1.484	0.02733	0.02929	0.02751	0.02751	0.0262	0.02619	0.02787	-1.434	0.02762
-1.48	0.02595	0.02889	0.02791	0.02742	0.02728	0.02776	0.02777	-1.43	0.02782
-1.476	0.02694	0.03169	0.0289	0.02595	0.02738	0.02766	0.0257	-1.426	0.02638
-1.472	0.02664	0.03279	0.02959	0.02546	0.02453	0.0257	0.02678	-1.422	0.02849
-1.468	0.02566	0.02749	0.02909	0.02712	0.02492	0.02844	0.0258	-1.418	0.02686
-1.464	0.02625	0.02599	0.02673	0.02898	0.02679	0.02727	0.02649	-1.414	0.02782
-1.46	0.02684	0.02799	0.02682	0.0283	0.02718	0.02776	0.02866	-1.41	0.02705
-1.456	0.02694	0.02649	0.02791	0.02663	0.02571	0.02404	0.02639	-1.406	0.02599
-1.452	0.02792	0.03099	0.02712	0.02614	0.02394	0.02658	0.02541	-1.402	0.02686
-1.448	0.02586	0.02869	0.0285	0.02565	0.02738	0.02522	0.02698	-1.398	0.02743
-1.444	0.02576	0.03249	0.0283	0.02644	0.02836	0.02727	0.0261	-1.394	0.02676
-1.44	0.02831	0.02859	0.0285	0.02879	0.02708	0.026	0.02767	-1.39	0.0282
-1.436	0.02458	0.02689	0.02673	0.02507	0.02551	0.02639	0.02649	-1.386	0.0282
-1.432	0.02635	0.02869	0.02801	0.02947	0.02679	0.026	0.02639	-1.382	0.02849
-1.428	0.02586	0.02859	0.02771	0.02565	0.02591	0.02864	0.02797	-1.378	0.02724
-1.424	0.02576	0.02889	0.02574	0.02702	0.0263	0.02737	0.026	-1.374	0.02714
-1.42	0.02546	0.02789	0.02801	0.02869	0.02492	0.02502	0.02747	-1.37	0.02801
-1.416	0.02772	0.03179	0.02702	0.02947	0.02659	0.02609	0.02639	-1.366	0.02762
-1.412	0.02664	0.02819	0.02682	0.02536	0.02698	0.0257	0.02501	-1.362	0.02772
-1.408	0.02546	0.02979	0.02673	0.02869	0.02679	0.02766	0.02649	-1.358	0.02714
-1.404	0.02762	0.02639	0.0285	0.02663	0.02532	0.02639	0.02688	-1.354	0.02714
-1.4	0.02536	0.02709	0.0285	0.02742	0.0263	0.02619	0.0258	-1.35	0.02906
-1.396	0.02409	0.02539	0.02751	0.02487	0.0261	0.026	0.02619	-1.346	0.02695
-1.392	0.02713	0.03039	0.02801	0.02546	0.02738	0.02541	0.02659	-1.342	0.02666
-1.388	0.02497	0.02909	0.02653	0.02634	0.02836	0.02668	0.026	-1.338	0.02714
-1.384	0.02812	0.02909	0.02446	0.02693	0.02463	0.0259	0.02875	-1.334	0.02695
-1.38	0.02576	0.02699	0.0288	0.02859	0.02787	0.02903	0.02738	-1.33	0.02724
-1.376	0.02664	0.02579	0.02722	0.02644	0.02855	0.02531	0.0259	-1.326	0.02762
-1.372	0.02625	0.02929	0.02909	0.02516	0.02679	0.02629	0.02659	-1.322	0.02734
-1.368	0.023	0.02709	0.02682	0.02458	0.02424	0.02854	0.0258	-1.318	0.02686
-1.364	0.02379	0.02949	0.02781	0.02702	0.02924	0.02707	0.0256	-1.314	0.02753
-1.36	0.02546	0.02819	0.02604	0.0282	0.0262	0.02678	0.02925	-1.31	0.02705
-1.356	0.02517	0.02929	0.02643	0.02722	0.02532	0.02668	0.0259	-1.306	0.02801
-1.352	0.02595	0.02619	0.02722	0.02536	0.02757	0.02844	0.0256	-1.302	0.02743
-1.348	0.02645	0.02889	0.02761	0.02751	0.02541	0.02678	0.02511	-1.298	0.02839
-1.344	0.02458	0.02999	0.02801	0.02526	0.02748	0.02707	0.02659	-1.294	0.02705
-1.34	0.02556	0.02969	0.02712	0.02742	0.0261	0.02463	0.02501	-1.29	0.02647
-1.336	0.02428	0.02699	0.03067	0.02565	0.0264	0.02795	0.02767	-1.286	0.02724
-1.332	0.02782	0.02739	0.02594	0.02556	0.02757	0.02834	0.02826	-1.282	0.02782
-1.328	0.02654	0.02939	0.02584	0.02957	0.02551	0.02727	0.0259	-1.278	0.0282
-1.324	0.02497	0.02869	0.02584	0.02683	0.02806	0.02639	0.02718	-1.274	0.02791
-1.32	0.02458	0.02909	0.02811	0.02663	0.02669	0.02609	0.02659	-1.27	0.02791
-1.316	0.02713	0.03019	0.02515	0.02673	0.02669	0.02492	0.0257	-1.266	0.02714
-1.312	0.02605	0.02929	0.02653	0.02722	0.02738	0.02639	0.026	-1.262	0.0282
-1.308	0.02625	0.02729	0.02643	0.02605	0.0262	0.02668	0.02698	-1.258	0.02791
-1.304	0.02566	0.02599	0.02653	0.0284	0.02669	0.02717	0.02482	-1.254	0.02743
-1.3	0.02556	0.02739	0.02811	0.03035	0.02571	0.0257	0.02698	-1.25	0.02666
-1.296	0.02586	0.02799	0.02663	0.02585	0.02679	0.0257	0.02747	-1.246	0.02772
-1.292	0.02556	0.02739	0.0284	0.02771	0.02698	0.02756	0.02629	-1.242	0.02753
-1.288	0.02595	0.02529	0.02426	0.02634	0.02748	0.02756	0.0258	-1.238	0.0282
-1.284	0.02536	0.03279	0.02613	0.02732	0.0262	0.0258	0.02777	-1.234	0.02714
-1.28	0.02723	0.03039	0.02544	0.028	0.02394	0.02551	0.02688	-1.23	0.0282
-1.276	0.02625	0.02779	0.02604	0.02781	0.02738	0.02531	0.02639	-1.226	0.02724
-1.272	0.02812	0.03209	0.02968	0.02546	0.02885	0.02619	0.02442	-1.222	0.02791
-1.268	0.02802	0.02959	0.02929	0.02546	0.02591	0.02873	0.026	-1.218	0.02801
-1.264	0.02497	0.03009	0.02751	0.0284	0.02561	0.02531	0.02875	-1.214	0.0281
-1.26	0.02418	0.02949	0.02791	0.03084	0.0262	0.026	0.02767	-1.21	0.02762
-1.256	0.02615	0.0243	0.02544	0.02693	0.02679	0.02893	0.02964	-1.206	0.02858
-1.252	0.02418	0.02649	0.02564	0.0282	0.02571	0.02688	0.0259	-1.202	0.02666
-1.248	0.02851	0.02959	0.02998	0.02742	0.02748	0.02922	0.02698	-1.198	0.02772
-1.244	0.02713	0.02809	0.02751	0.02771	0.02434	0.02639	0.02511	-1.194	0.02868
-1.24	0.02595	0.02659	0.02732	0.02751	0.0262	0.02727	0.0261	-1.19	0.02743
-1.236	0.02595	0.02939	0.02959	0.02693	0.02257	0.02873	0.02767	-1.186	0.02753
-1.232	0.02369	0.03059	0.02633	0.02605	0.02806	0.02688	0.02678	-1.182	0.02849
-1.228	0.02802	0.02799	0.03067	0.02644	0.02689	0.02668	0.026	-1.178	0.02829
-1.224	0.029	0.02889	0.02949	0.02605	0.02806	0.02785	0.02738	-1.174	0.02724
-1.22	0.02645	0.03049	0.02732	0.02712	0.02591	0.02776	0.02846	-1.17	0.02724
-1.216	0.02418	0.0247	0.02821	0.02556	0.0264	0.02834	0.02659	-1.166	0.02695
-1.212	0.02448	0.02899	0.02505	0.02644	0.0263	0.026	0.02649	-1.162	0.02686
-1.208	0.02703	0.03189	0.02761	0.02712	0.02551	0.02658	0.02531	-1.158	0.02858
-1.204	0.02576	0.02809	0.02811	0.02536	0.0261	0.02737	0.02797	-1.154	0.02734
-1.2	0.02369	0.03099	0.0287	0.02438	0.02424	0.02678	0.0256	-1.15	0.02849
-1.196	0.02517	0.02649	0.03107	0.02663	0.02698	0.02688	0.02669	-1.146	0.02724
-1.192	0.02674	0.03129	0.02949	0.02732	0.02443	0.02522	0.02806	-1.142	0.0282
-1.188	0.02812	0.03119	0.02791	0.02653	0.02532	0.02776	0.02757	-1.138	0.02829
-1.184	0.02635	0.03109	0.02653	0.02791	0.02522	0.02697	0.02698	-1.134	0.02714
-1.18	0.02713	0.02739	0.02732	0.02732	0.02551	0.02961	0.02698	-1.13	0.02743
-1.176	0.02409	0.02949	0.0284	0.02859	0.02532	0.02795	0.02816	-1.126	0.02666
-1.172	0.02733	0.02869	0.02712	0.028	0.02689	0.02697	0.02688	-1.122	0.02753
-1.168	0.02468	0.02849	0.02771	0.02526	0.02541	0.02551	0.02491	-1.118	0.02762
-1.164	0.0233	0.02789	0.02673	0.02908	0.02816	0.02492	0.02688	-1.114	0.02782
-1.16	0.0292	0.02669	0.0289	0.02614	0.0264	0.02453	0.0261	-1.11	0.02657
-1.156	0.02566	0.02899	0.02751	0.02683	0.02718	0.026	0.02659	-1.106	0.02686
-1.152	0.02546	0.02989	0.02613	0.02771	0.02757	0.02658	0.02678	-1.102	0.02714
-1.148	0.02654	0.03009	0.02633	0.02742	0.02541	0.0257	0.02531	-1.098	0.02724
-1.144	0.0289	0.02889	0.02396	0.02575	0.02806	0.02688	0.02678	-1.094	0.02714
-1.14	0.02586	0.02829	0.02515	0.02624	0.02571	0.02629	0.02688	-1.09	0.02676
-1.136	0.02694	0.02519	0.0287	0.02624	0.026	0.02688	0.02678	-1.086	0.02686
-1.132	0.02497	0.02859	0.02505	0.02497	0.02532	0.02795	0.02669	-1.082	0.02666
-1.128	0.02713	0.03059	0.02643	0.02937	0.02306	0.0258	0.026	-1.078	0.02762
-1.124	0.02674	0.02929	0.02761	0.02614	0.02571	0.0258	0.02669	-1.074	0.02714
-1.12	0.02418	0.02789	0.02673	0.02673	0.02541	0.02746	0.02541	-1.07	0.02734
-1.116	0.02654	0.02919	0.02988	0.02673	0.0262	0.02756	0.02816	-1.066	0.02676
-1.112	0.02812	0.02909	0.02633	0.02732	0.02806	0.0259	0.02531	-1.062	0.02734
-1.108	0.02605	0.02719	0.02673	0.02683	0.02561	0.02561	0.026	-1.058	0.02782
-1.104	0.02487	0.02759	0.02742	0.02644	0.0263	0.026	0.02757	-1.054	0.02772
-1.1	0.02536	0.02709	0.02702	0.02849	0.02532	0.02541	0.02659	-1.05	0.02782
-1.096	0.02694	0.03019	0.0289	0.02585	0.02698	0.02707	0.02491	-1.046	0.02676
-1.092	0.02566	0.02689	0.02653	0.02507	0.02414	0.02609	0.02462	-1.042	0.02705
-1.088	0.02497	0.02629	0.02604	0.02673	0.026	0.02844	0.02787	-1.038	0.02724
-1.084	0.02468	0.02789	0.02653	0.02595	0.02718	0.02844	0.02629	-1.034	0.02829
-1.08	0.02654	0.03169	0.0289	0.02556	0.02944	0.02756	0.02875	-1.03	0.02801
-1.076	0.02802	0.03009	0.02692	0.02967	0.02424	0.02795	0.02767	-1.026	0.02724
-1.072	0.02645	0.02679	0.02692	0.02556	0.02424	0.02785	0.02728	-1.022	0.02743
-1.068	0.02694	0.0236	0.02604	0.02575	0.02532	0.02609	0.02629	-1.018	0.02743
-1.064	0.02674	0.02959	0.02278	0.02732	0.02806	0.02776	0.02629	-1.014	0.02772
-1.06	0.02359	0.02999	0.02633	0.02781	0.02541	0.02649	0.02738	-1.01	0.02599
-1.056	0.02674	0.02739	0.02594	0.02742	0.0264	0.0257	0.02629	-1.006	0.02858
-1.052	0.02733	0.02949	0.02682	0.02673	0.02738	0.02609	0.0261	-1.002	0.02734
-1.048	0.02743	0.02989	0.02712	0.03016	0.0263	0.02609	0.02688	-0.998	0.02638
-1.044	0.02821	0.02679	0.0283	0.02879	0.02434	0.0257	0.0259	-0.994	0.02753
-1.04	0.02664	0.02829	0.02811	0.02771	0.02453	0.02512	0.02777	-0.99	0.02647
-1.036	0.02566	0.02749	0.02722	0.02624	0.02502	0.0258	0.0256	-0.986	0.02686
-1.032	0.02556	0.03059	0.0284	0.02898	0.02748	0.02717	0.02806	-0.982	0.0281
-1.028	0.02458	0.03019	0.02673	0.02761	0.02728	0.02609	0.02422	-0.978	0.03012
-1.024	0.02487	0.02769	0.02801	0.02693	0.02738	0.02473	0.02639	-0.974	0.0259
-1.02	0.02605	0.02639	0.02623	0.02693	0.02836	0.02678	0.02728	-0.97	0.02782
-1.016	0.02743	0.02809	0.02722	0.02673	0.02561	0.02551	0.02718	-0.966	0.02714
-1.012	0.02487	0.03019	0.02357	0.02712	0.02561	0.02678	0.02491	-0.962	0.02628
-1.008	0.02546	0.02649	0.02653	0.02742	0.02365	0.02824	0.02806	-0.958	0.02686
-1.004	0.02723	0.02969	0.02554	0.03026	0.02738	0.02629	0.02885	-0.954	0.02705
-1	0.02762	0.02789	0.02919	0.02487	0.02748	0.02561	0.02797	-0.95	0.02705
-0.996	0.02674	0.02999	0.03008	0.02673	0.02689	0.02746	0.02669	-0.946	0.02743
-0.992	0.02713	0.02609	0.02722	0.02742	0.02571	0.02971	0.0257	-0.942	0.02714
-0.988	0.02772	0.02769	0.02929	0.02634	0.02581	0.0257	0.02541	-0.938	0.02618
-0.984	0.02379	0.02869	0.02643	0.02986	0.02728	0.02639	0.02629	-0.934	0.02782
-0.98	0.02487	0.02919	0.02781	0.02546	0.02914	0.02707	0.02767	-0.93	0.02676
-0.976	0.02448	0.02949	0.02692	0.02732	0.02591	0.02727	0.02816	-0.926	0.02849
-0.972	0.02438	0.03189	0.02436	0.02761	0.02836	0.02824	0.02747	-0.922	0.02801
-0.968	0.02645	0.02849	0.02623	0.02653	0.02453	0.02697	0.02836	-0.918	0.02743
-0.964	0.02733	0.02699	0.02821	0.02869	0.02649	0.02795	0.02629	-0.914	0.02734
-0.96	0.02576	0.02739	0.02781	0.02761	0.02718	0.02551	0.0258	-0.91	0.02791
-0.956	0.02527	0.03049	0.02899	0.02732	0.02512	0.02903	0.02806	-0.906	0.02839
-0.952	0.02782	0.03029	0.02643	0.02791	0.02541	0.02952	0.02797	-0.902	0.02551
-0.948	0.02556	0.03429	0.02791	0.02722	0.02767	0.02756	0.02757	-0.898	0.02657
-0.944	0.02684	0.02849	0.0283	0.02614	0.02846	0.02697	0.02383	-0.894	0.02782
-0.94	0.0288	0.02869	0.02761	0.02722	0.02483	0.02766	0.02678	-0.89	0.02791
-0.936	0.02291	0.03229	0.02761	0.02644	0.0264	0.02776	0.02511	-0.886	0.02868
-0.932	0.02458	0.02919	0.02623	0.02791	0.02669	0.02688	0.02383	-0.882	0.02753
-0.928	0.02468	0.03289	0.02633	0.02526	0.02551	0.02854	0.02649	-0.878	0.02801
-0.924	0.02399	0.02619	0.02613	0.02565	0.0262	0.02883	0.02757	-0.874	0.02839
-0.92	0.02527	0.02969	0.0286	0.02751	0.02689	0.02756	0.02531	-0.87	0.02666
-0.916	0.02635	0.02829	0.02436	0.03065	0.02679	0.02766	0.02462	-0.866	0.02762
-0.912	0.02566	0.02779	0.0284	0.02556	0.02797	0.02502	0.0255	-0.862	0.02858
-0.908	0.02684	0.03019	0.02712	0.02693	0.0263	0.02824	0.02521	-0.858	0.02734
-0.904	0.02527	0.02819	0.0285	0.02409	0.0262	0.02805	0.02531	-0.854	0.02762
-0.9	0.02762	0.02619	0.02594	0.02507	0.02463	0.02609	0.02511	-0.85	0.02714
-0.896	0.02753	0.03049	0.02781	0.02712	0.0262	0.02551	0.02816	-0.846	0.02686
-0.892	0.02792	0.02679	0.02761	0.02556	0.02532	0.0258	0.02797	-0.842	0.02657
-0.888	0.02664	0.02809	0.02722	0.02634	0.02659	0.0258	0.02678	-0.838	0.02887
-0.884	0.02497	0.02949	0.0288	0.02634	0.0263	0.02473	0.02738	-0.834	0.02705
-0.88	0.02458	0.03339	0.0285	0.02595	0.0263	0.0257	0.02541	-0.83	0.02686
-0.876	0.02674	0.03089	0.02899	0.02771	0.02689	0.02707	0.02639	-0.826	0.02734
-0.872	0.02399	0.02939	0.02594	0.02585	0.02728	0.026	0.0259	-0.822	0.02743
-0.868	0.02694	0.03089	0.02761	0.02742	0.02551	0.0258	0.02718	-0.818	0.02877
-0.864	0.02723	0.03089	0.02712	0.0237	0.02659	0.02688	0.0255	-0.814	0.0282
-0.86	0.02517	0.02879	0.02505	0.02693	0.02836	0.02609	0.02629	-0.81	0.02695
-0.856	0.02733	0.02549	0.02742	0.02996	0.02679	0.02707	0.0257	-0.806	0.02829
-0.852	0.02487	0.03319	0.03067	0.02947	0.02551	0.02668	0.02669	-0.802	0.0282
-0.848	0.02546	0.02999	0.02682	0.02575	0.02492	0.02492	0.02708	-0.798	0.02609
-0.844	0.02703	0.03009	0.02682	0.02859	0.02669	0.02649	0.0258	-0.794	0.02753
-0.84	0.02753	0.03059	0.02978	0.02683	0.02895	0.02834	0.02688	-0.79	0.02801
-0.836	0.02605	0.02919	0.02811	0.02663	0.02708	0.02932	0.02875	-0.786	0.02753
-0.832	0.02517	0.02939	0.02653	0.0284	0.02522	0.02697	0.02915	-0.782	0.02724
-0.828	0.02615	0.02889	0.02801	0.02781	0.02453	0.02922	0.02718	-0.778	0.02906
-0.824	0.02605	0.02869	0.02732	0.02781	0.02865	0.02678	0.0261	-0.774	0.02714
-0.82	0.02772	0.02579	0.02771	0.02702	0.02443	0.02649	0.02787	-0.77	0.02762
-0.816	0.02753	0.02839	0.02732	0.02458	0.02669	0.02688	0.02738	-0.766	0.02753
-0.812	0.02517	0.02989	0.02495	0.02722	0.0262	0.02668	0.02482	-0.762	0.02801
-0.808	0.02694	0.02789	0.02682	0.02761	0.02375	0.02756	0.02836	-0.758	0.02753
-0.804	0.02487	0.02719	0.02535	0.02595	0.02895	0.026	0.02531	-0.754	0.02724
-0.8	0.02497	0.03049	0.02742	0.02888	0.02532	0.02443	0.0256	-0.75	0.02705
-0.796	0.02576	0.02949	0.02781	0.02487	0.0263	0.02639	0.02797	-0.746	0.02734
-0.792	0.02458	0.02909	0.02653	0.02683	0.0262	0.02717	0.02728	-0.742	0.02666
-0.788	0.02615	0.02999	0.02732	0.02996	0.02875	0.02766	0.02629	-0.738	0.02829
-0.784	0.02595	0.02729	0.02712	0.02683	0.02748	0.02766	0.026	-0.734	0.02638
-0.78	0.02615	0.02849	0.02732	0.02605	0.02551	0.02766	0.0255	-0.73	0.02657
-0.776	0.02664	0.02859	0.0286	0.02526	0.02649	0.02766	0.02531	-0.726	0.02657
-0.772	0.02438	0.02899	0.02751	0.02683	0.02561	0.02649	0.0256	-0.722	0.02743
-0.768	0.02694	0.02839	0.02673	0.02673	0.02561	0.02629	0.02698	-0.718	0.02897
-0.764	0.02615	0.03019	0.02574	0.02634	0.02757	0.02815	0.02806	-0.714	0.0281
-0.76	0.02517	0.02899	0.02742	0.02859	0.02826	0.02785	0.0255	-0.71	0.02609
-0.756	0.02723	0.02879	0.02959	0.02693	0.02698	0.02629	0.02728	-0.706	0.02801
-0.752	0.02792	0.02799	0.02811	0.02908	0.02551	0.02668	0.02866	-0.702	0.02734
-0.748	0.02605	0.03079	0.02821	0.02761	0.02885	0.02746	0.02639	-0.698	0.02743
-0.744	0.02399	0.02829	0.02801	0.02771	0.02434	0.02864	0.02787	-0.694	0.02705
-0.74	0.02615	0.02569	0.02682	0.02761	0.02757	0.02834	0.02787	-0.69	0.02714
-0.736	0.02556	0.02989	0.02909	0.02732	0.02512	0.02776	0.0255	-0.686	0.02753
-0.732	0.02241	0.02709	0.02761	0.02761	0.02669	0.02756	0.02669	-0.682	0.02666
-0.728	0.02792	0.02879	0.02347	0.02712	0.0261	0.02668	0.02491	-0.678	0.0282
-0.724	0.02694	0.02659	0.02811	0.02653	0.02571	0.02707	0.03092	-0.674	0.02791
-0.72	0.02586	0.02949	0.0287	0.02634	0.0261	0.02482	0.02462	-0.67	0.02753
-0.716	0.02379	0.02859	0.02712	0.02546	0.02787	0.02834	0.02797	-0.666	0.02762
-0.712	0.02831	0.03079	0.0287	0.02556	0.02424	0.02531	0.0255	-0.662	0.02753
-0.708	0.02468	0.02919	0.02643	0.02546	0.02512	0.0258	0.02669	-0.658	0.02801
-0.704	0.02468	0.03139	0.0289	0.02614	0.02698	0.0259	0.02806	-0.654	0.0282
-0.7	0.02645	0.02939	0.02899	0.02849	0.02649	0.0258	0.02511	-0.65	0.02791
-0.696	0.02635	0.02979	0.02761	0.02722	0.02316	0.02834	0.02462	-0.646	0.02839
-0.692	0.02527	0.02759	0.02771	0.02879	0.02571	0.02737	0.02688	-0.642	0.02686
-0.688	0.02625	0.02729	0.0283	0.028	0.02512	0.026	0.02649	-0.638	0.02868
-0.684	0.02762	0.02529	0.02811	0.02742	0.02679	0.02639	0.02787	-0.634	0.02772
-0.68	0.02645	0.02709	0.02643	0.0281	0.02718	0.02668	0.02472	-0.63	0.02676
-0.676	0.02713	0.02679	0.02712	0.02614	0.02561	0.02834	0.02806	-0.626	0.02753
-0.672	0.02477	0.03129	0.02663	0.03016	0.0262	0.02658	0.02541	-0.622	0.02839
-0.668	0.02517	0.02539	0.02909	0.03006	0.0262	0.02873	0.02462	-0.618	0.02686
-0.664	0.02605	0.02889	0.02959	0.02879	0.02777	0.02795	0.02826	-0.614	0.02628
-0.66	0.02448	0.03219	0.02801	0.02722	0.0263	0.02688	0.02797	-0.61	0.0282
-0.656	0.02674	0.03129	0.02633	0.02585	0.02571	0.02463	0.02698	-0.606	0.02676
-0.652	0.02703	0.02799	0.02929	0.02693	0.02698	0.02746	0.02885	-0.602	0.02714
-0.648	0.02684	0.02779	0.02682	0.02751	0.02914	0.02619	0.0259	-0.598	0.02695
-0.644	0.02527	0.02769	0.02584	0.0282	0.02512	0.02629	0.02639	-0.594	0.02628
-0.64	0.02654	0.02789	0.0289	0.02947	0.02463	0.02815	0.0255	-0.59	0.02734
-0.636	0.02723	0.03049	0.02732	0.02712	0.0261	0.0258	0.0257	-0.586	0.02743
-0.632	0.02517	0.02779	0.0285	0.02693	0.02767	0.0257	0.02718	-0.582	0.02849
-0.628	0.02487	0.02889	0.02613	0.02732	0.02816	0.02785	0.02797	-0.578	0.02906
-0.624	0.02635	0.02809	0.02673	0.02575	0.02748	0.02854	0.0257	-0.574	0.0281
-0.62	0.02576	0.02909	0.02584	0.02751	0.02748	0.02854	0.026	-0.57	0.02772
-0.616	0.02664	0.02749	0.02692	0.02624	0.0261	0.02932	0.02531	-0.566	0.02638
-0.612	0.02586	0.02939	0.02761	0.02702	0.02571	0.02346	0.02777	-0.562	0.02743
-0.608	0.02615	0.02969	0.02682	0.02761	0.02669	0.02912	0.02413	-0.558	0.02772
-0.604	0.02703	0.02899	0.02998	0.02761	0.02767	0.02766	0.02511	-0.554	0.02714
-0.6	0.02792	0.0248	0.02485	0.02908	0.026	0.02785	0.0258	-0.55	0.02762
-0.596	0.02654	0.02999	0.02821	0.028	0.02492	0.02707	0.026	-0.546	0.02762
-0.592	0.0289	0.02829	0.02742	0.028	0.02865	0.02717	0.02373	-0.542	0.02724
-0.588	0.02536	0.02859	0.02761	0.02742	0.0264	0.02658	0.0261	-0.538	0.02753
-0.584	0.02743	0.02599	0.02821	0.02693	0.02463	0.02658	0.02413	-0.534	0.02801
-0.58	0.02674	0.02799	0.02613	0.02683	0.0263	0.02697	0.02738	-0.53	0.02772
-0.576	0.02369	0.02669	0.0283	0.02585	0.0261	0.02482	0.02718	-0.526	0.02782
-0.572	0.02586	0.03009	0.02673	0.02722	0.0263	0.02609	0.02925	-0.522	0.02734
-0.568	0.02615	0.02999	0.02623	0.02536	0.02914	0.02873	0.02639	-0.518	0.02916
-0.564	0.02458	0.02789	0.02653	0.02702	0.02365	0.02668	0.02649	-0.514	0.02829
-0.56	0.02723	0.02919	0.02702	0.02624	0.02708	0.02414	0.02639	-0.51	0.02657
-0.556	0.02576	0.03049	0.02712	0.02516	0.02492	0.02795	0.0257	-0.506	0.02695
-0.552	0.02605	0.02719	0.02801	0.02928	0.02453	0.02678	0.02619	-0.502	0.0281
-0.548	0.02517	0.03159	0.02564	0.02536	0.02708	0.02756	0.02629	-0.498	0.02935
-0.544	0.02566	0.02559	0.0287	0.02849	0.026	0.02619	0.02619	-0.494	0.02839
-0.54	0.02654	0.02969	0.02771	0.02575	0.02473	0.02541	0.0256	-0.49	0.02666
-0.536	0.02448	0.03019	0.02604	0.02585	0.02797	0.02805	0.02482	-0.486	0.02772
-0.532	0.02664	0.02559	0.02485	0.02702	0.02777	0.02737	0.02787	-0.482	0.02762
-0.528	0.02576	0.03079	0.0283	0.02536	0.02738	0.0259	0.0256	-0.478	0.02791
-0.524	0.02753	0.02929	0.02663	0.02702	0.02532	0.02815	0.02649	-0.474	0.0281
-0.52	0.02625	0.02669	0.02682	0.02565	0.02689	0.02746	0.02344	-0.47	0.02743
-0.516	0.02753	0.02999	0.03067	0.02634	0.02689	0.02854	0.0258	-0.466	0.02801
-0.512	0.02645	0.02889	0.02702	0.02653	0.02649	0.02619	0.02718	-0.462	0.02724
-0.508	0.02841	0.02769	0.02742	0.02849	0.02649	0.02795	0.02531	-0.458	0.02734
-0.504	0.02703	0.02939	0.02791	0.02663	0.02463	0.02697	0.02442	-0.454	0.02772
-0.5	0.02576	0.03239	0.02554	0.02546	0.02708	0.02609	0.02856	-0.45	0.02714
-0.496	0.02733	0.02929	0.02722	0.02536	0.02669	0.02824	0.0261	-0.446	0.02772
-0.492	0.02645	0.02689	0.0286	0.0284	0.02748	0.02492	0.026	-0.442	0.02686
-0.488	0.02674	0.02999	0.02909	0.02693	0.03032	0.02473	0.0256	-0.438	0.02753
-0.484	0.02409	0.02959	0.02426	0.02791	0.02895	0.02541	0.0257	-0.434	0.02666
-0.48	0.02664	0.02979	0.02929	0.02888	0.02532	0.02688	0.02708	-0.43	0.02772
-0.476	0.029	0.02939	0.02761	0.02908	0.02649	0.02678	0.02767	-0.426	0.02753
-0.472	0.02645	0.02969	0.02811	0.02732	0.026	0.02541	0.02649	-0.422	0.02503
-0.468	0.02556	0.02919	0.0286	0.02732	0.02581	0.0257	0.02708	-0.418	0.02657
-0.464	0.02566	0.03119	0.02722	0.02791	0.02728	0.02522	0.02678	-0.414	0.02638
-0.46	0.02556	0.03119	0.02604	0.0283	0.0263	0.02727	0.0257	-0.41	0.02791
-0.456	0.02635	0.02639	0.02623	0.02771	0.02591	0.02609	0.0256	-0.406	0.02772
-0.452	0.02458	0.02729	0.02544	0.02742	0.02522	0.02668	0.026	-0.402	0.02801
-0.448	0.02241	0.02899	0.02821	0.0283	0.02551	0.02756	0.02718	-0.398	0.02782
-0.444	0.02674	0.02679	0.02751	0.02536	0.02532	0.02971	0.02826	-0.394	0.02782
-0.44	0.029	0.02899	0.02692	0.02653	0.02649	0.02688	0.02373	-0.39	0.02801
-0.436	0.02507	0.02599	0.02801	0.0281	0.02591	0.02776	0.02531	-0.386	0.02849
-0.432	0.02635	0.02869	0.02761	0.02742	0.02679	0.02443	0.02629	-0.382	0.02638
-0.428	0.02487	0.02939	0.02544	0.02595	0.0263	0.0257	0.0261	-0.378	0.02772
-0.424	0.02576	0.02639	0.02722	0.02693	0.02581	0.02932	0.02432	-0.374	0.02676
-0.42	0.02458	0.02939	0.0283	0.02849	0.02718	0.02629	0.02521	-0.37	0.02743
-0.416	0.02507	0.03189	0.02771	0.02722	0.02453	0.02697	0.02787	-0.366	0.02724
-0.412	0.02517	0.02989	0.02623	0.02634	0.02689	0.02981	0.026	-0.362	0.02628
-0.408	0.02409	0.03149	0.02722	0.02673	0.02581	0.02717	0.02767	-0.358	0.02686
-0.404	0.02438	0.02779	0.0286	0.02742	0.02689	0.02795	0.026	-0.354	0.02657
-0.4	0.02507	0.03129	0.0284	0.02409	0.02532	0.02815	0.0258	-0.35	0.02801
-0.396	0.02536	0.02779	0.02751	0.02565	0.02905	0.02824	0.0257	-0.346	0.02839
-0.392	0.02556	0.02789	0.02653	0.02791	0.02669	0.02629	0.02718	-0.342	0.02647
-0.388	0.02723	0.03049	0.02653	0.02702	0.02532	0.02619	0.02787	-0.338	0.02743
-0.384	0.02635	0.02609	0.02643	0.02644	0.02473	0.02619	0.02383	-0.334	0.02753
-0.38	0.02831	0.02819	0.02436	0.02712	0.02561	0.02482	0.02747	-0.33	0.02666
-0.376	0.02762	0.02969	0.02998	0.028	0.0264	0.02707	0.02511	-0.326	0.02599
-0.372	0.02654	0.02819	0.02692	0.02585	0.02748	0.02658	0.026	-0.322	0.02734
-0.368	0.02527	0.02989	0.02584	0.02614	0.02473	0.02473	0.0257	-0.318	0.02647
-0.364	0.02792	0.02799	0.02544	0.02536	0.02424	0.02746	0.02482	-0.314	0.02628
-0.36	0.02684	0.02849	0.02544	0.02653	0.02532	0.02883	0.02619	-0.31	0.02734
-0.356	0.02507	0.02889	0.02722	0.02438	0.02502	0.02776	0.026	-0.306	0.02676
-0.352	0.02556	0.02939	0.02535	0.02556	0.02757	0.02746	0.02846	-0.302	0.02686
-0.348	0.02615	0.02899	0.02801	0.02546	0.02502	0.02717	0.02826	-0.298	0.02762
-0.344	0.02664	0.03049	0.0283	0.02575	0.02404	0.0259	0.0257	-0.294	0.02714
-0.34	0.02527	0.02919	0.02742	0.02947	0.02483	0.02649	0.0258	-0.29	0.02638
-0.336	0.02713	0.02759	0.02416	0.02673	0.02522	0.02717	0.02639	-0.286	0.02849
-0.332	0.02586	0.02979	0.02899	0.02653	0.02698	0.02609	0.02659	-0.282	0.02599
-0.328	0.02576	0.02879	0.02692	0.02516	0.0264	0.02746	0.02826	-0.278	0.02724
-0.324	0.02586	0.03189	0.03097	0.02585	0.02443	0.02756	0.02678	-0.274	0.02724
-0.32	0.02782	0.02889	0.02781	0.02634	0.02522	0.02922	0.02462	-0.27	0.02782
-0.316	0.02812	0.02799	0.02722	0.0281	0.02581	0.02561	0.02669	-0.266	0.02647
-0.312	0.02645	0.02989	0.02525	0.02791	0.02738	0.02805	0.02649	-0.262	0.02782
-0.308	0.02576	0.02899	0.02771	0.02585	0.02473	0.02609	0.026	-0.258	0.02647
-0.304	0.02576	0.02769	0.02821	0.0284	0.02522	0.02658	0.02521	-0.254	0.02724
-0.3	0.02487	0.02889	0.02426	0.02683	0.0262	0.02619	0.02678	-0.25	0.0259
-0.296	0.02576	0.02869	0.02564	0.02781	0.026	0.02443	0.026	-0.246	0.02686
-0.292	0.02428	0.02719	0.02535	0.02458	0.026	0.02649	0.02777	-0.242	0.02791
-0.288	0.02468	0.02929	0.02821	0.02673	0.02659	0.02619	0.02491	-0.238	0.02657
-0.284	0.02527	0.02919	0.0283	0.028	0.026	0.02942	0.02659	-0.234	0.02686
-0.28	0.02399	0.02739	0.02761	0.02448	0.02708	0.02795	0.02728	-0.23	0.02801
-0.276	0.02792	0.02759	0.0289	0.02399	0.026	0.02678	0.02708	-0.226	0.02734
-0.272	0.02654	0.03219	0.02811	0.02575	0.02267	0.02473	0.02806	-0.222	0.02705
-0.268	0.02576	0.03199	0.02949	0.02663	0.02522	0.02776	0.02698	-0.218	0.02772
-0.264	0.02733	0.02809	0.02751	0.02614	0.02659	0.02629	0.02501	-0.214	0.02734
-0.26	0.02527	0.02659	0.02692	0.02771	0.02689	0.02531	0.02511	-0.21	0.02762
-0.256	0.02418	0.03079	0.02564	0.02742	0.02679	0.02629	0.026	-0.206	0.02849
-0.252	0.02566	0.03199	0.02416	0.02859	0.02767	0.02815	0.02629	-0.202	0.02782
-0.248	0.02664	0.03109	0.02821	0.02634	0.0263	0.02658	0.02649	-0.198	0.02801
-0.244	0.02733	0.02809	0.0287	0.02644	0.02581	0.02766	0.02511	-0.194	0.02666
-0.24	0.02703	0.02739	0.02653	0.02497	0.02669	0.02541	0.02787	-0.19	0.02753
-0.236	0.02468	0.02809	0.02692	0.02702	0.02581	0.02727	0.02738	-0.186	0.02647
-0.232	0.02241	0.02619	0.02613	0.02536	0.02384	0.02864	0.0261	-0.182	0.02762
-0.228	0.02497	0.02869	0.02692	0.02732	0.0261	0.02649	0.02747	-0.178	0.02666
-0.224	0.02733	0.02869	0.02564	0.02957	0.0264	0.02717	0.02619	-0.174	0.02638
-0.22	0.02654	0.02629	0.02761	0.02624	0.02365	0.02551	0.0259	-0.17	0.02839
-0.216	0.02389	0.02669	0.02988	0.02634	0.02581	0.02541	0.02491	-0.166	0.02782
-0.212	0.02625	0.02549	0.0287	0.02791	0.02541	0.02746	0.02728	-0.162	0.02839
-0.208	0.02468	0.02729	0.02554	0.02722	0.02561	0.02561	0.02639	-0.158	0.02724
-0.204	0.02566	0.02849	0.02702	0.02722	0.02571	0.02443	0.0255	-0.154	0.02858
-0.2	0.02743	0.02799	0.02485	0.02526	0.02748	0.02629	0.0256	-0.15	0.02782
-0.196	0.02625	0.02979	0.02673	0.02693	0.0262	0.02414	0.02718	-0.146	0.02868
-0.192	0.02595	0.03029	0.02623	0.02859	0.02541	0.02658	0.0259	-0.142	0.02877
-0.188	0.02635	0.02749	0.02791	0.02693	0.0263	0.02619	0.0259	-0.138	0.03031
-0.184	0.02359	0.03109	0.02959	0.02898	0.02865	0.02883	0.02698	-0.134	0.03213
-0.18	0.02586	0.03099	0.0284	0.02605	0.02649	0.02893	0.02738	-0.13	0.03482
-0.176	0.02487	0.03239	0.03225	0.02732	0.02591	0.02766	0.02856	-0.126	0.03721
-0.172	0.02703	0.03679	0.0286	0.02859	0.02767	0.02922	0.03072	-0.122	0.0423
-0.168	0.02792	0.03839	0.03442	0.03114	0.02855	0.02903	0.02866	-0.118	0.05486
-0.164	0.02851	0.04299	0.03274	0.03251	0.02738	0.03196	0.03171	-0.114	0.06292
-0.16	0.03126	0.05109	0.03521	0.03505	0.03307	0.03372	0.03289	-0.11	0.08086
-0.156	0.0347	0.05639	0.04024	0.03652	0.03356	0.03948	0.04057	-0.106	0.1056
-0.152	0.03637	0.05959	0.0429	0.03828	0.03866	0.04349	0.04225	-0.102	0.12689
-0.148	0.04621	0.06579	0.04822	0.04445	0.04082	0.04378	0.05268	-0.098	0.15682
-0.144	0.05289	0.07868	0.05138	0.04935	0.04641	0.05014	0.05524	-0.094	0.20027
-0.14	0.06184	0.08098	0.0573	0.05327	0.05593	0.05825	0.06854	-0.09	0.24036
-0.136	0.06862	0.09788	0.06746	0.06267	0.06054	0.06744	0.07819	-0.086	0.3052
-0.132	0.08169	0.10738	0.07022	0.0704	0.07458	0.07408	0.09148	-0.082	0.36706
-0.128	0.09398	0.123	0.08886	0.0799	0.08792	0.09294	0.10428	-0.078	0.43737
-0.124	0.10902	0.13187	0.09655	0.0893	0.0995	0.10555	0.12152	-0.074	0.50537
-0.12	0.12928	0.15087	0.10325	0.10232	0.11765	0.13341	0.14387	-0.07	0.58277
-0.116	0.15415	0.16327	0.1211	0.11622	0.13031	0.14396	0.16997	-0.066	0.66622
-0.112	0.1805	0.17816	0.136	0.12621	0.14689	0.16341	0.19754	-0.062	0.72329
-0.108	0.21844	0.19586	0.14773	0.13561	0.17251	0.1897	0.22275	-0.058	0.78659
-0.104	0.23466	0.20456	0.15809	0.15206	0.18801	0.22009	0.25081	-0.054	0.86217
-0.1	0.276	0.22775	0.17604	0.16978	0.22382	0.25577	0.2904	-0.05	0.92605
-0.096	0.31036	0.24375	0.1929	0.18937	0.23992	0.28333	0.32063	-0.046	0.95041
-0.092	0.34851	0.26135	0.20513	0.202	0.26582	0.32213	0.35982	-0.042	0.98494
-0.088	0.3837	0.28084	0.22022	0.21678	0.29506	0.35379	0.39222	-0.038	1
-0.084	0.42853	0.309	0.24951	0.23862	0.32156	0.38702	0.43919	-0.034	0.98868
-0.08	0.46933	0.31384	0.25789	0.25595	0.3506	0.43032	0.46972	-0.03	0.98398
-0.076	0.50197	0.35813	0.2856	0.28513	0.39417	0.45622	0.53048	-0.026	0.94552
-0.072	0.5409	0.38272	0.30237	0.30706	0.43313	0.50518	0.56603	-0.022	0.92528
-0.068	0.58926	0.41912	0.33057	0.31607	0.45835	0.55317	0.58818	-0.018	0.89382
-0.064	0.6279	0.46151	0.35503	0.34574	0.49799	0.58815	0.63831	-0.014	0.83522
-0.06	0.67381	0.5072	0.39704	0.36963	0.53282	0.63751	0.6774	-0.01	0.80539
-0.056	0.73594	0.53829	0.4359	0.41144	0.58934	0.67944	0.74515	-0.006	0.72578
-0.052	0.77517	0.60808	0.46795	0.46157	0.62408	0.72586	0.78365	-0.002	0.65404
-0.048	0.81252	0.66997	0.51381	0.49613	0.66421	0.75362	0.83259	0.002	0.61682
-0.044	0.82226	0.70996	0.5497	0.53696	0.71602	0.80932	0.85367	0.006	0.56417
-0.04	0.86404	0.78454	0.59872	0.57231	0.73496	0.83219	0.86706	0.01	0.5047
-0.036	0.88714	0.82314	0.66854	0.6292	0.79982	0.88663	0.91738	0.014	0.46192
-0.032	0.92627	0.86783	0.71262	0.68834	0.83485	0.90412	0.92516	0.018	0.4062
-0.028	0.94151	0.91542	0.77268	0.73553	0.85821	0.93511	0.95884	0.022	0.37771
-0.024	0.9828	0.95221	0.82692	0.77538	0.89304	0.94419	0.99291	0.026	0.32927
-0.02	0.96844	0.97421	0.84536	0.81612	0.91875	0.96794	0.97065	0.03	0.29091
-0.016	0.975	1	0.89655	0.85665	0.97105	0.99472	1	0.034	0.25715
-0.012	0.98702	0.9922	0.9359	0.91109	0.95486	0.99013	0.97784	0.038	0.23643
-0.008	0.97994	0.9993	0.95069	0.93234	0.95476	1	0.9809	0.042	0.21159
-0.004	1	0.9926	0.96677	0.95153	0.98822	0.98984	0.98129	0.046	0.19691
-1.47E-8	0.96569	0.9755	0.98264	0.95829	0.99097	0.98397	0.96928	0.05	0.17888
0.004	0.95006	0.95041	0.98708	0.98042	1	0.987	0.97194	0.054	0.15797
0.008	0.96353	0.94841	1	1	0.99411	0.97547	0.96081	0.058	0.14234
0.012	0.93728	0.89602	0.97258	0.98061	0.97802	0.96188	0.93904	0.062	0.13399
0.016	0.93757	0.86213	0.97337	0.97386	0.94093	0.9524	0.93284	0.066	0.12095
0.02	0.9185	0.81884	0.95414	0.96593	0.93671	0.92895	0.90783	0.07	0.11673
0.024	0.90376	0.78994	0.90789	0.93175	0.92081	0.90559	0.87543	0.074	0.10445
0.028	0.88075	0.74955	0.90187	0.91707	0.89461	0.87725	0.87878	0.078	0.09659
0.032	0.85539	0.70776	0.89152	0.90953	0.88215	0.86239	0.84884	0.082	0.094
0.036	0.8372	0.663	0.83501	0.8592	0.84702	0.83503	0.83319	0.086	0.08642
0.04	0.81528	0.62348	0.79487	0.84304	0.8222	0.84138	0.81231	0.09	0.08584
0.044	0.801	0.60378	0.77022	0.79536	0.79865	0.8145	0.79754	0.094	0.0799
0.048	0.7849	0.58418	0.74487	0.75541	0.78628	0.78802	0.77597	0.098	0.07203
0.052	0.7732	0.53529	0.7214	0.74679	0.77637	0.76613	0.75086	0.102	0.07098
0.056	0.74695	0.5137	0.67101	0.71164	0.70857	0.72801	0.72437	0.106	0.07002
0.06	0.74607	0.4893	0.6426	0.68031	0.7174	0.73133	0.72132	0.11	0.06311
0.064	0.7209	0.46511	0.62367	0.66288	0.67511	0.70055	0.67474	0.114	0.06493
0.068	0.67991	0.43091	0.60316	0.64163	0.6651	0.66615	0.66312	0.118	0.06043
0.072	0.67381	0.43071	0.58619	0.62039	0.66618	0.67504	0.67563	0.122	0.05889
0.076	0.66467	0.40452	0.53945	0.58504	0.62516	0.66018	0.6519	0.126	0.05697
0.08	0.65513	0.38792	0.52446	0.5775	0.61221	0.61572	0.62816	0.13	0.05314
0.084	0.63803	0.35833	0.49852	0.55527	0.59867	0.60751	0.60778	0.134	0.05553
0.088	0.62004	0.34323	0.46805	0.51953	0.56354	0.60096	0.57312	0.138	0.05151
0.092	0.60136	0.34333	0.47219	0.50553	0.55657	0.56577	0.57105	0.142	0.05553
0.096	0.59133	0.32803	0.43826	0.47547	0.53537	0.55649	0.56514	0.146	0.05141
0.1	0.56754	0.30954	0.42574	0.46059	0.51565	0.54935	0.54417	0.15	0.05199
0.104	0.55436	0.29714	0.4212	0.45814	0.51104	0.53665	0.54426	0.154	0.05208
0.108	0.54355	0.29054	0.38531	0.44277	0.49946	0.50547	0.50576	0.158	0.04988
0.112	0.53952	0.28514	0.38718	0.42593	0.46865	0.49023	0.51078	0.162	0.04872
0.116	0.51534	0.26475	0.37268	0.40086	0.46011	0.47664	0.49276	0.166	0.04834
0.12	0.5056	0.25745	0.35897	0.39136	0.45628	0.46081	0.49257	0.17	0.05007
0.124	0.49538	0.24185	0.34112	0.38353	0.43313	0.46022	0.46972	0.174	0.04633
0.128	0.48171	0.24135	0.32347	0.3758	0.42449	0.43657	0.4647	0.178	0.04383
0.132	0.46677	0.23285	0.31657	0.35308	0.39976	0.43686	0.4514	0.182	0.04431
0.136	0.45871	0.23275	0.31657	0.35455	0.40918	0.41673	0.4257	0.186	0.047
0.14	0.44406	0.21756	0.30049	0.33751	0.39456	0.41966	0.42708	0.19	0.0445
0.144	0.43807	0.22146	0.29063	0.3284	0.38897	0.40539	0.41162	0.194	0.0469
0.148	0.42814	0.20806	0.27821	0.31303	0.37219	0.38028	0.41388	0.198	0.04153
0.152	0.40592	0.19746	0.26854	0.30735	0.36522	0.38341	0.41684	0.202	0.04402
0.156	0.41172	0.20486	0.25996	0.29991	0.34069	0.37754	0.39261	0.206	0.04374
0.16	0.39324	0.19346	0.25533	0.27808	0.33274	0.35555	0.37656	0.21	0.04345
0.164	0.39874	0.18506	0.24191	0.26966	0.32283	0.34265	0.36002	0.214	0.04412
0.168	0.38213	0.18026	0.24034	0.26633	0.32077	0.35037	0.35588	0.218	0.04268
0.172	0.36876	0.16797	0.23462	0.26427	0.30419	0.33776	0.35618	0.222	0.0423
0.176	0.35775	0.17696	0.22406	0.26143	0.29948	0.32926	0.35066	0.226	0.04048
0.18	0.34664	0.16287	0.22071	0.2488	0.30772	0.31871	0.33924	0.23	0.04057
0.184	0.34192	0.16107	0.20779	0.23548	0.29075	0.3105	0.32358	0.234	0.04163
0.188	0.34526	0.15917	0.20562	0.22961	0.28584	0.30805	0.3227	0.238	0.04115
0.192	0.34379	0.15947	0.20355	0.22804	0.28349	0.30258	0.3031	0.242	0.03952
0.196	0.33287	0.14677	0.19665	0.22462	0.26484	0.29085	0.30094	0.246	0.04201
0.2	0.31134	0.14617	0.18333	0.22158	0.26465	0.28587	0.29838	0.25	0.03683
0.204	0.31547	0.14477	0.18481	0.2115	0.24757	0.27737	0.30428	0.254	0.03875
0.208	0.3081	0.13957	0.17732	0.21208	0.25493	0.26955	0.28341	0.258	0.03923
0.212	0.29247	0.13587	0.1786	0.1971	0.23589	0.26847	0.29355	0.262	0.03913
0.216	0.29866	0.13517	0.16903	0.19172	0.24198	0.25616	0.27602	0.266	0.03789
0.22	0.29483	0.13037	0.1716	0.19505	0.23285	0.23544	0.27326	0.27	0.03837
0.224	0.27939	0.12767	0.16548	0.183	0.23226	0.25059	0.26657	0.274	0.03789
0.228	0.26986	0.12128	0.15917	0.17478	0.22039	0.23583	0.2578	0.278	0.04028
0.232	0.26376	0.12488	0.15937	0.1737	0.21391	0.23387	0.24559	0.282	0.03674
0.236	0.25826	0.12667	0.15197	0.17938	0.21225	0.23475	0.24215	0.286	0.03683
0.24	0.26042	0.11618	0.14231	0.16959	0.20126	0.2241	0.24609	0.29	0.03549
0.244	0.25757	0.11468	0.1432	0.16038	0.20037	0.21892	0.23456	0.294	0.03865
0.248	0.2439	0.10558	0.14349	0.16616	0.19959	0.2154	0.22718	0.298	0.03702
0.252	0.24282	0.11228	0.13698	0.15901	0.19242	0.21188	0.23013	0.302	0.03635
0.256	0.24105	0.10848	0.13501	0.14991	0.19027	0.20367	0.22009	0.306	0.03702
0.26	0.23692	0.10328	0.13412	0.15412	0.18595	0.19664	0.21841	0.31	0.03721
0.264	0.22749	0.10478	0.12633	0.14109	0.1729	0.19674	0.21073	0.314	0.03549
0.268	0.21795	0.10118	0.12673	0.14472	0.17133	0.19488	0.20118	0.318	0.0351
0.272	0.21707	0.09868	0.12396	0.13522	0.17368	0.19244	0.1998	0.322	0.03616
0.276	0.21943	0.09688	0.12199	0.1408	0.16701	0.18706	0.20226	0.326	0.03616
0.28	0.20802	0.09708	0.11351	0.13581	0.16328	0.18139	0.19714	0.33	0.03558
0.284	0.2036	0.09918	0.11647	0.127	0.1621	0.17699	0.1868	0.334	0.03501
0.288	0.19681	0.09918	0.11834	0.13248	0.15651	0.17817	0.18592	0.338	0.03443
0.292	0.20035	0.09188	0.11262	0.13023	0.15896	0.17172	0.18907	0.342	0.03501
0.296	0.1977	0.08988	0.10966	0.12318	0.1572	0.16409	0.17725	0.346	0.03568
0.3	0.1919	0.08798	0.10779	0.12161	0.14385	0.15559	0.17479	0.35	0.03472
0.304	0.18217	0.08018	0.11252	0.12954	0.14395	0.15999	0.18119	0.354	0.0351
0.308	0.18158	0.08888	0.10483	0.11613	0.14768	0.15246	0.16997	0.358	0.03664
0.312	0.18807	0.08758	0.09882	0.10927	0.14218	0.16009	0.16297	0.362	0.03587
0.316	0.17804	0.08148	0.09842	0.10702	0.14395	0.15002	0.17607	0.366	0.03376
0.32	0.17066	0.08868	0.10158	0.11113	0.13453	0.14504	0.16081	0.37	0.03424
0.324	0.17529	0.07938	0.10079	0.10947	0.12913	0.14523	0.1614	0.374	0.03597
0.328	0.16555	0.0804	0.09832	0.10888	0.13129	0.14806	0.15539	0.378	0.03443
0.332	0.16516	0.08118	0.09231	0.10859	0.13002	0.13565	0.15992	0.382	0.0351
0.336	0.15661	0.08318	0.09162	0.10614	0.12678	0.1378	0.15007	0.386	0.03549
0.34	0.16044	0.07838	0.08797	0.10447	0.12521	0.13125	0.1483	0.39	0.03443
0.344	0.15887	0.07948	0.08866	0.09977	0.11991	0.12813	0.14919	0.394	0.03309
0.348	0.16093	0.07029	0.08698	0.09439	0.1151	0.1336	0.14357	0.398	0.03472
0.352	0.14992	0.07538	0.08955	0.09351	0.1153	0.13213	0.14357	0.402	0.03415
0.356	0.15071	0.07399	0.09103	0.09292	0.11903	0.13106	0.14121	0.406	0.0351
0.36	0.14963	0.06999	0.08018	0.09625	0.11069	0.12774	0.13294	0.41	0.03299
0.364	0.1451	0.07508	0.08649	0.09018	0.11206	0.1252	0.13727	0.414	0.03165
0.368	0.143	0.07229	0.08373	0.09233	0.11167	0.12803	0.12821	0.418	0.03367
0.372	0.13871	0.07209	0.07663	0.0894	0.10362	0.1208	0.13077	0.422	0.03213
0.376	0.13567	0.07349	0.08491	0.09067	0.10676	0.11308	0.13018	0.426	0.03434
0.38	0.13114	0.07299	0.07367	0.08372	0.1049	0.11875	0.13097	0.43	0.03453
0.384	0.1338	0.06809	0.07653	0.08773	0.09636	0.10878	0.12506	0.434	0.03405
0.388	0.12692	0.07149	0.07564	0.08225	0.09891	0.10848	0.12181	0.438	0.03347
0.392	0.1281	0.06709	0.07564	0.08186	0.10372	0.11865	0.12339	0.442	0.03415
0.396	0.12987	0.06899	0.07732	0.08186	0.09714	0.10624	0.11374	0.446	0.03108
0.4	0.12937	0.06009	0.07051	0.07863	0.09469	0.10985	0.11689	0.45	0.03395
0.404	0.1165	0.06859	0.06815	0.08186	0.09234	0.10106	0.12093	0.454	0.03261
0.408	0.12249	0.06999	0.06637	0.08058	0.09155	0.10604	0.11295	0.458	0.03338
0.412	0.11453	0.06309	0.07327	0.07902	0.09351	0.10751	0.11216	0.462	0.03299
0.416	0.11483	0.06479	0.07387	0.08166	0.09283	0.10135	0.11029	0.466	0.03261
0.42	0.11768	0.06429	0.06963	0.0797	0.08714	0.10213	0.10793	0.47	0.03338
0.424	0.10794	0.05989	0.07051	0.07402	0.08822	0.09724	0.10931	0.474	0.03175
0.428	0.11384	0.06219	0.06519	0.07089	0.08498	0.10047	0.10763	0.478	0.0328
0.432	0.11541	0.05839	0.06282	0.06952	0.08547	0.09773	0.10606	0.482	0.03299
0.436	0.10893	0.05789	0.0643	0.07118	0.08223	0.09079	0.10202	0.486	0.03242
0.44	0.11365	0.06109	0.0644	0.07246	0.08439	0.09392	0.10034	0.49	0.03194
0.444	0.10657	0.05989	0.0644	0.06805	0.07909	0.09461	0.09778	0.494	0.0305
0.448	0.10686	0.05679	0.06252	0.06776	0.08429	0.09001	0.10389	0.498	0.03271
0.452	0.10814	0.05569	0.06726	0.06805	0.07448	0.0904	0.0968	0.502	0.03194
0.456	0.10028	0.05529	0.06203	0.06825	0.07929	0.08982	0.09769	0.506	0.03223
0.46	0.10126	0.06139	0.0573	0.06805	0.08154	0.09099	0.10074	0.51	0.03012
0.464	0.09664	0.05779	0.06055	0.06345	0.07693	0.0907	0.09463	0.514	0.03251
0.468	0.10067	0.05739	0.06075	0.06433	0.07889	0.08307	0.09345	0.518	0.0328
0.472	0.09615	0.05489	0.05966	0.06374	0.0785	0.07838	0.09335	0.522	0.03069
0.476	0.10106	0.04979	0.06016	0.06374	0.08086	0.08688	0.09493	0.526	0.03184
0.48	0.09084	0.05769	0.05789	0.06462	0.07752	0.08258	0.08804	0.53	0.0305
0.484	0.09251	0.05289	0.05957	0.06815	0.0784	0.08395	0.08882	0.534	0.02964
0.488	0.09477	0.05899	0.05937	0.06502	0.07006	0.08346	0.08744	0.538	0.03213
0.492	0.09054	0.05479	0.05493	0.061	0.0732	0.08004	0.08301	0.542	0.03232
0.496	0.08936	0.05279	0.05661	0.06531	0.07222	0.08014	0.08922	0.546	0.03156
0.5	0.09241	0.04909	0.05493	0.05992	0.07153	0.07125	0.08557	0.55	0.03098
0.504	0.09398	0.05529	0.05473	0.05992	0.07065	0.07477	0.08548	0.554	0.03136
0.508	0.08818	0.05569	0.05542	0.05777	0.06987	0.0776	0.08291	0.558	0.03184
0.512	0.08287	0.05369	0.05789	0.05571	0.0682	0.07662	0.08124	0.562	0.0305
0.516	0.08199	0.05269	0.04892	0.05689	0.06957	0.07056	0.07868	0.566	0.03271
0.52	0.08828	0.05399	0.05266	0.05992	0.06211	0.07809	0.08518	0.57	0.03156
0.524	0.08769	0.05269	0.05651	0.0565	0.06594	0.0689	0.08026	0.574	0.03088
0.528	0.08219	0.05239	0.05464	0.06198	0.06663	0.07086	0.071	0.578	0.03165
0.532	0.07963	0.05109	0.05296	0.0563	0.06535	0.07457	0.07976	0.582	0.03232
0.536	0.0758	0.04909	0.05316	0.0563	0.06623	0.07047	0.07543	0.586	0.03204
0.54	0.08071	0.04989	0.05809	0.05522	0.06368	0.07047	0.07425	0.59	0.03156
0.544	0.07698	0.04649	0.05069	0.05327	0.06202	0.07222	0.07484	0.594	0.03194
0.548	0.07275	0.05199	0.05404	0.05424	0.06437	0.07467	0.07937	0.598	0.0304
0.552	0.07688	0.05049	0.05444	0.05708	0.06319	0.06763	0.07563	0.602	0.02983
0.556	0.07491	0.04449	0.05316	0.05376	0.06182	0.07164	0.07553	0.606	0.03194
0.56	0.07422	0.04959	0.05148	0.05238	0.06162	0.06597	0.0709	0.61	0.03136
0.564	0.07747	0.05139	0.05306	0.05669	0.06437	0.06802	0.07454	0.614	0.03184
0.568	0.07049	0.04849	0.04793	0.05728	0.06202	0.06714	0.07258	0.618	0.03184
0.572	0.07629	0.04659	0.04744	0.05111	0.05986	0.06851	0.07248	0.622	0.03194
0.576	0.07	0.04479	0.04931	0.05424	0.06015	0.06441	0.06519	0.626	0.02993
0.58	0.07314	0.04789	0.05069	0.05346	0.06349	0.06343	0.07415	0.63	0.0329
0.584	0.0755	0.05029	0.04734	0.0516	0.0574	0.06059	0.06627	0.634	0.03136
0.588	0.07147	0.04679	0.05059	0.04935	0.05946	0.06255	0.0647	0.638	0.02906
0.592	0.07147	0.04799	0.04941	0.05082	0.05701	0.06089	0.06923	0.642	0.0305
0.596	0.06439	0.04389	0.05118	0.04866	0.05799	0.06108	0.06903	0.646	0.03156
0.6	0.06675	0.04719	0.04852	0.05101	0.05642	0.05825	0.0709	0.65	0.03021
0.604	0.0696	0.04379	0.04694	0.05111	0.0578	0.06206	0.07139	0.654	0.03261
0.608	0.06734	0.04549	0.04408	0.04671	0.05417	0.0602	0.06292	0.658	0.02983
0.612	0.06429	0.04609	0.04418	0.05043	0.05044	0.05825	0.06598	0.662	0.02983
0.616	0.06636	0.04689	0.04379	0.05043	0.05367	0.06382	0.06588	0.666	0.03088
0.62	0.06488	0.04279	0.04694	0.04768	0.05868	0.05923	0.06499	0.67	0.0304
0.624	0.06252	0.04459	0.04753	0.04945	0.05328	0.05717	0.06046	0.674	0.02801
0.628	0.06488	0.04789	0.04398	0.05405	0.05475	0.05942	0.06233	0.678	0.03088
0.632	0.06705	0.04779	0.04645	0.0469	0.05436	0.0561	0.0643	0.682	0.03271
0.636	0.06636	0.04569	0.04704	0.05199	0.05201	0.05893	0.06292	0.686	0.02983
0.64	0.06272	0.04229	0.04615	0.04886	0.05024	0.05688	0.06125	0.69	0.02964
0.644	0.06134	0.04299	0.0427	0.04866	0.05073	0.05659	0.06125	0.694	0.03002
0.648	0.05958	0.04359	0.04398	0.04729	0.05201	0.05981	0.05869	0.698	0.02983
0.652	0.06272	0.04079	0.04694	0.04641	0.04808	0.056	0.06253	0.702	0.03108
0.656	0.06184	0.04329	0.04675	0.04768	0.05397	0.05541	0.05948	0.706	0.03012
0.66	0.05899	0.04259	0.04418	0.04866	0.05338	0.05307	0.0578	0.71	0.02954
0.664	0.05771	0.04189	0.04487	0.04749	0.04818	0.05356	0.06283	0.714	0.02945
0.668	0.06459	0.04939	0.04369	0.04553	0.04995	0.0517	0.05839	0.718	0.02916
0.672	0.05997	0.04399	0.0427	0.04543	0.04739	0.0562	0.05347	0.722	0.02964
0.676	0.06164	0.04489	0.04625	0.04387	0.04877	0.05405	0.05515	0.726	0.03069
0.68	0.05554	0.04209	0.04615	0.04847	0.05112	0.05698	0.0583	0.73	0.03108
0.684	0.06174	0.04469	0.04221	0.04641	0.04847	0.05297	0.05593	0.734	0.03069
0.688	0.05525	0.04169	0.04536	0.04661	0.05152	0.05072	0.06076	0.738	0.02945
0.692	0.05712	0.04329	0.04753	0.04582	0.05299	0.04828	0.05199	0.742	0.03012
0.696	0.05476	0.04559	0.04408	0.04612	0.04946	0.05278	0.05672	0.746	0.02964
0.7	0.05682	0.04589	0.0426	0.04612	0.04632	0.04848	0.05465	0.75	0.02839
0.704	0.0581	0.03879	0.04783	0.047	0.05063	0.05131	0.05623	0.754	0.02954
0.708	0.05653	0.04139	0.04438	0.04475	0.0469	0.05043	0.04904	0.758	0.03069
0.712	0.05142	0.04209	0.0426	0.03858	0.04828	0.05366	0.05062	0.762	0.03146
0.716	0.05328	0.04249	0.04034	0.04631	0.04887	0.0517	0.05485	0.766	0.03012
0.72	0.05417	0.04399	0.04053	0.04436	0.04602	0.04701	0.05446	0.77	0.02935
0.724	0.05594	0.04299	0.04181	0.04387	0.04632	0.05043	0.05318	0.774	0.03002
0.728	0.0524	0.04089	0.04181	0.04455	0.05093	0.05043	0.0517	0.778	0.0305
0.732	0.05525	0.04189	0.04448	0.04269	0.04965	0.04906	0.05199	0.782	0.0306
0.736	0.05122	0.04619	0.04053	0.04259	0.04465	0.0476	0.05239	0.786	0.02945
0.74	0.05338	0.04239	0.04181	0.04416	0.04514	0.04965	0.05101	0.79	0.03069
0.744	0.04817	0.04349	0.04536	0.04612	0.04681	0.05063	0.0518	0.794	0.02993
0.748	0.05358	0.04079	0.04152	0.03985	0.04749	0.04848	0.05308	0.798	0.02906
0.752	0.05486	0.04089	0.03984	0.03779	0.04592	0.04965	0.04914	0.802	0.02897
0.756	0.05191	0.04129	0.04349	0.04602	0.0418	0.04681	0.04914	0.806	0.0306
0.76	0.04945	0.03989	0.03935	0.0423	0.04367	0.04808	0.04697	0.81	0.02839
0.764	0.05348	0.04619	0.0425	0.04436	0.04445	0.04652	0.05121	0.814	0.02973
0.768	0.05161	0.04029	0.0427	0.04308	0.0417	0.0476	0.05062	0.818	0.02858
0.772	0.05014	0.04199	0.04083	0.04103	0.04494	0.04623	0.05022	0.822	0.03002
0.776	0.05328	0.03909	0.03935	0.04044	0.04435	0.04935	0.05062	0.826	0.03098
0.78	0.04621	0.04419	0.0426	0.04132	0.0418	0.04545	0.04589	0.83	0.02945
0.784	0.04896	0.03599	0.04093	0.04298	0.04141	0.04818	0.04953	0.834	0.02897
0.788	0.04955	0.03979	0.04389	0.03721	0.04425	0.04652	0.04806	0.838	0.02983
0.792	0.04856	0.03709	0.03925	0.0375	0.0417	0.04535	0.04687	0.842	0.02916
0.796	0.04925	0.04159	0.03876	0.03809	0.04533	0.04769	0.0513	0.846	0.0304
0.8	0.05063	0.04019	0.04211	0.04201	0.04092	0.0431	0.04412	0.85	0.02945
0.804	0.04906	0.04209	0.04034	0.03877	0.04494	0.04662	0.045	0.854	0.03002
0.808	0.0465	0.04039	0.03964	0.04181	0.04455	0.04261	0.04569	0.858	0.02925
0.812	0.05063	0.04149	0.03797	0.04191	0.04327	0.04848	0.04323	0.862	0.02954
0.816	0.05073	0.04029	0.03817	0.04073	0.04131	0.04349	0.04815	0.866	0.02916
0.82	0.04581	0.04289	0.03738	0.0423	0.04347	0.04525	0.04323	0.87	0.02973
0.824	0.04581	0.03879	0.04053	0.03946	0.03935	0.04857	0.0454	0.874	0.03088
0.828	0.04866	0.04079	0.03886	0.03956	0.03856	0.04652	0.0453	0.878	0.02954
0.832	0.04699	0.03949	0.03964	0.04034	0.04288	0.04261	0.04579	0.882	0.02954
0.836	0.04807	0.04099	0.03649	0.03799	0.04033	0.04339	0.04451	0.886	0.02801
0.84	0.04758	0.03829	0.03955	0.03966	0.0419	0.04369	0.04658	0.89	0.02916
0.844	0.04827	0.03679	0.03807	0.03682	0.04121	0.04203	0.04609	0.894	0.03098
0.848	0.04552	0.03949	0.03984	0.0375	0.0419	0.04232	0.0453	0.898	0.02897
0.852	0.05004	0.03899	0.04162	0.03603	0.04288	0.04251	0.04362	0.902	0.02973
0.856	0.04719	0.04019	0.03698	0.0376	0.03788	0.04466	0.04658	0.906	0.0305
0.86	0.04493	0.03869	0.03935	0.04298	0.04013	0.04584	0.045	0.91	0.02868
0.864	0.0464	0.03939	0.03846	0.0376	0.04161	0.0429	0.04028	0.914	0.03012
0.868	0.04375	0.03879	0.03856	0.04014	0.04053	0.04505	0.04746	0.918	0.02906
0.872	0.04935	0.03799	0.03846	0.03868	0.03954	0.04095	0.04254	0.922	0.02964
0.876	0.0464	0.04099	0.03698	0.03564	0.04072	0.043	0.04549	0.926	0.02877
0.88	0.04296	0.03809	0.03471	0.04112	0.04111	0.03812	0.04175	0.93	0.02906
0.884	0.04375	0.03349	0.03767	0.03926	0.04514	0.03919	0.0449	0.934	0.02839
0.888	0.04444	0.03579	0.03905	0.03584	0.03876	0.04085	0.04205	0.938	0.03069
0.892	0.04768	0.04189	0.03856	0.04181	0.04259	0.0387	0.04244	0.942	0.02925
0.896	0.04463	0.03519	0.03679	0.03985	0.03974	0.04193	0.04362	0.946	0.03184
0.9	0.04227	0.03609	0.03708	0.04005	0.03974	0.0389	0.0454	0.95	0.0306
0.904	0.04581	0.03569	0.03679	0.03564	0.03856	0.04232	0.04293	0.954	0.02868
0.908	0.04099	0.03889	0.03817	0.04093	0.04013	0.04085	0.04293	0.958	0.02743
0.912	0.04227	0.03669	0.03846	0.03711	0.03739	0.04408	0.04293	0.962	0.02762
0.916	0.04306	0.03969	0.03915	0.03877	0.03935	0.04232	0.04165	0.966	0.02935
0.92	0.04316	0.03549	0.03728	0.0376	0.03905	0.04046	0.04136	0.97	0.02945
0.924	0.04031	0.03549	0.03688	0.03828	0.0419	0.04066	0.04195	0.974	0.03012
0.928	0.0409	0.03619	0.03373	0.03476	0.03768	0.04418	0.03959	0.978	0.02983
0.932	0.04503	0.03739	0.03619	0.03721	0.04053	0.04124	0.0452	0.982	0.02945
0.936	0.03883	0.03789	0.03728	0.03721	0.03817	0.0388	0.04205	0.986	0.02945
0.94	0.0406	0.03799	0.03402	0.03721	0.03729	0.04193	0.04333	0.99	0.03012
0.944	0.04267	0.03709	0.03974	0.03721	0.03709	0.04007	0.03978	0.994	0.03012
0.948	0.04021	0.03699	0.03471	0.03917	0.03837	0.04036	0.0451	0.998	0.02877
0.952	0.04119	0.04419	0.03718	0.03545	0.03601	0.03958	0.04008	1.002	0.0305
0.956	0.04276	0.03739	0.03264	0.03545	0.03847	0.04105	0.04087	1.006	0.02858
0.96	0.04158	0.03579	0.03639	0.03662	0.03807	0.04036	0.04047	1.01	0.02868
0.964	0.04237	0.03659	0.04083	0.03672	0.03876	0.04144	0.03929	1.014	0.02887
0.968	0.03923	0.03709	0.03688	0.0377	0.04043	0.04144	0.04244	1.018	0.02973
0.972	0.03991	0.03439	0.03738	0.03545	0.03905	0.03919	0.03978	1.022	0.02801
0.976	0.03696	0.03789	0.0356	0.03447	0.03847	0.03821	0.04136	1.026	0.02839
0.98	0.04011	0.03729	0.03649	0.03476	0.03945	0.03743	0.04323	1.03	0.02839
0.984	0.03903	0.03419	0.03432	0.03642	0.03876	0.04232	0.04077	1.034	0.03088
0.988	0.03883	0.03679	0.03629	0.03613	0.03415	0.03909	0.03712	1.038	0.0304
0.992	0.0409	0.03579	0.03718	0.03486	0.03876	0.03831	0.03959	1.042	0.03012
0.996	0.04158	0.03539	0.03481	0.03574	0.0368	0.03821	0.0389	1.046	0.02897
1	0.03775	0.03539	0.03866	0.03887	0.04111	0.03821	0.04274	1.05	0.02829
1.004	0.03923	0.03469	0.03797	0.03623	0.0369	0.04007	0.03959	1.054	0.02925
1.008	0.04031	0.03949	0.03245	0.03603	0.03827	0.04154	0.03614	1.058	0.02839
1.012	0.04424	0.03779	0.03442	0.03417	0.03925	0.04007	0.0385	1.062	0.02849
1.016	0.03814	0.03969	0.03757	0.0376	0.03699	0.03792	0.03968	1.066	0.02868
1.02	0.04011	0.03439	0.03314	0.0375	0.03778	0.03577	0.04156	1.07	0.02858
1.024	0.03588	0.03489	0.0354	0.03672	0.0368	0.04056	0.03732	1.074	0.02887
1.028	0.04021	0.03739	0.03284	0.0375	0.03454	0.03694	0.04077	1.078	0.02782
1.032	0.04158	0.03229	0.036	0.03535	0.03699	0.03675	0.03959	1.082	0.02801
1.036	0.04306	0.03689	0.03402	0.03691	0.0367	0.03636	0.03909	1.086	0.02849
1.04	0.03814	0.03559	0.0355	0.03515	0.03464	0.03685	0.04254	1.09	0.02839
1.044	0.03903	0.03639	0.03402	0.03427	0.0366	0.03802	0.04402	1.094	0.02993
1.048	0.03991	0.03719	0.03323	0.03515	0.03572	0.03831	0.03959	1.098	0.02782
1.052	0.04257	0.03059	0.0357	0.03642	0.03729	0.03694	0.03752	1.102	0.0282
1.056	0.03952	0.03619	0.03679	0.03623	0.03807	0.0386	0.03801	1.106	0.02839
1.06	0.03834	0.03459	0.03254	0.03545	0.03807	0.04115	0.0384	1.11	0.02753
1.064	0.03864	0.03259	0.03422	0.03261	0.03542	0.03577	0.03821	1.114	0.02877
1.068	0.03923	0.03529	0.03688	0.03731	0.03385	0.03645	0.03929	1.118	0.02868
1.072	0.03677	0.03769	0.03245	0.03496	0.03621	0.03577	0.03673	1.122	0.02762
1.076	0.03942	0.03239	0.03432	0.03427	0.03552	0.03499	0.03703	1.126	0.02724
1.08	0.0407	0.03379	0.03185	0.03574	0.0366	0.0386	0.03909	1.13	0.02993
1.084	0.03824	0.03829	0.03373	0.03417	0.03503	0.0387	0.03712	1.134	0.0282
1.088	0.0346	0.03249	0.03432	0.03437	0.03847	0.03978	0.0385	1.138	0.02877
1.092	0.03647	0.03379	0.03304	0.03212	0.03444	0.03626	0.03821	1.142	0.0304
1.096	0.0349	0.03279	0.03028	0.03574	0.0367	0.03567	0.03693	1.146	0.02829
1.1	0.03726	0.03209	0.03452	0.03466	0.03631	0.03704	0.03801	1.15	0.0281
1.104	0.03677	0.03389	0.03432	0.03535	0.03503	0.03782	0.03486	1.154	0.02868
1.108	0.03854	0.03709	0.03767	0.03711	0.03277	0.03733	0.04057	1.158	0.02801
1.112	0.03991	0.03599	0.03225	0.03545	0.03464	0.03636	0.03624	1.162	0.02973
1.116	0.03657	0.03089	0.03205	0.03339	0.0364	0.03333	0.03516	1.166	0.02906
1.12	0.03637	0.03369	0.03215	0.03496	0.0369	0.03821	0.03634	1.17	0.02829
1.124	0.03706	0.03289	0.0355	0.0331	0.03542	0.0388	0.03584	1.174	0.02916
1.128	0.03814	0.03439	0.0355	0.03486	0.03739	0.03763	0.0385	1.178	0.02887
1.132	0.03519	0.03929	0.03294	0.03388	0.03513	0.03733	0.03614	1.182	0.02849
1.136	0.03716	0.03719	0.03481	0.03564	0.03817	0.04036	0.03791	1.186	0.02925
1.14	0.03372	0.03359	0.03402	0.03545	0.03945	0.03587	0.039	1.19	0.02849
1.144	0.03539	0.03569	0.03195	0.0328	0.03523	0.03997	0.03525	1.194	0.0282
1.148	0.03854	0.03849	0.0354	0.03349	0.03847	0.03587	0.0385	1.198	0.0282
1.152	0.03529	0.03649	0.036	0.03633	0.03513	0.03518	0.03545	1.202	0.02858
1.156	0.03746	0.03389	0.03531	0.03358	0.03513	0.03518	0.03653	1.206	0.02714
1.16	0.03785	0.03209	0.03323	0.03368	0.03591	0.03626	0.03427	1.21	0.02868
1.164	0.03834	0.03549	0.03057	0.03417	0.0367	0.03772	0.03703	1.214	0.0304
1.168	0.03677	0.03309	0.03205	0.03505	0.03287	0.03841	0.03486	1.218	0.02954
1.172	0.0349	0.03799	0.03294	0.03476	0.03434	0.03245	0.03565	1.222	0.03002
1.176	0.03844	0.03329	0.03422	0.03574	0.03572	0.03548	0.03456	1.226	0.02954
1.18	0.03736	0.03569	0.03274	0.03437	0.03729	0.03372	0.03683	1.23	0.02887
1.184	0.03559	0.03429	0.03373	0.03368	0.03533	0.03391	0.03831	1.234	0.02839
1.188	0.03441	0.03159	0.03264	0.03221	0.03307	0.03577	0.03437	1.238	0.02964
1.192	0.03628	0.03489	0.03432	0.0327	0.03356	0.03245	0.03378	1.242	0.02925
1.196	0.03225	0.03609	0.03136	0.03251	0.03385	0.03704	0.03791	1.246	0.02858
1.2	0.03608	0.03569	0.03225	0.03505	0.03523	0.03352	0.03545	1.25	0.02839
1.204	0.03834	0.03089	0.03511	0.03427	0.03326	0.03724	0.03417	1.254	0.02829
1.208	0.03411	0.03389	0.03225	0.0331	0.03503	0.03597	0.03791	1.258	0.02925
1.212	0.03667	0.03559	0.03146	0.03427	0.03503	0.0388	0.03712	1.262	0.02897
1.216	0.03578	0.03529	0.03166	0.03192	0.03385	0.03655	0.03693	1.266	0.02791
1.22	0.035	0.03559	0.03402	0.03799	0.03199	0.03655	0.03634	1.27	0.02973
1.224	0.03549	0.03319	0.03422	0.03368	0.0369	0.03509	0.03575	1.274	0.02782
1.228	0.03578	0.03249	0.03343	0.03456	0.03483	0.0345	0.03644	1.278	0.0282
1.232	0.03519	0.03539	0.03156	0.0329	0.03601	0.03567	0.03486	1.282	0.02801
1.236	0.03539	0.03369	0.03205	0.0327	0.03513	0.0346	0.03663	1.286	0.0282
1.24	0.0348	0.03069	0.03284	0.03427	0.03248	0.03645	0.03653	1.29	0.02868
1.244	0.03834	0.03439	0.03353	0.03319	0.03169	0.03714	0.03486	1.294	0.02887
1.248	0.03795	0.03459	0.03264	0.03349	0.03297	0.03479	0.03575	1.298	0.02906
1.252	0.03519	0.03219	0.03501	0.02869	0.03268	0.03577	0.03624	1.302	0.02849
1.256	0.0351	0.03449	0.03156	0.03221	0.03434	0.03518	0.03466	1.306	0.0282
1.26	0.0347	0.03509	0.03067	0.03349	0.0364	0.03772	0.03407	1.31	0.0282
1.264	0.03254	0.03569	0.0359	0.03505	0.03395	0.0346	0.03309	1.314	0.02801
1.268	0.03401	0.03179	0.03126	0.03261	0.03454	0.03685	0.03279	1.318	0.02964
1.272	0.03372	0.03459	0.03018	0.03104	0.0315	0.03714	0.03624	1.322	0.02935
1.276	0.03451	0.03319	0.03323	0.03261	0.03346	0.0347	0.03683	1.326	0.02839
1.28	0.0346	0.03309	0.03323	0.03535	0.03601	0.03567	0.03555	1.33	0.02762
1.284	0.03274	0.03079	0.03136	0.03172	0.03356	0.0347	0.03427	1.334	0.02858
1.288	0.03343	0.03589	0.0355	0.03231	0.03277	0.03597	0.03476	1.338	0.02945
1.292	0.03333	0.03209	0.03383	0.02918	0.03317	0.03499	0.03575	1.342	0.02849
1.296	0.0348	0.03309	0.03215	0.03319	0.03258	0.03225	0.03644	1.346	0.02801
1.3	0.03549	0.03489	0.03442	0.0331	0.03542	0.03401	0.03427	1.35	0.02925
1.304	0.03441	0.03409	0.03333	0.0328	0.03483	0.03382	0.03535	1.354	0.02753
1.308	0.03392	0.03289	0.03245	0.03417	0.0312	0.03382	0.03387	1.358	0.02935
1.312	0.03578	0.03489	0.03185	0.03172	0.03483	0.03254	0.0321	1.362	0.02897
1.316	0.03254	0.03209	0.03383	0.03319	0.03425	0.03401	0.03456	1.366	0.02839
1.32	0.03264	0.03639	0.03008	0.0328	0.03503	0.03626	0.03387	1.37	0.02906
1.324	0.03225	0.03129	0.03107	0.03505	0.03307	0.03645	0.03516	1.374	0.02839
1.328	0.03628	0.03439	0.03235	0.03358	0.03228	0.03196	0.03466	1.378	0.02772
1.332	0.03637	0.03169	0.03304	0.03212	0.03179	0.03352	0.03181	1.382	0.02877
1.336	0.03392	0.03569	0.03116	0.02986	0.03631	0.03528	0.03575	1.386	0.02925
1.34	0.03303	0.02929	0.03323	0.03026	0.03228	0.03548	0.03328	1.39	0.02829
1.344	0.03372	0.03599	0.03294	0.03261	0.03228	0.03362	0.03299	1.394	0.0281
1.348	0.03362	0.03359	0.03422	0.03319	0.03307	0.03362	0.03486	1.398	0.02906
1.352	0.02949	0.02979	0.03304	0.033	0.03474	0.0347	0.03447	1.402	0.02897
1.356	0.0346	0.03539	0.03107	0.03026	0.03228	0.03518	0.03732	1.406	0.02849
1.36	0.03225	0.03659	0.03107	0.03143	0.03395	0.03157	0.03289	1.41	0.0282
1.364	0.03559	0.03219	0.03412	0.03329	0.03189	0.03382	0.03447	1.414	0.02849
1.368	0.02841	0.03309	0.03471	0.03349	0.03238	0.03235	0.0384	1.418	0.0282
1.372	0.03264	0.03189	0.03333	0.03251	0.03297	0.03274	0.03348	1.422	0.03031
1.376	0.03195	0.03189	0.03107	0.03123	0.03562	0.03167	0.03417	1.426	0.02839
1.38	0.03215	0.03279	0.03245	0.03016	0.0316	0.03284	0.03378	1.43	0.02829
1.384	0.0349	0.03339	0.0288	0.0328	0.03307	0.0344	0.03338	1.434	0.0281
1.388	0.03234	0.03419	0.03146	0.03192	0.0314	0.03284	0.03594	1.438	0.02791
1.392	0.03116	0.03109	0.03245	0.03329	0.03434	0.03391	0.03259	1.442	0.02762
1.396	0.03343	0.03189	0.03412	0.02967	0.03336	0.03176	0.03407	1.446	0.02839
1.4	0.03146	0.03209	0.03176	0.03182	0.0312	0.03401	0.03496	1.45	0.02973
1.404	0.03175	0.03269	0.03097	0.03153	0.03179	0.03411	0.03407	1.454	0.02868
1.408	0.03529	0.03429	0.03195	0.03075	0.03268	0.03284	0.032	1.458	0.02916
1.412	0.03136	0.03239	0.03195	0.03153	0.03611	0.03215	0.03191	1.462	0.02925
1.416	0.03126	0.03029	0.03343	0.03231	0.03258	0.03342	0.03259	1.466	0.02887
1.42	0.03392	0.03549	0.03284	0.03123	0.03258	0.03352	0.03338	1.47	0.02877
1.424	0.02979	0.03119	0.03166	0.0329	0.03111	0.03333	0.03397	1.474	0.02868
1.428	0.03097	0.03379	0.03067	0.03163	0.03169	0.03225	0.03417	1.478	0.02925
1.432	0.03696	0.03119	0.03304	0.03251	0.03179	0.03391	0.03299	1.482	0.02839
1.436	0.0346	0.03119	0.03116	0.02977	0.03209	0.03118	0.0324	1.486	0.0281
1.44	0.03343	0.03229	0.03215	0.03231	0.03582	0.03401	0.03476	1.49	0.02945
1.444	0.03195	0.03299	0.03205	0.03378	0.0315	0.03098	0.03279	1.494	0.02868
1.448	0.03234	0.03299	0.02909	0.03094	0.03042	0.03528	0.03122	1.498	0.02829
1.452	0.03274	0.03479	0.03432	0.03231	0.03277	0.03274	0.03456	1.502	0.02839
1.456	0.03087	0.03259	0.03028	0.03319	0.03101	0.03391	0.03575	1.506	0.02839
1.46	0.03136	0.03159	0.03126	0.033	0.02944	0.03401	0.03368	1.51	0.02657
1.464	0.03195	0.03049	0.03047	0.03163	0.03356	0.03118	0.0321	1.514	0.02734
1.468	0.0346	0.03119	0.03097	0.03388	0.03071	0.0345	0.03506	1.518	0.02829
1.472	0.03175	0.03069	0.02949	0.03349	0.03248	0.03118	0.03447	1.522	0.02695
1.476	0.03343	0.03149	0.03156	0.03368	0.03287	0.03294	0.03289	1.526	0.02618
1.48	0.03195	0.03679	0.02959	0.02928	0.03071	0.03372	0.03476	1.53	0.02829
1.484	0.03421	0.03079	0.03393	0.03055	0.0313	0.03196	0.03417	1.534	0.02964
1.488	0.03234	0.03189	0.03176	0.03114	0.0314	0.0344	0.03466	1.538	0.02858
1.492	0.03215	0.03099	0.02939	0.03192	0.03209	0.03323	0.03191	1.542	0.02791
1.496	0.03107	0.03009	0.03294	0.033	0.03071	0.03333	0.03131	1.546	0.0281
1.5	0.03136	0.03129	0.02919	0.0329	0.03425	0.03215	0.03368	1.55	0.02849
1.504	0.03205	0.03189	0.03343	0.02996	0.02905	0.03284	0.03161	1.554	0.02897
1.508	0.03559	0.03339	0.03116	0.02888	0.0315	0.03079	0.0324	1.558	0.0282
1.512	0.03362	0.03159	0.02949	0.03084	0.03179	0.03333	0.03151	1.562	0.02829
1.516	0.03077	0.02949	0.03205	0.03104	0.03268	0.03176	0.03269	1.566	0.02839
1.52	0.03372	0.03309	0.03304	0.03212	0.03425	0.03206	0.03141	1.57	0.02782
1.524	0.02959	0.03129	0.03294	0.03094	0.02993	0.03147	0.03368	1.574	0.02705
1.528	0.03264	0.03329	0.03176	0.03212	0.03356	0.03147	0.03447	1.578	0.02734
1.532	0.03421	0.03239	0.02978	0.03104	0.02993	0.03352	0.03151	1.582	0.02916
1.536	0.03401	0.03359	0.03314	0.02947	0.02963	0.03235	0.03122	1.586	0.02772
1.54	0.03205	0.03439	0.03343	0.03241	0.03012	0.03323	0.03161	1.59	0.02877
1.544	0.03107	0.03149	0.03087	0.02986	0.03052	0.0344	0.03338	1.594	0.02897
1.548	0.03362	0.02879	0.03225	0.03358	0.02983	0.03245	0.02994	1.598	0.02964
1.552	0.03234	0.03009	0.03136	0.02967	0.03111	0.03215	0.03063	1.602	0.02743
1.556	0.02812	0.03069	0.03077	0.03075	0.02905	0.03049	0.03043	1.606	0.02897
1.56	0.03028	0.03029	0.03087	0.03251	0.03179	0.0301	0.03063	1.61	0.02829
1.564	0.03588	0.02889	0.03166	0.03251	0.03071	0.03303	0.0325	1.614	0.02695
1.568	0.03146	0.02739	0.03057	0.03006	0.02983	0.03264	0.03072	1.618	0.02801
1.572	0.03107	0.02969	0.03353	0.03114	0.03062	0.02981	0.0324	1.622	0.02753
1.576	0.03215	0.03199	0.03097	0.03075	0.03042	0.03303	0.03191	1.626	0.02791
1.58	0.03293	0.03159	0.03087	0.03045	0.03081	0.03108	0.0322	1.63	0.02973
1.584	0.03215	0.03409	0.03304	0.0331	0.02973	0.03362	0.0322	1.634	0.02839
1.588	0.0293	0.03269	0.03166	0.03172	0.03209	0.03274	0.03299	1.638	0.02801
1.592	0.03205	0.02789	0.03156	0.02908	0.02865	0.02961	0.03328	1.642	0.02666
1.596	0.03087	0.03289	0.03235	0.02996	0.03228	0.03323	0.03279	1.646	0.02753
1.6	0.03146	0.03269	0.03057	0.03192	0.03003	0.03108	0.03171	1.65	0.02858
1.604	0.03048	0.02929	0.0287	0.03035	0.02954	0.0347	0.03171	1.654	0.02964
1.608	0.03116	0.03089	0.02722	0.03016	0.02954	0.03245	0.03387	1.658	0.02916
1.612	0.02979	0.03489	0.02949	0.03476	0.03062	0.03157	0.0324	1.662	0.0281
1.616	0.03028	0.03159	0.02949	0.03241	0.03258	0.03079	0.03259	1.666	0.03012
1.62	0.029	0.03169	0.02811	0.03251	0.03179	0.02893	0.03043	1.67	0.02829
1.624	0.03166	0.03509	0.03343	0.02957	0.02846	0.03352	0.03151	1.674	0.02849
1.628	0.03274	0.03259	0.03116	0.03163	0.03189	0.03157	0.03319	1.678	0.02714
1.632	0.03116	0.03029	0.03097	0.03163	0.03081	0.03157	0.03437	1.682	0.02791
1.636	0.03175	0.03209	0.02949	0.02879	0.02993	0.03215	0.03151	1.686	0.02791
1.64	0.03028	0.02779	0.03136	0.02928	0.03268	0.02991	0.0321	1.69	0.02609
1.644	0.03156	0.03359	0.03018	0.02888	0.03248	0.03176	0.03348	1.694	0.02734
1.648	0.03284	0.03279	0.03037	0.0284	0.03169	0.03411	0.032	1.698	0.02829
1.652	0.03028	0.02789	0.03166	0.03368	0.02983	0.03254	0.03151	1.702	0.02877
1.656	0.03038	0.03259	0.03185	0.03065	0.0313	0.03284	0.03141	1.706	0.02743
1.66	0.03303	0.02959	0.03087	0.03035	0.03042	0.03167	0.03259	1.71	0.02791
1.664	0.02871	0.03259	0.03097	0.02928	0.03454	0.03088	0.03181	1.714	0.02686
1.668	0.03156	0.02959	0.03314	0.02849	0.0315	0.03079	0.03269	1.718	0.02782
1.672	0.03077	0.03209	0.02998	0.02879	0.03042	0.03313	0.03387	1.722	0.02868
1.676	0.03362	0.03059	0.03146	0.02986	0.03238	0.03118	0.02826	1.726	0.0282
1.68	0.03343	0.03029	0.02909	0.02937	0.03297	0.0344	0.0325	1.73	0.02925
1.684	0.03087	0.03219	0.03116	0.03172	0.02954	0.03167	0.03299	1.734	0.02916
1.688	0.02939	0.03199	0.02968	0.03026	0.03012	0.03254	0.03141	1.738	0.02772
1.692	0.02753	0.03109	0.03185	0.03153	0.02944	0.02971	0.03447	1.742	0.02676
1.696	0.02949	0.03109	0.03087	0.03123	0.03228	0.02932	0.03131	1.746	0.02829
1.7	0.03215	0.03149	0.03057	0.03221	0.03022	0.03157	0.03486	1.75	0.02887
1.704	0.02998	0.02839	0.02633	0.02869	0.0313	0.0303	0.0325	1.754	0.0282
1.708	0.03008	0.02789	0.03037	0.02986	0.03042	0.02971	0.02994	1.758	0.02782
1.712	0.03185	0.02959	0.02959	0.03016	0.02787	0.03294	0.03013	1.762	0.02925
1.716	0.03057	0.03149	0.03176	0.03212	0.03248	0.03391	0.03072	1.766	0.02628
1.72	0.03038	0.03149	0.03225	0.02859	0.02983	0.02942	0.03181	1.77	0.02782
1.724	0.03107	0.03089	0.03037	0.0282	0.02993	0.03147	0.02944	1.774	0.02782
1.728	0.02979	0.02979	0.03146	0.02888	0.03199	0.03127	0.02994	1.778	0.02887
1.732	0.03107	0.03199	0.0287	0.03075	0.0314	0.02971	0.03131	1.782	0.02839
1.736	0.03087	0.03049	0.02909	0.03055	0.03003	0.03108	0.03043	1.786	0.02858
1.74	0.03323	0.03039	0.03235	0.03212	0.02944	0.03303	0.03003	1.79	0.02772
1.744	0.02969	0.03199	0.02811	0.02977	0.03071	0.03059	0.03319	1.794	0.0282
1.748	0.03362	0.03009	0.02712	0.03035	0.02973	0.02961	0.03387	1.798	0.02772
1.752	0.03234	0.03239	0.03166	0.03182	0.0314	0.03059	0.03417	1.802	0.02877
1.756	0.03156	0.02979	0.03067	0.02918	0.0312	0.02932	0.02994	1.806	0.02724
1.76	0.03057	0.02849	0.03037	0.02967	0.03101	0.03059	0.03112	1.81	0.02782
1.764	0.02979	0.02749	0.03077	0.02996	0.03219	0.03137	0.02994	1.814	0.0281
1.768	0.03254	0.03249	0.02771	0.03006	0.02944	0.03127	0.03338	1.818	0.0281
1.772	0.03126	0.03179	0.03304	0.02918	0.02963	0.03059	0.02944	1.822	0.02916
1.776	0.03077	0.03559	0.02968	0.02947	0.02905	0.0303	0.02846	1.826	0.02782
1.78	0.0292	0.02919	0.03116	0.02869	0.02797	0.03088	0.03437	1.83	0.02714
1.784	0.03323	0.03199	0.02968	0.03006	0.02944	0.03225	0.03141	1.834	0.02801
1.788	0.02831	0.03079	0.03087	0.02947	0.03111	0.03206	0.0325	1.838	0.02734
1.792	0.03264	0.02829	0.02811	0.02898	0.03248	0.03088	0.03053	1.842	0.02877
1.796	0.03057	0.02949	0.02988	0.03094	0.0314	0.03147	0.03319	1.846	0.0281
1.8	0.03401	0.03219	0.02899	0.03231	0.02905	0.03411	0.03141	1.85	0.02762
1.804	0.03077	0.03069	0.02732	0.02947	0.03032	0.03196	0.03151	1.854	0.02801
1.808	0.03136	0.03179	0.0284	0.03163	0.02914	0.03294	0.02954	1.858	0.02705
1.812	0.029	0.03179	0.03087	0.03075	0.02816	0.0303	0.03043	1.862	0.02801
1.816	0.0289	0.03169	0.02988	0.03094	0.03071	0.03157	0.0323	1.866	0.0282
1.82	0.02861	0.02959	0.03156	0.03104	0.02963	0.03274	0.02984	1.87	0.02877
1.824	0.03116	0.03249	0.03097	0.0281	0.03003	0.03079	0.03023	1.874	0.02772
1.828	0.02831	0.03069	0.03067	0.02908	0.03022	0.03186	0.03122	1.878	0.02676
1.832	0.03057	0.03079	0.03185	0.03114	0.03091	0.03049	0.03368	1.882	0.02877
1.836	0.03244	0.02919	0.02968	0.02928	0.02669	0.02991	0.032	1.886	0.02906
1.84	0.03234	0.02819	0.03442	0.03153	0.03326	0.03196	0.0322	1.89	0.02724
1.844	0.03195	0.03109	0.02968	0.03006	0.03189	0.03245	0.0321	1.894	0.02858
1.848	0.02871	0.02839	0.02919	0.02947	0.0316	0.03254	0.02688	1.898	0.02906
1.852	0.02939	0.03029	0.03215	0.02879	0.02875	0.03079	0.02964	1.902	0.02714
1.856	0.03313	0.02889	0.02959	0.02986	0.02895	0.03401	0.03319	1.906	0.03021
1.86	0.03313	0.03009	0.03077	0.03339	0.03258	0.02981	0.03141	1.91	0.02877
1.864	0.03225	0.03039	0.03166	0.02957	0.02787	0.03049	0.03063	1.914	0.02714
1.868	0.02831	0.03009	0.02722	0.03026	0.02885	0.03039	0.02954	1.918	0.02695
1.872	0.03038	0.02989	0.03176	0.02898	0.02993	0.02952	0.02866	1.922	0.02829
1.876	0.02998	0.02919	0.03028	0.03123	0.03032	0.02961	0.02974	1.926	0.02945
1.88	0.03038	0.03109	0.03097	0.03241	0.03297	0.03059	0.03063	1.93	0.02772
1.884	0.03284	0.02989	0.03047	0.03221	0.0315	0.03118	0.03299	1.934	0.0282
1.888	0.03028	0.03449	0.02801	0.02869	0.03091	0.0303	0.02856	1.938	0.02762
1.892	0.03126	0.02959	0.0288	0.03319	0.02983	0.03274	0.03397	1.942	0.02983
1.896	0.03087	0.02969	0.02899	0.03094	0.02905	0.03235	0.03063	1.946	0.02801
1.9	0.03136	0.02869	0.02968	0.02957	0.02973	0.02903	0.03003	1.95	0.02897
1.904	0.03038	0.03429	0.0286	0.03045	0.02993	0.03274	0.03122	1.954	0.02868
1.908	0.02861	0.03029	0.03156	0.033	0.02983	0.0303	0.03279	1.958	0.02791
1.912	0.03087	0.02919	0.02919	0.02996	0.02905	0.03069	0.02994	1.962	0.02686
1.916	0.03166	0.03389	0.02939	0.03153	0.03189	0.03118	0.03013	1.966	0.02897
1.92	0.029	0.03449	0.0289	0.02947	0.03022	0.03167	0.02875	1.97	0.02839
1.924	0.02998	0.03139	0.02978	0.02937	0.0314	0.02873	0.03003	1.974	0.02753
1.928	0.029	0.02879	0.03215	0.03026	0.03062	0.03215	0.03102	1.978	0.02801
1.932	0.03008	0.02929	0.03195	0.03114	0.03111	0.03264	0.03112	1.982	0.02714
1.936	0.03116	0.02889	0.03087	0.0328	0.03091	0.03049	0.02984	1.986	0.02858
1.94	0.0293	0.03029	0.02968	0.02888	0.02757	0.02961	0.02866	1.99	0.02762
1.944	0.03067	0.02939	0.03057	0.02869	0.03003	0.03206	0.03141	1.994	0.02791
1.948	0.02939	0.02869	0.02929	0.03143	0.03042	0.0301	0.03299	1.998	0.02686
1.952	0.02831	0.02889	0.03047	0.03182	0.02885	0.02912	0.03131	2.002	0.0281
1.956	0.0288	0.02799	0.02978	0.0281	0.02738	0.03059	0.03013	2.006	0.02868
1.96	0.03048	0.03209	0.03097	0.02918	0.03071	0.03176	0.02944	2.01	0.02762
1.964	0.0292	0.02999	0.03136	0.02986	0.02905	0.03196	0.02994	2.014	0.0282
1.968	0.03156	0.03249	0.03037	0.03251	0.02836	0.03059	0.03072	2.018	0.02762
1.972	0.02959	0.03069	0.02801	0.02996	0.02895	0.02854	0.03003	2.022	0.0282
1.976	0.02939	0.03339	0.03195	0.03143	0.0312	0.03382	0.03033	2.026	0.02801
1.98	0.02959	0.02879	0.02959	0.03006	0.03032	0.03176	0.02846	2.03	0.02839
1.984	0.02969	0.03039	0.03205	0.02888	0.03081	0.02991	0.0323	2.034	0.02762
1.988	0.03067	0.03009	0.0286	0.0281	0.02836	0.02873	0.02856	2.038	0.02858
1.992	0.03018	0.02899	0.0283	0.03349	0.02816	0.02932	0.03141	2.042	0.02829
1.996	0.03087	0.03109	0.0287	0.02888	0.02973	0.02824	0.03092	2.046	0.02762
2	0.03057	0.02989	0.02939	0.02937	0.02865	0.03039	0.0322	2.05	0.02753
2.004	0.02969	0.03079	0.03008	0.02918	0.03209	0.02981	0.03043	2.054	0.02897
2.008	0.03028	0.03079	0.02584	0.03094	0.02983	0.03	0.02984	2.058	0.02647
2.012	0.02949	0.03169	0.02732	0.02732	0.02895	0.03157	0.02895	2.062	0.02772
2.016	0.02861	0.02989	0.0288	0.03075	0.02924	0.0301	0.02935	2.066	0.02743
2.02	0.03028	0.03229	0.02712	0.03202	0.02816	0.03264	0.03082	2.07	0.02695
2.024	0.03116	0.02669	0.02781	0.02986	0.02806	0.03049	0.03171	2.074	0.02858
2.028	0.02851	0.03029	0.02732	0.03055	0.02816	0.0343	0.03003	2.078	0.02906
2.032	0.03107	0.02969	0.0358	0.02957	0.02885	0.03147	0.03171	2.082	0.02695
2.036	0.02998	0.03009	0.02909	0.03035	0.02718	0.02991	0.03151	2.086	0.02877
2.04	0.02979	0.02929	0.0288	0.0283	0.02895	0.02932	0.02846	2.09	0.0281
2.044	0.0288	0.03199	0.03146	0.02908	0.03052	0.03284	0.03299	2.094	0.02829
2.048	0.02753	0.02719	0.02781	0.02869	0.03277	0.02922	0.03082	2.098	0.02877
2.052	0.03401	0.03279	0.03057	0.02898	0.02806	0.02952	0.02925	2.102	0.02839
2.056	0.03048	0.03189	0.02801	0.03114	0.02846	0.03127	0.03319	2.106	0.02849
2.06	0.02949	0.03009	0.03107	0.0283	0.02708	0.0302	0.032	2.11	0.02887
2.064	0.02939	0.03199	0.02949	0.03153	0.02885	0.02854	0.03141	2.114	0.02676
2.068	0.0291	0.03149	0.0289	0.02996	0.02983	0.02942	0.03053	2.118	0.02849
2.072	0.03077	0.02959	0.02919	0.0282	0.03032	0.02961	0.02728	2.122	0.02705
2.076	0.0293	0.03149	0.02998	0.02605	0.02963	0.03049	0.03043	2.126	0.02628
2.08	0.02969	0.03219	0.02673	0.02761	0.02914	0.03167	0.02787	2.13	0.02858
2.084	0.03274	0.03029	0.02761	0.02996	0.02914	0.03215	0.02944	2.134	0.02724
2.088	0.0293	0.02959	0.02909	0.02937	0.02846	0.02952	0.03082	2.138	0.02801
2.092	0.02851	0.02909	0.03097	0.03065	0.02846	0.02991	0.02984	2.142	0.02695
2.096	0.0289	0.02629	0.03136	0.03045	0.02934	0.0301	0.02875	2.146	0.02791
2.1	0.0289	0.03359	0.03037	0.03182	0.02895	0.0303	0.02767	2.15	0.02782
2.104	0.03028	0.03349	0.03008	0.03114	0.02924	0.0303	0.02944	2.154	0.02858
2.108	0.03048	0.02899	0.0283	0.02879	0.03209	0.03235	0.03033	2.158	0.02762
2.112	0.02979	0.02839	0.03047	0.03094	0.03022	0.03167	0.02954	2.162	0.02762
2.116	0.0293	0.03139	0.03185	0.02879	0.02924	0.02932	0.02935	2.166	0.02839
2.12	0.03057	0.03009	0.02781	0.02898	0.02865	0.02893	0.03102	2.17	0.02829
2.124	0.03018	0.03129	0.03107	0.02977	0.03209	0.03088	0.02954	2.174	0.02925
2.128	0.03038	0.03109	0.02919	0.03075	0.02718	0.02971	0.03092	2.178	0.02839
2.132	0.03067	0.03319	0.02811	0.02673	0.02905	0.02912	0.03063	2.182	0.02734
2.136	0.03008	0.02869	0.02968	0.02986	0.02826	0.03049	0.0321	2.186	0.02858
2.14	0.02841	0.03069	0.02761	0.03026	0.02895	0.02991	0.02915	2.19	0.02791
2.144	0.02772	0.02969	0.03077	0.02937	0.02865	0.03098	0.02856	2.194	0.02782
2.148	0.03185	0.03009	0.0284	0.02967	0.02797	0.0303	0.02964	2.198	0.02599
2.152	0.02979	0.02989	0.03008	0.02781	0.02885	0.03176	0.02944	2.202	0.02849
2.156	0.0293	0.02909	0.02959	0.03104	0.02649	0.03	0.02964	2.206	0.02849
2.16	0.02851	0.02959	0.0288	0.02673	0.03062	0.02942	0.02944	2.21	0.02753
2.164	0.0292	0.03269	0.03195	0.0281	0.02973	0.02805	0.03151	2.214	0.02801
2.168	0.02821	0.02669	0.0287	0.02771	0.02718	0.0302	0.0323	2.218	0.02743
2.172	0.0291	0.02969	0.02574	0.02898	0.02649	0.02766	0.02797	2.222	0.02801
2.176	0.02772	0.02829	0.02682	0.03045	0.02806	0.02971	0.03131	2.226	0.02858
2.18	0.03205	0.03039	0.02771	0.02986	0.02787	0.03039	0.02836	2.23	0.02724
2.184	0.03057	0.03129	0.03087	0.02869	0.02885	0.03049	0.02875	2.234	0.02762
2.188	0.0288	0.03099	0.02929	0.02771	0.02914	0.02971	0.02915	2.238	0.02714
2.192	0.03284	0.03229	0.02988	0.03016	0.02924	0.02893	0.03013	2.242	0.02829
2.196	0.02959	0.02779	0.03057	0.0284	0.02748	0.0301	0.02728	2.246	0.0281
2.2	0.029	0.03179	0.02613	0.03006	0.02914	0.03059	0.02994	2.25	0.02877
2.204	0.02595	0.02939	0.02732	0.02761	0.02905	0.02961	0.03003	2.254	0.02973
2.208	0.02851	0.03169	0.02821	0.02761	0.02738	0.03196	0.02767	2.258	0.02782
2.212	0.02802	0.02889	0.03047	0.0281	0.02865	0.02903	0.02875	2.262	0.02666
2.216	0.02871	0.03119	0.02791	0.02849	0.02993	0.02883	0.03053	2.266	0.02743
2.22	0.0291	0.02889	0.02899	0.02957	0.02963	0.02844	0.02925	2.27	0.02734
2.224	0.02792	0.02879	0.03018	0.02967	0.02895	0.02805	0.03092	2.274	0.02772
2.228	0.02782	0.02929	0.02732	0.03045	0.02797	0.02961	0.03122	2.278	0.0281
2.232	0.02949	0.02999	0.02821	0.03035	0.02738	0.02942	0.02905	2.282	0.02772
2.236	0.02762	0.02769	0.02722	0.02673	0.02748	0.02912	0.02806	2.286	0.02666
2.24	0.02733	0.02889	0.02702	0.02644	0.02826	0.02981	0.02688	2.29	0.02686
2.244	0.03097	0.03059	0.03097	0.03055	0.03022	0.02912	0.02836	2.294	0.02666
2.248	0.02713	0.03039	0.02959	0.0284	0.03042	0.03088	0.02787	2.298	0.02849
2.252	0.02969	0.03159	0.0285	0.02937	0.02924	0.02844	0.02925	2.302	0.02724
2.256	0.02625	0.02819	0.0289	0.03006	0.02983	0.03157	0.02925	2.306	0.02772
2.26	0.02959	0.02899	0.03176	0.02771	0.02914	0.03088	0.02984	2.31	0.02724
2.264	0.03156	0.03019	0.02919	0.02849	0.02865	0.03167	0.02954	2.314	0.02887
2.268	0.03028	0.03059	0.03047	0.03045	0.02885	0.02893	0.02875	2.318	0.02734
2.272	0.03067	0.03049	0.03047	0.02908	0.02993	0.03069	0.02954	2.322	0.02887
2.276	0.02694	0.03099	0.02959	0.02908	0.02806	0.02952	0.02826	2.326	0.02762
2.28	0.03284	0.02919	0.02722	0.03016	0.02738	0.02864	0.03003	2.33	0.0281
2.284	0.02713	0.03039	0.02909	0.02967	0.02698	0.03069	0.02846	2.334	0.02782
2.288	0.02979	0.03009	0.02604	0.0283	0.02993	0.02854	0.02944	2.338	0.02791
2.292	0.03343	0.03089	0.03087	0.02595	0.02914	0.02903	0.02777	2.342	0.02858
2.296	0.02939	0.02839	0.0285	0.03153	0.03091	0.02942	0.02826	2.346	0.02829
2.3	0.02989	0.02939	0.02919	0.02986	0.02954	0.03049	0.02708	2.35	0.02801
2.304	0.029	0.03039	0.02959	0.02751	0.02826	0.02756	0.02915	2.354	0.02801
2.308	0.02792	0.03119	0.02909	0.02937	0.02836	0.02971	0.02974	2.358	0.02772
2.312	0.03038	0.02909	0.02801	0.03016	0.02885	0.02932	0.0321	2.362	0.02714
2.316	0.03038	0.02949	0.03077	0.02849	0.03071	0.02952	0.02964	2.366	0.0282
2.32	0.02792	0.02959	0.02781	0.02928	0.03111	0.02795	0.02954	2.37	0.02686
2.324	0.03146	0.03029	0.02919	0.03026	0.03022	0.02746	0.02767	2.374	0.0281
2.328	0.02821	0.02629	0.0284	0.0282	0.02806	0.02785	0.03033	2.378	0.02695
2.332	0.02939	0.02949	0.02909	0.03006	0.02806	0.02737	0.02875	2.382	0.0282
2.336	0.02792	0.02889	0.03008	0.02791	0.02865	0.0302	0.02974	2.386	0.02897
2.34	0.02772	0.02709	0.03107	0.03084	0.03012	0.02942	0.02994	2.39	0.02743
2.344	0.03166	0.02839	0.0284	0.03026	0.02905	0.03108	0.03131	2.394	0.02676
2.348	0.02861	0.02989	0.03057	0.02575	0.03003	0.02873	0.02974	2.398	0.02887
2.352	0.02861	0.02739	0.02919	0.0327	0.02924	0.02942	0.03043	2.402	0.02762
2.356	0.0288	0.03089	0.02712	0.02751	0.02944	0.02776	0.02757	2.406	0.02762
2.36	0.02969	0.02649	0.02811	0.02918	0.02718	0.03079	0.0321	2.41	0.02762
2.364	0.02812	0.03259	0.02909	0.02732	0.02698	0.02707	0.02895	2.414	0.02782
2.368	0.0291	0.02759	0.02742	0.02732	0.02885	0.02834	0.03181	2.418	0.02705
2.372	0.03028	0.02939	0.0288	0.02937	0.02816	0.02785	0.03131	2.422	0.02772
2.376	0.02949	0.02719	0.02722	0.03045	0.02767	0.02785	0.02777	2.426	0.02791
2.38	0.03067	0.02959	0.02968	0.02791	0.03091	0.02991	0.03082	2.43	0.02839
2.384	0.02762	0.02679	0.02939	0.03045	0.02993	0.02883	0.02885	2.434	0.02801
2.388	0.03028	0.02819	0.0286	0.02526	0.02846	0.02805	0.02974	2.438	0.02829
2.392	0.03264	0.03009	0.02899	0.02722	0.02797	0.02756	0.03043	2.442	0.02686
2.396	0.02959	0.03009	0.03008	0.02859	0.02787	0.03049	0.03082	2.446	0.02666
2.4	0.029	0.03329	0.03176	0.02898	0.02934	0.03	0.03151	2.45	0.02829
2.404	0.03116	0.03289	0.02959	0.02898	0.02816	0.02883	0.03181	2.454	0.02753
2.408	0.02772	0.02669	0.0285	0.02996	0.02669	0.02893	0.02994	2.458	0.02887
2.412	0.02841	0.03249	0.0283	0.02859	0.02954	0.02971	0.03003	2.462	0.02801
2.416	0.03166	0.02909	0.02791	0.02908	0.03012	0.02854	0.02688	2.466	0.02858
2.42	0.0288	0.02919	0.02673	0.02977	0.03012	0.03069	0.02905	2.47	0.0281
2.424	0.02949	0.02919	0.0286	0.02781	0.03003	0.02824	0.02944	2.474	0.02705
2.428	0.029	0.02829	0.03047	0.02996	0.02855	0.02864	0.02816	2.478	0.02906
2.432	0.02841	0.03099	0.0284	0.02977	0.02855	0.02561	0.02797	2.482	0.02762
2.436	0.02821	0.02859	0.02811	0.03026	0.02738	0.02795	0.02925	2.486	0.0282
2.44	0.02654	0.02659	0.02919	0.02908	0.03219	0.02942	0.02806	2.49	0.0281
2.444	0.02723	0.03039	0.0287	0.02869	0.02728	0.03127	0.02964	2.494	0.02791
2.448	0.02753	0.02659	0.02998	0.02849	0.03032	0.02971	0.02944	2.498	0.02791
2.452	0.03077	0.02639	0.03107	0.0283	0.02885	0.02844	0.03013	2.502	0.02695
2.456	0.0288	0.02709	0.03028	0.03045	0.02944	0.02785	0.02925	2.506	0.02714
2.46	0.0293	0.03139	0.02771	0.02996	0.03012	0.02824	0.02925	2.51	0.02858
2.464	0.02949	0.03189	0.0286	0.02928	0.02806	0.0301	0.02797	2.514	0.02666
2.468	0.029	0.02929	0.02692	0.02742	0.03052	0.0302	0.03112	2.518	0.02791
2.472	0.02831	0.03269	0.02939	0.02761	0.02865	0.02893	0.02964	2.522	0.02772
2.476	0.02821	0.02649	0.0288	0.02937	0.03012	0.02883	0.02875	2.526	0.02801
2.48	0.02998	0.02909	0.03215	0.02732	0.02846	0.02903	0.02875	2.53	0.02897
2.484	0.03126	0.02929	0.02919	0.028	0.02846	0.02952	0.02964	2.534	0.02791
2.488	0.02861	0.02909	0.02702	0.0282	0.02698	0.03196	0.02836	2.538	0.02925
2.492	0.02989	0.02839	0.02781	0.02673	0.02718	0.02873	0.02994	2.542	0.02858
2.496	0.02762	0.02969	0.02771	0.02918	0.02855	0.03108	0.02757	2.546	0.02762
2.5	0.0292	0.02809	0.02968	0.0284	0.02816	0.02883	0.02974	2.55	0.02705
2.504	0.02772	0.03049	0.02594	0.02947	0.03012	0.02961	0.02708	2.554	0.02762
2.508	0.02998	0.02889	0.02959	0.02663	0.02816	0.02893	0.03003	2.558	0.02801
2.512	0.02989	0.02929	0.03028	0.02849	0.03062	0.02864	0.02649	2.562	0.02839
2.516	0.03067	0.02789	0.0289	0.0281	0.02865	0.02756	0.02954	2.566	0.02705
2.52	0.02841	0.03269	0.02751	0.02859	0.03111	0.02688	0.032	2.57	0.02753
2.524	0.0291	0.03179	0.02998	0.02771	0.02806	0.03118	0.02698	2.574	0.02839
2.528	0.02989	0.02759	0.02781	0.02771	0.02846	0.03284	0.02944	2.578	0.02801
2.532	0.02802	0.02819	0.02821	0.02928	0.02649	0.02824	0.03043	2.582	0.02906
2.536	0.0289	0.02909	0.02821	0.02849	0.02855	0.02727	0.02935	2.586	0.02724
2.54	0.02792	0.02879	0.0286	0.02967	0.02689	0.02873	0.02846	2.59	0.02695
2.544	0.02566	0.03009	0.03028	0.02937	0.02895	0.02961	0.02787	2.594	0.02657
2.548	0.02998	0.03029	0.0285	0.02996	0.02924	0.02991	0.03033	2.598	0.02772
2.552	0.02792	0.02879	0.03047	0.03006	0.02679	0.02844	0.02797	2.602	0.0258
2.556	0.03018	0.03019	0.02821	0.03133	0.02954	0.02942	0.02816	2.606	0.02849
2.56	0.02969	0.02869	0.02574	0.02849	0.02944	0.03147	0.02974	2.61	0.02829
2.564	0.02979	0.03339	0.0286	0.03123	0.02865	0.02912	0.03072	2.614	0.02762
2.568	0.02792	0.02929	0.0287	0.02791	0.02738	0.02873	0.02984	2.618	0.02858
2.572	0.02762	0.03049	0.02643	0.02732	0.02787	0.02864	0.03092	2.622	0.02676
2.576	0.02733	0.03139	0.02801	0.02928	0.03022	0.02873	0.03023	2.626	0.02916
2.58	0.03038	0.03079	0.02919	0.02869	0.02787	0.03137	0.02639	2.63	0.02762
2.584	0.02605	0.02679	0.02949	0.02791	0.03169	0.02707	0.03082	2.634	0.02666
2.588	0.02694	0.03229	0.02791	0.02898	0.02669	0.03039	0.02905	2.638	0.02734
2.592	0.03136	0.02679	0.02604	0.02575	0.02816	0.02912	0.03013	2.642	0.02791
2.596	0.03018	0.03139	0.02742	0.02722	0.02973	0.02991	0.03033	2.646	0.02734
2.6	0.0292	0.03229	0.02968	0.02918	0.02865	0.02991	0.02944	2.65	0.0281
2.604	0.02762	0.02939	0.0286	0.02898	0.02855	0.02922	0.02925	2.654	0.02753
2.608	0.02605	0.02829	0.03037	0.02771	0.02934	0.02805	0.02826	2.658	0.02734
2.612	0.02743	0.02679	0.03156	0.02859	0.02757	0.02932	0.03043	2.662	0.02801
2.616	0.02969	0.02749	0.02771	0.03065	0.02816	0.02766	0.02619	2.666	0.03012
2.62	0.02831	0.02799	0.02781	0.02957	0.02885	0.03049	0.02669	2.67	0.02762
2.624	0.02713	0.03109	0.0283	0.02898	0.02679	0.02658	0.02994	2.674	0.02916
2.628	0.02979	0.03109	0.02899	0.02947	0.02797	0.02883	0.02885	2.678	0.02724
2.632	0.02861	0.03299	0.02988	0.02693	0.02895	0.02834	0.03033	2.682	0.02772
2.636	0.02753	0.02899	0.02751	0.02849	0.0263	0.0303	0.02777	2.686	0.02762
2.64	0.02831	0.03039	0.02949	0.02663	0.02963	0.02776	0.02846	2.69	0.02801
2.644	0.0292	0.03009	0.03176	0.02702	0.02973	0.02727	0.02777	2.694	0.02829
2.648	0.0288	0.02989	0.03166	0.02947	0.02806	0.02932	0.0324	2.698	0.02772
2.652	0.03077	0.02819	0.0289	0.02898	0.02954	0.03137	0.03053	2.702	0.02705
2.656	0.03057	0.02949	0.02465	0.02898	0.02914	0.02942	0.02619	2.706	0.02724
2.66	0.0289	0.02989	0.02909	0.02957	0.02855	0.02717	0.02925	2.71	0.0282
2.664	0.03077	0.02779	0.02761	0.02712	0.02836	0.02824	0.02738	2.714	0.02772
2.668	0.0289	0.02999	0.03057	0.02986	0.02806	0.02854	0.03171	2.718	0.0281
2.672	0.02812	0.02789	0.02623	0.0284	0.02846	0.03118	0.02738	2.722	0.02829
2.676	0.02841	0.02979	0.03047	0.028	0.0263	0.02991	0.02688	2.726	0.02724
2.68	0.03215	0.02749	0.02673	0.02497	0.03003	0.03069	0.02954	2.73	0.02791
2.684	0.02969	0.03259	0.02643	0.03016	0.02865	0.02717	0.02777	2.734	0.02734
2.688	0.03048	0.02939	0.02771	0.02859	0.03101	0.02971	0.02767	2.738	0.02647
2.692	0.03028	0.03369	0.0285	0.03016	0.02895	0.02795	0.03082	2.742	0.02772
2.696	0.02841	0.02669	0.02742	0.03035	0.02905	0.02854	0.02669	2.746	0.02695
2.7	0.02949	0.03019	0.02959	0.0283	0.02914	0.02854	0.02688	2.75	0.0281
2.704	0.029	0.03049	0.02821	0.03133	0.02757	0.03069	0.02767	2.754	0.02858
2.708	0.02998	0.02999	0.02742	0.02937	0.02905	0.0259	0.02669	2.758	0.02772
2.712	0.02939	0.02819	0.0283	0.03094	0.02973	0.02805	0.02944	2.762	0.02801
2.716	0.02713	0.03049	0.02751	0.02722	0.02787	0.02766	0.02747	2.766	0.0281
2.72	0.02871	0.02999	0.02988	0.02908	0.02698	0.03039	0.02856	2.77	0.02724
2.724	0.02812	0.03129	0.02811	0.02859	0.02846	0.02795	0.03033	2.774	0.02858
2.728	0.02812	0.02899	0.02771	0.0283	0.02787	0.02854	0.03053	2.778	0.02647
2.732	0.02841	0.03039	0.0283	0.02957	0.02767	0.02551	0.02994	2.782	0.02753
2.736	0.02782	0.03149	0.02988	0.02888	0.02777	0.02942	0.03161	2.786	0.0282
2.74	0.029	0.03019	0.02732	0.02761	0.0263	0.03079	0.02875	2.79	0.02849
2.744	0.02841	0.02829	0.02673	0.03143	0.02787	0.02844	0.02915	2.794	0.02868
2.748	0.02841	0.03059	0.02742	0.0282	0.02846	0.02922	0.02797	2.798	0.02734
2.752	0.029	0.03089	0.03067	0.03035	0.0262	0.02922	0.02777	2.802	0.02695
2.756	0.02871	0.02899	0.02702	0.02869	0.02855	0.03186	0.02846	2.806	0.02686
2.76	0.02703	0.03009	0.03018	0.02742	0.02649	0.02658	0.02708	2.81	0.02695
2.764	0.02802	0.02829	0.02821	0.0284	0.02787	0.026	0.03092	2.814	0.02638
2.768	0.02713	0.03009	0.02811	0.02947	0.03022	0.02844	0.02816	2.818	0.02705
2.772	0.0288	0.03049	0.03097	0.02653	0.02797	0.02903	0.02915	2.822	0.02743
2.776	0.0289	0.02849	0.02988	0.02928	0.02954	0.02737	0.02905	2.826	0.02724
2.78	0.02792	0.02959	0.02899	0.02781	0.02541	0.02873	0.02895	2.83	0.02762
2.784	0.02871	0.02749	0.0286	0.02879	0.02875	0.03079	0.02787	2.834	0.02791
2.788	0.02841	0.02749	0.02535	0.02849	0.02963	0.03049	0.03003	2.838	0.02791
2.792	0.02851	0.03069	0.02781	0.0282	0.02816	0.02737	0.02738	2.842	0.02801
2.796	0.02979	0.03299	0.02544	0.02957	0.02826	0.02952	0.02925	2.846	0.02868
2.8	0.0291	0.02709	0.02702	0.02947	0.02767	0.03039	0.03309	2.85	0.02772
2.804	0.03136	0.02859	0.02968	0.02859	0.03012	0.02844	0.02915	2.854	0.02666
2.808	0.0293	0.02919	0.0284	0.03045	0.02934	0.02942	0.02935	2.858	0.02714
2.812	0.02969	0.02839	0.02899	0.0282	0.02875	0.02932	0.02797	2.862	0.02724
2.816	0.02812	0.02939	0.03018	0.02732	0.02777	0.02991	0.03092	2.866	0.02858
2.82	0.02625	0.03159	0.0287	0.02957	0.02826	0.02854	0.02836	2.87	0.02801
2.824	0.02871	0.02739	0.03323	0.028	0.02836	0.03127	0.02885	2.874	0.02714
2.828	0.0291	0.03189	0.02751	0.02732	0.02375	0.03	0.03063	2.878	0.02877
2.832	0.02949	0.02809	0.02939	0.03006	0.02895	0.02942	0.03082	2.882	0.02877
2.836	0.03067	0.03179	0.03037	0.02937	0.02885	0.03049	0.02806	2.886	0.0282
2.84	0.0293	0.02819	0.0285	0.03045	0.02659	0.02981	0.02866	2.89	0.02829
2.844	0.02821	0.02769	0.02663	0.0283	0.02826	0.02893	0.02757	2.894	0.02772
2.848	0.02517	0.03309	0.03018	0.03035	0.0264	0.0303	0.03053	2.898	0.02916
2.852	0.02762	0.03119	0.02791	0.02712	0.02816	0.02795	0.026	2.902	0.02638
2.856	0.02762	0.03239	0.0289	0.02751	0.03022	0.02785	0.02669	2.906	0.02762
2.86	0.02743	0.02729	0.02643	0.02859	0.02669	0.02756	0.02925	2.91	0.02772
2.864	0.02969	0.02959	0.02712	0.02928	0.02954	0.02824	0.02816	2.914	0.02753
2.868	0.02733	0.02929	0.0287	0.02683	0.02816	0.02834	0.02787	2.918	0.02839
2.872	0.02802	0.02799	0.02978	0.02742	0.02865	0.02785	0.02895	2.922	0.02705
2.876	0.02733	0.03229	0.02702	0.02957	0.02797	0.02942	0.02639	2.926	0.02762
2.88	0.02753	0.03049	0.0283	0.02693	0.0261	0.02639	0.02856	2.93	0.02724
2.884	0.02841	0.02989	0.02949	0.03035	0.02826	0.02834	0.02846	2.934	0.02695
2.888	0.03136	0.02619	0.02742	0.02732	0.03219	0.02756	0.02935	2.938	0.02743
2.892	0.02821	0.02839	0.02899	0.02898	0.02787	0.02766	0.02974	2.942	0.02772
2.896	0.02743	0.02909	0.03057	0.0284	0.02855	0.02922	0.02964	2.946	0.02791
2.9	0.0293	0.02839	0.0283	0.02742	0.02698	0.02922	0.02777	2.95	0.02714
2.904	0.02674	0.02839	0.02821	0.02634	0.02836	0.02756	0.02875	2.954	0.02772
2.908	0.02792	0.02809	0.0289	0.02947	0.02757	0.02815	0.02797	2.958	0.02676
2.912	0.02792	0.02729	0.0283	0.0284	0.02679	0.02893	0.02816	2.962	0.0282
2.916	0.02703	0.02689	0.02682	0.02653	0.03003	0.03	0.02935	2.966	0.0282
2.92	0.02782	0.02979	0.02821	0.02879	0.02718	0.02903	0.02875	2.97	0.02695
2.924	0.02684	0.02879	0.02929	0.02957	0.0263	0.0302	0.02875	2.974	0.02762
2.928	0.02694	0.02909	0.02909	0.028	0.02777	0.02834	0.03013	2.978	0.02897
2.932	0.02831	0.02909	0.02742	0.02869	0.02885	0.02912	0.03043	2.982	0.02753
2.936	0.03008	0.02889	0.02781	0.02702	0.02895	0.02912	0.03082	2.986	0.02686
2.94	0.02713	0.03169	0.03116	0.03133	0.02738	0.02766	0.02639	2.99	0.02868
2.944	0.02743	0.03099	0.02949	0.02722	0.02875	0.02893	0.02994	2.994	0.02839
2.948	0.0291	0.02989	0.02939	0.03241	0.02659	0.02844	0.03112	2.998	0.02714
2.952	0.02762	0.02949	0.02673	0.02918	0.03032	0.026	0.03033	3.002	0.02849
2.956	0.02949	0.02739	0.02998	0.03035	0.02591	0.02766	0.02984	3.006	0.02599
2.96	0.02969	0.03109	0.02949	0.0283	0.0261	0.02952	0.02787	3.01	0.02858
2.964	0.03008	0.02629	0.02801	0.02849	0.02748	0.03127	0.02816	3.014	0.02964
2.968	0.02654	0.02749	0.0287	0.02898	0.02718	0.02854	0.02649	3.018	0.02791
2.972	0.02762	0.03219	0.02811	0.02986	0.02934	0.03	0.02974	3.022	0.02695
2.976	0.02851	0.03169	0.02613	0.02977	0.02954	0.02844	0.03023	3.026	0.02791
2.98	0.02871	0.02589	0.02919	0.02702	0.02738	0.02893	0.02797	3.03	0.02782
2.984	0.0292	0.02749	0.02742	0.02937	0.02777	0.02893	0.02994	3.034	0.02734
2.988	0.0288	0.03079	0.02801	0.0283	0.02797	0.02893	0.02816	3.038	0.0282
2.992	0.02979	0.02759	0.0288	0.03016	0.0263	0.02942	0.03082	3.042	0.02743
2.996	0.02546	0.02919	0.02781	0.03006	0.02855	0.0303	0.03102	3.046	0.0282
3	0.02723	0.02979	0.02949	0.03016	0.02659	0.02805	0.03072	3.05	0.02868
3.004	0.02694	0.02899	0.02771	0.02683	0.02816	0.02834	0.0255	3.054	0.02551
3.008	0.0293	0.03209	0.0289	0.02849	0.02885	0.02785	0.02866	3.058	0.02724
3.012	0.02753	0.02979	0.03136	0.02928	0.02571	0.02903	0.02866	3.062	0.02705
3.016	0.02743	0.02629	0.03037	0.02986	0.02777	0.02893	0.02895	3.066	0.0282
3.02	0.0288	0.02799	0.02653	0.02781	0.02738	0.0303	0.02747	3.07	0.02714
3.024	0.02851	0.02809	0.0288	0.0281	0.02983	0.02864	0.02935	3.074	0.02877
3.028	0.02969	0.03159	0.02663	0.0282	0.02728	0.02658	0.02521	3.078	0.02714
3.032	0.02792	0.02889	0.03057	0.02771	0.02865	0.02971	0.02944	3.082	0.02906
3.036	0.03038	0.02959	0.0288	0.02977	0.0262	0.03	0.02856	3.086	0.02762
3.04	0.02723	0.03109	0.0283	0.02967	0.02954	0.02688	0.02826	3.09	0.02791
3.044	0.02802	0.02899	0.0286	0.02761	0.02836	0.02952	0.02925	3.094	0.02695
3.048	0.0291	0.03099	0.0287	0.02791	0.02836	0.02737	0.02875	3.098	0.0281
3.052	0.02782	0.02979	0.02604	0.028	0.02934	0.0302	0.02954	3.102	0.02647
3.056	0.02556	0.02929	0.03146	0.02712	0.02757	0.02688	0.02806	3.106	0.02897
3.06	0.0292	0.02639	0.02821	0.028	0.02728	0.02834	0.02728	3.11	0.02772
3.064	0.02792	0.02909	0.0285	0.02781	0.02895	0.0303	0.02787	3.114	0.02877
3.068	0.02989	0.03259	0.0284	0.03006	0.02541	0.03	0.02659	3.118	0.02762
3.072	0.02586	0.02729	0.02682	0.0282	0.02816	0.02932	0.03033	3.122	0.02753
3.076	0.02812	0.02919	0.02791	0.02967	0.02748	0.02873	0.02866	3.126	0.02753
3.08	0.02792	0.02869	0.02574	0.02663	0.02836	0.02834	0.02846	3.13	0.0281
3.084	0.02762	0.02889	0.02929	0.02732	0.02708	0.02981	0.02777	3.134	0.02647
3.088	0.02713	0.02989	0.03008	0.03035	0.02728	0.03039	0.02747	3.138	0.03069
3.092	0.02703	0.02839	0.02781	0.02859	0.02728	0.03	0.0257	3.142	0.02724
3.096	0.02939	0.02939	0.02949	0.02693	0.02816	0.02903	0.02935	3.146	0.02762
3.1	0.02851	0.03009	0.02978	0.02967	0.02924	0.02873	0.02816	3.15	0.02762
3.104	0.02812	0.02739	0.02771	0.02673	0.02836	0.02776	0.02708	3.154	0.02791
3.108	0.02753	0.03219	0.02722	0.02947	0.02787	0.02883	0.02915	3.158	0.02734
3.112	0.02605	0.02729	0.02722	0.02947	0.02777	0.0302	0.03033	3.162	0.02657
3.116	0.03048	0.02729	0.02761	0.02693	0.02718	0.02727	0.02629	3.166	0.0282
3.12	0.02694	0.03169	0.02682	0.02722	0.02963	0.0302	0.02698	3.17	0.02849
3.124	0.02694	0.02749	0.02909	0.0283	0.02698	0.02815	0.02935	3.174	0.02686
3.128	0.03185	0.03129	0.02732	0.03133	0.02787	0.02971	0.02816	3.178	0.02829
3.132	0.02753	0.02689	0.02949	0.02702	0.02777	0.02727	0.02954	3.182	0.0281
3.136	0.02743	0.02959	0.02811	0.02761	0.02728	0.02815	0.02994	3.186	0.02714
3.14	0.02772	0.02829	0.03126	0.02761	0.02718	0.02903	0.02866	3.19	0.02714
3.144	0.02694	0.02939	0.03037	0.02663	0.02738	0.02834	0.02875	3.194	0.02791
3.148	0.03057	0.02889	0.02673	0.02928	0.02738	0.02824	0.02974	3.198	0.02782
3.152	0.0292	0.02699	0.02692	0.0284	0.02905	0.02717	0.02885	3.202	0.02628
3.156	0.02861	0.02689	0.0289	0.02928	0.02895	0.02883	0.03033	3.206	0.02753
3.16	0.0293	0.02949	0.02929	0.02928	0.02787	0.03088	0.02777	3.21	0.02753
3.164	0.02861	0.02959	0.03008	0.02673	0.02669	0.03088	0.03082	3.214	0.02877
3.168	0.02989	0.02719	0.02781	0.02605	0.02924	0.02844	0.02649	3.218	0.02782
3.172	0.02566	0.02839	0.03156	0.02673	0.02865	0.02942	0.02954	3.222	0.02734
3.176	0.02694	0.03079	0.02702	0.0284	0.03101	0.02854	0.02905	3.226	0.0281
3.18	0.02821	0.02939	0.0289	0.02702	0.02738	0.02795	0.02777	3.23	0.02676
3.184	0.02703	0.02879	0.03156	0.02751	0.026	0.02737	0.02915	3.234	0.02762
3.188	0.0291	0.02689	0.02633	0.02605	0.02679	0.02834	0.02777	3.238	0.02705
3.192	0.02723	0.03289	0.02594	0.02624	0.02826	0.02981	0.02856	3.242	0.0282
3.196	0.03087	0.03129	0.0287	0.02986	0.02787	0.02912	0.02984	3.246	0.02743
3.2	0.02674	0.02899	0.02978	0.02859	0.02748	0.02776	0.02944	3.25	0.02762
3.204	0.02871	0.02819	0.02742	0.02888	0.02738	0.02981	0.02895	3.254	0.02762
3.208	0.0289	0.03149	0.02633	0.02859	0.03022	0.02903	0.02836	3.258	0.02762
3.212	0.02605	0.03239	0.02751	0.03123	0.02787	0.02932	0.02994	3.262	0.02762
3.216	0.02871	0.02849	0.02712	0.02722	0.02757	0.02873	0.02885	3.266	0.02839
3.22	0.02762	0.02959	0.02811	0.02526	0.0263	0.03	0.02806	3.27	0.02686
3.224	0.02812	0.02699	0.02673	0.02751	0.02826	0.0303	0.02787	3.274	0.02935
3.228	0.02821	0.02909	0.02811	0.02585	0.03022	0.0301	0.02875	3.278	0.02686
3.232	0.02733	0.03219	0.02939	0.02918	0.02728	0.02961	0.02728	3.282	0.0282
3.236	0.02782	0.03199	0.02771	0.0284	0.02767	0.02922	0.02728	3.286	0.02829
3.24	0.02674	0.02909	0.03067	0.02644	0.02914	0.0303	0.02846	3.29	0.02714
3.244	0.02989	0.02779	0.0289	0.02957	0.02532	0.02952	0.02629	3.294	0.02647
3.248	0.02753	0.03039	0.02811	0.02908	0.02669	0.03088	0.02738	3.298	0.0282
3.252	0.02792	0.03069	0.02801	0.02791	0.02659	0.02766	0.02826	3.302	0.02686
3.256	0.02468	0.02649	0.02594	0.02448	0.02659	0.03039	0.02935	3.306	0.02666
3.26	0.02654	0.03089	0.0284	0.02898	0.02797	0.02864	0.02777	3.31	0.02743
3.264	0.02556	0.02849	0.02781	0.02683	0.026	0.02854	0.02816	3.314	0.02734
3.268	0.0291	0.02569	0.03018	0.02683	0.02512	0.02678	0.02777	3.318	0.02686
3.272	0.0291	0.02669	0.03028	0.02957	0.02728	0.0302	0.02767	3.322	0.0281
3.276	0.02654	0.02919	0.0285	0.02702	0.02443	0.02903	0.02797	3.326	0.02724
3.28	0.02645	0.02839	0.02988	0.02751	0.02748	0.02883	0.02944	3.33	0.02772
3.284	0.02998	0.03029	0.02968	0.03084	0.02924	0.03176	0.0257	3.334	0.02714
3.288	0.02772	0.02639	0.02682	0.028	0.02993	0.02873	0.02806	3.338	0.02945
3.292	0.02939	0.02909	0.03097	0.02879	0.02826	0.02893	0.03063	3.342	0.02868
3.296	0.029	0.02769	0.02594	0.0282	0.02698	0.02883	0.02994	3.346	0.02762
3.3	0.02851	0.02769	0.0286	0.0283	0.02826	0.02864	0.02856	3.35	0.02714
3.304	0.02831	0.02839	0.02919	0.0284	0.02944	0.02746	0.02777	3.354	0.02714
3.308	0.02959	0.02939	0.0286	0.02595	0.02885	0.02834	0.0261	3.358	0.02705
3.312	0.02979	0.03099	0.02564	0.02781	0.02895	0.02795	0.02826	3.362	0.02791
3.316	0.02654	0.02979	0.03077	0.02595	0.02875	0.02737	0.02698	3.366	0.02686
3.32	0.02654	0.02889	0.02761	0.02614	0.02777	0.02883	0.02688	3.37	0.02801
3.324	0.02841	0.02929	0.02821	0.02771	0.02718	0.02678	0.02777	3.374	0.02695
3.328	0.02998	0.02599	0.02643	0.02879	0.02855	0.03	0.02718	3.378	0.02887
3.332	0.02772	0.02939	0.02968	0.02722	0.02797	0.02805	0.03023	3.382	0.02772
3.336	0.02772	0.02929	0.03008	0.0281	0.02934	0.02864	0.02885	3.386	0.02686
3.34	0.02723	0.02879	0.02771	0.02751	0.02865	0.02961	0.0257	3.39	0.02762
3.344	0.02871	0.02729	0.02771	0.02937	0.02767	0.02922	0.02649	3.394	0.02743
3.348	0.02949	0.02899	0.02702	0.0284	0.02738	0.02776	0.02649	3.398	0.02782
3.352	0.02821	0.03049	0.02899	0.02693	0.02914	0.03039	0.03082	3.402	0.02849
3.356	0.0293	0.02819	0.02643	0.0281	0.02679	0.02776	0.02659	3.406	0.02849
3.36	0.02762	0.02969	0.02919	0.0281	0.02718	0.02854	0.02915	3.41	0.02762
3.364	0.02546	0.03089	0.02919	0.02908	0.02591	0.02844	0.03033	3.414	0.02772
3.368	0.02772	0.03029	0.0283	0.02742	0.02797	0.02795	0.02816	3.418	0.02762
3.372	0.02605	0.02589	0.03028	0.02634	0.02689	0.02756	0.02708	3.422	0.02801
3.376	0.02723	0.03029	0.02673	0.02742	0.02855	0.02795	0.02629	3.426	0.02724
3.38	0.02939	0.02859	0.03126	0.02546	0.02914	0.02912	0.02954	3.43	0.02743
3.384	0.02959	0.02929	0.02564	0.028	0.02551	0.02766	0.03023	3.434	0.0282
3.388	0.02998	0.02949	0.0286	0.02693	0.02885	0.02746	0.02747	3.438	0.02714
3.392	0.02989	0.02789	0.03156	0.0281	0.02895	0.02815	0.02826	3.442	0.02858
3.396	0.02851	0.02829	0.02998	0.0281	0.02708	0.02864	0.02738	3.446	0.02791
3.4	0.02684	0.02659	0.0289	0.02702	0.02689	0.02883	0.02718	3.45	0.0281
3.404	0.02753	0.03339	0.02811	0.02937	0.02532	0.02912	0.02777	3.454	0.02791
3.408	0.02851	0.03079	0.02682	0.03084	0.02973	0.02873	0.02806	3.458	0.02695
3.412	0.02605	0.03019	0.02801	0.02859	0.02689	0.02952	0.02757	3.462	0.02916
3.416	0.0292	0.02639	0.0284	0.02771	0.02934	0.02727	0.02757	3.466	0.02762
3.42	0.02782	0.03239	0.0286	0.02722	0.0261	0.02737	0.02688	3.47	0.02791
3.424	0.02812	0.03059	0.02821	0.0283	0.02698	0.02873	0.02738	3.474	0.02801
3.428	0.0289	0.02949	0.03028	0.0284	0.02698	0.02981	0.02925	3.478	0.02743
3.432	0.03048	0.02779	0.0283	0.02751	0.02846	0.02903	0.02974	3.482	0.02772
3.436	0.029	0.02759	0.02771	0.02918	0.02718	0.02746	0.02806	3.486	0.02801
3.44	0.02753	0.02919	0.02899	0.02771	0.02698	0.02785	0.02875	3.49	0.02647
3.444	0.02998	0.02679	0.03195	0.02859	0.02748	0.02991	0.02688	3.494	0.02897
3.448	0.02802	0.02889	0.02732	0.02614	0.02797	0.02834	0.02649	3.498	0.0281
3.452	0.02733	0.02889	0.02663	0.02742	0.02865	0.02688	0.02797	3.502	0.02542
3.456	0.02625	0.02699	0.02564	0.02565	0.02728	0.02717	0.02688	3.506	0.02724
3.46	0.02831	0.02709	0.02653	0.02859	0.0263	0.02844	0.02836	3.51	0.02839
3.464	0.02605	0.03149	0.02702	0.02859	0.02963	0.02717	0.02856	3.514	0.02772
3.468	0.02733	0.03289	0.02899	0.0284	0.02836	0.02864	0.02984	3.518	0.02782
3.472	0.02762	0.02759	0.02712	0.02751	0.02855	0.02746	0.02915	3.522	0.02829
3.476	0.02654	0.03069	0.02673	0.02888	0.02757	0.02873	0.02974	3.526	0.02724
3.48	0.02841	0.02609	0.02771	0.02761	0.02591	0.02893	0.02747	3.53	0.02829
3.484	0.03067	0.02839	0.02574	0.02693	0.02787	0.02991	0.02767	3.534	0.02705
3.488	0.02762	0.02919	0.02761	0.02742	0.02865	0.02649	0.02836	3.538	0.02753
3.492	0.02645	0.02709	0.02791	0.02791	0.02797	0.02903	0.02885	3.542	0.02753
3.496	0.02802	0.02819	0.02722	0.02702	0.02767	0.02952	0.02757	3.546	0.02666
3.5	0.03077	0.02909	0.02909	0.02771	0.02708	0.02756	0.02866	3.55	0.02772
3.504	0.0288	0.02909	0.02959	0.028	0.02748	0.0301	0.02875	3.554	0.02724
3.508	0.02772	0.02749	0.02899	0.02732	0.02777	0.02815	0.02806	3.558	0.02676
3.512	0.02694	0.02919	0.02771	0.02624	0.02983	0.02697	0.02846	3.562	0.02705
3.516	0.02576	0.02879	0.02949	0.02849	0.02551	0.02678	0.03023	3.566	0.02743
3.52	0.02654	0.02869	0.02909	0.02761	0.02836	0.02697	0.02885	3.57	0.02695
3.524	0.029	0.02579	0.02949	0.0284	0.02738	0.02697	0.02619	3.574	0.02714
3.528	0.02782	0.02869	0.03176	0.02732	0.02777	0.02717	0.02915	3.578	0.02676
3.532	0.02871	0.02749	0.02742	0.02761	0.02757	0.03	0.02797	3.582	0.02782
3.536	0.02959	0.02939	0.02722	0.02693	0.02708	0.03088	0.02619	3.586	0.0281
3.54	0.02939	0.03069	0.03028	0.02614	0.02875	0.02893	0.02787	3.59	0.02561
3.544	0.02812	0.03029	0.02574	0.02712	0.02914	0.02971	0.02629	3.594	0.02666
3.548	0.02812	0.02779	0.03018	0.02849	0.02914	0.02727	0.02698	3.598	0.02772
3.552	0.02674	0.02749	0.02692	0.02967	0.02512	0.02932	0.02728	3.602	0.02791
3.556	0.02792	0.02629	0.0288	0.02712	0.02649	0.02639	0.02925	3.606	0.02829
3.56	0.02694	0.02769	0.0285	0.0284	0.02669	0.02912	0.02619	3.61	0.0281
3.564	0.02576	0.02859	0.02939	0.02879	0.02757	0.02756	0.02787	3.614	0.02829
3.568	0.02851	0.02659	0.02742	0.02732	0.02836	0.02688	0.02895	3.618	0.02714
3.572	0.02723	0.02549	0.02673	0.02751	0.02836	0.02824	0.02619	3.622	0.02897
3.576	0.02615	0.02859	0.02968	0.02428	0.02865	0.02776	0.02816	3.626	0.02782
3.58	0.02871	0.02829	0.02633	0.02751	0.02571	0.02756	0.02954	3.63	0.02657
3.584	0.02703	0.02789	0.02919	0.02781	0.02836	0.02795	0.02718	3.634	0.02772
3.588	0.02605	0.02769	0.02909	0.03045	0.02865	0.02639	0.02846	3.638	0.0281
3.592	0.02959	0.03119	0.0284	0.02693	0.02738	0.02912	0.02797	3.642	0.02618
3.596	0.02723	0.02619	0.03047	0.02918	0.02728	0.0302	0.03072	3.646	0.02762
3.6	0.02635	0.03109	0.02633	0.02859	0.02934	0.03118	0.02767	3.65	0.02829
3.604	0.02635	0.02799	0.02604	0.02683	0.02806	0.02541	0.02639	3.654	0.02705
3.608	0.02674	0.02819	0.02771	0.03026	0.02649	0.02795	0.02856	3.658	0.0282
3.612	0.02851	0.02759	0.0284	0.03045	0.02855	0.02854	0.02885	3.662	0.0282
3.616	0.02684	0.02589	0.02692	0.02565	0.02649	0.02658	0.02806	3.666	0.0281
3.62	0.02821	0.02649	0.02515	0.02781	0.02591	0.02815	0.02708	3.67	0.02801
3.624	0.0288	0.02759	0.03037	0.02791	0.02846	0.02873	0.0258	3.674	0.02762
3.628	0.02753	0.03109	0.0284	0.0281	0.02679	0.02834	0.02698	3.678	0.02714
3.632	0.02694	0.02529	0.0284	0.02585	0.02767	0.02952	0.02678	3.682	0.02743
3.636	0.02792	0.02969	0.02909	0.02663	0.02865	0.02873	0.02875	3.686	0.02849
3.64	0.02753	0.03079	0.03107	0.02928	0.02767	0.02844	0.02806	3.69	0.02628
3.644	0.02762	0.02649	0.0289	0.02653	0.02591	0.02785	0.02856	3.694	0.0281
3.648	0.02487	0.02889	0.02801	0.02859	0.02738	0.02737	0.02915	3.698	0.02705
3.652	0.02792	0.02689	0.02959	0.02791	0.02738	0.02942	0.02846	3.702	0.0282
3.656	0.02625	0.02749	0.03008	0.0283	0.02836	0.02776	0.02925	3.706	0.02676
3.66	0.02733	0.02799	0.02968	0.02702	0.02659	0.02903	0.02757	3.71	0.02743
3.664	0.02723	0.02889	0.02613	0.0281	0.02767	0.02697	0.02639	3.714	0.02743
3.668	0.03018	0.03039	0.03136	0.02977	0.02816	0.02795	0.02738	3.718	0.02743
3.672	0.02654	0.02649	0.02751	0.02712	0.02777	0.02785	0.02974	3.722	0.02705
3.676	0.02586	0.02679	0.02702	0.02595	0.03012	0.02619	0.02984	3.726	0.02743
3.68	0.02468	0.02849	0.0287	0.02732	0.02826	0.02639	0.02747	3.73	0.0259
3.684	0.02713	0.03009	0.02761	0.0284	0.02777	0.02668	0.02856	3.734	0.02743
3.688	0.02625	0.02909	0.0283	0.02849	0.02855	0.02776	0.02521	3.738	0.02762
3.692	0.02654	0.02799	0.02535	0.0282	0.02895	0.02834	0.0258	3.742	0.02897
3.696	0.02851	0.02609	0.02663	0.02683	0.02855	0.02795	0.02826	3.746	0.02849
3.7	0.02645	0.02859	0.03037	0.02918	0.02591	0.02688	0.02777	3.75	0.02801
3.704	0.02762	0.02759	0.02732	0.03035	0.0263	0.02893	0.02994	3.754	0.02734
3.708	0.02674	0.02999	0.02673	0.02634	0.02865	0.02815	0.02747	3.758	0.02782
3.712	0.02841	0.02729	0.02998	0.02918	0.02649	0.02912	0.02895	3.762	0.02618
3.716	0.0288	0.02879	0.02899	0.02732	0.02855	0.02737	0.02728	3.766	0.02734
3.72	0.02802	0.02869	0.02594	0.02712	0.02738	0.02746	0.02757	3.77	0.02801
3.724	0.02743	0.02739	0.02554	0.02859	0.02659	0.02854	0.03003	3.774	0.02801
3.728	0.02861	0.02789	0.0287	0.02673	0.02885	0.02873	0.026	3.778	0.02714
3.732	0.02743	0.02939	0.02919	0.02761	0.02649	0.02776	0.02895	3.782	0.02724
3.736	0.02743	0.02779	0.02722	0.02673	0.02541	0.02854	0.02964	3.786	0.02935
3.74	0.02674	0.02819	0.02742	0.02712	0.02698	0.02756	0.02718	3.79	0.02686
3.744	0.0289	0.02849	0.02535	0.02888	0.02855	0.03235	0.03003	3.794	0.02705
3.748	0.02753	0.02999	0.02959	0.02742	0.02757	0.02805	0.02875	3.798	0.02772
3.752	0.02674	0.02679	0.02535	0.02879	0.02698	0.02864	0.03023	3.802	0.0281
3.756	0.02861	0.02859	0.03156	0.02771	0.02718	0.02766	0.02806	3.806	0.02762
3.76	0.02703	0.02849	0.02613	0.02614	0.02571	0.02707	0.02915	3.81	0.02849
3.764	0.0293	0.02799	0.02673	0.02879	0.02855	0.02903	0.03013	3.814	0.02599
3.768	0.02546	0.02779	0.02909	0.02869	0.02718	0.02766	0.02826	3.818	0.0281
3.772	0.02831	0.02909	0.02742	0.02722	0.02679	0.02737	0.02728	3.822	0.02724
3.776	0.03225	0.02929	0.02692	0.02918	0.02669	0.02883	0.0259	3.826	0.02762
3.78	0.0292	0.02709	0.02732	0.02634	0.02669	0.02952	0.02738	3.83	0.02782
3.784	0.0292	0.02699	0.03028	0.0282	0.02424	0.02912	0.02738	3.834	0.02849
3.788	0.029	0.03099	0.02751	0.02644	0.02698	0.02942	0.03043	3.838	0.02734
3.792	0.02458	0.02879	0.02761	0.02663	0.02649	0.02678	0.02816	3.842	0.02609
3.796	0.02566	0.02569	0.02761	0.02781	0.02757	0.02795	0.02767	3.846	0.02705
3.8	0.0288	0.02699	0.02939	0.02898	0.02816	0.02678	0.03023	3.85	0.02858
3.804	0.02939	0.02979	0.02643	0.02849	0.02797	0.02961	0.02816	3.854	0.02791
3.808	0.02831	0.02859	0.02722	0.02575	0.02787	0.02805	0.03023	3.858	0.02916
3.812	0.02684	0.03109	0.02899	0.02742	0.02777	0.02717	0.02698	3.862	0.02599
3.816	0.03097	0.03019	0.02584	0.02565	0.02581	0.0259	0.02659	3.866	0.02772
3.82	0.02713	0.03059	0.02811	0.02742	0.02797	0.03039	0.02718	3.87	0.02762
3.824	0.02812	0.02669	0.02791	0.02869	0.02826	0.02981	0.02698	3.874	0.02714
3.828	0.02625	0.02879	0.02761	0.02879	0.02797	0.02883	0.02639	3.878	0.02829
3.832	0.02949	0.02679	0.02899	0.02761	0.02748	0.02971	0.02678	3.882	0.02753
3.836	0.02831	0.02849	0.02673	0.02693	0.02934	0.02815	0.02866	3.886	0.02714
3.84	0.02831	0.02709	0.02623	0.02781	0.02748	0.02991	0.02728	3.89	0.02734
3.844	0.02468	0.03009	0.02584	0.0282	0.02718	0.02707	0.02747	3.894	0.02695
3.848	0.02959	0.0249	0.02732	0.02898	0.02806	0.02854	0.02767	3.898	0.02599
3.852	0.02762	0.02729	0.02811	0.03006	0.02855	0.02678	0.02787	3.902	0.02877
3.856	0.02851	0.03109	0.02998	0.02986	0.02748	0.02678	0.02777	3.906	0.02782
3.86	0.02703	0.02859	0.02742	0.02653	0.02512	0.02952	0.03013	3.91	0.02724
3.864	0.02949	0.02709	0.02929	0.02888	0.02806	0.02707	0.02659	3.914	0.02829
3.868	0.02674	0.02849	0.02811	0.02693	0.02797	0.02912	0.03053	3.918	0.02791
3.872	0.02654	0.0245	0.02682	0.02791	0.0263	0.02854	0.02875	3.922	0.02791
3.876	0.02674	0.02629	0.0287	0.02967	0.02836	0.02785	0.02787	3.926	0.02868
3.88	0.02733	0.02709	0.0285	0.02516	0.02718	0.02824	0.02915	3.93	0.02772
3.884	0.02654	0.02739	0.0288	0.02791	0.02541	0.02805	0.02738	3.934	0.02868
3.888	0.02733	0.02929	0.02702	0.02781	0.02885	0.02795	0.02905	3.938	0.02782
3.892	0.02753	0.02539	0.03136	0.02751	0.02679	0.02912	0.02757	3.942	0.02724
3.896	0.02753	0.02709	0.02663	0.02869	0.02767	0.02746	0.02649	3.946	0.02829
3.9	0.02635	0.02509	0.02702	0.02644	0.0264	0.02824	0.02866	3.95	0.02753
3.904	0.02949	0.02899	0.02663	0.02898	0.02581	0.02737	0.026	3.954	0.02762
3.908	0.02802	0.02769	0.02929	0.02977	0.02924	0.02824	0.02836	3.958	0.02734
3.912	0.02713	0.0247	0.0288	0.02791	0.02581	0.03059	0.02521	3.962	0.02638
3.916	0.02812	0.02689	0.02781	0.0283	0.02591	0.02815	0.02836	3.966	0.02887
3.92	0.02841	0.02849	0.02643	0.02781	0.0262	0.02697	0.02797	3.97	0.0281
3.924	0.02586	0.02809	0.02663	0.02751	0.02924	0.02883	0.02797	3.974	0.02782
3.928	0.02635	0.02829	0.02998	0.02742	0.02748	0.0257	0.02797	3.978	0.02743
3.932	0.02753	0.02669	0.02702	0.02908	0.02738	0.02619	0.02875	3.982	0.02666
3.936	0.02448	0.02689	0.02811	0.02663	0.02905	0.02942	0.02521	3.986	0.02743
3.94	0.02625	0.03269	0.02742	0.02957	0.026	0.02756	0.02698	3.99	0.02801
3.944	0.02723	0.02799	0.02899	0.02673	0.02738	0.02727	0.02629	3.994	0.02705
3.948	0.0292	0.02829	0.02959	0.02702	0.03091	0.0301	0.02915	3.998	0.02724
3.952	0.0291	0.02889	0.02653	0.0282	0.02738	0.02795	0.026	4.002	0.02638
3.956	0.02743	0.02819	0.0285	0.028	0.02571	0.02658	0.02866	4.006	0.02782
3.96	0.02753	0.02639	0.02899	0.02849	0.02836	0.02864	0.02915	4.01	0.02753
3.964	0.02536	0.02759	0.0288	0.02791	0.02855	0.02609	0.02885	4.014	0.02762
3.968	0.02753	0.02979	0.02732	0.02702	0.02797	0.02873	0.02905	4.018	0.02724
3.972	0.02861	0.02749	0.0289	0.02957	0.02787	0.02717	0.02866	4.022	0.02801
3.976	0.02743	0.02969	0.02623	0.02742	0.02875	0.03167	0.02905	4.026	0.02762
3.98	0.02851	0.02859	0.02781	0.02869	0.02914	0.02952	0.026	4.03	0.02782
3.984	0.02743	0.03149	0.0286	0.02673	0.02708	0.02854	0.02954	4.034	0.02743
3.988	0.0288	0.02919	0.03008	0.02575	0.02502	0.02795	0.02954	4.038	0.02887
3.992	0.02635	0.02519	0.02939	0.02722	0.02708	0.02805	0.02915	4.042	0.0281
3.996	0.0288	0.02769	0.03018	0.02595	0.02679	0.02893	0.02964	4.046	0.02791
4	0.02851	0.02569	0.02761	0.03055	0.02689	0.02912	0.02954	4.05	0.0281
4.004	0.02595	0.02639	0.02732	0.02781	0.0264	0.02785	0.02964	4.054	0.02686
4.008	0.02782	0.02819	0.02751	0.02751	0.02679	0.02746	0.02708	4.058	0.02829
4.012	0.02586	0.02859	0.0287	0.02771	0.02689	0.02629	0.02767	4.062	0.0281
4.016	0.02792	0.02699	0.02801	0.02722	0.02708	0.02649	0.02629	4.066	0.02858
4.02	0.02595	0.02879	0.02682	0.02634	0.02738	0.02922	0.02826	4.07	0.02772
4.024	0.02635	0.02939	0.03077	0.02712	0.02875	0.02746	0.02826	4.074	0.02925
4.028	0.02762	0.02629	0.0283	0.02663	0.02855	0.02629	0.02787	4.078	0.0281
4.032	0.02821	0.03029	0.03087	0.02742	0.02905	0.03098	0.02856	4.082	0.02714
4.036	0.02556	0.02709	0.02968	0.02898	0.0261	0.02629	0.02885	4.086	0.02743
4.04	0.0288	0.02899	0.02751	0.02732	0.02797	0.02717	0.02895	4.09	0.02839
4.044	0.02684	0.02699	0.02613	0.02634	0.02738	0.02834	0.02747	4.094	0.02743
4.048	0.02762	0.02699	0.02781	0.02634	0.02826	0.02658	0.02885	4.098	0.0281
4.052	0.02703	0.02739	0.02525	0.02918	0.02934	0.02864	0.03013	4.102	0.02791
4.056	0.02871	0.02879	0.0288	0.02663	0.02914	0.02795	0.02866	4.106	0.02705
4.06	0.02762	0.02919	0.0286	0.02722	0.02826	0.02824	0.02826	4.11	0.02753
4.064	0.02674	0.02839	0.02653	0.0283	0.0264	0.02912	0.02698	4.114	0.02839
4.068	0.02861	0.02509	0.02771	0.02761	0.02865	0.02854	0.02806	4.118	0.0281
4.072	0.03126	0.02839	0.02663	0.02624	0.02797	0.02795	0.02531	4.122	0.0281
4.076	0.02861	0.03189	0.02959	0.02771	0.02669	0.02922	0.03122	4.126	0.02801
4.08	0.02664	0.02829	0.02623	0.02712	0.02718	0.02873	0.02797	4.13	0.02753
4.084	0.02713	0.02609	0.0286	0.02849	0.02826	0.02776	0.02856	4.134	0.02657
4.088	0.0288	0.02979	0.02998	0.02732	0.02679	0.02971	0.0261	4.138	0.0282
4.092	0.02654	0.02829	0.0285	0.02879	0.02777	0.02971	0.02856	4.142	0.02743
4.096	0.02743	0.02919	0.02959	0.02791	0.02532	0.02922	0.02472	4.146	0.02906
4.1	0.02851	0.02759	0.02682	0.0283	0.0263	0.02639	0.02787	4.15	0.02772
4.104	0.02694	0.02919	0.02899	0.0282	0.02885	0.02766	0.02994	4.154	0.02906
4.108	0.02615	0.02649	0.02771	0.0284	0.02708	0.02864	0.02836	4.158	0.02743
4.112	0.02664	0.02799	0.02909	0.0283	0.02718	0.03049	0.02757	4.162	0.02686
4.116	0.02625	0.02769	0.02722	0.02605	0.02905	0.02639	0.02541	4.166	0.02724
4.12	0.02586	0.02819	0.0287	0.02605	0.02777	0.02952	0.02777	4.17	0.02714
4.124	0.02713	0.02639	0.02998	0.02937	0.02718	0.02815	0.02728	4.174	0.0281
4.128	0.02664	0.02589	0.02742	0.0284	0.02483	0.02834	0.02738	4.178	0.02801
4.132	0.0288	0.02959	0.02761	0.02869	0.0264	0.02766	0.02688	4.182	0.02801
4.136	0.0288	0.03019	0.02544	0.03006	0.02787	0.02785	0.02747	4.186	0.02762
4.14	0.02674	0.02809	0.02801	0.02575	0.02551	0.02844	0.02856	4.19	0.0282
4.144	0.03038	0.02739	0.02682	0.02575	0.02669	0.02697	0.02826	4.194	0.02734
4.148	0.02566	0.03139	0.02919	0.02516	0.02816	0.02952	0.03033	4.198	0.0282
4.152	0.02782	0.02649	0.02959	0.02722	0.02865	0.02609	0.02816	4.202	0.02762
4.156	0.02654	0.02539	0.02899	0.02516	0.02659	0.02609	0.02925	4.206	0.02782
4.16	0.02861	0.02559	0.02821	0.02732	0.02679	0.02688	0.02885	4.21	0.02849
4.164	0.02694	0.03159	0.02939	0.02742	0.02797	0.02658	0.02974	4.214	0.02676
4.168	0.02831	0.02839	0.02801	0.02761	0.02806	0.02844	0.0259	4.218	0.02801
4.172	0.0292	0.02759	0.02495	0.02556	0.02797	0.0257	0.02669	4.222	0.02695
4.176	0.02753	0.02759	0.02742	0.02702	0.02453	0.02776	0.02669	4.226	0.02906
4.18	0.0288	0.03109	0.02761	0.02859	0.02757	0.02795	0.02797	4.23	0.02877
4.184	0.0288	0.03149	0.02584	0.028	0.02738	0.02883	0.02669	4.234	0.02676
4.188	0.02841	0.02869	0.03037	0.0283	0.02738	0.026	0.0256	4.238	0.02657
4.192	0.02762	0.02629	0.0285	0.02751	0.02698	0.02492	0.0257	4.242	0.02839
4.196	0.02821	0.02899	0.0285	0.02644	0.02914	0.02815	0.02915	4.246	0.02638
4.2	0.02586	0.02689	0.02732	0.02644	0.02954	0.02639	0.02688	4.25	0.02724
4.204	0.02871	0.02839	0.0286	0.02585	0.02865	0.02873	0.02905	4.254	0.02705
4.208	0.02605	0.02899	0.02643	0.02888	0.02669	0.02834	0.02895	4.258	0.02609
4.212	0.02566	0.0236	0.02495	0.02742	0.02718	0.02697	0.02875	4.262	0.02762
4.216	0.02802	0.02879	0.02574	0.02702	0.02787	0.02815	0.02688	4.266	0.02753
4.22	0.02959	0.02759	0.02574	0.02928	0.02787	0.02922	0.02777	4.27	0.02705
4.224	0.02694	0.02789	0.0288	0.02683	0.02728	0.02991	0.02678	4.274	0.02791
4.228	0.02733	0.02639	0.02535	0.02751	0.02748	0.02805	0.02797	4.278	0.02945
4.232	0.02723	0.02799	0.02535	0.03026	0.02718	0.02844	0.02678	4.282	0.02762
4.236	0.02546	0.02639	0.02692	0.02742	0.02649	0.02844	0.03013	4.286	0.02772
4.24	0.02684	0.02769	0.02929	0.02546	0.02679	0.02756	0.02757	4.29	0.02714
4.244	0.02743	0.02849	0.02653	0.02849	0.02443	0.02805	0.02747	4.294	0.02829
4.248	0.02821	0.02609	0.02929	0.03045	0.02581	0.02961	0.02875	4.298	0.0282
4.252	0.02615	0.02799	0.02781	0.02712	0.02561	0.02854	0.02649	4.302	0.02791
4.256	0.02743	0.02899	0.02692	0.03006	0.02473	0.02844	0.02846	4.306	0.02695
4.26	0.02576	0.03119	0.02781	0.0284	0.02473	0.02717	0.03033	4.31	0.02734
4.264	0.02684	0.02649	0.0285	0.02761	0.02659	0.02727	0.02866	4.314	0.02801
4.268	0.02723	0.02749	0.02791	0.02673	0.02718	0.03069	0.02984	4.318	0.0282
4.272	0.02497	0.02839	0.0288	0.028	0.02826	0.02688	0.02964	4.322	0.02695
4.276	0.02802	0.02999	0.0289	0.028	0.02728	0.02688	0.02925	4.326	0.02858
4.28	0.02762	0.02699	0.02929	0.02526	0.02708	0.0302	0.03003	4.33	0.02916
4.284	0.02753	0.02819	0.03008	0.02761	0.02934	0.02834	0.02856	4.334	0.02657
4.288	0.02586	0.02779	0.02929	0.02693	0.026	0.02854	0.03151	4.338	0.0281
4.292	0.02998	0.03209	0.02663	0.02791	0.02659	0.03039	0.02787	4.342	0.02782
4.296	0.02812	0.02859	0.0288	0.02605	0.02944	0.02737	0.02738	4.346	0.02772
4.3	0.02812	0.02999	0.02485	0.02673	0.02689	0.02883	0.02856	4.35	0.02666
4.304	0.02723	0.02819	0.02909	0.0282	0.0263	0.02746	0.02797	4.354	0.02638
[truncated: 2,099 more rows]
