# Supplementary material for: Ratiometric fluorescent sensing of pyrophosphate with sp³-functionalized single-walled carbon nanotubes
Source: Nat Commun. 2024 Jan 24;15:706. doi: 10.1038/s41467-024-45052-1 (PMC10808354; doi:10.1038/s41467-024-45052-1)
Supplement: Supplementary file 4 — Source data [file 41467_2024_45052_MOESM4_ESM.zip › Fig. 4e.txt]

Concentration PPi	tau_Av_Amp
�M	ns
0.75216	0.0737
8.27379	0.077
64.68597	0.0813
139.90222	0.0948
215.11847	0.1042
666.41595	0.1253
1794.65965	0.1344
4427.22828	0.1397
10068.44678	0.14463
Dz-Alkyne	0.151
[Cu]	0.0787
