# Supplementary material for: Ratiometric fluorescent sensing of pyrophosphate with sp³-functionalized single-walled carbon nanotubes
Source: Nat Commun. 2024 Jan 24;15:706. doi: 10.1038/s41467-024-45052-1 (PMC10808354; doi:10.1038/s41467-024-45052-1)
Supplement: Supplementary file 4 — Source data [file 41467_2024_45052_MOESM4_ESM.zip › Fig. 5a.txt]

Wavlengt	PL intensity	PL intensity	PL intensity	PL intensity	PL intensity	PL intensity	PL intensity	PL intensity
nm	a.u.	a.u.	a.u.	a.u.	a.u.	a.u.	a.u.	a.u.
	[Cu]	27.08 �M	45.88 �M	83.49 �M	0.14 mM	0.22 mM	0.67 mM	2.2 mM
881.39	-0.5095	-0.5095	-0.54869	-0.70546	-0.47031	-0.57808	-0.39192	-0.68096
881.919	-0.41031	-0.4972	-0.4441	-0.57926	-0.6034	-0.53099	-0.44893	-0.6565
882.449	-0.66673	-0.45102	-0.49514	-0.46083	-0.49514	-0.44122	-0.44122	-0.50005
882.979	-0.49027	-0.5143	-0.47585	-0.55756	-0.55275	-0.39894	-0.39894	-0.65849
883.509	-0.40692	-0.33756	-0.38843	-0.38843	-0.50866	-0.4208	-0.29132	-0.59651
884.038	-0.44489	-0.38072	-0.34222	-0.40211	-0.44061	-0.29089	-0.40211	-0.462
884.568	-0.5302	-0.57438	-0.54983	-0.6382	-0.51547	-0.60874	-0.54001	-0.65293
885.098	-0.53849	-0.41984	-0.38333	-0.54305	-0.49285	-0.4244	-0.33313	-0.46091
885.627	-0.46597	-0.39428	-0.51974	-0.31363	-0.49285	-0.5735	-0.32708	-0.55558
886.157	-0.46398	-0.39706	-0.49075	-0.66029	-0.5086	-0.53091	-0.53983	-0.53091
886.686	-0.50769	-0.4821	-0.4181	-0.49063	-0.50343	-0.40957	-0.40104	-0.58449
887.216	-0.41398	-0.42251	-0.27314	-0.39691	-0.37983	-0.29875	-0.33289	-0.43532
887.746	-0.47061	-0.32304	-0.2712	-0.39882	-0.39483	-0.40281	-0.21137	-0.45066
888.275	-0.42997	-0.46648	-0.49082	-0.52732	-0.33262	-0.4178	-0.26772	-0.54355
888.805	-0.4655	-0.25215	-0.23275	-0.38792	-0.36852	-0.39568	-0.31421	-0.41119
889.334	-0.46725	-0.47121	-0.49893	-0.50685	-0.37617	-0.43557	-0.35242	-0.44349
889.864	-0.38894	-0.23412	-0.23034	-0.32852	-0.44936	-0.30964	-0.31342	-0.38894
890.393	-0.45327	-0.34977	-0.45684	-0.34263	-0.43186	-0.34263	-0.32835	-0.45684
890.923	-0.35702	-0.3356	-0.24277	-0.38558	-0.36773	-0.30703	-0.29275	-0.37487
891.452	-0.40195	-0.23782	-0.32826	-0.23782	-0.34166	-0.26127	-0.13398	-0.31486
891.981	-0.2931	-0.34407	-0.21664	-0.34407	-0.28035	-0.26124	-0.27398	-0.28673
892.511	-0.29074	-0.29074	-0.25939	-0.3677	-0.38765	-0.3848	-0.21663	-0.38195
893.04	-0.25364	-0.30799	-0.21438	-0.31705	-0.31705	-0.16003	-0.22646	-0.31705
893.57	-0.30298	-0.29025	-0.19859	-0.33098	-0.34626	-0.29279	-0.28515	-0.35899
894.099	-0.33758	-0.09612	-0.17348	-0.14066	-0.17348	-0.19223	-0.14769	-0.21099
894.628	-0.13931	-0.21493	-0.19105	-0.21692	-0.22091	-0.18707	-0.16717	-0.28459
895.158	-0.18466	-0.19003	-0.16852	-0.2223	-0.22768	-0.16135	-0.18645	-0.24382
895.687	-0.15642	-0.15948	-0.12575	-0.18709	-0.19936	-0.15795	-0.10735	-0.18402
896.216	-0.14028	-0.11012	-0.09701	-0.14028	-0.1783	-0.11144	-0.12192	-0.16256
896.745	-0.14352	-0.07176	-0.08634	-0.10764	-0.08297	-0.03924	-0.0684	-0.15025
897.275	-0.10215	-0.06841	-0.07591	-0.11152	-0.11246	-0.10122	-0.07404	-0.11246
897.804	-0.06175	-0.06784	-0.06632	-0.09071	-0.10062	-0.06479	-0.06479	-0.09376
898.333	-0.05153	-0.0438	-0.05475	-0.07086	-0.07794	-0.05926	-0.04445	-0.07666
898.862	-0.04087	-0.03615	-0.0351	-0.04244	-0.02986	-0.02358	-0.02043	-0.04191
899.391	-0.03499	-0.02894	-0.03888	-0.04536	-0.04752	-0.04234	-0.02808	-0.04838
899.921	-0.0324	-0.03345	-0.01831	-0.02254	-0.03733	-0.03698	-0.01514	-0.02078
900.45	-0.02466	-0.02466	-0.02466	-0.02318	-0.02437	-0.02882	-0.02288	-0.02556
900.979	-0.01272	-0.02104	-0.01614	-0.02201	-0.01981	-0.01052	-0.01443	-0.02055
901.508	-0.01405	-0.01301	-0.01611	-0.01818	-0.01756	-0.0188	-0.00929	-0.02086
902.037	-0.01358	-0.00487	-0.01358	-0.00696	-0.01097	-0.01097	-0.00644	-0.01497
902.566	-0.01253	-0.00725	-1.50944E-4	-0.00815	-0.01026	-0.00528	-0.00257	-0.01042
903.095	-0.01066	-0.00606	-0.00632	-0.00566	-0.00869	-0.00803	-0.00303	-0.00987
903.624	-0.00382	-0.00393	-0.00692	-0.0062	-0.00584	-0.00441	-8.34606E-4	-0.00453
904.153	-0.00805	-0.00555	-0.0013	-0.0037	-0.00511	-0.00283	-0.00283	-0.00848
904.682	-0.00907	-0.00278	1.03018E-4	-0.00525	-0.0068	-9.2716E-4	-1.03018E-4	-0.00608
905.211	-0.00933	-0.00314	-0.00354	-0.00639	-0.00324	-0.00491	-0.00403	-0.0057
905.74	-0.0056	-0.00425	-0.00251	-0.00463	-0.00319	-0.00357	-0.00425	-0.00705
906.269	-0.00179	-0.0067	-0.00377	-0.0067	-0.00622	-0.00424	-0.00141	-0.00792
906.798	-0.00228	-0.00475	-0.00342	-0.00285	-0.00788	-0.00456	-9.49522E-4	-0.00589
907.327	-1.8709E-4	-0.0044	-0.00543	-0.00477	-0.00767	-0.00617	-0.00327	-0.00795
907.856	-0.00684	-0.00475	-0.00352	-0.00608	-0.00418	-0.00152	-0.00361	-0.00542
908.384	-0.00328	-0.00431	-0.00468	-0.00665	-0.00309	-0.00272	-0.0015	-0.00534
908.913	-0.00311	-0.00424	-0.00462	-0.00829	-0.0081	-0.00546	-0.00377	-0.00471
909.442	-0.00922	-0.00484	-0.004	-0.0081	-0.00689	-0.0041	-0.00317	-0.00661
909.971	-0.00559	-0.00363	-0.00279	-0.0055	-0.00643	-0.00391	-0.00196	-0.00456
910.5	-0.00516	-0.0019	-0.0029	-0.00462	-0.00544	-0.00281	-0.00526	-0.00625
911.028	-0.0071	-0.00144	-0.00279	-0.00387	-0.00495	-0.00171	-8.9932E-4	-0.00567
911.557	-0.00474	0.0014	-8.76956E-4	-0.0021	-0.0014	-0.00184	0.00158	-0.0021
912.086	-2.59715E-4	-0.00286	-0.00467	-0.00467	-0.00545	-0.0058	-0.00216	-0.0045
912.615	-0.00391	-0.00424	1.6645E-4	-0.00241	-0.00366	-0.00233	7.49024E-4	1.6645E-4
913.143	-0.00501	-0.00246	-0.00172	-0.0055	-0.0046	-0.00172	-8.21173E-4	-0.0023
913.672	-0.00231	-0.0051	-0.00319	-0.00383	-0.00422	-0.00239	0.00247	-0.00478
914.201	-7.82454E-5	-2.34736E-4	7.82454E-5	-0.00305	-0.00376	-0.00407	-3.12981E-4	-0.00399
914.729	-0.00211	-0.00385	-3.77439E-4	-0.00264	-0.00204	-0.00294	-6.7939E-4	-0.00423
915.258	-0.0032	-5.94505E-4	-0.00126	-0.00334	-0.00245	-0.00223	-0.00245	-0.00372
915.787	-0.00355	-0.00225	-0.00218	-0.00276	-0.00348	-0.00247	-6.52844E-4	-0.00326
916.315	-0.00156	-0.00107	-2.13401E-4	-0.00178	-0.00242	-0.00128	-3.55669E-4	-0.00149
916.844	-0.00378	-0.00364	-0.00117	-0.00247	-0.00405	-0.00213	-0.0013	-0.00275
917.372	-0.00231	4.75253E-4	3.39466E-4	-8.14719E-4	-0.00109	2.71573E-4	0.00333	8.82612E-4
917.901	-6.62728E-5	-0.00225	-0.00278	-0.00305	-0.00239	-5.30183E-4	-2.65091E-4	-0.00285
918.429	-0.00145	-0.00158	-5.93399E-4	-3.956E-4	2.63733E-4	-0.00158	1.978E-4	-0.00112
918.958	5.79646E-4	-0.002	-0.00155	-0.00109	-0.00245	-0.00142	-9.66077E-4	-0.00271
919.486	-0.00155	-0.00123	-0.00336	-0.00304	-0.00278	3.87865E-4	-6.46441E-5	-0.00149
920.015	-0.00318	-3.81547E-4	-6.35912E-5	-0.00248	-0.00184	8.90277E-4	3.17956E-4	-0.0014
920.543	-0.00204	5.08914E-4	-0.00102	-0.00121	-0.00235	-3.18071E-4	0.0028	-6.99756E-4
921.072	-0.0022	-0.00164	6.92261E-4	-0.00151	-0.00233	-0.00113	-0.0012	-0.00157
921.6	-0.00267	-0.00134	-0.00121	-0.00267	8.91016E-4	-6.3644E-5	8.91016E-4	-0.0028
922.128	-4.38522E-4	-0.00188	-0.00207	-0.00376	-0.00182	-0.00226	-5.01168E-4	-0.00319
922.657	5.69131E-4	-0.00133	-0.00158	-0.00335	-0.00266	-0.00126	6.95605E-4	-0.00183
923.185	-0.00337	-4.36231E-4	0	-0.0015	-6.23187E-5	6.23187E-4	0.00125	-0.00181
923.713	-0.00126	-3.78407E-4	0.00145	-5.67611E-4	-5.67611E-4	-5.04543E-4	6.30679E-4	-3.78407E-4
924.242	-0.00309	0.00164	-6.3012E-5	7.56144E-4	1.89036E-4	2.52048E-4	0.00183	1.89036E-4
924.77	-6.37077E-5	-5.73369E-4	6.37077E-5	-0.00153	-0.00172	0.00102	0.00134	-0.00121
925.298	-0.00214	0.0017	0.0012	-7.55866E-4	0.00157	0	0.00139	0.00189
925.827	-1.92029E-4	5.12078E-4	0	-0.00198	-3.84058E-4	1.28019E-4	7.68116E-4	-0.00122
926.355	-0.00217	0.00153	3.82474E-4	-7.01202E-4	2.54983E-4	9.56185E-4	0.00242	-0.00115
926.883	-0.00162	-5.83615E-4	-0.00246	-0.00246	-0.00208	-0.00272	-7.78154E-4	-0.0046
927.411	-6.41102E-4	-0.00109	7.69322E-4	-0.00212	-6.41102E-5	-7.05212E-4	0.00122	-0.0016
927.939	-9.07611E-4	-6.48293E-5	0.00149	-0.0011	-0.00188	0.00156	7.13123E-4	-0.00162
928.468	-0.00142	-0.002	-5.81901E-4	-0.00103	-0.0011	-5.81901E-4	0	-0.00175
928.996	-0.00197	-0.00223	-3.27605E-4	-0.00308	-0.00328	-0.00131	4.58647E-4	-9.82816E-4
929.524	-7.7648E-4	-5.8236E-4	4.52947E-4	-0.00136	-0.00356	3.8824E-4	0.00104	-0.00104
930.052	-0.00124	0	-3.26545E-4	6.53091E-5	0.00124	0.0017	0.00124	0.00144
930.58	0	3.25023E-4	8.45059E-4	7.1505E-4	-6.50045E-5	-1.95014E-4	2.60018E-4	7.1505E-4
931.108	-7.87905E-4	-1.96976E-4	-0.00112	-0.00328	-7.22246E-4	-0.00112	9.84881E-4	-0.00171
931.636	-0.00143	-7.78482E-4	8.43355E-4	-3.89241E-4	5.83861E-4	-1.29747E-4	7.78482E-4	2.59494E-4
932.164	-9.17458E-4	-0.00177	-1.96598E-4	-0.00111	-8.51925E-4	-4.58729E-4	0	-0.0021
932.692	0.00104	-0.00117	8.46408E-4	2.60433E-4	0.00124	1.95325E-4	0.00514	3.9065E-4
933.22	-0.00275	6.55241E-5	0.00229	-0.00177	1.96572E-4	-1.31048E-4	0.00164	-3.93144E-4
933.748	-0.002	-0.00304	-3.23269E-4	-0.00213	-0.00246	-1.93961E-4	7.11191E-4	-5.1723E-4
934.276	-0.00162	-6.49272E-5	3.89563E-4	-0.00156	1.29854E-4	5.84345E-4	5.84345E-4	-6.49272E-5
934.804	-0.0016	-9.62214E-4	-1.28295E-4	-0.00301	-0.00173	-0.00135	8.33919E-4	-9.62214E-4
935.332	-5.15736E-4	-0.00206	-0.00129	-0.00168	-0.00303	-7.73605E-4	2.57868E-4	-0.00432
935.86	-1.90022E-4	5.06724E-4	0.00152	0.00127	8.86767E-4	0.00152	0.00304	8.23427E-4
936.388	0.00159	3.17913E-4	3.81496E-4	0.00108	-3.17913E-4	0.0014	0.00394	9.53739E-4
936.916	-0.00207	0.0017	0.00157	8.79976E-4	7.54265E-4	0.00151	0.00145	0.00107
937.444	3.77506E-4	3.14588E-4	-3.77506E-4	-0.00145	-0.00107	0.00346	0.00289	-0.0022
937.972	-0.00161	6.79618E-4	0.00247	2.47134E-4	0.0013	0.00161	0.00161	0.00192
938.499	-9.9928E-4	-0.00125	-1.87365E-4	-1.2491E-4	0	-6.2455E-5	0.00131	0.00106
939.027	-7.98329E-4	0.0019	0.00135	-2.4564E-4	-3.68459E-4	0.00209	0.00307	9.21148E-4
939.555	9.20674E-4	-4.29648E-4	5.52404E-4	0.00129	6.13783E-4	0.00239	0.00338	-3.06891E-4
940.083	7.27215E-4	0.00176	0.00273	-0.00158	9.6962E-4	9.09019E-4	0.00303	9.09019E-4
940.611	-0.00175	-8.4613E-4	0.00218	3.02189E-4	1.81314E-4	0.00193	0.00145	3.62627E-4
941.138	0.00113	0.00137	0.00149	8.36229E-4	5.97307E-4	0.00108	9.55691E-4	-7.76499E-4
941.666	1.20244E-4	8.41709E-4	9.01831E-4	-1.20244E-4	3.0061E-4	0.00216	0.00174	3.60733E-4
942.194	5.88789E-4	0.00135	9.42062E-4	4.71031E-4	5.88789E-5	-5.88789E-4	7.65425E-4	-7.65425E-4
942.721	-0.00119	1.78427E-4	6.54232E-4	-0.00202	-0.00107	-1.18951E-4	0.00113	-0.00161
943.249	1.17303E-4	0.00123	0.00147	2.93256E-4	0.00141	5.27861E-4	0.00152	0
943.777	-5.30595E-4	0.00124	1.1791E-4	8.2537E-4	0.00147	2.94775E-4	0.00277	-5.30595E-4
944.304	-9.88121E-4	0.00198	0.00389	0.00221	0.00279	0.00267	0.00477	9.88121E-4
944.832	-0.00175	0.00263	0.00163	-3.5025E-4	0.00117	0.00117	0.00204	-4.08625E-4
945.359	-9.85618E-4	-0.00104	0.00104	-0.00157	0.00151	9.27641E-4	-8.69663E-4	-5.79776E-4
945.887	-6.98064E-4	3.49032E-4	2.9086E-4	0.00175	-5.8172E-4	0.0025	0.00244	-5.23548E-4
946.415	-0.00155	0.00252	0.00304	0.00178	0.00281	0.00378	0.00418	0.00143
946.942	0.00126	0.00166	0.00321	0.0035	0.00218	0.00539	0.00746	0.00407
947.47	0.00275	0.00114	0.00183	0.0012	0.00212	2.8594E-4	0.00183	5.7188E-4
947.997	-0.00104	0.00104	0.00104	-2.87832E-4	-0.00167	4.60532E-4	0.00317	-1.15133E-4
948.525	0.00217	0.00166	0.00245	0.0012	0.00234	0.00234	0.00377	7.99146E-4
949.052	-0.00126	-0.00247	-2.29557E-4	-0.0023	-6.88671E-4	0.00126	2.86946E-4	-9.18227E-4
949.58	0.00183	0.00269	0.00303	-0.00543	-0.00646	-5.71858E-5	0.00446	0.00252
950.107	0.0037	-2.88822E-4	0.00104	-3.46587E-4	5.77645E-4	0.00185	0.00347	4.04351E-4
950.634	-2.8571E-4	0.00131	7.99988E-4	3.99994E-4	1.14284E-4	4.57136E-4	0.00411	5.14278E-4
951.162	0.00341	0.0015	0.00127	0.00127	3.46678E-4	0.00185	0.00283	-1.73339E-4
951.689	-2.29649E-4	0.00356	0.00344	0.00344	0.00235	0.00333	0.00614	0.00281
952.216	0.00423	0.00249	0.00185	0.00446	0.00249	0.00481	0.00556	0.00342
952.744	-5.74175E-5	0.00241	0.00201	0.00149	8.61263E-4	0.00218	0.00373	6.31593E-4
953.271	6.95498E-4	0.00377	0.00336	0.00359	0.004	0.00632	0.00556	0.00464
953.798	0.00242	0.00133	0.00404	1.73167E-4	0.00231	7.50389E-4	0.00381	0.00248
954.326	0.00256	0	8.14045E-4	-4.07023E-4	1.16292E-4	0.00221	0.00192	0.00238
954.853	0.00156	0.00294	0.00467	0.00432	0.00403	0.00426	0.00835	0.00363
955.38	0.00123	0.00241	0.00441	0.00329	0.00194	0.00488	0.00512	0.00141
955.907	0.0038	0.0028	0.00304	0.00187	8.17926E-4	0.00438	0.00438	0.00146
956.435	6.44612E-4	0.00205	0.0024	9.96219E-4	0.0024	0.00352	0.00486	0.00176
956.962	0.00331	0.00163	0.00157	0.00122	0.00198	0.00267	0.00372	0.00314
957.489	0.00235	0.00323	0.00453	0.002	0.00312	0.00511	0.00653	0.00441
958.016	0.00146	0.00298	0.00404	0.00345	0.00263	0.00363	0.00573	0.00439
958.543	8.85472E-4	0.0036	0.00283	0.00378	0.0046	0.00472	0.00673	0.00283
959.07	0.0021	0.00192	0.00268	9.90093E-4	0.00315	0.00349	0.00466	4.65926E-4
959.598	0.00152	0.00229	0.00346	0.00235	0.00352	0.00375	0.00616	0.00299
960.125	0.00141	0.00423	0.00382	0.00123	0.00482	0.0047	0.0067	0.00382
960.652	0.00391	0.00356	0.00551	0.00462	0.00279	0.00456	0.0067	0.00462
961.179	0.00289	0.00566	0.00518	0.00625	0.00518	0.00542	0.00819	0.00683
961.706	0.00439	0.00397	0.00551	0.00255	0.00397	0.00605	0.00575	0.00433
962.233	0.00442	0.00495	0.00684	0.00631	0.00454	0.00695	0.00878	0.00678
962.76	0.00345	0.00481	0.00547	0.00374	0.00374	0.00553	0.00844	0.00594
963.287	0.00177	0.00485	0.00674	0.00573	0.00538	0.00556	0.00934	0.00579
963.814	0.00639	0.00621	0.00573	0.00543	0.00555	0.00764	0.00895	0.00848
964.341	0.005	0.00381	0.00774	0.00613	0.00732	0.00709	0.00714	0.0078
964.868	0.00553	0.00721	0.00727	0.00535	0.00637	0.00781	0.01015	0.00769
965.394	0.00663	0.00591	0.00615	0.00579	0.0077	0.0077	0.0089	0.00657
965.921	0.00575	0.00866	0.0086	0.00636	0.00866	0.01047	0.01138	0.00829
966.448	0.00628	0.00755	0.00767	0.00724	0.00815	0.00942	0.01177	0.00875
966.975	0.00607	0.00791	0.00778	0.00803	0.00864	0.01091	0.01158	0.01091
967.502	0.009	0.01022	0.00913	0.00974	0.01199	0.01168	0.01479	0.01083
968.029	0.00547	0.00842	0.01027	0.00978	0.01137	0.01396	0.01451	0.00959
968.556	0.00967	0.01071	0.01108	0.01163	0.01298	0.01518	0.01506	0.01377
969.082	0.00781	0.01091	0.0116	0.01209	0.01067	0.01389	0.01358	0.01432
969.609	0.00919	0.01068	0.01043	0.01117	0.01284	0.01339	0.01462	0.01401
970.136	0.01066	0.01016	0.0106	0.01309	0.01297	0.01378	0.01783	0.01372
970.663	0.0112	0.01126	0.01077	0.01114	0.01275	0.01262	0.01714	0.01405
971.189	0.01145	0.0137	0.01326	0.01483	0.01583	0.01533	0.01902	0.01777
971.716	0.01149	0.01025	0.01205	0.01466	0.01398	0.01746	0.01758	0.01615
972.243	0.0131	0.01598	0.01654	0.01604	0.02016	0.0181	0.02009	0.01916
972.769	0.01356	0.01793	0.01818	0.01905	0.02037	0.02143	0.02405	0.02087
973.296	0.01623	0.01791	0.0186	0.01841	0.01897	0.01959	0.02413	0.02139
973.822	0.01691	0.01923	0.018	0.02106	0.02069	0.02447	0.02502	0.02203
974.349	0.01794	0.01861	0.02039	0.02333	0.02155	0.02517	0.02639	0.02627
974.876	0.02	0.02145	0.02085	0.02193	0.02386	0.02536	0.0291	0.02693
975.402	0.02151	0.02193	0.02374	0.02537	0.02711	0.02741	0.03145	0.02976
975.929	0.02141	0.0233	0.02489	0.02536	0.02672	0.03061	0.03185	0.03038
976.455	0.02366	0.02496	0.02567	0.0275	0.02832	0.03151	0.0331	0.03098
976.982	0.02566	0.02787	0.03106	0.02961	0.03327	0.03536	0.03815	0.03629
977.508	0.02651	0.02808	0.03005	0.03109	0.03132	0.03417	0.03834	0.03544
978.035	0.02793	0.03084	0.03221	0.03301	0.03661	0.03787	0.04118	0.03918
978.561	0.03112	0.03249	0.03266	0.03621	0.03655	0.04102	0.04336	0.04187
979.088	0.03331	0.03466	0.03573	0.03748	0.0389	0.04149	0.04465	0.04324
979.614	0.03365	0.03422	0.03677	0.03938	0.0421	0.04437	0.04687	0.04738
980.14	0.03426	0.03748	0.04065	0.04121	0.04638	0.04711	0.05094	0.04994
980.667	0.03599	0.03977	0.04322	0.04377	0.04628	0.05112	0.0529	0.04984
981.193	0.04098	0.04391	0.04203	0.0484	0.04873	0.05261	0.05532	0.05482
981.719	0.04177	0.04459	0.04785	0.04979	0.05222	0.05466	0.05787	0.05798
982.246	0.04394	0.04754	0.04891	0.05218	0.05497	0.05775	0.06064	0.06152
982.772	0.04537	0.0485	0.05196	0.0535	0.05652	0.05976	0.06388	0.06372
983.298	0.04913	0.05148	0.05219	0.05671	0.05769	0.06304	0.06691	0.06456
983.825	0.04835	0.05296	0.05531	0.05888	0.06129	0.06398	0.06639	0.0665
984.351	0.05329	0.05621	0.05935	0.06227	0.06638	0.06984	0.07244	0.07092
984.877	0.05394	0.05795	0.06039	0.06467	0.06738	0.06976	0.07398	0.0735
985.403	0.05647	0.06046	0.06078	0.06639	0.06962	0.07328	0.07808	0.07743
985.93	0.05933	0.06154	0.06603	0.06851	0.07337	0.07581	0.08013	0.07856
986.456	0.0599	0.06454	0.06433	0.07143	0.07394	0.07762	0.08179	0.08189
986.982	0.06242	0.06735	0.07211	0.07527	0.07784	0.08293	0.08716	0.08534
987.508	0.06603	0.06854	0.07173	0.07744	0.07994	0.0833	0.08799	0.08895
988.034	0.06811	0.06892	0.07217	0.07725	0.08233	0.08478	0.09034	0.08879
988.56	0.06937	0.07411	0.07585	0.0816	0.08555	0.08987	0.09399	0.09367
989.086	0.07089	0.07525	0.07854	0.08401	0.08842	0.09224	0.09649	0.09585
989.612	0.07223	0.07744	0.08233	0.0868	0.09153	0.09291	0.09786	0.09813
990.138	0.07406	0.07985	0.08373	0.08969	0.09213	0.09628	0.10165	0.10234
990.665	0.07736	0.08328	0.08579	0.09208	0.09716	0.10182	0.10323	0.10376
991.191	0.07893	0.08308	0.08749	0.09227	0.09652	0.10072	0.10582	0.10477
991.717	0.07979	0.08508	0.08743	0.09481	0.0991	0.10329	0.10768	0.10915
992.243	0.08218	0.08843	0.08948	0.09695	0.10068	0.10357	0.10987	0.10977
992.768	0.08416	0.08897	0.09197	0.09906	0.10424	0.10672	0.11273	0.11402
993.294	0.08386	0.08947	0.09451	0.09929	0.10386	0.10786	0.11274	0.11316
993.82	0.08704	0.08994	0.0944	0.10119	0.10519	0.10778	0.11234	0.11296
994.346	0.08679	0.09242	0.09597	0.10249	0.10687	0.11042	0.11548	0.11469
994.872	0.08838	0.09262	0.09686	0.1039	0.10845	0.11	0.11569	0.11698
995.398	0.09064	0.09407	0.09933	0.10495	0.10948	0.11379	0.11723	0.11816
995.924	0.09104	0.0963	0.10513	0.10874	0.11261	0.11752	0.12128	0.12221
996.45	0.09075	0.09566	0.10229	0.10741	0.11056	0.11584	0.1192	0.12014
996.976	0.09226	0.09589	0.10337	0.10792	0.11366	0.11535	0.11914	0.12108
997.501	0.09227	0.09704	0.1049	0.11075	0.11301	0.11481	0.11835	0.12184
998.027	0.0939	0.09793	0.10396	0.10789	0.11187	0.11586	0.11851	0.12081
998.553	0.09199	0.09719	0.10153	0.10807	0.11174	0.11583	0.11868	0.11971
999.079	0.09221	0.09849	0.10327	0.11031	0.11332	0.11719	0.11921	0.12092
999.604	0.09213	0.09587	0.1022	0.1069	0.11054	0.11545	0.12005	0.12132
1000.13	0.09036	0.09502	0.09882	0.10618	0.10989	0.11399	0.11664	0.11755
1000.656	0.08926	0.09395	0.09709	0.10457	0.10796	0.1122	0.1138	0.11559
1001.181	0.08861	0.09366	0.09871	0.10494	0.10855	0.11157	0.11474	0.11701
1001.707	0.08601	0.09111	0.09512	0.1017	0.10536	0.10878	0.11229	0.11412
1002.233	0.08663	0.0899	0.09338	0.10184	0.10487	0.10844	0.11059	0.11265
1002.758	0.08388	0.08838	0.09238	0.09966	0.10113	0.10396	0.10826	0.10875
1003.284	0.08063	0.08709	0.09211	0.09621	0.10022	0.1034	0.10524	0.10857
1003.809	0.07999	0.08569	0.08946	0.09497	0.097	0.10164	0.10227	0.10377
1004.335	0.07852	0.08394	0.08596	0.09224	0.09666	0.09881	0.10049	0.10385
1004.861	0.07634	0.08052	0.08393	0.08936	0.09171	0.09502	0.09661	0.09997
1005.386	0.07515	0.07789	0.08267	0.08845	0.09001	0.09427	0.09588	0.10827
1005.912	0.07181	0.07522	0.07887	0.08599	0.08774	0.08988	0.09339	0.09718
1006.437	0.0709	0.07322	0.07625	0.08183	0.08519	0.08813	0.09134	0.09258
1006.963	0.06764	0.07192	0.07573	0.08158	0.08196	0.08667	0.08781	0.09243
1007.488	0.06678	0.06898	0.07234	0.07696	0.08069	0.0834	0.08452	0.08933
1008.013	0.06304	0.06645	0.07033	0.0743	0.07805	0.07987	0.08356	0.08548
1008.539	0.06194	0.06763	0.07004	0.07411	0.07679	0.0798	0.08068	0.08392
1009.064	0.05975	0.06264	0.0664	0.07091	0.07351	0.07453	0.07899	0.0809
1009.59	0.05618	0.05949	0.06426	0.06909	0.07097	0.07294	0.07483	0.07951
1010.115	0.05463	0.05853	0.06142	0.06472	0.06798	0.07137	0.07252	0.0755
1010.64	0.0525	0.05774	0.05843	0.06426	0.06608	0.07023	0.07101	0.07401
1011.166	0.05063	0.0552	0.05754	0.06198	0.06253	0.06706	0.07013	0.07145
1011.691	0.04951	0.05258	0.05493	0.05999	0.06099	0.06456	0.06663	0.06871
1012.216	0.04809	0.05183	0.05283	0.05744	0.05853	0.06118	0.06547	0.06729
1012.742	0.04709	0.04881	0.05067	0.05556	0.05683	0.05928	0.0614	0.06417
1013.267	0.04473	0.04854	0.05077	0.05326	0.05617	0.05898	0.06143	0.0632
1013.792	0.043	0.04877	0.05003	0.05339	0.05433	0.05755	0.05957	0.06288
1014.317	0.04185	0.04608	0.04828	0.05049	0.05296	0.05557	0.05826	0.05988
1014.843	0.04049	0.0437	0.04518	0.04907	0.0509	0.05363	0.0555	0.05738
1015.368	0.04098	0.04219	0.04412	0.04703	0.04901	0.05103	0.0539	0.05632
1015.893	0.0382	0.03873	0.04219	0.04462	0.04764	0.04954	0.05065	0.05322
1016.418	0.03857	0.04026	0.0407	0.04457	0.04715	0.04968	0.05021	0.05408
1016.943	0.03505	0.03987	0.04093	0.04451	0.04478	0.04849	0.05176	0.05283
1017.468	0.03563	0.0378	0.03856	0.04207	0.04993	0.04571	0.04846	0.04966
1017.993	0.03507	0.0378	0.03947	0.04119	0.04344	0.04423	0.04762	0.04983
1018.518	0.03174	0.03607	0.03629	0.03762	0.04177	0.04177	0.04491	0.04562
1019.043	0.0317	0.03389	0.03617	0.03898	0.03991	0.04245	0.04557	0.04614
1019.569	0.03062	0.03353	0.03441	0.03759	0.03904	0.04093	0.0434	0.04499
1020.094	0.03029	0.03056	0.03273	0.03565	0.03652	0.03961	0.04126	0.04279
1020.619	0.02894	0.03371	0.03423	0.0351	0.03663	0.03926	0.04074	0.04179
1021.144	0.02886	0.03306	0.03436	0.03536	0.03653	0.03922	0.04121	0.04364
1021.668	0.0295	0.03007	0.03116	0.03234	0.03448	0.03618	0.03806	0.04007
1022.193	0.02821	0.02834	0.03037	0.03262	0.03409	0.03634	0.03729	0.0388
1022.718	0.02589	0.02918	0.0313	0.03199	0.0332	0.03485	0.03559	0.03931
1023.243	0.02516	0.02585	0.02904	0.03094	0.03189	0.03349	0.03513	0.03629
1023.768	0.02428	0.02847	0.02878	0.03148	0.03223	0.03179	0.0369	0.03633
1024.293	0.02569	0.02654	0.0277	0.02916	0.03178	0.03328	0.03534	0.03667
1024.818	0.02533	0.02696	0.02795	0.02859	0.02992	0.03199	0.03405	0.03654
1025.343	0.02434	0.02537	0.02673	0.02912	0.03023	0.03134	0.03442	0.03519
1025.868	0.02278	0.02497	0.02587	0.02724	0.02891	0.02969	0.0323	0.03385
1026.392	0.02337	0.02507	0.02642	0.02744	0.02956	0.03163	0.03349	0.03532
1026.917	0.02234	0.02448	0.02494	0.02678	0.02746	0.02925	0.03211	0.03386
1027.442	0.02125	0.02285	0.02425	0.0264	0.02644	0.02746	0.03075	0.03151
1027.967	0.0198	0.02341	0.02498	0.02672	0.0271	0.02876	0.03071	0.03233
1028.491	0.02141	0.02288	0.02297	0.0252	0.02528	0.02794	0.03009	0.03182
1029.016	0.02168	0.02265	0.02273	0.02358	0.02518	0.02831	0.02937	0.03072
1029.541	0.01896	0.02111	0.02212	0.02406	0.02474	0.02482	0.02815	0.03
1030.065	0.02025	0.02215	0.02333	0.02337	0.02616	0.02718	0.02819	0.02933
1030.59	0.02111	0.02207	0.02157	0.02579	0.02583	0.02687	0.02779	0.03039
1031.115	0.01833	0.02202	0.02239	0.02248	0.02437	0.02453	0.02764	0.02881
1031.639	0.01921	0.02125	0.02217	0.02196	0.02342	0.02601	0.02789	0.0276
1032.164	0.02018	0.01993	0.02327	0.0224	0.02386	0.02482	0.02758	0.02871
1032.689	0.01886	0.01993	0.02246	0.02366	0.02462	0.0252	0.02706	0.02917
1033.213	0.01748	0.01951	0.022	0.02159	0.02387	0.02374	0.02545	0.02744
1033.738	0.01874	0.01841	0.01895	0.01883	0.02167	0.02234	0.0239	0.02502
1034.262	0.01932	0.01891	0.01936	0.01969	0.02247	0.02267	0.02429	0.02665
1034.787	0.01681	0.01714	0.02114	0.02015	0.02296	0.02279	0.02432	0.02547
1035.311	0.01708	0.01704	0.01778	0.01911	0.02138	0.02118	0.02345	0.02448
1035.836	0.01658	0.01954	0.01966	0.02155	0.02233	0.02336	0.02475	0.02553
1036.36	0.01585	0.01692	0.01944	0.01861	0.01981	0.02166	0.02347	0.02343
1036.885	0.01481	0.019	0.01952	0.02062	0.02102	0.02281	0.0246	0.02529
1037.409	0.01489	0.01864	0.01876	0.01986	0.02076	0.02141	0.02488	0.02484
1037.933	0.01708	0.01764	0.01679	0.0183	0.02012	0.02017	0.02224	0.02256
1038.458	0.01574	0.01692	0.0174	0.01736	0.02025	0.02098	0.02273	0.02289
1038.982	0.01559	0.01656	0.01789	0.01789	0.0187	0.02043	0.02213	0.02257
1039.507	0.01436	0.01509	0.01594	0.01784	0.01744	0.01926	0.02108	0.02092
1040.031	0.0142	0.01586	0.01686	0.01707	0.01751	0.01973	0.02255	0.02134
1040.555	0.01431	0.01545	0.01712	0.01707	0.01838	0.01972	0.02012	0.02138
1041.079	0.01389	0.01522	0.01659	0.01659	0.01828	0.01876	0.0211	0.02009
1041.604	0.01392	0.015	0.01512	0.01573	0.01689	0.01842	0.02011	0.02204
1042.128	0.01529	0.01485	0.01621	0.01597	0.01617	0.01786	0.02018	0.02031
1042.652	0.01404	0.01477	0.01682	0.01662	0.01811	0.01819	0.0196	0.02052
1043.177	0.01435	0.01423	0.01514	0.01725	0.01737	0.01837	0.02092	0.0204
1043.701	0.01384	0.01332	0.01508	0.01592	0.01688	0.01772	0.01872	0.01964
1044.225	0.01131	0.01534	0.01478	0.01681	0.01689	0.01705	0.01896	0.01944
1044.749	0.0131	0.01461	0.01485	0.01589	0.01589	0.01653	0.01793	0.01821
1045.273	0.01282	0.01349	0.01555	0.01595	0.01591	0.01773	0.01868	0.02006
1045.797	0.01343	0.01236	0.01291	0.01419	0.01471	0.01614	0.01857	0.0173
1046.321	0.0127	0.01337	0.01536	0.015	0.01552	0.01675	0.01839	0.0187
1046.846	0.01132	0.01256	0.01392	0.01431	0.01511	0.01535	0.01691	0.01762
1047.37	0.01118	0.01368	0.01427	0.01451	0.01407	0.01574	0.01744	0.01883
1047.894	0.01163	0.01227	0.01223	0.01445	0.01326	0.01469	0.01683	0.01687
1048.418	0.01115	0.01233	0.01245	0.01431	0.01439	0.01542	0.01644	0.01719
1048.942	0.01037	0.01331	0.01439	0.01379	0.01423	0.0155	0.01713	0.01602
1049.466	0.01195	0.01085	0.01274	0.01242	0.01396	0.01514	0.01718	0.01635
1049.99	0.01196	0.01235	0.01283	0.01444	0.01436	0.0159	0.01642	0.01736
1050.514	0.01089	0.01145	0.01338	0.01255	0.01397	0.01389	0.01587	0.01622
1051.038	0.0111	0.01121	0.01204	0.01228	0.01311	0.01362	0.01575	0.01662
1051.562	0.01049	0.00979	0.0108	0.01178	0.013	0.01401	0.01452	0.01585
1052.086	0.01271	0.01177	0.01126	0.01248	0.01385	0.01393	0.01558	0.01499
1052.609	0.00954	0.0109	0.01214	0.01234	0.01374	0.01428	0.01506	0.01627
1053.133	0.01166	0.01353	0.01368	0.01489	0.01345	0.01652	0.01753	0.0185
1053.657	0.01011	0.01214	0.01191	0.01322	0.01364	0.01526	0.01587	0.01633
1054.181	0.01213	0.01037	0.01159	0.01178	0.01255	0.01423	0.01504	0.0155
1054.705	0.01078	0.01135	0.01215	0.01287	0.01245	0.01495	0.01651	0.01442
1055.229	0.01276	0.00988	0.01253	0.01246	0.0134	0.01401	0.0156	0.0153
1055.752	0.01099	0.01069	0.01177	0.01215	0.01207	0.01431	0.01583	0.01561
1056.276	0.00988	0.00925	0.01151	0.0117	0.01196	0.01392	0.01433	0.01481
1056.8	0.0092	0.0106	0.01163	0.01149	0.01252	0.01308	0.01444	0.01426
1057.324	0.0093	0.01158	0.01177	0.01195	0.01309	0.01408	0.01478	0.01445
1057.847	0.00809	0.00952	0.0109	0.01116	0.01181	0.01291	0.01469	0.01528
1058.371	0.00931	0.01003	0.011	0.01111	0.01144	0.01234	0.01378	0.0153
1058.895	0.00853	0.01099	0.01199	0.01303	0.01296	0.01396	0.01538	0.01574
1059.418	0.00844	0.01068	0.0116	0.01157	0.01277	0.01359	0.01504	0.0144
1059.942	0.009	0.01041	0.01073	0.01087	0.0126	0.01337	0.01436	0.01369
1060.466	0.0095	0.00946	0.01037	0.01132	0.01234	0.01272	0.01272	0.01412
1060.989	0.0082	0.01081	0.01224	0.01193	0.01312	0.01427	0.01535	0.01542
1061.513	0.0093	0.00962	0.0101	0.01066	0.01326	0.01267	0.01472	0.01417
1062.037	0.00991	0.00933	0.01094	0.01005	0.01246	0.01229	0.01328	0.01404
1062.56	0.01037	0.01007	0.01144	0.01175	0.01223	0.0134	0.01491	0.01481
1063.084	0.00908	0.00963	0.01159	0.01128	0.01163	0.01159	0.0152	0.01427
1063.607	0.00806	0.00819	0.00836	0.00991	0.01011	0.01186	0.01347	0.01196
1064.131	0.00888	0.01044	0.01075	0.01075	0.01282	0.01244	0.01431	0.01353
1064.654	0.00951	0.00914	0.01009	0.00989	0.01097	0.01199	0.01284	0.01304
1065.178	0.00878	0.01149	0.01091	0.01278	0.01278	0.01444	0.01532	0.01512
1065.701	0.00952	0.01103	0.0109	0.01127	0.01249	0.01353	0.01468	0.01434
1066.224	0.00869	0.00933	0.00957	0.0096	0.01162	0.01185	0.01313	0.01353
1066.748	0.00859	0.00973	0.01077	0.01174	0.01238	0.01248	0.01409	0.01422
1067.271	0.00819	0.00989	0.01093	0.01123	0.01287	0.01394	0.0144	0.01344
1067.795	0.0083	0.00894	0.00994	0.01031	0.01272	0.01296	0.01326	0.01293
1068.318	0.00863	0.00936	0.00943	0.01082	0.01006	0.01261	0.01407	0.01351
1068.841	0.00931	0.00971	0.01081	0.01137	0.01164	0.01224	0.01426	0.01413
1069.365	0.00994	0.0098	0.01007	0.01229	0.01282	0.01371	0.01421	0.01464
1069.888	0.00832	0.01011	0.01041	0.01127	0.01196	0.01325	0.0143	0.01467
1070.411	0.00863	0.00994	0.01063	0.01162	0.01208	0.013	0.01454	0.01428
1070.934	0.00863	0.00978	0.01021	0.01143	0.01195	0.01303	0.01484	0.01445
1071.458	0.00932	0.00998	0.01151	0.01219	0.01304	0.01382	0.01637	0.01601
1071.981	0.00949	0.01077	0.01119	0.01165	0.01282	0.01413	0.01497	0.01625
1072.504	0.00921	0.00925	0.011	0.01106	0.0121	0.01395	0.0146	0.01534
1073.027	0.00828	0.01044	0.01144	0.01216	0.01296	0.01448	0.01503	0.01529
1073.551	0.00907	0.01062	0.01007	0.01175	0.01289	0.01415	0.01522	0.01525
1074.074	0.01048	0.00996	0.01093	0.01139	0.01271	0.01401	0.0154	0.0154
1074.597	0.00826	0.01011	0.01202	0.01241	0.01302	0.01445	0.01685	0.01636
1075.12	0.01056	0.00992	0.01085	0.01214	0.01281	0.01384	0.01536	0.01529
1075.643	0.00896	0.01089	0.01167	0.01209	0.01325	0.01476	0.01579	0.01634
1076.166	0.00894	0.0108	0.01137	0.01233	0.01432	0.01493	0.01695	0.01605
1076.689	0.00903	0.01197	0.01299	0.01359	0.01465	0.01519	0.01691	0.01707
1077.212	0.00904	0.01147	0.01262	0.01246	0.01466	0.01591	0.01757	0.01655
1077.735	0.00988	0.01078	0.01251	0.01251	0.01519	0.01487	0.01676	0.01727
1078.258	0.01123	0.01171	0.01263	0.01321	0.01423	0.01558	0.01769	0.01673
1078.781	0.01003	0.01089	0.01204	0.01338	0.01481	0.01503	0.01716	0.01831
1079.304	0.0098	0.01187	0.0127	0.01385	0.01461	0.01591	0.01703	0.01709
1079.827	0.01023	0.01211	0.01259	0.01396	0.01498	0.01756	0.01833	0.01842
1080.35	0.01099	0.01276	0.01343	0.01526	0.01619	0.01622	0.01878	0.01971
1080.873	0.01032	0.0125	0.01371	0.01554	0.01659	0.01774	0.01902	0.01873
1081.396	0.01052	0.01119	0.01316	0.01494	0.01653	0.01707	0.0192	0.01895
1081.919	0.01148	0.01302	0.01478	0.01478	0.01644	0.01791	0.0205	0.01992
1082.442	0.01169	0.01236	0.01364	0.01536	0.0169	0.01786	0.01971	0.02051
1082.965	0.01129	0.01361	0.01539	0.01666	0.01819	0.02038	0.02038	0.02143
1083.487	0.01282	0.01413	0.01486	0.01712	0.01757	0.01951	0.02177	0.02279
1084.01	0.01059	0.01387	0.01596	0.01784	0.01892	0.02048	0.02242	0.02287
1084.533	0.01326	0.01485	0.01549	0.01727	0.01893	0.02068	0.02132	0.02317
1085.056	0.01297	0.01437	0.01606	0.01832	0.0193	0.02111	0.02264	0.0227
1085.579	0.01315	0.01561	0.01701	0.01803	0.02055	0.02158	0.02432	0.02403
1086.101	0.01436	0.01503	0.01564	0.01853	0.01891	0.02147	0.02385	0.02359
1086.624	0.01358	0.01704	0.01688	0.01938	0.02088	0.02213	0.02611	0.02639
1087.147	0.01308	0.01722	0.01716	0.02028	0.02213	0.02264	0.02638	0.02615
1087.669	0.01343	0.01658	0.01804	0.02059	0.02196	0.02482	0.02711	0.02695
1088.192	0.0157	0.01673	0.01823	0.02072	0.02159	0.02472	0.02702	0.02661
1088.715	0.01594	0.01671	0.01894	0.02092	0.02375	0.02532	0.02911	0.02882
1089.237	0.01596	0.01803	0.02049	0.02262	0.02437	0.02549	0.02931	0.02976
1089.76	0.01622	0.01957	0.02017	0.02205	0.02409	0.02658	0.02983	0.02976
1090.283	0.01542	0.01975	0.02104	0.02389	0.02517	0.02825	0.03107	0.03172
1090.805	0.01776	0.01959	0.02019	0.02388	0.02616	0.0275	0.03177	0.03093
1091.328	0.01991	0.02081	0.02242	0.02582	0.02788	0.03007	0.03338	0.03396
1091.85	0.0178	0.01969	0.02187	0.02489	0.02793	0.02928	0.03313	0.03374
1092.373	0.01859	0.02128	0.02369	0.0261	0.0287	0.03175	0.03371	0.03502
1092.895	0.019	0.02129	0.02344	0.02778	0.02984	0.03212	0.03492	0.03563
1093.418	0.02066	0.02344	0.02594	0.0299	0.03195	0.03345	0.03729	0.03854
1093.94	0.02106	0.02301	0.02545	0.02954	0.03204	0.03467	0.03815	0.03924
1094.463	0.02085	0.02332	0.02679	0.0301	0.03328	0.03528	0.03923	0.03961
1094.985	0.02251	0.02408	0.02712	0.02991	0.03366	0.03532	0.03929	0.04138
1095.507	0.02325	0.02533	0.02687	0.03199	0.03535	0.03776	0.0423	0.04221
1096.03	0.02251	0.02563	0.02763	0.03268	0.03544	0.03908	0.04233	0.04316
1096.552	0.02354	0.02609	0.03006	0.03376	0.03757	0.0395	0.04395	0.04579
1097.075	0.02365	0.02689	0.02994	0.03532	0.03833	0.04138	0.04546	0.04698
1097.597	0.02416	0.02782	0.03155	0.03647	0.04026	0.04214	0.04732	0.04836
1098.119	0.02703	0.02928	0.0336	0.03812	0.04151	0.04425	0.04886	0.05054
1098.642	0.02748	0.03004	0.03248	0.03751	0.04154	0.04472	0.04911	0.05184
1099.164	0.02783	0.03118	0.03452	0.0404	0.04459	0.04783	0.05202	0.05433
1099.686	0.02853	0.03239	0.03534	0.04095	0.04513	0.04886	0.05402	0.05606
1100.208	0.03042	0.03337	0.0378	0.0434	0.04693	0.05108	0.05635	0.05774
1100.731	0.02951	0.03564	0.03842	0.04572	0.05032	0.05339	0.0586	0.05991
1101.253	0.03204	0.03633	0.03851	0.04561	0.04988	0.05489	0.0585	0.06143
1101.775	0.03428	0.03516	0.04113	0.04827	0.05192	0.05563	0.06081	0.06303
1102.297	0.03391	0.03726	0.04025	0.04864	0.05238	0.05781	0.06262	0.06561
1102.819	0.03445	0.0398	0.04355	0.05261	0.05652	0.06023	0.06631	0.06775
1103.342	0.03598	0.03941	0.04414	0.05258	0.05591	0.06231	0.06811	0.07043
1103.864	0.03674	0.04148	0.04638	0.05392	0.05934	0.06398	0.06963	0.07192
1104.386	0.03812	0.04221	0.04708	0.05664	0.06112	0.06622	0.0724	0.07581
1104.908	0.04017	0.04449	0.04966	0.05771	0.06348	0.06911	0.07474	0.07745
1105.43	0.04289	0.04586	0.05168	0.06195	0.06731	0.07205	0.07862	0.08071
1105.952	0.04262	0.04742	0.05177	0.06245	0.06722	0.07313	0.07992	0.08211
1106.474	0.04248	0.04887	0.05477	0.06366	0.07053	0.07581	0.0822	0.08568
1106.996	0.04508	0.05086	0.05657	0.06526	0.07156	0.07764	0.08521	0.08873
1107.518	0.04662	0.05265	0.05854	0.06793	0.07395	0.08063	0.08774	0.09155
1108.04	0.04768	0.05338	0.05986	0.06948	0.07639	0.08188	0.0901	0.09304
1108.562	0.04975	0.05489	0.06056	0.0719	0.07849	0.08531	0.09345	0.09605
1109.084	0.05048	0.05657	0.06323	0.07436	0.08203	0.08727	0.09563	0.09945
1109.606	0.05165	0.05854	0.06513	0.0773	0.08445	0.09003	0.09881	0.10282
1110.128	0.05434	0.05972	0.06547	0.07804	0.0854	0.09091	0.09945	0.10408
1110.65	0.05602	0.06112	0.06929	0.08136	0.09032	0.0965	0.10468	0.10733
1111.172	0.05633	0.06246	0.0704	0.08414	0.09133	0.09835	0.10662	0.11163
1111.693	0.05855	0.06556	0.07431	0.08652	0.09528	0.101	0.11111	0.11509
1112.215	0.05924	0.06616	0.07348	0.08741	0.09605	0.10316	0.11285	0.11697
1112.737	0.06136	0.06923	0.07722	0.09157	0.09966	0.10608	0.11605	0.12046
1113.259	0.06286	0.07116	0.07983	0.09352	0.10236	0.1097	0.11964	0.12459
1113.781	0.06511	0.07222	0.08098	0.09567	0.10505	0.1121	0.12214	0.12646
1114.302	0.067	0.07363	0.08251	0.09801	0.10682	0.11371	0.1254	0.12951
1114.824	0.06822	0.07602	0.08475	0.10019	0.10975	0.11795	0.1287	0.13425
1115.346	0.0704	0.07694	0.08555	0.10249	0.11292	0.11907	0.13153	0.13578
1115.868	0.07286	0.08024	0.08814	0.10594	0.11573	0.12343	0.13475	0.1406
1116.389	0.07476	0.08311	0.09186	0.10991	0.11939	0.12751	0.13838	0.1441
1116.911	0.07621	0.08359	0.09333	0.11177	0.1217	0.13061	0.14067	0.14746
1117.433	0.07783	0.08679	0.09516	0.11519	0.12399	0.13322	0.14525	0.15062
1117.954	0.08077	0.0887	0.09916	0.11692	0.12668	0.13717	0.14756	0.15354
1118.476	0.0817	0.09021	0.10005	0.11799	0.12968	0.13912	0.15008	0.1571
1118.997	0.08225	0.09377	0.10422	0.12349	0.13355	0.14231	0.15535	0.16162
1119.519	0.08544	0.0934	0.10517	0.12382	0.13508	0.14503	0.15746	0.16372
1120.041	0.08693	0.09495	0.10635	0.12761	0.13693	0.14753	0.15999	0.16708
1120.562	0.08897	0.09857	0.10921	0.12983	0.14167	0.15174	0.16436	0.17125
1121.084	0.09061	0.10048	0.11165	0.13336	0.14517	0.15431	0.16761	0.17535
1121.605	0.09157	0.10163	0.11381	0.13411	0.14744	0.15693	0.17089	0.1777
1122.127	0.09351	0.10327	0.11556	0.13715	0.14958	0.16071	0.17355	0.1812
1122.648	0.09582	0.106	0.11794	0.13978	0.15228	0.16381	0.17743	0.1844
1123.17	0.09721	0.10901	0.11997	0.14453	0.15733	0.16605	0.17978	0.18834
1123.691	0.0979	0.11087	0.12276	0.14593	0.15901	0.16843	0.18286	0.19015
1124.212	0.10054	0.11175	0.12307	0.14711	0.16038	0.17126	0.18526	0.19315
1124.734	0.10475	0.11393	0.12592	0.1501	0.16249	0.17451	0.1889	0.19616
1125.255	0.10539	0.11532	0.12793	0.15223	0.16592	0.17633	0.1911	0.19948
1125.777	0.10505	0.11795	0.13085	0.15549	0.16816	0.17987	0.19352	0.20311
1126.298	0.1065	0.11885	0.13145	0.15633	0.16977	0.18314	0.19587	0.20494
1126.819	0.10824	0.12002	0.13411	0.15841	0.17267	0.18462	0.1984	0.20695
1127.341	0.10984	0.12291	0.13553	0.15997	0.17385	0.18604	0.20069	0.20963
1127.862	0.11136	0.12333	0.1367	0.16248	0.17677	0.18843	0.20385	0.21172
1128.383	0.11319	0.12303	0.13858	0.16515	0.17818	0.19049	0.2057	0.2136
1128.904	0.11558	0.12515	0.13878	0.16444	0.17941	0.19097	0.20522	0.2153
1129.426	0.1154	0.12707	0.14063	0.16677	0.1818	0.19484	0.20996	0.21804
1129.947	0.11695	0.12854	0.14252	0.16867	0.18387	0.19621	0.2105	0.2208
1130.468	0.11867	0.13021	0.14469	0.17157	0.18539	0.19879	0.2139	0.22387
1130.989	0.11735	0.13229	0.14506	0.17309	0.18709	0.20095	0.21537	0.22505
1131.51	0.12003	0.13347	0.14674	0.17381	0.18896	0.20286	0.21707	0.22494
1132.032	0.12036	0.13283	0.14611	0.17359	0.18925	0.20121	0.21779	0.22731
1132.553	0.12214	0.13322	0.14775	0.17562	0.19188	0.20309	0.21833	0.22792
1133.074	0.12259	0.13531	0.14953	0.17766	0.19272	0.2059	0.21984	0.23066
1133.595	0.12343	0.13728	0.15185	0.17794	0.19474	0.20701	0.22212	0.2321
1134.116	0.12441	0.13634	0.15188	0.17971	0.19438	0.20747	0.2233	0.23193
1134.637	0.12458	0.13799	0.15099	0.18041	0.19521	0.20924	0.22338	0.23418
1135.158	0.12449	0.13799	0.15197	0.18024	0.19643	0.20997	0.22396	0.23503
1135.679	0.12731	0.14054	0.15457	0.18201	0.1976	0.21132	0.22624	0.23663
1136.2	0.12717	0.13696	0.15227	0.18049	0.195	0.20844	0.22292	0.23278
1136.721	0.12599	0.13798	0.15388	0.18165	0.19613	0.20988	0.22405	0.23409
1137.242	0.12519	0.13988	0.15356	0.18287	0.19791	0.21036	0.22582	0.23564
1137.763	0.12497	0.13997	0.15419	0.18133	0.19744	0.21097	0.22412	0.23592
1138.284	0.12425	0.13866	0.15358	0.18081	0.19562	0.20967	0.22432	0.23358
1138.805	0.12603	0.13882	0.15283	0.18042	0.19511	0.20805	0.22179	0.23255
1139.326	0.12591	0.13875	0.15304	0.18093	0.19502	0.2081	0.22336	0.23101
1139.847	0.12554	0.13762	0.15353	0.18022	0.19544	0.20755	0.22346	0.23283
1140.367	0.12525	0.13821	0.15212	0.18005	0.19627	0.2077	0.22206	0.2326
1140.888	0.12651	0.13679	0.15075	0.1787	0.19331	0.2064	0.2192	0.23018
1141.409	0.12663	0.13887	0.15133	0.18028	0.19518	0.20599	0.22102	0.23022
1141.93	0.12437	0.1358	0.15062	0.1769	0.19338	0.20433	0.2189	0.229
1142.451	0.12347	0.13539	0.1491	0.17644	0.19068	0.20317	0.21802	0.22636
1142.971	0.12376	0.13459	0.14867	0.17585	0.19085	0.20155	0.21634	0.22551
1143.492	0.12278	0.13551	0.14814	0.17444	0.18827	0.20242	0.21598	0.22445
1144.013	0.12219	0.13556	0.14782	0.17553	0.18882	0.20067	0.2148	0.22373
1144.534	0.12266	0.13513	0.14537	0.17245	0.18588	0.19935	0.21155	0.22029
1145.054	0.12117	0.13482	0.14634	0.17301	0.18585	0.19914	0.21284	0.22099
1145.575	0.12084	0.13482	0.1461	0.17391	0.1863	0.19884	0.21188	0.22098
1146.096	0.12136	0.13165	0.14398	0.16906	0.18315	0.19492	0.20679	0.21666
1146.616	0.11929	0.1294	0.1435	0.16946	0.182	0.19372	0.20758	0.21613
1147.137	0.11884	0.12824	0.14087	0.1666	0.18042	0.19338	0.20373	0.21508
1147.658	0.11717	0.12795	0.14082	0.16447	0.17918	0.19069	0.20351	0.21327
1148.178	0.11588	0.12799	0.14005	0.16671	0.17737	0.18962	0.20115	0.21074
1148.699	0.11753	0.12681	0.13826	0.16428	0.17662	0.18679	0.20115	0.20989
1149.219	0.11424	0.1243	0.13682	0.16122	0.17251	0.18414	0.19745	0.20515
1149.74	0.11376	0.12458	0.13749	0.16146	0.17413	0.18564	0.19736	0.20648
1150.26	0.1133	0.1231	0.13558	0.1599	0.17209	0.18293	0.19611	0.20566
1150.781	0.11115	0.12177	0.1336	0.1559	0.16947	0.17998	0.19314	0.20071
1151.301	0.11037	0.12439	0.13498	0.15847	0.17063	0.18222	0.19291	0.19972
1151.822	0.10897	0.12066	0.13234	0.15505	0.16935	0.1797	0.18934	0.19898
1152.342	0.10907	0.11843	0.13008	0.1544	0.16716	0.17581	0.18792	0.19764
1152.863	0.10853	0.11842	0.13012	0.1529	0.16502	0.17413	0.18692	0.19272
1153.383	0.10808	0.11759	0.13031	0.15229	0.1648	0.17246	0.1857	0.19438
1153.903	0.10717	0.11678	0.12761	0.15144	0.16049	0.17298	0.1837	0.19232
1154.424	0.1044	0.11649	0.12675	0.14932	0.16119	0.17027	0.18339	0.19008
1154.944	0.10448	0.11394	0.12719	0.14879	0.15861	0.1696	0.18048	0.18947
1155.464	0.10422	0.1149	0.12324	0.14617	0.15764	0.16717	0.17739	0.18468
1155.985	0.10371	0.1134	0.12389	0.14622	0.15744	0.16692	0.17635	0.1842
1156.505	0.10204	0.11218	0.12275	0.14408	0.156	0.16411	0.17577	0.18186
1157.025	0.10012	0.11085	0.1219	0.14251	0.15134	0.1607	0.17291	0.18184
1157.546	0.10049	0.10918	0.12005	0.14096	0.15131	0.16155	0.17138	0.1795
1158.066	0.09834	0.10751	0.11794	0.138	0.14996	0.15976	0.1685	0.1754
1158.586	0.09999	0.11024	0.12065	0.1383	0.14892	0.15823	0.16916	0.17619
1159.106	0.09714	0.10561	0.11545	0.13566	0.14725	0.15523	0.1656	0.17296
1159.626	0.09695	0.10682	0.11684	0.13708	0.14736	0.15702	0.16646	0.17424
1160.147	0.09467	0.10336	0.11406	0.13329	0.14356	0.15209	0.16242	0.17038
1160.667	0.09501	0.10429	0.11394	0.13308	0.14163	0.15279	0.16233	0.16814
1161.187	0.0946	0.1015	0.11294	0.13086	0.13976	0.14804	0.15937	0.16558
1161.707	0.09315	0.10193	0.11181	0.13151	0.14117	0.14923	0.15807	0.1654
1162.227	0.09246	0.1006	0.11022	0.12829	0.13848	0.14615	0.15529	0.16249
1162.747	0.09093	0.10009	0.1089	0.128	0.13831	0.14483	0.15498	0.16322
1163.267	0.09075	0.09764	0.10611	0.12404	0.13597	0.14349	0.15338	0.15995
1163.787	0.08979	0.09988	0.10883	0.12595	0.13505	0.14301	0.15206	0.15888
1164.307	0.08951	0.0947	0.10489	0.12064	0.13009	0.1378	0.15098	0.1556
1164.827	0.08533	0.09833	0.10788	0.12454	0.13316	0.14303	0.15055	0.16198
1165.347	0.08595	0.09461	0.10175	0.11872	0.13056	0.1378	0.14673	0.15281
1165.867	0.08534	0.09433	0.09891	0.11876	0.12843	0.13466	0.14428	0.15041
1166.387	0.08212	0.09293	0.10025	0.11807	0.12661	0.13314	0.145	0.14853
1166.907	0.08269	0.09184	0.09817	0.11495	0.12228	0.13168	0.13968	0.14612
1167.427	0.08179	0.09149	0.09898	0.11532	0.12424	0.13273	0.14011	0.1476
1167.947	0.07984	0.09044	0.09713	0.11316	0.12501	0.12893	0.13786	0.146
1168.467	0.07884	0.08839	0.09751	0.11175	0.11955	0.12794	0.13516	0.14408
1168.987	0.07831	0.08682	0.09507	0.11146	0.11851	0.12681	0.13448	0.14069
1169.507	0.0774	0.08641	0.09557	0.10993	0.11915	0.12492	0.13457	0.14103
1170.026	0.07636	0.08452	0.09258	0.10811	0.11522	0.12302	0.13227	0.13709
1170.546	0.07598	0.08381	0.0927	0.10639	0.1164	0.12247	0.13115	0.1361
1171.066	0.07733	0.08474	0.09205	0.10735	0.11413	0.12202	0.13043	0.13695
1171.586	0.07427	0.08335	0.08842	0.10552	0.11231	0.11899	0.12791	0.1332
1172.105	0.07304	0.08149	0.08957	0.10483	0.11133	0.11946	0.12654	0.1334
1172.625	0.07205	0.08094	0.08796	0.10215	0.11046	0.11849	0.12465	0.13108
1173.145	0.07159	0.07849	0.08619	0.10153	0.1067	0.11481	0.1224	0.12831
1173.665	0.06828	0.07555	0.08331	0.0986	0.1063	0.11212	0.12127	0.12553
1174.184	0.07004	0.0755	0.08429	0.09738	0.10586	0.11121	0.11799	0.12567
1174.704	0.0693	0.07537	0.08365	0.09789	0.10573	0.11223	0.11868	0.12657
1175.224	0.06796	0.07394	0.08077	0.09395	0.10089	0.10877	0.11576	0.12174
1175.743	0.06748	0.07391	0.07963	0.09518	0.10225	0.10824	0.11461	0.12093
1176.263	0.06674	0.07304	0.07997	0.09283	0.10041	0.10654	0.11246	0.11919
1176.782	0.06343	0.07074	0.07908	0.09124	0.0984	0.10528	0.11244	0.11798
1177.302	0.06538	0.07192	0.07873	0.09196	0.09627	0.1043	0.11216	0.11674
1177.822	0.0634	0.06875	0.0762	0.08868	0.09651	0.10358	0.1106	0.11525
1178.341	0.06276	0.06931	0.07751	0.09114	0.09838	0.10152	0.10945	0.11504
1178.861	0.06315	0.06761	0.07595	0.0873	0.09456	0.1001	0.10596	0.1136
1179.38	0.06347	0.06813	0.07322	0.08742	0.09393	0.09844	0.10633	0.11195
1179.9	0.06056	0.06573	0.07311	0.08496	0.09175	0.0959	0.10388	0.11013
1180.419	0.05897	0.06762	0.0716	0.0854	0.08954	0.09665	0.10419	0.11119
1180.939	0.05781	0.06415	0.07039	0.08473	0.09016	0.09553	0.10311	0.10752
1181.458	0.05712	0.06415	0.0714	0.08147	0.08914	0.09399	0.10107	0.10587
1181.977	0.05761	0.06252	0.06847	0.08036	0.0876	0.09376	0.09906	0.10424
1182.497	0.05607	0.06311	0.07009	0.08147	0.0875	0.09194	0.0985	0.10379
1183.016	0.05722	0.06157	0.06773	0.07889	0.08538	0.09095	0.09717	0.10297
1183.535	0.05559	0.06286	0.06818	0.07897	0.08402	0.08997	0.09887	0.10329
1184.055	0.05457	0.05993	0.06673	0.07606	0.08324	0.08796	0.09428	0.10082
1184.574	0.05391	0.06019	0.06616	0.07592	0.08057	0.08717	0.09324	0.09884
1185.093	0.05114	0.05946	0.06586	0.07759	0.08058	0.08751	0.09205	0.09957
1185.613	0.04905	0.0578	0.06413	0.07377	0.07853	0.08518	0.09172	0.09774
1186.132	0.05239	0.05768	0.06388	0.07264	0.0791	0.08412	0.08983	0.09646
1186.651	0.05279	0.0558	0.06096	0.07239	0.07845	0.08182	0.08767	0.09331
1187.17	0.04886	0.05324	0.06082	0.07123	0.07678	0.0802	0.08613	0.09152
1187.69	0.05026	0.0562	0.0613	0.0715	0.0786	0.08138	0.09006	0.09432
1188.209	0.05054	0.05327	0.05733	0.06814	0.07365	0.07894	0.08541	0.09049
1188.728	0.04745	0.05312	0.05894	0.06733	0.07325	0.07933	0.08426	0.0893
1189.247	0.04696	0.05164	0.05765	0.06632	0.0709	0.07563	0.08207	0.0868
1189.766	0.04784	0.05388	0.05871	0.06853	0.07362	0.07919	0.08617	0.0879
1190.285	0.04731	0.05205	0.0562	0.06707	0.07122	0.07677	0.08337	0.08689
1190.805	0.04586	0.05145	0.05626	0.06395	0.0696	0.07514	0.08073	0.08565
1191.324	0.04635	0.0522	0.05629	0.06442	0.06974	0.07325	0.07888	0.08531
1191.843	0.04253	0.05135	0.05578	0.06569	0.07143	0.07514	0.08077	0.08443
1192.362	0.0438	0.04971	0.05419	0.06469	0.069	0.07396	0.07913	0.0844
1192.881	0.04396	0.04989	0.05346	0.06355	0.06733	0.07106	0.07741	0.08277
1193.4	0.04155	0.04748	0.04992	0.05919	0.06497	0.06963	0.07541	0.07975
1193.919	0.04279	0.04659	0.0506	0.06025	0.06577	0.06817	0.07463	0.07958
1194.438	0.04222	0.04775	0.05148	0.06032	0.06351	0.06873	0.07496	0.08007
1194.957	0.04115	0.0436	0.04934	0.058	0.06222	0.0654	0.07171	0.07693
1195.476	0.03742	0.04351	0.05087	0.05738	0.0623	0.06584	0.07151	0.07585
1195.995	0.03977	0.04352	0.04769	0.05561	0.06218	0.06604	0.06958	0.07552
1196.513	0.03976	0.0457	0.05	0.05648	0.06067	0.0654	0.07086	0.07617
1197.032	0.03891	0.04454	0.0497	0.05736	0.06126	0.06491	0.06955	0.07507
1197.551	0.0395	0.04347	0.04754	0.05436	0.05933	0.0634	0.06895	0.07239
1198.07	0.03851	0.04277	0.04599	0.05519	0.06049	0.06299	0.06943	0.07255
1198.589	0.04049	0.04114	0.046	0.05406	0.05882	0.06379	0.06801	0.07137
1199.108	0.03649	0.0424	0.04669	0.05322	0.05892	0.06227	0.06844	0.07157
1199.627	0.0374	0.04121	0.04624	0.05287	0.05705	0.06023	0.06542	0.07125
1200.145	0.03706	0.04174	0.04424	0.0523	0.05666	0.06087	0.06628	0.0682
1200.664	0.03487	0.03943	0.04452	0.05215	0.05496	0.0592	0.06487	0.06842
1201.183	0.03508	0.04024	0.04398	0.05138	0.05507	0.05976	0.06455	0.06793
1201.702	0.03614	0.03704	0.04322	0.04983	0.054	0.05718	0.0641	0.06574
1202.22	0.03333	0.04042	0.04308	0.04913	0.05461	0.05622	0.06227	0.06806
1202.739	0.03382	0.0385	0.04216	0.05044	0.05368	0.06	0.06255	0.0668
1203.258	0.03437	0.03829	0.04326	0.04994	0.05501	0.0584	0.06363	0.06708
1203.776	0.03263	0.03589	0.04186	0.04772	0.05215	0.05577	0.06079	0.065
1204.295	0.03418	0.03716	0.04281	0.04777	0.05237	0.05405	0.05959	0.06309
1204.813	0.03197	0.03556	0.04096	0.04689	0.05037	0.05283	0.05962	0.06416
1205.332	0.03229	0.03718	0.04028	0.04638	0.04985	0.05463	0.05863	0.06305
1205.851	0.03376	0.03493	0.03846	0.04722	0.0493	0.054	0.05742	0.06351
1206.369	0.03108	0.03475	0.03864	0.04662	0.0493	0.05371	0.05838	0.06174
1206.888	0.0311	0.03529	0.03857	0.04512	0.04969	0.05248	0.05683	0.06081
1207.406	0.03055	0.03508	0.0385	0.04498	0.04977	0.05246	0.0593	0.06141
1207.925	0.03222	0.03473	0.03794	0.04376	0.04697	0.05178	0.05589	0.05931
1208.443	0.03127	0.03563	0.03779	0.04306	0.04764	0.05106	0.05711	0.05916
1208.962	0.0283	0.03346	0.0354	0.0432	0.04573	0.04971	0.05515	0.05741
1209.48	0.02917	0.03294	0.03783	0.04277	0.04676	0.04968	0.05297	0.05839
1209.999	0.02797	0.03375	0.03564	0.0432	0.04563	0.04855	0.05454	0.05649
1210.517	0.03	0.03228	0.03467	0.04253	0.04503	0.04774	0.05336	0.05751
1211.035	0.02821	0.03227	0.03537	0.03954	0.04437	0.04703	0.05365	0.05619
1211.554	0.02915	0.03354	0.03717	0.04215	0.04536	0.04846	0.05247	0.05573
1212.072	0.02587	0.03038	0.03489	0.04082	0.04484	0.04658	0.05028	0.05468
1212.591	0.0262	0.03042	0.03368	0.0401	0.04406	0.047	0.05026	0.05577
1213.109	0.02655	0.03296	0.03467	0.04031	0.04333	0.04827	0.052	0.05512
1213.627	0.02797	0.03044	0.03335	0.03808	0.04201	0.04658	0.05045	0.05406
1214.145	0.02639	0.02979	0.03198	0.03926	0.04211	0.0455	0.05043	0.05465
1214.664	0.02682	0.03147	0.03423	0.04018	0.04283	0.04704	0.05023	0.05402
1215.182	0.02615	0.03051	0.03263	0.03637	0.04123	0.04358	0.04844	0.05062
1215.7	0.02459	0.0314	0.03309	0.03969	0.04209	0.04563	0.05184	0.05468
1216.218	0.02483	0.0291	0.0311	0.03753	0.04152	0.04429	0.04828	0.05105
1216.737	0.02425	0.02931	0.03165	0.03567	0.04089	0.04345	0.04704	0.05166
1217.255	0.02605	0.02956	0.03162	0.03802	0.04024	0.04386	0.04798	0.05093
1217.773	0.0243	0.02742	0.03218	0.03705	0.03907	0.0429	0.04619	0.05204
1218.291	0.02506	0.02934	0.03134	0.03746	0.03985	0.04324	0.04796	0.05002
1218.809	0.02414	0.02775	0.02917	0.03426	0.03897	0.04154	0.04521	0.04844
1219.327	0.02605	0.02745	0.03181	0.03697	0.04078	0.04251	0.04767	0.04907
1219.845	0.02367	0.02588	0.02864	0.03399	0.03924	0.03995	0.04547	0.04779
1220.363	0.02297	0.02742	0.03102	0.03389	0.03789	0.04116	0.0456	0.04881
1220.882	0.02217	0.02528	0.02862	0.03445	0.03651	0.04057	0.04501	0.04729
1221.4	0.02192	0.02566	0.02804	0.03359	0.03563	0.03846	0.04163	0.0452
1221.918	0.02328	0.02684	0.0289	0.03367	0.03695	0.04045	0.04384	0.04801
1222.436	0.02385	0.02725	0.03013	0.03416	0.03705	0.03931	0.04475	0.04798
1222.954	0.02399	0.0241	0.02838	0.03205	0.03505	0.03838	0.04182	0.0461
1223.472	0.01952	0.0248	0.02679	0.03343	0.03502	0.03905	0.04382	0.04643
1223.989	0.02174	0.02509	0.02783	0.03186	0.03409	0.03789	0.04209	0.04561
1224.507	0.02101	0.023	0.0264	0.03066	0.03311	0.03799	0.04083	0.04304
1225.025	0.02235	0.02431	0.02749	0.03135	0.03358	0.03565	0.04174	0.04509
1225.543	0.02135	0.02689	0.02706	0.03129	0.03386	0.03791	0.0426	0.04505
1226.061	0.02229	0.0228	0.02717	0.03081	0.03277	0.0373	0.04117	0.04274
1226.579	0.02048	0.02431	0.02431	0.03089	0.03404	0.03679	0.0401	0.04268
1227.097	0.02227	0.02064	0.02713	0.03273	0.03267	0.03748	0.04095	0.04107
1227.615	0.01909	0.02349	0.02509	0.02983	0.03154	0.03377	0.04251	0.04131
1228.132	0.02063	0.02298	0.02635	0.0282	0.03134	0.03487	0.03756	0.04154
1228.65	0.01901	0.02284	0.02861	0.03032	0.03232	0.03506	0.03951	0.04122
1229.168	0.01957	0.02327	0.0254	0.03079	0.03146	0.03494	0.04037	0.04267
1229.686	0.01923	0.02306	0.02477	0.02911	0.03304	0.03578	0.03955	0.04098
1230.203	0.01913	0.02188	0.02334	0.02755	0.03047	0.03271	0.03827	0.04029
1230.721	0.01937	0.02165	0.02427	0.02786	0.03042	0.0339	0.03817	0.04011
1231.239	0.02056	0.02418	0.02317	0.02752	0.03097	0.03359	0.03883	0.04223
1231.756	0.01719	0.02045	0.02085	0.02641	0.02859	0.033	0.03541	0.03701
1232.274	0.01809	0.02192	0.02575	0.02834	0.03105	0.03511	0.0373	0.03961
1232.792	0.01892	0.02005	0.02198	0.02687	0.02795	0.03028	0.0359	0.03903
1233.309	0.01991	0.01969	0.02192	0.02431	0.02726	0.02976	0.03438	0.03688
1233.827	0.01729	0.02019	0.02418	0.02793	0.03083	0.03402	0.03811	0.04016
1234.345	0.0178	0.02003	0.02255	0.02612	0.02947	0.03108	0.03415	0.03767
1234.862	0.01823	0.02118	0.0235	0.02712	0.02922	0.0316	0.03579	0.03805
1235.38	0.01896	0.02013	0.02261	0.02676	0.02859	0.0314	0.03561	0.0376
1235.897	0.01653	0.01959	0.02344	0.02638	0.03085	0.03165	0.03482	0.0368
1236.415	0.01794	0.02061	0.02244	0.02416	0.02877	0.02922	0.03299	0.03605
1236.932	0.01604	0.02137	0.02491	0.02721	0.02951	0.03029	0.03512	0.0368
1237.45	0.0164	0.01917	0.02155	0.02432	0.02842	0.0298	0.03274	0.03562
1237.967	0.01722	0.02033	0.0223	0.02541	0.02535	0.03049	0.03337	0.03501
1238.485	0.01773	0.01945	0.02011	0.02447	0.02735	0.02895	0.03342	0.03431
1239.002	0.01835	0.0188	0.02121	0.02446	0.02654	0.02912	0.03271	0.0354
1239.519	0.01696	0.01943	0.02394	0.02405	0.0269	0.02811	0.03382	0.03519
1240.037	0.01527	0.02041	0.02125	0.02455	0.02679	0.03059	0.03311	0.03663
1240.554	0.01619	0.01789	0.01997	0.02413	0.02577	0.02746	0.03074	0.03271
1241.071	0.01347	0.01903	0.0227	0.02638	0.02638	0.02949	0.03322	0.03478
1241.589	0.01882	0.01795	0.02078	0.02307	0.02612	0.02829	0.0315	0.03373
1242.106	0.01665	0.01698	0.01976	0.02137	0.02447	0.02741	0.02963	0.03274
1242.623	0.01543	0.0182	0.02048	0.02336	0.0251	0.02787	0.03091	0.0327
1243.141	0.0152	0.01908	0.02041	0.02374	0.02452	0.02641	0.03145	0.03295
1243.658	0.01516	0.01906	0.02057	0.02268	0.02555	0.02545	0.02983	0.03097
1244.175	0.01505	0.01505	0.01766	0.02149	0.02394	0.02527	0.02966	0.03171
1244.692	0.01366	0.01777	0.0188	0.02157	0.02357	0.02623	0.0297	0.03192
1245.21	0.01584	0.01772	0.01882	0.02153	0.02633	0.02843	0.0318	0.03274
1245.727	0.01403	0.01619	0.01873	0.02046	0.02359	0.02688	0.02763	0.03071
1246.244	0.01511	0.01862	0.02033	0.02373	0.02566	0.02961	0.03005	0.03285
1246.761	0.01369	0.01713	0.01972	0.02258	0.0264	0.02549	0.0312	0.03179
1247.278	0.01279	0.01575	0.01735	0.02048	0.02295	0.02542	0.02849	0.02904
1247.795	0.01598	0.01452	0.01592	0.01953	0.02308	0.02405	0.02625	0.02813
1248.312	0.01491	0.01805	0.01816	0.02201	0.02372	0.02411	0.02774	0.02812
1248.829	0.01057	0.01443	0.01681	0.02017	0.02337	0.02489	0.02798	0.02977
1249.347	0.01348	0.01688	0.01798	0.01962	0.02247	0.02351	0.02702	0.03009
1249.864	0.01455	0.01663	0.01685	0.01984	0.02311	0.02337	0.0269	0.02856
1250.381	0.0128	0.01428	0.01679	0.01925	0.02243	0.02522	0.02872	0.02926
1250.898	0.01378	0.01431	0.01415	0.01797	0.02007	0.02196	0.02615	0.02685
1251.415	0.01296	0.01557	0.01655	0.01971	0.02042	0.02249	0.02695	0.0281
1251.932	0.01445	0.01531	0.01788	0.01836	0.02125	0.02361	0.02875	0.02693
1252.448	0.01301	0.01497	0.01743	0.01913	0.02208	0.0229	0.02623	0.02913
1252.965	0.01174	0.01414	0.01553	0.01959	0.0206	0.02343	0.02535	0.0285
1253.482	0.01488	0.0139	0.01483	0.01739	0.01859	0.0211	0.02388	0.02633
1253.999	0.01373	0.01506	0.01725	0.01971	0.02051	0.02361	0.02462	0.02804
1254.516	0.01269	0.01609	0.01603	0.01811	0.02183	0.02402	0.02555	0.02681
1255.033	0.01111	0.01464	0.01614	0.01747	0.01822	0.02159	0.02506	0.02618
1255.55	0.00958	0.01333	0.01643	0.01828	0.02008	0.02285	0.02448	0.02895
1256.067	0.01014	0.01254	0.0175	0.01846	0.01964	0.02113	0.02583	0.02508
1256.583	0.01192	0.01192	0.01536	0.01897	0.01831	0.02165	0.02449	0.02673
1257.1	0.01269	0.01349	0.01691	0.01728	0.01845	0.02229	0.02475	0.02725
1257.617	0.01047	0.01372	0.01361	0.01719	0.01801	0.02045	0.02337	0.02587
1258.134	0.01324	0.01372	0.01606	0.01734	0.01766	0.02229	0.02362	0.02495
1258.65	0.01083	0.01258	0.01263	0.0159	0.01606	0.02025	0.02319	0.02303
1259.167	0.01128	0.01299	0.01309	0.01529	0.01753	0.01972	0.02149	0.02352
1259.684	0.01161	0.01444	0.01428	0.01738	0.02011	0.02114	0.02397	0.0249
1260.201	0.01171	0.01401	0.01508	0.01518	0.01866	0.02048	0.02304	0.02508
1260.717	0.01256	0.01136	0.01125	0.01562	0.01649	0.01879	0.02053	0.02212
1261.234	0.00927	0.01291	0.01591	0.01666	0.01688	0.02079	0.02406	0.02492
1261.75	0.01142	0.01323	0.01437	0.01722	0.01771	0.02093	0.02279	0.02651
1262.267	0.01154	0.0126	0.01335	0.01713	0.01808	0.01936	0.02202	0.02356
1262.784	0.01172	0.01133	0.01265	0.01642	0.0184	0.01872	0.02179	0.02338
1263.3	0.01032	0.00882	0.01235	0.01471	0.01529	0.01882	0.02016	0.02305
1263.817	0.01152	0.01206	0.01594	0.01534	0.01681	0.01965	0.02445	0.02341
1264.333	0.00958	0.01135	0.01354	0.01611	0.01734	0.01841	0.02227	0.02312
1264.85	0.01068	0.01281	0.0138	0.01741	0.01757	0.01998	0.02091	0.02267
1265.366	0.0109	0.01204	0.01398	0.01528	0.01695	0.02035	0.02089	0.02014
1265.883	0.01069	0.01229	0.01229	0.01659	0.01791	0.01984	0.02221	0.02072
1266.399	0.0112	0.01243	0.01383	0.01404	0.01645	0.02111	0.01994	0.02128
1266.916	0.00897	0.01354	0.01409	0.01596	0.0175	0.02037	0.02202	0.0229
1267.432	0.01018	0.01325	0.01336	0.0146	0.01579	0.01929	0.02209	0.02328
1267.949	0.00904	0.01029	0.01303	0.01484	0.01303	0.01818	0.0201	0.02064
1268.465	0.00968	0.01119	0.01323	0.01382	0.01538	0.01554	0.02033	0.02178
1268.981	0.008	0.01137	0.0133	0.01264	0.01716	0.01711	0.0197	0.02146
1269.498	0.0079	0.01212	0.01229	0.0151	0.01607	0.01959	0.02149	0.02073
1270.014	0.00936	0.01079	0.0103	0.01294	0.0141	0.01482	0.01735	0.01988
1270.53	0.00997	0.009	0.01176	0.01409	0.0149	0.01517	0.01826	0.0194
1271.047	0.0097	0.01048	0.01416	0.0136	0.01494	0.01873	0.02068	0.02247
1271.563	0.00856	0.01046	0.0121	0.01428	0.01602	0.01689	0.01935	0.02098
1272.079	0.00919	0.00824	0.01092	0.01186	0.01337	0.01443	0.01693	0.01872
1272.595	0.00759	0.01052	0.01182	0.01464	0.01606	0.01638	0.01888	0.02235
1273.112	0.00777	0.00973	0.01074	0.01253	0.0132	0.01633	0.01845	0.01784
1273.628	0.00983	0.01135	0.01103	0.01234	0.01474	0.01692	0.01905	0.0185
1274.144	0.00931	0.00925	0.01053	0.01115	0.01321	0.01522	0.02045	0.02023
1274.66	0.00965	0.01091	0.01145	0.01205	0.01532	0.01647	0.02023	0.02121
1275.176	0.00854	0.01057	0.0122	0.01259	0.0145	0.01534	0.019	0.0204
1275.692	0.00879	0.00835	0.01214	0.01181	0.01192	0.01488	0.01631	0.01829
1276.209	0.00949	0.01016	0.01072	0.01173	0.01359	0.01578	0.01791	0.01909
1276.725	0.00921	0.01047	0.01036	0.01202	0.01362	0.01472	0.01698	0.01819
1277.241	0.0073	0.01109	0.01075	0.01183	0.01511	0.01646	0.01833	0.02043
1277.757	0.0063	0.00768	0.01017	0.01045	0.01178	0.01576	0.01659	0.01841
1278.273	0.00753	0.00872	0.01105	0.01342	0.01303	0.01728	0.01926	0.02005
1278.789	0.0085	0.00883	0.01153	0.01368	0.01296	0.01517	0.01931	0.01925
1279.305	0.00907	0.00941	0.00941	0.01202	0.01389	0.01519	0.01695	0.01797
1279.821	0.00726	0.00742	0.00892	0.00864	0.01075	0.0128	0.01468	0.0144
1280.337	0.00833	0.00986	0.01031	0.01212	0.01212	0.01427	0.01767	0.0179
1280.853	0.0074	0.01021	0.01154	0.01248	0.01325	0.01568	0.01706	0.01849
1281.369	0.00655	0.00894	0.00934	0.01196	0.01304	0.0139	0.01748	0.018
1281.885	0.00791	0.00624	0.00791	0.0093	0.01164	0.01337	0.01543	0.01649
1282.401	0.00562	0.00716	0.00739	0.01089	0.01055	0.01244	0.01685	0.01696
1282.916	0.00485	0.00858	0.0107	0.01193	0.01226	0.01226	0.01716	0.01817
1283.432	0.00674	0.00714	0.0088	0.00937	0.0112	0.01257	0.01475	0.01703
1283.948	0.00805	0.00743	0.01056	0.0114	0.01224	0.01425	0.01655	0.0166
1284.464	0.00771	0.00908	0.00828	0.00948	0.0125	0.01444	0.01644	0.01621
1284.98	0.00718	0.00901	0.00873	0.01029	0.01162	0.01374	0.01713	0.01674
1285.496	0.00704	0.00807	0.00893	0.01042	0.01202	0.01305	0.01752	0.01683
1286.011	0.00633	0.00762	0.00846	0.00952	0.01204	0.01389	0.01596	0.0168
1286.527	0.00644	0.00763	0.00866	0.00889	0.01071	0.01373	0.0168	0.01675
1287.043	0.00645	0.0099	0.0109	0.01163	0.01257	0.01541	0.0158	0.01702
1287.559	0.00754	0.00639	0.0091	0.01181	0.01532	0.00685	0.00173	0.0186
1288.074	0.0085	0.0099	0.00838	0.01131	0.01227	0.01289	0.01621	0.01553
1288.59	0.0064	0.00863	0.01	0.01011	0.012	0.01297	0.01491	0.01525
1289.106	0.00452	0.00754	0.00871	0.01033	0.01217	0.01267	0.01557	0.01479
1289.621	0.00452	0.00692	0.00801	0.00956	0.01179	0.01328	0.01488	0.01608
1290.137	0.00792	0.00708	0.00898	0.01021	0.01015	0.01316	0.01455	0.01528
1290.652	0.00652	0.00572	0.00824	0.00973	0.01018	0.01098	0.01402	0.01545
1291.168	0.00766	0.00677	0.00838	0.01088	0.01199	0.01355	0.01588	0.0156
1291.684	0.00674	0.00771	0.00976	0.01113	0.01199	0.01336	0.0157	0.01553
1292.199	0.00693	0.00716	0.01018	0.0104	0.00978	0.01202	0.01543	0.01655
1292.715	0.0058	0.00904	0.00978	0.00933	0.01194	0.01291	0.01701	0.0149
1293.23	0.00457	0.0058	0.00647	0.00875	0.00914	0.01137	0.01349	0.01416
1293.746	0.00728	0.00791	0.00917	0.01146	0.01175	0.01295	0.01548	0.01611
1294.261	0.00624	0.00685	0.00858	0.00775	0.01053	0.01243	0.01426	0.0161
1294.777	0.00534	0.00631	0.00785	0.00762	0.00858	0.01086	0.01256	0.01302
1295.292	0.00566	0.0071	0.00887	0.00943	0.01126	0.01154	0.01387	0.01276
1295.808	0.00585	0.00642	0.00738	0.00846	0.01158	0.01187	0.01454	0.01476
1296.323	0.00544	0.0071	0.00688	0.00793	0.00838	0.01099	0.01443	0.01387
1296.838	0.00631	0.00659	0.00733	0.00796	0.01023	0.00966	0.01313	0.01273
1297.354	0.00497	0.00552	0.00712	0.00811	0.01032	0.01142	0.01258	0.01341
1297.869	0.00587	0.00764	0.00672	0.00912	0.01123	0.0106	0.01373	0.01311
1298.384	0.00539	0.0065	0.00778	0.008	0.00878	0.00922	0.01233	0.01089
1298.9	0.00607	0.00584	0.00767	0.00807	0.00824	0.00938	0.01413	0.01242
1299.415	0.00548	0.00681	0.00997	0.00992	0.0113	0.01374	0.01579	0.01407
1299.93	0.00907	0.00736	0.0093	0.00969	0.01055	0.01249	0.01483	0.01454
1300.446	0.00605	0.00638	0.00766	0.00882	0.00977	0.01204	0.01493	0.0136
1300.961	0.00375	0.00533	0.0063	0.00857	0.00982	0.01112	0.01368	0.01328
1301.476	0.00522	0.00661	0.00839	0.00872	0.00983	0.01061	0.01355	0.01372
1301.991	0.00646	0.00686	0.00816	0.00799	0.00895	0.01212	0.01275	0.01059
1302.506	0.00531	0.00586	0.00653	0.0078	0.00819	0.01112	0.0135	0.01344
1303.022	0.00514	0.00759	0.00816	0.00885	0.01096	0.01165	0.01342	0.01359
1303.537	0.00585	0.00597	0.00691	0.00775	0.00964	0.01059	0.01249	0.0126
1304.052	0.0056	0.00663	0.00703	0.00686	0.00829	0.01091	0.01451	0.01274
1304.567	0.00484	0.00692	0.0099	0.00765	0.01018	0.01113	0.01406	0.01366
1305.082	0.00577	0.0048	0.00514	0.00703	0.00731	0.00931	0.012	0.01069
1305.597	0.00386	0.00817	0.0071	0.00895	0.01079	0.01191	0.0123	0.01337
1306.112	0.00518	0.00645	0.00806	0.00962	0.00772	0.01175	0.01393	0.01157
1306.627	0.00551	0.00574	0.00709	0.00849	0.00804	0.00917	0.01193	0.01108
1307.142	0.00589	0.00688	0.00745	0.00844	0.00792	0.01086	0.01479	0.01393
1307.657	0.00396	0.00735	0.00792	0.0073	0.00798	0.00911	0.01392	0.01267
1308.172	0.00621	0.00662	0.00674	0.00855	0.00861	0.01177	0.01295	0.01148
1308.687	0.00494	0.00741	0.0077	0.00862	0.00988	0.01086	0.01413	0.0143
1309.202	0.00389	0.0056	0.00419	0.00513	0.00837	0.00819	0.0112	0.00967
1309.717	0.00513	0.00472	0.0068	0.0068	0.00743	0.01037	0.01279	0.01279
1310.232	0.00382	0.00567	0.00741	0.00711	0.01009	0.01099	0.01075	0.01224
1310.747	0.00476	0.0067	0.00599	0.00693	0.0091	0.01057	0.01245	0.01169
1311.262	0.00636	0.00648	0.00757	0.00666	0.00799	0.01063	0.01159	0.01069
1311.777	0.00502	0.00615	0.00721	0.00627	0.00757	0.00946	0.01194	0.01229
1312.292	0.00471	0.00367	0.00557	0.006	0.00795	0.00875	0.01303	0.01101
1312.807	0.00397	0.00897	0.00692	0.00855	0.00945	0.00987	0.01288	0.01192
1313.321	0.0058	0.00587	0.00747	0.00723	0.00778	0.00994	0.01303	0.01303
1313.836	0.00427	0.005	0.00348	0.00531	0.00732	0.00787	0.00964	0.01178
1314.351	0.00258	0.00409	0.00428	0.00484	0.00572	0.00843	0.01025	0.01006
1314.866	0.00633	0.00403	0.0054	0.00776	0.00788	0.00956	0.01012	0.0116
1315.38	0.00199	0.00712	0.00564	0.0068	0.00853	0.00968	0.01218	0.01218
1315.895	0.00441	0.00258	0.00542	0.00403	0.00668	0.00939	0.01053	0.0104
1316.41	7.7562E-4	0.00414	0.00724	0.00789	0.00963	0.01002	0.01073	0.01125
1316.925	0.0067	0.00434	0.00759	0.00765	0.00682	0.00905	0.0109	0.01345
1317.439	0.00603	0.00563	0.0059	0.00616	0.0078	0.0076	0.01061	0.00957
1317.954	0.00316	0.00503	0.00561	0.00651	0.00761	0.00619	0.00961	0.00884
1318.468	0.00221	0.00556	0.00629	0.00723	0.00877	0.01064	0.01218	0.01118
1318.983	0.0019	0.00537	0.00649	0.00701	0.00924	0.00976	0.01291	0.01284
1319.498	0.00467	0.00556	0.00474	0.00508	0.0082	0.00935	0.01213	0.00942
1320.012	0.00458	0.00285	0.00378	0.00623	0.00504	0.00856	0.01055	0.00856
1320.527	0.00247	0.00584	0.00412	0.00584	0.00701	0.00584	0.00948	0.00955
1321.041	0.00367	0.00659	0.00564	0.00414	0.00598	0.00747	0.00883	0.00985
1321.556	0.0069	0.00349	0.00467	0.00544	0.00648	0.00864	0.01025	0.01206
1322.07	0.0019	0.00347	0.0055	0.00347	0.0055	0.00843	0.01053	0.00646
1322.585	0.00197	0.00492	0.00373	0.00323	0.00478	0.00675	0.00907	0.00781
1323.099	0.00263	0.00388	0.00485	0.00381	0.00685	0.00685	0.00962	0.00824
1323.614	0.00335	0.00413	0.00484	0.00684	0.00492	0.00912	0.01289	0.00784
1324.128	2.09751E-4	0.00378	0.00783	0.0079	0.00804	0.00951	0.00965	0.01112
1324.643	0.00152	0.00616	0.00406	0.00587	0.0066	0.00921	0.00906	0.00674
1325.157	0.00369	0.00589	0.00667	0.00689	0.00774	0.01008	0.01427	0.01193
1325.671	0.00447	0.00513	0.00403	0.00535	0.00513	0.00718	0.00901	0.00813
1326.186	0.0025	0.00278	0.00478	0.00614	0.00714	0.00842	0.01021	0.01085
1326.7	0.00185	0.00318	0.00392	0.00518	0.00451	0.00585	0.01103	0.00688
1327.214	0.00167	0.00443	0.00784	0.00588	0.00741	0.00813	0.01111	0.00821
1327.729	0.00349	0.00364	0.00513	0.00535	0.00728	0.00669	0.01188	0.00713
1328.243	0.003	0.00395	0.00497	0.00344	0.00556	0.00797	0.00936	0.00541
1328.757	0.00277	0.00269	0.00584	0.00501	0.00584	0.00696	0.0101	0.00673
1329.272	0.00147	0.00206	0.00273	0.00509	0.00391	0.0073	0.00862	0.00929
1329.786	0.00235	0.00197	0.0028	0.0028	0.00462	0.0053	0.00841	0.00727
1330.3	-7.40015E-5	0.00407	0.00385	0.00444	0.00414	0.00696	0.00962	0.00895
1330.814	7.61918E-5	0.00152	0.00503	0.00594	0.00571	0.00785	0.00846	0.00594
1331.328	0.00149	0.00299	0.00194	0.00463	0.00463	0.0059	0.0065	0.00665
1331.843	0.00423	0.002	0.00469	0.00346	0.00477	0.00492	0.00785	0.00477
1332.357	5.29868E-4	0.00288	0.00136	0.00507	0.00772	0.00462	0.00727	0.00553
1332.871	0.00139	0.00248	0.00163	0.00325	0.00573	0.00557	0.00712	0.00844
1333.385	6.04164E-4	0.00159	0.0043	0.00264	0.0043	0.00702	0.00755	0.00717
1333.899	0.00193	0.00131	0.00155	0.00271	0.00294	0.00371	0.00696	0.00503
1334.413	0.0022	0.00379	0.0025	0.00349	0.0044	0.00409	0.00705	0.0047
1334.927	5.44105E-4	0.00396	0.00637	0.00614	0.00505	0.00599	0.01073	0.00614
1335.441	7.63094E-4	-2.28928E-4	0	8.39403E-4	0.00359	0.00252	0.00435	0.00397
1335.955	0.00288	0.00303	0.00607	0.00459	0.00335	0.00731	0.00716	0.0077
1336.469	-8.38144E-4	0.00183	0.0019	0.00236	0.0019	0.00503	0.00678	0.00549
1336.983	0.00251	5.48848E-4	-1.56814E-4	0.0029	0.00384	0.00416	0.00659	0.00439
1337.497	0.00291	0.00298	0.00168	0.00122	0.00436	0.00421	0.00589	0.00352
1338.011	0.00212	0.00606	0.00393	0.00598	0.00567	0.00834	0.00992	0.00653
1338.525	0.00254	0.00161	0.00307	0.00284	0.003	0.00423	0.00692	0.00592
1339.039	0.00252	-1.57533E-4	0.0026	0.00189	0.00102	0.00402	0.00536	0.00315
1339.553	0.00292	0.002	-4.61398E-4	6.15198E-4	0.00431	0.00308	0.00623	0.00331
1340.067	0.00354	6.29351E-4	0.00346	0.00378	0.00496	0.00496	0.00637	0.00582
1340.58	0.00146	0.00177	3.07651E-4	9.99865E-4	0.00438	0.00292	0.00715	0.00423
1341.094	0.003	0.00269	0.00118	0.00197	0.00221	0.00166	0.00498	0.00332
1341.608	7.71782E-5	0.00147	0.00162	0.00162	0.00216	0.00525	0.00718	0.00278
1342.122	0.00174	0	0.00134	0.00466	0.00474	0.00403	0.00648	0.00411
1342.636	0.00162	3.08158E-4	0.00123	0.00254	0.00123	0.002	0.00555	0.00247
1343.149	0.00326	0.00541	0.0047	0.0047	0.00438	0.00852	0.00908	0.00581
1343.663	0.00109	5.47486E-4	4.69273E-4	0.0025	0.00156	0.00344	0.0054	0.00368
1344.177	0.00422	4.77325E-4	0.00294	0.00374	0.00278	0.00453	0.00772	0.00517
1344.691	0.00109	0.00148	0.00381	0.00257	0.00218	0.00373	0.00677	0.0028
1345.204	0.00303	0.00128	0.00303	0.00128	0.00447	0.00343	0.00783	0.00527
1345.718	-0.00203	0.0025	0.00571	0.00133	0.0029	0.00477	0.00579	0.00329
1346.232	-1.60217E-4	0.0036	0.00377	0.00264	0.00288	0.00545	0.00713	0.00657
1346.745	0.00228	0.00165	0.00386	0.00449	0.00449	0.00764	0.00819	0.00575
1347.259	-0.00113	-1.62125E-4	3.24249E-4	0.00203	4.86374E-4	0.00186	0.00697	0.00227
1347.773	0.00253	0.00182	0.0015	0.00221	0.00363	0.00253	0.00379	0.00134
1348.286	-0.00177	-0.0025	6.44047E-4	-9.66071E-4	-5.63541E-4	0.00121	0.00314	-8.05059E-5
1348.8	0.00278	-4.76839E-4	3.97366E-4	-0.00119	-5.56312E-4	0.00119	0.00397	0.00111
1349.313	0.00172	0.00188	0.00221	0.00262	0.00286	0.0027	0.0054	7.36329E-4
1349.827	0.00256	-0.00144	-0.0012	-0.00152	-0.00168	8.79007E-4	0.00336	9.58917E-4
1350.34	-0.00245	-3.26615E-4	-9.79846E-4	-0.00278	4.08269E-4	0.00163	0.004	0.00163
1350.854	-0.00152	-0.00304	-5.60475E-4	-3.20272E-4	-0.00128	4.0034E-4	0.0052	0.00168
1351.367	-1.64616E-4	-8.23082E-4	0.00148	-8.23082E-4	-1.64616E-4	1.64616E-4	0.00272	0.00148
1351.881	0.00323	0.00105	0.00251	-0.00113	0.00194	0.00558	0.00639	0.00234
1352.394	9.13088E-4	9.13088E-4	0.00141	8.3008E-5	0.00174	0.00357	0.00457	0.00224
1352.908	-0.00164	0.00229	0.00172	0	0.00196	0.00319	0.00499	0.00254
1353.421	0.00247	0.00238	0.00289	-1.7021E-4	0.00179	0.00281	0.00664	0.00289
1353.934	-0.0025	0.00259	0.00392	0.002	0.00384	0.00492	0.00717	0.004
1354.448	-0.00189	-0.00292	5.16129E-4	-3.44086E-4	5.16129E-4	0.00206	0.00568	-0.00146
1354.961	-5.8592E-4	1.67406E-4	-8.37028E-4	-0.00193	-3.34811E-4	0.00201	0.00485	5.02217E-4
1355.474	-3.44993E-4	0.00397	0.00362	0.0031	0.00388	0.00638	0.00793	0.00371
1355.988	-4.20883E-4	0.00311	0.00143	-0.00101	5.0506E-4	0.00404	0.00404	0.00286
1356.501	-5.17592E-4	0.00216	0.00328	0.00267	0.00138	0.00673	0.00759	0.00449
1357.014	-0.00221	0.00127	2.54635E-4	5.0927E-4	-5.94148E-4	0.00382	0.00255	0.00289
1357.528	-0.0033	-0.00148	-0.00122	-0.00104	-0.00156	0.00122	0.00269	-1.73693E-4
1358.041	9.4312E-4	3.42953E-4	0.00197	-0.0012	-0.00103	0.00292	0.00429	0.00137
1358.554	1.75937E-4	0	9.67653E-4	-3.51874E-4	-5.27811E-4	0.00114	-2.63905E-4	-0.0015
1359.067	0	0.00156	-9.52281E-4	-0.0019	7.79139E-4	0.00433	0.00416	0.00268
1359.58	8.9965E-4	8.9965E-5	2.69895E-4	0.00135	-7.1972E-4	0.00207	0.00423	9.89615E-4
1360.094	-0.00406	-0.00388	-0.00262	-0.00433	-0.00487	-0.00108	0.0018	-0.00532
1360.607	-0.00149	0	0.00289	-9.30978E-5	1.86196E-4	0.00493	0.00484	0.00391
1361.12	0.00238	0.00156	-0.00137	-0.00183	-0.00192	0.00101	0.00256	0.00174
1361.633	-0.0054	-0.00251	0	-0.0013	0.00102	0.00214	0.00251	0.00372
1362.146	-1.79013E-4	-4.47532E-4	5.37039E-4	-0.00224	-3.58026E-4	0.00152	0.00224	8.05558E-4
1362.659	-0.00377	-0.00138	0.0023	-6.44029E-4	9.20041E-4	0.00184	0.00386	7.36033E-4
1363.172	-0.00281	3.62134E-4	0.00208	9.9587E-4	0.00181	0.00353	4.52668E-4	3.62134E-4
1363.685	-0.00132	-0.00141	0.0016	0.00103	-0.00169	0.00132	0.0031	0.00254
1364.198	-0.00201	5.48709E-4	0.00265	0.00238	0.00256	0.00174	0.00466	0.00293
1364.711	-0.00157	1.84511E-4	0.00148	-9.22553E-5	-9.22553E-4	0.00129	0.00563	9.22553E-5
1365.224	-0.00333	-0.00423	-0.00297	-0.00396	-0.0018	-4.49509E-4	0.00369	-0.00117
1365.737	-0.0014	-0.0014	5.61942E-4	-0.00131	-0.00337	-0.00159	7.49256E-4	9.3657E-4
1366.25	-1.85024E-4	-0.00111	-0.00167	-0.00176	7.40095E-4	-0.00157	0.00231	0.00148
1366.763	-0.00172	-1.90593E-4	1.90593E-4	0.00267	-2.8589E-4	0.00248	0.0041	0.00267
1367.276	4.65318E-4	-0.00344	-0.00186	-0.00168	-0.00437	-7.44509E-4	-9.30637E-5	-0.00288
1367.789	-0.0041	-0.00334	-0.00181	-0.0021	-0.00229	1.90859E-4	0.00372	-0.00153
1368.302	-7.46893E-4	-0.00103	-0.00299	-0.00233	-0.00103	0	0.00187	-0.00373
1368.815	-0.00374	-0.00211	-0.00106	-0.00134	-0.00182	-1.92018E-4	0.0024	4.80045E-4
1369.327	-0.00386	-0.00349	-0.00188	-6.59567E-4	-0.00424	-5.65343E-4	0.00122	1.88448E-4
1369.84	-0.00292	1.94981E-4	8.77415E-4	0.00234	-9.74905E-5	0.00185	0.00526	-0.00175
1370.353	-0.00239	-3.82095E-4	-0.00191	-0.0042	-0.00115	-7.64191E-4	0.00468	-0.00134
1370.866	-0.00186	-1.95455E-4	-9.77274E-4	1.95455E-4	0.00156	0.00127	0.00127	0
1371.379	-0.00323	-0.00123	-0.0037	-0.00114	-0.00114	-0.00351	7.59989E-4	-2.84996E-4
1371.891	-0.00146	-0.00126	9.70734E-4	-0.00311	-0.00126	-9.70734E-5	0.00126	-0.00282
1372.404	-0.00323	-4.74297E-4	-8.53735E-4	-0.00228	-0.00304	-9.48594E-4	-4.74297E-4	-0.00161
1372.917	-0.00107	-0.0031	-5.81298E-4	9.6883E-5	-0.003	-0.00165	6.78181E-4	-0.00717
1373.429	-0.00181	-5.72125E-4	6.67479E-4	-0.00162	0.00277	0.00229	0.00467	0.00267
1373.942	-0.00475	-0.00168	-3.96037E-4	-0.00327	-3.96037E-4	-0.00109	-9.90093E-5	-1.98019E-4
1374.455	-0.00194	-0.00417	0.00136	-0.00126	-8.7383E-4	-0.00301	0.00223	-0.00194
1374.967	-0.00588	-0.00219	-0.00199	-0.00319	-0.0014	-1.99406E-4	0.0016	-0.00409
1375.48	-0.00179	-0.00129	-1.98388E-4	-0.00337	-0.00427	-0.00109	-1.98388E-4	-0.00526
1375.993	-0.00204	-0.00603	-7.14937E-4	-0.0048	-0.00562	-0.00306	3.06402E-4	-0.00388
1376.505	-0.00444	-0.00696	-0.00333	-0.00423	-0.00383	-0.00222	-0.00131	-0.00605
1377.018	-6.25022E-4	-0.00354	-0.00469	-0.0051	-0.005	-0.00438	-9.37534E-4	-0.00479
1377.53	-0.00319	-0.00103	-6.17353E-4	-0.00473	-0.00298	-0.00772	-4.11569E-4	-5.14461E-4
1378.043	-0.00181	-0.00501	-0.00202	-0.00522	-0.0016	-0.00384	-7.45755E-4	-0.00575
1378.555	-0.00637	-0.00234	-0.00372	-0.00382	-0.00489	-0.00287	0	-0.00276
1379.068	-0.00811	-8.88492E-4	-0.00155	-0.00522	-0.00389	-0.00289	-1.11062E-4	-0.00789
1379.58	-0.00375	-0.00584	-0.00187	-0.00551	-0.0032	-6.61226E-4	0.00165	-0.00386
1380.093	-0.00625	-0.00477	-0.00432	-0.00659	-0.01023	-0.00307	-0.00296	-0.00728
1380.605	-0.00623	-0.00245	-0.00445	-0.00523	-0.00412	-0.00456	-0.00267	-0.00645
1381.118	-0.00186	-0.00128	1.16222E-4	-0.00662	-0.0036	-0.00325	-0.00139	-0.00535
1381.63	-0.00765	-0.00331	-0.00297	-0.004	-0.00434	-0.00468	1.1422E-4	-0.00708
1382.143	-0.00713	-7.00852E-4	-0.00327	-0.00549	-0.00234	-0.00105	-0.00339	-0.00479
1382.655	-0.00548	-0.00448	-0.00302	-0.00302	-0.00336	-0.00392	0.00201	-0.00336
1383.167	-0.00582	-0.00491	-0.00594	-0.00765	-0.00845	-0.00937	-0.00286	-0.00822
1383.68	-0.00286	-0.00463	-0.00386	-0.00342	-0.00628	-0.00253	-0.0022	-0.00606
1384.192	-0.00757	-0.0035	-0.00271	-0.00678	-0.00418	-0.00429	-0.0026	-0.00814
1384.704	-0.00767	-0.00515	-0.00405	-0.00635	-0.00613	-0.00449	2.19033E-4	-0.00383
1385.216	-0.00278	-0.00389	-0.00322	-0.00322	-0.00556	-0.004	-5.55633E-4	-0.00422
1385.729	-0.004	-0.00108	4.32348E-4	-0.00184	-9.72782E-4	-0.00324	1.08087E-4	-0.0013
1386.241	-0.00555	-0.00351	-0.00431	-0.00623	-0.00793	-0.00385	-0.00261	-0.00793
1386.753	-0.00886	-0.00631	-0.00531	-0.00498	-0.00432	-0.00144	-0.00365	-0.00487
1387.265	-0.00708	-0.00404	-0.00247	-0.00505	-0.00562	-0.00168	6.73866E-4	-0.00416
1387.778	-0.00492	-0.00655	-0.00568	-0.00448	-0.00492	-0.00371	-0.00229	-0.00787
1388.29	-0.00221	-0.00675	-0.0052	-0.00951	-0.00785	-0.00509	-0.00243	-0.00697
1388.802	-0.00787	-0.00539	-0.00528	-0.00593	-0.00657	-0.00388	-0.00269	-0.00765
1389.314	-0.00944	-0.0034	-0.00252	-0.00625	-0.00625	-7.68051E-4	-4.38886E-4	-0.00472
1389.826	-0.00547	-0.00429	-0.00568	-0.00568	-0.00536	-0.00429	1.07182E-4	-0.0045
1390.338	-0.00602	-0.00435	-0.00335	-0.00792	-0.00703	-0.00368	-0.00268	-0.00658
1390.85	-0.00576	-0.00454	-0.00676	-0.00465	-0.00632	-0.00565	-0.00244	-0.00609
1391.362	-0.00594	-0.00235	-0.00258	-0.00639	-0.00381	-0.00291	0.00179	-0.00291
1391.874	-0.00665	-0.00153	-0.00567	-0.0061	-0.00567	-0.00447	-0.00294	-0.00458
1392.386	-0.00336	-0.00447	-0.00391	-0.00447	-0.00582	-0.00626	-0.00123	-0.00615
1392.898	-0.00421	-0.00587	-0.00865	-0.00732	-0.00587	-0.00898	-0.00454	-0.00964
1393.41	-0.00737	-0.00506	-0.00587	-0.0076	-0.00518	-0.00553	-0.00276	-0.00955
1393.922	-0.00556	-0.00476	-0.00748	-0.01111	-0.00919	-0.00714	-0.00363	-0.00862
1394.434	-0.00723	-0.0056	-0.00886	-0.00956	-0.00979	-0.00851	-0.00501	-0.01119
1394.946	-0.00125	-0.00707	-0.00786	-0.00866	-0.00866	-0.00467	-0.00695	-0.01049
1395.458	-0.00716	-0.0082	-0.003	-0.00704	-0.00762	-0.0082	-0.00358	-0.00808
1395.97	-0.00689	-0.00789	-0.00567	-0.00534	-0.00745	-0.008	-0.00311	-0.00712
1396.482	-0.00771	-0.00635	-0.00567	-0.00351	-0.00669	-0.00941	-0.00419	-0.0102
1396.994	-0.00288	-0.00543	-0.00621	-0.00466	-0.0102	-0.00499	-0.00521	-0.00909
1397.506	-0.00596	-0.00619	-0.00699	-0.00699	-0.00493	-0.00687	-0.00401	-0.00893
1398.018	-0.00749	-0.00488	-0.00579	-0.00636	-0.00511	-0.00568	-0.00352	-0.00738
1398.529	-0.00785	-0.01319	-0.00642	-0.00963	-0.00951	-0.01094	-0.00749	-0.00975
1399.041	-0.00655	-0.00456	-0.00304	-0.00632	-0.00761	-0.00878	-0.00211	-0.00679
1399.553	-0.00594	-0.0044	-0.0038	-0.00725	-0.00796	-0.00713	-0.00285	-0.00606
1400.065	-0.00253	-0.00922	-0.00438	-0.0053	-0.0053	-0.00438	-0.00415	-0.00979
1400.576	-0.00725	-0.00362	-0.00421	-0.00386	-0.00643	-0.00374	-0.00374	-0.00993
1401.088	-0.00525	-0.00571	-0.004	-0.0072	-0.00879	-0.00286	-0.00662	-0.00651
1401.6	-0.01105	-0.00558	-0.00802	-0.00744	-0.01012	-0.00965	-0.00558	-0.0107
1402.112	-0.00571	-0.00582	-0.00491	-0.00571	-0.00845	-0.00639	-0.00639	-0.00765
1402.623	-0.01348	-0.00733	-0.00473	-0.00591	-0.00792	-0.00839	-0.00189	-0.00839
1403.135	-0.0082	-0.00653	-0.00606	-0.00689	-0.00689	-0.00451	-0.00238	-0.00594
1403.646	-0.00714	-0.00556	-0.00508	-0.00689	-0.00677	-0.00254	-0.00411	-0.01064
1404.158	-0.00637	-0.0066	-0.00637	-0.00837	-0.00837	-0.00531	-0.00519	-0.01002
1404.67	-0.00688	-0.00809	-0.0064	-0.00712	-0.0105	-0.00893	-0.00507	-0.0076
1405.181	-0.00807	-0.00866	-0.00854	-0.00842	-0.01079	-0.00985	-0.00451	-0.01162
1405.693	-0.00824	-0.0086	-0.00606	-0.00896	-0.0069	-0.00848	-0.00436	-0.01078
1406.204	-0.012	-0.00796	-0.01307	-0.01248	-0.01058	-0.01236	-0.0101	-0.00975
1406.716	-0.00376	-0.00775	-0.00678	-0.01127	-0.00981	-0.00376	-0.00751	-0.01114
1407.227	-0.00537	-0.00751	-0.00596	-0.00895	-0.00704	-0.00811	-0.0025	-0.01038
1407.739	-0.00933	-0.00909	-0.00872	-0.01044	-0.01167	-0.00749	-0.00491	-0.01302
1408.25	-0.00768	-0.00864	-0.00888	-0.01332	-0.00984	-0.00876	-0.006	-0.01248
1408.762	-0.00699	-0.00564	-0.00846	-0.00699	-0.01104	-0.0092	-0.00589	-0.01018
1409.273	-0.00798	-0.00917	-0.00465	-0.00751	-0.00727	-0.00631	-0.0031	-0.00929
1409.785	-0.01085	-0.0022	-0.00317	-0.00561	-0.00768	-0.00622	-0.00402	-0.00854
1410.296	-0.00801	-0.00908	-0.00765	-0.01171	-0.01064	-0.00872	-0.01088	-0.01339
1410.807	-0.01039	-0.00746	-0.00526	-0.00954	-0.00941	-0.00856	-0.00562	-0.0121
1411.319	-0.00711	-0.00663	-0.00446	-0.00639	-0.00783	-0.00771	-0.00241	-0.00759
1411.83	-0.00406	-0.00873	-0.00738	-0.00541	-0.01082	-0.00726	-0.00566	-0.00738
1412.341	-0.00823	-0.01167	-0.00724	-0.01253	-0.00896	-0.00761	-0.00786	-0.01314
1412.853	-0.01127	-0.00914	-0.00689	-0.01252	-0.00939	-0.00939	-0.00576	-0.0129
1413.364	-0.00463	-0.00232	-0.0089	-0.00792	-0.00914	-0.00658	-0.00475	-0.01073
1413.875	-0.00623	-0.01022	-0.00623	-0.01183	-0.01458	-0.00909	-0.00835	-0.01046
