# Supplementary material for: Ratiometric fluorescent sensing of pyrophosphate with sp³-functionalized single-walled carbon nanotubes
Source: Nat Commun. 2024 Jan 24;15:706. doi: 10.1038/s41467-024-45052-1 (PMC10808354; doi:10.1038/s41467-024-45052-1)
Supplement: Supplementary file 4 — Source data [file 41467_2024_45052_MOESM4_ESM.zip › Fig. 5b.txt]

Wavlengt	Norm. PL intensity	Norm. PL intensity	Norm. PL intensity	Norm. PL intensity	Norm. PL intensity	Norm. PL intensity	Norm. PL intensity	Norm. PL intensity	Norm. PL intensity
nm
	[Cu]	27.08 �M	45.88 �M	83.49 �M	0.14 mM	0.22 mM	0.67 mM	2.2 mM	Dz-Alkyne
881.39	-5.4259546358314	-5.20266660170089	-5.23059321277698	-6.39522780240458	-4.13782379543228	-4.91902053954311	-3.23153757550594	-5.57206876737512	-3.14644249484072
881.919	-4.36967153846514	-5.07711417141576	-4.23358027101359	-5.25123943703309	-5.30881780363878	-4.51831351067217	-3.70159772659811	-5.37189634186239	-4.5126913771251
882.449	-7.10040809239774	-4.60555599652555	-4.72015086549451	-4.17756256888061	-4.35635954417011	-3.75440155298055	-3.63800519876546	-4.09169658708053	-4.54801851977257
882.979	-5.22114140334278	-5.25168778237015	-4.5361831622661	-5.05445088100833	-4.8631880638158	-3.39466705335368	-3.28942341779456	-5.3882122989055	-4.08175294894885
883.509	-4.33359565940983	-3.44697722011044	-3.70284135574584	-3.52124066918447	-4.47524010666223	-3.5806421295883	-2.4020534602845	-4.88106143504821	-3.76188085866034
884.038	-4.73791767269066	-3.88771137374843	-3.26237786511442	-3.64529543748835	-3.87658522338573	-2.47523759651912	-3.3155717324319	-3.78039146852286	-3.14431368365105
884.568	-5.64638770498099	-5.8651974807433	-5.24149368143771	-5.78550135768079	-4.53517635257689	-5.17991262966403	-4.452624062832	-5.34265866974547	-5.25499938051289
885.098	-5.73468828499753	-4.2871183633793	-3.6542411107226	-4.92295060341433	-4.33620199672357	-3.61130830860365	-2.74680021767618	-3.77144719121213	-2.60526716698305
885.627	-4.96242218745218	-4.02617715748247	-4.95459846691026	-2.84321118091351	-4.3362168862425	-4.88004862964612	-2.6968676559272	-4.54612009134798	-3.16541047713759
886.157	-4.94126478637572	-4.0545684070078	-4.67829471094034	-5.98573120761252	-4.47473766498578	-4.51757694675873	-4.45109190876819	-4.34420786173869	-5.44421625992597
886.686	-5.40674607128472	-4.92285782406579	-3.98570536943357	-4.44772123867634	-4.42923741448023	-3.4850904537607	-3.3066883822422	-4.78264809951929	-2.83143392160509
887.216	-4.40870502042831	-4.31443906813341	-2.60381056978821	-3.5980978004718	-3.34185232554874	-2.54209137460044	-2.74479753000818	-3.56203618957889	-3.228342794381
887.746	-5.01177011468833	-3.29870889404815	-2.58528336400348	-3.6154290433373	-3.47377967616428	-3.42755409758545	-1.74285560866082	-3.68762224761236	-3.38680791798287
888.275	-4.57903079600302	-4.7633816270997	-4.67889364544011	-4.78037271692374	-2.9264391086179	-3.55515658111204	-2.20743558140442	-4.44765759632643	-4.71834587925656
888.805	-4.95743441267462	-2.5747728766942	-2.21879452502453	-3.5166280735363	-3.24233046500263	-3.36689608277421	-2.59081948104674	-3.36465426200226	-3.23888898926991
889.334	-4.97601579893524	-4.81167784485306	-4.75620310897565	-4.59473449174533	-3.3096440569407	-3.70634837396607	-2.9058029069363	-3.62891348139575	-2.93878322950009
889.864	-4.14209413862681	-2.39069551921449	-2.19585004827903	-2.97819205422705	-3.95355370167454	-2.63481666814809	-2.58426613599083	-3.18257621812501	-2.56000501362607
890.393	-4.82717661650967	-3.57162111297924	-4.35501386315824	-3.10607121461313	-3.79955538060892	-2.91550983393443	-2.70740794742587	-3.73816344198756	-2.44509181248822
890.923	-3.80209626302246	-3.42689501431574	-2.31431316097722	-3.49540555004654	-3.23532768142481	-2.6126147177001	-2.41386715089218	-3.06740594920792	-2.2675015114326
891.452	-4.28064151997718	-2.42848709533475	-3.12927545242564	-2.15593999860513	-3.00597750234892	-2.22318716109434	-1.10474999649807	-2.5764060797146	-1.91228258867174
891.981	-3.12138369516211	-3.51344309038155	-2.06518207509731	-3.11913228031063	-2.46660690444648	-2.22293616775768	-2.25909339257271	-2.34617653929756	-2.0688794827777
892.511	-3.09626753547572	-2.96885041949525	-2.47269074785383	-3.33333318081938	-3.41063430794967	-3.27435592218412	-1.78619267358704	-3.12537370516812	-1.97307917111796
893.04	-2.70115544004768	-3.14499746827042	-2.04370752227222	-2.87415574087205	-2.78944324982928	-1.36175810788896	-1.86727360403079	-2.59428949984122	-2.34872006983583
893.57	-3.22658563335098	-2.96381385183971	-1.89313219438996	-3.000476946658	-3.0464431861608	-2.49142537953422	-2.35120588989335	-2.93747510842018	-2.07126447235184
894.099	-3.5950702944799	-0.981473524648995	-1.65373804736144	-1.27510765362638	-1.52628119979074	-1.63573353078414	-1.21776040183956	-1.72641917934121	-1.90714720627916
894.628	-1.48359556038742	-2.19478042581449	-1.82128882194693	-1.96650335031421	-1.94356202287047	-1.59183902719483	-1.37839336860533	-2.32869371295476	-1.47701632203967
895.158	-1.96651403948915	-1.94050841156119	-1.60648910390432	-2.0152652648094	-2.00318697692488	-1.37295450208209	-1.53733873504906	-1.99506745033754	-2.07257049562861
895.687	-1.66578663679646	-1.62855480808616	-1.19873492457854	-1.69601520081668	-1.75396327155417	-1.34403394124858	-0.885102660159537	-1.50577227429341	-1.26943848797558
896.216	-1.49389860416842	-1.12451814525527	-0.924824161945483	-1.27166239625977	-1.56867939753687	-0.94822211285335	-1.00530234666837	-1.33020285960167	-0.972982778265784
896.745	-1.5284440306521	-0.732772870817073	-0.82303897125416	-0.975801567026326	-0.730010708430652	-0.33393460333468	-0.563956763479407	-1.22942833161688	-0.952184268787778
897.275	-1.08789167690189	-0.698605264541081	-0.723659518925676	-1.01101319857295	-0.989460229473262	-0.861264846100561	-0.610467645453534	-0.920236066458809	-0.5551006282024
897.804	-0.657567102371085	-0.692779300813933	-0.632214446374572	-0.822342484715324	-0.885292796630748	-0.551350526894798	-0.534257205810329	-0.767218414998602	-0.500469201346838
898.333	-0.54881096778971	-0.447292427184067	-0.521965531388652	-0.6423565957642	-0.685766247462817	-0.504283120803028	-0.366486760121857	-0.627247016935909	-0.4413046446196
898.862	-0.43521777306962	-0.36915686420381	-0.334639287198174	-0.384722641807845	-0.262751265222021	-0.200621901793659	-0.168481814360312	-0.342973728628001	-0.329025200265402
899.391	-0.372643430957011	-0.295551447957894	-0.370630422273735	-0.41119559888134	-0.418079696034629	-0.360237015643527	-0.231525169879935	-0.395899835911742	-0.295947144672441
899.921	-0.345026321524971	-0.341615717211884	-0.174565271556982	-0.204312567924827	-0.328418948644187	-0.314635345794559	-0.124855954817219	-0.170010310467059	-0.359364281113256
900.45	-0.2626619931447	-0.251852968000483	-0.235118790813034	-0.210118578222644	-0.214383292255656	-0.245270144447074	-0.188662798525976	-0.209110789884754	-0.165404840960108
900.979	-0.135459071284079	-0.214809279832425	-0.153900060199448	-0.199571245270627	-0.174320197600058	-0.0895008201752441	-0.118996219939384	-0.168129098503254	-0.185031251217132
901.508	-0.149578494805889	-0.132877250515554	-0.153583638711559	-0.164775874711378	-0.15446749804541	-0.159939394579501	-0.0766388825326766	-0.170702730460294	-0.0943353988927795
902.037	-0.144597530439559	-0.0497707450679957	-0.12943477700929	-0.0631214507752026	-0.0964861023679821	-0.0933169706870732	-0.0531060990467237	-0.122496469644686	-0.0832291666213238
902.566	-0.133421923272107	-0.0739844039782585	-0.00143892847982024	-0.073891344998547	-0.0903058651438828	-0.0449542708786589	-0.021157991079019	-0.0852230441844927	-0.0732474461732228
903.095	-0.113549780646116	-0.0618313815137337	-0.0602327403321418	-0.0513121773895144	-0.0764369160976359	-0.0683258314385038	-0.0249635026040565	-0.0807832631950341	-0.0789069100583239
903.624	-0.0406319478382317	-0.0401773641779615	-0.0659228176586563	-0.0562045810966021	-0.0514010137687203	-0.0375381787074457	-0.00688164250960322	-0.0370732029591427	-0.0119118761659128
904.153	-0.085701774953511	-0.0566341140079192	-0.0124402597090686	-0.0335187428446833	-0.0449690688923259	-0.0240594255804074	-0.0233135199060808	-0.0694083224173836	-0.0651886298748954
904.682	-0.0965449283636992	-0.0284027502112463	9.82057454431857E-4	-0.0476285846746894	-0.0598203112793728	-0.00788938429823958	-8.49421396519639E-4	-0.0497344881042812	-0.036022789706167
905.211	-0.0993874782709584	-0.0321002106454745	-0.0337132538806028	-0.0578858121014742	-0.0285219981031348	-0.0417957266384355	-0.0332099580436192	-0.0466224302567447	-0.0574852452940859
905.74	-0.0596297853216624	-0.0433748280853285	-0.0239275759975521	-0.0420075349409965	-0.0280289696093363	-0.0303942048225176	-0.035023886167515	-0.0576656193048709	-6.88921474604137E-4
906.269	-0.0190819608442585	-0.0683718901001182	-0.0359599844117379	-0.0606985694633721	-0.0547609880512552	-0.0361106846527419	-0.0116637193832185	-0.0648197771545843	-0.0242273754964118
906.798	-0.0242689351803314	-0.0484796328464446	-0.0325860774084811	-0.0258232822662623	-0.0693386709319273	-0.0387823862054648	-0.00782917289685409	-0.0481714831140568	-0.0447216569395637
907.327	-0.00199244275881807	-0.0448955765725099	-0.0517218386705194	-0.0432490668466316	-0.0674881697798143	-0.0525355886381004	-0.0269960551074192	-0.0650629321639245	-0.0260348413154487
907.856	-0.0728530938284368	-0.0485104546791516	-0.0335125389111505	-0.0551246931213265	-0.0367812191406106	-0.0129356809441234	-0.0297697716714568	-0.0443148421771657	-0.0257652030850944
908.384	-0.0349232027840565	-0.0440102353300327	-0.0446587054531241	-0.0603052438299924	-0.0272030689190709	-0.0231205323109171	-0.0123606812718541	-0.0436998277580992	-0.0474721433446547
908.913	-0.0331009468646777	-0.0432801571241968	-0.0439959461013573	-0.0751380391162659	-0.0712660796716998	-0.0464845124529178	-0.0310643930458267	-0.0385349970194528	-0.02755781651547
909.442	-0.0981605362274941	-0.0494373187910565	-0.0381645624140117	-0.0734296888386419	-0.0606165741552749	-0.0348584613560309	-0.0261009941066251	-0.0540902419973469	-0.0431866537251852
909.971	-0.0595185369810129	-0.0370950056635977	-0.0266386588299195	-0.049819999203534	-0.0565467993656052	-0.033289256601106	-0.0161286009060108	-0.0373470174976596	-0.0452006187505844
910.5	-0.0550017835983321	-0.019429921672937	-0.0276402520957751	-0.0418911999952371	-0.0478311814542299	-0.0239010742294533	-0.0433317585857919	-0.0511575640021351	-0.036856258330717
911.028	-0.0756616301696674	-0.0146932687862692	-0.0265766600211032	-0.0350564363647288	-0.0435180305698816	-0.0145397190013123	-0.00741523649941945	-0.0463604881817562	-0.0198950377236404
911.557	-0.0504319486077511	0.014327875842587	-0.00835991945462667	-0.0190798052932355	-0.0123449664021163	-0.0156705808088811	0.0130155012485373	-0.0172219402822749	-0.012516314148153
912.086	-0.00276587109362498	-0.0291725544021775	-0.0445650650376066	-0.042379433618393	-0.0479854056793867	-0.0493559246974212	-0.0178454331362265	-0.0368360346287866	-0.0302720081088463
912.615	-0.0416567446445874	-0.0433418539139908	0.00158674657612184	-0.0218794386692967	-0.032217963649252	-0.0198289314303313	0.00617598714757845	0.00136199751112987	-0.0326651479730784
913.143	-0.0533456453917196	-0.0251559215211391	-0.0164391189341812	-0.0498763483020171	-0.0404589964501286	-0.0146737880887985	-0.00677088663853658	-0.0188142113432682	-0.035160485186115
913.672	-0.0246121099287611	-0.052081161360114	-0.0303879178503096	-0.0346771017949141	-0.0371607660725775	-0.0203435112055234	0.020369902304053	-0.0391255942537126	-0.00966794653223026
914.201	-8.33284053648033E-4	-0.00239697863691056	7.45904410272167E-4	-0.0276635802090877	-0.033043972255872	-0.034621846299801	-0.00258065213184533	-0.0326529253294744	-0.00390863918120925
914.729	-0.0225096815689987	-0.0393125607452035	-0.00359808507988727	-0.0239513541307336	-0.017932177321423	-0.025051269350454	-0.00560183397744322	-0.0345906079589064	-0.0064643823571856
915.258	-0.0340304957058881	-0.00607071220170628	-0.012043115324741	-0.0303153817265993	-0.0215760380907225	-0.0189703299197933	-0.0202204196025026	-0.0304038563698294	-0.0371220823645157
915.787	-0.0378527514610682	-0.022962168776953	-0.0207449662196901	-0.0249882405176106	-0.0306337773210698	-0.0209862141250133	-0.00538294926561385	-0.0267099290947405	-0.0150118370410617
916.315	-0.0166660523373241	-0.0108956001583325	-0.00203433007341373	-0.0161213266174947	-0.0212787894886428	-0.0108952293074081	-0.002932624569881	-0.0122232924712192	-0.0065991482221611
916.844	-0.0402126260467651	-0.0371557004626562	-0.0111259927131382	-0.022405413024202	-0.0356377024877519	-0.0181098665077555	-0.0107554788513483	-0.0224708026320788	-0.0161676967920841
917.372	-0.024583285777993	0.00485298434712514	0.00323609394739183	-0.00738572216657935	-0.00955738180767632	0.00231086627012528	0.0274304856513667	0.00722209527216798	-0.0043605170851818
917.901	-7.05780921338059E-4	-0.0230090490091278	-0.0265344022647572	-0.0276362080647957	-0.0209908659729999	-0.00451142467757956	-0.0021857793045397	-0.0233183178634046	-0.0212822185336043
918.429	-0.0154476252017448	-0.0161584657662023	-0.00565681084062508	-0.00358625363177452	0.00232036857364682	-0.0134649298203215	0.00163093518354653	-0.00917163604731992	-4.70515043318166E-4
918.958	0.00617301509234815	-0.0203876120497819	-0.0147352047580932	-0.0099255471871346	-0.0215325947294237	-0.012056779534238	-0.00796567333404095	-0.0221341560712459	0
919.486	-0.0165224588505766	-0.0125420022955656	-0.0320447497917045	-0.0275430482448137	-0.0244562482040637	0.00330041458064402	-5.33015503404361E-4	-0.0121660646904203	-0.00553578422204075
920.015	-0.0338611241377389	-0.0038961211761875	-6.06207732418243E-4	-0.0224826076882991	-0.0162250971563394	0.00757553332053634	0.00262166849978041	-0.0114475591594372	-0.0140678436098686
920.543	-0.0216789641204572	0.00519670869731168	-0.00970283475172035	-0.0109570301557281	-0.0207084795232779	-0.00270652698863881	0.0230790340946778	-0.00572585151583858	-0.0222443181810273
921.072	-0.023457390426746	-0.0167083989986602	0.00659924787465231	-0.0136922115766515	-0.0204866673938925	-0.00963913286474912	-0.00985919955247775	-0.0128739111895885	-0.0229042617599258
921.6	-0.0284669749618535	-0.0136477532365876	-0.011527516008317	-0.0242321543732939	0.0078393130063876	-5.4155907584485E-4	0.00734677041809049	-0.022914139547538	-0.0154420664252605
922.128	-0.00467009628022203	-0.0191910566168042	-0.0197075137457769	-0.0340745204330276	-0.0159839360255808	-0.0191904034154218	-0.00413232228338531	-0.0261430840080368	-0.00894112692729911
922.657	0.00606103322373914	-0.0135604245820611	-0.0150707292582646	-0.030383005514341	-0.0233674534457372	-0.0107618754199589	0.00573552588756977	-0.0150058638332597	-0.0117330784211777
923.185	-0.0358382249486856	-0.00445451688068406	0	-0.0135585947589383	-5.48290437803712E-4	0.00530281578971834	0.0102768290172774	-0.0147880046122439	4.44720553491543E-4
923.713	-0.0134329935388523	-0.00386406032869875	0.01382804392081	-0.00514560005424897	-0.00499393931008449	-0.00429325423178431	0.00520019002843927	-0.00309637041150044	-0.0157523489850275
924.242	-0.0328816592594869	0.0167294179132765	-6.00686329928565E-4	0.00685471808642986	0.0016631707551339	0.00214472416642296	0.0150671824231175	0.00154681276514622	-0.00269800882078812
924.77	-6.78462937665917E-4	-0.00585488643542802	6.07318111027928E-4	-0.0138607930044775	-0.0151337945263452	0.00867361059861533	0.0110311763422116	-0.00990463732173932	-0.00909265251506881
925.298	-0.022807446524938	0.0173664619910607	0.0114088390470313	-0.00685219481575991	0.0138546544175332	0	0.0114260687546603	0.0154624337232321	-0.00224751305373129
925.827	-0.00204503823826131	0.00522901638783449	0	-0.0179884018002443	-0.00337900916017485	0.00108934133522088	0.00633341327746493	-0.00995159348902708	-0.0114196990040639
926.355	-0.0230814930881603	0.0156223391328374	0.00364608119942508	-0.00635665109844469	0.00224338036142701	0.00813635802033039	0.0199730772828005	-0.00938893505817096	-9.09807364161115E-4
926.883	-0.0172646766919553	-0.00595951323286897	-0.023490493564246	-0.0223384350910108	-0.0182568715551601	-0.0231750959624688	-0.0064161733827491	-0.0376734712503386	-0.0111061658154544
927.411	-0.00682749311650409	-0.0111290996240942	0.00733386009883394	-0.0191789982051593	-5.64052088368585E-4	-0.00600078083733584	0.0100436431968626	-0.0131147533679677	-0.00457504890915389
927.939	-0.00966571600204118	-6.6199671236865E-4	0.0142142495230889	-0.00999092327729537	-0.0165410065390251	0.0132394836029126	0.00587996964433444	-0.0132618726049959	-0.0013879113261028
928.468	-0.0151482878975886	-0.0204669157195263	-0.00554719564184597	-0.00937802875258039	-0.00967047332991566	-0.00495150461904053	0	-0.0142844486415918	-0.0106121450122361
928.996	-0.0209332494590153	-0.0227480486820015	-0.00312302530060619	-0.0279166923027444	-0.0288232759135658	-0.0111506247118308	0.00378172407360673	-0.00804202652893189	0.00374058778601115
929.524	-0.00826922644692506	-0.00594669940288673	0.00431789207464557	-0.0123183812518444	-0.0313115285245062	0.00330360944250452	0.00853650355503807	-0.00847154202728924	-0.0133910954932453
930.052	-0.0132148332488183	0	-0.00311292168497326	5.92050557073148E-4	0.0109174101888443	0.0144489152545883	0.0102314713230874	0.0117568131324463	-0.0121175802520461
930.58	0	0.00331892758831392	0.00805585037827753	0.00648218360250096	-5.71920779031466E-4	-0.00165940731138657	0.0021439484084669	0.00585099151617609	-4.63887217189156E-4
931.108	-0.00839089667330457	-0.00201139895237236	-0.0106406008576391	-0.0297610218786186	-0.00635444686921248	-0.00949794954021733	0.00812072474463328	-0.0139688072022242	0.0098396781263168
931.636	-0.0151993209495758	-0.00794936775153958	0.00803960962091478	-0.00352860839410874	0.00513690997651947	-0.00110404127511384	0.00641887849528587	0.00212334392686979	-0.0124997043016742
932.164	-0.00977058495612716	-0.0180678356546726	-0.0018741480199789	-0.0100993205935647	-0.00749538288124005	-0.00390341187619273	0	-0.0171593706828824	9.3531305357305E-4
932.692	0.011094065983082	-0.0119672153097909	0.00806871207432568	0.00236092103121068	0.0108838438767028	0.0016620566645221	0.0424105844271009	0.00319654527804006	-0.00232313921851897
933.22	-0.0293078840566417	6.69090728780677E-4	0.0218621728067894	-0.016037979212005	0.0017294753229674	-0.00111511325850054	0.013506772565446	-0.00321695712639678	-0.0224445489426647
933.748	-0.0213446874270797	-0.0310295731387893	-0.0030816847833617	-0.0193416158363941	-0.0216157168457441	-0.00165045303152472	0.00586404365356376	-0.00423230483626076	-0.00138415214632688
934.276	-0.0172862597280906	-6.62995931162139E-4	0.00371366205178503	-0.0141261227171516	0.00114248093504678	0.0049723002369671	0.00481814581009543	-5.31275603786174E-4	0.0101933791040575
934.804	-0.017078700747991	-0.00982552844012881	-0.00122302383240142	-0.0273314948820991	-0.0152383001958056	-0.0114627263461414	0.0068759795524646	-0.00787344734589489	-0.00457772068860732
935.332	-0.00549240031155924	-0.0210655116616119	-0.0122911436905485	-0.0151948442124929	-0.0266580264550022	-0.00658274833120422	0.00212622192140259	-0.0353431982653963	0.0069007759213152
935.86	-0.00202365899659365	0.00517435119725365	0.0144916362082093	0.0114840951125703	0.00780193007484901	0.0129354376977634	0.0250688099973805	0.00673780251791144	-0.00316408824772475
936.388	0.0169282741305841	0.00324632888974133	0.00363675486946466	0.00979878669011018	-0.00279705250899498	0.0119028007824917	0.0325042962841142	0.00780409921051556	-0.00362992065279234
936.916	-0.0220897547150366	0.017329680485762	0.014979836263555	0.00797729581603006	0.00663614917774522	0.0128363634367345	0.0119201355386145	0.00874348809714349	-0.00448550581330742
937.444	0.00402029625840324	0.00321237804778979	-0.00359872086429042	-0.0131185353840291	-0.00941052102365109	0.0294457964977927	0.0238638792581175	-0.0180191250760198	0.00448994765175271
937.972	-0.0171072427080649	0.00693983575126667	0.0235589952377691	0.00224035771955578	0.0114152099703681	0.0136689081882853	0.0132451359687277	0.015672100608318	0.00176360422496395
938.499	-0.0106419647765177	-0.0127550353889898	-0.00178613052761264	-0.00113235483242115	0	-5.31441718704804E-4	0.0108142780872853	0.00868779578837415	8.91387008951524E-4
939.027	-0.0085019023711983	0.0194394643052111	0.0128791009154663	-0.00222681152459996	-0.0032417681587008	0.0177666475822693	0.0253174038669424	0.00753742265195018	-0.00701176277110174
939.555	0.00980483312062466	-0.00438729487742032	0.0052660085606863	0.0116847372136462	0.00540016323553672	0.0203688900448375	0.0278347958726177	-0.00251117974531996	0.0122642628229722
940.083	0.00774457119805736	0.0179458472288284	0.0259967314882359	-0.0142836824426142	0.00853088433922912	0.0077350156941115	0.0249840326619389	0.00743817236209789	0.00172985854919857
940.611	-0.0186655742201757	-0.00864014896982817	0.0207412994621747	0.00273945435789811	0.00159522722269791	0.0164568664517217	0.0119599951274304	0.00296724533396357	-0.00215649190194634
941.138	0.0120860786583496	0.0140284435598132	0.0142351460792111	0.00758072179564115	0.00525520613658012	0.00914867352851136	0.00788003600901975	-0.00635380695793148	0.0102300446068713
941.666	0.00128055577323297	0.00859500980032705	0.00859705818207165	-0.00109005699489235	0.00264482199337004	0.0184172512586654	0.0143761602328937	0.00295174340331991	-0.00214522563167372
942.194	0.00627037923333669	0.0138283856124142	0.00898056983809823	0.00427006516189151	5.18026227353788E-4	-0.00501011410832467	0.00631122355716862	-0.00626319608062687	0.00420173132098991
942.721	-0.0126678655453655	0.00182198392940338	0.00623671988646711	-0.0183317140513706	-0.00941898044376946	-0.00101217884165233	0.00931758695559307	-0.0131400210773116	-0.00424431804292378
943.249	0.00124922793976399	0.0125771090290034	0.013977896037159	0.00265847392674822	0.0123845683840055	0.00449167176605917	0.0125736522598112	0	0.00460403746157933
943.777	-0.00565063808263842	0.0126422424579401	0.00112402270089979	0.007482276033639	0.0129674007263316	0.00250829606289117	0.0228470033074136	-0.00434166529710946	0.00631074616379728
944.304	-0.0105231192962581	0.0201801470829907	0.0371244885485049	0.0200230336287085	0.0245467924419034	0.0227513522045095	0.039299391761082	0.00808543410456295	-0.00373312517253632
944.832	-0.0186501598456735	0.0268240070893813	0.0155815062809802	-0.0031751427966798	0.0102718635081749	0.00993447929151771	0.0168463473869849	-0.00334362983568208	0.00666523945672824
945.359	-0.0104964692880425	-0.0106565508320165	0.00994848448979389	-0.0141908624283299	0.013262506401873	0.00789347267967157	-0.00717070706202849	-0.00474409269553946	-0.00868856557108358
945.887	-0.00743411671028596	0.00356409455272057	0.00277273418770199	0.0158204958547696	-0.00511806820851554	0.0212848401982086	0.0201453038987094	-0.00428400023993036	-0.00913282802879989
946.415	-0.0164754327917628	0.0257439736328849	0.0289493649594908	0.0161022093673863	0.0247017139546079	0.0321788717393007	0.0344883432148736	0.0117211959010032	0.00776892875763088
946.942	0.0134362929813318	0.0169826171836398	0.0306150459368381	0.0317129999619956	0.0191733641866444	0.0458710252912553	0.0614718864022836	0.0333176208156008	0.0081850483703253
947.47	0.029233486258156	0.0116793643403488	0.0174453407031512	0.0108870288944146	0.01861654299862	0.00243311808596484	0.0150891840349651	0.00467948674351671	0.0208134473854164
947.997	-0.0110351017594984	0.0105809869827111	0.00987794142246808	-0.00260930321421676	-0.0146879023213923	0.00391875068155548	0.0261061561111705	-9.42090622895836E-4	0.00287565212719868
948.525	0.0231002265668608	0.0169036494822345	0.0233986716193402	0.0108668243007011	0.0205908578354088	0.0199145413680443	0.0310636856264458	0.0065391233047505	0.00122204829047552
949.052	-0.0134458221246792	-0.0251989807157325	-0.00218833988648474	-0.020810158108263	-0.00605904066757653	0.010743385785461	0.0023659801089653	-0.00751352112240405	0.0233439318548102
949.58	0.01948822941645	0.0274454338824986	0.0288927166756573	-0.0492489207997467	-0.0568537072928927	-4.86604605121642E-4	0.0367784491187652	0.0205889372435267	8.16181734016919E-4
950.107	0.039370884552989	-0.00294927344430147	0.00991192044081596	-0.00314193471199829	0.00508221623087177	0.0157289229898131	0.028577409142524	0.00330865958399984	-0.00741997041491183
950.634	-0.00304270364960893	0.0134204576167884	0.00762619297955368	0.00362608849404035	0.00100548961005905	0.00388985531243402	0.0339233358085028	0.00420814803090502	0.0146800191495583
951.162	0.0363045441363692	0.0153402402709877	0.0121177436585144	0.0115234458324555	0.00305012871669451	0.0157330442450419	0.0233443324909788	-0.00141836850478479	0.0197917722080639
951.689	-0.00244567820083149	0.0363480275441661	0.0328383007232712	0.0312277920938369	0.0207100486217252	0.0283348634644495	0.0506523387764145	0.0230194132432815	0.0221241987531866
952.216	0.045056594435022	0.0254480082013135	0.0176797282419465	0.0404554406130096	0.0219261256656223	0.0409324183873372	0.0458757460235865	0.0279799131776837	0.0148892380586078
952.744	-6.11474980107048E-4	0.0246250896206084	0.0191574120316665	0.0135332700247788	0.00757753395636792	0.0185659038803435	0.03077290188888	0.00516809186607127	0.00942412413142933
953.271	0.00740679563787486	0.0384691252048821	0.0320455119184891	0.0325755317171153	0.035184885929787	0.0537563067514842	0.0458771840630904	0.0379400545725363	0.0144761018719973
953.798	0.0258182583039918	0.0135567418075912	0.0385181832657266	0.00156981911673908	0.0203140063074067	0.00638520452682478	0.0314121737210153	0.0203097676431334	0.0156529326986002
954.326	0.0272463076043209	0	0.00776020365210163	-0.00368980764711024	0.00102315849665099	0.0188014950634588	0.0158214150151245	0.0195073233937624	0.0302909092101715
954.853	0.0165634284441366	0.0299989797989214	0.0444796739057511	0.0391650281253949	0.0354766376533359	0.0362720416026674	0.0688701260569794	0.0296951736528135	0.0189094446219526
955.38	0.013149383391508	0.0246161306273026	0.0420375561916996	0.0298486592442535	0.0170709611436221	0.0415257987853722	0.0421775889481429	0.0115466548256523	0.00755254060288466
955.907	0.0404420973144818	0.0286359363463435	0.0289610138252038	0.0169480992741512	0.0071962507789247	0.0372851063435668	0.036129169669327	0.0119514106796933	0.02334763044409
956.435	0.0068648797162976	0.0209439276548296	0.0229041515034008	0.00903108388024316	0.0211388834480621	0.029918878273424	0.0401046511790212	0.0143853472493773	0.0292733723719041
956.962	0.0352836244796999	0.0166190503926053	0.0149607099733051	0.0110654310915681	0.0173874219376796	0.0227514969572355	0.0306728911599669	0.0256833070321529	0.0203249219200651
957.489	0.025043454106785	0.0330176959906288	0.0431534047255214	0.018120236511042	0.027413724716971	0.0435218451400951	0.0538063608611498	0.036078988124342	0.024333058544989
958.016	0.0155738421781597	0.0304632177298025	0.0384764464657824	0.0312866079416998	0.0231593419404588	0.0308603793032029	0.0472670219300333	0.0358984644594353	0.0409087591498926
958.543	0.00942994187442634	0.0367703217008929	0.0270115246370603	0.0342490428118046	0.0405107515259976	0.0401847761292776	0.0554879924081927	0.0231855734753917	0.0299095979840686
959.07	0.0223287322113354	0.0196257084150995	0.0255393300269151	0.00897555254105971	0.0276702615868959	0.0297349097266337	0.0384173987585091	0.00381250480437933	0.0328339495105551
959.598	0.0162389636858182	0.0233560505988715	0.0329858043249253	0.0212664824320039	0.0309595153581869	0.0319388111242253	0.0507750857711095	0.0244745089458293	0.0339003710559877
960.125	0.0150231680824012	0.043214811077427	0.0364211576068223	0.0111897475076629	0.0424054891785709	0.0400123520234137	0.0552499055405096	0.0312624125108883	0.0402676224345244
960.652	0.041666739259809	0.0363200692191646	0.0525555556423338	0.0419170672851294	0.024513277288366	0.0388409741823696	0.0552332281752288	0.0378354610279242	0.0376504400316751
961.179	0.0307438528516505	0.0577541615827044	0.0494236697503469	0.0566133410617606	0.0456144902059774	0.0461215452714671	0.0675232623790162	0.055921530654213	0.0449863192278289
961.706	0.0467255756022019	0.0405646357693627	0.0525649182054142	0.0231122434575056	0.0349506843295239	0.0514608459977795	0.0474210404622691	0.0354164191323766	0.0245406128522272
962.233	0.0470750971560986	0.0505544145584865	0.0651745520512347	0.057169506984132	0.0399280984184105	0.059178748753007	0.0724090140524067	0.0554608664473863	0.0471066753986782
962.76	0.0367089559803024	0.0491562671948263	0.0521221079061563	0.0339418333431294	0.0329414361787841	0.0470306301332696	0.0695839034849758	0.0486298452712882	0.0398663397357303
963.287	0.0188875341616377	0.0495014246699267	0.0642464245906154	0.0519848086920027	0.0473318349046213	0.0472863368025616	0.0770171598309391	0.0474066134419503	0.051469305608813
963.814	0.0680195213564209	0.0633917835415783	0.0546274755054052	0.0492427041242718	0.0488416900173839	0.0650150009135127	0.0738273800878779	0.0693580678778175	0.0455793410074068
964.341	0.0532622723888632	0.0389108051120227	0.0737859820067698	0.0555940531082715	0.0644322737204584	0.0602894297526253	0.0589112252322165	0.0638220204905069	0.057784822538488
964.868	0.0588625850265168	0.0736177580346644	0.0692990016177707	0.0484721426695817	0.0560293145272066	0.0664582139042652	0.0837171840982686	0.0629245793903145	0.0715982561671241
965.394	0.070603445511917	0.0603792826668186	0.0586448993857391	0.0525200775501795	0.0677876483070579	0.0655611309273332	0.0733779524785012	0.0537594045910186	0.0686219828630564
965.921	0.0612409251823287	0.0883901789216525	0.0819401182274984	0.0576179953943356	0.0761574012123652	0.0891082778572405	0.0938323063141131	0.0678574527730982	0.0596117257056532
966.448	0.0668530623320709	0.0770455956690692	0.073077181952468	0.0656628789458532	0.0716934823031999	0.0801246922181092	0.097050769185688	0.0716167843326361	0.0801189743352705
966.975	0.0646088464692628	0.0807228228539688	0.0741908962648313	0.0727744272141921	0.0760210468550002	0.0928176576569432	0.0954981592953491	0.0892556347912934	0.0620982851458895
967.502	0.0958994124920936	0.104379052601367	0.0870032737066923	0.0882520742086316	0.10545772491823	0.0994052379777483	0.121909319979946	0.0886202726075935	0.0833661854502604
968.029	0.0582738265638739	0.0860109877917433	0.0978791311678405	0.0886199217915286	0.10007214283427	0.118758088066955	0.119638769435578	0.0784814425195763	0.0745876496254376
968.556	0.102990745226203	0.109377753738435	0.105611155095873	0.105425440018904	0.11416550844897	0.129165522175144	0.124151686873672	0.112689247796467	0.0991519914022004
969.082	0.0832092819723235	0.111445807386504	0.110543431002816	0.109619179826134	0.0938399173864829	0.118196075594905	0.111975174553902	0.117211994857503	0.104877915167021
969.609	0.097919089225612	0.109012685320586	0.0994163709016679	0.101253578144909	0.112928191313742	0.113944834052969	0.120588487196611	0.114621424699738	0.102165332333404
970.136	0.113543134191764	0.10377726237197	0.101042432564745	0.118695640999363	0.114100104781892	0.117249459911966	0.147030422374473	0.11223964818173	0.125027503052532
970.663	0.119283414474481	0.115006586432297	0.102645718665646	0.10097751997999	0.1121570682138	0.107420078223778	0.141337583069068	0.1149439699416	0.131598888660522
971.189	0.121932686578515	0.139914590497017	0.126443066005156	0.134421304833633	0.139266773746636	0.130433439585775	0.156826352152435	0.145393918494735	0.129479651339351
971.716	0.122412894480856	0.104686148166459	0.114907208079765	0.132928513837101	0.122997390422088	0.148564678696779	0.144983399329045	0.132186661676981	0.126810712309272
972.243	0.139560597168106	0.163129808899739	0.157644746453882	0.145387595954254	0.177338890589708	0.153990997337219	0.165682179916424	0.156761982798701	0.161207990771114
972.769	0.144372568840759	0.183086652671604	0.173303783120938	0.172733072122047	0.179184521294896	0.182336191641564	0.198317977002856	0.170738029595698	0.165844991456675
973.296	0.172864993142811	0.18289796420227	0.177266976904729	0.166881795865728	0.166887698645269	0.166698199562173	0.198964078822404	0.175058755483756	0.161992116857011
973.822	0.180040509855816	0.196313812185535	0.171633707992864	0.19087993033856	0.182032152190596	0.208251744047865	0.206324464107852	0.180283721812855	0.169859383059461
974.349	0.191067374847245	0.190082588609455	0.194380750198825	0.211492319219449	0.18963544729689	0.214148258861239	0.217606864117934	0.214948815729793	0.204939762849058
974.876	0.213010440037143	0.219009342600801	0.198714248525352	0.198799321198133	0.209901688573327	0.215823490041795	0.239930986999926	0.220358180191784	0.195617936214283
975.402	0.229074698201274	0.223954672780914	0.226305564575927	0.229954392899434	0.238549967259344	0.233278177176597	0.259331823575928	0.243553684526204	0.220147287212555
975.929	0.228012652640568	0.23790263672244	0.237276581684895	0.229917212415604	0.235076093301709	0.26047946390347	0.262616788343815	0.248552650818475	0.24160097618156
976.455	0.251982543052213	0.254868572856406	0.244683927568643	0.249265805872249	0.249186930185739	0.268115022672426	0.272938843620051	0.253480312313816	0.253487789075568
976.982	0.27332048369912	0.284603991337582	0.296137767047065	0.268454566006436	0.292726792324294	0.300899186359394	0.314551445152745	0.296953724545282	0.264780037718094
977.508	0.28231372980038	0.286688979746748	0.286441318088426	0.281858604294305	0.275592567014488	0.290726690134453	0.316150347242055	0.290011926388935	0.281073592276781
978.035	0.297451010831009	0.314956218575163	0.307097158520938	0.299285127710257	0.322123611891983	0.322235903543582	0.339561355597888	0.320619220478943	0.297145110646105
978.561	0.331414312870148	0.331795532594409	0.311385634633255	0.328266661573981	0.321611196290179	0.349015991217225	0.357534512620714	0.342643336209295	0.315154948968176
979.088	0.354703751091093	0.353941900521412	0.34064936501233	0.339807184360703	0.342208609899813	0.353065204006796	0.368185479768288	0.353835487209838	0.332354978339112
979.614	0.3583453520671	0.349393026218399	0.350519507156053	0.356990994412281	0.37043236834648	0.377578837475574	0.386459096086616	0.387696969331521	0.36200875303619
980.14	0.364845739959091	0.382770361051276	0.387557413243874	0.373591927204259	0.408086810730801	0.400835139554698	0.420049473950712	0.408661525960456	0.372673601185807
980.667	0.383245369248438	0.406095815897364	0.411987233207704	0.396824132351768	0.407149496593196	0.434952624966222	0.436143652456988	0.407792743234506	0.400099158242526
981.193	0.436410543253743	0.448421616090099	0.400677905067228	0.43875861282913	0.428749994175889	0.44765241236627	0.456147613090046	0.448598231570947	0.416522623897008
981.719	0.444802387542295	0.455307744717216	0.456169631431279	0.451349925600392	0.459462522890613	0.465083478646315	0.477120686441442	0.47439520303887	0.431494028959033
982.246	0.467949888538528	0.485480131123089	0.466231466848118	0.473055469023007	0.483605107479801	0.491408817600242	0.500027547024451	0.503368728805129	0.47639192901
982.772	0.483174163915133	0.495261077112329	0.495341707611341	0.484990599767468	0.497275395900482	0.508518036421955	0.526719958779743	0.521363344426703	0.495064149110156
983.298	0.523232441970742	0.525643991877069	0.497475749010023	0.514107476479058	0.50759049495432	0.536391041985882	0.55168457258162	0.528299772025449	0.510549879495765
983.825	0.514933064455863	0.540765726396079	0.527306912372838	0.53374913374495	0.539239799142262	0.544385889409641	0.547397413840082	0.544128962939596	0.528532884272669
984.351	0.567485027547221	0.573962558007244	0.565737424214431	0.564474345200428	0.5840105336368	0.594289735030815	0.597276129341758	0.58033627394007	0.553221229860294
984.877	0.574486303285898	0.591771377863583	0.575685527855737	0.586239901779029	0.592786986984635	0.593594697677427	0.610024733317286	0.601393924303602	0.577051558626348
985.403	0.601396098933872	0.617365020037459	0.57942673213126	0.601811856263725	0.612519300963052	0.623579804982448	0.643789832409856	0.633599666950868	0.617944784366358
985.93	0.631803405501367	0.628424609875449	0.629420570610042	0.62108291632425	0.64556107016992	0.645046618476903	0.660689153947644	0.642839977255139	0.637748723248141
986.456	0.637903616121029	0.659080322847847	0.61325254348243	0.647543619197115	0.650533882144388	0.660511560448722	0.674368655878938	0.670110487583578	0.653753400580922
986.982	0.664778030567393	0.687715142510079	0.687441597352905	0.682360904943943	0.684857876959212	0.705640234090741	0.718635906183195	0.698273038227113	0.665137370967062
987.508	0.703211009895691	0.699850313798767	0.683832156641826	0.701989598714982	0.70333714618474	0.708805604465985	0.725500694582099	0.727829308889135	0.716142001315818
988.034	0.725397162177553	0.703728622899744	0.688035933807854	0.700300873596306	0.724312944539619	0.721433663888235	0.744878911587812	0.726533317573388	0.725121279770489
988.56	0.738751748524791	0.756794192956726	0.723091956439493	0.739714780456154	0.752695107105375	0.764752359056163	0.774944106327655	0.766458965224611	0.756841746402621
989.086	0.755004333274113	0.768400902956521	0.748732106531818	0.761597246758134	0.777929708086878	0.78491351396808	0.795608674928083	0.784339763564484	0.761346903134774
989.612	0.769170499724981	0.790740643918208	0.784845025015928	0.786853192791228	0.805307344952704	0.79062321756617	0.806895096513984	0.802930708314464	0.801588048631148
990.138	0.788674089837878	0.815391589006114	0.798209916745298	0.813040626285365	0.810593207376978	0.819254275680354	0.83812877010148	0.837405943260143	0.809609027666533
990.665	0.823852753075138	0.850385926297038	0.817848955774571	0.83471588892178	0.854812681588191	0.86640145327251	0.85120101000975	0.849009257408012	0.822292356006312
991.191	0.840572759592833	0.84834528039101	0.834029538771379	0.836447717353331	0.849219149519366	0.857074834431552	0.872504721117465	0.857270894976843	0.851075200191292
991.717	0.84976162368416	0.868755664352896	0.833477392122071	0.859480783857498	0.871897004195471	0.878877260653632	0.887869310322645	0.893100685027703	0.878958153172152
992.243	0.875196571500891	0.903031318769111	0.853048278733851	0.878852388026893	0.885772727127216	0.881270621967449	0.905939708495598	0.89818572217604	0.917940946233656
992.768	0.896227921923277	0.908497305114493	0.876749366646233	0.898029431183105	0.917097132896908	0.908114059217705	0.929463218848283	0.932977723383793	0.904526269606929
993.294	0.893027997474248	0.913575678717966	0.900916098670659	0.900063062382221	0.913760286590853	0.917788693125708	0.929603354436942	0.925930239937045	0.925423653302763
993.82	0.926963502471359	0.918462133102057	0.899936753164234	0.917365619332805	0.925447797914477	0.917107484204045	0.92629059407331	0.924332061280247	0.931171391408763
994.346	0.924282253809423	0.943767131283144	0.914869648544498	0.929104481983602	0.940266994550486	0.939563117481006	0.952149871734791	0.938502362580479	0.945036241773768
994.872	0.941220113964375	0.94578965716097	0.92337267445465	0.941845747445512	0.954125510638946	0.935988334829549	0.953875128069787	0.957195361868304	0.966169334693623
995.398	0.965278864197656	0.960622844133454	0.946892504531883	0.951395848872406	0.96318192116743	0.968293995620677	0.966589875850687	0.966897926005439	0.967268053176293
995.924	0.969542309992973	0.983398773818512	1.00218827705627	0.985787776130558	0.990788305985181	0.999965520233206	1.0000286710958	1.00002010519674	0.996253648689434
996.45	0.966433776386072	0.976853101698336	0.975077834775821	0.973689681660618	0.972758363903885	0.985712840446858	0.982882017941795	0.983022762850673	0.998721158114924
996.976	0.982503995658344	0.979190415208652	0.985385033276717	0.97836487598821	0.999978018865714	0.981509573066712	0.982318506054386	0.990762434995644	0.999974225817488
997.501	0.982588530544329	0.990912382160657	0.999958747823026	1.00397862375744	0.994263728806744	0.976898003501125	0.97582276830828	0.996965660484614	0.999911628987921
998.027	1.00000148755633	1.00003996767449	0.991029984234265	0.978068160903869	0.984281301665344	0.985841785783358	0.97717075591396	0.988536035065124	0.998762948066131
998.553	0.979625075003404	0.992480284222635	0.967898893960996	0.979662923744762	0.983125155160425	0.985583471742207	0.978598323908899	0.979505325583617	0.995586979862151
999.079	0.981975116431783	1.00573931007147	0.984445537741547	0.999973479972126	0.997040968087765	0.99723436138109	0.982899489233667	0.989407231595611	1.00962411403271
999.604	0.981125185676788	0.978979348639408	0.974217556998672	0.969091274337204	0.972576698605256	0.982389988752472	0.989893837692087	0.992710248414017	1.00367647441614
1000.13	0.962321721739166	0.970262236359919	0.942063841786592	0.962574735932273	0.966797564727578	0.969973619255791	0.961779260072372	0.961833775104569	1.00495654986531
1000.656	0.950605755849444	0.95935235243	0.92555762755372	0.947974263259757	0.94986798432834	0.954736961768025	0.938295109346983	0.945844381519955	0.97862109407674
1001.181	0.943694162215138	0.956392439682208	0.940954636836566	0.951320945452265	0.955059098744211	0.949371168161944	0.946047266567793	0.957471103586757	0.96248950882068
1001.707	0.915985527134717	0.930341653805852	0.90673906541525	0.921937273180995	0.926984434248489	0.925593587544455	0.925869418304619	0.933806710973144	0.957773893444663
1002.233	0.922526939093574	0.918027816511382	0.890136333330889	0.923191779521231	0.922663238450978	0.922741383428161	0.911879520445498	0.921750287996839	0.941054669410067
1002.758	0.893321146087576	0.902455349986305	0.880681659671584	0.903479274350575	0.889745100713069	0.884632218411244	0.892654665746757	0.889859266777775	0.913774028924182
1003.284	0.858661915318353	0.889350175175199	0.878095564477541	0.872211106568645	0.881739279438371	0.879876526088875	0.867716429417481	0.888356158084643	0.900089725863686
1003.809	0.85185251163865	0.875034111512583	0.852830910809322	0.860953453649235	0.853437502646833	0.864887244865971	0.843254131078722	0.849096992718641	0.877786034655788
1004.335	0.836254550652569	0.857191194538077	0.819441442225554	0.836218567770217	0.850399127057864	0.840835122936374	0.828610144468213	0.849780113479662	0.849964925345672
1004.861	0.813038665823207	0.822236924582764	0.800102464161477	0.810048750385034	0.806873372071435	0.808562655982879	0.796559929982949	0.818000650291636	0.841544155764987
1005.386	0.800305077196304	0.795398454226766	0.78811225918673	0.801798211300223	0.791905806149999	0.802136387115179	0.79053466587785	0.885971888836416	0.816574551044075
1005.912	0.764725108426846	0.768126052500171	0.751903017744584	0.779521299624094	0.771985500629642	0.764790524179741	0.770019271781545	0.795207158839157	0.788623775080077
1006.437	0.75504353827531	0.747653435552163	0.726851726427528	0.741832545675473	0.749532773942551	0.749883275899657	0.753171529227952	0.757509145409191	0.749803781772516
1006.963	0.720364101876863	0.734436233833252	0.721914281451157	0.739549585550408	0.721100312832651	0.737487473544226	0.724036677229537	0.75628261071216	0.736964825006784
1007.488	0.711226539371913	0.704356605817997	0.68958867799878	0.697653349236298	0.709939358839678	0.709654044333115	0.696888301957999	0.730918748238468	0.722374392840631
1008.013	0.671301277945541	0.678533817596212	0.670448652232207	0.673600167726319	0.686660173611619	0.679624861621125	0.689014780327638	0.699459577644416	0.698109796086383
1008.539	0.65966907145677	0.690625732604525	0.667669480560975	0.671829028690106	0.675634121000086	0.679029206424235	0.665224797900531	0.686659885195963	0.673127357553792
1009.064	0.63636603882725	0.639596024724587	0.632977625321611	0.642793190179655	0.646741077072381	0.634197023329139	0.651315406388325	0.661947650666293	0.642620045921106
1009.59	0.598273986034564	0.60742584782843	0.612606331278515	0.626285282857602	0.6243959632655	0.620694604090765	0.616980091568942	0.650623249517258	0.614623844300929
1010.115	0.581772913455595	0.597643565275262	0.585480475442929	0.586704551238973	0.598064301265725	0.607302596427023	0.597929539866615	0.617775121500807	0.594418134207276
1010.64	0.559137721883876	0.58964791364902	0.55698620985625	0.58255392662112	0.581423065220552	0.597616750538506	0.585477447649464	0.605635308600966	0.576971550466317
1011.166	0.539154773799085	0.563709655245492	0.548508939086788	0.561859463242746	0.550132076224901	0.570623643034331	0.578220516375006	0.584682478330033	0.563157742957241
1011.691	0.527283056449406	0.536952761177334	0.523669091041944	0.543853646300008	0.536568250124338	0.549312270281812	0.549416485152021	0.562239461868552	0.533860838977157
1012.216	0.51209709561455	0.52922441433346	0.503628577394236	0.520700673754692	0.514987038709098	0.520588163200729	0.539808858061652	0.550633424450076	0.517332865314884
1012.742	0.501534864812539	0.498466972707717	0.483045432818794	0.503689688411645	0.499999368700859	0.504383935156043	0.506295285233129	0.52504495283148	0.500557159665853
1013.267	0.476396016846007	0.495706738001674	0.483962149924288	0.482847526900312	0.494162507424174	0.501866686507567	0.506507960217881	0.517131712668159	0.492441778406423
1013.792	0.457903267485959	0.498058351773785	0.476920276101372	0.48398229276001	0.477992685594994	0.489733087185134	0.491168554228155	0.514551046107212	0.466648458520065
1014.317	0.445724992298385	0.470533997861411	0.460268963211886	0.457665071809317	0.465929851681301	0.472813192079082	0.480395256741876	0.489982284431449	0.450100449290306
1014.843	0.43117109547264	0.446282784498428	0.43068793036777	0.444809945798338	0.447819608771789	0.456306333822632	0.457635220672122	0.469510504667328	0.429559677398223
1015.368	0.436372203187881	0.430788391853554	0.420561896756555	0.426381439159863	0.431188212304771	0.434210753647785	0.444432399829798	0.460881074552908	0.429806804634915
1015.893	0.406783426806153	0.395473379479393	0.402145336911267	0.404516427376228	0.419104563294158	0.421552430654991	0.417617432587041	0.435469597863234	0.404762644454322
1016.418	0.410758708017287	0.411097740164232	0.38801867806366	0.404034727131286	0.414801557544446	0.422729608132162	0.414020553341073	0.442503265937154	0.404307417475409
1016.943	0.373319709420501	0.407159063800438	0.39021936921497	0.403541226869034	0.393980854426285	0.412637001433361	0.426816333601515	0.432249485736561	0.396846763880917
1017.468	0.379399969958634	0.386013347355438	0.367563817238035	0.381349876923847	0.439285810957891	0.388948506428259	0.399598710825337	0.406371812125967	0.377862374655543
1017.993	0.373451289241431	0.385973973555141	0.376286821973957	0.373407652393566	0.382169259491784	0.376364296422649	0.392665724116664	0.40770153672791	0.359336717272202
1018.518	0.337986472569419	0.368311153635165	0.345945858300841	0.341000599196421	0.36750616039387	0.355435246684541	0.370292560077106	0.373261691506458	0.353286764430846
1019.043	0.337549769430076	0.346073030651406	0.344840236182923	0.353398166164581	0.351093219227013	0.361227580040024	0.3757287049492	0.377539313944956	0.336777875240655
1019.569	0.32612769904865	0.342402854275569	0.328053004569777	0.340723917649867	0.343474534974714	0.34831518264616	0.357861943544141	0.368118354482669	0.338022660984567
1020.094	0.322621053661766	0.312011366479599	0.312026450177065	0.323160353904798	0.321294556052517	0.337037843574978	0.340226554420712	0.350102999534431	0.317134637239102
1020.619	0.308201094740892	0.344175857714615	0.32630824968393	0.318230968497244	0.322313240676867	0.334046044627236	0.335945249240107	0.341973873820017	0.298241826300894
1021.144	0.307341296388988	0.33761448038506	0.327574420234691	0.320543929140394	0.321389885449024	0.333694522847661	0.339784536665342	0.35705490899265	0.29933432258566
1021.668	0.314202936815129	0.307066616587958	0.297065255408019	0.293178730346578	0.303353196753672	0.307873198856166	0.3138025244138	0.327842364584042	0.299310120653285
1022.193	0.300469561675491	0.289428290387617	0.289556108485935	0.295722903422848	0.299931614948	0.309198307108488	0.307450003170199	0.317484470515292	0.279659166849826
1022.718	0.275701541001202	0.297952987165577	0.298377733661129	0.290023477516684	0.292140194497082	0.296543015427964	0.293417647702801	0.321649370848464	0.288548855491951
1023.243	0.267916748598708	0.263941675589642	0.276844868226552	0.280479531039085	0.280565126384828	0.284935682931717	0.289622380039482	0.296951930662404	0.282380768089334
1023.768	0.258563494749164	0.290730001798545	0.274326609642409	0.28541604896923	0.28353502829698	0.270506438369239	0.304246457638602	0.297286091969588	0.258957152870158
1024.293	0.273558986754461	0.271059511214612	0.264086855931375	0.264352720679055	0.27957627400111	0.283165079881906	0.291358558480616	0.300019254086277	0.26807896647925
1024.818	0.269764014245976	0.275322361162051	0.266442252515565	0.259213096904199	0.263282942191176	0.272171148633689	0.28072532623197	0.298965044026471	0.255218102574265
1025.343	0.259216132727997	0.259014128400279	0.25483061870683	0.264011140798966	0.265997999004672	0.26670861293574	0.283790999220393	0.287920926550688	0.23281716695967
1025.868	0.242593290293218	0.254951215122265	0.24659920945238	0.24694981022782	0.254391209916571	0.252606294225432	0.266351804834674	0.276961954397022	0.246135798392489
1026.392	0.248924420058836	0.25597642581448	0.251885472347015	0.248744874001398	0.260040977227726	0.269155238971241	0.276173061131566	0.2889703773485	0.240835895985937
1026.917	0.23794601908727	0.249924531394857	0.237789747914997	0.242749032545357	0.24159668127383	0.248900105973746	0.264739373335155	0.277029811760041	0.237342891660441
1027.442	0.226283512674457	0.233363016337006	0.231146287882533	0.239340201202038	0.232657576832203	0.233642633580503	0.25356698692436	0.25785918305303	0.234831771711307
1027.967	0.210818565020187	0.23901456838363	0.238116980287226	0.242227969861833	0.238452321790657	0.244717718103736	0.253243109508076	0.264524828285021	0.207354520690177
1028.491	0.227975913815565	0.233654914623532	0.218933318148301	0.228442626394948	0.222451041723571	0.237734707875618	0.248084635791048	0.260334096756093	0.226140091611722
1029.016	0.230855461277681	0.231279646743939	0.216718091562523	0.213750773254068	0.221578178636957	0.240908098681436	0.24214973406973	0.251371505902732	0.224352128239551
1029.541	0.201949891048225	0.215585065965113	0.210901911957417	0.218131268714301	0.217634203954375	0.211203063671305	0.232104721965298	0.245510432422023	0.205393305066241
1030.065	0.215612937770391	0.226162412563854	0.22241725952075	0.211892284123217	0.230190763358982	0.231261898171453	0.232456418064285	0.240025632160049	0.220792773472355
1030.59	0.22478287167039	0.225348980351102	0.20559457118656	0.233780190802648	0.227257514588535	0.228684442013718	0.22917639644371	0.24863662158289	0.208489161665934
1031.115	0.195170918235083	0.224824072060392	0.213483851563862	0.203774185442835	0.214371842838942	0.208758104079085	0.227874373152407	0.235748671270959	0.206199382595975
1031.639	0.204532205808959	0.217005874423607	0.211343305438304	0.199085817242171	0.206074698077098	0.221332773702947	0.229962349357005	0.225820922946778	0.20230569798833
1032.164	0.214928893248328	0.203524121303965	0.221867132719164	0.20303138114149	0.209914152747275	0.211197088115652	0.227388245706459	0.234889312531892	0.196204080594489
1032.689	0.200807540716017	0.203546451170562	0.21412038290141	0.214513898988298	0.216577335440402	0.214400606462614	0.223130123586901	0.23872622361539	0.202874380512264
1033.213	0.18611649682101	0.199228043158503	0.209733955362786	0.195684679319333	0.210004479639621	0.202047095586174	0.209816506718618	0.22452416050789	0.199070321071105
1033.738	0.199612587376268	0.188025506661139	0.180648708381297	0.170666240381273	0.19069939494523	0.190056683152548	0.197100188149673	0.204721541718771	0.185317821768762
1034.262	0.205776939990932	0.193083810945958	0.184593235186555	0.178540803358157	0.197668558113244	0.192936409502695	0.200260054218991	0.218034159341963	0.182474746729701
1034.787	0.179069959552194	0.175067584989969	0.20154407794073	0.182693097521825	0.201964811319939	0.193928444150493	0.200489202371419	0.20840584526646	0.186754367849583
1035.311	0.181908701558154	0.174000491912368	0.169536019380006	0.173219230709833	0.188127336115499	0.180188550937928	0.193358329399004	0.200347522893568	0.175021977279351
1035.836	0.176599711107046	0.199510342493703	0.187427900833038	0.195352347666019	0.196456075416991	0.198735155775243	0.204080890109251	0.208909339770122	0.180143339615781
1036.36	0.168834202738855	0.172818949736967	0.185281391869764	0.168728654900644	0.174262009901548	0.184305907392516	0.193531187531948	0.191721499219558	0.1657346349701
1036.885	0.157770995942903	0.193967957848284	0.18610990312124	0.186916965803014	0.184978819234053	0.194099504921336	0.202807182079224	0.206909865039429	0.174367388881777
1037.409	0.158524234633738	0.190313167886857	0.178834265922397	0.180045582197037	0.182632693198002	0.182186382891556	0.205120487304051	0.203225846593586	0.162976616702895
1037.933	0.181849605994879	0.18017836484921	0.160067524971756	0.165854131890508	0.177062345748074	0.171592602058574	0.183369374835029	0.184635371815496	0.179302365589164
1038.458	0.167585839453759	0.172730695818918	0.165905287402424	0.157400075677034	0.178161408491634	0.178537671031405	0.187419409833264	0.187324075173069	0.164239364366251
1038.982	0.166003827060516	0.169069197094964	0.170539358898809	0.162175494048455	0.164501448829179	0.173874190891929	0.182468439619413	0.184714696964521	0.169738578492781
1039.507	0.152948382322921	0.154090265865259	0.151950754479737	0.161735677486467	0.153409320264607	0.163861639988356	0.173792352585652	0.171145674042101	0.159363948994394
1040.031	0.151235071872993	0.161902010445991	0.160759349218665	0.154703781189832	0.154048517658611	0.167869780354104	0.185950806129519	0.174632219518154	0.161224987093346
1040.555	0.152400049800352	0.1577523653542	0.16316035641906	0.154789837215633	0.161673492755166	0.167779151420617	0.16592966957438	0.174979446233316	0.154633691856808
1041.079	0.147946201311621	0.155426963021352	0.158151036899253	0.150394740012072	0.160841648997269	0.159670413405381	0.1739772310537	0.164416014801736	0.149999460423399
1041.604	0.148210333470401	0.153200807781799	0.144171804626464	0.142570558440203	0.148631074205843	0.156755097725212	0.165824537220404	0.180360650208684	0.14983295988404
1042.128	0.16282345039962	0.151615478119756	0.154548020611551	0.144785729194691	0.142283639213774	0.151951782299485	0.166431821771613	0.166150381571098	0.14662107833076
1042.652	0.149552256434386	0.15079378594389	0.160337064785426	0.150649710833288	0.159308151129745	0.154760379977836	0.161574532592296	0.167917734923992	0.15075138704756
1043.177	0.152776384552783	0.145268610115325	0.144353536532475	0.156420017995151	0.15286151421747	0.156317810133556	0.172500133242882	0.166948505870297	0.146736413308778
1043.701	0.147360528143515	0.135987547621934	0.143726392447497	0.144290869448975	0.148482565284692	0.150751834678626	0.154321816838416	0.160673927944649	0.137843620545219
1044.225	0.12048479543318	0.156611796659247	0.140889269795047	0.152397226474305	0.148606464407636	0.145081314916225	0.156349775243633	0.159071572659324	0.13787645655041
1044.749	0.139481094315286	0.149235596380788	0.141603682058069	0.144070572537531	0.139824255293111	0.140668110178159	0.147830568587913	0.148992769563726	0.140197760182031
1045.273	0.136540511231422	0.137790961658775	0.148251524786092	0.144568031727256	0.139958895977972	0.150851050151549	0.154005034014381	0.164166039845087	0.13187663748218
1045.797	0.143055320977779	0.126178583271408	0.12311450677343	0.128639641446766	0.129407194503549	0.137367168998179	0.153156853653831	0.141554178247906	0.134545670174256
1046.321	0.135197397192885	0.136542158108405	0.146438427408548	0.136009644516985	0.136552669668175	0.142565208298818	0.151598892005191	0.153050359389949	0.128934152741979
1046.846	0.120595545706024	0.128254708690515	0.132656476586914	0.129765153048344	0.132956654147054	0.130625349673515	0.139397565014301	0.14420955760385	0.129751455998576
1047.37	0.119058202240588	0.139662285576865	0.136051337935515	0.131535204773754	0.12382162685616	0.133922802353403	0.143826626029565	0.154085818604176	0.119952841174478
1047.894	0.123860315386888	0.125248599490062	0.116548149330169	0.130983518548183	0.116645763076177	0.124974122115491	0.138773589467957	0.138042348531224	0.126621237759196
1048.418	0.118707314598229	0.125931044041496	0.118694072194515	0.129714238479439	0.126586588657525	0.131173705996678	0.13558077333975	0.140694291645893	0.111137101042063
1048.942	0.110469514060618	0.135955437285442	0.137151515511789	0.125020755422157	0.125182293314285	0.131892576674448	0.141239317541241	0.131058692396753	0.120254756461879
1049.466	0.127273751561427	0.110796025590465	0.121422837163345	0.112616766201687	0.12278676452579	0.128789305447811	0.141652127951441	0.133818895456943	0.129610954195904
1049.99	0.127338760897008	0.126128190840689	0.122261988808277	0.130933200591667	0.126379698584434	0.135324629477752	0.135359183387739	0.142078876975567	0.114334815389034
1050.514	0.116005358437234	0.116873702881692	0.127543629208974	0.113774987354724	0.12292215652291	0.118213055050581	0.130819180827724	0.132730166227068	0.118854571178785
1051.038	0.118163057210905	0.114510042741603	0.114806200007183	0.111323408647591	0.115337736257118	0.115917312473076	0.129904650447701	0.136024250927849	0.107358106935061
1051.562	0.111714144089717	0.0999224824199019	0.102984663570378	0.106804750964289	0.114332419128013	0.119236770449639	0.119735706759708	0.129714115861854	0.110332874840091
1052.086	0.135376749233174	0.120160737455595	0.10729949948961	0.11309711557885	0.121882727123649	0.118549200783168	0.128502965126015	0.122694581267922	0.114025520347559
1052.609	0.101555257114689	0.111286938402874	0.115765998974246	0.111852654572845	0.120884041592126	0.121550345994305	0.124200600225749	0.133128627798686	0.10943771528098
1053.133	0.124180037486853	0.138120968071255	0.130425736989052	0.134952213887104	0.118321746434552	0.140563729464675	0.14453847816422	0.151389701539083	0.112058903163402
1053.657	0.107639056054816	0.124008385243006	0.113570602554656	0.119845927914186	0.120032935064797	0.129825034985655	0.130870146233114	0.133647829579252	0.102844215578478
1054.181	0.129161234045866	0.105874665726976	0.110511037482077	0.106825355732134	0.110409058829656	0.121107119003285	0.12397721547511	0.126790523478288	0.107300054897748
1054.705	0.114795911956884	0.115885502568401	0.115783897557716	0.116642948266241	0.109531709705697	0.127250094568981	0.136136237461992	0.118018618680081	0.107530845218733
1055.229	0.13587754230054	0.100903940619712	0.119463677558925	0.112918314694057	0.117917695928857	0.119199193120425	0.128614934846125	0.125157821536853	0.111313917777335
1055.752	0.117040851967435	0.109181031484821	0.112225783261493	0.110099099330729	0.10619850651561	0.12173080453384	0.130551177269868	0.127728652233568	0.108470112810376
1056.276	0.105180428131192	0.0944066272663	0.109724875193377	0.106026532658763	0.105188220933595	0.118478180184003	0.118172658614698	0.121223003864482	0.112080003349266
1056.8	0.0979456363345824	0.108247401421127	0.110914008917364	0.104135028858619	0.110164935312818	0.111260963498081	0.119080022049297	0.116662666284201	0.102534452459289
1057.324	0.099076806400468	0.118280150826304	0.112173833114966	0.10833918064636	0.115175317101952	0.119840623960551	0.121886030974076	0.118250470293134	0.103915692061143
1057.847	0.0862082678517926	0.0971821022961311	0.103933903118101	0.101150510457127	0.103943873137356	0.10983810109969	0.12116505805816	0.125016925937841	0.109029604787437
1058.371	0.0991162353997175	0.102404661458125	0.104885399299821	0.10072250462728	0.100610265547137	0.104979622811339	0.113622635701765	0.125155458982797	0.101942375313655
1058.895	0.0908547189717251	0.112266489483995	0.114334940447189	0.118111765309458	0.114002441932245	0.118762725389393	0.126853736090929	0.128809242446973	0.100874000506171
1059.418	0.0899239880569973	0.109047304670725	0.110595245992042	0.104849631862839	0.112372241414344	0.115624850884864	0.124034032328346	0.117864626403928	0.103045132424174
1059.942	0.0958187760644392	0.106287524557277	0.102252545057854	0.0985171552652812	0.110824707913348	0.113789832501063	0.118408056239572	0.11202140424024	0.110789240575722
1060.466	0.101135628877442	0.0966158747674575	0.0988818774257398	0.102609629258978	0.108526423864024	0.108241879068644	0.10488609521889	0.115557671653189	0.103030682032889
1060.989	0.0873051898087911	0.110429150224285	0.116726488059103	0.108155600348016	0.115403235235551	0.121408562241125	0.126561402562034	0.126169190346791	0.0998276945432506
1061.513	0.0990902041618048	0.0982031765497207	0.0963116941401513	0.0966240000173729	0.116685591658649	0.107830744348997	0.121377500455848	0.115908407893549	0.101581414540052
1062.037	0.105555656606018	0.0952375363811341	0.104329289051313	0.0911008822783863	0.109611352089946	0.104546873447189	0.109534954580189	0.114896826937367	0.0970109125193649
1062.56	0.110488937975848	0.102784899196416	0.109055153595837	0.106509579456354	0.107601863995203	0.114006673166341	0.122935691851884	0.121156850300746	0.105418002315041
1063.084	0.0967085971727951	0.0983487910685713	0.110504804774933	0.102278819815106	0.102290616844683	0.0986381383670052	0.125360244367537	0.116806793352726	0.110706257360886
1063.607	0.0857882869243523	0.0836580759589462	0.0797333596209557	0.0898066887358003	0.088969282853603	0.100922974421739	0.111078265027062	0.0978913704393255	0.111547398535454
1064.131	0.0946004110807607	0.106633161751652	0.102456873370977	0.0974320190065765	0.112756470381825	0.105879432780564	0.117972446870909	0.110693845770198	0.105248389614504
1064.654	0.101298813479313	0.0933143520720091	0.0961817955861068	0.0896169220651179	0.0965398878605215	0.102041031944555	0.105880145866632	0.106742261473567	0.104485991335595
1065.178	0.0934777694841238	0.117316233918388	0.104029030868452	0.115824553515867	0.112410755748154	0.122849101779184	0.126305835396083	0.123680799438318	0.103269226032991
1065.701	0.101345876760449	0.11268200508297	0.10390814752251	0.102177235993447	0.109854193616157	0.115147670924589	0.121038250244896	0.117355852901082	0.0953644771549835
1066.224	0.0925943588884962	0.0952970372146317	0.0912052270923398	0.0870365175045168	0.10219244837349	0.100835459068146	0.108227574697285	0.110700264679881	0.107803223946033
1066.748	0.0914606505511641	0.0993441175759611	0.102657210097717	0.106442011446577	0.108912725831576	0.106191821480938	0.116176961899788	0.116390899782643	0.105815931756043
1067.271	0.0872000629445914	0.101016487391333	0.104181011759793	0.101798340703177	0.11320598403191	0.118587954622654	0.118769352331063	0.109934907495123	0.107085711192762
1067.795	0.0884361615267067	0.0912933833780433	0.0948035841932891	0.0934931145198644	0.111948876799933	0.110266344663621	0.109332629528101	0.105760709652347	0.114936442309879
1068.318	0.091890920659861	0.0955648540515198	0.0898478520124994	0.0980770879509936	0.0884707734044237	0.10730912679299	0.116022311966696	0.110522961174463	0.109651535094663
1068.841	0.0991501489564664	0.0991443634741857	0.103016977760417	0.103088958828955	0.102390891551691	0.104120673296353	0.117616712372439	0.115633352703198	0.117930515963367
1069.365	0.105816410392436	0.100109045134671	0.0959832514934321	0.111392611948153	0.112771842400546	0.116677179130978	0.117156251140048	0.119787882433122	0.108250950513075
1069.888	0.0886575283887745	0.103225345047483	0.0992009284521679	0.102122200827096	0.105215952251268	0.112723187549234	0.117944957801332	0.120020905031199	0.111509197415577
1070.411	0.0919161832158325	0.101538022231364	0.101361107688481	0.105314993032226	0.106253193744392	0.110582200818526	0.119871617027914	0.116811160547543	0.104215115669756
1070.934	0.0919534587271522	0.0999029753461256	0.0973336061453839	0.103571978503681	0.105140889073829	0.110906407338105	0.122356532163412	0.118201733436182	0.104960237600307
1071.458	0.0993020336230434	0.101874003512726	0.109712704003578	0.110538716953247	0.11473873074036	0.117628287815744	0.134949795437141	0.130988283093673	0.112376036495817
1071.981	0.101095404031573	0.109926449488128	0.106665174308627	0.105574090093729	0.112794757329418	0.120193263993627	0.123460352553893	0.132931104799475	0.111508611225083
1072.504	0.0981146852088747	0.0944083424139296	0.104834801455357	0.100281486135732	0.106459015863821	0.118696507297491	0.120366211801262	0.125555477386149	0.115981272910009
1073.027	0.0881387104487629	0.106629920857765	0.109098829932642	0.110195860196131	0.114058863515868	0.123241946855795	0.123952726376965	0.125125756349492	0.115584320153623
1073.551	0.0965458295779137	0.108442412012081	0.0959899975003696	0.10654493774829	0.113374791111074	0.120395632799553	0.125472846092927	0.124782948267018	0.124306040507869
1074.074	0.111624048577792	0.101745055794704	0.104236438541458	0.103230048450216	0.111857021522161	0.119194019612891	0.126968537372258	0.126002325607622	0.12374054371337
1074.597	0.0879779569441484	0.103213884627528	0.114577068291654	0.112482037258716	0.114582339593363	0.122948252447536	0.138903580166747	0.133870201864455	0.118137849874847
1075.12	0.112452615449874	0.101250288967882	0.1034226644156	0.110024087403077	0.112729279105735	0.117792593010104	0.126616557074751	0.125126176767973	0.128422758793346
1075.643	0.0954305102938071	0.111252297442194	0.111234914368773	0.109578266472077	0.116558033764651	0.125620852896232	0.130231167579641	0.13372396884683	0.123523960028073
1076.166	0.0951869745841009	0.110243516776912	0.108415599915048	0.111811058105623	0.125990785582317	0.127031973865696	0.139735063362766	0.131331799268988	0.115680007279575
1076.689	0.0961748245236524	0.122195741911963	0.12381107099367	0.123235341765735	0.128868149768228	0.129251540880162	0.139452800635058	0.139697166471039	0.128664247733253
1077.212	0.0962636040837724	0.117090043765464	0.120271542720112	0.112925233357833	0.128987108733909	0.135350178930109	0.144848757916337	0.13538304873918	0.132429971211333
1077.735	0.105262844592873	0.110076943313986	0.119229434503591	0.113381993286436	0.133680534346564	0.126567844814431	0.138205177678919	0.14134134855479	0.129658032957602
1078.258	0.119564526636645	0.119543551886799	0.120443240617614	0.11975564430151	0.12523138504691	0.132549472282954	0.145846753933896	0.136884971335541	0.136042925433788
1078.781	0.106831170190933	0.111215002399757	0.114754397112624	0.121251586509879	0.130286172338883	0.127903738851564	0.141531334255259	0.149835294088732	0.137037432796529
1079.304	0.104397903028003	0.121227103450016	0.121060944704216	0.125510778538915	0.128532124183805	0.135414407140557	0.140401337451017	0.139853774736666	0.141729455553368
1079.827	0.108957423240603	0.123675941715352	0.120015956650767	0.126554213670965	0.131797626738257	0.149436676392677	0.151110986299777	0.150743459573956	0.138289702101585
1080.35	0.117090350556546	0.130274644293414	0.128035709736936	0.138319893726891	0.142421745747152	0.138016596198336	0.154882020727261	0.161309873319778	0.150975122962483
1080.873	0.109956611940733	0.127627840943532	0.130727279539994	0.140833445417127	0.145963451965557	0.150961297490378	0.156823880859959	0.153276399951148	0.151924398895904
1081.396	0.112066303959026	0.114271928358004	0.125469307263875	0.135455180898426	0.145448196048514	0.145269736968885	0.158328974045691	0.15504299990988	0.159264373438093
1081.919	0.122271287992649	0.1329150887039	0.140851708124716	0.133943832674125	0.14462757288757	0.152395405886119	0.169030264852455	0.163033530488152	0.162040232422101
1082.442	0.124498559993085	0.126224612348754	0.130017323615276	0.13927687918726	0.148660933442385	0.151931861938464	0.162496799199418	0.167794267301048	0.152490866015936
1082.965	0.120213808204609	0.13896953646674	0.146710591435433	0.151045571529564	0.160022102235135	0.173435437886619	0.168058481698842	0.175365737847649	0.170865919726066
1083.487	0.136578272682288	0.144281077696934	0.141671846491467	0.15520637407411	0.154551629370573	0.165993412670445	0.179477113161204	0.18644401219405	0.172139384433509
1084.01	0.112781769413999	0.141589483464376	0.152190832117625	0.161736573968957	0.166482878656719	0.174274701368206	0.184867339577095	0.187103714263163	0.168850393148298
1084.533	0.141180166526244	0.151640816310008	0.147640916520581	0.156577860103025	0.166542371569299	0.175986301969314	0.175785432133936	0.189571749564982	0.186933288894195
1085.056	0.138160206133463	0.146761141834037	0.153075008288607	0.166033606116651	0.169812416051891	0.179657229564992	0.186672011400933	0.185771834325189	0.181075699281233
1085.579	0.140040366392941	0.159372989516519	0.162171052539413	0.163476442347997	0.180842220204685	0.183593173012999	0.200533714170099	0.196657197868776	0.191551910708675
1086.101	0.152912898312609	0.15349307495694	0.14909944679368	0.167936327686872	0.166370399016979	0.182723631607181	0.196614455789219	0.193020203213288	0.1969263029911
1086.624	0.144636105004563	0.174009248478456	0.160920576806804	0.175677824057945	0.183745367047064	0.188340065954462	0.215250849465795	0.215971736984225	0.198182101380221
1087.147	0.139255953367481	0.175862608967866	0.163569487860891	0.183881372838128	0.194736484309586	0.192682411194287	0.217476245968566	0.213994501615358	0.200284369020782
1087.669	0.143015521605405	0.169300517064067	0.172006114838548	0.1866490190452	0.193186936100597	0.211212265844497	0.223556201697942	0.220553006314187	0.207790786907317
1088.192	0.167229095542876	0.170797643883832	0.173778205618023	0.187869406036358	0.189929341345814	0.210360237357024	0.22282476732231	0.217727117631616	0.216586324566972
1088.715	0.169779537731311	0.170606851071507	0.180547671386544	0.189613777118818	0.208991948825668	0.215421801954021	0.24002834128268	0.235853660552246	0.229583662032496
1089.237	0.169991775679963	0.184143525443207	0.195295061630259	0.205068635149381	0.214441857413216	0.216887229439671	0.241687626025006	0.243498286231719	0.23350441606233
1089.76	0.172728411729252	0.199785611006084	0.192282522717894	0.199895399624326	0.211946248249456	0.226133996109315	0.245922491431422	0.243529581075152	0.237854927062537
1090.283	0.164267472027625	0.201714467099112	0.200539736863471	0.21657757055157	0.221479785689828	0.240400969732937	0.256216254598709	0.259514505152708	0.245779269406136
1090.805	0.189117415190895	0.199992084340905	0.192509609124863	0.216485463159561	0.230128209247208	0.234025324451306	0.26192190281473	0.25310919361152	0.25894209405131
1091.328	0.21199960039222	0.212470437284564	0.21368167308122	0.234104976720681	0.245313490130431	0.255864370328682	0.275244183887603	0.277886314963979	0.265299662582124
1091.85	0.189564100612993	0.201085761666531	0.208515138234371	0.225618932735944	0.24577585021908	0.249165379409023	0.273174298862131	0.276081750259054	0.279227001414045
1092.373	0.19793566876224	0.217324588123754	0.225835371807667	0.236584752880875	0.252488125681573	0.270144170433487	0.277914497256851	0.286568927162817	0.284054487376454
1092.895	0.202379530202264	0.217363655771372	0.223458425781198	0.25185092640012	0.262533675824819	0.273336985346723	0.287928948857253	0.291526280145501	0.291877544588251
1093.418	0.220010723315712	0.23936747755758	0.247242023386404	0.271065127598298	0.281083116181414	0.284640586012304	0.307458345092448	0.315324144348434	0.30923247492778
1093.94	0.224298894094401	0.235006549957661	0.242581943631278	0.267826562576115	0.281898819194929	0.294973841953148	0.314596508284897	0.321107579615923	0.308596543939032
1094.463	0.222047697085305	0.238170536532748	0.255421664814868	0.272892672892609	0.292832498183257	0.300163393155891	0.323439937551768	0.324133188439693	0.320511205930852
1094.985	0.23975578336695	0.245912975836425	0.258575445357546	0.271151087673369	0.296124556670134	0.300568240412658	0.323992333405249	0.338559596785031	0.340056568794096
1095.507	0.247595660234416	0.258662058106176	0.256128834022089	0.290016430823873	0.311052303249372	0.321272847207741	0.348807351147351	0.345366863092133	0.351934302286582
1096.03	0.23976060690624	0.26175075823593	0.263368031174152	0.296226702983952	0.311831026486545	0.332513955083907	0.348989276536711	0.353175975388517	0.359423126158206
1096.552	0.250708086137144	0.266405901254835	0.286517727472674	0.30608558054731	0.330544052567784	0.33615175240519	0.362424660921886	0.374707748613206	0.374657432201569
1097.075	0.251892154761971	0.274612126717347	0.285399926334353	0.320161412259628	0.337236417095114	0.35207605403399	0.374822675536347	0.384431203997792	0.378045444084346
1097.597	0.257332548343766	0.284118095551961	0.300749527904186	0.330632081729628	0.354229692830921	0.358580773230009	0.390195730670544	0.395707743759677	0.410056763047267
1098.119	0.287814176552922	0.299022487080587	0.320350927782213	0.345570250089015	0.365178037652147	0.376509625910972	0.402862830633484	0.413519513014263	0.409428981869632
1098.642	0.292614270536126	0.306772700854394	0.309610188284037	0.340061785943249	0.365471591523168	0.380551018976522	0.404905181658189	0.424147463927574	0.432253427678632
1099.164	0.296385184775103	0.318344052056888	0.329078142854908	0.366223962340092	0.392287208318846	0.407035441089924	0.428957815374937	0.444560076226361	0.445645395447392
1099.686	0.303870462025937	0.330766212274204	0.336916605195605	0.371244366632975	0.397102837078446	0.415788885364221	0.445407181504636	0.458732653818159	0.457916274209679
1100.208	0.324014007547425	0.340756724660831	0.360386802837205	0.39347343587772	0.412916155289757	0.434607023495627	0.46463412915122	0.472486745963319	0.472118799192463
1100.731	0.314310287805932	0.363982092015211	0.36622282771198	0.414484923773512	0.442724833943433	0.45426837771483	0.483208425385973	0.490205321587855	0.494542274305479
1101.253	0.341161455945995	0.371004257189629	0.367146767962017	0.413479234605044	0.438815102995991	0.467063834513141	0.482380053999313	0.502684632926029	0.508795715840738
1101.775	0.365122412534081	0.359082330334592	0.392077762866963	0.437550836764066	0.456768839435753	0.473380193797399	0.50143055668206	0.515748615053482	0.544450795221659
1102.297	0.361149389813323	0.38048455520333	0.383719019226612	0.440945462807488	0.460846250084074	0.49191282230308	0.516339397630809	0.536886627693921	0.545493621084628
1102.819	0.366896887576199	0.406462980113585	0.415147252026808	0.47695978051745	0.497287279594101	0.512532819527017	0.546740521063651	0.55440433257452	0.575614031678489
1103.342	0.383179480099927	0.402386594186986	0.420740803566419	0.476697063393255	0.49192114345333	0.530168484864611	0.561608444966654	0.576286202647674	0.586161010771844
1103.864	0.391282006111262	0.423536567614385	0.442095202888367	0.488804431932008	0.522095826846391	0.544409380170693	0.574117729090024	0.588455351594885	0.604330260373378
1104.386	0.405924932695961	0.431029211611438	0.448855142030598	0.51344722384713	0.537767375259603	0.563515290028791	0.596951854482676	0.620327882381066	0.624711897223958
1104.908	0.427765420066414	0.454287101028928	0.473409311747257	0.52319565805907	0.558466158013944	0.588034969963897	0.616230836250408	0.633774410021997	0.650610070074633
1105.43	0.456756450688381	0.468336885260047	0.492688957309439	0.561578893059388	0.59219555281837	0.61307873715634	0.648249721974321	0.660436082425523	0.673258199794867
1105.952	0.453910306983667	0.484257088811288	0.493490621272875	0.566106482934129	0.591374840236877	0.622253625709691	0.658976467739073	0.671867531919189	0.694793871474076
1106.474	0.452426546000236	0.499012683750986	0.522069479969959	0.577092931326628	0.620563644432074	0.645090550843098	0.677741597834703	0.701108261052836	0.716070321980927
1106.996	0.480136925131275	0.519349729861045	0.539269352895745	0.59164863233577	0.629639521594014	0.660612708124691	0.702630062987402	0.726012184729459	0.736667588927743
1107.518	0.496493346190173	0.537607096776992	0.558099945423655	0.615787070420064	0.650665225392846	0.686124317230935	0.723413411977018	0.749098568132358	0.767689035854164
1108.04	0.507810982425103	0.545062540562806	0.570619155778211	0.629858854771417	0.672049604147809	0.696760708653703	0.742891095362979	0.761339294300375	0.785657018865111
1108.562	0.529867977999103	0.560551555080477	0.577332941246503	0.651772722620002	0.690542518848849	0.725899649681868	0.770501267322688	0.785937722744898	0.813346794064483
1109.084	0.537614523292243	0.577699291314618	0.602726338788234	0.674067646745555	0.721706315302421	0.742554819073559	0.788500282982064	0.813756796171528	0.838941201889251
1109.606	0.550093474462564	0.597783595959421	0.620905180277762	0.700755032257122	0.743003926631583	0.766041138863688	0.814763322760297	0.841302788383405	0.86618266987811
1110.128	0.578681947796549	0.609852029331244	0.624104328316154	0.707492476450049	0.751346433498049	0.773603991210226	0.820007102021203	0.851647835282115	0.886833909252126
1110.65	0.59656770637199	0.624110539166875	0.660576984415318	0.737570368764843	0.794664829114921	0.821155481484049	0.863106635459765	0.878212879890975	0.920860678162661
1111.172	0.599860091088453	0.637774217336459	0.671118574371019	0.762797794853974	0.803530512223037	0.836874885027679	0.879141123315513	0.913444049979427	0.932578863902313
1111.693	0.623524778009453	0.66944814143458	0.708421625280791	0.784366545658747	0.83827068144363	0.859465535601915	0.916128956428302	0.941742670493517	0.957531235741999
1112.215	0.630914774278311	0.675607646627257	0.700448125231591	0.792444704822952	0.845040472772442	0.877845095739841	0.930503454754366	0.957124010958195	0.988033178132183
1112.737	0.65349047887072	0.706896776968947	0.736145432786029	0.830088395065373	0.876834526098932	0.902628975750209	0.956846542562723	0.985641555294908	1.02066809346905
1113.259	0.669410458016113	0.726675745978333	0.761053584429217	0.847813773387204	0.900577307946755	0.933474028393837	0.986440480844278	1.01943954618425	1.03653980492035
1113.781	0.693357929464024	0.737461388535509	0.771968270231764	0.867256696136802	0.924271242950374	0.953880955869072	1.00712657225256	1.03476299667939	1.0761081761299
1114.302	0.713577045065975	0.751855339860158	0.786518277975128	0.888465689307286	0.939793955882143	0.96754818143641	1.03395586652652	1.05969428860845	1.08892425269509
1114.824	0.72649102138933	0.776282565254649	0.807922556747386	0.908289637600552	0.965597685868792	1.00366306454936	1.06115850418176	1.09854007585355	1.14235365666043
1115.346	0.749707521331549	0.785686523504804	0.81550804290366	0.929109257199551	0.993504906605525	1.01317093268298	1.08448317064788	1.11102644693029	1.15718871326168
1115.868	0.775966527463444	0.819349371339014	0.840264098290866	0.960364586127174	1.01819362505264	1.05032556190915	1.1110303409419	1.15047833213133	1.19382806927307
1116.389	0.796184190265446	0.84865922536609	0.875650945642545	0.996413066874958	1.05043608365381	1.08498356763518	1.14101502285862	1.17913839187408	1.22011092772244
1116.911	0.811629098149593	0.853617892541212	0.889687460232697	1.01322392261273	1.07074420530252	1.1113557645274	1.15988631534316	1.20659452497223	1.24602537062019
1117.433	0.828808185747461	0.8862535024163	0.907117120096085	1.04421899329326	1.09085751353194	1.13358764684574	1.19765236584381	1.23244723933014	1.27820137147175
1117.954	0.860156173233004	0.905777426636427	0.94528012844939	1.05992530543129	1.11455500956395	1.16721087151419	1.21669961580836	1.25633594886087	1.29561985631251
1118.476	0.870118116967041	0.921169084815344	0.953719235898209	1.06959918307625	1.14097512020665	1.18379486818708	1.23750276257046	1.28545239751811	1.33304556427249
1118.997	0.875957558788986	0.957477402814409	0.9934924665319	1.11952453103578	1.17497969908484	1.21092262462052	1.28089742077008	1.32246295556783	1.37331132549643
1119.519	0.909875662361548	0.953772698837162	1.00254106219703	1.12247539916704	1.1884541980569	1.23407374241456	1.29835215023355	1.33962572901913	1.39257310743632
1120.041	0.925782865690168	0.96959386286472	1.01381582460582	1.15679237731433	1.2047382269722	1.25532137762308	1.31919384973624	1.36713301537906	1.42532481239333
1120.562	0.947502642493685	1.00657159996986	1.04112373322408	1.17691344920498	1.24643859106683	1.2911990367695	1.35517959744216	1.40126805763119	1.45416556224884
1121.084	0.964961987248292	1.02605239050359	1.06437856639516	1.2089899171624	1.27722430629387	1.31302766341183	1.38203631636954	1.43482850843954	1.47409759750823
1121.605	0.975170610444474	1.03782990217588	1.08498320628499	1.21579939900868	1.29716452065034	1.33535964576103	1.40905241487136	1.45406524148453	1.49391718913229
1122.127	0.995814619811008	1.05448184040366	1.10165568727519	1.2433369706629	1.3160694448359	1.3675379099204	1.43095347745244	1.482685871637	1.53084998318173
1122.648	1.02049600588741	1.08244275290868	1.12426449644501	1.26712422133912	1.33979581448765	1.39387724507551	1.46294073948606	1.50889845039321	1.56512751555092
1123.17	1.03525141120462	1.1131044126113	1.14363295780226	1.31020402544388	1.38419254112088	1.41294389137773	1.48238424156077	1.54110398178305	1.58631277137413
1123.691	1.04256786406488	1.13212496550909	1.17025627921069	1.32294079106066	1.39896900295058	1.43321728320522	1.50771891787918	1.55595147936733	1.61805161447089
1124.212	1.07068404650772	1.14114988541508	1.17320422592668	1.33362428857883	1.41101553178134	1.45724817865843	1.5275270989493	1.58047365569481	1.64171578296923
1124.734	1.11553177539515	1.16341609595942	1.20039074794488	1.36070075253952	1.4296301915602	1.48496585080278	1.55753931567345	1.60509365008707	1.66731613459592
1125.255	1.12232749422617	1.17761234994515	1.21954963129357	1.38004288018244	1.45980371314878	1.50043828675836	1.57570785302115	1.63230587844397	1.68406095197894
1125.777	1.11870493052127	1.20440543641472	1.24736373498799	1.40960176013162	1.47946440214005	1.53051027258554	1.59560909615927	1.66201338274029	1.71546481118227
1126.298	1.13415783960153	1.21365555497712	1.25306117920897	1.41716173399204	1.493632169292	1.55835305023824	1.61498916911035	1.67693429117427	1.74295263996047
1126.819	1.15270754313015	1.22553060376691	1.27843408487775	1.43604848043402	1.51919953224585	1.57096136864907	1.63592155387149	1.69338006407035	1.74984745232668
1127.341	1.16977075377525	1.25505322673439	1.29202295828914	1.45020862226734	1.5295687902516	1.58302069133984	1.65479390364776	1.715323297016	1.77013336802739
1127.862	1.18598648177637	1.25938338784517	1.30315139758796	1.47295378220421	1.55528672067002	1.60341595499088	1.6808554086179	1.73241436467846	1.78439921682783
1128.383	1.20547356027728	1.25627046067327	1.32102003010805	1.49711571191932	1.56763663066811	1.62094830834362	1.69609211580949	1.74777308890593	1.81416265243632
1128.904	1.23091395673352	1.27794107995032	1.3229274204266	1.49075210179321	1.57850753565319	1.62504160606765	1.69212222962097	1.76174357074553	1.8296445475666
1129.426	1.22899150989431	1.29758585828278	1.34056402957124	1.51184906550545	1.59947451119655	1.65789228304613	1.73122010816423	1.78413523414495	1.85857650938423
1129.947	1.24552265355624	1.31252191617256	1.35858502012247	1.52903423676496	1.61767775898534	1.66959699683819	1.73568872163947	1.80671204038467	1.87993083363811
1130.468	1.26382321471333	1.32960038852015	1.37928352641698	1.55531372874718	1.63107155973112	1.69156622098386	1.7636497282183	1.83185871072079	1.88310444476675
1130.989	1.24971474280669	1.3508935909413	1.38286692382776	1.56915058811883	1.64605482200511	1.70990345514885	1.77577856104856	1.84149388045781	1.89640843580935
1131.51	1.27826116347224	1.36294916937948	1.39889746875651	1.57563483708819	1.66250134074176	1.72615383284004	1.78981510840805	1.84060759601498	1.91319958483039
1132.032	1.28184042592414	1.35635012497515	1.39281748263256	1.57363863917968	1.66501984973425	1.71214794102595	1.79578542087179	1.85998218163415	1.91959098656734
1132.553	1.30078968504448	1.36035236332534	1.40849418164064	1.5920159951099	1.68815155493282	1.72814453737292	1.80020368291439	1.8650066929919	1.91974174824881
1133.074	1.30550346003495	1.38165355287979	1.42548018467453	1.61059374573782	1.69556996295749	1.75207713749335	1.81269969581128	1.88739535084409	1.94190855826476
1133.595	1.31444109062541	1.40181346907209	1.44757835496982	1.61311816366365	1.71335233682919	1.76152176033515	1.83149542405913	1.89919981966245	1.94958511842301
1134.116	1.32497076135444	1.39218748956764	1.44785150046846	1.62913789259095	1.71014602303743	1.76538152943629	1.84121790389859	1.89782896756024	1.95604162665157
1134.637	1.32677093115288	1.40906535528739	1.43938736150145	1.63549480895279	1.71751806468528	1.78049243652839	1.84188675119486	1.91622834837533	1.97836520864829
1135.158	1.32574109308586	1.40903287748313	1.44873424556611	1.63396469598259	1.72826471869859	1.7866870636334	1.84661194249801	1.92313181698155	1.98675399605973
1135.679	1.35579240089272	1.4351531303634	1.47345424910313	1.64997497126585	1.73851727853513	1.79817535783706	1.86543291743573	1.93628830776464	1.9976453216767
1136.2	1.35429849842485	1.39851619109006	1.45154622865734	1.63619625489244	1.71563887886472	1.77368803155923	1.83803131365972	1.90475960230377	1.98243157888552
1136.721	1.3417418674139	1.40895993704929	1.46688826389149	1.64671088193254	1.72557166066072	1.78591262766257	1.84740929110747	1.91547386162861	1.9876216244605
1137.242	1.33318341512328	1.42833953844115	1.46390334064815	1.65777240578159	1.74122994775145	1.78996934511061	1.86198710148759	1.92817130795442	1.98701271069327
1137.763	1.33092307888639	1.42927577276863	1.46990761869425	1.64383402792501	1.73715055808477	1.79522630458054	1.84795493835499	1.93041292101769	1.97651988619385
1138.284	1.32322007644351	1.41589399850135	1.4640725413357	1.6391457378068	1.72108154401212	1.78412199892638	1.84956833876051	1.91128401966462	1.99001446656342
1138.805	1.34220718522708	1.41752949435132	1.45692235117733	1.63557901148467	1.71657688069981	1.77033585929103	1.82870447130702	1.90288796521356	1.98382627946451
1139.326	1.34088011225213	1.41681884979765	1.4588996551913	1.64022568639808	1.71583264752406	1.77079202586146	1.84168068695503	1.89024578343038	1.97397126384595
1139.847	1.33697194352981	1.40524159203032	1.46353727568292	1.6337257947058	1.71951066499408	1.76611305201047	1.84254087222857	1.9051758064267	1.96324468692048
1140.367	1.33384129867655	1.41130003892567	1.45010371965966	1.63225321582226	1.72677531462742	1.76739111599768	1.83099995637069	1.90325660459511	1.96024479869987
1140.888	1.34726911044179	1.39680848743839	1.43703560501715	1.61995724092848	1.70080663557982	1.75631551516078	1.80740184366863	1.88351599021211	1.94996503795633
1141.409	1.34859134831001	1.41809344710425	1.44257492363718	1.63432864837443	1.71725535940987	1.75280153936576	1.82236412089555	1.88379264207733	1.93206859075352
1141.93	1.32454527733573	1.38667834669553	1.43581580424951	1.60367888151592	1.70136856216356	1.73870885119388	1.80489736299802	1.87385812122773	1.93331484549364
1142.451	1.31487272303361	1.38251368574578	1.42138434683329	1.59952112547963	1.67764311744716	1.72882654845333	1.79766551861717	1.85224301022109	1.92984898354192
1142.971	1.31797354996218	1.37430235271663	1.41729744344214	1.59416640781275	1.67917252754611	1.71504431728016	1.78377999047495	1.84528375936065	1.92552009330029
1143.492	1.30756326644591	1.38370319362369	1.41223293433283	1.58133840643131	1.65644753915288	1.72240130947942	1.78087849323589	1.83662607003618	1.90932356084683
1144.013	1.30128241846469	1.3842525708349	1.40914081245534	1.59128736815834	1.66123096334073	1.70757979667132	1.771102384986	1.83067719176689	1.90656261842495
1144.534	1.30628679260791	1.37987517589254	1.38581348245389	1.56334590108688	1.63539791726229	1.69631962423596	1.74430445388553	1.80253612044134	1.87538749643591
1145.054	1.29040991372331	1.37674824556413	1.39505304411077	1.56844111034959	1.63514759620597	1.69453875805418	1.75497343215673	1.8082885075664	1.8742603733504
1145.575	1.2869493201182	1.37668229282774	1.39275306752707	1.57654277066341	1.63913369112152	1.69195637287794	1.7470660180831	1.80822753223382	1.84799272358191
1146.096	1.2924205599566	1.34431917642092	1.37254240657459	1.53257129499754	1.61138451632744	1.65864722175464	1.70507247331319	1.77288992581983	1.85282438962511
1146.616	1.27038260471926	1.3213496044022	1.36795024333268	1.53624673735125	1.6012240292753	1.64839942369722	1.71158286917287	1.76847346659829	1.82686703959327
1147.137	1.26559032113052	1.30950366166288	1.34288847181049	1.51031094993118	1.58735415226799	1.64550995779495	1.67983727436865	1.75990548720906	1.82894078912949
1147.658	1.24785216774407	1.30658080358036	1.34243701320101	1.49097966474847	1.57648601548132	1.6226338314334	1.67803061735721	1.74512682993824	1.81096347645337
1148.178	1.23403916662559	1.30694668791808	1.33511586193858	1.51130458097606	1.56049288021368	1.61355149815493	1.65859023647114	1.72438597831488	1.79686696590312
1148.699	1.25167674855219	1.29493130885418	1.31806249417369	1.48924727682663	1.55392862217045	1.58941653428652	1.65858145987072	1.71745312819113	1.77434967156329
1149.219	1.21657378195606	1.26927465670539	1.30427491726319	1.46149026110505	1.51775533213193	1.56690599875366	1.62802301387074	1.678700767129	1.7425382532694
1149.74	1.21148077562392	1.27208748720282	1.31064553631118	1.46373528639783	1.53199522984576	1.57966271894557	1.62728189512809	1.68954525729571	1.73815627145735
1150.26	1.20660803925887	1.25700653592517	1.29249374612532	1.44958664682555	1.51407202135202	1.55660359528668	1.61702105887039	1.68285561782999	1.73136550694429
1150.781	1.1836896420523	1.24339295239959	1.27360977082862	1.41331225813323	1.49098924986167	1.53149467626578	1.59249855212845	1.64231480331229	1.70599173472919
1151.301	1.17542347378622	1.27018677092328	1.28672895299221	1.43662588307878	1.50119425215424	1.55056706725554	1.59063292440141	1.63422665039741	1.69870149366958
1151.822	1.16049820844605	1.23207603552444	1.26161706906324	1.40558560512557	1.48997572672748	1.52913889598117	1.56118550090107	1.62815442306568	1.69464207357346
1152.342	1.16154016781917	1.20932286889516	1.24002455179315	1.39964808739566	1.47073677409152	1.49601860717106	1.54946848346672	1.61718358054266	1.67938221895476
1152.863	1.15576742991255	1.20919175080911	1.24040002416726	1.38609605670596	1.45184140340897	1.48169853049268	1.5412134104237	1.57693717098161	1.65646545206788
1153.383	1.15098261499966	1.20077814787741	1.24226177686719	1.38057016754539	1.44998156878934	1.46747977855806	1.53113783031455	1.59057316711759	1.63441608722237
1153.903	1.14127196847124	1.19252720650804	1.21644694722545	1.37288605027024	1.41198994934447	1.47192562474364	1.5146540501634	1.57370717661656	1.63285005882437
1154.424	1.1118365404005	1.18947894170655	1.20833811206649	1.35359749085592	1.41819555151908	1.44884477962873	1.51211850561962	1.55535666738867	1.61775386041081
1154.944	1.11269280547109	1.16350436126582	1.21245148550809	1.34880596197029	1.39552003504847	1.44315066820967	1.4881119174042	1.55032595225068	1.59022738011972
1155.464	1.10992260105243	1.17333258238847	1.17485413129083	1.32509273379521	1.38690278032043	1.42249539236787	1.46261039141224	1.51117674107843	1.59274130870934
1155.985	1.10450646049544	1.15802093817929	1.18100018551856	1.32553962188598	1.38518059840657	1.42036052255248	1.45406693103454	1.50722130662078	1.56068177703322
1156.505	1.08666569885903	1.14555767450422	1.17013618575002	1.30614691294497	1.37248603419658	1.39647724472304	1.44928705829402	1.48807353567383	1.54693512506161
1157.025	1.06622697807664	1.13192580431407	1.16203470663296	1.29193388134641	1.33152394528392	1.36740475392287	1.42569504575537	1.48794535878356	1.53305544464269
1157.546	1.07018107366373	1.1148396862303	1.1443952660312	1.277821357363	1.33122604500002	1.37469199881434	1.41312951397181	1.46877053482403	1.514414563486
1158.066	1.0472979779454	1.09778878458126	1.12426876418634	1.25105944521141	1.31938443029974	1.35941534177081	1.38936575798563	1.43525486865691	1.5058141099336
1158.586	1.06484333021793	1.12572975045922	1.15016960315643	1.25372016799248	1.31018960212969	1.34643608757055	1.39481983645581	1.44170322951224	1.48243120468039
1159.106	1.03451160504499	1.07838307913123	1.10054432925718	1.22979130622963	1.29548931972749	1.32092028335078	1.36547398870993	1.41526073830274	1.48082845013519
1159.626	1.03252690796922	1.09074529696669	1.11378115729653	1.24270043148475	1.29651725664473	1.33607754768651	1.37253287564511	1.42570914683153	1.45564612752456
1160.147	1.0082074170126	1.05548156357799	1.08730107074152	1.20829517097454	1.26306662073524	1.29420300631884	1.33921942389334	1.39412165983711	1.45419533335607
1160.667	1.01183188934379	1.06498821442989	1.08618313270598	1.20639701261942	1.24612765430041	1.30007810827906	1.33845457001844	1.3757982479654	1.44930585521156
1161.187	1.00742575056725	1.03646517671304	1.07661609920269	1.18624944399554	1.22964586850366	1.25966233373159	1.3140345534644	1.35491990661176	1.42046340544466
1161.707	0.991962686157094	1.04084188863108	1.06582976660944	1.19214356670104	1.24206703852563	1.26982634356293	1.30331728414347	1.35336940422891	1.4132427837929
1162.227	0.984660291631281	1.02728837301864	1.05067728845656	1.16297431711129	1.21836412650514	1.24361139231031	1.28042631294426	1.32957403371088	1.39947845493768
1162.747	0.968351089428155	1.02209208628687	1.03809646146471	1.1603994332339	1.21685873090656	1.23240828649027	1.27788406541702	1.33552920931455	1.3816507252565
1163.267	0.96648132226201	0.997044209516291	1.0114954652596	1.12442714817491	1.19629733487222	1.22098413032006	1.26463590282207	1.30879230221532	1.34816907725035
1163.787	0.95623287472664	1.01993840587482	1.03746788826003	1.14174304865929	1.18818894599154	1.21689029736094	1.25379951747008	1.30002217383107	1.34315431556088
1164.307	0.953218866006982	0.967062664837038	0.999893704285188	1.09362638104394	1.14453081120026	1.17260397798339	1.24489731894943	1.27322539851727	1.32019661822036
1164.827	0.908692906454071	1.00407289493431	1.02845550434192	1.12902660677841	1.1715564155776	1.21705702462284	1.24132680049048	1.32545725697969	1.31135061035095
1165.347	0.91529211752514	0.966144419531931	0.969973834000814	1.07621648623911	1.14866681586739	1.17255715643511	1.20985980021862	1.25039181117751	1.2896526415945
1165.867	0.908847433240975	0.963261714668482	0.942858942780992	1.07660091435008	1.12992213945271	1.14587977657634	1.18963490416156	1.23076519761247	1.28960584595962
1166.387	0.874551169609016	0.948898852975091	0.955692963159469	1.07032704082567	1.11390644107779	1.13293482665721	1.1955968605262	1.215395456633	1.26233375077543
1166.907	0.880664125739167	0.937776489458762	0.935877810519804	1.04207592782997	1.07580025076918	1.12046685823664	1.15168695671203	1.19562729899	1.24994032221378
1167.427	0.870995840800582	0.934229550389306	0.943536401926828	1.04545122072728	1.09304366119914	1.12938316157282	1.15524006349939	1.20771936497591	1.23314797754806
1167.947	0.850288079095268	0.923541318945354	0.925894817552142	1.02581306008952	1.09986831631767	1.09706789119332	1.13668187715275	1.19468832665951	1.23419392203537
1168.467	0.839627174668787	0.902545583829722	0.929549044357499	1.01304084909548	1.05185228365225	1.08865406737909	1.11447493034547	1.17892136063956	1.2084260236765
1168.987	0.833956537069924	0.886531650605739	0.906258740330517	1.01041723448402	1.04264377820439	1.07902990832864	1.10885413647928	1.15125035184891	1.18173420743361
1169.507	0.824301847649529	0.882347899529768	0.911092967936613	0.996563246162863	1.04829485274332	1.0630009866207	1.10954821215442	1.15399242135415	1.17617119397608
1170.026	0.813231388379429	0.863082818647557	0.882520185191548	0.98005954186004	1.01375664679764	1.04677273918683	1.09065277912183	1.1217269293575	1.17162077244688
1170.546	0.809205791369742	0.855834077072628	0.883738721714786	0.964453294055723	1.02410174783216	1.04211741776988	1.08137375494776	1.113665348389	1.14376282023311
1171.066	0.823550936288878	0.865351733035989	0.877513977175423	0.973159973660457	1.00414298027421	1.03826148168874	1.07542706187468	1.12058387394353	1.14160067044683
1171.586	0.790901123208199	0.851102425473707	0.842937731732233	0.9565885972871	0.988093504395688	1.0124682628643	1.05464899248178	1.08990468326333	1.11409461204908
1172.105	0.777833686274331	0.832109214513453	0.853847909467246	0.950332947417706	0.979474456371475	1.01650841336342	1.04334463008113	1.09158299589318	1.09897182261973
1172.625	0.767290762433387	0.826517374463741	0.838495897717258	0.926059915256652	0.971816541120322	1.00826947076381	1.02780440010848	1.07258199621552	1.11432202523107
1173.145	0.762377325903555	0.801520688965488	0.821633356723299	0.920401233142228	0.938725575012523	0.976971480963131	1.00927338479903	1.04990408007647	1.09433022111132
1173.665	0.727198989919569	0.771509933625148	0.79417174410046	0.893867331840855	0.935274518812995	0.954044315226818	0.99995119465426	1.02715299099036	1.05489888302352
1174.184	0.745905875356022	0.770934133976497	0.80354990963388	0.882772483687631	0.931335156691741	0.946278169150325	0.972857416109389	1.0283148457087	1.03934991045225
1174.704	0.738061641276104	0.769680410279642	0.797409932651556	0.887364406770737	0.930220613170696	0.95498197353814	0.97853202626672	1.03570735086756	1.0485634739878
1175.224	0.723785816238582	0.755077081079033	0.76999815065653	0.851714634409125	0.887617551526813	0.925573006050072	0.954487469668575	0.996166031639569	1.03422006301486
1175.743	0.718654108925267	0.754680599723436	0.759087822470329	0.862805530014756	0.899596620435604	0.921039140641972	0.945009769248149	0.989502205416284	1.02014604697217
1176.263	0.710773205911522	0.745807976708928	0.762369432946323	0.841537927457399	0.883387597815768	0.906578911534343	0.927301043769033	0.975249542052932	1.00929456846728
1176.782	0.675485046329757	0.722399646328091	0.753892413389668	0.827138983231062	0.865712284322199	0.895873250233138	0.92709582258609	0.965382482383204	0.99088763475107
1177.302	0.696323186365365	0.734435024197678	0.750500365061323	0.833686091270459	0.846997514900887	0.887479965394762	0.924835739854717	0.955205752397136	0.977205885977233
1177.822	0.675199874902599	0.702008705297788	0.726409263835945	0.803874248706313	0.849076359787475	0.881387056738852	0.911949128257061	0.94301265194966	0.960002698997226
1178.341	0.668414916127866	0.707771628719389	0.738896835947286	0.826203053704108	0.865550148553283	0.863847001955767	0.902468063610574	0.941338763365183	0.960001783742163
1178.861	0.672507926088088	0.690421688791084	0.72402591495962	0.791404540923208	0.831967040799995	0.851784029346765	0.873719322762992	0.929569942349535	0.929689485809199
1179.38	0.675935759095257	0.695727885799074	0.697986064083925	0.792470777342043	0.826447519813847	0.837622092907462	0.8767431491232	0.916024205284462	0.934990484733395
1179.9	0.644924198105121	0.671200126302418	0.696967156046007	0.770237682905485	0.807262818011002	0.816048879691608	0.856496898486082	0.901118904343763	0.899689576207234
1180.419	0.627964094373686	0.690462377333135	0.682531669137712	0.774154255198632	0.787759731044216	0.822402664584551	0.859048051434976	0.909837072934974	0.899536598467243
1180.939	0.615700323066752	0.655105543876703	0.670993803977926	0.768138461343829	0.79324438604599	0.812910393464239	0.850175310816613	0.879757639831614	0.899921587737813
1181.458	0.608281884550313	0.655068056407241	0.680620459476577	0.738530253264634	0.784267067865948	0.799765172109161	0.833400645106915	0.866297004529747	0.885932203912394
1181.977	0.613488532034521	0.638458158399068	0.652703532455985	0.728468740457413	0.770708590159992	0.797815616145191	0.816748062866402	0.852982890474583	0.894688179032471
1182.497	0.597160685851922	0.644429813777112	0.668176696871968	0.738510664955392	0.769801563219612	0.782328090616444	0.812159677306721	0.849264937122879	0.859195652566578
1183.016	0.609387599218809	0.628667368707597	0.64568789931299	0.715142475096268	0.751156097198593	0.773942774868621	0.801242154651871	0.842537558170613	0.85955449349909
1183.535	0.592055840405344	0.641878628484533	0.649918087764051	0.715880805617818	0.739247014028105	0.765587129226809	0.815212336807077	0.845194383940377	0.834414380522681
1184.055	0.581107401915286	0.611927922480083	0.636162528955516	0.689511846962637	0.732382613285339	0.748464178570501	0.777411342577406	0.825004415729608	0.820102018133235
1184.574	0.574082757996519	0.614615417821735	0.630652231011197	0.68826923131424	0.708861248888444	0.741736488816263	0.768804407761804	0.808748436237543	0.81157550486407
1185.093	0.54464741472557	0.607185713515284	0.627847112148845	0.703413242868531	0.708955937762595	0.74466206422408	0.758951519308071	0.814704294255959	0.797668767879285
1185.613	0.522413576048376	0.590192620207348	0.611365681590381	0.668708070120405	0.690914111892945	0.724796731207527	0.756284795635344	0.799793793672767	0.798014131819304
1186.132	0.557974908992749	0.589005372170001	0.608929404825967	0.65846891665061	0.695918948643752	0.715780776102396	0.740709744473265	0.78926393207862	0.782472498330496
1186.651	0.562219051117493	0.569749082097508	0.581113947673975	0.65625900649528	0.690224664975869	0.696246622663415	0.722882252064866	0.763510907338262	0.781676032385097
1187.17	0.520319257205573	0.543617966405674	0.579779204015025	0.645736510941978	0.675562652353107	0.682452686429452	0.710165510689585	0.748890758434246	0.750289712849831
1187.69	0.535256099943462	0.573893460552204	0.584376021763602	0.648176601081052	0.69151700824408	0.692513906390203	0.742570171614147	0.77176489475842	0.758611382232975
1188.209	0.538246769752666	0.54394977292447	0.546555807150364	0.617688846296404	0.647950015250632	0.671722337473107	0.704256629223042	0.740472323268516	0.742341430630461
1188.728	0.505357402697934	0.542387079899888	0.561831995400931	0.610331498579578	0.644472513042489	0.675060645151524	0.694772041157041	0.730673823140326	0.735644574574743
1189.247	0.50014742434904	0.527359046823377	0.549612649167792	0.601249176017484	0.623771349154207	0.643562513097648	0.676674269988156	0.710258329584584	0.723047424203363
1189.766	0.509451569882522	0.5501507716278	0.559649906466575	0.621220454834542	0.647724735118878	0.673813454993101	0.710508884540395	0.719281399588639	0.727351826131901
1190.285	0.503788377587415	0.531471009541458	0.535769198158569	0.60801125143251	0.626649252753468	0.653210216399004	0.687425952618319	0.71096461707337	0.708243346791869
1190.805	0.488365612900922	0.525400424529776	0.53634947342262	0.579725825806944	0.612324278167927	0.639375603219646	0.665685631704957	0.700838947541161	0.708233004485335
1191.324	0.493609349741392	0.533001238220426	0.536602827280011	0.584009914346357	0.61356230172053	0.623260953067403	0.650395005113873	0.698072898046323	0.686941593149071
1191.843	0.452893062091435	0.524303787717401	0.531748003871433	0.595544882044696	0.628491556758971	0.639373100140694	0.666017160563773	0.690836737348556	0.676592931889371
1192.362	0.466455548159944	0.507656471714864	0.516594172224578	0.5864187392958	0.607108277900831	0.629334761981185	0.652441087832232	0.690641181636358	0.659359106896632
1192.881	0.468136540866777	0.509472241809529	0.509665182278205	0.576080482610182	0.59236999113702	0.604642527269454	0.638294307456952	0.677270477696129	0.668990228645783
1193.4	0.442446207403446	0.484844263397279	0.475866816069032	0.53659706739703	0.571600795841328	0.592507140794871	0.621764207923583	0.652589019644498	0.648927483424784
1193.919	0.455667368318648	0.475764603806694	0.482407560294098	0.546151729448986	0.578658140268579	0.580051193792068	0.615352817485327	0.65118240398862	0.653819866292965
1194.438	0.44959952787234	0.487635079094247	0.490760089897599	0.546806006767264	0.558793111099305	0.584834132027986	0.618061537582261	0.655178056784689	0.636738549461219
1194.957	0.438239513032557	0.445236381291219	0.470344174716148	0.525763005081289	0.547435444923034	0.556526533609374	0.591307831863753	0.62948501715493	0.638312168571094
1195.476	0.398522127886056	0.444277871004583	0.484893674233682	0.520131332907052	0.548109627072146	0.560282704822036	0.589609917239268	0.620637574939482	0.62210128179219
1195.995	0.423523953566248	0.444416068787626	0.454636854477668	0.504160210584208	0.547081242199733	0.561932129640756	0.573734690228945	0.617988898838834	0.615210041740366
1196.513	0.423399645930538	0.466682657229314	0.476661065738883	0.511989445753758	0.533792962480551	0.556459024553104	0.58428715987072	0.623274590492686	0.606449266319811
1197.032	0.414420886361699	0.454817310716105	0.473761224150658	0.519946980057895	0.538996935194959	0.552322690487238	0.573427746178208	0.614248157471967	0.599267245931169
1197.551	0.420669184743862	0.443855650790682	0.453179122160793	0.492792308058903	0.522000471756666	0.539502039249475	0.56855710802172	0.592355457851998	0.598868534315678
1198.07	0.410110052207359	0.43674895990139	0.438445463818248	0.500331021534231	0.53222237335733	0.53596772214558	0.572486260960841	0.593644533326027	0.596722922013462
1198.589	0.431247033007785	0.42004660358015	0.43848038463457	0.490103873208176	0.517490252785741	0.542769019509177	0.560740238646997	0.5840126050345	0.574519319075018
1199.108	0.388638460744652	0.432973231233839	0.445073685366649	0.482490581898441	0.518408616507195	0.529853644292602	0.564295263916918	0.585669558342906	0.573454140108227
1199.627	0.398272263473778	0.4208281626592	0.440838695919545	0.479243918171214	0.501936762427755	0.512495003191471	0.539409663800154	0.582983809408462	0.571559730318851
1200.145	0.394722628064407	0.426253420338511	0.421718019214665	0.474079506700667	0.498524988715639	0.517980247005376	0.546498636313648	0.558078352762124	0.564242997692805
1200.664	0.371358302601004	0.402615061763153	0.424362143653339	0.472729876487988	0.483508308587401	0.503702639945134	0.534841460688607	0.559825059423307	0.558954103406783
1201.183	0.373625792628061	0.410871752550344	0.419298941325634	0.465741366624915	0.484529876439047	0.508478565591532	0.532200210495086	0.555835540853406	0.551988757627492
1201.702	0.384919735559714	0.378252609446971	0.412057178826518	0.451727445254242	0.475141444201291	0.486513781764157	0.528507654753612	0.537889795944991	0.537734712911481
1202.22	0.354914682682308	0.412738183457001	0.410670266031671	0.445373854775244	0.48042735799837	0.478404965302353	0.513456716159856	0.556919555701392	0.530734236515643
1202.739	0.360216265060246	0.393107863138055	0.401915257374381	0.457296839130528	0.472316353316521	0.510570995187131	0.515757534320299	0.546592131923106	0.527848720579106
1203.258	0.366073181728603	0.391017174094074	0.41234664104551	0.452741828247582	0.483981021729937	0.496978537087978	0.524645210572243	0.548865448175702	0.520056702788364
1203.776	0.347530221694335	0.366442685500097	0.399025744039171	0.432628273325719	0.458815362138454	0.474598814729415	0.501213096678617	0.531867813105408	0.506089429525296
1204.295	0.364038379249496	0.379479974149859	0.408078232678875	0.433078204178775	0.460781554880815	0.459879205167753	0.491304428919526	0.51622085061526	0.525551024708625
1204.813	0.340516929587716	0.363085585545722	0.390441882876628	0.425096790265246	0.443145525061924	0.449519233786252	0.49157387742066	0.525022141365086	0.506340793514911
1205.332	0.343828460888866	0.379614422147034	0.383965607663229	0.420429077502397	0.438570817081122	0.464882083749355	0.483420121746605	0.515883316676826	0.505071638628106
1205.851	0.359512090341622	0.356717165178906	0.366622422255922	0.428054822919087	0.433766555264219	0.459516792740802	0.473457815726517	0.519681342003909	0.479525308394833
1206.369	0.33098471139017	0.354890238623518	0.368344462519955	0.422619858574068	0.433720310206312	0.456999442313533	0.481357140003882	0.505187268119778	0.502399819855731
1206.888	0.3312208734941	0.360374739735321	0.367666179899056	0.409043153745562	0.437158379816448	0.446567905695996	0.46859883667933	0.497558797385354	0.479930039136028
1207.406	0.325321953648151	0.358186691128355	0.367022643702827	0.407749987593232	0.437900183516864	0.446373625645102	0.488990219411822	0.502507764586348	0.475831900090467
1207.925	0.343155485904106	0.354680105076529	0.361677995306924	0.396742059555635	0.413257219841051	0.44060682550597	0.460873484548041	0.485350477249884	0.472094291459017
1208.443	0.332970740093257	0.363879955464484	0.360275039740195	0.390322545869523	0.419108188574627	0.434455370586883	0.470896831896515	0.484110816096853	0.471408948796221
1208.962	0.301380870456922	0.341719813907057	0.337478365023098	0.391648251228593	0.402352593444916	0.423014953072889	0.454705500787898	0.469735308919581	0.475318867475454
1209.48	0.310656710673808	0.336395302283828	0.360643818541323	0.387752836169731	0.411385526135342	0.422740459767077	0.436797312228664	0.477820672981834	0.464871943033949
1209.999	0.297908627176581	0.344653882814917	0.339771822781053	0.391646288390926	0.401483748143372	0.413111059427016	0.449729212288991	0.462214806150617	0.452820059365175
1210.517	0.319496415450435	0.329663571392675	0.330537568139057	0.38556780757122	0.396160649481762	0.406191698589514	0.440007427817875	0.470548991528319	0.451677303258461
1211.035	0.30038011744437	0.329560112632957	0.337136317633518	0.358464436194347	0.390372380800456	0.400166515933439	0.442324030925227	0.459818502467934	0.457530221375853
1211.554	0.310443872756187	0.342455360675756	0.354373712981436	0.382088103095997	0.399062007641194	0.412352467267507	0.432645311454904	0.45605073230365	0.442770879152123
1212.072	0.27552961292153	0.310257990298601	0.332649183284579	0.37004281327588	0.394523809936583	0.396365604672782	0.414552430834609	0.447422848349129	0.442569462441709
1212.591	0.279007483410437	0.310657523634845	0.321107482269046	0.363522873741349	0.387618881562372	0.399910177103663	0.414404086524447	0.456313091183065	0.424286320046414
1213.109	0.282721010441613	0.336617765243873	0.3304607658702	0.365469188956284	0.381239379946595	0.410723170995536	0.428743416141787	0.451063445100761	0.431348991967246
1213.627	0.297869443658119	0.310877205654657	0.31791015749227	0.345228448109944	0.369599678751192	0.39636410001775	0.416008163442646	0.442331145998609	0.424149890201469
1214.145	0.281073053193877	0.304173174632493	0.30484222598532	0.355911512693705	0.370472907210739	0.387192562376001	0.415822712624939	0.447158573985722	0.431004848542836
1214.664	0.285622635399475	0.321354042799955	0.326290748076485	0.364208826806272	0.376785401414669	0.400298541389134	0.414193294310718	0.4420132436391	0.42214605760129
1215.182	0.278458205750834	0.311498993566873	0.311040626882785	0.329720434593461	0.362767581559082	0.370819513274384	0.399401479056779	0.41419152966211	0.4174412087348
1215.7	0.261838715685307	0.320648816579511	0.315454055695112	0.359781979735703	0.37028196615105	0.388272460340491	0.427478464890954	0.447421759554569	0.424829267658375
1216.218	0.264466999506059	0.297168392605276	0.296446576528672	0.340198857171592	0.365286172045083	0.376872165217348	0.398096200827743	0.41774566547817	0.400321077313769
1216.737	0.258295151736656	0.299309153495537	0.301713320467023	0.323396967184108	0.359796700933831	0.369727696072141	0.387859030155957	0.422730758799515	0.408255087843986
1217.255	0.277414323837963	0.301805664857688	0.301384885172743	0.344631078939282	0.35406195756015	0.373218407388871	0.395609487356157	0.416737872785041	0.400385213858984
1217.773	0.258763822648331	0.279967843281278	0.306752434593367	0.335861299868699	0.343776939123169	0.365082033002543	0.380837265990776	0.425853237454415	0.397560141382848
1218.291	0.266925493287349	0.299638264102218	0.29880146342099	0.339565935517456	0.350582802459274	0.367914512106684	0.395458315228575	0.409274672557811	0.382318238262024
1218.809	0.25703889590796	0.283346631951673	0.278085004607103	0.310588447932536	0.34284529337686	0.353472672094988	0.372749190439464	0.396334954614114	0.381973806547804
1219.327	0.277372506060687	0.280256939647658	0.30328357955345	0.335123667915445	0.358756499128768	0.361747920174571	0.393021602007845	0.401488778922413	0.38132326459409
1219.845	0.252128554953834	0.264294072486184	0.27303744069667	0.308174118479446	0.345217087184887	0.339982934582765	0.374945683486016	0.391058277244181	0.379643743114312
1220.363	0.244633535589575	0.279984911667507	0.295731463076774	0.307257878712141	0.333371779859491	0.350208768241586	0.376025460516895	0.399423648700637	0.365219689098249
1220.882	0.23612435141324	0.258183876211384	0.27281309679865	0.312327539240086	0.321211579112549	0.345179147586532	0.371132771823598	0.386951282646626	0.377915977369585
1221.4	0.233427283207913	0.261992398135725	0.267261224228449	0.304471082614516	0.313436259891968	0.327238380129445	0.343245137387226	0.369830214962129	0.360932990253018
1221.918	0.247955772406864	0.27406726676595	0.275456895078672	0.305269581982492	0.325117080214701	0.344227362246883	0.361504416413557	0.392855457595096	0.369185258489146
1222.436	0.253965028127877	0.278218967882699	0.287272171599294	0.309641983542993	0.325932381494289	0.334506915727855	0.368973619310765	0.392585341333585	0.366230482348748
1222.954	0.255516784640392	0.246136065579156	0.270549472286689	0.290510750151337	0.308335114454607	0.326563426156646	0.344831607844504	0.377200819409937	0.355518823653933
1223.472	0.207926758306521	0.253269687721215	0.255378330124805	0.303052549957903	0.308102374055068	0.332272338410182	0.361281434347731	0.379895449951654	0.338604470636178
1223.989	0.231534935749322	0.25624954763136	0.265330011260496	0.288796876624417	0.299954032044912	0.3224411281421	0.347007058419416	0.373177916409611	0.345397580401413
1224.507	0.223750568114062	0.234837410894536	0.251712903688154	0.277975736849508	0.291265414052955	0.323252840538104	0.336641549390055	0.352200912169352	0.351735836110682
1225.025	0.238017052836078	0.248191655995835	0.262061540051559	0.284159153920625	0.295447619172223	0.30333503243521	0.344147871499771	0.36896100192037	0.352480273941983
1225.543	0.227419157958327	0.274616223120933	0.258002486042322	0.283652562392063	0.297898337071681	0.322609635020334	0.351213075754475	0.368630526344247	0.358976338612709
1226.061	0.2374057793385	0.232783643806525	0.258964395374017	0.279268281256177	0.288284983949591	0.317421437189425	0.339446986949001	0.349696754058163	0.326961027074752
1226.579	0.218113595437451	0.248278137043507	0.231781486755678	0.280055546108286	0.29948468366126	0.313014526262587	0.330669495002912	0.34921861518332	0.342528049315596
1227.097	0.237135739353381	0.2108094836079	0.258669833288511	0.296702027640929	0.287464836508005	0.318964649018134	0.337676957041696	0.336022879086483	0.31980181694441
1227.615	0.203258290586058	0.239824452476401	0.239142313476979	0.270410164704806	0.277522896955228	0.287371101319592	0.350550944456904	0.338064016890537	0.333164200353034
1228.132	0.219689908657142	0.234690756079967	0.251159871170412	0.255611849282495	0.275696998542666	0.29669244242995	0.309680241001482	0.33989075013815	0.317626890011043
1228.65	0.20248131274169	0.233211812033964	0.272689580767291	0.274843799101852	0.284325025028751	0.298306622490352	0.325779095166564	0.337315858916925	0.3231084916278
1229.168	0.208419496349093	0.237635242747791	0.242159338279667	0.279084660817605	0.276779370301308	0.297272524498007	0.33290614791719	0.349185675935331	0.329342077403953
1229.686	0.204820648369801	0.23543717529409	0.236115049651785	0.263854630066855	0.290723634929575	0.304484497593352	0.326102008966023	0.335295039336669	0.32092571944018
1230.203	0.203763339388796	0.223452961695876	0.222512854542125	0.249749064584625	0.268058412102002	0.278351800417286	0.315524036421635	0.329651429148099	0.313121503611151
1230.721	0.206276677381958	0.221057189779705	0.231350750928802	0.252540349470079	0.267651947586003	0.288431033107473	0.314718604593432	0.328172902100549	0.321981457656616
1231.239	0.21891140822996	0.24687754831329	0.22091513127335	0.249470780154176	0.27250517912819	0.285833515125011	0.320148307825312	0.345517526796078	0.316041145689351
1231.756	0.183034546928162	0.208847782174	0.198794013351949	0.239421665124697	0.251518711781356	0.280794183088705	0.291928632507439	0.30283298682416	0.302945490420963
1232.274	0.192629126536478	0.223829003929966	0.24548402028549	0.256942304929748	0.273165886204803	0.298716202177451	0.307575200918531	0.324138856847146	0.293946822669508
1232.792	0.201450067675344	0.204761228855149	0.209567654716908	0.243576301914645	0.245893035033617	0.257634608793519	0.296017009164006	0.319329300268824	0.305247861865296
1233.309	0.212081051707696	0.201081419101515	0.208932099142279	0.220369246346612	0.239813077475083	0.253236576256453	0.283454738073399	0.301780530966224	0.312412242591627
1233.827	0.184167779587935	0.206214053562494	0.230472494603429	0.25320499468972	0.271267206812344	0.28946433510135	0.314261569498154	0.328627284121993	0.284166304040867
1234.345	0.189588975917462	0.204581653297722	0.214928430265411	0.236765793535632	0.259247311174643	0.264503487304179	0.281611394892661	0.308237177079911	0.301874253077057
1234.862	0.194171388195557	0.216247354825144	0.224010081796286	0.245875686177424	0.257061481431665	0.268854538573904	0.295068498085322	0.3113561762451	0.287702627203593
1235.38	0.201965781254158	0.205510916107883	0.215574350294577	0.242593825567292	0.251496622746751	0.267230373698486	0.293593167959861	0.307646114682406	0.294345209173428
1235.897	0.176052965439925	0.200025990586087	0.223434863284371	0.239164721027198	0.271465682703969	0.269293648683471	0.287085999190922	0.301115213360166	0.271900513493009
1236.415	0.191060528102186	0.210422511038656	0.213914350682598	0.219032427362065	0.253137304812624	0.248603938772461	0.272039081881611	0.294966025570058	0.277460370437903
1236.932	0.170859095451223	0.218246296696634	0.237435221820122	0.246640570328244	0.259606614964688	0.257762442873872	0.289549491708389	0.301116641057568	0.270215534561991
1237.45	0.174628018612815	0.195725833811216	0.205429079775853	0.220463878396121	0.250033108946084	0.253605285411049	0.269951720781158	0.291468775485014	0.273961742734693
1237.967	0.183416539181375	0.207582622264052	0.212630644220312	0.23035724547093	0.223070908925378	0.259469446030275	0.275170922731748	0.286476625911626	0.271602036554683
1238.485	0.188855132064288	0.198571199820537	0.191696969132582	0.221859583119637	0.240595166485883	0.246325206289229	0.275584975859938	0.280720550612909	0.277937627456521
1239.002	0.195386145778631	0.191929025465844	0.202175216690889	0.221759998653654	0.233488284682794	0.247780531779883	0.269706226062208	0.289690478261715	0.258249921537595
1239.519	0.180662505745655	0.198455276273523	0.228184501504883	0.217988894164062	0.236681095433759	0.239184658680495	0.278847442873174	0.287956196005666	0.266019697095463
1240.037	0.16260553479835	0.208456470062575	0.202603236037626	0.222580905560223	0.235703554032483	0.260323762692347	0.273005117356213	0.299759409957133	0.26581615793964
1240.554	0.172450313054614	0.182671109446482	0.190351035879644	0.218706440895077	0.226699793077597	0.233684443783743	0.253504104597566	0.267690098918822	0.270545292072153
1241.071	0.143419160601595	0.19434248614618	0.216442268734482	0.239122729690861	0.232074857576974	0.250969814375171	0.273931859434366	0.284597234668075	0.269250162758313
1241.589	0.200479202485001	0.183339906214794	0.198128382585575	0.209126847881059	0.229769513741011	0.240741177468689	0.259745597266555	0.276022042278968	0.267125984459084
1242.106	0.177299401701112	0.173403268621761	0.188332866851778	0.193685653177341	0.215319094800366	0.233274234937281	0.244345123673543	0.267914904771658	0.266523525789892
1242.623	0.164304140028979	0.185833844411055	0.195236773059113	0.211762633792286	0.220815768238519	0.237138102896898	0.254870069261862	0.267599628402569	0.246947178900663
1243.141	0.161873409967984	0.194864726831613	0.194608979567809	0.215238238616365	0.215727327136164	0.224691019552908	0.25934890312724	0.269631262880045	0.243463879878386
1243.658	0.16143838733014	0.194599303027879	0.196120268851765	0.205642800644798	0.224827130953899	0.216521210615854	0.245966964822706	0.253398276216924	0.26040129880372
1244.175	0.160280207007331	0.153684381067991	0.168355701169636	0.194837378006547	0.21059391315242	0.215018491138031	0.244527813649662	0.259480998350832	0.239773094724718
1244.692	0.14543280277678	0.181503713345724	0.179259182695411	0.195521991844569	0.207400133041658	0.223182945134566	0.244860535866279	0.261177629660876	0.253688127423775
1245.21	0.168726174843032	0.180948686219417	0.179450654708695	0.195171265803236	0.231673779463044	0.241914334283282	0.262179935020357	0.267863849366846	0.252124475838062
1245.727	0.149448524969114	0.165344356973189	0.178540959288191	0.185442042755497	0.207518902805266	0.228718575375409	0.22785819353927	0.251298212579459	0.238805565893535
1246.244	0.160894856464433	0.190177442531734	0.19377658369508	0.215151273634087	0.225727404516782	0.25197185979527	0.247783964411119	0.268824903754704	0.243464439661052
1246.761	0.145749809153416	0.174965022070354	0.187994640231008	0.204662845877899	0.23228881513444	0.216864881052454	0.257234518126657	0.260126823677986	0.234551699139284
1247.278	0.136211814002865	0.160875752063746	0.165362124149246	0.185617276084844	0.201879898635085	0.216268693267601	0.234910601820815	0.237614738935117	0.235041514207728
1247.795	0.170142572458115	0.148309901820567	0.151788322241475	0.177016552435043	0.203035405986295	0.204605770564626	0.216447598407744	0.230206235241879	0.228406248899737
1248.312	0.158836297792299	0.184333447867709	0.173134855535934	0.199568119000387	0.208696745077159	0.205120178110886	0.228711185692077	0.230123098656873	0.235649317136937
1248.829	0.112618299016574	0.147301044537651	0.160260373301725	0.182880752345401	0.205640931688746	0.211807262460257	0.230728082981134	0.243615852260749	0.217105928881613
1249.347	0.143596993896257	0.172389494232748	0.171385544669317	0.17788690358271	0.197720654097872	0.200088138079327	0.222809428405317	0.24623026577753	0.219435845714914
1249.864	0.154933387653486	0.169858130443788	0.160611549049116	0.179887393960127	0.203290835266109	0.198889272570295	0.221830113763033	0.233709420252797	0.230922344322622
1250.381	0.136313964890709	0.145785670217302	0.160085859552603	0.174549200456043	0.197317811493846	0.214575052538521	0.236788278455721	0.239462285292588	0.227966908660845
1250.898	0.146706550966709	0.146164200757073	0.134913495393997	0.162932122942889	0.176594150579431	0.186820063054287	0.215636470615072	0.219719668716733	0.230790795449988
1251.415	0.138014328787029	0.159024153134042	0.1578014204734	0.178692571555903	0.179653808735668	0.191359964489904	0.222243374910807	0.229908893017207	0.220714073687936
1251.932	0.15392444151269	0.156336251010733	0.170443480188748	0.166451859067486	0.186978757569441	0.200879778716825	0.237025194718324	0.220328488733568	0.228061839922475
1252.448	0.13852120296682	0.152911341347924	0.166195815373922	0.173403575999514	0.194257861322656	0.194853014886322	0.216300208841007	0.238355597127051	0.20670435999854
1252.965	0.125045888599627	0.144425023856039	0.148057301386426	0.177567511426407	0.181255828813564	0.199372413378098	0.209033912743796	0.233209824136384	0.219383363148338
1253.482	0.158478707725836	0.141937872837378	0.141340714452768	0.157633916109561	0.163538719795705	0.179503552778842	0.196860592842698	0.215434003937414	0.194885922997809
1253.999	0.146167131241334	0.153785555625744	0.164440665759508	0.178646155214298	0.180428760205964	0.200859639475691	0.202999014418889	0.229421836316377	0.208086407770452
1254.516	0.135181462600971	0.164257921978048	0.152822352408769	0.164175314746003	0.192070201658388	0.204384278299053	0.210679578424747	0.219373459609282	0.196395535645788
1255.033	0.118365253868615	0.149506921676985	0.153835988311002	0.158401525317287	0.160314652690026	0.183694466271626	0.206637979010955	0.214247531666364	0.203627592326096
1255.55	0.101982640282205	0.136122371209738	0.156642869648297	0.165730930495447	0.176643593202721	0.194453911493285	0.201884279106415	0.236855821888622	0.206954685287849
1256.067	0.107981038550229	0.128059440264454	0.166862154559039	0.167386606829261	0.172782462159111	0.179822029391061	0.212968643574477	0.205234612308289	0.209455157651601
1256.583	0.126908874787067	0.121686340677072	0.146430627650802	0.171955346020242	0.161115842829951	0.184197823975003	0.20192491926494	0.218727408397083	0.19387703034683
1257.1	0.135181602844768	0.137787872159685	0.161172150537856	0.15665214732157	0.162358366744131	0.189701482886436	0.204049257614348	0.223007969170722	0.203623963561783
1257.617	0.111471100039982	0.140112001451806	0.129768356230327	0.155852921564903	0.158416714586748	0.173980324934016	0.192734140780215	0.211681159209126	0.195834843390786
1258.134	0.141040913910931	0.140124898187214	0.153123840586499	0.1571860766279	0.155360922238682	0.189632861637259	0.194717569698616	0.204116191854067	0.195093749537378
1258.65	0.115379253273716	0.128421123530183	0.120407277412671	0.144114674982262	0.141304048188708	0.172334170009917	0.191232036746365	0.188440333006824	0.172889703196237
1259.167	0.120096936358549	0.132618949929341	0.124826174754408	0.138569041949567	0.154234403358742	0.167814564086742	0.177154394760596	0.192424779760649	0.184980386431045
1259.684	0.12359996701759	0.147446498350705	0.136091232364083	0.157572397211001	0.176898055116577	0.179897151392681	0.197682321175798	0.203757592070946	0.182755762485717
1260.201	0.124698277113553	0.143043282425301	0.143732689028101	0.137652906555721	0.164172233181072	0.174248449253705	0.19000718000517	0.20518614360682	0.183143726163673
1260.717	0.133767089399699	0.115993756697704	0.107245422849676	0.141591825908199	0.145106318913724	0.159857749095559	0.169311201000256	0.180981970675063	0.16952945610023
1261.234	0.0987174544683281	0.131860502156065	0.151703080029374	0.1510632909511	0.148496541606772	0.176902259516299	0.198367531951316	0.203872968266877	0.177801437607187
1261.75	0.121641242884009	0.135051610199437	0.137018880678825	0.156061517048937	0.155789259707915	0.17810952535444	0.187908757887917	0.21688781303193	0.183301868094459
1262.267	0.122908182735156	0.128712061848136	0.127257940108272	0.155248582296295	0.159095509284405	0.164731349683574	0.181550650228443	0.192789615855846	0.173069435248803
1262.784	0.12477183752944	0.115723878567229	0.120560455915617	0.148893164429739	0.161845271550535	0.159324554661324	0.179664500257292	0.191288790372867	0.192612375397715
1263.3	0.109919260529076	0.0901052863183568	0.11776563360171	0.133321407686772	0.134567586320648	0.160181723424673	0.166239507366478	0.18860474181434	0.186239064431879
1263.817	0.122644992914083	0.123171286795615	0.151928875241718	0.13903508116642	0.147902673437232	0.167195150829128	0.201614510228781	0.191594707193751	0.172156770368866
1264.333	0.102027441383718	0.115864305659977	0.129084646549285	0.146043142030168	0.152569216318083	0.15666652725224	0.183583522791681	0.189193651656584	0.184096475122215
1264.85	0.113693687090783	0.130817978774527	0.131520176915342	0.157826369753687	0.154619659484728	0.17003894959531	0.172441386628483	0.1854645579878	0.183625955106798
1265.366	0.116128016034101	0.122925034215653	0.133283228853077	0.138491391931711	0.149132818461481	0.17317324567514	0.172255463711663	0.164760581857943	0.17412396264756
1265.883	0.113873086976698	0.125508767537825	0.117169433793891	0.150396097548927	0.157601615770828	0.168840128644929	0.183147423846926	0.169576652240232	0.160477443617586
1266.399	0.119282108050494	0.126959979101291	0.131807107523359	0.127286111295598	0.144752254200768	0.179671440988601	0.164379768114995	0.174091823609714	0.190837639246972
1266.916	0.0955543425314635	0.138276306029992	0.134336148801273	0.14471432719026	0.154009632585075	0.173307899168221	0.181551240018624	0.187376448449694	0.162628866717261
1267.432	0.108451511234752	0.135350152312446	0.127384207303802	0.132371290396118	0.138899078619719	0.164138567969503	0.1821520505711	0.190465534126377	0.164955031258602
1267.949	0.0962230128316814	0.105124197563519	0.124240178834964	0.134528718527484	0.11466474361946	0.154698783981326	0.165705710406993	0.168925496904006	0.154357086490401
1268.465	0.103098790363161	0.114233698352619	0.126126480145895	0.125303988692518	0.135333414213875	0.13226127864591	0.16762904412691	0.178235798494205	0.164270395968154
1268.981	0.0852062202943265	0.116070099447619	0.126768235405712	0.114548521602814	0.150980767238842	0.145552209252573	0.162423146129362	0.175635276153421	0.155537410524056
1269.498	0.0841474560293038	0.12379012204258	0.117112727679422	0.136880961114648	0.141417294670119	0.166705725161144	0.177155665486929	0.169607775096374	0.163366487930832
1270.014	0.099712178917503	0.110231367283311	0.0981818013383116	0.117332373262681	0.124050120674173	0.126068148525162	0.143049466674655	0.16269167680163	0.141886461299702
1270.53	0.10619538986712	0.0918640877032143	0.11210827716611	0.12773558352429	0.131122878629422	0.129121832656898	0.15058931073854	0.15875584190662	0.148122517544428
1271.047	0.103297174661054	0.107015548505003	0.134978008282159	0.123304727792429	0.131441325296678	0.159379434531374	0.170525569402886	0.183824371200657	0.173046540724202
1271.563	0.0911223781164066	0.10685047558246	0.115336952374356	0.129442648999271	0.140971286791671	0.143760937538778	0.15952551306874	0.171689988178189	0.145844861046861
1272.079	0.0978774137543731	0.0841802273378495	0.104074591888435	0.107554566017921	0.117616356937413	0.122758653085367	0.139620287742206	0.153142829402741	0.152638551396633
1272.595	0.0808689158359489	0.107449686526611	0.112719793064486	0.132760248597382	0.141254807213915	0.139384453800731	0.155635703481582	0.18285618275113	0.156762824050281
1273.112	0.0827739181687136	0.0993522711047712	0.102345804903615	0.11354746402672	0.116104394159658	0.138936186431106	0.152148984115118	0.145958114450799	0.156023472971013
1273.628	0.104638540935547	0.115939745550697	0.105114019529566	0.111835148047906	0.129670407274078	0.143990776420696	0.157080039250444	0.151418073576195	0.130496374911353
1274.144	0.0991215200994322	0.0944733701634547	0.100416109403117	0.101049038581382	0.116213817907848	0.129469639581945	0.168652953357923	0.165545338305627	0.162670671996649
1274.66	0.1027806741778	0.111357129937681	0.109155995438865	0.109239870609653	0.13480389976588	0.140119619124775	0.166797105277445	0.173558802587189	0.164593633762191
1275.176	0.0909833596081281	0.107901148768603	0.116270146404038	0.114134543836599	0.127583945338963	0.130567424612299	0.156643178026201	0.166949012516999	0.148005964639883
1275.692	0.0935720167745093	0.0852352880258359	0.115693346931777	0.107032378107843	0.104844024140113	0.126633644999748	0.134480359262273	0.149633587723851	0.155970889767551
1276.209	0.101046265361949	0.103767648396672	0.102224979813968	0.106372791383228	0.119538243137263	0.134243631360435	0.147672847480833	0.156196510514474	0.139427126311091
1276.725	0.098038938142294	0.106951176503116	0.0987938888370187	0.108940491145009	0.119794539234868	0.125241193744925	0.139993943731974	0.148852082736512	0.144765280626698
1277.241	0.0777298076191271	0.113241024980306	0.10248058303832	0.107200022453012	0.132912884869563	0.140102111612332	0.151153878978319	0.167133663410257	0.11951545352898
1277.757	0.0671221519794908	0.0784739762067348	0.0969770452261009	0.0947269452273434	0.103609258229083	0.134078668968562	0.136759869958907	0.150648253839817	0.150321280427765
1278.273	0.0802275474411348	0.0890722522015705	0.10529229466093	0.121694493850839	0.114619273554698	0.147002771880798	0.158791479829542	0.164071816075976	0.156024805538944
1278.789	0.0904693566808343	0.0901261048358724	0.109904929357399	0.124017556361113	0.114052966080063	0.129082475206809	0.159193462767044	0.157530646881156	0.149195066199809
1279.305	0.0965759296119499	0.0960742140580841	0.0896906366321085	0.10892698506477	0.122172353328332	0.129252073257246	0.139732203237244	0.147016820105156	0.139541208509238
1279.821	0.0772836821423634	0.0758003386843931	0.0850222296960418	0.0783414879713865	0.0945531889077628	0.108888571247369	0.121042751653451	0.117855188311426	0.124921750958683
1280.337	0.0886758541716354	0.100643824512211	0.0982764675539655	0.109888571245867	0.10664972984455	0.121462550423756	0.145719960135851	0.146465040677858	0.135010946785727
1280.853	0.0787794762074509	0.104286923719328	0.109987841904788	0.113101258487871	0.116567497446634	0.133407559698306	0.140651113256287	0.151325440141552	0.134337462240018
1281.369	0.0697446529637396	0.0912982740455549	0.0890321845053594	0.108413428700302	0.114737795189665	0.118237901474237	0.144154384706723	0.147251256077476	0.130046157900238
1281.885	0.0842464939536718	0.0637134837338524	0.0754122572187777	0.0843394317445786	0.102439563294171	0.113770205595209	0.127238829346315	0.134931718292914	0.133578708243549
1282.401	0.0598148506490991	0.0731547950216211	0.0704794913909848	0.0987159332447681	0.0927809276839692	0.105827001333793	0.138933405572652	0.138814075878199	0.114927441118237
1282.916	0.0516338463438799	0.0876366532557633	0.102001499946807	0.108113445050024	0.107868799845867	0.104325798081018	0.141527992304368	0.148659159706351	0.13442077529251
1283.432	0.0718262142515378	0.0729559673181834	0.0839096277169368	0.0849758514900213	0.0985632422576852	0.106998443395734	0.121589781853772	0.139372176292086	0.125627916185066
1283.948	0.0857191478964766	0.075913118379251	0.100708762951062	0.103370407478278	0.107700422877804	0.121285628498647	0.136421703467059	0.135840931381849	0.135222674567833
1284.464	0.0820806896104718	0.0926945478027242	0.0789160491043589	0.0859144123285064	0.1100042041709	0.122908398184019	0.135573909488537	0.132673570281647	0.12670743149222
1284.98	0.0764122360455848	0.0920106398003183	0.0832459195139575	0.0932815243345832	0.102276869107661	0.116902543672333	0.141253858143726	0.136993052267307	0.131381937553513
1285.496	0.0750013502303085	0.0824390390775443	0.0851488276650353	0.0944682926214538	0.105789169037269	0.111084285764244	0.144464720267522	0.137743193960285	0.120128421707603
1286.011	0.0674006678061049	0.0777811754785188	0.0806218588926648	0.0863148231643929	0.105945412572161	0.118192861266644	0.131615494569217	0.137488336998477	0.132296458978027
1286.527	0.0685529143426568	0.0779474864209412	0.0825431751967631	0.0805606172192906	0.0942243757171901	0.116820303701489	0.138562560107289	0.137041990327978	0.119923408904675
1287.043	0.0687287059571735	0.101123016890089	0.103950445080553	0.105408873369417	0.110623286677717	0.131133531237373	0.130279151620041	0.139302994545134	0.138560701995507
1287.559	0.0803463893442269	0.0652781572049783	0.0867445623668356	0.107028549084204	0.134782853455162	0.0583170893875024	0.0142459930450945	0.152214645226094	0.135215175910816
1288.074	0.0904953068431012	0.101137360515778	0.0799328838927338	0.102540604823253	0.107935310152369	0.109657515394189	0.133634317938641	0.127091656380671	0.123288325880846
1288.59	0.0681418989240461	0.0880892666275982	0.0953069040301467	0.0916685123327217	0.105553695929218	0.110350899097397	0.122945636767385	0.124814867155952	0.101922645632753
1289.106	0.0481495601398711	0.07694686165516	0.083008393267296	0.093611615746171	0.107058644253621	0.107816932578788	0.12840676727055	0.121035293402116	0.127863564677595
1289.621	0.0481498429130633	0.070713607135287	0.0763811025491584	0.0866432954392764	0.10372726913764	0.112982083081199	0.122692364241292	0.131593049536003	0.122933076168019
1290.137	0.0843308693794935	0.0723188966976465	0.0855882631474809	0.0925124176396866	0.0892950863783057	0.111986080750854	0.120009366851337	0.125028103663472	0.127345229887892
1290.652	0.0694580131041669	0.0584207788097949	0.0785362391909841	0.088169247366816	0.0895974082926353	0.0934700645692561	0.115573959669079	0.126397975172872	0.124523641975107
1291.168	0.0815875946235451	0.0691599564972028	0.0799120173393421	0.0986397180074582	0.105501038515111	0.115262670860638	0.13091441822571	0.127646882058407	0.12756613132105
1291.684	0.0717414280501531	0.078699435317666	0.093062394860198	0.100919090752896	0.10547881577534	0.113673092930074	0.129448525461817	0.127062021994882	0.122627810995524
1292.199	0.0738317864140116	0.0730771327171884	0.0970025572325545	0.0942725692721742	0.0860830568708205	0.10228547371616	0.127235170906838	0.135416707644008	0.124483203397192
1292.715	0.0617865183296172	0.0923507684873968	0.0932635843883046	0.084564504281941	0.105092273390342	0.10986850583224	0.140230067779807	0.121942105973291	0.107159813421422
1293.23	0.0486732892574523	0.0591915919998327	0.0616346504112946	0.0793281276292466	0.0804226968374939	0.0967521936795454	0.11121634379912	0.115842896649689	0.115347798974966
1293.746	0.0775187252615302	0.080766604595759	0.0874204400388243	0.103916283202709	0.103374804945391	0.110221203847027	0.127597765667238	0.131785633795333	0.117386801271179
1294.261	0.0664603437745203	0.0699841206266664	0.08180039214097	0.0702117937905041	0.0926540282264766	0.10573121752341	0.117614517158452	0.131765359615441	0.106564812467158
1294.777	0.0569109655527235	0.0644378315013853	0.0747889249969882	0.0690595280962258	0.0755271310735931	0.0923964482362025	0.103594518930483	0.10652767066253	0.117246642046733
1295.292	0.0602456971363867	0.0724912635697826	0.0845932964893805	0.0854723198426662	0.0990557842882506	0.0981619115236284	0.114325280365374	0.104378859360899	0.0926139036790046
1295.808	0.0622837765930988	0.0655188090855855	0.0703673457728541	0.0766963488326107	0.101912116609643	0.10098056798572	0.119854427790906	0.120800827617583	0.115887933044025
1296.323	0.0579065192030759	0.0725205671278745	0.0655863063941299	0.0719263677967974	0.0737116736568869	0.0934803616863676	0.118946354516442	0.113501144591545	0.125514851555809
1296.838	0.0671817644353648	0.0673187826693425	0.0698889058461526	0.0721285448026737	0.0900033910593579	0.0822112322596213	0.108247234765434	0.104168232088149	0.0985528461253047
1297.354	0.0528786533286225	0.0563362214229853	0.0678449757054271	0.073520071262903	0.0907689734875243	0.0971766742629561	0.103716804533416	0.109699083368019	0.123623773316294
1297.869	0.0625124752243444	0.0779801572906579	0.0641064284969301	0.0826609060054542	0.0987765008945509	0.0901978580620249	0.113246012043013	0.107254656152124	0.106959580140067
1298.384	0.0573882217053926	0.0663722793918604	0.0741428324019037	0.0725210749660176	0.0772264481030915	0.0784716764166166	0.101690506761747	0.0890975891215414	0.107040780607758
1298.9	0.0645985807357172	0.0596028629007774	0.0730990972503224	0.0731453852250709	0.0724999227484216	0.0798573268859697	0.116544147223462	0.101609822610106	0.105767282358478
1299.415	0.0584129651886635	0.0695871431603389	0.0950685056108068	0.0899037478572851	0.0994402405160137	0.116917507524311	0.13019530462078	0.115150710734605	0.106751083692717
1299.93	0.0965657026604714	0.0751216863859602	0.0886142342938395	0.0878871557268912	0.0928229677481432	0.106273187065186	0.122257506137508	0.118993930303167	0.114358005115148
1300.446	0.0644145533023028	0.0651636165726799	0.0730006440910872	0.0799844077664955	0.0859266953988943	0.102463938400781	0.123079630978901	0.111245495308206	0.112067170595155
1300.961	0.0398908944356994	0.0544762908611508	0.0600541357734425	0.0776886354865405	0.0863841138162737	0.0946541629989978	0.112777713479256	0.108668718162459	0.0927469830114773
1301.476	0.0555980923933537	0.0674883540579977	0.0799464324925585	0.0790464549124168	0.0864894716797444	0.090264964158709	0.111737324362786	0.112250384871765	0.101462713512862
1301.991	0.0687857333256181	0.0700049465579908	0.0777760918281135	0.0724208037840608	0.0787605151070394	0.103171822704681	0.105112034558062	0.0866949848466564	0.105932514678112
1302.506	0.0565567552548739	0.0598782301722597	0.0622279313210055	0.0707103639647173	0.0720332331742361	0.0946156809306363	0.111295981208908	0.109996375294842	0.110536511421027
1303.022	0.0547210441665818	0.0775377769022306	0.0778283830903093	0.0802221454005897	0.0964430720345738	0.0991050633119066	0.110625725694616	0.11118537665072	0.0920777664134651
1303.537	0.0623413990091047	0.0609145247834145	0.0659020666850435	0.07025103919316	0.0848577063156786	0.0901352474732922	0.102970226331661	0.103099018857612	0.10781793412544
1304.052	0.0596352514012328	0.0676838112565606	0.0669995975865078	0.0621597032471653	0.0728958696590157	0.0928675857479725	0.119670498279428	0.104265514342692	0.0950095738237344
1304.567	0.0515000910574735	0.0706259812640854	0.0943435724889962	0.0693264819062093	0.0895459732621276	0.0947389452719339	0.115911348481909	0.111808460439057	0.12198813720235
1305.082	0.06146716728798	0.049017476486101	0.0490291584395057	0.0637202754457046	0.0643561026256605	0.0792616737963823	0.0989503931456933	0.0874424424894195	0.097874044964041
1305.597	0.041097709193102	0.0833817906626462	0.0677114866388278	0.0811221055440813	0.094969417356345	0.10136824718808	0.101453634243325	0.109376815090503	0.0921966145656318
1306.112	0.0551905931083382	0.0658552514383029	0.0768494372420521	0.0871745533002733	0.0678867926608575	0.0999554615144545	0.114898490149082	0.0947059919871499	0.10067534033904
1306.627	0.0587080692913369	0.0585897617476213	0.06756664763463	0.0770015340510636	0.070772689584698	0.078021291742996	0.0983295354457879	0.0906769276514612	0.0923281277068525
1307.142	0.0627735523339528	0.0702220224464876	0.0710650962425843	0.0764856739178086	0.0696554403130138	0.0924460145341749	0.121981200562019	0.113959995889599	0.0899016159355165
1307.657	0.0421757763238532	0.0751031642988834	0.0755062992718744	0.0661615183429123	0.0701846435421663	0.0775076788007367	0.114756305080948	0.103698365680316	0.102549425613939
1308.172	0.0661308190272161	0.0675968280627944	0.0642223185842215	0.0775356799253319	0.075765817140692	0.100195427613909	0.106749712451686	0.0939534983630478	0.0894635813930391
1308.687	0.0526111299875152	0.0756691275272287	0.0733793872548505	0.0781126092717723	0.0869291765938355	0.0923835809245166	0.116517374366602	0.11704082482413	0.084856281036905
1309.202	0.0414390671448421	0.0571925522660843	0.0399038213519294	0.0464981843491151	0.0736567105369944	0.0697324050943223	0.0923625765735099	0.0791168032179719	0.108968323447413
1309.717	0.0545931017108132	0.0482293548995579	0.0647917744643002	0.0616141523099002	0.0653725481609108	0.0882214268206	0.105433140105103	0.104630809524154	0.104403714341011
1310.232	0.0407078227881236	0.0579390465736777	0.0706008111022098	0.0644311036251206	0.0888060485503656	0.0935124711490709	0.088643482638943	0.100186824262538	0.0967516162531768
1310.747	0.0506713744068763	0.0683805129735964	0.057117335709986	0.062836267567279	0.0801064164515874	0.0899712967401423	0.10268096233212	0.0956510165465366	0.0905452947369002
1311.262	0.067781990057495	0.0662189123893913	0.0721222221672254	0.0604201969552585	0.0702615994102767	0.0904347882458051	0.0955525239594455	0.0874555349529022	0.093411299539574
1311.777	0.0535041762153549	0.0627699717383569	0.0687414503322899	0.0567969911044184	0.0665635791750001	0.080471583656298	0.0984456496990541	0.100598368911501	0.094060674642174
1312.292	0.0501762539384568	0.0374894093036592	0.053080988978832	0.0543606064129151	0.0699856180573575	0.0744555980534307	0.107464127461503	0.0901236687613291	0.073358638326558
1312.807	0.0423081876411485	0.091583364138589	0.0659885264816337	0.0774853391639466	0.08314537171763	0.0839997790703106	0.106211285102071	0.0975224323583303	0.0786078732053141
1313.321	0.0618203808620438	0.0599069578009327	0.071232682120404	0.065499863080706	0.0684592770273403	0.0846025607080272	0.107439179249494	0.106621583007762	0.0956308523968824
1313.836	0.0454993142063669	0.0511058364613476	0.0331643714322126	0.0481367506567301	0.0644385853142633	0.0669962247049916	0.0795133958523959	0.0963879997624376	0.0962572731931681
1314.351	0.027459849048061	0.0417424065135726	0.0407674273156036	0.0438991106155813	0.0503516401357014	0.0717088729333321	0.0845236605426081	0.0823366360778566	0.103671823849385
1314.866	0.0674085887281492	0.0411887163602512	0.0514664745039037	0.0703195015648103	0.0693388643770548	0.0813185438742403	0.0834025004928178	0.0949544926728654	0.0952111899971203
1315.38	0.0211679391198752	0.0726757798205259	0.0537885281021411	0.0616131562475738	0.0750285348170223	0.0823849041444692	0.100449294045688	0.0996848897951156	0.0855643707312391
1315.895	0.0469862834308148	0.0263880165979043	0.051672754081057	0.036568212816585	0.0587809850808517	0.07991220826958	0.0867892487706884	0.0850973128613895	0.0800622012742581
1316.41	0.00826006169411555	0.0422407729644957	0.069009705135585	0.0714846151417587	0.0847317651831046	0.0852486583326276	0.0884680667675741	0.0920259144065381	0.0940950294891647
1316.925	0.0713005183575862	0.0442753638232225	0.0723336621888877	0.0693641936234491	0.0600267881730956	0.0770451920383466	0.0899033557306136	0.110089193867466	0.0819049903511312
1317.439	0.0641956647098974	0.0575395103421594	0.0562147762323686	0.0558337032521373	0.0685997881778287	0.0646739924273839	0.0875203994739103	0.078276171608908	0.090709771497454
1317.954	0.0336587660668927	0.0513743749548585	0.0534947875781145	0.0590573821645129	0.0669641034259686	0.0526898731667727	0.0792437069083689	0.072307196931733	0.0879164104953729
1318.468	0.0235223506761393	0.0567276392428194	0.0599769998780979	0.0655301622910817	0.0771429098566491	0.0905561007874425	0.100441819727224	0.0914622960621047	0.0730790143911586
1318.983	0.0202375931880159	0.0548686852428319	0.0618423753443723	0.0635616772912552	0.081290148491876	0.083080851990813	0.106439663721987	0.105093482408607	0.0902511288947102
1319.498	0.049780233504154	0.0567246113291933	0.0452059898071047	0.0460595626361289	0.0721192413492118	0.0795501008516008	0.0999855577656174	0.0770515690762241	0.0696153163521833
1320.012	0.0487384396971544	0.0291233161168359	0.0360402247538829	0.0565198619215285	0.0443500448904019	0.072805812133809	0.0869553002899608	0.0700117751572313	0.0861446655369113
1320.527	0.0263308601364018	0.0596116727874477	0.0392829324246605	0.0529215040891556	0.0616340431047836	0.0496747031660547	0.0781480302283792	0.078115315983037	0.0720467426518224
1321.041	0.0390526611781001	0.0672633426386363	0.0537310181519893	0.0375523756219072	0.0525772039166319	0.0635628509739234	0.0727908230420374	0.080571922081666	0.0775374165179656
1321.556	0.0734864472246692	0.0355870426639335	0.0445181351575393	0.0492852957791973	0.0570312572921605	0.0735440515523821	0.0844823129860842	0.0986681551816821	0.0870451495630952
1322.07	0.0202652273000458	0.0353926810028991	0.0524769482232801	0.0314205897073149	0.0484324464950034	0.0717082200570156	0.0868563450393766	0.0528294271365619	0.0703227621045186
1322.585	0.0209688341184812	0.0502648198643261	0.0355289380217368	0.0293241067677349	0.0420710262478715	0.0574435531574069	0.0747966878771009	0.0638701711145678	0.09534640525324
1323.099	0.0280207301310848	0.0395943953848067	0.0462044702101301	0.0345230572124462	0.0603099524369953	0.0583290435159027	0.0793573313914587	0.0674220045214999	0.119082340982891
1323.614	0.0356592516669372	0.0421941457159963	0.0461820687876453	0.0620006593076067	0.0432495306036392	0.077595787703904	0.106323519937352	0.0641247818052627	0.0615168667870069
1324.128	0.00223376714174254	0.0385531831203232	0.0746491333850587	0.07162189288033	0.0707412003053166	0.0809113339769372	0.0795558525069487	0.0909646422904027	0.0813277426707791
1324.643	0.0162178395579865	0.0629422796808553	0.0387125550554797	0.0532487517403722	0.0580594660931261	0.0783666415770594	0.0747412095630209	0.0551842953807181	0.0781421079435541
1325.157	0.0393139509422071	0.0601687900027255	0.063615259842063	0.0624260404885018	0.0680812915863411	0.0857798932871002	0.117656468611751	0.0975913841407139	0.083084816699001
1325.671	0.0475813004975996	0.052354540324173	0.0384024795542754	0.0484707836069878	0.0451089225228424	0.0610782180694756	0.0742827526002863	0.0665255233810695	0.0820617162664835
1326.186	0.0266017263216533	0.0284221038241679	0.0455833966518909	0.0556404886845848	0.0627913350997523	0.0716601303095359	0.0841500189712741	0.0887655018746872	0.0672279979634479
1326.7	0.0197019039496167	0.0324927509761534	0.0373881660194691	0.0469587941839655	0.0397151277962378	0.049744960411386	0.090914019904183	0.0563131713021252	0.0718193660738416
1327.214	0.0177858462162387	0.0452299772872344	0.0747584961446182	0.0533190525263153	0.0651635609980535	0.0692019813415439	0.091604019744048	0.0671404099311038	0.0746180094252522
1327.729	0.037179855744989	0.0371668504572891	0.0488595021311803	0.048483397604955	0.0640462724842921	0.0568861001297927	0.0979955216542544	0.0583498741488977	0.0588392721112228
1328.243	0.031937113398668	0.0403325240276868	0.0474144612693099	0.0311645147626847	0.0489083865997979	0.0678409797080117	0.0771966007628529	0.0442896625684267	0.0720319812513154
1328.757	0.0294784339357311	0.0275014138825983	0.0556272243403194	0.0454389402396355	0.0513399246287129	0.0592024175368791	0.0832746576575749	0.0550939665641692	0.0629968974166243
1329.272	0.0156968702078385	0.0210712810938676	0.0259941068460884	0.0460980834754812	0.0343650422150932	0.062082911478509	0.0710960278547066	0.0759823051211115	0.0646878405193294
1329.786	0.0250122551633616	0.0201147362519742	0.0267228629767419	0.0254122774568056	0.0406610821040167	0.0451276798976634	0.0693410700756983	0.0595142873965244	0.0432529381213233
1330.3	-7.88088110274977E-4	0.041561125758349	0.0366832852702637	0.0402510054690347	0.0364603424165928	0.0591911037623648	0.0793221599779572	0.0732687856978419	0.0617867152352386
1330.814	8.11414094598825E-4	0.0155604581809108	0.0479376330778528	0.0538750712687944	0.0502761196657771	0.066778026708062	0.0697335749224447	0.0486290738209697	0.0636154903838654
1331.328	0.0159070223339315	0.03050483809162	0.0185106788970736	0.041976023308713	0.0407388274783049	0.0502041705136733	0.0535740590173924	0.0543885837275589	0.060757265138016
1331.843	0.0450735605479209	0.0204306583963859	0.0447485652937752	0.0313922466594539	0.0419767496037442	0.0419076164163602	0.0647195892623946	0.0390399914897436	0.0658984034635336
1332.357	0.00564289473516389	0.0293722586016423	0.0129887248827101	0.0459758131594553	0.0679300635912279	0.0392904997976579	0.0599172049338737	0.0452153208658725	0.079406437795402
1332.871	0.0148419946490209	0.0252999452678092	0.0154999095691157	0.0294794762723278	0.050409155971116	0.047435782761847	0.0587332450958122	0.0690565872188101	0.06685587946221
1333.385	0.00643412317646057	0.0161945362652693	0.0410359359835199	0.0239617281065154	0.0378732155962629	0.0597635162770988	0.062269558693689	0.0587059117457824	0.0657496862599881
1333.899	0.020592471872949	0.0134266365162007	0.0147464870075875	0.0245407157321899	0.0258588978134987	0.0315910106282354	0.0573967611471938	0.04113776354686	0.0662344888501788
1334.413	0.023406138788924	0.0386947121321698	0.0238416233079908	0.0316038736866569	0.0386738770417027	0.0348240555805962	0.0581153865099959	0.0384487580172507	0.0421852717348269
1334.927	0.00579451853646463	0.0404798906205241	0.0607607705666218	0.0556669100785427	0.044451929171353	0.050928847824322	0.0884453096720882	0.0502464352406844	0.0587976071207828
1335.441	0.00812666395984176	-0.0023376710277621	0	0.00760949252481239	0.0315549938887644	0.0214279217259715	0.0358643993339883	0.0324694172188163	0.0560898136162146
1335.955	0.0306625132382781	0.0309899210218822	0.0578616390023436	0.0416206390323546	0.0294396349715832	0.0622425945552649	0.0590296564935366	0.0630376576682044	0.0433146787365007
1336.469	-0.00892591965994062	0.0186733126125731	0.0181589361311297	0.0214127619997537	0.0167593911680055	0.0427915515351476	0.0559147901101056	0.0448902095773493	0.0451307811925804
1336.983	0.0267201037159686	0.00560448923098966	-0.0014948866414022	0.0262990822286028	0.0338019832195647	0.0353604546468848	0.0543055043262682	0.0359281649875341	0.0386075037434285
1337.497	0.0309570096786028	0.0304642051368623	0.0160430963308559	0.0110954800445474	0.0383626149325286	0.03580073189897	0.048567140648695	0.0287933426943606	0.0409421966560299
1338.011	0.0226267774124866	0.0618727619976105	0.0375075803945997	0.0542154716594881	0.0498481881408292	0.070977159537051	0.081753412451778	0.0534436216711662	0.0280778219039
1338.525	0.0270032947687527	0.0164767650840592	0.0292990077567193	0.0257724229004973	0.026364853649814	0.0359599696333373	0.0570192802257558	0.048411929333391	0.055380728124182
1339.039	0.0268426375686367	-0.0016086258473495	0.0247787419667345	0.0171370931989052	0.00900899824037556	0.0341821357674343	0.0441631991577493	0.0257806610311654	0.0511506399772183
1339.553	0.0311202297083911	0.0204165512449994	-0.00439845903810836	0.00557699033750421	0.0378883039671883	0.0261741747842958	0.0513594802672919	0.0270574273561839	0.0466458051015643
1340.067	0.0377007672760346	0.00642654421588146	0.0329974557944422	0.0342317908654485	0.0436049873843701	0.0421727609437331	0.0525410923894737	0.0476352274307893	0.0415435748541837
1340.58	0.0155627403756106	0.0180638428035096	0.00293280080531801	0.00906413846934134	0.0385713880328127	0.0248696616962191	0.0589782421183231	0.0346141769214513	0.0290899390518207
1341.094	0.0319677151344135	0.02742563897363	0.0112956015169388	0.0179027075080361	0.0194600508977375	0.0141156572394284	0.0410341038615838	0.0271478936057218	0.0422789052710654
1341.608	8.21919414287865E-4	0.0149738223938628	0.015450361230069	0.0146926198262555	0.0190127619571147	0.044657248503326	0.05918185743034	0.0227347711976	0.048467027075883
1342.122	0.0185183909675525	0	0.0128091288246399	0.0422749679825193	0.0417243672160954	0.0343008240394332	0.053440538338016	0.0336312306746083	0.0417394534546283
1342.636	0.0172292661785814	0.00314671430841037	0.0117505331638752	0.0230468796195873	0.0108448964357778	0.0170441223574462	0.0457358111807989	0.0201723415250881	0.0318867274475708
1343.149	0.0347592484886832	0.0552771027214412	0.0447742827203966	0.0425783905119174	0.0385218513967212	0.0724809886724723	0.0748286270376066	0.0475519389087111	0.048288077762709
1343.663	0.0116610336405179	0.00559058030656913	0.00447353013282567	0.0226887044841344	0.0137624878565726	0.0292829953498272	0.0444973868381782	0.0300791610259259	0.0407442514071923
1344.177	0.0449027471813355	0.00487414147609563	0.0280600777977434	0.033895778130481	0.0244975711425767	0.0385856399775649	0.0636275470689622	0.0423125546995785	0.0408755876475312
1344.691	0.0115990406302204	0.0150937611328619	0.0363396063214676	0.023273338255089	0.0191650521762748	0.0317752576634552	0.0558071302655365	0.0229168743184432	0.0227621017842033
1345.204	0.0323202528244784	0.013048511515609	0.0289310938057056	0.0115840878680409	0.0393493099114249	0.0292222342511457	0.0645347500654022	0.0431314378732084	0.0239372862584701
1345.718	-0.0216663416437855	0.0255689006163141	0.0544534252642284	0.0120590159083055	0.0254725195160343	0.0406158815198195	0.0477441716390577	0.0268918312660935	0.0508145520675809
1346.232	-0.00170625011491533	0.0368107825006369	0.0358922480083691	0.0239649951549639	0.0253730771091844	0.0463527409536989	0.0587867036418161	0.05375085768278	0.0440187690211672
1346.745	0.0243336667089377	0.0168957972736875	0.0368040609758039	0.0407131889522152	0.0395132137367488	0.0650331965461541	0.0675646141197348	0.0470642633764252	0.0264266361744278
1347.259	-0.0120859642821635	-0.00165551493938112	0.003091031039344	0.0183714733493782	0.00427919878621132	0.0158648114972457	0.0574815044078537	0.0185724907306301	0.0242961260135978
1347.773	0.0269106345928318	0.0185460588973434	0.0143026880293944	0.0200439218088437	0.0319587462223621	0.0215019451009778	0.0312529921042246	0.0109845363514998	0.0236677907807059
1348.286	-0.0188618690135431	-0.0254843508403603	0.00613962908526457	-0.00875777931798005	-0.00495813130972832	0.0102755981595301	0.0258882715108899	-6.5875039997162E-4	0.0264273943731139
1348.8	0.029622591752749	-0.00486918300053938	0.00378804489388959	-0.0108067965561332	-0.00489452994119853	0.0101437859777659	0.032764339492828	0.00910420216212463	0.0328940594353858
1349.313	0.0182971379398848	0.0192150509882031	0.0210580297875482	0.0237336510879582	0.0251935781065632	0.0229737355077641	0.044522978180614	0.00602511339692281	0.0572169117623459
1349.827	0.02723228005066	-0.0146877871124864	-0.0114265569743072	-0.0137637994170923	-0.0147642456206824	0.00747963699379006	0.0276732215904809	0.00784646642078278	0.0547444036985007
1350.34	-0.0260874776643853	-0.00333519065003681	-0.00934075940013645	-0.0251675221924022	0.00359202028372014	0.0138961547123087	0.0329900762647327	0.0133628680287253	0.0425371281776594
1350.854	-0.0162011779176113	-0.0310689391700951	-0.00534295030116198	-0.002903378720188	-0.0112712196594734	0.0034065659741314	0.0429123947282239	0.0137585014301258	0.0519958704466894
1351.367	-0.00175310249216714	-0.00840479546688935	0.01412342150744	-0.00746153222801626	-0.0014483224002683	0.00140075156581429	0.0223958554274337	0.012122959791592	0.0246695411710868
1351.881	0.0344297031355055	0.0107291786524843	0.0238849911480322	-0.0102577481057781	0.0170664215612738	0.0474543672535002	0.0526473822620162	0.0191791843155828	0.0103819817740012
1352.394	0.00972404865378395	0.00932388612876864	0.0134522045810168	7.52497645964936E-4	0.0153366912005475	0.0303722316119372	0.0376438064227537	0.0183390591098321	0.0349494962124965
1352.908	-0.0174211267018609	0.0233859013195817	0.0163740322895136	0	0.0172709181485632	0.0271434258402335	0.0411388817758861	0.0207475483661104	0.0379397155586984
1353.421	0.0262837863720146	0.0243331201136986	0.02758410846826	-0.00154301672736218	0.0157241495649382	0.0238977866807591	0.0547344725644587	0.0236770557100112	0.0224711927575355
1353.934	-0.0266527485099243	0.0264078034097617	0.0373773673336031	0.0181502535406175	0.0337626493969638	0.0418819185443136	0.059155564346153	0.0327658042396779	0.0369102431730245
1354.448	-0.0201541147547879	-0.0298655007594181	0.00492019596708879	-0.00311926121504617	0.00454098677588962	0.0175673436673796	0.0468124515701167	-0.0119659949651003	0.0202576683309204
1354.961	-0.0062398269694658	0.00170944188248994	-0.00797929664214679	-0.0174523153009769	-0.00294572661538342	0.0170938369862736	0.040029383764965	0.0041094585603201	0.035242035858068
1355.474	-0.00367404826489047	0.0405128256799956	0.0345322010178146	0.0281473863535394	0.0341472174540178	0.0543088235479448	0.0654258083582119	0.0303467487913187	0.0406221842518236
1355.988	-0.00448224810268721	0.0318036854552561	0.0136415875048991	-0.00915709756523968	0.0044436012335984	0.0343811923901153	0.0333152847104746	0.0234187468990085	0.0180211131167771
1356.501	-0.00551215717863442	0.0220221739624294	0.0312495698201515	0.0242427980710225	0.0121436227127403	0.0572557034373641	0.0625935262732134	0.036705617477888	0.0147746109776285
1357.014	-0.0235019835627188	0.0130008655507817	0.00242740660321841	0.00461671566816446	-0.00522741705889869	0.0325010576086127	0.0209956260453175	0.023613966099443	0.0230170275262238
1357.528	-0.0351454811811786	-0.0150759488811867	-0.0115905497869593	-0.00944752067020502	-0.0137535985192282	0.0103458872758002	0.0221985186888741	-0.00142126395157286	0.0154938867053557
1358.041	0.0100438763115924	0.00350201901416979	0.0187986477772304	-0.0108814661155087	-0.00905206903196324	0.0248051237022634	0.0353472050273795	0.0112250297703182	0.0189672703628542
1358.554	0.00187366332554825	0	0.00922453216853569	-0.00318986467716401	-0.00464377053323018	0.00973102800160292	-0.00217600164415791	-0.0122368413655702	0.0495933130494879
1359.067	0	0.0159121687549457	-0.00907799255793355	-0.0172655501645767	0.0068550003790772	0.03683247026917	0.0342629438472258	0.0219597592810766	0.0172981450608606
1359.58	0.00958093236137241	9.18665933557511E-4	0.00257287764175273	0.0122334722427641	-0.00633221572220918	0.0176071644152961	0.0348643871952877	0.00809765570416624	0.00963016001640837
1360.094	-0.0432374484026228	-0.0396155633650499	-0.0249422509787485	-0.0392590230442091	-0.0428646461904587	-0.00921260813479983	0.0148783216249131	-0.0435570444126905	0.0218907645710275
1360.607	-0.015863310691531	0	0.0275122206220076	-8.43965230903113E-4	0.00163818061975932	0.0419859057599463	0.0399166048836408	0.0319949905415166	0.019931022183884
1361.12	0.0253562648877038	0.015896835903291	-0.0130946319184318	-0.0166032319613633	-0.0169195639938491	0.00857153152409712	0.0211420145508013	0.0142371932883978	0.03006105609515
1361.633	-0.0574681505532986	-0.025651503730282	0	-0.0118080442135434	0.0090042978615141	0.0182087810071887	0.020712827838939	0.0304521574618858	-0.00796736922161649
1362.146	-0.00190642008332331	-0.00456991845767534	0.00511952847923904	-0.0202852014577167	-0.00314997089255778	0.0129476615853004	0.018450367519795	0.00659158666400674	0.00958107716891771
1362.659	-0.0401721787644476	-0.0140923242310273	0.0219266176031856	-0.00583835202829088	0.00809467600413221	0.0156576050821931	0.0318615738245762	0.00602268799364809	0.0288887450822132
1363.172	-0.0298886262507152	0.00369789086337793	0.0198500772206001	0.00902791898911387	0.015930602333741	0.0300443406181361	0.00373242138285992	0.00296321456714345	0.0122753061313805
1363.685	-0.014014069071026	-0.0143971760342957	0.0152326422838614	0.00937302144829685	-0.014885610934773	0.0111974224452803	0.0255756430399479	0.0207662859689833	0.00804918546514568
1364.198	-0.0214263408006746	0.00560307474128091	0.0252821165760971	0.0215550673023821	0.0225289680678953	0.0147853884145382	0.038456690550923	0.0239460648354424	0.0208838120569429
1364.711	-0.0167022439479045	0.00188410774407677	0.0140713572070497	-8.36327945686876E-4	-0.00811678125010728	0.0109902544217331	0.0464015128381586	7.54891872094913E-4	-0.00131671070703945
1365.224	-0.0354245279960867	-0.043146944288703	-0.028281757375486	-0.0358596240738341	-0.01581941008904	-0.00382495352008231	0.0303922329236197	-0.00956322885171581	0.00449091524121959
1365.737	-0.0149611833091027	-0.0143455030401792	0.00535693083975117	-0.0118864845001338	-0.0296643697918299	-0.0135480695009761	0.00617790287038146	0.00766361243065076	6.68358006957704E-4
1366.25	-0.00197043319231496	-0.0113360774078449	-0.0158742906656375	-0.0159344114695364	0.00651147903425566	-0.0133824136525373	0.0190698875286913	0.0121118518457327	-0.0105629730540712
1366.763	-0.0182677240596921	-0.00194621928271337	0.00181690423599734	0.0241891538481161	-0.00251530777348391	0.021083324596916	0.0337875574592398	0.0218337743309524	0.0333228768409688
1367.276	0.00495546649161962	-0.0351613953473584	-0.017743309954741	-0.0151858026727141	-0.0384831255806174	-0.00633517091304401	-7.67345487406138E-4	-0.0236066891587522	0.0152748461884691
1367.789	-0.0437003264700537	-0.0341062607471952	-0.0172846237735213	-0.0190322272373705	-0.020150480570963	0.00162405237526637	0.0306871980974227	-0.0124938145907081	-0.011577095544859
1368.302	-0.00795413544263621	-0.0104868611491613	-0.0284802027860263	-0.0211589304591475	-0.00903552975837909	0	0.0153960528954391	-0.0305577824262965	0
1368.815	-0.0398759346538295	-0.0215684426102059	-0.0100676719962701	-0.0121849853666298	-0.0160493633770303	-0.00163391730987179	0.0197907695267287	0.0039280329403513	-0.00753656456439543
1369.327	-0.0411414196852703	-0.0355997525391543	-0.0179645158382984	-0.00597921493067832	-0.0373048992674149	-0.00481061362688266	0.0100998558083309	0.00154199960022707	0.0168100844879532
1369.84	-0.0311471399970481	0.00199102518514777	0.00836429870082787	0.0212108889183052	-8.57738414488479E-4	0.015761746218724	0.0434077308896856	-0.0143591348288494	-0.0375686120195609
1370.353	-0.0254323324167718	-0.00390171920994158	-0.0182123623560333	-0.0381021574156955	-0.0100852198371348	-0.00650264401343736	0.0385938999613485	-0.0109429160281771	-0.00204504047436084
1370.866	-0.0197744519004389	-0.00199586281656738	-0.0093162462167037	0.00177186878457478	0.0137571596428959	0.0108105556209316	0.0104753998727893	0	-0.00836886515206353
1371.379	-0.0343977928033886	-0.0126108642052536	-0.0353188350320443	-0.010334360633631	-0.0100297670376195	-0.0299093649984015	0.00626639908473961	-0.00233201726842286	0.00203379597783457
1371.891	-0.0155069292966435	-0.012886285164514	0.0092538967966624	-0.0281601674979932	-0.0111028849741409	-8.26015804943742E-4	0.0104052927618804	-0.0230351685174099	-0.00900559413516628
1372.404	-0.0343473957021958	-0.00484322603846112	-0.00813855888182742	-0.0206384389859776	-0.0267068591066126	-0.0080717686512338	-0.00391076126275147	-0.0131954032257433	0.00406163242086489
1372.917	-0.0113494502332392	-0.0316578892723347	-0.00554145095884129	8.78279705047066E-4	-0.0264241955144818	-0.0140147343642241	0.00559186378501148	-0.0586641398863996	-0.0200500106590203
1373.429	-0.0192942278248238	-0.00584217940661469	0.0063630003257522	-0.0146951299337114	0.0243293070699213	0.0194732685258603	0.0385253227176768	0.0218469432672091	0.02109453544088
1373.942	-0.0506117711507881	-0.0171873554001164	-0.00377537759060931	-0.0296193105915426	-0.00348440180586765	-0.00926737619512441	-8.16369370990511E-4	-0.00162031384197249	0.00918518950316477
1374.455	-0.020679927521692	-0.0426321573339814	0.0129579755576818	-0.0114422933214257	-0.00768810784294472	-0.0256114708232188	0.0184129450315791	-0.0158894132582185	-6.9287275896913E-4
1374.967	-0.0626461439804405	-0.0223982893756339	-0.0190091383876924	-0.0289229787597707	-0.0122808466638066	-0.00169678234927582	0.0131534209555999	-0.0334491462612006	-0.0241911057494983
1375.48	-0.0190148623736662	-0.0131678197008829	-0.00189121446550923	-0.0305738623546605	-0.0375272791200619	-0.00928468503978513	-0.00163578823740038	-0.0430185134763589	-0.00849447216578539
1375.993	-0.021753747149476	-0.0615326940584153	-0.00681541372800314	-0.0435163685498969	-0.0494225000675123	-0.0260722880020737	0.00252639782816928	-0.0317575159883645	-0.00728850659150717
1376.505	-0.0472465026561733	-0.0710421208468973	-0.0317191129605434	-0.0383899006056107	-0.0337099824791959	-0.0188752833535342	-0.0108077862257868	-0.0495024949537087	-0.0187078900087551
1377.018	-0.00665625626109441	-0.0361665879355492	-0.0446870207042492	-0.046272777751974	-0.0439924309636998	-0.0372290439109714	-0.00773032399715657	-0.0392098754795996	0
1377.53	-0.0339686639322941	-0.010506706710331	-0.00588515798747025	-0.0429067194765342	-0.0262526234877167	-0.0656646818504966	-0.00339354151762109	-0.00420964646159363	-0.0220278695813041
1378.043	-0.0192877496595078	-0.051130534759105	-0.0192964022696842	-0.0473237800201364	-0.0140598872775443	-0.0326354007072639	-0.00614903667313095	-0.0470744491995457	-0.0190067174286459
1378.555	-0.0678766517122325	-0.0238639142086405	-0.0354427416352482	-0.034667487602821	-0.0429917310994512	-0.0244054451846527	0	-0.0225996314390863	-0.0348707639817571
1379.068	-0.0863417522430291	-0.00907272657502961	-0.0148223183852444	-0.0473201991366995	-0.0341998328042437	-0.0245711314572082	-9.15744675021283E-4	-0.0645230955506691	-0.0198140145198354
1379.58	-0.0399035691205265	-0.0596428698896943	-0.0178596050544206	-0.0499520754400358	-0.0281182808044906	-0.00562649432449661	0.0136301453870144	-0.0315616513317506	-0.00157288616050534
1380.093	-0.066589627712475	-0.0487576791906016	-0.0411829637929896	-0.0597754148140664	-0.0900211066175238	-0.0261192962342097	-0.0243721391666522	-0.059536420423993	-0.0186597664468231
1380.605	-0.0663398136021004	-0.024989567427758	-0.0424166450853686	-0.0473952464111125	-0.0362114474243008	-0.0388082345234134	-0.02201272791617	-0.0527926012659356	-0.0254021612471571
1381.118	-0.0198035978132261	-0.0130546922427252	0.00110793483952689	-0.0600550701294817	-0.0316988677165009	-0.0276908288857929	-0.0114995743403401	-0.0437462464172576	-0.0248816880039329
1381.63	-0.0814990309579498	-0.0338240398947151	-0.0283100798458715	-0.0362406846977111	-0.0381873199020063	-0.0398488055745368	9.41789938042901E-4	-0.05794662947813	-0.011411432038834
1382.143	-0.0758820617092491	-0.00715665983681735	-0.0311786583078275	-0.0497688783088834	-0.0205540412287971	-0.00894552030913279	-0.0279308201912464	-0.0391879000771902	-0.0575165526648435
1382.655	-0.0583983272122725	-0.0457103089064649	-0.028804357693678	-0.0273916881703094	-0.0295381656995212	-0.0333292991176723	0.0166093729225309	-0.0274716300908893	-0.0415281075899033
1383.167	-0.0620328338078103	-0.0501498615589358	-0.0566167444095733	-0.0693708403474481	-0.0743602952384564	-0.079692803853725	-0.0235433282509175	-0.0672888009883091	-0.00570537185524838
1383.68	-0.0305026534088564	-0.0472458210000266	-0.0367555072333381	-0.030958269285803	-0.0552455203238478	-0.0215598590639587	-0.0181664752580907	-0.0495776354478227	-0.0314455165817632
1384.192	-0.0806203507407083	-0.0357669091951345	-0.0258506356344009	-0.0614570682179462	-0.0367815092116108	-0.0365348464679236	-0.0214276291072721	-0.0665673433773503	-0.0395093996718477
1384.704	-0.0816417230947934	-0.0525607819775425	-0.038628331546812	-0.057582805900108	-0.0539585275284258	-0.0382077785839061	0.00180601154320606	-0.0313646910997508	-0.0523628643307004
1385.216	-0.0295864115676039	-0.039716426679028	-0.0307213564689199	-0.0292146704160066	-0.0488855190251278	-0.0340414927376203	-0.00458140508937667	-0.0345537136913589	-0.0467884617785435
1385.729	-0.0425901488150934	-0.0110371582949135	0.00412152111275837	-0.0166573941627731	-0.00855870157169448	-0.0275919565645222	8.9121777030086E-4	-0.0106132288207598	-0.035481317308043
1386.241	-0.0591303269163528	-0.0358695337612688	-0.041047612401107	-0.0564972874884147	-0.0697863012172335	-0.0327828666094435	-0.0214891105489148	-0.0649039440009063	-0.0226415785238015
1386.753	-0.0943211800616803	-0.0644382788782972	-0.0506582963267404	-0.0451629664525689	-0.0379875938659026	-0.0122466244576767	-0.0301237879964884	-0.0398594005751205	-0.0363422273209182
1387.265	-0.0753523940373233	-0.0412865737923861	-0.0235542505488678	-0.0458162697340265	-0.0494065410909777	-0.0143351279622205	0.00555628046873402	-0.0340029876499172	-0.0336620271657492
1387.778	-0.0523547953818017	-0.0669337320719041	-0.054154855394611	-0.040604906725571	-0.0432528179337601	-0.0316065198804818	-0.0189164506400936	-0.0643628545795097	-0.0233883550339027
1388.29	-0.0235579219566182	-0.0688948336440892	-0.0495558517498298	-0.0862295544232047	-0.0690912853653782	-0.0432930939837545	-0.0200634709671759	-0.0570172649205327	-0.0497258256329002
1388.802	-0.0837641543737757	-0.0550117157747394	-0.0503293744452224	-0.0537215760892236	-0.0578259962827792	-0.0330059060125133	-0.0222101637772932	-0.0625968595259368	-0.0292181971570925
1389.314	-0.10049042484906	-0.0347326374193631	-0.0240571497269287	-0.056695918365328	-0.055024870269922	-0.00653548888791685	-0.00361878370763281	-0.0386058869704881	-0.0313199235040111
1389.826	-0.0582138075303055	-0.0437789820027165	-0.0541529105097425	-0.0514970565902637	-0.0471502255358748	-0.0364812432566885	8.83755711478815E-4	-0.0368352793789569	-0.0413032341765513
1390.338	-0.0641637666902252	-0.0444335012530254	-0.0319085779695591	-0.0718133435649471	-0.061843574176616	-0.0313302485696684	-0.0220792205079601	-0.053865035570302	-0.0549388611055129
1390.85	-0.0613549510409793	-0.0463852567400314	-0.0644267478308325	-0.0421838552741947	-0.0555621530571328	-0.048080641763128	-0.0200976535322672	-0.0498617834136602	-0.0411134653732102
1391.362	-0.0632534540276526	-0.0240313134713336	-0.0245711971263776	-0.0579073831367527	-0.0335231819044359	-0.024793368397047	0.0147844360362338	-0.0238418840849437	-0.0431853661482283
1391.874	-0.0707916604524307	-0.0155786613775255	-0.0540188969443386	-0.055321124420309	-0.0498555541919859	-0.0380180581157881	-0.0242600913676315	-0.0374507399239278	-0.0497698931384472
1392.386	-0.0357369381300338	-0.0456883963431046	-0.037321082670593	-0.0405608254363179	-0.0511749432521934	-0.05330131480116	-0.0101453065618162	-0.0503405114072933	-0.0566746575368401
1392.898	-0.0448532007961512	-0.0599840176931443	-0.082412777399822	-0.0663138873256868	-0.0516825167401867	-0.0763921392854624	-0.0374688276248747	-0.078901987791506	-0.0403380119386676
1393.41	-0.0784578888870964	-0.0517200764777659	-0.0559650536361141	-0.0688733626525376	-0.0455750441960158	-0.047016650994501	-0.0227795053795917	-0.0781796253144386	-0.0640745724714184
1393.922	-0.0591771627145039	-0.0486359257681894	-0.0713496912913886	-0.100747630838399	-0.0808166823879033	-0.060792837948589	-0.0299215743842115	-0.0705229546324219	-0.0469375614153813
1394.434	-0.0769819381088695	-0.0571463144254284	-0.0844696797441705	-0.0866685860449983	-0.0861656915400656	-0.0724225514332314	-0.0413372908734497	-0.0915856079155913	-0.0648972395560093
1394.946	-0.013352479383509	-0.0721623650241011	-0.0749736105153764	-0.0785296263196062	-0.0762150543666704	-0.0397655411679027	-0.0573291456740233	-0.0858056541260998	-0.0496173466591418
1395.458	-0.0762555695626601	-0.0837313447586489	-0.0286248573957192	-0.0638646332327313	-0.067062811385347	-0.0697737456791566	-0.0295201104136452	-0.0661510539414393	-0.0659332277349261
1395.97	-0.0734056090785197	-0.0806019861398008	-0.0540502662007016	-0.0483759494852782	-0.0655345467801098	-0.068112036092423	-0.025666815711609	-0.0582205601038762	-0.053948694540342
1396.482	-0.0821053826071739	-0.064833666289481	-0.0540409313268493	-0.0318621529474719	-0.0588535506026752	-0.080074570589428	-0.0345892260486313	-0.0834956930949651	-0.0509727114621778
1396.994	-0.030699214186698	-0.0554753216168598	-0.059187778792745	-0.0422137475887881	-0.0897428130849249	-0.0424541582270423	-0.0429663214082334	-0.0743920645404623	-0.0443074145105185
1397.506	-0.0634322719084969	-0.0631612215042189	-0.0666080718385054	-0.0633413719142346	-0.0433344530050721	-0.0584806219452779	-0.033056081544816	-0.073107237528122	-0.0498621760926227
1398.018	-0.0798123748016874	-0.0498591179439818	-0.05520603773981	-0.0576454498283341	-0.0449569409195594	-0.0483114543615945	-0.0290244765194281	-0.0603946547054002	-0.0275511470725092
1398.529	-0.083546566241302	-0.134727883131808	-0.0611883205914935	-0.0872811372048907	-0.0836628388768017	-0.0930521273549002	-0.0617449755528991	-0.0797548991359603	-0.0644662981046201
1399.041	-0.0697865593536471	-0.0466013185454973	-0.0290032864643187	-0.0572833261876599	-0.0669198651703993	-0.0746790583134876	-0.0173673145112158	-0.0555354891977265	-0.0542789686381759
1399.553	-0.06329592447761	-0.0449114735857368	-0.0362615050277069	-0.0657334286674467	-0.0700710275674798	-0.0606891147901386	-0.0235230368408215	-0.0496060637805133	-0.0551383251336748
1400.065	-0.0269904732179555	-0.0941082381725731	-0.041731262040172	-0.0480392653833564	-0.0466233623476865	-0.037249909700596	-0.0341953239933051	-0.0801245479052867	-0.0501478275189686
1400.576	-0.0771686482946872	-0.0369965080918571	-0.0401089976160646	-0.0349634154875479	-0.0565548472407679	-0.031823869979012	-0.0308372460416679	-0.0812881009109183	-0.0542121998313344
1401.088	-0.0559542053719167	-0.0583169420529191	-0.0381094823133428	-0.0652328206908293	-0.0773790808399899	-0.02429789880549	-0.0546234716101678	-0.0532731779246895	-0.0301585943058542
1401.6	-0.117643856998027	-0.0569949955942223	-0.0764865098465624	-0.0674646592154497	-0.0890067293010533	-0.0821254100789585	-0.0460217671383756	-0.0875371342542007	-0.043150264600162
1402.112	-0.0607934320415195	-0.0594575036666257	-0.0467999314688357	-0.0517496443540811	-0.0743320854977481	-0.0544037071217029	-0.0527170486555287	-0.0625922132399659	-0.0627352817654747
1402.623	-0.143522164841525	-0.0748437694732175	-0.0450779565454792	-0.0535839638475747	-0.0696862137050395	-0.0714210586613075	-0.0155959025119419	-0.0686801637662782	-0.0404939211442584
1403.135	-0.0872765979576999	-0.0667054388379368	-0.0577442837152884	-0.0624492777005547	-0.0606086558432887	-0.038404854533877	-0.0195864224796089	-0.0485934317635006	-0.0432268276724025
1403.646	-0.0759987370020058	-0.0568148720214307	-0.0484276904539449	-0.0624999869483129	-0.0595936973267502	-0.0216136178038582	-0.0339085863434948	-0.087095533472527	-0.0630103212304856
1404.158	-0.0678075162386417	-0.0674251531496938	-0.0606970998551807	-0.07589149937909	-0.0736546832351524	-0.0451492354124721	-0.042777279098806	-0.0820090631576368	-0.0530101577388368
1404.67	-0.0732558295428052	-0.0825642376854664	-0.060972402603261	-0.0645461071032823	-0.0923728893319933	-0.0759893735386789	-0.0417919878823131	-0.0622109355662417	-0.0421985846863252
1405.181	-0.0859014817213145	-0.0884228360526268	-0.0814168588601838	-0.0763485509403755	-0.0949710140616053	-0.0837767761797002	-0.0371665066591158	-0.0951210567027682	-0.0795708626193067
1405.693	-0.0876999267147864	-0.0878008063104512	-0.0577232036008975	-0.0812405294664721	-0.0607327734103196	-0.0721343573930208	-0.035947543878369	-0.0881940268616871	-0.0674092337833817
1406.204	-0.127830575435974	-0.0813088859430146	-0.124622413961262	-0.113123641520699	-0.0930596291158429	-0.105172093520003	-0.0832930374554443	-0.0797418066079983	-0.0415569743681051
1406.716	-0.0399899393562217	-0.0791623837814206	-0.0646646874475711	-0.102122798627936	-0.0863240904535561	-0.0319524787742446	-0.0619237352498222	-0.0911875877615549	-0.0527294640319018
1407.227	-0.057159480830005	-0.0767301679762326	-0.0568507070218988	-0.0810938151563392	-0.061913551087319	-0.0690142041062983	-0.0206524443434269	-0.0849090266744056	-0.0578787502074657
1407.739	-0.0994046558685605	-0.0928057086651958	-0.08312690033241	-0.0946373928038823	-0.102653717073485	-0.0637494993404849	-0.0405069486271778	-0.106526546380705	-0.0315522333301485
1408.25	-0.081765830573552	-0.0882011429308036	-0.08462792694283	-0.12071620256055	-0.0865493223003689	-0.0745192625234703	-0.0494581977839023	-0.102090202705522	-0.0556467372825317
1408.762	-0.0744649853913141	-0.0576215481339593	-0.0806893928802474	-0.0633873821797153	-0.0971354380318642	-0.0782874821782227	-0.048550632747149	-0.0833132724723599	-0.0709082459004604
1409.273	-0.0850080132048102	-0.0936754151038038	-0.0442934771078832	-0.0680418824717446	-0.0639400304700104	-0.0537297404209863	-0.0255408187588882	-0.0760393707326233	-0.0688659515135163
1409.785	-0.115598265225267	-0.0224173180205244	-0.0302290683177094	-0.0508592380425356	-0.0676020397512303	-0.0529279771014143	-0.0331857512797514	-0.0698583298159347	-0.0409066239389804
1410.296	-0.0852765648412983	-0.0927509410976529	-0.0729163587311677	-0.10617730019776	-0.0935842667756432	-0.0742389061776271	-0.0896752696255378	-0.109529666590902	-0.0742008051327624
1410.807	-0.110657189798998	-0.0761448234272599	-0.0501094078675955	-0.0864382611064885	-0.0828150706859154	-0.0728136095531991	-0.0463654999241224	-0.0990272580072362	-0.0497244556072872
1411.319	-0.0756987454125524	-0.067662680310067	-0.0424940865694254	-0.0578846281119387	-0.068898214512136	-0.0656100628282924	-0.0198674930521853	-0.0621063587735249	-0.074798070181655
1411.83	-0.0432258679895506	-0.0891739428285308	-0.0703511396866072	-0.0490606352306385	-0.0952292569468896	-0.0617498069313564	-0.0466513288043858	-0.0603865031758865	-0.0798740389084402
1412.341	-0.0876181286016557	-0.119122174716797	-0.0690655200071187	-0.113545532078652	-0.0788678444123438	-0.0647835390474177	-0.0648000809332924	-0.10751320195106	-0.0613411170755815
1412.853	-0.120014777600045	-0.093339380284674	-0.0656515537459416	-0.113512299848349	-0.0826249898575009	-0.079911132974843	-0.0474926552299212	-0.105533000983222	-0.0634431932873239
1413.364	-0.0493270421685939	-0.0236485717330285	-0.0848231588864232	-0.0718233308704208	-0.0804304839160938	-0.0560078687659149	-0.0391960667627776	-0.0877693734356145	-0.0626279857976671
1413.875	-0.0663354338447058	-0.104313197900024	-0.0593793826312476	-0.107287686993327	-0.128238778259386	-0.0773841896486223	-0.0688219186918202	-0.0856275866121432	-0.0844566099495751
