# Supplementary material for: Ratiometric fluorescent sensing of pyrophosphate with sp³-functionalized single-walled carbon nanotubes
Source: Nat Commun. 2024 Jan 24;15:706. doi: 10.1038/s41467-024-45052-1 (PMC10808354; doi:10.1038/s41467-024-45052-1)
Supplement: Supplementary file 4 — Source data [file 41467_2024_45052_MOESM4_ESM.zip › Fig. 5c.txt]

Conc. PPi	(I-I0)/I0
�M
0	-1.01E-5
0.75	0.01348
8.27	0.01992
27.08	0.10837
45.88	0.22547
64.69	0.36624
83.49	0.44721
100	0.48334
140	0.56182
220	0.67767
290	0.77235
670	0.79352
1420	0.85332
2200	0.87325
4100	0.81968
