# Supplementary material for: Ratiometric fluorescent sensing of pyrophosphate with sp³-functionalized single-walled carbon nanotubes
Source: Nat Commun. 2024 Jan 24;15:706. doi: 10.1038/s41467-024-45052-1 (PMC10808354; doi:10.1038/s41467-024-45052-1)
Supplement: Supplementary file 4 — Source data [file 41467_2024_45052_MOESM4_ESM.zip › Fig. 5d.txt]

Conc. PPi	(R-R0)/R0
�M
0	-2.63E-6
0.75	0.00519
8.27	0.01864
27.08	0.05482
45.88	0.09545
64.69	0.19352
83.49	0.23548
100	0.27392
140	0.28661
220	0.34205
290	0.35715
670	0.39713
1420	0.42678
2200	0.43581
4100	0.42243
