# Supplementary material for: Ratiometric fluorescent sensing of pyrophosphate with sp³-functionalized single-walled carbon nanotubes
Source: Nat Commun. 2024 Jan 24;15:706. doi: 10.1038/s41467-024-45052-1 (PMC10808354; doi:10.1038/s41467-024-45052-1)
Supplement: Supplementary file 4 — Source data [file 41467_2024_45052_MOESM4_ESM.zip › Fig. 5e.txt]

Wavlength	PL intensity	PL intensity	PL intensity
nm	a.u.	a.u.	a.u.
	[Cu]+Lysat+PPi	[Cu]+Lysat	[Cu]
835.72308	91	61	54
836.57178	76	23	54
837.4201	96	48	45
838.26807	39	23	32
839.11566	80	38	61
839.96295	100	53	62
840.80981	74	57	31
841.65637	116	58	59
842.50256	76	44	44
843.34845	75	52	62
844.19391	87	62	66
845.03912	63	61	21
845.88391	95	59	70
846.72839	71	20	18
847.57251	102	84	103
848.41626	86	43	38
849.2597	83	68	61
850.10278	83	70	52
850.94556	85	60	74
851.78796	63	46	44
852.63	74	60	79
853.4718	97	30	48
854.31317	83	43	53
855.15424	96	53	68
855.995	88	65	55
856.83539	101	48	50
857.67548	77	59	31
858.51526	61	36	59
859.35468	107	70	54
860.19373	77	27	44
861.03253	111	61	46
861.87097	66	55	56
862.70911	88	35	44
863.54688	79	61	47
864.3844	101	49	53
865.22156	82	48	44
866.05835	109	66	51
866.8949	94	40	53
867.73114	74	39	59
868.56702	99	66	72
869.40259	99	53	28
870.23785	76	39	51
871.07281	87	44	52
871.90747	89	79	61
872.74182	78	37	46
873.57581	88	25	34
874.40955	112	33	54
875.24298	104	56	54
876.07605	79	52	52
876.90887	98	61	51
877.74139	99	75	85
878.57361	96	37	55
879.40552	123	69	72
880.23712	77	47	83
881.06842	94	74	54
881.89941	98	64	75
882.73016	97	68	65
883.56061	59	43	64
884.39075	117	52	62
885.22058	104	69	59
886.05011	107	79	57
886.87939	87	35	33
888	98	74	98
888.53705	86	45	63
889.36542	96	69	94
890.19354	106	72	71
891.02142	96	54	63
891.84894	113	61	77
892.67621	107	103	105
894	98	73	85
894.3299	113	66	79
895.15637	110	49	75
895.98254	117	98	94
896.80841	127	55	83
897.63403	90	55	70
898.45935	117	75	95
899.28442	110	70	77
900.10919	92	47	76
900.93372	105	69	57
901.758	108	85	93
902.58197	137	79	83
903.4057	113	64	88
904	96	67	71
905.05237	101	81	44
905.87531	134	98	97
906.698	157	108	107
907.52039	135	99	115
908.34259	133	86	95
909.16449	161	118	107
909.98608	142	91	93
910.8075	144	101	92
911.62866	148	119	109
912.44952	152	87	102
913.27014	151	99	99
914.09052	171	98	98
914.91064	178	102	125
915.73053	147	104	114
916.55017	166	109	121
917.36957	144	91	84
918.18872	185	132	114
919.00763	166	107	123
919.82629	180	133	137
920.64471	188	130	144
921.46289	197	134	152
922.28082	181	128	124
923.09851	191	138	140
923.91602	209	149	145
924.73322	257	176	197
925.55023	244	183	165
926.367	229	167	172
927.18353	249	163	179
927.99982	213	157	178
928.81592	225	175	171
929.63171	241	187	184
930.44733	275	158	189
931.26276	263	184	197
932.07794	270	199	177
932.89288	216	197	172
933.70758	263	162	197
934.52209	255	209	186
935.33636	268	190	198
936.15045	276	182	198
936.96429	260	209	214
937.77789	271	193	213
938.59131	284	231	223
939.40454	321	248	230
940.21753	313	204	219
941.03027	317	217	228
941.84283	352	235	272
942.65521	357	261	266
943.46735	338	246	253
944.2793	365	238	257
945.091	357	261	262
945.90253	395	264	294
946.71387	392	269	297
948	462	320	333
948.33594	441	331	355
949.14667	467	363	363
949.95715	493	334	353
950.76752	494	345	367
951.57764	548	433	435
952.38757	544	405	401
953.19733	596	426	456
954.00684	622	451	471
954.81622	666	479	501
955.62537	690	536	520
956.43433	721	539	581
957.2431	789	592	608
958.05176	833	619	636
958.86017	929	666	686
959.6684	946	646	709
960.47644	1045	758	796
961.2843	1108	792	845
962.09198	1226	879	932
962.89948	1308	923	1011
963.70679	1401	1001	1065
964.51392	1495	1080	1146
965.32092	1672	1210	1290
966.12769	1765	1242	1324
966.93433	1930	1361	1486
967.74078	2042	1446	1557
968.54706	2268	1611	1732
969.35315	2399	1673	1854
970.15906	2643	1859	2035
970.96484	2796	1973	2158
971.77045	3085	2173	2390
972.57587	3248	2270	2487
973.38116	3582	2507	2745
974.18628	3771	2656	2924
974.99121	4126	2929	3222
975.79596	4364	3077	3399
976.60059	4714	3346	3696
977.40509	4939	3522	3881
978.20935	5347	3788	4206
979.01355	5570	3993	4402
979.8175	6036	4348	4761
980.62134	6290	4519	4991
981.42505	6727	4827	5341
982.22858	6973	5026	5569
983.03198	7395	5351	5954
983.83521	7662	5532	6127
984.63831	8135	5921	6550
985.44122	8322	6084	6723
986.24402	8725	6397	7083
987.04669	8888	6518	7183
987.84918	9290	6894	7589
988.65155	9435	7011	7705
989.45374	9844	7423	8132
990.25586	9926	7439	8160
991.0578	10263	7751	8465
991.85956	10303	7785	8504
992.66125	10534	8042	8748
993.46277	10486	8000	8722
994.26416	10804	8315	8967
995.06543	10703	8261	8881
995.86658	10831	8371	9040
996.66754	10719	8379	8944
997.46844	10863	8475	9067
998.26917	10645	8359	8875
999.06982	10721	8481	8993
999.8703	10433	8266	8760
1000.6707	10474	8376	8767
1001.4709	10186	8151	8522
1002.271	10133	8126	8497
1003.071	9780	7907	8187
1003.8709	9730	7902	8141
1004.6707	9341	7614	7787
1005.4703	9250	7578	7702
1006.2698	8900	7287	7342
1007.0692	8774	7238	7274
1007.8685	8360	6914	6911
1008.6677	8263	6828	6816
1009.4667	7884	6523	6471
1010.2657	7728	6444	6297
1011.0646	7346	6107	5973
1011.8633	7231	6044	5854
1012.6619	6861	5714	5469
1013.4604	6729	5625	5356
1014.2589	6373	5347	5087
1015.0572	6272	5275	4922
1015.8554	5955	4988	4664
1016.6536	5847	4887	4573
1017.4515	5528	4614	4270
1018.2495	5450	4561	4191
1019.0473	5189	4346	3963
1019.845	5078	4204	3836
1020.6426	4893	4043	3650
1021.4401	4762	3963	3571
1022.2376	4575	3804	3415
1023.0349	4510	3711	3312
1023.8322	4303	3568	3172
1024.6294	4259	3532	3148
1025.4264	4082	3356	2968
1026.2234	4024	3317	2927
1027.0203	3832	3154	2770
1027.8171	3801	3112	2762
1028.6139	3689	2980	2623
1029.4105	3638	2962	2594
1030.207	3471	2847	2496
1031.0035	3475	2805	2479
1031.7999	3356	2704	2364
1032.5963	3308	2686	2345
1033.3926	3216	2573	2279
1034.1887	3145	2554	2239
1034.9849	3090	2472	2185
1035.7809	3045	2429	2131
1036.5769	2961	2398	2090
1037.3727	2975	2340	2028
1038.1686	2850	2287	1977
1038.9644	2793	2267	1964
1039.76	2749	2193	1906
1040.5557	2712	2152	1889
1041.3512	2632	2095	1832
1042.1466	2628	2112	1860
1042.942	2538	2006	1761
1043.7374	2571	2013	1778
1044.5327	2476	1922	1695
1045.328	2487	1941	1703
1046.1232	2410	1880	1651
1046.9183	2412	1882	1626
1047.7134	2321	1780	1561
1048.5084	2380	1825	1608
1049.3033	2317	1795	1570
1050.0983	2332	1772	1569
1050.8931	2238	1693	1491
1051.688	2268	1722	1516
1052.4827	2201	1657	1450
1053.2775	2192	1656	1476
1054.0721	2162	1627	1423
1054.8667	2180	1600	1420
1055.6613	2158	1637	1437
1056.4558	2147	1569	1398
1057.2504	2142	1579	1389
1058.0448	2130	1578	1397
1058.8392	2109	1562	1394
1059.6335	2159	1586	1416
1060.428	2118	1558	1366
1061.2223	2161	1572	1383
1062.0165	2146	1531	1367
1062.8108	2164	1563	1404
1063.605	2171	1529	1384
1064.3992	2179	1581	1410
1065.1932	2187	1548	1410
1065.9874	2234	1592	1440
1066.7815	2233	1550	1413
1067.5756	2262	1592	1446
1068.3696	2348	1630	1496
1069.1636	2368	1631	1503
1069.9575	2362	1622	1479
1070.7516	2454	1682	1539
1071.5455	2460	1675	1531
1072.3395	2503	1681	1554
1073.1333	2560	1750	1619
1073.9272	2644	1782	1688
1074.7211	2640	1739	1651
1075.515	2769	1855	1710
1076.3088	2800	1850	1770
1077.1027	2916	1914	1796
1077.8965	2994	1950	1829
1078.6903	3123	2018	1927
1079.4841	3138	2050	1930
1080.278	3291	2134	2028
1081.0717	3378	2171	2048
1081.8655	3498	2244	2160
1082.6593	3612	2297	2196
1083.453	3807	2405	2325
1084.2468	3907	2452	2357
1085.0406	4081	2578	2490
1085.8344	4220	2658	2567
1086.6282	4431	2739	2705
1087.422	4572	2828	2759
1088.2157	4788	2936	2905
1089.0095	4936	3078	2978
1089.8033	5218	3216	3157
1090.5972	5357	3286	3220
1091.391	5697	3491	3431
1092.1848	5864	3582	3520
1092.9786	6185	3756	3683
1093.7725	6394	3886	3815
1094.5664	6697	4079	4024
1095.3602	6930	4173	4126
1096.1542	7285	4393	4370
1096.948	7583	4569	4512
1097.7419	7936	4756	4705
1098.5359	8163	4902	4845
1099.3298	8609	5146	5114
1100.1239	8924	5336	5298
1100.9178	9373	5571	5543
1101.7119	9657	5781	5726
1102.506	10200	6082	6021
1103.3	10492	6267	6214
1104.0942	10973	6528	6529
1104.8883	11314	6712	6709
1105.6825	11858	7051	7025
1106.4767	12227	7251	7285
1107.271	12702	7571	7543
1108.0653	13115	7817	7767
1108.8596	13783	8182	8168
1109.6539	14089	8427	8364
1110.4482	14721	8763	8713
1111.2427	15079	9014	8940
1112.0372	15743	9364	9298
1112.8317	16086	9613	9534
1113.6262	16711	10000	9891
1114.4208	17092	10190	10140
1115.2155	17685	10593	10473
1116.0101	17969	10762	10661
1116.8048	18649	11192	11040
1117.5996	19046	11413	11296
1118.3944	19755	11845	11749
1119.1892	20048	12058	11904
1119.9841	20616	12371	12263
1120.7792	20965	12626	12446
1121.5742	21569	13025	12840
1122.3693	21755	13129	12950
1123.1644	22366	13511	13313
1123.9596	22508	13633	13440
1124.7549	23008	13949	13684
1125.5502	23303	14154	13896
1126.3455	23777	14456	14195
1127.1409	23926	14622	14278
1127.9364	24382	14890	14559
1128.7319	24494	15004	14658
1129.5276	24943	15290	14891
1130.3232	24922	15337	14911
1131.119	25338	15566	15136
1131.9149	25300	15594	15136
1132.7108	25632	15778	15346
1133.5067	25530	15782	15317
1134.3027	25957	16079	15584
1135.0989	25913	16136	15566
1135.895	26204	16285	15750
1136.6913	26053	16253	15687
1137.4877	26387	16496	15876
1138.2841	26325	16462	15841
1139.0806	26445	16552	15943
1139.8772	26405	16573	15909
1140.6738	26611	16755	16066
1141.4706	26416	16685	15968
1142.2673	26535	16785	16051
1143.0642	26660	16887	16124
1143.8612	26864	17023	16253
1144.6583	26704	16982	16206
1145.4556	26969	17141	16343
1146.2528	26778	17087	16248
1147.0502	27059	17312	16409
1147.8475	26917	17253	16391
1148.6451	26979	17337	16411
1149.4427	26933	17297	16414
1150.2405	27006	17399	16444
1151.0383	26856	17378	16431
1151.8362	27086	17533	16524
1152.6343	26978	17525	16532
1153.4324	27058	17555	16559
1154.2306	26910	17517	16483
1155.0289	26999	17583	16503
1155.8273	26706	17498	16403
1156.6259	26831	17550	16485
1157.4246	26573	17413	16347
1158.2233	26526	17414	16276
1159.0221	26341	17313	16192
1159.821	26361	17309	16182
1160.6201	26082	17220	16061
1161.4193	26018	17179	15999
1162.2186	25753	17032	15808
1163.0181	25707	16956	15825
1163.8176	25381	16862	15626
1164.6172	25223	16714	15493
1165.417	24887	16583	15315
1166.2169	24851	16507	15294
1167.0168	24414	16287	15053
1167.817	24030	16020	14798
1168.6173	23931	15980	14744
1169.4176	23827	15907	14660
1170.2181	23497	15698	14473
1171.0188	23317	15609	14341
1171.8196	22932	15363	14111
1172.6204	22749	15243	13982
1173.4214	22436	15034	13774
1174.2225	22265	14898	13626
1175.0238	21868	14657	13399
1175.8252	21671	14594	13285
1176.6268	21315	14357	13069
1177.4285	21189	14253	12985
1178.2302	20878	14045	12789
1179.0322	20740	13944	12643
1179.8344	20345	13719	12441
1180.6366	20197	13576	12308
1181.439	19805	13337	12099
1182.2415	19621	13214	11961
1183.0441	19286	13016	11727
1183.8469	19088	12894	11605
1184.6498	18704	12612	11363
1185.4529	18560	12476	11234
1186.2562	18355	12388	11088
1187.0596	18141	12236	10956
1187.8632	17862	12082	10824
1188.6669	17741	11962	10705
1189.4707	17407	11694	10424
1190.2747	17250	11674	10413
1191.0789	16989	11469	10200
1191.8832	16799	11275	10078
1192.6876	16529	11170	9922
1193.4923	16328	11007	9762
1194.297	16091	10856	9643
1195.1021	15993	10776	9522
1195.9071	15762	10623	9422
1196.7124	15557	10514	9292
1197.5178	15421	10367	9123
1198.3235	15263	10307	9083
1199.1293	15030	10105	8904
1199.9352	14895	10011	8824
1200.7413	14675	9886	8674
1201.5476	14533	9752	8601
1202.354	14339	9655	8481
1203.1606	14257	9562	8376
1203.9675	14077	9434	8264
1204.7745	13929	9394	8206
1205.5817	13816	9284	8133
1206.3889	13640	9161	8023
1207.1965	13512	9038	7901
1208.0042	13408	9009	7853
1208.812	13228	8920	7746
1209.6201	13116	8804	7648
1210.4283	13012	8721	7575
1211.2368	12878	8617	7469
1212.0454	12789	8615	7428
1212.8542	12714	8487	7353
1213.6632	12574	8411	7307
1214.4724	12501	8360	7250
1215.2817	12425	8336	7196
1216.0913	12268	8190	7074
1216.9011	12194	8174	7069
1217.7111	12117	8119	7018
1218.5211	11961	8066	6909
1219.3315	11882	7958	6847
1220.1421	11726	7846	6739
1220.9528	11732	7841	6713
1221.7637	11660	7815	6704
1222.5748	11554	7762	6629
1223.3862	11413	7664	6540
1224.1978	11370	7619	6553
1225.0095	11316	7582	6493
1225.8214	11190	7511	6405
1226.6335	11098	7454	6331
1227.4459	10985	7390	6293
1228.2585	10838	7298	6205
1229.0713	10771	7265	6167
1229.8844	10775	7226	6130
1230.6975	10666	7175	6112
1231.511	10566	7139	6026
1232.3246	10484	7040	5998
1233.1385	10412	7032	5945
1233.9525	10341	6939	5900
1234.7668	10298	6928	5840
1235.5814	10144	6834	5752
1236.3961	10081	6786	5729
1237.2111	10025	6728	5671
1238.0262	9942	6726	5670
1238.8417	9879	6646	5610
1239.6573	9842	6655	5585
1240.4731	9695	6578	5493
1241.2893	9704	6525	5507
1242.1056	9586	6489	5440
1242.9221	9540	6461	5413
1243.7389	9456	6400	5359
1244.5559	9404	6366	5326
1245.3732	9257	6280	5254
1246.1907	9184	6223	5200
1247.0084	9159	6221	5190
1247.8263	9156	6183	5164
1248.6445	9085	6140	5114
