# Supplementary material for: Ratiometric fluorescent sensing of pyrophosphate with sp³-functionalized single-walled carbon nanotubes
Source: Nat Commun. 2024 Jan 24;15:706. doi: 10.1038/s41467-024-45052-1 (PMC10808354; doi:10.1038/s41467-024-45052-1)
Supplement: Supplementary file 4 — Source data [file 41467_2024_45052_MOESM4_ESM.zip › Fig. 5f.txt]

Wavelength	PL intensity	PL intensity	PL intensity	PL intensity
nm	a.u.	a.u.	a.u.	a.u.
	[Cu]	Lysate	Lysate+PPi	Dz-Alkyne
835.72308	0.0185	0.00467	0.00738	-9.56E-4
836.57178	0.01554	0.00482	0.00744	-3.19E-4
837.4201	0.01734	0.00499	0.00751	0.00271
838.26807	0.01284	0.00516	0.00758	-3.19E-4
839.11566	0.01306	0.00531	0.00763	0.00271
839.96295	0.02095	0.00547	0.00766	0.00446
840.80981	0.01599	0.00576	0.00775	0.00287
841.65637	0.01667	0.00612	0.00781	0
842.50256	0.01464	0.0064	0.00788	-0.00207
843.34845	0.01419	0.00645	0.00782	-7.97E-4
844.19391	0.0205	0.00643	0.00774	0.00303
845.03912	0.01982	0.00645	0.00771	3.19E-4
845.88391	0.01441	0.00656	0.00771	0.00127
846.72839	0.01441	0.00673	0.00778	0.00191
847.57251	0.0241	0.00683	0.00784	0.00159
848.41626	0.01982	0.00687	0.00782	0.00191
849.2597	0.0205	0.00689	0.00775	0.00414
850.10278	0.01847	0.00683	0.00768	0.00287
850.94556	0.01081	0.00666	0.00764	0.00112
851.78796	0.01757	0.00641	0.00765	0.00127
852.63	0.01104	0.00624	0.00773	4.78E-4
853.4718	0.02162	0.0061	0.00787	0.00462
854.31317	0.01036	0.006	0.00799	0
855.15424	0.01239	0.00597	0.00806	-0.00159
855.995	0.01509	0.00603	0.00812	3.19E-4
856.83539	0.01779	0.0061	0.00814	0
857.67548	0.02545	0.00617	0.00815	0.00574
858.51526	0.01824	0.00616	0.00811	0.00112
859.35468	0.01667	0.00605	0.00802	0.00366
860.19373	0.01712	0.00597	0.00796	0.00112
861.03253	0.01374	0.00594	0.008	-0.00414
861.87097	0.01847	0.00596	0.00812	0.00175
862.70911	0.01982	0.00604	0.00824	0.00319
863.54688	0.02027	0.00606	0.0083	0.00366
864.3844	0.02162	0.00606	0.00833	0.00526
865.22156	0.02072	0.00605	0.0084	0.00685
866.05835	0.0223	0.00609	0.00851	0.00462
866.8949	0.01892	0.0061	0.00856	0.00271
867.73114	0.01779	0.00604	0.00851	0.00335
868.56702	0.02185	0.00605	0.0084	-1.59E-4
869.40259	0.01779	0.00605	0.00827	0.00382
870.23785	0.02027	0.00594	0.00818	0.0043
871.07281	0.01734	0.00575	0.00823	0.00175
871.90747	0.0223	0.00556	0.00835	0.00462
872.74182	0.01712	0.00547	0.00843	0.00335
873.57581	0.01667	0.00556	0.00852	4.78E-4
874.40955	0.01464	0.00573	0.00866	0.00526
875.24298	0.02095	0.00586	0.00883	0.00637
876.07605	0.01914	0.00605	0.00903	0.00829
876.90887	0.0201	0.00638	0.00913	0.00494
877.74139	0.02342	0.00676	0.0091	0.00414
878.57361	0.02005	0.00704	0.00904	0.00112
879.40552	0.01757	0.00719	0.00901	0.00239
880.23712	0.01914	0.00719	0.00893	0.0043
881.06842	0.01464	0.00711	0.00883	0.00414
881.89941	0.01622	0.00712	0.00878	-3.19E-4
882.73016	0.01914	0.00724	0.0088	0.00398
883.56061	0.02117	0.00726	0.00885	0.00398
884.39075	0.0189	0.0072	0.0089	0.00143
885.22058	0.01892	0.00708	0.00892	0.00112
886.05011	0.01757	0.00707	0.00896	0.00462
886.87939	0.0248	0.00719	0.00905	0.00574
888	0.0214	0.0073	0.0091	0.00494
888.53705	0.0259	0.00736	0.00911	0.00908
889.36542	0.02342	0.00752	0.00916	0.00621
890.19354	0.01486	0.00783	0.00928	0.00319
891.02142	0.01689	0.00813	0.00947	0.0043
891.84894	0.01779	0.00828	0.00967	-0.00143
892.67621	0.01532	0.00841	0.00989	0.00351
894	0.0212	0.00849	0.0101	0.00255
894.3299	0.02252	0.00847	0.0102	0.00319
895.15637	0.0191	0.00839	0.01028	0.00526
895.98254	0.01734	0.00819	0.0103	0.00207
896.80841	0.0207	0.00796	0.0103	0.00382
897.63403	0.01824	0.00785	0.01021	0.00287
898.45935	0.01644	0.00789	0.0101	0.00526
899.28442	0.02185	0.008	0.01011	0.00574
900.10919	0.0214	0.00809	0.01016	0.0086
900.93372	0.0189	0.00822	0.01019	0.0051
901.758	0.00991	0.00839	0.01021	1.59E-4
902.58197	0.02477	0.0087	0.01033	0.00908
903.4057	0.02117	0.0092	0.0107	0.00366
904	0.0221	0.00974	0.0111	0.00574
905.05237	0.01644	0.01015	0.01148	0.00637
905.87531	0.0273	0.0106	0.01185	0.00956
906.698	0.0232	0.01106	0.0123	0.0094
907.52039	0.02117	0.0115	0.01276	0.00558
908.34259	0.0223	0.01191	0.0132	0.0059
909.16449	0.0243	0.0121	0.01349	0.00844
909.98608	0.02095	0.01207	0.0137	0.00733
910.8075	0.0295	0.01203	0.0139	0.0094
911.62866	0.0257	0.012	0.0142	0.0102
912.44952	0.02545	0.01206	0.0144	0.00733
913.27014	0.02185	0.0121	0.0146	0.00749
914.09052	0.0234	0.0121	0.01474	0.00462
914.91064	0.02815	0.0122	0.0149	0.00988
915.73053	0.0207	0.01242	0.0152	0.00765
916.55017	0.02658	0.0128	0.0154	0.00956
917.36957	0.0275	0.0133	0.01559	0.00781
918.18872	0.02635	0.01375	0.0159	0.0102
919.00763	0.0207	0.0142	0.0162	0.00908
919.82629	0.0295	0.0147	0.0166	0.01099
920.64471	0.0282	0.0153	0.01714	0.01307
921.46289	0.0277	0.016	0.01782	0.01179
922.28082	0.02748	0.0168	0.0186	0.01386
923.09851	0.03761	0.01759	0.01939	0.0131
923.91602	0.0302	0.0183	0.0201	0.01099
924.73322	0.02928	0.0188	0.02069	0.0147
925.55023	0.0293	0.01939	0.0212	0.012
926.367	0.0302	0.01991	0.02163	0.0132
927.18353	0.0347	0.0202	0.022	0.01562
927.99982	0.0275	0.02041	0.02236	0.01625
928.81592	0.02838	0.0206	0.02263	0.0163
929.63171	0.03378	0.0209	0.02283	0.0183
930.44733	0.0385	0.0213	0.0231	0.0183
931.26276	0.0345	0.0217	0.0233	0.0222
932.07794	0.03176	0.022	0.0237	0.02024
932.89288	0.0293	0.02227	0.02397	0.0171
933.70758	0.0367	0.02256	0.0241	0.0196
934.52209	0.0374	0.0229	0.02419	0.02103
935.33636	0.03288	0.02323	0.02447	0.0207
936.15045	0.034	0.02379	0.02503	0.0188
936.96429	0.0333	0.0244	0.0258	0.01976
937.77789	0.03806	0.025	0.02653	0.02613
938.59131	0.04212	0.02555	0.02738	0.02422
939.40454	0.03176	0.02628	0.02835	0.02183
940.21753	0.03941	0.02706	0.02937	0.0237
941.03027	0.03851	0.02769	0.03039	0.0239
941.84283	0.03896	0.02821	0.0313	0.02518
942.65521	0.04077	0.02871	0.03217	0.02581
943.46735	0.03649	0.0294	0.0331	0.0257
944.2793	0.0423	0.03048	0.0342	0.0295
945.091	0.0464	0.03176	0.03549	0.03107
945.90253	0.0451	0.03323	0.03686	0.02709
946.71387	0.05045	0.03482	0.03842	0.03362
948	0.0469	0.03655	0.04014	0.03075
948.33594	0.0496	0.03856	0.04199	0.03298
949.14667	0.05721	0.04073	0.04392	0.0351
949.95715	0.04775	0.04294	0.0459	0.0357
950.76752	0.05721	0.04506	0.04802	0.04493
951.57764	0.05315	0.04719	0.05031	0.03983
952.38757	0.06171	0.04965	0.05286	0.05178
953.19733	0.0608	0.05248	0.05561	0.0513
954.00684	0.06284	0.05562	0.05863	0.05083
954.81622	0.06419	0.05891	0.06201	0.05943
955.62537	0.0732	0.06237	0.06582	0.06166
956.43433	0.0716	0.06608	0.07002	0.06628
957.2431	0.07883	0.07008	0.07462	0.0684
958.05176	0.07725	0.07445	0.07971	0.07282
958.86017	0.09189	0.07929	0.08545	0.08286
959.6684	0.09099	0.08465	0.09186	0.08971
960.47644	0.10023	0.09059	0.09883	0.09449
961.2843	0.10586	0.09723	0.10633	0.10006
962.09198	0.11036	0.10478	0.11455	0.10994
962.89948	0.12095	0.11315	0.12359	0.12014
963.70679	0.13108	0.12214	0.13348	0.13305
964.51392	0.13311	0.13164	0.14411	0.13639
965.32092	0.1518	0.14191	0.15561	0.15376
966.12769	0.16216	0.15299	0.16809	0.16635
966.93433	0.16757	0.16497	0.18169	0.17734
967.74078	0.17793	0.17785	0.19639	0.18993
968.54706	0.1982	0.19176	0.2122	0.20921
969.35315	0.20766	0.20676	0.22916	0.22132
970.15906	0.2295	0.22302	0.24747	0.24793
970.96484	0.24032	0.24052	0.26708	0.26593
971.77045	0.26532	0.25939	0.28803	0.29318
972.57587	0.28041	0.27962	0.31027	0.30848
973.38116	0.30631	0.3012	0.3338	0.33907
974.18628	0.32365	0.3239	0.35845	0.36281
974.99121	0.36014	0.34776	0.3842	0.39085
975.79596	0.36892	0.37282	0.41094	0.41221
976.60059	0.40338	0.3992	0.4388	0.44965
977.40509	0.42095	0.42659	0.46762	0.47116
978.20935	0.44865	0.45482	0.49739	0.50701
979.01355	0.47117	0.48371	0.52784	0.5282
979.8175	0.52455	0.51332	0.5589	0.58206
980.62134	0.53761	0.54352	0.5905	0.59975
981.42505	0.58288	0.57435	0.62258	0.64054
982.22858	0.60045	0.60545	0.65469	0.66523
983.03198	0.64887	0.63647	0.68649	0.71224
983.83521	0.66171	0.66711	0.7175	0.72785
984.63831	0.70518	0.6976	0.74777	0.7696
985.44122	0.72207	0.72785	0.77714	0.78601
986.24402	0.76869	0.75794	0.8056	0.82919
987.04669	0.78063	0.78724	0.83277	0.84003
987.84918	0.81554	0.81542	0.8585	0.88305
988.65155	0.83198	0.84213	0.88256	0.89245
989.45374	0.86937	0.8674	0.90485	0.92479
990.25586	0.88378	0.89085	0.92501	0.93595
991.0578	0.92252	0.91244	0.94313	0.96335
991.85956	0.91824	0.93166	0.95887	0.9608
992.66125	0.95743	0.94843	0.9721	0.99092
993.46277	0.94932	0.96276	0.98259	0.97865
994.26416	0.98063	0.97499	0.99066	1.00335
995.06543	0.97613	0.98489	0.99625	0.98901
995.86658	0.98401	0.99253	0.99948	1
996.66754	0.98356	0.99752	1	0.97833
997.46844	1	1	0.99785	0.99315
998.26917	0.975	0.99976	0.993	0.97323
999.06982	0.99032	0.99706	0.98584	0.97976
999.8703	0.96937	0.99175	0.97617	0.95029
1000.6707	0.97162	0.98399	0.96416	0.94726
1001.4709	0.9464	0.9739	0.9499	0.91316
1002.271	0.94505	0.96174	0.93386	0.90854
1003.071	0.91374	0.9475	0.91615	0.87157
1003.8709	0.91734	0.9316	0.89708	0.86616
1004.6707	0.88378	0.914	0.8766	0.82409
1005.4703	0.8768	0.89512	0.85521	0.81804
1006.2698	0.83018	0.87495	0.83304	0.77279
1007.0692	0.83604	0.85374	0.81036	0.7688
1007.8685	0.78761	0.83156	0.78711	0.72849
1008.6677	0.77613	0.80882	0.76361	0.71128
1009.4667	0.74662	0.78544	0.73986	0.67734
1010.2657	0.73559	0.7618	0.71617	0.66221
1011.0646	0.69662	0.73806	0.69258	0.62492
1011.8633	0.67703	0.71463	0.66935	0.61201
1012.6619	0.6464	0.69139	0.64648	0.57648
1013.4604	0.62928	0.66846	0.62428	0.56119
1014.2589	0.5982	0.64575	0.60265	0.53075
1015.0572	0.58964	0.62365	0.58175	0.5247
1015.8554	0.55923	0.60214	0.56156	0.49586
1016.6536	0.5473	0.58129	0.54229	0.48502
1017.4515	0.51847	0.56095	0.52391	0.45618
1018.2495	0.50068	0.54139	0.50641	0.44089
1019.0473	0.48131	0.52274	0.48968	0.42256
1019.845	0.47185	0.50518	0.47388	0.41571
1020.6426	0.4464	0.48855	0.45892	0.39245
1021.4401	0.43243	0.4729	0.44484	0.38193
1022.2376	0.41126	0.45804	0.43145	0.36616
1023.0349	0.40991	0.44408	0.41876	0.36568
1023.8322	0.38559	0.43073	0.40656	0.34592
1024.6294	0.38604	0.41785	0.39494	0.34465
1025.4264	0.37095	0.40543	0.38399	0.32712
1026.2234	0.36464	0.39362	0.37365	0.32632
1027.0203	0.3482	0.38236	0.36376	0.30832
1027.8171	0.33536	0.37163	0.3544	0.30577
1028.6139	0.32748	0.3614	0.34554	0.29461
1029.4105	0.32387	0.35185	0.33727	0.28904
1030.207	0.31441	0.34286	0.32947	0.28266
1031.0035	0.30248	0.33441	0.32199	0.27693
1031.7999	0.29414	0.32634	0.31474	0.26864
1032.5963	0.29392	0.31861	0.30786	0.26625
1033.3926	0.28581	0.31128	0.30138	0.25621
1034.1887	0.28536	0.30437	0.29533	0.25621
1034.9849	0.26824	0.29781	0.28944	0.23996
1035.7809	0.26689	0.29161	0.2837	0.24235
1036.5769	0.25698	0.28564	0.27813	0.23917
1037.3727	0.25833	0.27987	0.27276	0.23757
1038.1686	0.24369	0.27422	0.26753	0.22291
1038.9644	0.25023	0.26879	0.2624	0.22339
1039.76	0.24009	0.26345	0.25737	0.22275
1040.5557	0.23941	0.25818	0.2526	0.21654
1041.3512	0.22838	0.25297	0.24816	0.20985
1042.1466	0.23423	0.24792	0.24414	0.21303
1042.942	0.22252	0.24314	0.24036	0.20666
1043.7374	0.22703	0.23865	0.23672	0.20395
1044.5327	0.21869	0.23423	0.23323	0.19694
1045.328	0.21599	0.22998	0.23001	0.19997
1046.1232	0.21126	0.2261	0.22704	0.19359
1046.9183	0.20878	0.22262	0.2243	0.19264
1047.7134	0.20833	0.21925	0.22161	0.19344
1048.5084	0.20563	0.21593	0.21906	0.1885
1049.3033	0.19865	0.21263	0.21659	0.18467
1050.0983	0.20495	0.20949	0.21422	0.18834
1050.8931	0.19392	0.20646	0.2119	0.18324
1051.688	0.19617	0.2035	0.20965	0.18356
1052.4827	0.19505	0.20063	0.20749	0.1826
1053.2775	0.18874	0.19799	0.20557	0.18212
1054.0721	0.17838	0.1957	0.20393	0.17416
1054.8667	0.19302	0.19372	0.20256	0.1818
1055.6613	0.17725	0.19201	0.20142	0.17208
1056.4558	0.18176	0.19071	0.20061	0.17814
1057.2504	0.18514	0.18967	0.20004	0.17766
1058.0448	0.17725	0.18881	0.19967	0.17352
1058.8392	0.1768	0.18801	0.19949	0.17479
1059.6335	0.18378	0.18731	0.19955	0.18101
1060.428	0.17973	0.18679	0.19986	0.18117
1061.2223	0.18018	0.18642	0.20037	0.17894
1062.0165	0.1768	0.18618	0.20107	0.17734
1062.8108	0.18288	0.1861	0.20195	0.17862
1063.605	0.1723	0.18614	0.203	0.1783
1064.3992	0.18356	0.18646	0.20432	0.18738
1065.1932	0.17725	0.1872	0.20605	0.18483
1065.9874	0.18221	0.18831	0.20821	0.18786
1066.7815	0.18108	0.1896	0.21069	0.18738
1067.5756	0.18919	0.19108	0.21351	0.19917
1068.3696	0.18311	0.19271	0.2166	0.19646
1069.1636	0.19482	0.19457	0.21991	0.20825
1069.9575	0.19234	0.19674	0.22346	0.20523
1070.7516	0.2018	0.19917	0.22726	0.21335
1071.5455	0.20383	0.20165	0.23122	0.21542
1072.3395	0.2036	0.20436	0.23547	0.22498
1073.1333	0.20878	0.20745	0.24018	0.22658
1073.9272	0.21509	0.21096	0.24545	0.23662
1074.7211	0.21396	0.21486	0.25132	0.23773
1075.515	0.21914	0.2192	0.25785	0.24634
1076.3088	0.225	0.22393	0.26485	0.25382
1077.1027	0.22568	0.22909	0.2723	0.26195
1077.8965	0.23356	0.23477	0.28027	0.26928
1078.6903	0.24032	0.24088	0.2888	0.28362
1079.4841	0.24932	0.24729	0.29784	0.2884
1080.278	0.25766	0.25418	0.30755	0.3029
1081.0717	0.26171	0.26156	0.31792	0.31103
1081.8655	0.26914	0.26951	0.32904	0.32345
1082.6593	0.27703	0.27807	0.34099	0.33604
1083.453	0.28671	0.28718	0.35386	0.34927
1084.2468	0.2991	0.29677	0.36754	0.36791
1085.0406	0.31532	0.30695	0.38202	0.38384
1085.8344	0.31712	0.31786	0.3972	0.39994
1086.6282	0.33874	0.32953	0.41314	0.42017
1087.422	0.34437	0.34182	0.42989	0.42734
1088.2157	0.36599	0.35485	0.4477	0.45076
1089.0095	0.36486	0.36862	0.46653	0.46479
1089.8033	0.39257	0.38327	0.4864	0.49156
1090.5972	0.3955	0.3988	0.50727	0.50829
1091.391	0.43018	0.41502	0.52914	0.54732
1092.1848	0.43131	0.43174	0.55193	0.56119
1092.9786	0.44842	0.44904	0.57571	0.59018
1093.7725	0.47207	0.46714	0.60051	0.61409
1094.5664	0.49617	0.48602	0.62634	0.64914
1095.3602	0.51419	0.5055	0.65296	0.67033
1096.1542	0.53626	0.52576	0.68063	0.70427
1096.948	0.55158	0.54686	0.70949	0.73438
1097.7419	0.58514	0.56894	0.73973	0.77422
1098.5359	0.59099	0.59209	0.77122	0.79254
1099.3298	0.63131	0.6164	0.80397	0.83955
1100.1239	0.64077	0.64168	0.83785	0.86536
1100.9178	0.68018	0.66784	0.87289	0.91252
1101.7119	0.70203	0.69479	0.90902	0.94328
1102.506	0.73784	0.72254	0.94624	0.98948
1103.3	0.75495	0.75099	0.98427	1.02024
1104.0942	0.78874	0.78018	1.02309	1.06628
1104.8883	0.82297	0.81011	1.06271	1.10692
1105.6825	0.85428	0.84092	1.10349	1.16236
1106.4767	0.86824	0.87276	1.1453	1.19009
1107.271	0.9214	0.90574	1.18826	1.24331
1108.0653	0.94167	0.9396	1.23205	1.2739
1108.8596	0.98266	0.97418	1.2767	1.3421
1109.6539	1.01396	1.00927	1.32203	1.37572
1110.4482	1.05788	1.04489	1.36798	1.43085
1111.2427	1.07883	1.08065	1.41417	1.46845
1112.0372	1.13401	1.11641	1.46023	1.53489
1112.8317	1.1518	1.152	1.50591	1.56597
1113.6262	1.19662	1.1877	1.55159	1.62205
1114.4208	1.22005	1.22361	1.59733	1.66189
1115.2155	1.26306	1.25989	1.64349	1.71208
1116.0101	1.28536	1.2963	1.68971	1.7355
1116.8048	1.33468	1.33263	1.73582	1.80895
1117.5996	1.37027	1.36886	1.78157	1.83939
1118.3944	1.41577	1.40514	1.82706	1.90025
1119.1892	1.43086	1.44096	1.87182	1.9318
1119.9841	1.47342	1.47604	1.91541	1.99076
1120.7792	1.5018	1.50978	1.95696	2.01482
1121.5742	1.53964	1.5423	1.99656	2.07425
1122.3693	1.55991	1.57383	2.03459	2.08843
1123.1644	1.59977	1.6047	2.07149	2.1434
1123.9596	1.61261	1.63474	2.10695	2.15918
1124.7549	1.64955	1.66382	2.1409	2.20539
1125.5502	1.67185	1.69194	2.17331	2.22785
1126.3455	1.70113	1.71931	2.20443	2.26912
1127.1409	1.70788	1.74548	2.23376	2.27757
1127.9364	1.75518	1.77024	2.26127	2.32584
1128.7319	1.75113	1.79303	2.28634	2.32967
1129.5276	1.78446	1.81374	2.30901	2.36361
1130.3232	1.78468	1.83246	2.32928	2.35532
1131.119	1.81171	1.84993	2.34778	2.39038
1131.9149	1.81486	1.86649	2.36466	2.38512
1132.7108	1.83536	1.88219	2.38021	2.41603
1133.5067	1.83536	1.89685	2.39425	2.39978
1134.3027	1.86036	1.91091	2.40725	2.43579
1135.0989	1.86104	1.92433	2.4192	2.42909
1135.895	1.88198	1.93697	2.43021	2.45491
1136.6913	1.87725	1.9485	2.43999	2.43642
1137.4877	1.90518	1.95892	2.44849	2.46351
1138.2841	1.8973	1.96807	2.45529	2.46224
1139.0806	1.90811	1.97645	2.46091	2.46272
1139.8772	1.90473	1.98456	2.46606	2.45268
1140.6738	1.93356	1.99275	2.47135	2.47387
1141.4706	1.91464	2.00089	2.47654	2.45395
1142.2673	1.93378	2.00919	2.48187	2.4616
1143.0642	1.94414	2.01738	2.48713	2.4718
1143.8612	1.95721	2.02569	2.49264	2.48566
1144.6583	1.94752	2.03404	2.4982	2.46973
1145.4556	1.98018	2.04217	2.50338	2.49602
1146.2528	1.95586	2.04939	2.50738	2.47259
1147.0502	1.9759	2.05567	2.51008	2.50096
1147.8475	1.9705	2.06147	2.5119	2.48932
1148.6451	1.98851	2.06721	2.51347	2.48789
1149.4427	1.98288	2.0727	2.51468	2.47992
1150.2405	1.99459	2.07773	2.51567	2.4941
1151.0383	1.98243	2.0821	2.51611	2.47992
1151.8362	2.00225	2.08612	2.51614	2.50032
1152.6343	2.00248	2.08957	2.51528	2.48215
1153.4324	2.01667	2.09218	2.51343	2.50223
1154.2306	2.0027	2.09329	2.51018	2.48215
1155.0289	2.01577	2.09271	2.50522	2.48932
1155.8273	1.99347	2.09046	2.49843	2.46367
1156.6259	2.00023	2.08705	2.4904	2.4675
1157.4246	1.98896	2.08267	2.48123	2.44758
1158.2233	1.99459	2.0773	2.47103	2.44519
1159.0221	1.96622	2.07076	2.45973	2.41205
1159.821	1.98468	2.06321	2.44756	2.42033
1160.6201	1.96509	2.05473	2.43423	2.4001
1161.4193	1.96329	2.04531	2.4197	2.39324
1162.2186	1.94257	2.03475	2.40367	2.36233
1163.0181	1.93874	2.02302	2.38632	2.35612
1163.8176	1.9214	2.00978	2.36742	2.32792
1164.6172	1.92027	1.99484	2.34675	2.31836
1165.417	1.88266	1.97875	2.32478	2.27772
1166.2169	1.89527	1.96221	2.30244	2.27645
1167.0168	1.85968	1.94541	2.28014	2.23582
1167.817	1.83108	1.92834	2.25791	2.2057
1168.6173	1.8268	1.91078	2.23526	2.192
1169.4176	1.8205	1.89285	2.21235	2.17591
1170.2181	1.78761	1.87481	2.18953	2.1399
1171.0188	1.77613	1.85671	2.16705	2.12715
1171.8196	1.74685	1.83799	2.14398	2.0905
1172.6204	1.74707	1.8184	2.11967	2.07823
1173.4214	1.71374	1.79832	2.09456	2.04621
1174.2225	1.70743	1.77828	2.06956	2.02454
1175.0238	1.67297	1.75836	2.04498	1.9855
1175.8252	1.66779	1.73874	2.02089	1.98024
1176.6268	1.63041	1.71926	1.99692	1.93834
1177.4285	1.63288	1.69978	1.97304	1.92941
1178.2302	1.59302	1.68004	1.94921	1.89229
1179.0322	1.59009	1.65999	1.92547	1.8805
1179.8344	1.55901	1.63965	1.90152	1.84831
1180.6366	1.55068	1.61918	1.87718	1.82935
1181.439	1.51892	1.59824	1.85222	1.79366
1182.2415	1.51014	1.57699	1.82712	1.77948
1183.0441	1.48221	1.55601	1.80247	1.74522
1183.8469	1.46982	1.53576	1.77861	1.73231
1184.6498	1.43514	1.51628	1.75546	1.69487
1185.4529	1.42545	1.49728	1.7331	1.67941
1186.2562	1.40563	1.47842	1.71131	1.65902
1187.0596	1.38986	1.46005	1.69012	1.63767
1187.8632	1.37725	1.44219	1.66935	1.61663
1188.6669	1.36036	1.42447	1.64875	1.60405
1189.4707	1.33356	1.40644	1.6279	1.57521
1190.2747	1.33176	1.38807	1.60686	1.56342
1191.0789	1.30518	1.36979	1.58588	1.54031
1191.8832	1.28806	1.35196	1.56533	1.5153
1192.6876	1.26306	1.33466	1.54529	1.49219
1193.4923	1.24752	1.31787	1.52583	1.46925
1194.297	1.22883	1.30148	1.50695	1.44726
1195.1021	1.22748	1.28581	1.48878	1.44694
1195.9071	1.19752	1.27062	1.47129	1.42288
1196.7124	1.19865	1.25559	1.45431	1.40647
1197.5178	1.1777	1.2407	1.43753	1.38815
1198.3235	1.16914	1.22582	1.42082	1.37715
1199.1293	1.1455	1.21103	1.40425	1.35341
1199.9352	1.13851	1.1965	1.38812	1.34178
1200.7413	1.12095	1.18229	1.37238	1.32266
1201.5476	1.11419	1.16861	1.35699	1.30832
1202.354	1.08806	1.15555	1.34212	1.29015
1203.1606	1.08761	1.14304	1.32777	1.28155
1203.9675	1.0723	1.13079	1.31389	1.2653
1204.7745	1.06554	1.11895	1.30048	1.25351
1205.5817	1.04775	1.1076	1.2873	1.23964
1206.3889	1.04527	1.09648	1.27428	1.23199
1207.1965	1.03446	1.08541	1.26145	1.21224
1208.0042	1.01802	1.07439	1.24897	1.20809
1208.812	1.00676	1.06373	1.23696	1.18929
1209.6201	1.0018	1.05359	1.22545	1.17989
1210.4283	0.98694	1.0438	1.21446	1.16858
1211.2368	0.9768	1.03425	1.20395	1.15806
1212.0454	0.97297	1.02501	1.19393	1.15217
1212.8542	0.97117	1.01617	1.18427	1.13735
1213.6632	0.94324	1.00773	1.17481	1.12269
1214.4724	0.94775	0.99961	1.16547	1.12173
1215.2817	0.93739	0.99173	1.15611	1.11345
1216.0913	0.93536	0.98386	1.14659	1.10421
1216.9011	0.9286	0.97586	1.13689	1.09146
1217.7111	0.92297	0.96781	1.12736	1.087
1218.5211	0.90563	0.95999	1.11822	1.07489
1219.3315	0.90068	0.95258	1.10941	1.07011
1220.1421	0.88559	0.94534	1.10076	1.05433
1220.9528	0.89437	0.93804	1.09224	1.05242
1221.7637	0.88378	0.93091	1.0841	1.04653
1222.5748	0.875	0.9242	1.07631	1.03744
1223.3862	0.86712	0.91777	1.0685	1.02374
1224.1978	0.86892	0.91116	1.06027	1.02661
1225.0095	0.8536	0.90408	1.05146	1.01832
1225.8214	0.85248	0.8968	1.04249	1.00207
1226.6335	0.83739	0.88969	1.03384	0.99379
1227.4459	0.84144	0.88284	1.02544	0.98582
1228.2585	0.82658	0.87611	1.01706	0.97945
1229.0713	0.81869	0.8694	1.00878	0.96893
1229.8844	0.82207	0.86286	1.00082	0.96463
1230.6975	0.81712	0.8565	0.99333	0.95539
1231.511	0.8027	0.85034	0.98624	0.95379
1232.3246	0.8009	0.84416	0.9791	0.94009
1233.1385	0.79009	0.83773	0.97163	0.93579
1233.9525	0.79707	0.83117	0.96401	0.93403
1234.7668	0.78063	0.82474	0.95656	0.92416
1235.5814	0.78018	0.81858	0.94935	0.91173
1236.3961	0.76959	0.81276	0.94227	0.90774
1237.2111	0.76216	0.80712	0.93518	0.89882
1238.0262	0.75248	0.80163	0.92823	0.89101
1238.8417	0.7491	0.7963	0.92151	0.88751
1239.6573	0.7509	0.79121	0.91503	0.88113
1240.4731	0.73671	0.78619	0.90858	0.86791
1241.2893	0.74144	0.78104	0.90204	0.87428
1242.1056	0.73604	0.77557	0.89525	0.8644
1242.9221	0.725	0.76984	0.88819	0.85771
1243.7389	0.7277	0.76408	0.88117	0.85038
1244.5559	0.72297	0.75867	0.8748	0.84512
1245.3732	0.71261	0.75336	0.86866	0.83062
1246.1907	0.70653	0.74801	0.86248	0.82728
1247.0084	0.69842	0.74264	0.85629	0.82043
1247.8263	0.6964	0.7373	0.85015	0.8174
1248.6445	0.69392	0.732	0.84411	0.81103
