# Supplementary material for: Ratiometric fluorescent sensing of pyrophosphate with sp³-functionalized single-walled carbon nanotubes
Source: Nat Commun. 2024 Jan 24;15:706. doi: 10.1038/s41467-024-45052-1 (PMC10808354; doi:10.1038/s41467-024-45052-1)
Supplement: Supplementary file 4 — Source data [file 41467_2024_45052_MOESM4_ESM.zip › Fig. 6b.txt]

Wavelength	Norm. PL intensity	Norm. PL intensity	Norm. PL intensity	Norm. PL intensity
nm
	[Cu]	24 Cycles	12 Cycles	0 Cylces
835.72308	0.0131	0.01286	0.01368	0.0146
836.57178	0.00985	0.01097	0.01326	0.0145
837.4201	0.01321	0.0139	0.01441	0.01396
838.26807	0.00951	0.01038	0.01244	0.0119
839.11566	0.01343	0.01393	0.01505	0.01525
839.96295	0.01399	0.01541	0.01524	0.01591
840.80981	0.01399	0.01311	0.01454	0.01459
841.65637	0.01421	0.01427	0.01492	0.01446
842.50256	0.01186	0.01198	0.01314	0.01383
843.34845	0.01444	0.01412	0.01361	0.015
844.19391	0.01343	0.0144	0.01441	0.01433
845.03912	0.01175	0.01277	0.01342	0.014
845.88391	0.01623	0.01537	0.0154	0.01597
846.72839	0.01097	0.01211	0.01304	0.01304
847.57251	0.01444	0.01547	0.01613	0.01788
848.41626	0.01142	0.01355	0.01339	0.01498
849.2597	0.01522	0.01409	0.01317	0.0139
850.10278	0.01433	0.0138	0.01597	0.01548
850.94556	0.01175	0.01273	0.01425	0.01466
851.78796	0.01253	0.01361	0.01295	0.01403
852.63	0.01421	0.01317	0.0153	0.0159
853.4718	0.0122	0.01339	0.01304	0.0137
854.31317	0.01332	0.01321	0.01451	0.01419
855.15424	0.0122	0.01339	0.01361	0.01466
855.995	0.01365	0.01321	0.01425	0.0147
856.83539	0.01309	0.01405	0.0146	0.01466
857.67548	0.01086	0.01233	0.0131	0.01373
858.51526	0.01365	0.01157	0.0131	0.01314
859.35468	0.01489	0.01453	0.01499	0.01525
860.19373	0.01321	0.01236	0.01272	0.01396
861.03253	0.01265	0.01358	0.01454	0.01551
861.87097	0.0094	0.01377	0.01307	0.01298
862.70911	0.01175	0.01399	0.0147	0.01548
863.54688	0.0122	0.01239	0.01381	0.01439
864.3844	0.01253	0.01182	0.01448	0.01502
865.22156	0.01276	0.01371	0.01422	0.01383
866.05835	0.01444	0.01528	0.01597	0.01505
866.8949	0.01097	0.01324	0.01393	0.01571
867.73114	0.01231	0.01283	0.01295	0.01403
868.56702	0.01578	0.01528	0.01569	0.0156
869.40259	0.01399	0.0128	0.0135	0.01301
870.23785	0.01086	0.01242	0.01279	0.01419
871.07281	0.01142	0.01365	0.01266	0.01258
871.90747	0.01142	0.01525	0.01489	0.01653
872.74182	0.01108	0.013	0.0145	0.01426
873.57581	0.01231	0.01034	0.01208	0.0123
874.40955	0.01388	0.01317	0.01486	0.01386
875.24298	0.01186	0.01682	0.01652	0.01587
876.07605	0.01444	0.01431	0.01314	0.01403
876.90887	0.0107	0.01383	0.01432	0.01452
877.74139	0.01388	0.01566	0.0153	0.01739
878.57361	0.01511	0.0138	0.01412	0.01505
879.40552	0.01388	0.01591	0.01626	0.0163
880.23712	0.01388	0.01383	0.01476	0.01663
881.06842	0.016	0.01676	0.01636	0.01693
881.89941	0.01198	0.01497	0.01502	0.0157
882.73016	0.01466	0.01512	0.01559	0.01624
883.56061	0.01164	0.01311	0.0131	0.01334
884.39075	0.0137	0.01556	0.01575	0.01396
885.22058	0.01455	0.01484	0.0141	0.01423
886.05011	0.01455	0.01641	0.01581	0.01515
886.87939	0.0119	0.0127	0.0131	0.0133
888	0.0153	0.0161	0.0158	0.0163
888.53705	0.01544	0.01597	0.0149	0.01525
889.36542	0.01656	0.0156	0.01591	0.01683
890.19354	0.01242	0.01487	0.01499	0.01729
891.02142	0.01377	0.01393	0.0141	0.01498
891.84894	0.01388	0.01503	0.01604	0.0139
892.67621	0.016	0.017	0.0175	0.0177
894	0.0153	0.01525	0.01594	0.01762
894.3299	0.01309	0.0166	0.0166	0.0165
895.15637	0.0162	0.016	0.01744	0.01571
895.98254	0.01824	0.01811	0.01833	0.01765
896.80841	0.0149	0.0169	0.0159	0.01719
897.63403	0.01466	0.0149	0.01441	0.01521
898.45935	0.01824	0.01849	0.0179	0.0188
899.28442	0.01533	0.01522	0.01518	0.01617
900.10919	0.0141	0.01453	0.01448	0.01469
900.93372	0.0147	0.01352	0.01428	0.01538
901.758	0.01433	0.0171	0.01677	0.0164
902.58197	0.01309	0.0169	0.01696	0.0176
903.4057	0.01544	0.016	0.0165	0.0164
904	0.0156	0.0165	0.016	0.01716
905.05237	0.01656	0.0166	0.01693	0.0174
905.87531	0.0177	0.0188	0.0175	0.01844
906.698	0.01712	0.01896	0.0188	0.02
907.52039	0.01858	0.0184	0.01856	0.01867
908.34259	0.0156	0.01745	0.0179	0.0187
909.16449	0.0197	0.0213	0.02092	0.01989
909.98608	0.01869	0.01795	0.0199	0.01936
910.8075	0.01869	0.0189	0.0181	0.01871
911.62866	0.0187	0.0191	0.0182	0.01808
912.44952	0.01813	0.01842	0.0195	0.0195
913.27014	0.01791	0.0182	0.0181	0.0198
914.09052	0.0166	0.0195	0.01926	0.01953
914.91064	0.02037	0.021	0.021	0.0213
915.73053	0.0194	0.02056	0.02	0.01979
916.55017	0.01959	0.0209	0.0195	0.0206
917.36957	0.0165	0.0186	0.01617	0.01877
918.18872	0.02272	0.02327	0.0232	0.02342
919.00763	0.0197	0.0215	0.0209	0.02095
919.82629	0.01981	0.0224	0.0217	0.02289
920.64471	0.021	0.0227	0.02308	0.02388
921.46289	0.0234	0.0248	0.02277	0.02444
922.28082	0.02205	0.0216	0.0213	0.02358
923.09851	0.02238	0.02368	0.02267	0.0234
923.91602	0.0243	0.0247	0.0238	0.02434
924.73322	0.02485	0.0269	0.02685	0.0278
925.55023	0.026	0.02641	0.0254	0.0258
926.367	0.026	0.02688	0.0256	0.025
927.18353	0.0257	0.0247	0.0253	0.02707
927.99982	0.0237	0.02616	0.02513	0.02424
928.81592	0.02708	0.0275	0.02675	0.0273
929.63171	0.02843	0.02827	0.02752	0.0287
930.44733	0.0274	0.0271	0.0276	0.0285
931.26276	0.0268	0.029	0.0274	0.0283
932.07794	0.03134	0.0297	0.0293	0.02928
932.89288	0.0259	0.02795	0.02822	0.0284
933.70758	0.0292	0.02679	0.027	0.0288
934.52209	0.0275	0.0294	0.02962	0.02997
935.33636	0.02776	0.03028	0.02812	0.0287
936.15045	0.027	0.03022	0.02946	0.03027
936.96429	0.0297	0.0307	0.0297	0.02997
937.77789	0.03044	0.03201	0.03096	0.03254
938.59131	0.03201	0.03317	0.03399	0.03382
939.40454	0.03369	0.03471	0.03453	0.03445
940.21753	0.03044	0.03238	0.03278	0.0333
941.03027	0.03201	0.03424	0.03402	0.03415
941.84283	0.0376	0.03704	0.036	0.03712
942.65521	0.03537	0.03603	0.03603	0.03547
943.46735	0.03604	0.036	0.03511	0.0338
944.2793	0.0346	0.03782	0.0365	0.0373
945.091	0.03649	0.03968	0.03762	0.03738
945.90253	0.0391	0.04109	0.0404	0.03982
946.71387	0.03705	0.04053	0.03887	0.0412
948	0.0442	0.04597	0.04451	0.04449
948.33594	0.0435	0.04531	0.04553	0.04485
949.14667	0.04768	0.04927	0.04831	0.0473
949.95715	0.04589	0.04807	0.0477	0.0475
950.76752	0.04824	0.0498	0.04735	0.0496
951.57764	0.05551	0.05722	0.05602	0.05602
952.38757	0.05305	0.05565	0.0535	0.05361
953.19733	0.0565	0.05836	0.0565	0.0565
954.00684	0.05954	0.06153	0.05918	0.05974
954.81622	0.06458	0.06732	0.06418	0.06316
955.62537	0.0648	0.07046	0.06814	0.0681
956.43433	0.0689	0.07272	0.07027	0.07057
957.2431	0.07308	0.07813	0.07515	0.076
958.05176	0.08092	0.08178	0.07866	0.0796
958.86017	0.08405	0.09021	0.08462	0.08513
959.6684	0.08696	0.09272	0.08835	0.08836
960.47644	0.09356	0.10099	0.0962	0.09613
961.2843	0.09838	0.10756	0.10114	0.10301
962.09198	0.10901	0.11784	0.11265	0.11312
962.89948	0.1164	0.12397	0.11804	0.11912
963.70679	0.12311	0.13397	0.12795	0.12715
964.51392	0.13296	0.14366	0.13726	0.13822
965.32092	0.14829	0.15916	0.15254	0.15113
966.12769	0.15478	0.16629	0.15974	0.16041
966.93433	0.17057	0.18352	0.17626	0.17514
967.74078	0.17874	0.19123	0.18544	0.18314
968.54706	0.19843	0.21365	0.20559	0.20507
969.35315	0.21086	0.22581	0.2187	0.2191
970.15906	0.23134	0.24817	0.23888	0.23926
970.96484	0.24701	0.26235	0.25498	0.25556
971.77045	0.26973	0.28832	0.28068	0.28013
972.57587	0.28416	0.30517	0.29627	0.29765
973.38116	0.31393	0.33422	0.32465	0.3261
974.18628	0.33027	0.35064	0.34404	0.34352
974.99121	0.36172	0.38466	0.37697	0.37741
975.79596	0.384	0.40406	0.39814	0.4003
976.60059	0.41399	0.43858	0.43185	0.43346
977.40509	0.43313	0.45867	0.4541	0.45424
978.20935	0.46917	0.49505	0.48949	0.48849
979.01355	0.49177	0.51624	0.51098	0.51375
979.8175	0.53565	0.56054	0.55556	0.55699
980.62134	0.55523	0.58173	0.57899	0.58182
981.42505	0.59855	0.62374	0.62213	0.62236
982.22858	0.62227	0.64518	0.64321	0.64489
983.03198	0.66167	0.68731	0.68629	0.68925
983.83521	0.68237	0.70649	0.70382	0.70779
984.63831	0.73296	0.75567	0.75289	0.75534
985.44122	0.74684	0.76956	0.76982	0.77296
986.24402	0.78791	0.80865	0.81032	0.81182
987.04669	0.80269	0.82034	0.82183	0.82289
987.84918	0.84107	0.86112	0.86357	0.86587
988.65155	0.85283	0.87304	0.87524	0.87871
989.45374	0.89569	0.91684	0.91879	0.92093
990.25586	0.9052	0.91637	0.92096	0.92366
991.0578	0.93923	0.95067	0.9537	0.95521
991.85956	0.94281	0.95136	0.95476	0.95607
992.66125	0.97012	0.97919	0.98227	0.98274
993.46277	0.96128	0.97007	0.97303	0.97474
994.26416	0.99463	0.99852	1	1.00036
995.06543	0.984	0.98736	0.9876	0.98979
995.86658	1	0.99868	0.99879	1
996.66754	0.9906	0.98846	0.98753	0.98824
997.46844	1	1	0.99579	0.99746
998.26917	0.98567	0.97997	0.97236	0.97622
999.06982	0.98892	0.98532	0.9779	0.97899
999.8703	0.96542	0.9584	0.9494	0.95044
1000.6707	0.96922	0.96315	0.94978	0.95179
1001.4709	0.93856	0.92995	0.91522	0.91609
1002.271	0.93486	0.92888	0.91002	0.91088
1003.071	0.89905	0.89203	0.8731	0.87374
1003.8709	0.89401	0.88819	0.865	0.86557
1004.6707	0.85484	0.85156	0.82604	0.82582
1005.4703	0.84701	0.84188	0.81424	0.814
1006.2698	0.80795	0.80547	0.77642	0.77491
1007.0692	0.79765	0.79717	0.76584	0.76124
1007.8685	0.75837	0.75526	0.71977	0.72001
1008.6677	0.7427	0.74573	0.70861	0.70855
1009.4667	0.70845	0.70951	0.66916	0.66939
1010.2657	0.69446	0.6953	0.65105	0.6518
1011.0646	0.65126	0.65898	0.61388	0.6139
1011.8633	0.6413	0.64666	0.59857	0.59779
1012.6619	0.5991	0.60984	0.56165	0.56058
1013.4604	0.59037	0.60053	0.54976	0.548
1014.2589	0.55825	0.56872	0.5166	0.51671
1015.0572	0.54046	0.55718	0.50419	0.50308
1015.8554	0.51293	0.52904	0.47362	0.47285
1016.6536	0.50196	0.51731	0.46249	0.45997
1017.4515	0.47073	0.48895	0.43446	0.4328
1018.2495	0.45976	0.48084	0.42515	0.42348
1019.0473	0.43514	0.45732	0.40315	0.3996
1019.845	0.42406	0.44845	0.39097	0.38854
1020.6426	0.40526	0.42666	0.37203	0.37125
1021.4401	0.39261	0.41758	0.36154	0.36101
1022.2376	0.37392	0.39959	0.34576	0.34517
1023.0349	0.37336	0.39381	0.33906	0.33756
1023.8322	0.35467	0.37837	0.32589	0.32228
1024.6294	0.3493	0.37293	0.31933	0.31612
1025.4264	0.32904	0.35806	0.30357	0.30219
1026.2234	0.32535	0.35221	0.29844	0.29788
1027.0203	0.3089	0.33514	0.28355	0.28233
1027.8171	0.3089	0.33391	0.28183	0.28108
1028.6139	0.29412	0.32124	0.27035	0.26962
1029.4105	0.29189	0.31816	0.2692	0.26807
1030.207	0.27823	0.30546	0.25744	0.25526
1031.0035	0.27454	0.30555	0.25696	0.25355
1031.7999	0.26234	0.29244	0.24666	0.24344
1032.5963	0.26391	0.29002	0.24354	0.24166
1033.3926	0.25462	0.28228	0.23678	0.23438
1034.1887	0.25148	0.28096	0.23327	0.23188
1034.9849	0.24645	0.271	0.2275	0.2275
1035.7809	0.24152	0.26807	0.22434	0.22305
1036.5769	0.23548	0.26266	0.21933	0.21752
1037.3727	0.23313	0.26018	0.21742	0.2134
1038.1686	0.22429	0.25065	0.20913	0.2081
1038.9644	0.2235	0.24933	0.20792	0.20425
1039.76	0.21735	0.24333	0.2025	0.20125
1040.5557	0.21612	0.2426	0.20189	0.19829
1041.3512	0.20705	0.23433	0.19348	0.19229
1042.1466	0.21007	0.23587	0.19727	0.19374
1042.942	0.20067	0.22629	0.18786	0.1863
1043.7374	0.20067	0.22902	0.18869	0.18679
1044.5327	0.19351	0.22075	0.18286	0.18064
1045.328	0.19306	0.22019	0.1834	0.1811
1046.1232	0.18948	0.21503	0.1804	0.17494
1046.9183	0.18691	0.21383	0.17881	0.17632
1047.7134	0.18153	0.20692	0.17208	0.16894
1048.5084	0.18165	0.21239	0.17505	0.17313
1049.3033	0.17929	0.20648	0.17077	0.16825
1050.0983	0.18053	0.20805	0.17218	0.16901
1050.8931	0.1728	0.20145	0.16704	0.16318
1051.688	0.17459	0.20362	0.16586	0.164
1052.4827	0.16844	0.19833	0.16197	0.15821
1053.2775	0.16967	0.1972	0.16299	0.16012
1054.0721	0.16575	0.19522	0.16156	0.15623
1054.8667	0.16475	0.19277	0.15946	0.15636
1055.6613	0.16441	0.19544	0.16064	0.15627
1056.4558	0.16631	0.19431	0.15933	0.15442
1057.2504	0.1615	0.19214	0.15907	0.15416
1058.0448	0.16374	0.19579	0.15882	0.15534
1058.8392	0.16083	0.19173	0.1584	0.15521
1059.6335	0.16564	0.19532	0.16146	0.15574
1060.428	0.15993	0.19355	0.15869	0.15597
1061.2223	0.16385	0.19651	0.16019	0.15482
1062.0165	0.16128	0.19528	0.16016	0.15383
1062.8108	0.1615	0.19736	0.16233	0.15699
1063.605	0.16116	0.19676	0.16181	0.15541
1064.3992	0.16295	0.19893	0.16389	0.15933
1065.1932	0.16452	0.20022	0.16507	0.15972
1065.9874	0.16542	0.20544	0.1687	0.16226
1066.7815	0.16508	0.20437	0.16813	0.16035
1067.5756	0.16956	0.20899	0.17039	0.16499
1068.3696	0.17224	0.21449	0.17651	0.16993
1069.1636	0.1728	0.21673	0.17795	0.17039
1069.9575	0.17336	0.21745	0.17859	0.17178
1070.7516	0.18433	0.22588	0.1872	0.17797
1071.5455	0.18321	0.22676	0.18643	0.17932
1072.3395	0.18232	0.22899	0.18962	0.1808
1073.1333	0.18635	0.23679	0.19673	0.18735
1073.9272	0.19608	0.24458	0.2032	0.1942
1074.7211	0.19496	0.24455	0.20212	0.19292
1075.515	0.19866	0.25729	0.21347	0.20122
1076.3088	0.20526	0.25968	0.21548	0.20553
1077.1027	0.21175	0.27093	0.22405	0.21317
1077.8965	0.21533	0.27524	0.23164	0.21749
1078.6903	0.22507	0.28873	0.24016	0.2278
1079.4841	0.22574	0.29536	0.24427	0.23109
1080.278	0.23649	0.3081	0.25744	0.24143
1081.0717	0.24063	0.31297	0.26139	0.24805
1081.8655	0.25148	0.32878	0.27242	0.25869
1082.6593	0.2573	0.33677	0.28103	0.26468
1083.453	0.27196	0.35595	0.29777	0.28003
1084.2468	0.27622	0.36274	0.30434	0.28553
1085.0406	0.28998	0.38356	0.32188	0.30308
1085.8344	0.29726	0.39337	0.32988	0.31009
1086.6282	0.31158	0.41431	0.3471	0.32705
1087.422	0.32289	0.42528	0.35669	0.33423
1088.2157	0.33889	0.44965	0.37665	0.35301
1089.0095	0.34751	0.46357	0.38871	0.36384
1089.8033	0.36788	0.49036	0.41166	0.38353
1090.5972	0.37292	0.50398	0.42276	0.3943
1091.391	0.39765	0.53325	0.44961	0.41864
1092.1848	0.4122	0.55079	0.46399	0.4332
1092.9786	0.42876	0.58066	0.48806	0.45503
1093.7725	0.44499	0.60044	0.50445	0.47071
1094.5664	0.46525	0.63154	0.5319	0.49485
1095.3602	0.48013	0.65194	0.54893	0.51105
1096.1542	0.50957	0.68797	0.58046	0.53881
1096.948	0.52389	0.71376	0.60176	0.55791
1097.7419	0.54818	0.7501	0.63135	0.58334
1098.5359	0.5681	0.77208	0.64978	0.60277
1099.3298	0.59541	0.81402	0.68571	0.63705
1100.1239	0.61925	0.84257	0.71179	0.65839
1100.9178	0.64589	0.88341	0.74393	0.69063
1101.7119	0.66603	0.91086	0.77094	0.71227
1102.506	0.70028	0.96186	0.81022	0.74984
1103.3	0.72289	0.9889	0.83583	0.77309
1104.0942	0.75355	1.03669	0.87457	0.80939
1104.8883	0.77471	1.06433	0.9009	0.83221
1105.6825	0.81668	1.118	0.94497	0.87285
1106.4767	0.84141	1.1507	0.97475	0.90199
1107.271	0.86861	1.19745	1.01126	0.9342
1108.0653	0.89804	1.23018	1.04394	0.96318
1108.8596	0.94079	1.29426	1.09546	1.01202
1109.6539	0.96698	1.3286	1.12359	1.03912
1110.4482	1.00414	1.38019	1.17026	1.07999
1111.2427	1.03705	1.41685	1.20183	1.10888
1112.0372	1.0742	1.47647	1.24915	1.15406
1112.8317	1.1052	1.51055	1.28141	1.18373
1113.6262	1.14438	1.5674	1.33138	1.227
1114.4208	1.16933	1.60292	1.36122	1.2548
1115.2155	1.21007	1.6571	1.40784	1.29788
1116.0101	1.22832	1.68153	1.42837	1.31661
1116.8048	1.27666	1.74658	1.48309	1.36852
1117.5996	1.30476	1.78022	1.51296	1.39503
1118.3944	1.35736	1.8488	1.5672	1.44673
1119.1892	1.37236	1.8731	1.59347	1.46998
1119.9841	1.41097	1.92602	1.63683	1.50828
1120.7792	1.43369	1.95494	1.65969	1.53074
1121.5742	1.47577	2.01094	1.70832	1.57645
1122.3693	1.4864	2.02704	1.72216	1.58884
1123.1644	1.52916	2.08102	1.76782	1.63208
1123.9596	1.54762	2.10068	1.78302	1.64802
1124.7549	1.57862	2.14039	1.81558	1.677
1125.5502	1.59552	2.16466	1.8378	1.69827
1126.3455	1.62921	2.20912	1.87559	1.73199
1127.1409	1.63984	2.21591	1.88595	1.74306
1127.9364	1.6714	2.26175	1.91751	1.77695
1128.7319	1.68025	2.27068	1.92711	1.78396
1129.5276	1.70845	2.30351	1.95852	1.81186
1130.3232	1.70946	2.30338	1.95507	1.81274
1131.119	1.73609	2.3362	1.98096	1.83665
1131.9149	1.73374	2.33253	1.98065	1.83636
1132.7108	1.75288	2.35812	2.00112	1.8549
1133.5067	1.7502	2.34834	1.99432	1.84966
1134.3027	1.7803	2.3851	2.02184	1.8769
1135.0989	1.784	2.3833	2.02637	1.87851
1135.895	1.79731	2.40365	2.04276	1.89211
1136.6913	1.79205	2.39318	2.02997	1.88444
1137.4877	1.81768	2.42006	2.05726	1.90588
1138.2841	1.8113	2.41261	2.04821	1.90272
1139.0806	1.82306	2.42176	2.05548	1.90874
1139.8772	1.82417	2.41365	2.04926	1.90367
1140.6738	1.83895	2.43716	2.06651	1.91938
1141.4706	1.82652	2.41736	2.05143	1.9067
1142.2673	1.83481	2.42776	2.05848	1.91358
1143.0642	1.85193	2.43795	2.06986	1.92175
1143.8612	1.8601	2.45361	2.08322	1.93301
1144.6583	1.85495	2.44276	2.07187	1.92406
1145.4556	1.87118	2.46392	2.09103	1.93973
1146.2528	1.86111	2.44424	2.07531	1.92455
1147.0502	1.8845	2.47106	2.09431	1.94474
1147.8475	1.87476	2.46247	2.0843	1.93944
1148.6451	1.88405	2.46713	2.09007	1.9399
1149.4427	1.88025	2.45993	2.08631	1.93614
1150.2405	1.88293	2.46851	2.08902	1.93789
1151.0383	1.88047	2.4615	2.08481	1.93246
1151.8362	1.89748	2.48338	2.09958	1.9453
1152.6343	1.89703	2.4754	2.0932	1.94052
1153.4324	1.89759	2.48172	2.09623	1.94398
1154.2306	1.8911	2.46857	2.08647	1.93183
1155.0289	1.89938	2.47697	2.08979	1.93311
1155.8273	1.88271	2.4549	2.07196	1.91609
1156.6259	1.88752	2.46373	2.07687	1.92287
1157.4246	1.87756	2.44188	2.06033	1.90446
1158.2233	1.87823	2.44232	2.05602	1.90367
1159.0221	1.86088	2.42298	2.04056	1.88852
1159.821	1.86525	2.42383	2.04088	1.88342
1160.6201	1.84757	2.40283	2.02111	1.86738
1161.4193	1.8507	2.39525	2.01562	1.86349
1162.2186	1.82664	2.37186	1.99407	1.84252
1163.0181	1.82272	2.36733	1.98878	1.83412
1163.8176	1.80369	2.34089	1.96222	1.81321
1164.6172	1.79261	2.32341	1.94924	1.80023
1165.417	1.77459	2.29646	1.92427	1.77757
1166.2169	1.76553	2.29061	1.91669	1.77082
1167.0168	1.73956	2.25314	1.88553	1.74115
1167.817	1.71326	2.2182	1.85763	1.71121
1168.6173	1.7014	2.20679	1.84434	1.70275
1169.4176	1.6958	2.19909	1.83595	1.69086
1170.2181	1.67543	2.16727	1.80821	1.66758
1171.0188	1.66402	2.15281	1.79453	1.65299
1171.8196	1.63548	2.11913	1.76389	1.62589
1172.6204	1.62082	2.10134	1.74853	1.61087
1173.4214	1.59978	2.07329	1.72283	1.58656
1174.2225	1.58232	2.05166	1.7036	1.56868
1175.0238	1.55736	2.01827	1.6758	1.54237
1175.8252	1.5437	2.0023	1.66135	1.52863
1176.6268	1.51931	1.96661	1.63065	1.50285
1177.4285	1.50811	1.95828	1.61907	1.48991
1178.2302	1.48864	1.92904	1.59586	1.46834
1179.0322	1.47499	1.91212	1.58311	1.45595
1179.8344	1.44622	1.87879	1.55145	1.42635
1180.6366	1.43861	1.86263	1.53681	1.41278
1181.439	1.40761	1.82644	1.50706	1.38475
1182.2415	1.3944	1.81157	1.49115	1.37069
1183.0441	1.36754	1.78051	1.46491	1.34685
1183.8469	1.35333	1.76397	1.44849	1.33193
1184.6498	1.32703	1.72633	1.41715	1.3013
1185.4529	1.31416	1.71548	1.40468	1.28951
1186.2562	1.30028	1.69216	1.38689	1.27459
1187.0596	1.28517	1.67603	1.3713	1.25951
1187.8632	1.26883	1.65329	1.35048	1.23975
1188.6669	1.25462	1.6372	1.33973	1.227
1189.4707	1.22708	1.60597	1.30772	1.1999
1190.2747	1.21768	1.59601	1.30093	1.19164
1191.0789	1.19608	1.56922	1.27992	1.17102
1191.8832	1.18243	1.5523	1.26206	1.1559
1192.6876	1.16553	1.52919	1.2421	1.1399
1193.4923	1.14785	1.50561	1.22431	1.1203
1194.297	1.13083	1.48684	1.20518	1.10548
1195.1021	1.1221	1.47587	1.19625	1.09501
1195.9071	1.10699	1.45741	1.17839	1.08171
1196.7124	1.09569	1.44091	1.16567	1.06646
1197.5178	1.08092	1.42393	1.15018	1.05177
1198.3235	1.07084	1.41358	1.13969	1.04291
1199.1293	1.05003	1.39016	1.12119	1.0245
1199.9352	1.03996	1.3751	1.10905	1.0139
1200.7413	1.02529	1.35664	1.0932	0.99928
1201.5476	1.01321	1.34205	1.07927	0.98689
1202.354	1.00134	1.32583	1.06533	0.97346
1203.1606	0.99261	1.31693	1.05535	0.96591
1203.9675	0.97818	1.29954	1.04177	0.95284
1204.7745	0.96978	1.29021	1.03115	0.94385
1205.5817	0.95904	1.27411	1.01974	0.9318
1206.3889	0.9493	1.26053	1.01008	0.92238
1207.1965	0.93587	1.24625	0.9964	0.91046
1208.0042	0.92815	1.24034	0.99066	0.90407
1208.812	0.92266	1.22503	0.97774	0.89119
1209.6201	0.9061	1.21148	0.96815	0.88342
1210.4283	0.89815	1.20123	0.9553	0.87242
1211.2368	0.88842	1.18799	0.94841	0.86468
1212.0454	0.88528	1.18205	0.94124	0.86027
1212.8542	0.877	1.17337	0.93151	0.85177
1213.6632	0.86726	1.16202	0.92319	0.84225
1214.4724	0.86368	1.15708	0.91866	0.83784
1215.2817	0.85417	1.14938	0.91098	0.83063
1216.0913	0.84611	1.13454	0.89838	0.81999
1216.9011	0.84186	1.1263	0.89494	0.81577
1217.7111	0.83671	1.12322	0.88821	0.8084
1218.5211	0.82585	1.10939	0.87874	0.80056
1219.3315	0.8178	1.09888	0.86883	0.79055
1220.1421	0.80481	1.08367	0.85917	0.78169
1220.9528	0.80459	1.08376	0.85591	0.77836
1221.7637	0.80369	1.08084	0.85365	0.77701
1222.5748	0.79664	1.0725	0.8459	0.77211
1223.3862	0.78433	1.05817	0.83458	0.76081
1224.1978	0.78422	1.0559	0.83178	0.75712
1225.0095	0.77348	1.04594	0.82677	0.75287
1225.8214	0.76654	1.03751	0.81813	0.74224
1226.6335	0.76072	1.02745	0.8078	0.73604
1227.4459	0.75445	1.02056	0.80219	0.73005
1228.2585	0.74505	1.00846	0.79224	0.71984
1229.0713	0.73945	1.00082	0.78886	0.71694
1229.8844	0.74259	1.00044	0.78672	0.71395
1230.6975	0.73352	0.99148	0.7784	0.707
1231.511	0.72658	0.98233	0.77225	0.70288
1232.3246	0.71841	0.97551	0.76453	0.69567
1233.1385	0.7155	0.96733	0.76077	0.6901
1233.9525	0.70778	0.96177	0.75331	0.68497
1234.7668	0.70576	0.9562	0.75044	0.6793
1235.5814	0.69457	0.94218	0.7389	0.6713
1236.3961	0.69065	0.93872	0.73555	0.66771
1237.2111	0.6873	0.92954	0.72707	0.66181
1238.0262	0.68081	0.92573	0.72423	0.65776
1238.8417	0.6789	0.91853	0.71798	0.65167
1239.6573	0.67118	0.9152	0.7153	0.64881
1240.4731	0.66603	0.90527	0.70676	0.6412
1241.2893	0.66648	0.90316	0.70631	0.64123
1242.1056	0.65809	0.89238	0.69942	0.63264
1242.9221	0.6526	0.887	0.69477	0.6302
1243.7389	0.65271	0.88065	0.68772	0.62526
1244.5559	0.64354	0.87527	0.68405	0.6221
1245.3732	0.63581	0.86502	0.67487	0.61189
1246.1907	0.63346	0.85798	0.67063	0.60804
1247.0084	0.62865	0.85358	0.66731	0.60566
1247.8263	0.62708	0.85141	0.66317	0.60382
1248.6445	0.62306	0.84653	0.66017	0.60155
