# Supplementary material for: Ratiometric fluorescent sensing of pyrophosphate with sp³-functionalized single-walled carbon nanotubes
Source: Nat Commun. 2024 Jan 24;15:706. doi: 10.1038/s41467-024-45052-1 (PMC10808354; doi:10.1038/s41467-024-45052-1)
Supplement: Supplementary file 4 — Source data [file 41467_2024_45052_MOESM4_ESM.zip › Fig. 6c.txt]

PL intensity ratio	PL intensity ratio	PL intensity ratio
0 Cycles	12 Cycles	24 Cycles
1.95517	2.07	2.48398
1.97423	2.11783	2.47725
1.89954	2.11114	2.4915
