# Supplementary material for: Ratiometric fluorescent sensing of pyrophosphate with sp³-functionalized single-walled carbon nanotubes
Source: Nat Commun. 2024 Jan 24;15:706. doi: 10.1038/s41467-024-45052-1 (PMC10808354; doi:10.1038/s41467-024-45052-1)
Supplement: Supplementary file 4 — Source data [file 41467_2024_45052_MOESM4_ESM.zip › Fig. S10a.txt]

Wavelength	PL intensity	PL intensity	PL intensity	PL intensity	PL intensity
nm	a.u.	a.u.	a.u.	a.u.	a.u.
	pristine	2.504 �M	5.634 �M	18.154 �M	30.674 �M
938.815	0.99566	0.49741	0.4495	0.23253	0.71769
939.053	80.78462	79.0781	83.93758	82.69047	84.14741
939.29	49.40096	49.87581	44.05474	43.32345	46.41805
939.527	13.22997	10.05452	0.4495	4.48842	2.31189
939.764	-10.17479	-15.96206	-16.56718	-14.6631	-16.8185
940	24.93235	19.08068	21.18857	20.98001	18.78527
940.237	14.82575	12.70927	10.02138	11.40425	10.28288
940.474	23.8685	18.01878	19.06149	15.12816	17.72247
940.711	-0.06819	-1.09545	-0.08227	-0.83144	-2.47071
940.948	14.29382	14.30212	13.21201	13.5322	7.62588
941.185	20.14501	18.01878	16.40263	15.66014	13.47128
941.422	25.9962	22.26638	22.25212	17.2561	20.37947
941.658	3.12337	2.09026	-2.74113	-6.15131	-4.06491
941.895	20.67694	22.26638	11.08492	8.21233	13.47128
942.132	-17.08984	-19.67872	-22.94844	-22.11091	-21.06969
942.369	18.54923	12.70927	11.08492	10.87226	10.28288
942.605	39.29436	35.54015	32.35577	33.2157	29.94466
942.842	29.18776	25.45208	16.40263	16.72412	16.12827
943.079	7.9107	6.33786	3.64012	0.23253	1.78049
943.315	14.29382	11.11642	5.76721	4.48842	-0.87651
943.552	14.29382	8.99262	6.83075	7.14836	0.18629
943.789	53.65637	46.15916	43.52297	45.4514	42.16685
944.025	61.10334	51.46866	49.37245	48.11133	49.60644
944.262	50.46482	39.2568	43.52297	39.06756	39.50985
944.498	54.1883	49.87581	50.43599	43.85544	43.76105
944.735	57.37986	54.12342	52.0313	47.57934	47.48085
944.971	39.82629	36.60205	33.41931	32.68372	31.00746
945.208	29.18776	22.26638	19.06149	18.85206	18.78527
945.444	32.37932	28.63779	24.91097	24.17193	21.44227
945.681	40.35821	33.41634	30.76046	31.08776	20.91087
945.917	58.97564	54.12342	46.71359	50.77126	43.76105
946.153	70.67802	64.74243	58.94433	59.81504	52.79484
946.39	63.76298	54.65437	52.56308	51.30325	45.88665
946.626	38.23051	32.88539	31.29223	28.95981	24.09927
946.862	73.86958	69.52099	63.1985	63.53895	59.70303
947.099	40.35821	31.29254	23.84743	26.29988	21.44227
947.335	53.12445	50.93771	47.24536	43.32345	38.97845
947.571	86.10388	80.14	72.77038	69.92279	66.61123
947.807	73.86958	65.80433	62.13496	56.62312	53.32624
948.044	61.63527	55.71627	46.71359	42.25948	37.91565
948.28	35.03895	31.29254	19.06149	19.38405	13.47128
948.516	44.0817	31.82349	25.97452	25.2359	18.78527
948.752	56.84793	42.97345	39.80057	37.4716	30.47606
948.988	68.55031	59.96387	52.0313	48.64332	36.85286
949.224	70.67802	63.68053	54.69016	54.49517	43.22965
949.46	62.1672	49.87581	39.2688	36.93961	31.00746
949.696	38.76243	31.82349	21.72035	18.32008	14.53408
949.932	70.14609	54.12342	53.62662	46.51537	40.04125
950.168	79.18884	67.39718	62.13496	55.02716	51.73204
950.404	75.99728	56.77817	53.62662	46.51537	42.16685
950.64	71.74187	53.59247	44.58651	44.91941	36.32146
950.876	82.3804	63.68053	56.81725	54.49517	45.88665
951.112	56.31601	40.84965	32.88754	32.15173	23.56787
951.348	72.2738	55.7	44.58651	40.66352	31.00746
951.584	103.65746	87.04236	74.89747	75.24265	65.54843
951.819	119.61525	106.15658	89.25529	89.6	79.36482
952.055	68.01839	49.87581	39.80057	34.81166	23.03647
952.291	63.23105	39.2568	27.03806	24.17193	8.15728
952.527	66.42261	45.62821	37.14171	32.68372	20.91087
952.763	55.78408	33.41634	22.78389	13.00021	7.62588
952.998	75.99728	55.71627	44.05474	35.34365	27.28766
953.234	125.99836	102.43992	85.53289	82.69047	72.98802
953.47	139.29652	111.46608	102.54957	98.65007	86.27301
953.705	130.25378	102.43992	92.4	80.03053	66.07983
953.941	83.97618	55.2	44.05474	37.4716	23.56787
954.176	106.84901	78.54715	64.26204	58.21908	44.29245
954.412	98.33819	72.17574	58.41256	53.4312	38.97845
954.648	145.14771	110.93513	100.42248	88.54232	71.92522
954.883	149.40313	124.2089	104.14488	97.05411	82.02181
955.119	140.36038	111.99703	83.93758	78.96656	65.01703
955.354	132.91341	106.68753	81.27872	76.30663	57.04604
955.59	143.55194	118.36844	102.54957	95.45815	71.39382
955.825	133.97726	105.62563	82.87403	81.09451	55.5
956.06	128.12607	98.19232	77.55632	70.98676	48.54364
956.296	124.93451	97.66137	75.42924	68.32683	44.29245
956.531	164.82899	128.4565	107.86728	99.18205	74.05082
956.767	175.46752	140.13742	118.5027	108.22583	83.61601
957.002	159.50973	126.3327	94.573	94.39417	60.23443
957.237	150.99891	119.96129	90.31883	87.47835	58.64024
957.472	160.04165	127.92555	94.573	91.73424	60.76583
957.708	180.25486	145.44692	114.78031	108.75781	77.23922
957.943	197.2765	160.84449	125.9475	118.33357	86.80441
958.178	204.19155	165	129.6699	125.78139	91.05561
958.413	210.57466	166.68495	133.92407	125.78139	89.99281
958.648	194.61687	149.16358	115.84385	108.75781	72.98802
958.884	201.53191	152.34928	111.58968	104.50192	64.48563
959.119	212.17044	167.74685	122.2251	117.2696	77.23922
959.354	224.93667	176	133.92407	130.56927	88.93001
959.589	232.38364	189.51582	144.55949	132.69721	98.4952
959.824	243.02217	198.54198	152.00429	143.86893	97.9638
960.059	244.08603	186.33012	141.36887	136.95311	92.1184
960.294	257.38419	199.07294	152.00429	144.40092	99.0266
960.529	260.57574	202.25864	158.38554	147.59284	102.74639
960.764	265.36308	209.161	157.85377	146.52887	98.4952
960.999	286	220.84191	167.42566	157.1686	112.31159
961.234	294.61903	224.02761	172.2116	161.42449	115.49998
961.468	280.25702	209.161	152.00429	138.01708	95.3068
961.703	313.23646	243.14184	183.91056	169.40429	119.75118
961.938	290.36362	218.71811	150.94075	140.14503	86.80441
962.173	331.85388	263.84891	196.67307	186.95985	128.25357
962.408	316.42802	241.01803	176.99754	167.80833	101.6836
962.642	340.3647	260.13226	187.63296	178.98005	109.12319
962.877	367.49295	283.49408	209.43558	196.53561	131.44197
963.112	399.94046	310.04161	230.17466	215.15515	142.60136
963.347	414	319.59873	245.59602	231.64673	159
963.581	365.89717	272.34412	193.48244	177.91608	107.52899
963.816	397.28083	296.76785	215.28506	199.19555	125.06517
964.051	435.0476	326.50108	244.53248	224.73091	142.60136
964.285	481.3252	374.81759	290.79657	269.94977	185.11332
964.52	501.5384	381.71995	295.58251	275.26964	186.17612
964.754	490.36795	373.75569	281.22469	258.77805	168.63993
964.989	517.49619	401.89607	293.45543	281.65348	187.23892
965.223	482.92098	365.79143	258.35853	243.88243	146.85255
965.458	536.64555	415.70079	305.68617	290.69725	182.98772
965.692	591.96589	456.58398	348.75964	332.7242	226.03108
965.927	575.47617	431.62931	323.23462	308.7848	193.08431
966.161	547.816	400.83417	288.66949	268.8858	155.35495
966.395	578.66773	431.09835	313.66274	289.63328	172.89113
966.63	597.81708	447.55782	325.3617	300.27302	179.79932
966.864	634.52	481.00771	350.35495	322.08447	202.6495
967.098	674.94641	517.11235	385.98362	360.9195	231.87648
967.333	645.15853	486.31722	347.69609	323.68043	192.02151
967.567	683.45723	514.98855	373.22111	349.21579	212.21469
967.801	768.56546	591.44544	443.41491	424.7579	277.04543
968.035	760.58656	577.64072	429.58886	407.20234	254.72666
968.27	787.71481	603.6573	460.43159	433.26968	274.91984
968.504	781.33169	591.97639	437.56543	410.39426	247.28706
968.738	804.73645	610.02871	444.47845	421.03399	257.38365
968.972	852.60983	656.22142	489.14723	460.93299	289.26762
969.206	848.88634	637.10719	476.91649	450.29326	274.38844
969.44	885.05734	671.08803	503.50506	471.57272	289.26762
969.674	930.27108	714.09503	543.3879	508.2798	316.9004
969.908	942.50539	723.65214	542.32435	504.5559	314.2434
970.142	945.16502	717.28074	531.15716	500.83199	301.48981
970.376	955.27162	723.12119	532.2207	501.89596	296.70722
970.61	968.56978	723.65214	527.96653	497.64007	280.23383
970.844	998.88959	760.81869	555.61863	521.04748	304.67821
971.078	1017.50701	765.06629	572.10354	525.83536	308.39801
971.312	1066.44424	811.78995	610.39107	569.99026	340.28198
971.546	1119.63688	868.07071	655.59162	614.67714	375.35434
971.779	1121.23266	860.10645	643.89265	608.2933	362.06936
972.013	1168.57411	906.29916	690.15675	651.91621	395.01613
972.247	1211.66015	941.3419	716.21354	671.59971	413.61511
972.481	1259.53352	987.00365	761.41409	724.79838	453.47007
972.714	1294.10874	1008.77262	780.55785	739.69401	463.56666
972.948	1292.51296	1010.36548	774.1766	734.37414	451.87587
973.182	1315.91772	1019.92259	778.96254	738.09805	448.15608
973.415	1336.13092	1042.75346	800.23339	751.9297	459.31547
973.649	1369.11036	1067.17719	818.31361	774.80513	469.94346
973.883	1384.0043	1075.6724	827.88549	783.8489	472.60045
974.116	1390.38742	1078.32716	818.31361	776.40109	453.47007
974.35	1449.43125	1140.44838	876.80844	833.32366	512.45542
974.583	1474.96371	1157.96975	888.50741	847.6873	516.17521
974.817	1519.11361	1200.4458	939.02567	882.79842	544.33939
975.05	1569.64661	1237.61234	970.93194	917.37756	568.78377
975.284	1596.77486	1265.75272	987.41685	937.59305	590.03975
975.517	1596.77486	1257.25751	981.03559	929.08126	575.16056
975.751	1640.92475	1294.42406	1014.00541	972.17218	594.82234
975.984	1661.66988	1316.19303	1029.42677	981.21596	599.07354
976.217	1698.3728	1350.70482	1068.24607	1008.87926	625.11211
976.451	1729.22453	1375.6595	1086.32629	1031.75469	641.5855
976.684	1743.05462	1379.37615	1098.02526	1033.88264	638.3971
976.917	1795.18341	1433.53312	1144.28935	1081.76144	680.37766
977.151	1862.20613	1487.15913	1201.72064	1139.74799	726.07802
977.384	1847.84412	1477.60202	1175.66385	1117.40455	697.38245
977.617	1847.31219	1477.07107	1177.25917	1124.85236	692.59985
977.85	1910.61144	1529.10423	1224.58681	1170.60321	736.70601
978.083	1983.48535	1591.7564	1294.24883	1240.82545	798.87975
978.316	2002.6347	1623.08249	1309.6702	1251.99717	805.25655
978.55	2047.31652	1667.15139	1359.12492	1292.96015	838.20332
978.783	2081.35981	1692.63702	1379.864	1313.70763	852.01971
979.016	2062.74239	1669.27519	1351.14835	1287.1083	829.16953
979.249	2079.76403	1685.20371	1371.35566	1303.59988	836.60912
979.482	2108.48806	1704.84888	1391.03119	1322.21942	848.83131
979.715	2144.12713	1743.07733	1421.87392	1354.13862	871.15009
979.948	2177.10656	1779.18197	1453.78019	1387.65378	906.75386
980.181	2197.85169	1801.48189	1480.36875	1413.18914	917.91325
980.414	2243.06544	1850.32935	1521.31514	1453.62012	959.89381
980.646	2271.78946	1870.50547	1547.9037	1477.02754	973.71019
980.879	2322.32247	1912.98152	1592.57248	1519.58647	1010.37676
981.112	2290.93881	1882.71734	1562.79329	1496.71105	975.30439
981.345	2308.49238	1905.01726	1586.72299	1514.79859	999.74877
981.578	2324.9821	1922.53863	1601.61259	1528.09826	999.74877
981.811	2373.3874	1969.26229	1645.21783	1574.91309	1052.88872
982.043	2388.81327	1985.72176	1664.36159	1596.19255	1057.67132
982.276	2415.94152	2023.41925	1695.20432	1619.59997	1083.70989
982.509	2451.58058	2051.02868	1740.93664	1663.22287	1117.71946
982.741	2459.02755	2061.11674	1748.91321	1673.86261	1122.50206
982.974	2504.2413	2107.30945	1793.58199	1718.54949	1164.48262
983.207	2494.1347	2104.12374	1789.85959	1708.44174	1155.98023
983.439	2515.94368	2124.29987	1818.57524	1736.63704	1185.2072
983.672	2522.3268	2133.32603	1832.93306	1752.59664	1200.08639
983.904	2553.17853	2164.65211	1866.96642	1792.49564	1223.46796
984.137	2576.58329	2198.63295	1897.80915	1823.88285	1260.66593
984.369	2594.66879	2212.96862	1921.20708	1840.37444	1275.01372
984.602	2622.32896	2248.01136	1952.04981	1882.93337	1310.08608
984.834	2636.69097	2266.06368	1973.32066	1895.16906	1325.49667
985.067	2629.244	2260.22323	1980.76545	1890.38118	1324.43387
985.299	2624.98859	2263.93988	1981.829	1903.14886	1329.74787
985.531	2616.47777	2255.97562	1972.25712	1900.48893	1324.96527
985.764	2635.09519	2285.70886	2015.86235	1934.53608	1357.38064
985.996	2693.6071	2352.07768	2084.46084	2001.5664	1428.58818
986.228	2638.28675	2301.10642	2041.38737	1957.94349	1389.26461
986.461	2631.90363	2300.04452	2048.3004	1973.37111	1395.11001
986.693	2637.75482	2318.09684	2064.25353	1985.6068	1413.70899
986.925	2640.94638	2329.24681	2078.61136	1995.18256	1424.86838
987.157	2647.3295	2331.90156	2097.22335	2014.33408	1444.53016
987.389	2629.244	2313.84924	2095.62803	2011.67415	1441.87316
987.621	2662.22344	2361.10384	2132.85202	2053.16911	1489.69912
987.854	2629.244	2341.45867	2110.51763	2036.14553	1471.63154
988.086	2650.52106	2364.28955	2150.93224	2069.66069	1514.1435
988.318	2621.26511	2339.86582	2136.57442	2050.50917	1496.60731
988.55	2596.79649	2324.9992	2122.74837	2048.38123	1494.48172
988.782	2644.66987	2381.27997	2184.9656	2113.81559	1556.12406
989.014	2607.96695	2349.95388	2163.16298	2090.94016	1543.37047
989.246	2622.86089	2372.25381	2196.13279	2112.75161	1577.38004
989.478	2599.45612	2355.79434	2188.68799	2112.75161	1577.38004
989.71	2568.07247	2329.77776	2172.20309	2102.11188	1566.75205
989.941	2582.96641	2357.38719	2201.98228	2122.32737	1599.69882
990.173	2584.03026	2365.8824	2210.49061	2134.56307	1616.1722
990.405	2562.22128	2353.13958	2212.08593	2135.62704	1633.17699
990.637	2555.83816	2351.01578	2221.65781	2145.2028	1647.52477
990.869	2548.39119	2355.79434	2234.42032	2157.97048	1665.59236
991.1	2542.00807	2366.41335	2242.92866	2177.122	1681.53434
991.332	2531.90147	2365.35145	2255.1594	2182.97385	1703.32172
991.564	2469.66608	2310.66353	2211.02239	2137.223	1665.06096
991.796	2443.60169	2289.42551	2200.38696	2126.58327	1662.40396
992.027	2425.51619	2275.08984	2197.19633	2126.05128	1666.65516
992.259	2451.04866	2310.66353	2230.69792	2163.82233	1715.01251
992.49	2431.36738	2302.16832	2222.72135	2157.97048	1720.32651
992.722	2380.30245	2259.16132	2199.32342	2129.2432	1696.41353
992.954	2384.55786	2273.49699	2219.53072	2152.11863	1736.79989
993.185	2368.60007	2266.59463	2223.25312	2154.24657	1742.64529
993.417	2322.32247	2231.02094	2195.06925	2126.05128	1725.1091
993.648	2295.19422	2210.31387	2178.05257	2112.75161	1722.98351
993.879	2299.98156	2217.21623	2195.60102	2128.71121	1745.83368
994.111	2284.02377	2215.62337	2200.91873	2134.56307	1761.24427
994.342	2244.66122	2186.95204	2187.09268	2124.98731	1751.67908
994.574	2209.55407	2154.0331	2155.18641	2096.26003	1738.92549
994.805	2190.93665	2145.00694	2152.52755	2093.60009	1745.83368
995.036	2141.46749	2108.37135	2122.74837	2063.27685	1721.38931
995.268	2148.38254	2122.70702	2148.80515	2085.62029	1760.71287
995.499	2132.95667	2105.7166	2136.04265	2080.30043	1763.90127
995.73	2073.38091	2062.17865	2090.84209	2039.86944	1731.4859
995.961	2010.08167	2008.02168	2045.64154	1989.33071	1692.16233
996.192	1985.08113	1985.19081	2032.34726	1975.49905	1700.13333
996.424	1991.99618	1995.80982	2054.68165	1997.84249	1720.85791
996.655	1966.99563	1979.35035	2042.98269	1983.47885	1720.32651
996.886	1931.35657	1944.30761	2016.39413	1963.79534	1711.29272
997.117	1910.61144	1924.13149	2002.56807	1956.34753	1708.10432
997.348	1863.80191	1889.6197	1971.72534	1922.83237	1684.72274
997.579	1840.92908	1872.62928	1965.34409	1920.70442	1685.25414
997.81	1831.3544	1872.09833	1960.55815	1920.17244	1702.25892
998.041	1804.22616	1851.9222	1950.98627	1897.829	1700.13333
998.272	1740.39499	1784.49147	1888.76904	1845.16232	1652.83877
998.503	1725.50105	1774.40341	1874.41121	1833.45861	1650.18177
998.734	1703.16014	1762.7225	1875.47476	1829.7347	1660.27836
998.965	1701.03243	1755.82014	1874.94299	1828.67073	1670.37495
999.196	1638.26512	1706.97268	1824.95649	1782.38789	1634.23979
999.426	1613.7965	1685.73466	1812.72575	1770.1522	1629.98859
999.657	1639.8609	1713.87504	1838.25077	1796.21954	1668.78076
999.888	1595.71101	1676.7085	1801.02679	1765.8963	1645.39918
1000.119	1530.28406	1606.09207	1738.27779	1700.99393	1591.19643
1000.349	1503.15581	1581.13739	1715.41162	1681.84241	1582.69403
1000.58	1483.47454	1565.73982	1701.0538	1671.20267	1572.06604
1000.811	1449.43125	1539.19229	1676.06056	1647.26327	1558.78106
1001.041	1454.75051	1541.84704	1682.44181	1648.32725	1566.22065
1001.272	1426.02649	1514.23761	1655.85325	1626.51579	1559.31246
1001.503	1390.38742	1485.56628	1621.81989	1598.3205	1529.02268
1001.733	1340.91826	1442.02833	1584.59591	1556.82554	1507.7667
1001.964	1290.91718	1385.74756	1526.63285	1499.90297	1457.28375
1002.194	1273.36361	1367.69524	1512.8068	1482.3474	1452.50115
1002.425	1257.93774	1358.66908	1502.17137	1471.17568	1442.93596
1002.655	1246.23536	1350.70482	1495.25835	1468.51575	1445.59296
1002.886	1231.34142	1329.99775	1474.51927	1454.6841	1431.77657
1003.116	1249.42692	1348.05007	1498.98075	1473.83562	1456.75235
1003.346	1212.19207	1310.88352	1464.41562	1432.87264	1434.96497
1003.577	1173.89337	1273.18603	1423.46923	1394.5696	1401.4868
1003.807	1153.14824	1253.54086	1397.94422	1377.54603	1387.67041
1004.037	1099.42368	1192.48154	1338.91761	1314.7716	1331.34207
1004.268	1105.80679	1205.7553	1351.68012	1323.28339	1351.00385
1004.498	1097.29597	1195.13629	1334.66344	1311.0477	1343.03285
1004.728	1071.23158	1165.40306	1303.82071	1287.1083	1319.11988
1004.958	1052.61415	1142.04123	1272.97798	1259.97698	1297.8639
1005.188	1006.86848	1103.28183	1240.00817	1222.73791	1265.97993
1005.418	1003.67692	1093.19377	1220.33264	1208.37427	1250.56934
1005.649	993.0384	1085.22951	1213.95138	1204.11837	1251.63214
1005.879	1014.31545	1109.65324	1232.56337	1221.14195	1275.54512
1006.109	954.7397	1052.84153	1178.85448	1159.96348	1217.62257
1006.339	948.35658	1034.7892	1163.43312	1147.1958	1201.14919
1006.569	916.44099	1006.64882	1127.80445	1109.95673	1174.57921
1006.799	911.12173	988.06555	1113.44662	1101.44495	1163.41982
1007.029	894.10009	977.97749	1098.55703	1082.29343	1154.38603
1007.259	901.54706	985.94175	1107.06537	1091.86919	1160.76282
1007.489	889.31275	971.60608	1083.13567	1071.65369	1138.97544
1007.718	868.56762	959.39422	1071.4367	1048.77827	1124.09626
1007.948	858.46102	941.3419	1053.35648	1040.79847	1108.68567
1008.178	798.88526	875.50402	989.54393	974.30013	1050.76312
1008.408	815.90691	892.49444	1003.90176	983.87589	1058.20272
1008.638	806.33223	876.03497	982.09914	971.10821	1044.91773
1008.867	804.73645	875.50402	978.90851	964.72437	1045.98053
1009.097	798.35333	877.09687	969.33663	962.06444	1032.16414
1009.327	727.60712	799.04713	897.01574	884.92637	959.36241
1009.556	762.18234	829.84227	932.11264	911.5257	986.46378
1009.786	755.2673	824.00181	914.03242	899.29001	976.36719
1010.016	751.54381	807.01139	897.01574	884.92637	972.116
1010.245	728.13905	790.02097	879.99907	863.6469	946.07742
1010.475	715.37282	787.89717	870.95896	861.51896	934.91803
1010.704	741.96914	807.01139	887.97563	876.94657	953.51701
1010.934	693.56383	742.23542	830.01257	807.7883	885.49788
1011.163	673.35063	731.6164	805.5511	792.89268	866.36749
1011.393	666.43559	723.65214	800.23339	791.8287	860.5221
1011.622	643.03083	702.41412	770.98597	761.50546	829.70093
1011.851	643.03083	690.20226	761.94586	750.33374	816.94734
1012.081	622.81762	675.86659	744.92918	731.71421	803.66235
1012.31	631.86037	685.4237	753.43752	747.14182	815.88454
1012.539	638.77541	691.26416	753.43752	743.9499	812.16474
1012.769	683.45723	734.27116	793.85213	781.72096	853.08251
1012.998	616.96643	663.65472	722.06302	709.37077	786.12617
1013.227	605.79598	652.50476	713.02291	705.64686	771.77838
1013.456	572.28461	616.93107	674.73538	661.49197	720.23263
1013.686	541.96481	585.07403	641.2338	632.2327	693.13125
1013.915	564.83764	607.37396	664.09996	646.59634	716.51283
1014.144	614.3068	654.09761	713.02291	698.73103	751.5852
1014.373	599.94479	634.98339	687.49789	674.79163	730.86062
1014.602	578.1358	620.64772	660.37756	654.57614	711.73024
1014.831	548.87985	592.50734	631.66191	623.72091	680.37766
1015.06	545.68829	581.88833	626.87597	612.54919	664.96708
1015.289	559.51838	597.2859	635.91608	624.2529	674.00087
1015.518	526.00702	566.49076	594.9697	588.60979	639.9913
1015.747	530.26243	568.08361	604.00981	591.80171	641.5855
1015.976	576.0081	612.68347	649.21036	635.42462	677.72067
1016.205	552.07141	590.38354	619.43118	609.35727	654.33909
1016.434	538.24132	584.54308	609.8593	596.58959	646.3681
1016.662	523.87931	561.71221	593.37439	583.28993	627.23771
1016.891	557.9226	588.25974	624.21712	606.69734	644.7739
1017.12	534.51784	572.33122	598.6921	589.14178	618.73532
1017.349	519.09197	550.56224	574.7624	566.26635	595.88514
1017.577	519.09197	546.31464	571.04	560.4145	594.29094
1017.806	534.51784	557.4646	590.71553	572.65019	614.48412
1018.035	516.96427	538.35038	569.97646	551.90271	586.85135
1018.263	503.66611	529.32422	552.42801	542.85894	571.97216
1018.492	504.72996	531.97897	553.49155	539.66702	572.50356
1018.721	477.06979	490.03387	517.33111	499.23603	534.2428
1018.949	468.02704	487.37912	511.48162	495.51212	526.80321
1019.178	508.98537	525.07661	551.36446	529.02728	562.93837
1019.406	464.30355	480.47676	503.50506	480.08451	517.23801
1019.635	474.94208	501.18384	506.16391	493.91616	526.27181
1019.863	477.60171	499.59098	511.48162	497.64007	523.08341
1020.091	474.94208	490.03387	506.16391	488.5963	516.17521
1020.32	480.79327	491.62672	507.75922	492.3202	518.83221
1020.548	478.13364	496.40528	512.01339	500.83199	521.48921
1020.776	446.74998	466.67205	476.38472	465.18888	486.94824
1021.005	483.45291	492.15768	505.63214	492.85219	509.79842
1021.233	482.92098	500.65289	510.94985	496.5761	511.92402
1021.461	462.70778	478.88391	497.1238	473.16868	492.79364
1021.689	459.51622	480.47676	485.95661	472.6367	488.01104
1021.918	448.34576	459.76969	465.21753	450.29326	472.60045
1022.146	471.75052	486.84817	488.61546	474.76464	491.19944
1022.374	462.17585	473.04345	485.95661	466.78484	475.78885
1022.602	460.58007	473.5744	478.51181	465.72087	476.85165
1022.83	447.81384	454.46018	450.32793	444.97339	457.18987
1023.058	429.19641	439.59356	438.62897	429.01379	440.18508
1023.286	381.85496	393.93181	395.5555	385.92287	395.01613
1023.514	392.49349	409.32938	410.44509	395.49863	404.04992
1023.742	443.0265	445.43402	451.39148	429.54578	436.99669
1023.97	438.77109	449.15068	453.51856	435.39763	443.37348
1024.198	414.8344	425.78885	429.58886	412.5222	419.9919
1024.426	411.64284	419.41744	421.08052	406.67035	415.20931
1024.654	421.21752	433.22216	423.2076	423.16194	425.8373
1024.882	395.68505	403.48892	398.21436	389.11479	397.14172
1025.109	423.34522	426.3198	423.73937	404.5424	410.42671
1025.337	402.06817	408.79843	406.7227	392.30671	396.07893
1025.565	385.57845	398.17942	400.87321	383.26294	385.98233
1025.793	377.59955	392.33896	385.98362	372.6232	375.35434
1026.02	415.36633	425.2579	423.73937	407.73432	410.95811
1026.248	409.51514	418.35554	413.63572	398.69055	401.39292
1026.476	408.98321	418.35554	406.7227	398.15856	396.61032
1026.703	406.32358	420.47934	420.54875	399.75452	398.20452
1026.931	404.19587	411.98413	405.65915	393.37068	389.17073
1027.158	394.6212	407.73653	401.93676	388.05082	387.57653
1027.386	405.79165	410.39128	399.80967	389.11479	387.04513
1027.613	354.19479	366.32238	360.4586	346.55586	342.40757
1027.841	370.68451	384.90565	379.07059	367.30334	366.32055
1028.068	356.3225	367.38428	363.11746	352.40771	349.31577
1028.296	369.08873	379.59614	384.38831	362.51546	357.81816
1028.523	386.11037	393.40086	389.70602	375.81512	370.57175
1028.75	366.4291	371.10093	362.05392	349.21579	345.59597
1028.978	380.79111	392.33896	382.26122	370.49526	366.85195
1029.205	373.34414	382.78185	378.00705	371.02724	368.97755
1029.432	374.93992	384.90565	379.60236	371.55923	364.72635
1029.66	376.5357	383.3128	387.04716	374.75115	366.32055
1029.887	340.89663	349.86291	347.69609	334.32016	326.99699
1030.114	338.76892	352.51766	335.46536	327.93632	324.87139
1030.341	330.2581	341.89865	334.40181	324.21242	320.62019
1030.568	367.49295	384.3747	378.53882	362.51546	357.28676
1030.795	370.15258	377.47234	375.3482	363.04744	357.28676
1031.022	360.04598	365.26048	365.77631	354.53566	349.84717
1031.249	341.42856	346.14626	345.56901	336.44811	328.59119
1031.476	327.59847	345.08435	341.31484	325.80838	317.9632
1031.703	328.1304	346.14626	341.31484	329.53228	320.62019
1031.93	359.51405	378.00329	367.37163	356.13162	350.37857
1032.157	344.08819	360.48192	357.26797	341.76798	330.18539
1032.384	330.79003	340.83675	340.78307	326.87235	316.9004
1032.611	320.1515	331.27964	325.89347	317.82858	308.92941
1032.838	321.74728	331.81059	333.87004	320.48851	310.5236
1033.065	322.27921	334.46534	332.27473	322.61646	318.4946
1033.292	336.64122	350.39386	356.20443	343.89592	342.40757
1033.518	327.59847	336.05819	337.06067	324.21242	320.62019
1033.745	316.42802	324.90823	317.38513	307.18884	296.17582
1033.972	316.42802	327.03203	322.17108	315.16864	307.33521
1034.198	310.57683	316.41302	315.78982	309.84878	296.70722
1034.425	310.57683	324.90823	319.51222	309.31679	299.36421
1034.652	316.42802	327.03203	331.74296	320.48851	309.4608
1034.878	283.44858	298.89165	300.90023	295.48513	283.95363
1035.105	291.42747	304.73211	310.47211	303.99692	291.39322
1035.331	293.55518	302.60831	302.49554	294.42116	284.48503
1035.558	309.51297	323.84633	315.78982	300.805	304.14681
1035.784	281.32087	296.76785	293.45543	285.90937	278.10823
1036.011	312.70453	327.03203	328.02056	323.68043	315.3062
1036.237	306.85334	318.53682	321.10753	308.7848	305.20961
1036.464	296.74674	306.32496	313.13096	302.93295	297.77002
1036.69	283.98051	289.33454	293.45543	289.63328	279.70243
1036.916	297.27867	301.5464	311.00388	300.805	290.86182
1037.143	309.51297	319.59873	323.23462	316.7646	310.5236
1037.369	309.51297	324.37728	322.70285	322.08447	311.5864
1037.595	269.61849	279.24648	282.82001	278.46156	270.66864
1037.821	297.81059	319.06777	312.59919	303.99692	305.20961
1038.048	252.59685	269.15842	265.27156	267.28984	253.66386
1038.274	288.76784	290.39644	296.64606	296.54911	296.17582
1038.5	231.31979	235.70853	246.65956	239.62653	237.72187
1038.726	246.74566	248.45134	259.95384	248.13832	243.56727
1038.952	270.68235	278.18458	287.60595	278.99355	275.45124
1039.178	248.87336	259.07036	272.18458	263.56593	251.53826
1039.404	240.36254	248.45134	254.63613	251.33024	240.91027
1039.63	262.17152	275.52982	287.60595	279.52553	270.13724
1039.856	242.49025	253.2299	261.54916	254.52216	249.94406
1040.082	237.70291	254.2918	253.04082	249.73428	248.88126
1040.308	234.51135	247.38944	251.97728	244.9464	244.63006
1040.534	253.6607	253.2299	261.01739	257.71408	256.32085
1040.76	245.14988	250.04419	262.6127	253.99017	252.60106
1040.986	237.17098	250.04419	265.80333	252.39421	255.25805
1041.211	242.49025	251.63705	259.95384	251.33024	251.00686
1041.437	224.40475	229.86807	241.87362	233.77468	232.40788
1041.663	204.72347	212.87765	225.92049	214.62316	212.21469
1041.888	243.5541	246.85849	259.42207	250.79825	246.22426
1042.114	215.362	221.37286	231.76997	224.19892	218.59149
1042.34	226.00053	233.58473	245.59602	232.71071	226.56248
1042.565	231.85172	237.83233	252.50905	240.69051	238.25327
1042.791	256.85226	276.06077	278.03407	276.33361	273.32564
1043.017	234.51135	252.168	251.44551	244.9464	246.22426
1043.242	235.04328	246.32754	249.31842	242.81845	243.56727
1043.468	201.53191	208.63005	218.47569	211.96323	210.0891
1043.693	217.48971	226.15142	238.15123	232.71071	230.28228
1043.919	260.57574	263.31796	276.43875	266.22587	269.60584
1044.144	249.93722	248.45134	263.14447	253.45819	262.69765
1044.369	224.93667	227.74427	237.08768	230.05077	231.34508
1044.595	211.10659	216.59431	223.26163	221.53899	220.71709
1044.82	208.97888	212.87765	222.19809	219.94303	217.52869
1045.045	231.85172	238.89423	246.12779	247.07435	237.19047
1045.271	184.51027	190.57773	197.73661	194.40767	190.42731
1045.496	224.40475	233.58473	245.59602	233.77468	229.21948
1045.721	224.40475	223.49666	236.02414	232.17872	227.62528
1045.946	213.23429	217.65621	213.68975	214.09117	214.34029
1046.171	205.78732	212.87765	215.81683	211.43124	206.3693
1046.397	216.42585	219.78001	229.11111	222.07097	221.24849
1046.622	186.63797	193.76343	200.39547	192.27972	189.89591
1046.847	200.46806	202.25864	216.34861	209.30329	211.1519
1047.072	190.89339	195.35628	207.3085	200.79151	199.46111
1047.297	197.80843	203.32054	211.03089	206.64336	207.9635
1047.522	195.68072	200.66579	208.37204	203.45144	202.1181
1047.747	201.53191	202.25864	210.49912	209.30329	211.1519
1047.972	199.93613	205.97529	211.03089	205.0474	204.7751
1048.196	197.2765	196.41818	208.37204	203.98343	193.61571
1048.421	196.74458	198.54198	207.3085	205.0474	198.39831
1048.646	218.02163	224.02761	234.9606	231.64673	220.71709
1048.871	191.42531	193.23248	204.64964	199.19555	196.80411
1049.096	173.33981	181.55157	195.60953	176.85211	180.86212
1049.32	189.82953	195.88723	204.64964	196.53561	196.27271
1049.545	211.63851	220.84191	222.19809	217.28309	212.74609
1049.77	179.191	184.20632	190.29182	181.63999	180.86212
1049.995	198.87228	200.13484	205.18141	199.72753	199.99251
1050.219	193.55302	200.66579	202.52255	196.00363	199.99251
1050.444	193.55302	192.17058	198.26838	190.68376	197.33551
1050.668	170.68018	170.93255	173.80691	171.00025	169.70273
1050.893	168.55248	166.68495	170.08451	172.06423	167.57714
1051.117	168.55248	170.93255	170.08451	169.93628	166.51434
1051.342	132.38148	142.79217	140.30532	141.209	141.53856
1051.566	174.93559	178.89681	178.59285	174.72416	173.42253
1051.791	240.36254	241.54898	250.38196	240.69051	240.37887
1052.015	194.08494	200.13484	204.11787	202.38747	197.86691
1052.239	206.31925	207.03719	214.22152	209.83528	207.9635
1052.464	182.38256	184.73727	190.29182	183.76793	181.39352
1052.688	172.80789	174.64921	182.84702	175.78813	175.01673
1052.912	175.46752	178.36586	183.37879	176.32012	177.14233
1053.137	187.1699	188.98487	190.29182	186.42787	184.58192
1053.361	174.93559	175.71111	174.87045	172.59621	175.01673
1053.585	144.61579	149.16358	154.13138	147.59284	140.47576
1053.809	140.8923	142.79217	150.94075	143.86893	140.47576
1054.033	169.0844	171.99445	178.06108	164.61641	165.98294
1054.257	190.89339	192.70153	194.01422	186.95985	182.45632
1054.481	197.2765	203.85149	206.24495	198.13157	194.14711
1054.706	158.9778	161.37544	167.95743	161.42449	155.88635
1054.93	139.82845	150.75643	153.06783	139.61304	133.56757
1055.154	153.12661	165.0921	165.29857	153.44469	147.91535
1055.377	179.191	188.98487	189.76005	174.72416	171.29693
1055.601	163.76514	167.2159	165.29857	158.76456	154.82355
1055.596	152.26058	158.51364	162.88643	163.89339	155.49178
1055.829	142.69477	148.95323	149.59618	152.19206	143.26779
1056.061	153.32345	157.45137	153.84906	159.63836	153.36587
1056.294	131.00323	134.08148	132.58466	133.5763	133.16971
1056.526	147.47767	149.48436	146.40652	151.1283	139.01597
1056.758	142.69477	151.07776	145.87491	147.93703	140.6104
1056.991	150.13484	151.60889	152.25423	156.44708	149.11405
1057.223	124.62602	129.30127	126.20534	127.72564	123.07163
1057.455	144.28907	151.60889	143.74847	150.06454	138.48449
1057.688	101.77437	110.71158	104.40933	105.91861	95.96626
1057.92	136.849	143.64189	138.96398	141.0226	132.10676
1058.152	154.91775	163.29384	159.69677	159.63836	153.89735
1058.384	146.41481	153.2023	143.21686	147.40515	141.67336
1058.617	123.56316	128.77014	121.95246	129.32127	119.88277
1058.849	131.00323	134.08148	128.33178	132.51254	122.00868
1059.081	125.15746	133.55034	126.73695	129.32127	120.41425
1059.313	167.67216	173.91652	167.67092	164.95714	157.08622
1059.545	167.67216	173.38539	166.6077	166.0209	157.61769
1059.777	166.60929	168.60518	161.82321	165.48902	149.64553
1060.009	166.60929	170.72972	165.01287	166.55278	153.36587
1060.241	168.20359	172.85425	167.13931	169.21217	154.9603
1060.473	150.66628	156.3891	150.12779	153.25581	139.54745
1060.705	136.31757	143.64189	134.7111	137.29945	122.00868
1060.937	134.19183	142.04848	135.24271	133.5763	124.66607
1061.169	144.28907	145.76642	144.28008	144.74575	130.51232
1061.401	159.16922	162.23157	154.91228	156.97896	148.05109
1061.633	167.67216	173.38539	162.35482	167.08466	161.33804
1061.865	161.82639	164.88724	155.44389	163.36151	153.89735
1062.097	145.88337	136.20601	137.90076	142.61824	127.32346
1062.329	174.5808	172.85425	169.79736	170.80781	159.74361
1062.56	135.78613	137.26828	130.98983	133.04442	123.60311
1062.792	148.00911	151.60889	147.46974	147.40515	138.48449
1063.024	183.61517	180.82126	175.64507	180.9135	168.24725
1063.256	163.95212	165.94951	160.22838	163.89339	153.36587
1063.487	154.91775	151.60889	148.53296	147.93703	135.8271
1063.719	124.62602	123.98993	120.88924	119.74746	109.78469
1063.951	127.28319	130.89467	130.98983	124.53436	120.94572
1064.182	137.38043	134.61261	135.24271	134.64006	127.32346
1064.414	150.66628	151.07776	146.40652	147.40515	136.35858
1064.646	150.13484	151.60889	146.93813	148.4689	138.48449
1064.877	137.38043	138.86168	135.77432	133.5763	128.38641
1065.109	114.52878	116.02292	112.91509	113.36491	105.53287
1065.34	145.88337	143.11075	137.90076	144.21387	129.98085
1065.572	155.98062	153.2023	145.87491	150.06454	136.35858
1065.803	148.00911	145.76642	140.55881	139.95885	129.98085
1066.035	134.72326	136.20601	126.20534	132.51254	125.19755
1066.266	145.35194	148.42209	137.90076	144.74575	129.44937
1066.497	120.90599	121.8654	113.4467	117.08806	101.28104
1066.729	132.59753	131.95694	128.86339	125.59812	115.09947
1066.96	159.16922	160.10704	153.84906	151.66018	143.26779
1067.191	178.83227	178.16559	169.26575	168.14842	154.42883
1067.423	121.43742	119.74086	114.50992	114.42867	101.28104
1067.654	117.18595	110.71158	104.94094	106.45049	85.86819
1067.885	113.99735	116.55406	106.53577	111.2374	93.84035
1068.116	102.3058	99.02664	88.46103	93.15352	81.08489
1068.348	117.71738	117.08519	106.53577	109.10988	95.43479
1068.579	171.92363	160.63817	152.25423	153.25581	137.42154
1068.81	174.5808	172.32312	163.94965	166.0209	148.58257
1069.041	166.60929	159.5759	152.25423	154.31957	137.42154
1069.272	111.87161	110.71158	100.68806	106.45049	90.12001
1069.503	127.81463	128.77014	117.16797	122.93873	105.53287
1069.734	116.65452	117.61632	110.25704	114.42867	97.5607
1069.965	159.16922	157.9825	148.00135	150.59642	139.54745
1070.196	163.95212	161.70044	154.91228	157.51084	143.26779
1070.427	149.07198	147.35982	136.30593	134.64006	123.07163
1070.658	138.97473	138.86168	123.54729	129.85315	116.16242
1070.889	160.76352	150.01549	143.74847	144.74575	128.38641
1071.12	134.72326	130.89467	123.54729	125.06624	111.37912
1071.351	131.00323	127.17673	116.10475	115.49243	105.00139
1071.582	123.56316	122.39653	108.66221	111.76928	100.21809
1071.813	163.95212	149.48436	144.28008	142.08636	128.91789
1072.043	162.35782	156.92023	146.93813	149.00078	136.35858
1072.274	129.94036	136.20601	120.88924	128.25751	111.9106
1072.505	124.62602	126.11447	116.10475	120.27933	102.344
1072.736	129.40893	129.30127	122.48407	124.53436	103.40695
1072.966	140.56904	142.04848	128.86339	137.29945	119.88277
1073.197	153.32345	153.2023	138.96398	142.61824	128.91789
1073.428	153.85488	150.54663	144.28008	146.87327	129.44937
1073.658	155.98062	151.07776	146.93813	141.0226	127.32346
1073.889	133.12896	129.8324	124.0789	120.27933	111.9106
1074.12	131.53466	126.11447	116.63636	117.61994	99.15513
1074.35	139.50617	134.61261	123.01568	125.59812	105.00139
1074.581	148.54054	139.92395	129.92661	130.91691	118.28833
1074.811	151.19771	148.95323	133.11627	139.95885	115.63094
1075.042	160.76352	154.26456	140.0272	142.61824	123.60311
1075.272	145.88337	138.33055	126.73695	127.72564	108.72173
1075.503	150.13484	141.51735	131.52144	133.04442	117.75686
1075.733	146.94624	136.73715	128.86339	133.04442	114.56799
1075.963	146.41481	131.95694	129.92661	127.19376	107.1273
1076.194	149.60341	139.92395	135.24271	132.51254	114.03651
1076.424	145.35194	142.04848	132.05305	127.19376	112.97356
1076.654	120.37455	121.8654	109.72543	105.38673	88.52558
1076.885	150.66628	145.23529	135.77432	129.85315	114.56799
1077.115	113.46591	112.30498	99.09323	98.47231	81.61636
1077.345	150.66628	150.54663	142.68525	135.17194	116.6939
1077.575	126.75176	120.80313	106.00416	112.30115	91.18296
1077.806	136.31757	128.77014	110.25704	117.08806	97.02922
1078.036	152.26058	142.04848	130.45822	131.98067	112.44208
1078.266	166.60929	158.51364	142.68525	142.08636	125.72902
1078.496	175.11223	167.54291	153.31745	155.91521	136.89006
1078.726	118.24882	108.05591	93.77713	92.62164	77.36454
1078.956	126.22032	125.58333	108.1306	106.98237	91.71444
1079.186	149.60341	145.23529	124.61051	124.00248	110.84764
1079.416	192.11811	182.9458	165.54448	164.95714	147.51962
1079.646	190.52381	174.97879	168.20253	161.23399	146.98814
1079.876	164.48356	158.51364	145.3433	145.27763	125.72902
1080.106	178.30083	169.13631	153.31745	154.85145	132.63824
1080.336	133.6604	120.80313	106.53577	105.91861	86.93114
1080.566	164.48356	159.04477	143.21686	141.0226	122.54016
1080.796	197.43245	195.16188	174.05024	178.25411	156.55474
1081.026	160.23209	158.51364	138.96398	141.0226	120.41425
1081.255	122.50029	118.67859	99.62484	101.66358	81.61636
1081.485	137.38043	128.239	112.91509	116.55618	86.39966
1081.715	134.19183	130.89467	110.78865	116.55618	88.52558
1081.945	150.66628	146.29756	125.14212	128.25751	107.1273
1082.174	179.89514	174.44765	154.91228	156.97896	135.8271
1082.404	133.12896	129.8324	109.19382	106.98237	83.2108
1082.634	143.2262	140.45508	118.7628	121.87497	98.09218
1082.863	209.12399	198.34868	180.96117	176.1266	157.08622
1083.093	178.83227	169.13631	151.72262	152.19206	131.0438
1083.323	196.90102	182.9458	164.48126	168.68029	145.3937
1083.552	158.63778	154.26456	129.92661	134.64006	111.9106
1083.782	154.38631	148.42209	132.58466	130.38503	110.31617
1084.011	185.20947	179.22786	162.35482	161.23399	133.16971
1084.241	156.51205	151.60889	134.17949	134.10818	108.72173
1084.47	166.60929	164.35611	145.3433	146.34139	122.00868
1084.7	193.18098	186.66373	165.54448	165.48902	143.79927
1084.929	178.83227	169.13631	151.72262	152.72393	127.32346
1085.158	159.16922	153.2023	136.30593	135.17194	111.9106
1085.388	145.35194	140.45508	117.16797	116.55618	92.7774
1085.617	125.15746	115.49179	93.77713	94.21728	65.67203
1085.846	136.31757	125.0522	105.47255	106.98237	79.49045
1086.076	133.12896	114.42952	97.4984	99.00419	75.77011
1086.305	153.32345	142.57962	124.0789	123.47061	101.81252
1086.534	175.11223	172.32312	155.44389	153.78769	127.85494
1086.763	155.44918	146.82869	131.52144	127.19376	105.00139
1086.992	176.70653	170.72972	153.31745	152.72393	126.79198
1087.222	191.58668	184.00806	164.48126	159.10648	140.07893
1087.451	224.53557	218.53177	194.25142	187.82793	167.71577
1087.68	219.22123	209.50249	191.59337	186.76417	165.05838
1087.909	193.71241	181.35239	160.75999	162.29775	137.95301
1088.138	185.74091	173.38539	154.91228	150.06454	127.85494
1088.367	186.80377	172.32312	152.78584	148.4689	121.4772
1088.596	176.70653	167.01178	148.00135	146.87327	121.4772
1088.825	165.01499	161.16931	144.81169	143.15012	114.56799
1089.054	140.56904	131.42581	114.50992	109.64176	85.33671
1089.283	175.11223	170.72972	148.53296	143.682	115.09947
1089.512	167.67216	162.23157	140.0272	136.23569	111.9106
1089.741	184.14661	180.82126	163.41804	160.17024	134.76415
1089.969	202.21535	194.63074	174.58185	170.27593	146.45666
1090.198	200.08962	193.56847	178.83473	171.33969	144.86223
1090.427	170.32933	160.63817	147.46974	144.21387	112.97356
1090.656	187.86664	172.85425	157.57033	157.51084	131.57528
1090.885	176.1751	167.54291	143.74847	141.0226	116.6939
1091.113	191.58668	179.22786	159.69677	156.44708	131.57528
1091.342	183.61517	173.91652	153.84906	158.04272	128.38641
1091.571	167.14072	155.85797	135.77432	141.0226	108.72173
1091.799	191.05524	184.00806	161.2916	162.82963	133.70119
1092.028	218.6898	212.6893	194.78303	196.33799	164.52691
1092.257	176.70653	165.94951	149.06457	149.00078	117.75686
1092.485	161.29495	146.29756	135.24271	126.66188	94.37183
1092.714	183.08374	171.79198	157.03872	151.66018	121.4772
1092.942	230.38134	215.8761	202.75718	196.86986	165.58986
1093.171	218.6898	208.97136	195.31464	184.63665	160.27508
1093.399	244.73006	231.81012	213.92099	211.76247	181.5342
1093.627	234.10138	225.96764	208.60489	205.37992	177.81385
1093.856	193.71241	183.47693	161.82321	158.04272	133.16971
1094.084	186.27234	171.79198	151.19101	150.06454	124.66607
1094.313	191.05524	170.72972	152.78584	150.06454	120.94572
1094.541	189.99238	176.57219	155.44389	154.85145	126.79198
1094.769	208.59256	191.97507	166.07609	169.21217	136.35858
1094.998	196.90102	186.1326	166.6077	167.61654	135.29562
1095.226	217.0955	208.44022	189.46693	189.42356	157.61769
1095.454	217.0955	207.90909	186.80888	185.16853	152.83439
1095.682	241.54145	233.93465	209.1365	207.50744	174.09351
1095.91	183.08374	172.85425	155.9755	152.19206	123.07163
1096.139	187.33521	177.10332	161.2916	154.31957	125.19755
1096.367	174.04936	164.88724	141.62203	137.83133	109.25321
1096.595	207.52969	192.50621	170.86058	164.95714	136.89006
1096.823	193.18098	183.47693	165.54448	160.70211	131.57528
1097.051	200.08962	198.34868	180.42956	174.53096	141.67336
1097.279	214.96976	208.44022	185.74566	183.04102	154.42883
1097.507	211.78116	206.31569	180.96117	183.04102	148.05109
1097.735	228.78704	220.6563	201.16235	195.80611	168.77873
1097.963	202.21535	198.87981	177.2399	170.27593	140.6104
1098.191	214.96976	206.84682	180.42956	174.53096	145.3937
1098.419	206.99826	202.06662	180.96117	174.53096	137.95301
1098.646	216.03263	208.97136	185.21405	186.23229	152.30292
1098.874	230.91278	214.81383	198.5043	202.72053	169.84168
1099.102	224.53557	216.93837	196.90947	191.55108	163.46395
1099.33	249.51296	231.81012	212.85777	211.23059	179.40829
1099.558	243.66719	233.40352	216.57904	213.88998	179.93976
1099.785	225.06701	214.81383	198.5043	201.12489	166.12134
1100.013	217.62693	205.25342	185.21405	185.70041	153.36587
1100.241	194.77528	188.78827	168.20253	170.27593	133.70119
1100.468	209.12399	206.84682	178.30312	181.97726	147.51962
1100.696	263.86167	258.36681	237.31183	231.97386	200.13592
1100.924	204.34109	197.28641	174.05024	168.68029	140.6104
1101.151	204.34109	201.00435	174.05024	167.61654	140.6104
1101.379	201.68392	195.69301	175.11346	169.74405	138.48449
1101.606	207.52969	206.31569	176.17668	171.87157	145.3937
1101.834	204.34109	200.47322	177.77151	170.80781	142.73631
1102.061	189.46094	185.07033	150.12779	153.25581	120.41425
1102.289	216.56407	212.15816	186.27727	185.16853	153.36587
1102.516	187.33521	184.5392	160.75999	162.29775	129.44937
1102.743	212.84403	206.31569	183.61922	179.84975	151.77144
1102.971	188.92951	179.22786	155.9755	157.51084	122.54016
1103.198	159.70065	156.3891	134.7111	135.17194	103.40695
1103.425	214.43833	212.6893	195.31464	194.21047	156.02326
1103.653	186.80377	178.16559	162.35482	160.17024	127.85494
1103.88	213.37546	204.72229	186.27727	183.5729	152.30292
1104.107	195.83815	191.97507	175.11346	170.80781	139.01597
1104.334	182.5523	177.10332	157.57033	153.78769	117.22538
1104.561	203.27822	195.16188	178.83473	172.93532	140.07893
1104.789	213.37546	206.84682	185.21405	181.97726	146.98814
1105.016	205.40396	202.59775	181.49278	177.19035	145.92518
1105.243	208.06113	211.62703	192.65659	187.29605	152.83439
1105.47	216.56407	214.2827	191.06176	191.55108	154.42883
1105.697	227.72418	233.40352	211.79455	205.9118	174.62498
1105.924	236.75855	238.18372	219.23709	211.23059	179.40829
1106.151	195.83815	193.56847	182.02439	175.06284	139.54745
1106.378	178.83227	182.41466	161.82321	160.70211	124.66607
1106.605	182.02087	177.10332	158.10194	166.55278	126.2605
1106.832	221.8784	215.8761	199.03591	198.4655	159.74361
1107.058	224.53557	219.59404	202.75718	193.67859	162.40099
1107.285	190.52381	187.726	170.86058	167.08466	135.8271
1107.512	225.59844	219.59404	201.69396	197.93362	165.58986
1107.739	233.03851	225.96764	211.79455	200.59301	173.56203
1107.966	210.71829	206.31569	190.53015	180.9135	152.30292
1108.192	200.08962	197.28641	178.83473	173.4672	143.26779
1108.419	221.34697	223.84311	204.88362	200.06114	167.1843
1108.646	230.38134	234.99692	214.4526	212.29435	179.93976
1108.872	222.40984	224.37424	210.73133	200.59301	170.37316
1109.099	207.52969	206.84682	188.40371	185.70041	152.30292
1109.326	219.75267	219.59404	197.44108	198.4655	167.71577
1109.552	191.58668	194.63074	175.11346	169.21217	143.26779
1109.779	231.44421	232.87238	213.92099	210.16683	179.40829
1110.005	232.50708	234.46579	216.57904	210.16683	179.40829
1110.232	208.06113	211.62703	190.53015	185.70041	151.77144
1110.458	166.60929	173.91652	155.9755	150.06454	120.94572
1110.685	167.14072	177.63446	159.16516	150.59642	119.35129
1110.911	200.08962	207.90909	186.27727	181.44538	151.77144
1111.138	208.59256	208.44022	199.56752	192.61483	159.21213
1111.364	192.64955	200.47322	183.08761	176.1266	146.45666
1111.59	201.15249	206.84682	187.8721	189.42356	152.30292
1111.817	186.80377	187.726	174.05024	173.4672	139.54745
1112.043	194.24385	198.87981	176.70829	173.99908	146.98814
1112.269	210.71829	215.8761	197.44108	194.74235	162.40099
1112.495	218.15837	218.53177	198.5043	196.33799	161.86952
1112.721	175.64367	174.97879	154.38067	153.78769	124.13459
1112.948	191.58668	189.85054	170.32897	161.76587	141.14188
1113.174	199.55819	204.19115	183.08761	179.84975	149.64553
1113.4	217.0955	225.96764	204.35201	202.72053	167.71577
1113.626	189.99238	191.44394	171.39219	173.4672	143.79927
1113.852	194.77528	202.06662	180.42956	178.78599	151.77144
1114.078	245.26149	252.52434	233.59056	229.84634	199.07297
1114.304	236.22712	248.8064	226.14802	223.4638	190.56932
1114.53	187.33521	195.16188	178.83473	172.93532	141.67336
1114.756	194.77528	204.72229	181.49278	176.1266	142.73631
1114.982	191.58668	199.94208	183.61922	177.72223	145.3937
1115.208	193.71241	193.03734	186.27727	183.04102	149.64553
1115.434	217.0955	220.6563	205.41523	200.59301	173.03055
1115.66	212.84403	216.93837	212.32616	206.97556	170.37316
1115.885	197.96388	206.31569	193.1882	194.21047	159.74361
1116.111	183.61517	189.85054	173.51863	172.93532	145.92518
1116.337	151.72915	153.2023	142.15364	139.95885	110.31617
1116.563	163.95212	163.29384	155.9755	149.53266	122.00868
1116.788	166.07786	171.79198	160.22838	156.44708	129.44937
1117.014	187.86664	196.75528	178.30312	175.59472	151.77144
1117.24	185.20947	193.56847	175.11346	170.80781	145.92518
1117.465	230.38134	237.65259	219.7687	215.48562	186.3175
1117.691	213.9069	220.12517	207.54167	202.18865	170.37316
1117.916	205.40396	211.62703	192.65659	191.55108	163.46395
1118.142	196.36958	202.06662	184.68244	182.50914	161.86952
1118.367	150.13484	168.07405	154.38067	151.1283	120.41425
1118.593	185.74091	197.28641	183.08761	185.70041	152.30292
1118.818	199.55819	214.2827	201.69396	197.93362	168.24725
1119.044	188.39808	198.34868	185.74566	183.04102	155.49178
1119.269	187.86664	196.75528	187.8721	184.63665	151.23996
1119.495	165.54642	172.85425	158.63355	159.10648	133.16971
1119.72	167.67216	184.00806	158.63355	159.63836	140.07893
1119.945	185.74091	191.44394	179.36634	171.87157	151.77144
1120.171	229.84991	227.02991	218.17387	209.10307	189.50636
1120.396	184.67804	193.03734	180.42956	173.99908	151.77144
1120.621	180.42657	194.09961	180.42956	177.19035	152.30292
1120.846	166.60929	178.69672	163.94965	164.42526	132.63824
1121.071	167.67216	182.41466	168.20253	168.14842	144.33075
1121.297	180.958	186.1326	172.98702	172.93532	149.11405
1121.522	202.74679	207.90909	196.37786	191.0192	173.03055
1121.747	198.49532	205.25342	195.31464	191.55108	164.52691
1121.972	197.96388	205.78455	193.71981	189.95544	166.65282
1122.197	196.36958	212.15816	195.31464	191.55108	170.90464
1122.422	150.13484	165.41838	149.59618	142.08636	124.66607
1122.647	175.11223	190.38167	172.45541	170.80781	148.05109
1122.872	175.11223	191.97507	177.77151	178.25411	145.92518
1123.097	189.99238	200.47322	188.93532	187.29605	163.46395
1123.322	195.30671	208.97136	196.90947	196.86986	168.24725
1123.547	135.78613	144.70415	130.98983	135.17194	112.97356
1123.771	180.42657	196.75528	180.42956	179.31787	160.80656
1123.996	188.39808	195.16188	185.74566	182.50914	161.33804
1124.221	188.39808	191.44394	190.53015	178.78599	160.27508
1124.446	176.70653	182.9458	175.11346	175.59472	152.83439
1124.67	180.958	190.9128	174.58185	177.72223	158.68065
1124.895	213.9069	221.18744	214.98421	212.29435	188.44341
1125.12	167.14072	172.85425	165.54448	162.82963	141.14188
1125.345	155.44918	166.48064	153.84906	152.72393	131.0438
1125.569	169.26646	170.72972	159.69677	160.70211	138.48449
1125.794	146.41481	151.60889	142.68525	142.61824	124.66607
1126.018	142.69477	160.63817	149.06457	144.74575	127.85494
1126.243	137.38043	153.2023	140.55881	136.76757	117.75686
1126.467	154.91775	170.19858	157.03872	156.97896	137.42154
1126.692	165.54642	179.75899	169.79736	169.74405	147.51962
1126.916	225.59844	236.59032	228.80607	226.12319	202.79331
1127.141	161.29495	170.19858	165.01287	161.23399	142.73631
1127.365	155.44918	168.60518	159.16516	158.5746	136.35858
1127.589	127.81463	142.04848	131.52144	127.19376	108.72173
1127.814	116.12308	125.0522	117.69958	116.0243	93.30888
1128.038	137.38043	148.95323	138.96398	138.36321	119.35129
1128.262	191.05524	198.87981	189.99854	196.86986	175.68794
1128.487	178.83227	184.00806	177.2399	180.38163	160.27508
1128.711	163.95212	171.79198	169.79736	173.99908	152.30292
1128.935	142.69477	152.14003	144.28008	149.00078	125.72902
1129.159	135.2547	151.07776	146.40652	147.40515	122.54016
1129.383	159.16922	170.19858	161.82321	164.95714	143.79927
1129.607	130.47179	141.51735	135.77432	130.38503	116.16242
1129.832	138.97473	155.85797	144.81169	143.15012	128.91789
1130.056	184.67804	203.66002	193.71981	195.27423	173.56203
1130.28	166.60929	182.41466	177.2399	175.06284	158.14917
1130.504	163.42069	179.22786	175.64507	172.93532	157.08622
1130.728	155.98062	169.66745	162.35482	163.89339	143.79927
1130.952	190.52381	200.47322	196.37786	192.61483	175.68794
1131.175	172.9865	187.19487	178.30312	175.06284	160.80656
1131.399	151.72915	164.88724	159.16516	155.91521	145.92518
1131.623	155.44918	171.79198	160.75999	165.48902	149.64553
1131.847	180.42657	194.63074	185.21405	185.16853	167.71577
1132.071	163.95212	174.97879	168.73414	169.74405	152.83439
1132.295	146.94624	160.10704	158.63355	156.44708	141.67336
1132.518	158.10635	169.13631	166.6077	166.55278	147.51962
1132.742	130.47179	146.82869	138.96398	137.29945	118.81981
1132.966	126.22032	143.64189	135.24271	132.51254	118.81981
1133.189	163.95212	179.75899	170.32897	171.33969	156.55474
1133.413	124.62602	139.92395	131.52144	129.32127	113.50503
1133.637	145.35194	147.89096	143.21686	144.74575	127.85494
1133.86	145.88337	154.26456	148.00135	150.06454	137.42154
1134.084	145.88337	151.07776	143.21686	147.40515	133.16971
1134.307	153.32345	162.23157	150.6594	154.31957	138.48449
1134.531	157.04348	162.76271	150.12779	154.31957	142
1134.754	126.22032	139.92395	128.33178	127.72564	119.88277
1134.978	158.63778	169.13631	162.35482	165.48902	149.64553
1135.201	170.32933	176.57219	168.73414	172.40344	159.21213
1135.424	148.54054	161.70044	153.84906	154.31957	142.20484
1135.648	151.19771	161.16931	155.9755	154.31957	145.92518
1135.871	133.12896	142.57962	133.11627	135.17194	125.19755
1136.094	158.10635	169.13631	162.35482	166.0209	151.23996
1136.317	152.79201	161.70044	156.50711	159.63836	145.92518
1136.541	155.44918	165.41838	158.10194	158.04272	148.05109
1136.764	140.56904	145.76642	141.09042	141.55448	129.44937
1136.987	124.62602	133.01921	128.33178	126.13	117.75686
1137.21	80.51702	88.93509	83.67654	83.04783	70.45533
1137.433	96.46003	104.33798	100.15645	97.40855	91.71444
1137.656	138.97473	142.57962	138.43237	140.49072	132.10676
1137.879	140.0376	148.95323	146.40652	142.61824	132.63824
1138.102	121.96885	130.36354	123.54729	126.66188	109.25321
1138.325	120.37455	127.70787	121.95246	119.74746	110.31617
1138.548	135.78613	134.61261	129.395	130.91691	124.66607
1138.771	107.08871	113.89839	109.19382	108.04612	101.28104
1138.994	139.50617	135.67488	129.395	134.10818	119.35129
1139.217	117.71738	121.8654	119.29441	119.21558	107.1273
1139.44	103.36867	113.36725	108.66221	107.51425	100.21809
1139.663	98.58577	105.40024	101.75128	99.00419	92.24592
1139.886	128.34606	143.11075	138.96398	139.42697	127.32346
1140.108	122.50029	132.48807	129.395	135.17194	123.07163
1140.331	120.90599	127.17673	124.0789	128.25751	113.50503
1140.554	132.59753	137.79941	135.24271	134.64006	128.38641
1140.777	128.87749	135.14374	133.64788	131.44879	126.79198
1140.999	127.81463	130.89467	129.395	128.78939	119.88277
1141.222	131.00323	136.20601	131.52144	134.10818	121.4772
1141.444	91.67713	94.24643	90.05586	88.89849	85.33671
1141.667	112.40305	116.55406	110.25704	112.30115	101.81252
1141.889	98.58577	100.0889	95.90357	100.06794	89.05705
1142.112	109.74588	114.42952	111.32026	115.49243	101.28104
1142.334	128.34606	130.89467	126.20534	122.40685	118.28833
1142.557	98.58577	105.40024	101.75128	103.25922	97.02922
1142.779	120.37455	126.6456	124.0789	126.66188	118.28833
1143.002	118.24882	122.92766	124.0789	127.19376	115.09947
1143.224	123.03172	126.6456	126.73695	124.53436	117.75686
1143.446	121.96885	134.61261	128.33178	128.25751	123.07163
1143.669	87.42566	97.43324	93.77713	95.81291	83.2108
1143.891	89.55139	93.18416	94.30874	98.47231	84.27375
1144.113	87.95709	92.65303	86.33459	92.62164	80.02193
1144.335	126.75176	133.01921	121.42085	135.70382	121.4772
1144.558	129.40893	133.01921	125.14212	126.13	120.41425
1144.78	126.75176	120.80313	118.23119	119.21558	110.84764
1145.002	105.49441	105.40024	99.62484	102.19546	92.24592
1145.224	97.5229	105.93138	94.84035	97.40855	91.71444
1145.446	98.58577	103.27571	94.30874	101.66358	92.7774
1145.668	126.22032	134.61261	127.26856	132.51254	122.54016
1145.89	115.06021	121.33426	111.85187	119.74746	105.53287
1146.112	95.39716	106.99365	99.62484	105	92.7774
1146.334	91.14569	97.43324	88.46103	96.34479	87.46262
1146.556	97.5	99.55777	94.30874	99.53607	90.65149
1146.778	102.3058	104.33798	99.09323	104.32297	95.96626
1147	119.31168	123.4588	116.63636	118.15182	109.25321
1147.221	110.27731	110.18045	104.40933	111.76928	98.62365
1147.443	92.74	100.0889	89.52425	90.49413	82.67932
1147.665	100.7115	105.93138	97.4984	101.1317	90.65149
1147.887	94.3343	96.37097	91.11908	92.08976	85.33671
1148.108	101.77437	104.86911	97.4984	101.66358	95.43479
1148.33	110.27731	111.24272	104.40933	111.76928	99.68661
1148.552	83.70562	87.34169	81.5501	85.70722	75.77011
1148.773	87.95709	88.40396	84.73976	86.2391	84.27375
1148.995	83.17419	91.05963	81.5501	86.2391	83.2108
1149.217	103.36867	108.58705	98.03001	106.98237	93.84035
1149.438	81.57989	89.46623	80.48688	85.17534	77.89602
1149.66	119.84312	122.39653	115.57314	123.47061	116.16242
1149.881	109.21444	115.49179	104.94094	111.76928	102.87548
1150.102	108.68301	108.05591	95.37196	106.98237	94.90331
1150.324	91.67713	94.24643	85.27137	89.96225	81.08489
1150.545	99.1172	104.33798	97.4984	102.19546	92.24592
1150.767	122.50029	125.58333	115.57314	120.27933	113.50503
1150.988	121.43742	129.8324	117.16797	123.47061	116.16242
1151.209	82.11132	88.93509	78.89205	83.57971	73.6442
1151.431	121.43742	120.80313	116.10475	118.6837	103.93843
1151.652	76.26555	76.18788	71.44952	72.94213	67.26646
1151.873	108.68301	109.64932	106.00416	107.51425	98.62365
1152.094	54.47676	59.72273	54.438	57.51765	50.25917
1152.315	65.63687	69.28314	63.47537	64.96395	57.69986
1152.536	96.99147	99.55777	92.71391	95.81291	87.46262
1152.757	80.51702	81.49922	75.17079	81.45219	71.51828
1152.979	69.35691	71.40767	63.47537	70.81462	61.95168
1153.2	102.3058	100.0889	91.65069	96.87667	92.7774
1153.421	80.51702	79.90582	75.17079	76.66528	70.45533
1153.642	76.26555	76.18788	70.91791	74.00589	67.79794
1153.862	72.54551	76.18788	68.79147	71.87837	70.98681
1154.083	88.48853	88.40396	81.01849	88.36661	80.55341
1154.304	83.17419	89.46623	84.73976	86.77098	80.55341
1154.525	89.55139	87.87282	87.4	88.36661	77.36454
1154.746	89.55139	88.93509	84.73976	86.77098	81.08489
1154.967	69.88834	68.22087	61.34893	67.62334	64.60907
1155.187	55.53963	55.47366	49.65351	53.26262	50.25917
1155.408	90.61426	91.59076	87.92942	87.83473	83.74227
1155.629	62.44827	68.752	56.56444	63.36832	55.57395
1155.85	76.79698	75.65674	67.72825	74.53777	64.07759
1156.07	86.89422	86.27942	79.95527	85.17534	79.49045
1156.291	121.43742	116.55406	112.91509	117.08806	113.50503
1156.511	94.3343	95.83983	89.52425	91.55789	89.05705
1156.732	95.9286	94.77757	87.92942	93.15352	83.74227
1156.952	59.25967	61.84726	56.56444	59.11329	53.97952
1157.173	81.04845	82.56149	76.234	82.51595	75.77011
1157.393	123.56316	121.33426	118.7628	120.27933	116.16242
1157.614	112.40305	108.58705	108	105.91861	101.81252
1157.834	84.76849	86.81056	85.27137	83.57971	80.02193
1158.055	75.20268	74.59448	73.04435	75.06965	67.79794
1158.275	77.32842	79.37468	70.91791	76.66528	73.6442
1158.495	102.83724	101.68231	96.96679	99.53607	97.5607
1158.716	50.22529	53.88025	46.99546	52.19886	49.72769
1158.936	95.9	96.37097	91.11908	97.40855	86.93114
1159.156	96.46003	95.3087	88.99264	92.08976	86.39966
1159.376	84.76849	80.43695	75.17079	76.66528	75.23863
1159.596	78.39128	77.25015	73.57596	74.00589	71.51828
1159.816	91.67713	91.59076	91.65069	92.62164	86.39966
1160.037	60.32254	62.3784	66.13342	66.02771	60.35725
1160.257	80.51702	78.3	76.76561	79.85655	75.23863
1160.477	70.95121	69.28314	67.19664	67.62334	68.8609
1160.697	78.39128	76.71901	73.57596	77.19716	69.92385
1160.917	77.85985	80.96808	75.17079	79.32468	73.11272
1161.137	83.70562	79.90582	77.29722	79.85655	73.6442
1161.356	80.51702	82.03035	79.95527	80.38843	78.95897
1161.576	78.39128	73.5	76.234	72.94213	72.04976
1161.796	78.92272	77.78128	78.36044	78.26092	76.83306
1162.016	108.15158	102.21344	100.68806	105.91861	102.344
1162.236	78.92272	79.37468	76.234	76.66528	74.70715
1162.456	69.88834	62.90953	61.34893	62.30456	62.48316
1162.675	84.76849	78.31241	77.29722	78.7928	80.55341
1162.895	106.02584	98.4955	95.9	101.1317	97.5607
1163.115	70.95121	68.752	68.79147	68.6871	67.26646
1163.334	83.17419	87.34169	83.14493	88.36661	83.74227
1163.554	86.89422	87.87282	86.8662	87.83473	86.39966
1163.774	82.11132	83.62375	82.61332	80.38843	75.77011
1163.993	59.25967	59.72273	59.7541	58.04953	53.97952
1164.213	55.0082	57.59819	53.4	58.04953	52.38508
1164.432	58.1968	55.47366	59.22249	58.04953	54.51099
1164.652	30.56224	24.66789	29.45233	29.85996	22.62232
1164.871	65.63687	61.84726	67.72825	69.21898	60.88873
1165.09	135.78613	131.42581	129	131.98067	129.98085
1165.31	95.9286	93.7153	94.30874	96.87667	90.12001
1165.529	109.21444	103.27571	101.75128	109.64176	99.15513
1165.748	78.92272	80.96808	81.5501	84.11158	76.83306
1165.968	69.88834	67.68974	71.44952	71.87837	70.98681
1166.187	74.67125	77.25015	72.51274	74.5	75.23863
1166.406	80.51702	86.81056	78.36044	81.98407	80.55341
1166.625	72.54551	78.31241	73.04435	72.41025	72.04976
1166.844	45.44239	45.38211	44.86902	46.88008	41.22405
1167.064	43.31665	43.25758	44.86902	43.15693	42.287
1167.283	75.20268	71.40767	66.66503	67.62334	68.8609
1167.502	91.14569	95.83983	90.58747	93.15352	90.65149
1167.721	99.1172	100.0889	98.56162	104.32297	96.49774
1167.94	64.57401	65.5652	66.13342	66.02771	64.60907
1168.159	46.50526	44.85098	46.99546	45.28444	42.287
1168.378	61.91684	59.72273	56.56444	61.77268	58.23134
1168.597	83.70562	83.62375	79.42366	81.45219	80.55341
1168.815	67.23117	71.40767	66.66503	66.55959	65.14055
1168.805	56.73875	61.01294	62.8844	58.3241	55.64509
1169.033	46.63986	50.38066	57.56193	47.15098	42.88034
1169.26	54.08114	59.4181	65.54563	51.4074	49.26272
1169.488	36.54098	39.74839	43.19129	33.84964	31.71119
1169.716	50.89202	48.25421	55.43295	45.55481	42.88034
1169.943	48.76594	54.10196	54.9007	47.68303	47.66712
1170.171	49.82898	60.48132	56.49744	55.66383	54.0495
1170.399	26.4421	37.09032	35.2	32.25348	24.79695
1170.626	44.51378	53.03873	54.36846	47.68303	41.28475
1170.854	5.71281	14.23093	19.24021	7.77901	5.11795
1171.081	36.00946	48.78582	41.59455	40.23428	42.88034
1171.309	59.39635	69.51876	68.7391	60.98437	59.90001
1171.536	50.3605	54.10196	58.62643	47.68303	45.53967
1171.764	31.7573	35.49548	40.53006	31.18937	29.05186
1171.991	34.4149	38.68516	45.32027	33.31758	33.83864
1172.219	34.4149	40.81161	46.38477	34.91374	38.09356
1172.446	71.08979	78.02458	80.98076	70.02928	70.00544
1172.673	73.74739	81.21426	86.83547	74.28571	77.45154
1172.901	65.24307	71.64521	79.38403	64.17669	65.75052
1173.128	73.21587	76.42974	80.44852	72.15749	71.06917
1173.355	76.40499	80.15103	80.44852	72.68955	71.60103
1173.583	56.73875	64.20262	66.07787	55.66383	57.77255
1173.81	40.79314	47.72259	53.83621	43.95865	37.5617
1174.037	43.98226	48.78582	57.02969	43.95865	40.22102
1174.264	51.95506	52.50712	60.22317	48.74714	51.39018
1174.491	68.43219	68.98714	74.59381	66.83696	67.34612
1174.719	78.53107	76.42974	84.70649	76.41392	73.19663
1174.946	72.68435	76.96135	80.98076	70.02928	69.47357
1175.173	49.82898	49.31743	54.9007	51.4074	47.13526
1175.4	81.18867	84.93556	86.83547	80.1383	83.83392
1175.627	43.98226	46.12775	45.85252	41.29839	42.88034
1175.854	60.99091	62.60778	69.27135	60.98437	58.30442
1176.081	85.44083	88.12524	94.28692	90.24731	88.6207
1176.308	71.62131	76.42974	84.17424	74.81776	72.1329
1176.535	56.73875	62.07616	64.48113	56.19589	56.70882
1176.762	32.28882	35.49548	41.59455	30.12526	33.83864
1176.989	37.0725	41.34323	44.78803	35.97785	37.02983
1177.215	48.23442	53.03873	56.49744	48.21508	51.92204
1177.442	57.80179	61.54455	66.61012	55.66383	59.36815
1177.669	60.45939	68.45553	69.27135	59.92026	61.49561
1177.896	42.91922	49.31743	55.9652	47.68303	41.28475
1178.123	20.59538	30.71095	34.67535	27.46499	27.98813
1178.349	45.0453	53.57034	60.75541	51.4074	58.83628
1178.576	60.99091	70.58198	69.27135	63.64464	63.62306
1178.803	51.42354	59.4181	56.49744	52.47151	51.39018
1179.029	42.91922	53.57034	51.17498	46.08687	46.6034
1179.256	49.29746	56.76003	61.8199	55.13178	55.64509
1179.483	29.63122	35.49548	36.27209	32.25348	30.11559
1179.709	38.66706	44.0013	48.51375	42.36249	38.09356
1179.936	68.43219	75.36651	79.91627	71.09339	69.47357
1180.162	77.99955	87.06201	87.89996	84.92678	84.89765
1180.389	24.84754	32.30579	35.73984	29.06115	29.58373
1180.615	11.55954	19.01545	18.70797	16.82392	16.81898
1180.842	22.72146	25.39482	34.67535	24.80473	22.13762
1181.068	-0.66543	9.4464	12.85326	8.84312	4.05423
1181.295	23.25298	31.77418	34.67535	24.80473	27.45627
1181.521	67.36915	75.89812	75.12606	67.90106	71.06917
1181.747	80.12563	89.18847	92.69018	83.86267	83.83392
1181.974	62.05395	66.86069	76.7228	66.83696	64.15493
1182.2	17.93778	23.79998	28.82064	19.48419	15.75525
1182.426	34.4149	39.74839	43.19129	34.38169	37.02983
1182.653	23.7845	34.43225	37.33658	31.18937	30.64746
1182.879	64.18003	71.1136	70.33584	67.90106	67.87798
1183.105	72.15283	77.49296	82.5775	76.41392	73.72849
1183.331	50.89202	56.22841	57.56193	47.15098	51.92204
1183.557	42.91922	46.12775	54.36846	43.95865	45.53967
1183.783	57.27027	56.22841	61.8199	60.98437	60.96374
1184.01	38.66706	38.15355	46.38477	39.70223	41.81661
1184.236	24.84754	28.05288	39.99781	26.93294	31.17932
1184.462	20.06386	24.8632	41.0623	29.59321	30.11559
1184.688	57.80179	51.9755	63.41664	57.25999	59.36815
1184.914	62.05395	67.3923	72.46483	62.58053	69.47357
1185.14	37.0725	36.5587	49.046	34.38169	38.62543
1185.366	25.91058	34.96386	37.33658	32.25348	34.90237
1185.592	28.56818	36.02709	36.80434	34.38169	37.02983
1185.817	44.51378	48.25421	58.09418	51.93946	51.92204
1186.043	57.27027	61.54455	68.7391	56.72794	57.24069
1186.269	54.61266	57.82325	68.20686	57.79205	59.90001
1186.495	53.54962	53.03873	58.62643	56.19589	58.30442
1186.721	35.47794	36.5587	41.0623	37.57401	38.09356
1186.946	25.91058	31.77418	33.61086	30.65731	25.32881
1187.172	38.66706	43.46968	47.9815	44.49071	41.81661
1187.398	42.3877	45.59614	53.83621	47.68303	44.47594
1187.624	47.7029	45.59614	58.62643	49.27919	54.58137
1187.849	53.0181	52.50712	60.22317	54.06767	57.77255
1188.075	37.60402	44.0013	50.11049	39.17017	43.94407
1188.301	36.00946	46.12775	49.046	43.4266	42.88034
1188.526	40.26162	44.0013	48.51375	47.15098	48.19899
1188.752	32.28882	36.02709	40.53006	37.57401	41.81661
1188.977	44.51378	47.72259	54.9007	44.49071	49.79458
1189.203	45.0453	54.10196	55.43295	44.49071	46.07153
1189.428	18.4693	26.45804	26.15941	21.08035	21.07389
1189.654	39.7301	40.81161	44.78803	40.76633	43.94407
1189.879	7.83889	13.1677	16.57898	9.37517	14.69152
1190.104	43.98226	53.03873	54.36846	45.02276	51.39018
1190.33	18.4693	27.52127	26.69166	20.5483	26.9244
1190.555	21.65842	25.92643	27.22391	24.27267	26.9244
1190.781	40.26162	48.25421	49.57824	43.4266	46.07153
1191.006	53.54962	56.22841	60.75541	48.21508	51.92204
1191.231	62.05395	68.45553	72.99707	61.51642	66.81425
1191.456	4.64977	8.91479	9.12754	-1.79795	5.64982
1191.682	15.28018	24.33159	25.09492	17.35598	22.13762
1191.907	33.88338	37.09032	42.65904	34.38169	39.68916
1192.132	77.99955	81.21426	86.30323	76.94598	80.11087
1192.357	76.40499	68.98714	79.38403	70.02928	74.79222
1192.582	50.3605	52.50712	60.22317	51.93946	53.51764
1192.807	57.80179	63.13939	66.07787	57.79205	62.02747
1193.032	11.55954	16.35738	21.90144	13.6316	18.41457
1193.257	47.7029	51.44389	54.36846	54.59973	53.51764
1193.482	81.18867	89.18847	90.02895	90.77937	90.2163
1193.707	40.79314	49.31743	47.9815	46.08687	48.19899
1193.932	4.11825	11.04125	14.45	8.31107	12.56406
1194.157	15.8117	22.73675	22.96594	21.6124	24.26508
1194.382	16.87474	22.20513	27.75615	21.08035	24.79695
1194.607	28.03666	33.90064	35.2076	30.65731	33.83864
1194.832	60.99091	64.73423	68.20686	62.04848	63.62306
1195.057	10.4965	17.95222	19.77246	15.22776	18.94643
1195.281	21.1269	30.17934	37.86883	32.78553	30.11559
1195.506	75.87347	82.27749	94.81916	82.26651	84.36578
1195.731	54.08114	58.88648	70.86809	56.19589	62.55933
1195.956	65.77459	68.98714	75.6583	71.09339	76.38781
1196.18	34.4149	39.74839	42.65904	36.5099	43.41221
1196.405	30.69426	36.02709	38.40107	33.84964	39.15729
1196.63	63.64851	68.45553	72.46483	65.77285	75.85595
1196.854	34.94642	45.59614	41.59455	38.10606	38.62543
1197.079	42.3877	52.50712	53.83621	49.27919	48.73085
1197.303	66.83763	63.67101	73.52932	66.83696	68.40985
1197.528	49.82898	51.9755	61.28766	47.68303	55.11323
1197.752	31.7573	37.09032	41.59455	30.65731	35.9661
1197.977	13.68562	21.14191	23.49818	16.82392	21.07389
1198.201	-4.91759	-6.50201	-1.51739	-6.58643	-2.32815
1198.426	6.24433	12.10447	12.85326	7.24696	9.90474
1198.65	-4.91759	5.72511	0.6116	-1.79795	-3.39188
1198.875	22.18994	29.11611	27.22391	26.40089	25.86068
1199.099	49.29746	54.63357	55.43295	53.00356	56.70882
1199.323	24.84754	29.11611	33.07861	25.33678	28.52
1199.548	43.98226	47.72259	46.91701	45.02276	42.34848
1199.772	59.92787	60.48132	64.48113	60.45231	60.43188
1199.996	84.90931	88.65685	93.22243	85.45883	91.28002
1200.22	81.72019	88.65685	91.09344	83.33062	87.55697
1200.444	54.61266	61.01294	60.22317	55.66383	55.64509
1200.669	46.10834	52.50712	52.23947	45.02276	50.32645
1200.893	40.26162	41.87484	45.85252	39.17017	45.0078
1201.117	34.94642	43.46968	46.38477	42.36249	45.0078
1201.341	29.63122	35.49548	33.61086	35.97785	35.9661
1201.565	4.11825	5.72511	7.5308	7.24696	8.30914
1201.789	36.00946	35.49548	41.59455	39.70223	44.47594
1202.013	28.56818	31.24257	38.93332	34.38169	39.68916
1202.237	45.0453	50.91228	55.9652	51.4074	49.26272
1202.461	56.20723	64.73423	70.86809	66.83696	65.21866
1202.685	51.95506	56.76003	62.8844	62.04848	63.0912
1202.909	28.56818	31.77418	40.53006	33.84964	39.15729
1203.133	39.7301	41.34323	49.57824	40.23428	43.94407
1203.356	31.22578	36.02709	38.40107	32.25348	38.62543
1203.58	37.60402	41.87484	42.65904	43.4266	48.73085
1203.804	38.66706	44.0013	43.19129	41.83044	48.73085
1204.028	16.87474	21.14191	23.49818	20.01624	23.20135
1204.251	46.10834	50.38066	45.32027	47.15098	50.32645
1204.475	70.55827	80.15103	76.19055	75.34981	79.04714
1204.699	27.50514	38.15355	37.33658	34.38169	39.15729
1204.922	8.90193	14.76254	14.45	12.56749	17.88271
1205.146	34.94642	38.15355	43.19129	41.83044	45.53967
1205.37	76.93651	80.68265	84.70649	83.33062	87.02511
1205.593	70.02675	72.17683	77.78729	71.62544	75.32409
1205.817	90.22451	93.44137	95.88366	89.18321	96.59867
1206.04	82.78323	88.12524	94.81916	87.05499	93.93935
1206.264	36.54098	41.34323	47.44926	42.89455	43.94407
1206.487	26.4421	30.17934	37.33658	33.31758	32.24305
1206.711	28.56818	31.24257	36.27209	28.5291	35.43424
1206.934	32.28882	38.15355	42.1268	37.04196	42.34848
1207.157	45.0453	47.72259	51.17498	48.74714	49.79458
1207.381	43.45074	45.59614	50.11049	47.15098	54.58137
1207.604	62.58547	63.13939	70.33584	61.51642	68.94171
1207.827	57.80179	64.20262	70.86809	63.64464	70.00544
1208.051	81.18867	85.99878	87.89996	87.05499	88.08884
1208.274	24.84754	31.24257	36.27209	32.25348	35.9661
1208.497	25.37906	30.17934	39.99781	29.59321	33.83864
1208.72	14.21714	17.95222	27.22391	21.6124	20.54203
1208.943	40.26162	41.34323	49.046	48.74714	45.0078
1209.167	32.28882	37.62193	44.25578	40.76633	41.28475
1209.39	40.79314	45.06452	55.43295	47.15098	48.73085
1209.613	54.61266	57.29164	66.61012	57.25999	62.02747
1209.836	45.0453	51.9755	59.69092	55.13178	50.85831
1210.059	64.71155	70.05037	78.31953	74.81776	75.32409
1210.282	32.82034	40.81161	48.51375	43.4266	46.6034
1210.505	48.23442	49.84905	57.02969	53.53562	55.64509
1210.728	41.85618	42.93807	46.91701	47.68303	42.88034
1210.951	49.29746	56.76003	60.75541	57.25999	59.90001
1211.174	62.58547	67.3923	75.6583	68.43312	76.91968
1211.396	60.45939	64.73423	72.99707	68.43312	68.94171
1211.619	77.46803	80.68265	83.10975	82.79856	83.83392
1211.842	75.87347	80.68265	88.96446	83.86267	88.6207
1212.065	60.99091	64.20262	71.40033	66.83696	69.47357
1212.287	46.63986	55.16519	59.15867	51.93946	55.11323
1212.51	26.4421	32.83741	34.67535	32.78553	37.02983
1212.733	41.85618	42.40646	50.64274	47.15098	50.32645
1212.956	98.72883	99.82074	103.86735	97.69606	104.57664
1213.178	35.47794	43.46968	43.19129	38.10606	44.47594
1213.401	33.35186	37.62193	41.59455	39.17017	40.22102
1213.623	34.4149	34.43225	41.0623	38.10606	39.15729
1213.846	36.54098	36.02709	41.59455	38.10606	43.94407
1214.068	34.94642	38.15355	43.72354	39.70223	42.88034
1214.291	14.74866	19.54707	18.17572	23.20856	18.94643
1214.513	45.0453	50.38066	52.77172	58.3241	54.58137
1214.736	20.06386	22.20513	30.41738	27.99705	25.32881
1214.958	45.57682	48.78582	53.30397	51.93946	50.32645
1215.181	16.34322	19.01545	24.56267	18.42008	21.60576
1215.403	-7.04367	-4.37555	5.93406	-1.2659	2.45863
1215.625	49.82898	51.9755	57.56193	54.06767	59.90001
1215.848	15.28018	22.20513	32.54637	23.20856	25.32881
1216.07	40.26162	40.28	49.57824	44.49071	45.53967
1216.292	27.50514	31.24257	37.86883	31.72142	34.90237
1216.514	4.11825	11.57286	18.70797	12.56749	15.22338
1216.737	31.22578	33.90064	43.72354	34.91374	40.22102
1216.959	39.19858	34.96386	45.85252	43.4266	43.41221
1217.181	36.00946	41.34323	45.32027	40.76633	43.94407
1217.403	39.19858	47.72259	48.51375	43.4266	49.26272
1217.625	45.0453	52.50712	57.02969	49.27919	54.58137
1217.847	59.92787	62.07616	69.27135	65.2408	64.68679
1218.069	66.83763	71.64521	75.6583	75.34981	78.51527
1218.291	22.72146	27.52127	33.61086	29.59321	32.24305
1218.513	11.55954	16.889	20.30471	17.35598	17.35084
1218.735	9.96497	18.48384	20.83695	18.95214	16.28711
1218.957	47.17138	57.82325	58.09418	53.53562	55.11323
1219.179	51.95506	57.82325	59.15867	54.06767	55.11323
1219.401	21.65842	30.17934	31.48187	25.86883	26.9244
1219.622	50.3605	59.94971	61.8199	57.79205	54.0495
1219.844	58.86483	64.73423	69.27135	62.04848	62.02747
1220.066	38.66706	40.81161	44.78803	38.10606	40.75288
1220.288	26.4421	36.02709	37.86883	32.78553	32.77492
1220.509	55.14418	63.67101	61.28766	57.25999	61.49561
1220.731	70.02675	73.77167	76.7228	68.43312	71.06917
1220.953	55.14418	61.54455	61.28766	58.85615	62.02747
1221.174	38.66706	45.59614	49.046	43.95865	45.0078
1221.396	43.98226	54.63357	54.9007	49.27919	52.98577
1221.618	28.03666	28.5845	34.67535	29.59321	32.77492
1221.839	63.64851	66.86069	67.14237	64.17669	67.87798
1222.061	67.36915	72.17683	72.46483	67.90106	71.60103
1222.282	32.28882	40.81161	42.1268	32.25348	40.22102
1222.504	-0.13391	5.72511	11.78877	2.99053	3.52236
1222.725	1.99217	5.19349	6.99855	3.52258	5.11795
1222.946	35.47794	42.40646	42.65904	39.17017	40.75288
1223.168	38.13554	45.59614	49.046	47.15098	48.73085
1223.389	29.0997	33.90064	39.99781	40.23428	41.28475
1223.61	34.4149	38.68516	40.53006	41.83044	39.15729
1223.832	22.18994	26.98966	33.07861	33.31758	34.37051
1224.053	29.0997	36.5587	39.99781	29.59321	41.28475
1224.274	45.57682	56.76003	56.49744	53.53562	55.11323
1224.495	49.29746	52.50712	57.02969	59.38821	54.0495
1224.717	7.30737	13.69931	18.17572	16.29187	15.22338
1224.938	19.53234	26.98966	30.41738	23.74062	25.32881
1225.159	33.88338	42.93807	47.44926	40.23428	42.34848
1225.38	56.20723	61.01294	62.8844	57.79205	56.17696
1225.601	31.7573	34.43225	33.61086	35.4458	35.9661
1225.822	32.82034	40.81161	37.33658	37.04196	36.49797
1226.043	85.97235	89.18847	93.22243	91.84348	91.28002
1226.264	78.53107	80.15103	84.17424	82.79856	79.579
1226.485	25.91058	35.49548	36.80434	34.91374	34.37051
1226.706	26.97362	33.90064	36.27209	31.72142	33.83864
1226.927	26.97362	39.74839	43.19129	41.29839	41.28475
1227.148	29.63122	38.68516	41.0623	40.23428	38.09356
1227.369	55.67571	61.01294	66.61012	63.11258	65.21866
1227.589	55.67571	59.4181	62.8844	61.51642	62.02747
1227.81	45.57682	47.19098	52.77172	51.93946	51.39018
1228.031	22.72146	29.11611	35.73984	32.25348	29.58373
1228.252	-10.76431	-2.2491	4.33732	-2.86206	1.3949
1228.472	5.71281	11.04125	16.57898	7.77901	15.75525
1228.693	15.28018	17.95222	20.83695	20.01624	21.07389
1228.914	30.69426	36.5587	38.40107	40.23428	35.9661
1229.134	26.4421	34.43225	38.40107	39.70223	33.83864
1229.355	72.15283	79.61942	77.25504	77.47803	76.91968
1229.575	57.80179	63.13939	68.7391	68.43312	64.68679
1229.796	45.57682	49.31743	55.9652	53.53562	51.92204
1230.016	41.85618	45.59614	51.70723	49.81124	49.79458
1230.237	4.64977	8.38318	13.91775	15.75982	17.88271
1230.457	36.00946	40.28	43.72354	41.83044	47.13526
1230.678	51.42354	54.63357	59.69092	57.79205	58.30442
1230.898	40.26162	44.0013	52.77172	46.08687	48.19899
1231.118	35.47794	37.09032	45.85252	38.63812	46.07153
1231.339	14.21714	22.73675	25.09492	21.6124	26.39254
1231.559	21.1269	22.73675	28.82064	31.18937	26.39254
1231.779	36.54098	41.34323	46.38477	43.95865	41.28475
1231.999	75.34195	73.77167	82.5775	80.1383	81.1746
1232.22	34.4149	42.40646	49.046	42.89455	49.26272
1232.44	35.47794	42.40646	49.046	44.49071	48.19899
1232.66	26.97362	29.11611	38.93332	35.4458	34.37051
1232.88	30.69426	25.92643	38.93332	36.5099	35.43424
1233.1	33.88338	34.96386	46.38477	43.4266	42.88034
1233.32	51.95506	55.6968	63.94889	63.11258	56.17696
1233.54	54.08114	58.35487	61.8199	61.51642	62.02747
1233.76	51.95506	56.76003	58.09418	57.25999	58.30442
1233.98	53.54962	58.88648	67.14237	62.04848	59.36815
1234.2	3.58673	11.57286	19.77246	16.82392	11.50033
1234.42	33.35186	40.81161	46.91701	43.4266	46.6034
1234.64	36.00946	37.62193	42.65904	43.4266	47.13526
1234.86	53.54962	50.38066	61.28766	57.79205	55.11323
1235.08	57.80179	57.82325	66.07787	63.64464	58.83628
1235.299	-1.19695	1.4722	9.12754	6.18285	3.52236
1235.519	41.85618	48.78582	51.17498	53.00356	47.66712
1235.739	47.17138	51.44389	58.09418	53.53562	52.45391
1235.959	47.17138	51.9755	55.43295	53.53562	56.70882
1236.178	42.91922	45.59614	50.64274	47.68303	50.32645
1236.398	43.98226	49.31743	50.11049	52.47151	50.85831
1236.618	79.59411	82.27749	84.70649	85.99089	81.70646
1236.837	31.22578	32.83741	37.33658	36.5099	34.37051
1237.057	21.65842	27.52127	32.54637	30.65731	30.64746
1237.276	25.37906	33.36902	36.80434	33.31758	34.90237
1237.496	14.21714	21.14191	24.03043	21.08035	19.4783
1237.715	16.87474	23.79998	29.35289	25.86883	25.86068
1237.935	9.43345	13.69931	21.90144	17.88803	20.54203
1238.154	31.22578	31.24257	33.07861	32.25348	33.83864
1238.373	41.32466	46.65937	51.70723	50.3433	46.6034
1238.593	98.72883	99.82074	107.06083	101.95249	105.1085
1238.812	37.60402	37.09032	45.32027	39.70223	45.0078
1239.031	33.35186	30.71095	36.80434	35.4458	35.9661
1239.251	3.05521	5.72511	12.32101	13.6316	13.09592
1239.47	-10.23279	-5.43878	-1.51739	-2.86206	-3.39188
1239.689	15.8117	17.95222	25.62717	20.01624	20.54203
1239.908	68.96371	70.05037	74.59381	74.81776	75.85595
1240.127	56.20723	61.54455	63.94889	64.70874	65.75052
1240.347	46.10834	50.91228	55.43295	49.81124	55.11323
1240.566	23.25298	28.05288	33.61086	33.84964	30.11559
1240.785	19.00082	23.79998	26.69166	29.59321	24.26508
1241.004	41.85618	47.19098	50.64274	51.93946	51.92204
1241.223	11.02802	16.889	23.49818	20.5483	23.20135
1241.442	23.25298	34.43225	35.73984	34.91374	34.90237
1241.661	71.62131	78.55619	82.04526	82.79856	81.70646
1241.88	54.08114	61.01294	66.61012	64.17669	66.28239
1242.099	50.3605	55.6968	63.41664	61.51642	63.0912
1242.317	37.60402	53.03873	54.36846	58.85615	56.70882
1242.536	70.55827	82.8091	86.30323	87.05499	85.42951
1242.755	56.20723	67.92392	71.93258	70.02928	70.00544
1242.974	43.45074	45.59614	55.9652	47.68303	50.32645
1243.193	47.17138	55.16519	59.69092	58.85615	59.36815
1243.411	66.30611	74.30328	79.38403	82.26651	76.38781
1243.63	57.27027	55.6968	65.54563	67.36901	65.75052
1243.849	42.3877	40.28	53.30397	50.3433	50.85831
1244.067	49.29746	58.35487	61.8199	63.11258	61.49561
1244.286	17.93778	27.52127	30.41738	32.78553	28.52
1244.504	18.4693	26.98966	27.75615	26.93294	26.9244
1244.723	55.14418	66.32907	66.61012	62.58053	65.75052
1244.941	21.65842	24.8632	31.48187	30.12526	27.98813
1245.16	35.47794	38.15355	40.53006	43.4266	38.09356
1245.378	40.26162	47.72259	53.83621	50.87535	49.79458
1245.597	37.60402	39.74839	49.046	39.70223	48.19899
1245.815	48.76594	47.19098	58.62643	54.06767	54.58137
1246.033	52.48658	51.44389	59.69092	60.45231	52.45391
1246.252	23.7845	28.5845	39.46557	34.91374	32.77492
1246.47	57.27027	61.01294	68.7391	63.11258	63.62306
1246.688	68.96371	71.64521	76.7228	75.34981	72.66476
1246.907	50.89202	50.38066	57.56193	55.13178	50.85831
1247.125	48.76594	54.63357	61.8199	59.38821	56.17696
1247.343	30.16274	34.96386	37.86883	38.10606	39.15729
1247.561	59.39635	68.98714	71.40033	72.15749	70.5373
1247.779	57.27027	60.48132	68.7391	65.77285	65.21866
1247.997	57.27027	62.07616	68.20686	68.96517	65.21866
1248.215	38.66706	43.46968	47.44926	46.61892	49.26272
1248.433	30.16274	32.83741	36.27209	37.57401	37.5617
1248.651	-15.01647	-14.47621	-12.16231	-12.43902	-11.36985
1248.869	0.92913	5.19349	9.65978	12.56749	10.96847
1249.087	45.0453	43.46968	50.64274	53.00356	48.73085
1249.305	53.0181	52.50712	56.49744	62.04848	60.96374
1249.523	29.0997	28.05288	33.07861	31.18937	37.5617
1249.741	24.31602	29.64773	35.2076	35.97785	38.09356
1249.959	33.88338	39.21677	42.1268	48.74714	41.28475
1250.176	16.87474	17.95222	24.03043	26.93294	21.60576
1250.394	46.10834	40.81161	43.72354	46.08687	47.66712
1250.612	30.69426	31.77418	36.80434	34.91374	33.83864
1250.83	16.34322	16.35738	26.69166	19.48419	18.94643
1251.047	14.74866	11.57286	21.3692	20.5483	19.4783
1251.265	48.76594	45.06452	49.57824	55.13178	50.85831
1251.483	44.51378	42.93807	48.51375	51.4074	49.79458
1251.7	34.4149	37.62193	41.0623	41.83044	42.88034
1251.918	48.23442	51.44389	52.23947	55.13178	54.58137
1252.135	43.98226	48.78582	51.70723	52.47151	54.0495
1252.353	40.79314	47.19098	46.38477	49.27919	48.73085
1252.57	46.63986	46.12775	52.23947	47.15098	48.73085
1252.788	4.64977	6.78834	11.25652	8.31107	12.56406
1253.005	23.25298	23.79998	31.48187	30.12526	29.58373
1253.222	14.21714	15.82577	21.90144	25.86883	22.13762
1253.44	30.69426	32.83741	38.40107	33.84964	33.30678
1253.657	43.45074	46.12775	56.49744	53.00356	49.79458
1253.874	17.40626	20.07868	30.94963	23.74062	26.39254
1254.091	40.26162	45.06452	49.046	48.21508	50.32645
1254.309	39.7301	42.93807	46.38477	41.83044	46.07153
1254.526	38.66706	44.53291	51.17498	48.74714	49.79458
1254.743	42.3877	47.19098	51.70723	51.93946	54.0495
1254.96	12.09106	16.889	19.77246	19.48419	15.22338
1255.177	13.1541	14.23093	16.04674	13.6316	12.56406
1255.394	8.37041	15.29416	16.57898	20.01624	14.69152
1255.611	44.51378	48.78582	54.9007	57.79205	55.11323
1255.828	49.82898	53.03873	57.02969	58.3241	56.17696
1256.045	38.13554	40.28	39.99781	39.70223	43.94407
1256.262	24.31602	24.8632	31.48187	29.06115	32.24305
1256.479	17.40626	20.07868	30.94963	29.59321	32.77492
1256.696	23.25298	24.8632	33.61086	31.18937	30.11559
1256.913	53.54962	53.57034	63.94889	59.38821	60.96374
1257.13	39.7301	42.40646	50.64274	53.53562	50.85831
1257.346	23.25298	28.5845	31.48187	34.91374	29.58373
1257.563	16.87474	20.07868	27.22391	26.40089	29.05186
1257.78	19.53234	25.39482	36.27209	28.5291	30.64746
1257.997	30.69426	31.24257	40.53006	38.10606	33.83864
1258.213	42.91922	45.59614	54.9007	49.27919	50.85831
1258.43	37.60402	39.74839	47.9815	41.29839	43.41221
1258.647	20.59538	21.14191	25.62717	24.80473	26.39254
1258.863	28.03666	28.05288	37.86883	34.91374	38.09356
1259.08	16.87474	23.79998	28.82064	24.27267	30.11559
1259.296	29.63122	34.43225	40.53006	37.04196	37.5617
1259.513	40.26162	37.62193	40.53006	44.49071	40.22102
1259.729	14.74866	15.82577	20.30471	23.20856	22.13762
1259.946	14.74866	19.01545	25.62717	22.67651	25.32881
1260.162	20.06386	18.48384	23.49818	26.93294	24.26508
1260.378	39.7301	38.68516	37.86883	45.55481	37.02983
1260.595	17.40626	20.07868	23.49818	25.86883	22.66949
1260.811	46.10834	53.03873	61.8199	55.13178	58.83628
1261.027	42.91922	45.06452	52.23947	49.81124	49.79458
1261.243	34.94642	35.49548	37.86883	39.17017	36.49797
1261.46	21.1269	23.26836	27.75615	25.86883	25.86068
1261.676	32.28882	35.49548	44.25578	42.89455	35.9661
1261.892	52.48658	57.29164	64.48113	63.64464	57.77255
1262.108	56.20723	59.94971	63.41664	58.85615	60.96374
1262.324	17.93778	23.26836	26.15941	23.74062	26.39254
1262.54	49.29746	54.63357	57.56193	54.59973	57.24069
1262.756	9.43345	14.76254	18.17572	15.22776	17.88271
1262.972	39.7301	39.74839	53.30397	47.15098	45.53967
1263.188	-12.89039	-4.37555	0.6116	-2.86206	-6.0512
1263.404	0.39761	3.59865	1.67609	2.99053	4.05423
1263.62	34.4149	37.62193	38.93332	39.70223	41.81661
1263.836	16.87474	14.23093	25.09492	21.08035	24.26508
1264.052	9.43345	11.04125	20.83695	13.6316	15.22338
1264.268	34.94642	39.74839	42.65904	36.5099	41.28475
1264.483	18.4693	18.48384	25.09492	22.14446	25.86068
1264.699	15.28018	14.23093	20.83695	17.88803	20.54203
1264.915	13.68562	15.29416	19.77246	19.48419	20.01016
1265.13	25.37906	26.45804	33.61086	25.33678	31.71119
1265.346	29.63122	26.45804	35.2076	26.40089	33.30678
1265.562	29.0997	27.52127	35.2076	29.59321	30.11559
1265.777	25.37906	32.30579	38.93332	31.18937	33.83864
1265.993	3.58673	14.76254	17.64347	10.43928	15.22338
1266.208	-7.04367	1.4722	5.93406	1.39437	2.45863
1266.424	29.0997	31.24257	32.54637	32.25348	32.77492
1266.639	5.71281	6.78834	16.57898	12.03544	12.03219
1266.855	13.1541	17.42061	23.49818	16.29187	24.79695
1267.07	27.50514	32.83741	36.80434	32.25348	35.9661
1267.286	60.99091	64.73423	66.07787	61.51642	67.87798
1267.501	39.7301	41.87484	45.32027	40.23428	48.19899
1267.716	36.00946	34.96386	44.25578	35.97785	38.09356
1267.932	3.05521	5.72511	10.19203	14.69571	10.4366
1268.147	25.91058	28.05288	33.07861	31.18937	33.30678
1268.362	65.24307	68.98714	72.99707	70.56133	73.72849
1268.577	49.29746	54.63357	57.02969	53.00356	56.70882
1268.792	30.16274	32.30579	38.93332	34.91374	38.09356
1269.007	17.40626	18.48384	24.56267	20.01624	26.39254
1269.223	24.31602	28.5845	33.61086	27.99705	26.9244
1269.438	45.0453	45.59614	50.64274	46.61892	49.26272
1269.653	-1.19695	0.94058	9.12754	5.11874	3.52236
1269.868	40.26162	40.28	52.23947	45.55481	42.88034
1270.083	41.85618	40.28	47.44926	46.08687	42.88034
1270.298	24.84754	23.26836	29.35289	29.06115	30.64746
1270.512	22.72146	25.39482	31.48187	31.18937	29.05186
1270.727	37.0725	42.93807	49.046	43.95865	39.68916
1270.942	13.68562	18.48384	24.03043	18.42008	14.69152
1271.157	27.50514	28.05288	36.27209	31.18937	35.43424
1271.372	20.06386	20.07868	26.69166	23.74062	29.05186
1271.587	22.18994	26.98966	31.48187	24.27267	33.30678
1271.801	25.37906	32.30579	36.27209	30.65731	31.71119
1272.016	27.50514	32.30579	39.99781	32.78553	34.90237
1272.231	32.28882	37.09032	42.1268	36.5099	37.02983
1272.445	20.59538	25.92643	35.73984	27.99705	30.64746
1272.66	26.97362	29.64773	36.80434	35.4458	37.02983
1272.874	51.42354	55.16519	63.41664	56.19589	55.64509
1273.089	29.63122	31.24257	39.46557	34.38169	33.30678
1273.303	9.96497	6.25672	19.77246	16.29187	15.75525
1273.518	28.03666	29.11611	40.53006	34.91374	34.37051
1273.732	49.82898	49.31743	54.36846	50.87535	52.98577
1273.947	20.06386	22.20513	28.82064	21.6124	19.4783
1274.161	33.88338	33.90064	42.1268	38.10606	34.37051
1274.375	37.0725	40.81161	46.91701	42.89455	40.75288
1274.59	31.7573	37.09032	39.46557	35.4458	39.15729
1274.804	8.37041	15.82577	17.11123	13.6316	19.4783
1275.018	9.96497	10.50963	14.98224	10.43928	12.56406
1275.232	11.02802	12.63609	17.11123	13.09955	18.94643
1275.447	-22.45775	-12.88137	-13.2268	-15.63135	-9.77426
1275.661	19.00082	23.79998	27.75615	21.08035	29.58373
1275.875	84.37779	85.99878	88.96446	85.45883	90.2163
1276.089	44.51378	49.31743	52.23947	50.3433	52.45391
1276.303	54.08114	53.57034	62.8844	58.3241	60.43188
1276.517	30.69426	36.02709	44.25578	34.91374	44.47594
1276.731	21.1269	25.92643	31.48187	28.5291	31.71119
1276.945	29.63122	33.90064	36.80434	34.38169	40.22102
1277.159	38.13554	36.5587	41.0623	39.17017	43.94407
1277.373	30.16274	32.83741	36.80434	34.91374	35.43424
1277.587	-4.91759	1.4722	5.93406	8.84312	5.11795
1277.801	-0.66543	-1.18587	6.46631	4.58669	2.9905
1278.014	28.03666	25.39482	27.22391	23.74062	31.17932
1278.228	45.57682	47.72259	52.23947	48.21508	54.0495
1278.442	47.7029	51.9755	62.8844	51.4074	60.96374
1278.656	14.21714	20.61029	27.22391	23.20856	25.86068
1278.869	-0.66543	2.00381	4.86957	2.99053	7.77728
1279.083	14.74866	18.48384	21.3692	21.6124	23.20135
1279.297	36.54098	38.15355	39.46557	42.89455	44.47594
1279.51	20.59538	29.64773	30.94963	27.99705	32.24305
1279.505	15.28936	17.07954	16.66359	18.48915	21.5429
1279.727	10.50562	7.5082	10.28451	8.92415	15.1653
1279.95	15.82088	17.07954	24.10585	16.89498	17.82263
1280.173	-4.90864	-0.99965	2.84226	0.42192	0.81569
1280.395	5.72189	13.88909	15.60041	11.58109	11.9765
1280.618	8.91104	13.35735	16.132	13.17526	13.5709
1280.841	16.88394	17.07954	17.72677	16.89498	19.41703
1281.063	-8.62932	-3.65836	-1.94205	-1.17224	-2.37311
1281.286	13.69478	13.35735	15.60041	14.76942	13.5709
1281.509	-25.10664	-28.11843	-21.61088	-24.02196	-20.44298
1281.731	3.59578	2.72253	9.75292	4.14165	11.44503
1281.954	25.38836	27.18261	31.01652	29.64831	32.17224
1282.176	7.84799	18.14302	17.72677	16.36359	19.41703
1282.399	-7.03474	1.65905	2.31067	-5.95474	1.34716
1282.621	-0.65643	1.12731	8.68974	0.95331	2.41009
1282.843	-1.18796	2.72253	2.31067	0.42192	5.59889
1283.066	35.48735	39.41265	38.45877	37.08776	39.61277
1283.288	41.33414	45.2618	46.96421	43.99581	47.05331
1283.511	33.36125	33.03176	42.1799	34.43081	41.20717
1283.733	39.20804	39.41265	44.30626	40.27609	42.2701
1283.955	40.27109	40.47613	42.71149	38.68192	46.52184
1284.177	24.3253	26.11913	24.63744	22.74026	31.1093
1284.4	8.37952	11.76213	11.34769	13.70665	13.5709
1284.622	12.63173	14.95257	15.06882	12.64387	16.22823
1284.844	18.47852	22.39695	20.91631	17.42637	23.1373
1285.066	36.01888	37.28569	40.05354	35.49359	42.80157
1285.288	44.5233	43.66658	45.90103	45.05859	50.24211
1285.51	38.67651	38.88091	46.96421	42.40165	44.92744
1285.732	16.35241	16.01606	23.57426	17.42637	17.29116
1285.955	52.49619	48.98399	54.40647	50.90387	50.24211
1286.177	12.1002	6.97646	11.34769	7.32998	12.50796
1286.399	28.04599	26.11913	33.14288	26.99137	33.76664
1286.62	54.09077	55.89662	59.19078	57.28053	60.87144
1286.842	39.73956	44.73006	45.36944	47.18415	48.64771
1287.064	28.04599	32.50002	28.35857	27.52276	33.23517
1287.286	1.46968	4.31776	3.90544	3.61026	6.66183
1287.508	8.91104	8.57168	11.34769	11.58109	15.1653
1287.73	12.1002	18.14302	24.63744	22.74026	25.79463
1287.952	25.91988	29.84132	31.54811	31.24248	35.36104
1288.174	29.10904	35.15873	40.05354	35.49359	40.6757
1288.395	14.75783	16.5478	20.38472	21.67748	23.1373
1288.617	-2.78253	2.19079	1.24749	4.14165	5.59889
1288.839	25.38836	25.58739	26.23221	27.52276	25.26317
1289.06	32.2982	39.94439	37.92718	36.02498	39.61277
1289.282	26.45141	26.11913	25.16903	25.3972	30.57783
1289.504	14.22631	20.80172	26.23221	23.27165	23.1373
1289.725	24.3253	28.2461	31.54811	30.1797	27.9205
1289.947	3.06425	5.38124	5.50021	7.32998	5.59889
1290.168	13.69478	14.42083	11.34769	15.30081	16.7597
1290.39	39.73956	42.6031	44.83785	46.65276	45.99037
1290.611	53.02772	56.42836	58.1276	58.8747	59.27704
1290.833	-5.97169	2.72253	4.43703	2.54748	6.66183
1291.054	-16.07069	-11.63447	-11.51067	-11.26863	-8.21924
1291.276	-8.0978	-4.1901	-1.41046	2.01609	1.87863
1291.497	-25.63816	-18.5471	-16.29498	-14.98835	-15.12831
1291.718	-3.84559	-2.06313	2.84226	3.07887	4.53596
1291.94	34.95583	45.2618	41.64831	41.33887	41.20717
1292.161	51.43314	60.15055	56.53283	58.34331	61.93438
1292.382	34.95583	39.94439	43.77467	44.5272	45.99037
1292.604	-12.35001	-5.78532	-5.66318	-3.82919	0.28423
1292.825	6.78494	9.10342	12.94246	19.55192	16.22823
1293.046	-1.18796	4.31776	6.56338	10.51831	10.91356
1293.267	35.48735	38.88091	40.05354	40.80748	45.99037
1293.488	44.5233	47.38877	49.62216	50.90387	55.02531
1293.71	22.1992	29.84132	32.0797	31.24248	26.85757
1293.931	13.69478	24.52391	21.97949	21.67748	23.66877
1294.152	32.2982	35.15873	34.20606	34.43081	36.95544
1294.373	11.56867	17.61128	19.32154	17.42637	21.01143
1294.594	-0.1249	11.23039	9.75292	10.51831	14.63383
1294.815	-0.65643	7.5082	9.75292	3.07887	9.31916
1295.036	36.01888	31.43654	32.0797	33.89942	34.82957
1295.257	39.73956	39.94439	42.1799	39.21331	45.45891
1295.478	13.16325	20.26998	18.25836	17.42637	22.60583
1295.698	7.31646	12.29387	11.87928	14.23804	19.41703
1295.919	8.37952	11.23039	11.87928	12.64387	18.3541
1296.14	22.1992	22.92869	33.14288	24.33442	32.7037
1296.361	28.57751	30.37306	38.45877	34.9622	40.14424
1296.582	31.23515	38.34917	38.45877	39.21331	44.92744
1296.802	30.17209	38.88091	35.26923	36.02498	39.0813
1297.023	12.63173	18.67476	18.25836	21.14609	22.60583
1297.244	6.25341	10.69865	12.41087	9.98692	12.50796
1297.464	15.82088	20.80172	22.51108	20.6147	21.01143
1297.685	19.54157	25.58739	26.23221	23.80303	25.79463
1297.906	23.79378	30.37306	33.67447	31.24248	34.82957
1298.126	30.17209	36.75395	38.45877	32.30526	38.54984
1298.347	16.88394	22.39695	23.04267	24.33442	30.57783
1298.567	18.47852	25.05565	27.29539	25.3972	28.45197
1298.788	17.94699	24.52391	26.7638	26.45998	26.85757
1299.008	13.69478	18.67476	21.97949	18.48915	22.60583
1299.229	22.73073	28.2461	28.35857	25.92859	32.7037
1299.449	16.35241	24.52391	30.48493	25.92859	28.45197
1299.67	-5.97169	3.25428	9.22133	5.20442	6.66183
1299.89	20.07309	27.18261	23.04267	21.14609	28.45197
1300.11	-11.81848	-3.12661	-5.13159	-9.14308	-4.49898
1300.331	25.91988	30.37306	33.14288	33.89942	28.45197
1300.551	-1.18796	3.78602	12.41087	9.98692	5.06743
1300.771	1.46968	8.57168	4.96862	13.70665	10.91356
1300.991	23.79378	25.58739	26.7638	31.24248	30.57783
1301.211	30.17209	33.5635	42.71149	35.49359	40.6757
1301.432	42.3972	44.73006	49.09057	48.24692	48.64771
1301.652	-17.66527	-11.63447	-8.32113	-11.80002	-11.93951
1301.872	-2.25101	2.19079	3.90544	5.20442	6.66183
1302.092	11.56867	22.39695	21.97949	19.02053	25.79463
1302.312	56.7484	61.21403	65.56985	59.40609	66.71758
1302.532	50.90162	51.64269	54.93806	51.96665	56.08824
1302.752	29.64057	34.09524	35.80082	37.08776	41.73864
1302.972	37.08193	42.6031	42.71149	47.18415	48.11624
1303.192	-2.78253	2.19079	3.37385	3.61026	3.47303
1303.412	29.10904	33.03176	33.67447	33.89942	31.1093
1303.632	66.31588	72.91233	71.94893	68.97109	72.56371
1303.852	28.57751	35.15873	29.42175	32.83665	33.76664
1304.072	-12.88153	-4.72184	-6.72636	-3.82919	-4.49898
1304.291	0.93815	6.97646	7.09497	2.54748	6.66183
1304.511	0.93815	6.44472	9.75292	7.86137	11.9765
1304.731	11.03715	16.5478	12.94246	20.08331	17.29116
1304.951	39.73956	44.73006	45.36944	47.18415	43.86451
1305.17	-5.44017	-2.06313	1.24749	-2.76641	-0.77871
1305.39	6.25341	12.29387	14.00564	12.64387	16.22823
1305.61	65.25282	70.78536	68.2278	66.84553	70.96931
1305.829	39.73956	40.47613	43.24308	45.05859	44.92744
1306.049	52.49619	53.23792	54.93806	56.74915	58.74558
1306.268	20.07309	20.26998	21.4479	22.74026	28.45197
1306.488	10.50562	16.5478	20.38472	21.14609	19.9485
1306.708	43.99177	47.38877	52.8117	51.43526	51.83651
1306.927	17.94699	18.67476	20.91631	23.80303	22.60583
1307.146	28.57751	28.77784	29.42175	34.9622	34.82957
1307.366	49.83856	52.17443	52.28011	51.43526	52.89944
1307.585	36.01888	33.03176	39.52195	39.7447	40.14424
1307.805	16.35241	17.07954	22.51108	21.67748	23.66877
1308.024	0.40662	4.31776	8.68974	4.67304	7.72476
1308.243	-22.98053	-23.86451	-16.82657	-18.17669	-17.25418
1308.463	-8.0978	-8.44402	-5.66318	-1.17224	-3.43604
1308.682	-18.72832	-19.61058	-15.76339	-13.39419	-16.19125
1308.901	4.65883	8.57168	10.8161	13.17526	12.50796
1309.12	34.95583	37.81743	35.26923	37.61915	40.14424
1309.339	8.37952	13.35735	14.00564	15.8322	15.69676
1309.559	29.10904	30.37306	36.33241	36.02498	32.17224
1309.778	42.3972	42.6031	45.36944	49.3097	46.52184
1309.997	74.28877	70.25362	75.67006	73.2222	76.28398
1310.216	64.7213	64.40447	74.07529	68.4397	76.81545
1310.435	37.61346	39.94439	42.1799	43.46442	44.39597
1310.654	29.64057	32.50002	36.33241	37.61915	38.54984
1310.873	25.91988	27.71435	32.0797	33.89942	32.7037
1311.092	24.85683	29.84132	29.95334	33.36803	31.64077
1311.311	14.75783	20.80172	16.66359	20.6147	21.01143
1311.53	-11.28695	-12.16621	-6.72636	-4.89196	-3.43604
1311.749	23.26225	20.80172	25.70062	24.86581	28.45197
1311.967	14.22631	20.26998	21.4479	20.08331	22.07437
1312.186	31.23515	35.15873	35.80082	37.08776	38.01837
1312.405	47.18093	46.85703	51.74852	49.3097	51.83651
1312.624	49.30704	45.2618	51.74852	48.24692	50.24211
1312.843	17.41546	17.61128	20.38472	16.36359	26.85757
1313.061	25.38836	28.2461	26.23221	25.92859	33.23517
1313.28	18.47852	18.67476	21.4479	20.08331	24.7317
1313.499	26.98294	28.2461	34.20606	34.43081	32.7037
1313.717	23.26225	25.05565	33.67447	34.9622	32.7037
1313.936	5.19036	5.91298	10.28451	9.45554	17.82263
1314.154	33.89278	35.15873	35.80082	39.21331	41.20717
1314.373	60.46909	60.68229	63.44349	64.71998	64.59171
1314.591	19.01004	19.73824	25.70062	22.20887	26.85757
1314.81	-6.50322	-2.06313	0.7159	-2.23502	3.47303
1315.028	20.07309	23.99217	26.23221	28.05415	22.07437
1315.247	62.06367	61.21403	63.97508	71.09664	69.37491
1315.465	56.7484	56.9601	63.97508	65.25137	62.99731
1315.683	81.19861	80.3567	86.30186	83.31859	83.19305
1315.902	73.22572	72.91233	79.92278	76.41053	81.06718
1316.12	30.17209	21.86521	31.54811	27.52276	32.7037
1316.338	18.47852	17.07954	26.7638	24.33442	24.20023
1316.557	15.82088	17.61128	23.04267	21.14609	18.3541
1316.775	20.60462	22.39695	31.54811	29.11692	27.38903
1316.993	33.36125	26.65087	40.58513	34.9622	38.54984
1317.211	32.2982	30.9048	38.99036	39.21331	43.33304
1317.429	52.49619	51.64269	53.87488	57.81192	60.33998
1317.647	51.96467	53.76966	57.59601	56.21776	58.21411
1317.865	72.69419	71.84885	74.07529	72.15942	76.81545
1318.084	13.69478	17.61128	19.85313	21.14609	21.5429
1318.302	13.69478	18.14302	15.06882	22.20887	25.26317
1318.52	4.65883	6.97646	4.96862	6.79859	9.31916
1318.738	30.70362	30.9048	32.61129	34.9622	33.23517
1318.955	20.60462	23.46043	31.01652	29.11692	32.17224
1319.173	30.70362	35.15873	34.73764	39.7447	42.80157
1319.391	46.11788	46.32528	46.43262	51.43526	51.30504
1319.609	40.27109	41.00788	46.96421	45.05859	43.86451
1319.827	54.6223	58.02358	65.56985	64.71998	63.52878
1320.045	22.73073	29.30958	29.42175	26.45998	32.7037
1320.262	37.08193	37.81743	41.64831	42.40165	47.58477
1320.48	30.70362	33.03176	34.73764	38.15053	34.2981
1320.698	46.64941	45.2618	46.96421	54.0922	49.17917
1320.916	55.15383	55.36488	59.72237	63.6572	62.99731
1321.133	48.24398	54.3014	54.93806	58.34331	57.68264
1321.351	65.25282	71.3171	72.48052	74.81637	76.28398
1321.568	69.50503	71.84885	73.5437	74.81637	76.81545
1321.786	51.43314	53.76966	53.87488	54.62359	56.61971
1322.004	35.48735	42.6031	45.36944	42.93303	45.99037
1322.221	20.07309	23.99217	23.04267	26.99137	25.26317
1322.439	34.4243	35.69047	34.73764	38.68192	40.6757
1322.656	83.85624	85.14237	86.83345	91.28942	90.63359
1322.873	25.38836	28.2461	31.01652	36.55637	38.01837
1323.091	24.85683	24.52391	31.01652	32.30526	33.23517
1323.308	25.38836	24.52391	30.48493	32.30526	34.82957
1323.526	30.17209	29.30958	29.95334	30.71109	32.7037
1323.743	27.51446	30.37306	28.89016	31.24248	35.8925
1323.96	1.46968	6.44472	9.22133	10.51831	14.10236
1324.177	34.95583	42.6031	44.30626	43.99581	45.99037
1324.395	8.91104	12.82561	15.60041	14.76942	16.7597
1324.612	34.4243	40.47613	38.45877	39.7447	43.33304
1324.829	1.46968	9.10342	6.56338	8.39276	16.7597
1325.046	-16.60222	-13.22969	-10.44749	-10.20585	-3.96751
1325.263	36.01888	39.94439	42.71149	39.21331	44.39597
1325.48	7.84799	10.69865	12.94246	11.58109	13.03943
1325.697	32.2982	35.15873	35.26923	35.49359	39.0813
1325.914	20.07309	22.92869	27.29539	20.6147	26.3261
1326.131	1.46968	-1.53139	6.56338	3.07887	5.59889
1326.348	22.1992	25.58739	28.89016	28.05415	27.38903
1326.565	29.64057	32.50002	28.89016	27.52276	35.36104
1326.782	25.91988	31.43654	31.54811	33.89942	32.17224
1326.999	32.82972	30.37306	36.864	41.87026	38.01837
1327.216	34.95583	39.94439	43.24308	46.12137	45.99037
1327.433	53.55925	55.89662	54.40647	52.49803	57.15118
1327.649	61.00061	62.80925	66.10144	64.18859	69.37491
1327.866	16.88394	11.76213	20.91631	20.08331	25.79463
1328.083	5.19036	2.72253	11.87928	7.86137	13.5709
1328.3	4.65883	4.31776	10.28451	4.14165	10.91356
1328.516	42.92872	45.2618	45.90103	46.12137	50.24211
1328.733	42.3972	40.47613	46.96421	48.24692	50.77357
1328.949	14.75783	14.95257	21.4479	20.08331	20.47997
1329.166	46.64941	46.85703	48.55898	45.58998	43.33304
1329.383	50.37009	51.64269	53.87488	52.49803	53.96237
1329.599	26.98294	27.71435	30.48493	30.1797	38.54984
1329.816	20.07309	22.39695	26.7638	24.33442	28.45197
1330.032	45.58635	50.04747	56.00124	54.0922	52.89944
1330.248	59.40604	59.61881	65.56985	63.12581	62.99731
1330.465	45.58635	45.79354	49.62216	46.65276	52.36797
1330.681	30.17209	30.9048	34.73764	36.02498	37.4869
1330.898	41.86567	43.66658	44.30626	42.40165	48.11624
1331.114	17.94699	19.73824	27.29539	23.27165	28.98343
1331.33	51.43314	55.89662	56.00124	55.68637	61.93438
1331.546	55.68535	60.15055	63.97508	61.53165	64.06024
1331.763	25.91988	30.9048	33.14288	31.77387	36.42397
1331.979	-6.50322	0.06383	0.7159	-0.10946	3.47303
1332.195	-7.56627	-3.12661	0.7159	-1.17224	0.81569
1332.411	26.45141	25.58739	34.20606	29.64831	32.7037
1332.627	32.2982	36.22221	43.24308	39.7447	38.54984
1332.843	23.26225	25.58739	32.61129	30.71109	34.82957
1333.059	25.91988	34.62699	32.61129	33.89942	42.2701
1333.275	13.69478	17.61128	21.4479	21.67748	24.20023
1333.491	20.60462	21.33346	26.7638	27.52276	31.64077
1333.707	37.61346	39.94439	42.71149	42.40165	44.92744
1333.923	36.55041	42.07136	45.36944	46.65276	48.64771
1334.139	0.93815	4.31776	7.62656	8.39276	11.9765
1334.355	15.82088	12.29387	17.72677	15.8322	21.5429
1334.571	30.70362	31.96828	31.01652	32.83665	36.95544
1334.787	46.64941	48.98399	49.62216	49.84109	50.77357
1335.003	17.94699	21.86521	23.57426	23.80303	25.79463
1335.218	23.26225	24.52391	24.63744	27.52276	28.98343
1335.434	74.28877	79.82496	80.98596	81.72442	84.25598
1335.65	68.44198	69.72188	70.35416	70.56526	72.56371
1335.865	17.94699	19.73824	23.57426	26.99137	29.5149
1336.081	20.60462	19.2065	23.04267	24.33442	24.7317
1336.297	20.07309	27.71435	29.42175	29.64831	30.57783
1336.512	26.98294	28.77784	29.95334	31.77387	32.7037
1336.728	51.43314	52.70617	55.46965	55.15498	60.87144
1336.943	46.64941	48.45225	51.21693	51.96665	55.55678
1337.159	37.61346	36.22221	40.05354	43.46442	45.99037
1337.374	18.47852	20.26998	21.97949	28.58553	29.5149
1337.59	-11.81848	-7.91228	-5.66318	-2.23502	-0.24724
1337.805	-4.37711	-3.65836	4.96862	7.86137	5.59889
1338.021	2.53273	8.03994	7.62656	13.70665	15.69676
1338.236	25.38836	28.77784	28.89016	30.71109	34.2981
1338.451	21.13615	27.71435	27.29539	30.71109	32.7037
1338.666	67.91046	65.46795	70.88575	73.2222	75.22105
1338.882	50.37009	53.23792	60.25396	56.21776	60.87144
1339.097	40.27109	43.13484	48.02739	46.12137	48.64771
1339.312	34.95583	38.88091	43.77467	46.65276	45.99037
1339.527	2.53273	2.19079	8.15815	8.92415	9.85063
1339.742	29.10904	33.03176	36.33241	36.02498	36.95544
1339.958	42.3972	50.04747	49.09057	50.37248	49.17917
1340.173	36.01888	39.94439	41.64831	40.80748	41.73864
1340.388	31.23515	27.71435	37.92718	33.89942	34.2981
1340.603	8.37952	13.35735	14.00564	14.76942	21.5429
1340.818	12.1002	16.5478	20.38472	19.55192	25.26317
1341.033	30.70362	32.50002	33.14288	35.49359	40.14424
1341.248	64.7213	64.93621	69.82257	75.34776	73.62665
1341.462	30.17209	31.96828	34.73764	41.87026	40.6757
1341.677	29.10904	33.5635	35.26923	37.08776	39.61277
1341.892	20.60462	23.99217	26.23221	23.27165	32.7037
1342.107	23.26225	23.99217	29.42175	30.71109	35.8925
1342.322	25.91988	24.52391	35.26923	32.30526	41.20717
1342.536	45.58635	44.19832	51.74852	48.24692	55.55678
1342.751	41.86567	47.38877	50.68534	50.37248	57.68264
1342.966	39.73956	46.32528	47.4958	48.24692	52.89944
1343.18	46.11788	52.17443	51.21693	54.62359	59.80851
1343.395	-1.18796	4.8495	5.50021	2.54748	9.31916
1343.61	25.91988	34.09524	34.20606	36.55637	40.14424
1343.824	27.51446	35.69047	36.33241	36.55637	44.39597
1344.039	41.86567	50.57921	48.55898	54.62359	56.61971
1344.253	48.24398	54.83314	52.8117	55.68637	57.15118
1344.468	-10.2239	-5.78532	-3.53682	0.95331	1.87863
1344.682	33.89278	36.22221	45.36944	44.5272	48.11624
1344.897	43.99177	43.13484	49.62216	50.90387	51.83651
1345.111	46.11788	43.66658	44.83785	45.05859	48.64771
1345.325	37.08193	38.88091	40.05354	40.80748	46.52184
1345.54	37.08193	38.34917	42.1799	46.65276	50.77357
1345.754	70.03656	71.84885	77.79642	78.0047	85.31892
1345.968	22.73073	26.11913	28.35857	25.92859	32.17224
1346.182	16.88394	19.73824	24.10585	21.67748	27.9205
1346.397	23.26225	23.46043	27.29539	30.1797	34.2981
1346.611	7.84799	6.44472	14.53723	15.8322	18.3541
1346.825	11.03715	12.82561	20.38472	20.6147	21.01143
1347.039	5.19036	8.57168	11.34769	12.11248	14.10236
1347.253	22.1992	20.80172	19.32154	28.05415	34.2981
1347.467	33.36125	35.15873	37.39559	39.7447	45.45891
1347.681	91.29761	94.7137	95.87047	97.1347	101.26292
1347.895	31.23515	33.5635	37.92718	39.7447	39.61277
1348.109	25.91988	25.58739	26.23221	30.1797	31.1093
1348.323	-4.37711	-2.59487	3.90544	2.54748	8.25623
1348.537	-19.25985	-12.16621	-10.44749	-5.95474	-5.56191
1348.751	8.37952	14.95257	17.19518	17.42637	21.01143
1348.965	59.40604	62.27751	63.97508	68.4397	73.09518
1349.178	48.24398	52.70617	57.59601	57.81192	58.74558
1349.392	40.27109	47.38877	48.02739	47.71553	52.89944
1349.606	14.75783	19.2065	23.57426	25.92859	32.17224
1349.82	8.91104	14.95257	16.66359	22.74026	26.3261
1350.033	34.95583	38.88091	44.30626	48.77831	50.77357
1350.247	6.25341	10.69865	18.25836	20.6147	21.01143
1350.461	17.41546	26.11913	30.48493	28.05415	33.76664
1350.674	64.18977	74.50755	74.60688	71.62803	78.94132
1350.888	46.11788	55.89662	62.38032	57.28053	65.65464
1351.101	47.71246	53.76966	58.65919	57.81192	60.33998
1351.315	36.01888	42.07136	47.4958	48.24692	53.43091
1351.528	65.78435	72.91233	73.01211	80.13026	82.13012
1351.742	51.96467	58.55532	62.9119	63.12581	63.52878
1351.955	35.48735	39.41265	48.55898	45.05859	47.05331
1352.169	40.80262	44.73006	52.8117	53.56081	57.15118
1352.382	61.53214	65.46795	71.41734	70.56526	75.22105
1352.595	47.71246	50.57921	58.65919	55.15498	60.33998
1352.809	33.36125	38.34917	47.4958	42.93303	49.17917
1353.022	48.77551	47.38877	57.06442	53.02942	59.80851
1353.235	19.54157	17.61128	21.97949	23.27165	25.79463
1353.448	14.75783	16.5478	23.57426	22.74026	25.26317
1353.661	51.43314	55.36488	62.9119	59.93748	66.71758
1353.874	13.69478	18.67476	23.04267	22.74026	28.98343
1354.088	26.45141	28.77784	38.45877	36.02498	38.54984
1354.301	32.82972	39.41265	45.90103	44.5272	47.58477
1354.514	29.10904	36.75395	43.24308	41.87026	44.39597
1354.727	40.80262	47.38877	53.34329	51.96665	53.96237
1354.94	41.86567	45.79354	52.28011	50.37248	55.02531
1355.153	16.35241	21.86521	29.95334	26.99137	32.17224
1355.366	45.58635	51.11095	53.87488	53.02942	60.87144
1355.578	59.40604	65.9997	71.41734	69.50248	74.68958
1355.791	40.27109	42.07136	48.02739	50.90387	57.15118
1356.004	42.92872	48.98399	52.8117	54.0922	58.74558
1356.217	21.13615	29.30958	31.54811	30.1797	33.23517
1356.43	56.21688	60.15055	65.56985	61.00026	68.84345
1356.642	51.96467	52.17443	60.25396	63.12581	64.06024
1356.855	51.96467	52.70617	60.78555	63.6572	64.59171
1357.068	31.76667	38.34917	41.11672	45.05859	46.52184
1357.28	22.73073	24.52391	31.54811	29.64831	34.2981
1357.493	-20.3229	-20.67406	-15.76339	-17.6453	-10.87658
1357.706	-4.90864	-2.06313	4.43703	4.67304	13.03943
1357.918	33.89278	34.62699	46.43262	47.71553	50.77357
1358.131	46.11788	49.51573	53.87488	56.74915	57.15118
1358.343	23.26225	27.18261	25.16903	28.05415	31.64077
1358.556	22.1992	27.71435	25.70062	31.24248	35.8925
1358.768	31.23515	33.5635	38.99036	45.05859	45.99037
1358.98	9.44257	14.42083	20.91631	19.55192	18.88556
1359.193	31.23515	30.9048	39.52195	37.08776	36.42397
1359.405	19.54157	19.2065	29.95334	31.77387	28.98343
1359.617	6.25341	7.5082	16.132	18.48915	22.07437
1359.83	4.65883	6.97646	16.132	9.98692	18.3541
1360.042	39.20804	41.53962	46.96421	45.05859	46.52184
1360.254	36.55041	35.69047	45.36944	45.58998	44.92744
1360.466	28.04599	29.84132	41.11672	36.55637	40.14424
1360.678	43.46025	47.92051	50.68534	47.71553	50.77357
1360.891	38.14499	42.07136	41.64831	46.65276	49.17917
1361.103	32.2982	37.81743	39.52195	45.05859	47.58477
1361.315	35.48735	35.69047	43.77467	42.93303	50.77357
1361.527	-1.71948	-3.65836	4.43703	4.67304	15.69676
1361.739	15.28936	19.73824	20.38472	23.80303	29.5149
1361.951	5.72189	10.16691	14.00564	16.89498	20.47997
1362.163	23.26225	23.46043	27.82698	22.74026	33.76664
1362.374	36.55041	37.28569	43.77467	42.93303	49.71064
1362.586	12.1002	16.01606	20.38472	21.14609	27.38903
1362.798	34.4243	37.81743	42.71149	44.5272	49.71064
1363.01	32.82972	33.03176	38.45877	40.80748	40.14424
1363.222	38.67651	36.75395	41.11672	43.46442	45.45891
1363.433	38.14499	38.88091	45.36944	45.58998	50.24211
1363.645	2.0012	8.03994	11.34769	13.70665	17.29116
1363.857	-0.65643	6.44472	12.94246	6.2672	13.5709
1364.068	-0.65643	5.91298	11.34769	10.51831	18.3541
1364.28	36.01888	43.13484	49.09057	49.3097	55.55678
1364.492	42.92872	43.66658	52.28011	50.37248	57.15118
1364.703	30.70362	34.09524	39.52195	36.55637	43.33304
1364.915	16.88394	18.67476	25.16903	25.92859	29.5149
1365.126	13.69478	18.14302	24.10585	28.58553	26.3261
1365.338	15.28936	19.2065	26.23221	30.1797	26.85757
1365.549	45.58635	44.73006	53.87488	56.74915	58.74558
1365.76	31.76667	36.75395	44.30626	43.46442	48.64771
1365.972	13.16325	17.61128	29.42175	27.52276	28.45197
1366.183	10.50562	17.07954	25.16903	22.20887	23.1373
1366.394	14.22631	17.61128	25.70062	23.27165	27.9205
1366.606	21.13615	26.65087	31.54811	32.30526	35.36104
1366.817	31.76667	37.81743	50.15375	42.40165	49.17917
1367.028	28.04599	32.50002	41.64831	41.33887	44.39597
1367.239	13.69478	16.01606	21.4479	25.92859	22.60583
1367.45	19.54157	29.30958	34.20606	33.89942	36.95544
1367.662	8.37952	16.5478	21.97949	23.27165	30.04637
1367.873	20.07309	28.77784	34.73764	33.89942	39.0813
1368.084	30.70362	34.09524	42.71149	36.02498	44.39597
1368.295	5.72189	10.69865	19.85313	17.95776	22.07437
1368.506	7.84799	14.42083	19.85313	23.27165	24.20023
1368.717	4.12731	11.23039	20.91631	19.02053	24.20023
1368.928	23.79378	27.18261	38.45877	30.71109	43.33304
1369.138	7.31646	11.23039	20.91631	15.8322	23.66877
1369.349	42.92872	49.51573	56.53283	51.96665	58.74558
1369.56	32.2982	39.94439	48.02739	44.5272	49.71064
1369.771	28.04599	27.18261	37.92718	33.36803	41.73864
1369.982	17.94699	17.61128	23.57426	20.6147	32.7037
1370.192	27.51446	30.9048	38.99036	32.30526	42.80157
1370.403	47.71246	51.11095	58.65919	53.56081	62.99731
1370.614	48.24398	49.51573	61.31714	59.93748	68.84345
1370.824	11.56867	14.95257	23.57426	24.86581	28.45197
1371.035	41.86567	47.92051	53.87488	53.56081	57.15118
1371.246	3.59578	4.8495	16.66359	12.64387	20.47997
1371.456	37.61346	33.5635	45.36944	47.18415	49.71064
1371.667	-16.07069	-10.57099	-4.6	-3.2978	-0.24724
1371.877	-5.97169	-1.53139	6.03179	4.14165	9.31916
1372.087	26.45141	30.37306	41.11672	39.21331	42.2701
1372.298	8.91104	13.88909	21.4479	20.08331	18.88556
1372.508	2.0012	4.31776	10.8161	15.8322	15.69676
1372.719	26.98294	28.77784	38.99036	40.80748	42.80157
1372.929	8.37952	14.95257	21.97949	23.80303	24.7317
1373.139	6.78494	11.23039	21.97949	16.89498	25.79463
1373.349	7.31646	14.42083	20.91631	18.48915	23.1373
1373.56	20.07309	22.39695	32.0797	32.30526	33.23517
1373.77	24.85683	29.30958	30.48493	31.77387	36.42397
1373.98	26.45141	32.50002	33.67447	32.83665	36.95544
1374.19	25.91988	30.9048	39.52195	36.02498	40.6757
1374.4	3.59578	5.38124	14.53723	13.70665	17.82263
1374.61	-7.03474	-3.12661	5.50021	3.61026	8.78769
1374.82	29.10904	33.03176	37.39559	40.27609	41.20717
1375.03	4.12731	10.16691	17.19518	20.6147	24.7317
1375.24	9.44257	18.14302	26.7638	23.27165	30.57783
1375.45	25.38836	32.50002	35.26923	37.08776	43.33304
1375.66	58.34298	67.06318	68.2278	68.97109	73.09518
1375.87	37.61346	38.88091	43.77467	46.12137	53.43091
1376.08	29.10904	36.22221	37.39559	39.21331	45.45891
1376.29	-0.65643	11.23039	11.87928	11.0497	14.63383
1376.499	21.66767	27.18261	35.26923	31.77387	37.4869
1376.709	61.00061	65.9997	71.94893	71.09664	77.34691
1376.919	44.5233	52.17443	56.53283	57.28053	64.06024
1377.128	23.79378	31.43654	38.99036	33.89942	43.33304
1377.338	8.91104	14.95257	28.35857	19.02053	30.57783
1377.548	19.54157	23.46043	34.73764	27.52276	37.4869
1377.757	42.92872	43.13484	57.06442	54.62359	57.15118
1377.967	-3.84559	-1.53139	8.68974	7.32998	9.31916
1378.176	38.14499	41.00788	47.4958	43.99581	47.05331
1378.386	36.01888	42.6031	45.36944	46.12137	49.17917
1378.595	24.3253	24.52391	30.48493	27.52276	37.4869
1378.805	21.13615	23.46043	32.61129	30.1797	35.36104
1379.014	37.08193	38.34917	44.83785	45.58998	50.24211
1379.223	5.19036	16.01606	19.32154	21.67748	25.26317
1379.433	20.07309	23.46043	32.61129	33.36803	38.54984
1379.642	13.69478	20.26998	26.23221	25.3972	31.64077
1379.851	19.54157	28.77784	33.67447	33.36803	38.01837
1380.061	22.73073	28.2461	35.26923	36.55637	42.2701
1380.27	23.79378	34.09524	38.45877	36.02498	39.0813
1380.479	28.04599	35.69047	39.52195	41.87026	41.73864
1380.688	21.13615	33.03176	37.39559	31.77387	36.42397
1380.897	28.04599	37.81743	44.30626	38.15053	42.80157
1381.106	48.77551	59.61881	62.9119	61.53165	66.71758
1381.315	26.98294	33.03176	37.39559	34.9622	42.80157
1381.524	10.50562	13.35735	20.38472	19.55192	20.47997
1381.733	28.04599	35.15873	40.58513	37.61915	43.33304
1381.942	49.30704	54.3014	60.78555	53.02942	64.59171
1382.151	16.35241	24.52391	33.14288	32.30526	33.23517
1382.36	31.76667	39.41265	43.77467	46.65276	48.11624
1382.569	36.55041	44.73006	49.62216	47.18415	52.89944
1382.777	33.89278	37.81743	43.24308	43.46442	42.2701
1382.986	9.9741	18.14302	19.32154	21.67748	25.26317
1383.195	9.44257	15.48431	15.60041	15.8322	25.26317
1383.404	8.37952	16.01606	21.4479	21.14609	23.1373
1383.612	-19.79137	-15.35665	-7.25795	-10.20585	-6.09338
1383.821	21.13615	27.71435	32.61129	32.30526	35.36104
1384.03	86.51387	92.055	96.40206	95.00914	98.07412
1384.238	48.77551	56.9601	60.25396	59.40609	64.59171
[truncated: 21 more rows]
