# Supplementary material for: Ratiometric fluorescent sensing of pyrophosphate with sp³-functionalized single-walled carbon nanotubes
Source: Nat Commun. 2024 Jan 24;15:706. doi: 10.1038/s41467-024-45052-1 (PMC10808354; doi:10.1038/s41467-024-45052-1)
Supplement: Supplementary file 4 — Source data [file 41467_2024_45052_MOESM4_ESM.zip › Fig. S10b.txt]

Conc. [Cu]	Norm. E11 PL intensity	Conc. [Cu]	Norm. E11 PL intensity	Conc. [Cu]	Norm. E11 PL intensity
µM		µM		µM
X-axis DzBenzene	DzBenzene	X-axis Dz-Alkyne	Dz-Alkyne	X-axis pristine	pristine
0	1	0	1	0	1
3.78	0.85851	3.78	0.63204	2.504	0.88405
6.92	0.83932	6.92	0.5804	5.634	0.83723
14.74	0.77382	14.74	0.52889	18.154	0.81043
22.56	0.64797	22.56	0.49772	30.674	0.65031
		30.39	0.48479
