# Supplementary material for: Ratiometric fluorescent sensing of pyrophosphate with sp³-functionalized single-walled carbon nanotubes
Source: Nat Commun. 2024 Jan 24;15:706. doi: 10.1038/s41467-024-45052-1 (PMC10808354; doi:10.1038/s41467-024-45052-1)
Supplement: Supplementary file 4 — Source data [file 41467_2024_45052_MOESM4_ESM.zip › Fig. S11a.txt]

Wavelength	PL intensity	PL intensity	PL intensity
nm	a.u.	a.u.	a.u.
	Dz-oAlkyne	+[Cu]	+PPi (10 mM)
938.815	0.83963	-0.01423	-0.47105
939.053	86.78993	76.89048	78.80376
939.29	61.86062	51.13114	56.84501
939.527	38.41963	27.23841	38.2359
939.764	20.18775	12.67878	20.37115
940	53.3028	45.53128	50.89009
940.237	41.39626	36.94483	40.46899
940.474	57.02359	48.89119	52.00664
940.711	39.90795	30.97165	34.88626
940.948	48.83785	38.43813	49.02918
941.185	48.83785	38.0648	44.93518
941.422	57.76775	47.02457	53.86755
941.658	40.65211	24.62514	36.0028
941.895	57.76775	46.27793	55.72846
942.132	27.25725	16.03869	26.32607
942.369	58.13983	45.9046	54.23973
942.605	67.44181	55.61102	66.14956
942.842	60.37231	49.26452	57.21719
943.079	46.60537	35.82486	43.81863
943.315	55.53528	42.17136	50.14573
943.552	53.67488	40.30474	47.54045
943.789	83.06914	73.90389	82.52558
944.025	85.67369	73.53057	82.52558
944.262	87.90617	67.93071	84.75867
944.498	85.67369	72.78392	85.13086
944.735	89.39448	77.63713	88.4805
944.971	76.37171	62.70418	74.70975
945.208	75.99963	59.34426	68.38266
945.444	71.90676	58.59761	67.26611
945.681	84.92953	70.54398	78.80376
945.917	93.85944	73.90389	88.10831
946.153	99.44062	85.47693	107.83397
946.39	96.09191	80.2504	95.92414
946.626	88.27825	70.9173	77.31503
946.862	109.48676	91.82343	99.27378
947.099	90.8828	63.82415	78.80376
947.335	95.71983	73.15724	91.45795
947.571	118.04458	98.16994	117.13853
947.807	109.48676	89.21017	104.48433
948.044	105.76597	86.22358	92.5745
948.28	84.18538	64.57079	75.08194
948.516	98.69647	66.43741	83.64213
948.752	99.06854	71.66395	89.96922
948.988	108.7426	84.73028	105.2287
949.224	112.4634	87.34355	102.62342
949.46	108.37053	83.23699	100.76251
949.696	94.23151	66.43741	86.2474
949.932	116.18419	83.23699	101.13469
950.168	124.36993	89.95682	108.57834
950.404	119.5329	88.83684	110.43925
950.64	115.44003	81.4	108.57834
950.876	125.11409	97.79662	118.25507
951.112	107.25429	78.01045	100.76251
951.348	125.48617	84.73028	107.46179
951.584	144.46221	104.88977	129.79272
951.819	152.64795	123.18264	142.44692
952.055	117.67251	82.11701	103.36778
952.291	121.02122	79.87707	103.36778
952.527	123.99785	82.86366	107.08961
952.763	121.02122	75.77051	100.01814
952.998	131.06736	89.95682	112
953.234	167.15904	124	149.89056
953.47	176.8331	128.40917	154.35675
953.705	174.22855	123.18264	152.12365
953.941	143.71805	89.95682	118.62726
954.176	156.36875	107.12971	133.14236
954.412	153.02003	101.15653	127.18745
954.648	185.39092	138.48892	161.42821
954.883	192.08835	140.72886	167.75531
955.119	195.06498	123.18264	166.63876
955.354	184.64677	119.4494	153.98456
955.59	201.01825	136.24897	173.33804
955.825	186.87924	125.7959	160.68384
956.06	195.06498	123.92929	164.03348
956.296	186.13508	119.07608	155.47329
956.531	216.2735	145.58207	182.64259
956.767	227.0638	151.18193	191.57497
957.002	210.32023	135.50232	180.78168
957.237	206.97152	132.88906	174.45459
957.472	216.64558	140	183.75914
957.708	234.50538	148.19534	198.64643
957.943	243.0632	167.23485	214.65026
958.178	244.55152	169.84812	211.67281
958.413	252.73726	166.4882	221.34954
958.648	244.9236	156	209.43971
958.884	243.0632	161.26167	209.8119
959.119	255.7139	169.10147	216.13899
959.354	267.99251	173.58136	229.90974
959.589	278.41073	179.18121	236.9812
959.824	283.61984	192.9942	245.16921
960.059	282.5036	186.27437	236.60902
960.294	298	188.51431	253.35721
960.529	302.2238	192.62087	255.59031
960.764	297.75885	194.11417	256.33467
960.999	311.89786	200.46067	264.52268
961.234	322.31608	212.40704	272.71069
961.468	311.1537	195.60746	262.66177
961.703	332.7343	215.39363	283.87616
961.938	318.96737	194.11417	267.12796
962.173	358.40776	232.93985	308.44018
962.408	342.40836	215.76695	295.04162
962.642	357	226.59334	299.13563
962.877	373.29093	238.16638	317.37255
963.112	394.87153	256.45925	339.70349
963.347	407.52222	264.67238	348.63586
963.581	378.50004	234.43314	315.51164
963.816	392.26697	250.85939	331.51548
964.051	421.28915	265.0457	354.96296
964.285	456.2646	296.03158	387.34281
964.52	455.14836	304.2447	391.43681
964.754	452.91589	294.53828	389.20372
964.989	474.86856	303.49806	412.27902
965.223	445.84638	277.36539	377.29389
965.458	485.28678	315.81774	416.7452
965.692	521.37846	347.92359	445.03105
965.927	500.54203	322.16425	425.30539
966.161	482.31015	298.64485	405.20756
966.395	503.14658	318.80433	429.77158
966.63	512.07648	325.89749	435.35431
966.864	534.40124	337.0972	458.05743
967.098	561.56302	365.09649	485.59891
967.333	538.12203	347.17695	458.05743
967.567	559.33055	358.37666	476.66654
967.801	612.90995	408.40206	529.51641
968.035	602.11966	396.82902	517.97876
968.27	624.44441	410.26868	542.91497
968.504	609.56124	394.21575	522.07277
968.738	623.32817	403.92217	536.58788
968.972	649.7458	433.04143	565.24591
969.206	644.16461	418.10848	553.33607
969.44	663.14065	436.02802	573.43391
969.674	694.02322	456.18751	597.62576
969.908	690.30243	456.93416	598.37012
970.142	687.69788	457.6808	594.6483
970.376	691.41867	449.46768	593.90394
970.61	684.34916	445.73444	593.90394
970.844	706.30184	460.29407	610.27995
971.078	712.99927	467.0139	613.62959
971.312	743.88184	487.17339	641.91544
971.546	774.02026	523.3858	676.52839
971.779	766.20659	508.82617	669.82911
972.013	795.60085	532.34557	694.76531
972.247	822.01848	552.50506	715.60752
972.481	851.41274	581.62432	749.10392
972.714	863.31927	588.34415	756.54756
972.948	854.76145	574.15784	748.35955
973.182	865.92383	578.63773	758.03629
973.415	867.78422	589.0908	763.9912
973.649	887.13234	595.06398	776.6454
973.883	893.45769	602.15713	781.11159
974.116	886.0161	586.47753	776.6454
974.35	920.24739	620.07668	812.37489
974.583	934.01432	628.66313	818.70199
974.817	957.08324	652.55585	839.54419
975.05	981.64047	672.71534	865.96913
975.284	989.45413	679.43517	877.1346
975.517	984.6171	673.83531	873.78496
975.751	1009.54641	693.24815	890.53316
975.984	1009.54641	695.48809	895.74371
976.217	1030.75492	709.30108	917.33027
976.451	1045.26601	719.38082	930.35665
976.684	1042.66146	715.64758	928.49574
976.917	1073.17195	744.02019	961.61996
977.151	1105.17077	776.87269	991.76672
977.384	1090.65968	759.32647	975.76288
977.617	1092.14799	753.35329	970.18015
977.85	1118.19354	780.23261	1001.81564
978.083	1158.3781	820.17826	1044.61659
978.316	1166.93592	827.64474	1048.33841
978.55	1194.46978	851.16414	1082.20699
978.783	1203.77176	859.37726	1088.16191
979.016	1187.77236	836.23118	1062.10915
979.249	1188.51651	842.57769	1072.90244
979.482	1197.07434	851.16414	1084.0679
979.715	1214.18998	869.83033	1098.95519
979.948	1236.51473	885.13661	1120.91394
980.181	1240.97968	896.33632	1130.2185
980.414	1268.14147	918.36243	1158.50435
980.646	1281.16424	928.44217	1168.18108
980.879	1305.72147	955.69481	1195.35038
981.112	1274.83889	924.33561	1164.45926
981.345	1284.14087	938.89524	1180.09091
981.578	1286.74543	937.02862	1177.48564
981.811	1316.13969	973.61436	1208.00458
982.043	1319.11632	971.74774	1215.82041
982.276	1332.13909	984.81407	1237.03479
982.509	1353.34761	1003.10694	1250.06117
982.741	1357.81256	1006.84018	1252.66644
982.974	1377.53276	1032.2262	1277.23047
983.207	1364.50999	1021.39981	1265.69282
983.439	1381.25355	1035.21279	1280.20793
983.672	1381.62563	1045.66586	1287.27939
983.904	1395.76464	1059.85217	1305.8885
984.137	1411.01989	1076.65174	1327.47507
984.369	1420.32187	1086.73148	1333.0578
984.602	1442.27455	1103.90438	1350.92255
984.834	1443.0187	1112.86415	1360.59928
985.067	1435.9492	1114.73077	1355.01655
985.299	1430.74009	1107.2643	1350.55037
985.531	1418.83355	1099.4245	1342.36236
985.764	1437.43752	1121.4506	1363.94892
985.996	1480.22663	1165.12949	1408.61079
986.228	1440.78623	1128.54376	1371.02039
986.461	1437.80959	1136.01023	1369.53166
986.693	1443.0187	1139.74347	1381.06931
986.925	1451.57653	1145.71665	1388.51295
987.157	1449.71613	1149.82321	1388.88513
987.389	1438.18167	1142.35674	1376.60312
987.621	1461.25059	1169.23605	1407.86643
987.854	1441.90247	1155.42307	1397.81751
988.086	1464.22722	1176.32921	1412.33261
988.318	1445.62326	1164.00952	1394.84005
988.55	1428.50761	1154.67642	1387.02422
988.782	1462.36682	1195.36872	1427.96426
989.014	1443.76286	1174.08926	1408.98297
989.246	1459.76227	1194.24875	1425.35899
989.478	1451.20445	1189.39554	1418.65971
989.71	1437.80959	1178.56915	1404.88897
989.941	1450.83237	1195.36872	1426.10335
990.173	1450.08821	1200.59526	1430.56954
990.405	1447.85573	1203.58185	1423.49808
990.637	1451.94861	1208.43506	1429.45299
990.869	1453.43692	1216.64818	1439.8741
991.1	1457.15771	1227.8479	1445.45683
991.332	1457.90187	1234.56773	1446.94556
991.564	1424.78682	1202.8352	1414.56571
991.796	1415.11276	1194.9954	1405.63333
992.027	1412.13613	1194.9954	1408.23861
992.259	1434.0888	1223.74134	1434.66354
992.49	1427.39138	1222.99469	1430.19736
992.722	1402.46207	1200.96858	1406.00551
992.954	1421.06603	1223.36801	1426.84772
993.185	1419.20563	1230.08784	1429.45299
993.417	1393.53217	1211.42165	1410.09952
993.648	1385.34642	1201.71523	1398.56187
993.879	1397.99712	1221.12807	1411.58825
994.111	1401.34583	1226.72793	1416.42662
994.342	1388.32306	1215.90154	1408.61079
994.574	1367.8587	1197.60867	1390.37386
994.805	1364.88207	1205.44847	1390.74604
995.036	1345.16187	1186.78228	1370.27602
995.268	1367.11454	1209.92835	1390.37386
995.499	1357.0684	1203.58185	1385.16331
995.73	1326.55791	1181.55574	1362.4602
995.961	1300.14028	1154.67642	1329.70816
996.192	1292.6987	1150.56986	1321.89234
996.424	1306.83771	1168.11608	1343.10672
996.655	1303.11692	1170.72935	1342.36236
996.886	1293.07078	1156.91637	1327.10289
997.117	1288.9779	1155.04975	1323.38106
997.348	1267.02523	1141.61009	1307.74941
997.579	1263.67652	1149.44989	1309.23814
997.81	1270.37394	1149.44989	1311.09905
998.041	1266.28107	1144.22336	1309.61032
998.272	1226.09652	1110.99753	1275.36956
998.503	1226.46859	1115.47742	1272.76428
998.734	1229.07315	1115.85074	1270.53119
998.965	1232.42186	1119.58398	1277.60265
999.196	1203.77176	1097.9312	1253.78299
999.426	1208.98087	1092.70467	1251.17772
999.657	1233.5381	1124.43719	1279.09138
999.888	1213.8179	1112.49083	1263.83191
1000.119	1173.63335	1070.30524	1219.91441
1000.349	1169.16839	1061.71879	1212.84295
1000.58	1159.86641	1057.2389	1210.23767
1000.811	1150.93651	1052.01237	1206.51585
1001.041	1160.61057	1065.82535	1210.60985
1001.272	1157.26186	1059.85217	1199.44439
1001.503	1136.05334	1039.31936	1183.44055
1001.733	1115.58899	1022.89311	1169.29763
1001.964	1084.33433	990.41393	1131.33504
1002.194	1082.47394	991.5339	1129.47413
1002.425	1076.89275	988.92064	1130.2185
1002.655	1091.40384	993.77385	1135.42905
1002.886	1076.52067	984.44075	1123.51922
1003.116	1096.24087	1013.56001	1149.94415
1003.346	1082.47394	992.28055	1131.33504
1003.577	1067.59077	973.24104	1112.35375
1003.807	1053.07968	965.02791	1106.02665
1004.037	1024.80166	932.92206	1074.01898
1004.268	1036.33611	948.22834	1081.83481
1004.498	1035.21987	947.10837	1087.04536
1004.728	1022.1971	931.42876	1068.80843
1004.958	1010.29057	922.84232	1056.15424
1005.188	993.547	900.44289	1034.56767
1005.418	987.22165	895.963	1028.24057
1005.649	988.70997	899.32291	1037.17295
1005.879	1009.91849	918.36243	1057.27078
1006.109	972.33848	884.76328	1022.28566
1006.339	968.98977	875.80351	1020.79693
1006.569	953.36244	860.87056	995.48854
1006.799	947.78126	859.37726	987.30053
1007.029	948.52541	854.89738	989.16144
1007.259	954.85076	860.12391	993.62763
1007.489	949.64165	855.64402	989.90581
1007.718	941.45591	850.41749	981.34561
1007.948	938.85135	844.07098	977.62379
1008.178	897.92264	801.88539	937.8003
1008.408	909.08502	815.69837	948.59358
1008.638	904.62007	811.96513	943.38303
1008.867	904.62007	811.96513	944.87176
1009.097	906.48046	812.33846	941.8943
1009.327	854.76145	762.31306	894.99934
1009.556	879.69076	792.55229	921.42428
1009.786	880.43492	782.09923	922.91301
1010.016	871.13294	780.97925	913.60845
1010.245	866.66798	766.0463	901.69862
1010.475	858.85432	761.93974	897.60462
1010.704	877.45828	782.47255	914.725
1010.934	838.76204	737.67369	876.76241
1011.163	829.08798	729.08724	862.24731
1011.393	821.6464	725.72733	863.36385
1011.622	806.76323	714.15429	842.89383
1011.851	804.90283	706.68781	846.24347
1012.081	800.43788	696.60807	830.61182
1012.31	800.80996	702.58125	835.45019
1012.539	804.90283	709.6744	840.66074
1012.769	842.11076	741.0336	869.69095
1012.998	794.85669	692.5015	826.14563
1013.227	783.69432	680.92846	813.86362
1013.456	759.50917	658.15571	793.02142
1013.686	738.67273	642.84943	768.82957
1013.915	756.16046	658.15571	786.32214
1014.144	786.67095	689.14159	817.21326
1014.373	777.36897	674.58196	807.16434
1014.602	762.11372	661.51562	787.43868
1014.831	742.7656	641.35614	766.2243
1015.06	731.97531	632.39636	760.64156
1015.289	740.53313	641.35614	770.69048
1015.518	717.09214	619.33003	744.26555
1015.747	722.30125	621.9433	749.10392
1015.976	749.83511	648.44929	779.99504
1016.205	734.95194	631.64972	760.64156
1016.434	728.62659	626.04986	752.08137
1016.662	719.69669	615.97011	744.63773
1016.891	733.8357	631.64972	762.50248
1017.12	720.81293	616.71676	744.63773
1017.349	703.69728	600.66384	730.86699
1017.577	705.92976	605.14372	733.10008
1017.806	719.32461	617.46341	742.40464
1018.035	708.53431	602.53046	730.12262
1018.263	695.51154	591.33074	717.46843
1018.492	701.83689	597.30392	724.53989
1018.721	676.16342	573.78452	698.85932
1018.949	672.44263	565.5714	696.25404
1019.178	697.74402	589.0908	717.46843
1019.406	667.6056	561.46483	691.04349
1019.635	675.04718	570.42461	693.27658
1019.863	677.27966	570.79793	697.37059
1020.091	675.79134	564.0781	689.18258
1020.32	677.65174	568.55799	693.64877
1020.548	677.27966	572.66455	692.53222
1020.776	654.21075	551.38509	673.17875
1021.005	676.16342	569.67796	693.27658
1021.233	677.27966	570.79793	695.1375
1021.461	664.62897	557.73159	680.25021
1021.689	662.39649	553.62503	679.87803
1021.918	650.86203	544.29194	670.57347
1022.146	665.7452	559.97154	685.46076
1022.374	657.55946	554.37168	680.62239
1022.602	654.58283	551.01177	673.55093
1022.83	640.07174	540.93202	660.52455
1023.058	628.53728	524.8791	650.10345
1023.286	596.53847	492.77325	615.86269
1023.514	603.23589	499.11975	620.32887
1023.742	637.0951	532.34557	651.22
1023.97	637.0951	530.10563	651.22
1024.198	619.97946	511.43944	634.09961
1024.426	609.93332	506.95955	630.37779
1024.654	622.58401	518.90591	633.72743
1024.882	600.25926	494.63986	616.60705
1025.109	610.67748	508.82617	630.00561
1025.337	599.88718	496.87981	618.46796
1025.565	595.79431	493.51989	610.27995
1025.793	588.7248	480.82688	602.46413
1026.02	612.90995	508.82617	627.02815
1026.248	605.09629	500.23972	619.58451
1026.476	602.86381	500.61305	613.25741
1026.703	605.46837	500.61305	619.58451
1026.931	603.98005	499.11975	616.60705
1027.158	598.02678	491.27995	612.51305
1027.386	600.25926	493.14657	610.65213
1027.613	567.51629	466.26725	579.38883
1027.841	577.93451	474.10705	596.88139
1028.068	569.00461	467.38722	586.83247
1028.296	582.02738	476.347	596.13703
1028.523	587.23649	481.20021	600.60322
1028.75	574.58579	467.38722	583.48283
1028.978	584.63193	478.21362	596.13703
1029.205	585.74817	483.44015	595.39266
1029.432	580.91114	479.70691	593.53175
1029.66	582.39946	484.1868	596.50921
1029.887	558.21431	452.08095	568.59555
1030.114	557.09807	455.44086	563.75718
1030.341	550.77272	448.34771	560.77972
1030.568	584.25985	477.09364	596.50921
1030.795	579.7949	478.58694	592.78739
1031.022	574.21371	463.65399	580.13319
1031.249	553.37728	453.20092	565.24591
1031.476	555.98183	449.841	564.12936
1031.703	551.1448	446.48109	562.64063
1031.93	574.21371	472.61376	581.9941
1032.157	561.9351	456.93416	570.45646
1032.384	555.60975	451.3343	567.479
1032.611	547.79609	439.38794	555.19699
1032.838	544.81946	442.74785	557.43008
1033.065	548.91233	444.24115	556.68571
1033.292	557.84223	451.70762	573.06173
1033.518	550.40064	445.73444	557.43008
1033.745	542.58698	440.13458	551.47516
1033.972	543.33114	439.38794	551.84735
1034.198	542.58698	435.6547	542.17061
1034.425	541.84282	436.40134	552.21953
1034.652	550.40064	446.10776	552.59171
1034.878	526.21549	421.46839	532.86605
1035.105	534.02916	424.08166	537.33224
1035.331	525.47134	424.08166	535.84351
1035.558	541.47074	431.54813	551.47516
1035.784	523.98302	418.85512	529.8886
1036.011	545.56361	447.97438	558.17444
1036.237	540.3545	434.1614	547.75334
1036.464	529.93629	432.66811	544.4037
1036.69	519.14599	415.12189	525.79459
1036.916	526.58757	422.96169	538.44879
1037.143	538.12203	437.89464	548.12552
1037.369	542.2149	439.76126	549.61425
1037.595	508.72777	409.52203	522.81713
1037.821	534.40124	428.93487	537.33224
1038.048	501.28619	397.20234	506.8133
1038.274	533.65708	425.20163	536.58788
1038.5	487.14718	384.50933	496.3922
1038.726	500.54203	390.48251	503.46366
1038.952	516.54143	412.88194	519.46749
1039.178	503.51866	396.82902	512.39603
1039.404	496.82124	391.60248	497.13656
1039.63	514.30896	415.12189	523.18932
1039.856	495.705	396.08237	503.09148
1040.082	489.75173	396.08237	501.23057
1040.308	489.00757	391.60248	497.13656
1040.534	507.98361	396.45569	502.71929
1040.76	499.05371	398.32231	503.46366
1040.986	502.7745	400.56226	501.60275
1041.211	494.58876	395.70905	501.97493
1041.437	485.65886	384.88265	490.43728
1041.663	469.65945	371.06967	475.17781
1041.888	494.96084	396.45569	501.23057
1042.114	477.47312	378.16282	480.76054
1042.34	478.96143	378.16282	487.45982
1042.565	484.54262	385.25598	492.29819
1042.791	509.84401	412.50862	512.76821
1043.017	489.00757	391.22916	494.1591
1043.242	490.49589	392.72245	501.97493
1043.468	461.47371	369.57638	468.85071
1043.693	480.44975	383.76268	487.45982
1043.919	507.23945	409.52203	509.79076
1044.144	494.58876	396.45569	503.09148
1044.369	478.58935	377.41618	485.22673
1044.595	470.03153	375.92288	473.3169
1044.82	467.0549	374.42959	476.66654
1045.045	487.14718	392.72245	495.64783
1045.271	450.31133	355.01675	456.5687
1045.496	481.19391	380.40277	488.94855
1045.721	477.47312	379.2828	483.738
1045.946	462.96203	374.42959	475.54999
1046.171	462.58995	367.70976	472.20035
1046.397	476.72896	379.65612	474.80563
1046.622	451.05549	360.98993	455.82434
1046.847	464.07826	367.33643	471.82817
1047.072	455.52044	358.37666	459.17398
1047.297	456.2646	368.82973	468.85071
1047.522	456.63668	363.97652	466.9898
1047.747	457.00876	366.58979	467.36198
1047.972	456.63668	367.70976	462.52362
1048.196	456.2646	358.37666	455.45215
1048.421	454.4042	362.1099	458.42961
1048.646	471.51985	384.50933	483.36582
1048.871	451.05549	356.51004	456.19652
1049.096	437.66064	347.92359	449.12506
1049.32	448.07886	358.37666	458.42961
1049.545	465.56658	369.57638	469.96726
1049.77	439.89311	347.17695	447.26415
1049.995	459.24123	368.4564	456.5687
1050.219	447.70678	359.12331	454.33561
1050.444	448.82302	362.85655	457.68525
1050.668	429.10282	338.21717	434.98213
1050.893	429.84698	335.23058	435.35431
1051.117	427.6145	335.23058	433.12122
1051.342	405.66183	312.45783	411.90684
1051.566	427.98658	335.97723	435.35431
1051.791	473.00817	386.74927	483.36582
1052.015	443.61391	356.13672	450.98597
1052.239	454.77628	360.24328	459.91834
1052.464	432.07945	343.07038	438.70395
1052.688	427.6145	340.45712	430.51595
1052.912	427.98658	335.23058	431.26031
1053.137	428.73074	346.05697	440.56487
1053.361	420.54499	335.60391	428.28285
1053.585	408.26638	311.71118	410.79029
1053.809	396.35984	307.60462	404.83537
1054.033	416.8242	331.87067	422.70012
1054.257	428.73074	343.07038	436.47086
1054.481	428.73074	344.937	437.21523
1054.706	402.31311	318.43101	406.69628
1054.93	395.98777	302.00476	400.36919
1055.154	399.70856	310.59121	405.57974
1055.377	413.47549	329.63072	415.25648
1055.601	400.8248	313.95112	404.46319
1055.596	422.75666	299.76878	405.28428
1055.829	412.70694	290.80896	395.60677
1056.061	416.05684	301.6354	398.21225
1056.294	403.40163	281.1025	383.32378
1056.526	414.19578	290.43564	400.07331
1056.758	411.5903	291.18229	395.23456
1056.991	422.75666	301.6354	400.07331
1057.223	399.67951	282.22247	381.83493
1057.455	413.45136	295.28887	393.74571
1057.688	386.27987	265.0495	362.1077
1057.92	405.26269	290.80896	391.14023
1058.152	418.66233	302.75538	401.18995
1058.384	417.9179	294.54222	394.11792
1058.617	398.56287	279.23587	376.25175
1058.849	403.40163	285.20908	388.16253
1059.081	400.42393	279.98252	381.83493
1059.313	428.33984	308.72859	410.12303
1059.545	429.45648	310.96854	410.12303
1059.777	432.43418	307.60861	404.16764
1060.009	428.33984	307.23529	407.88976
1060.241	432.80639	306.86196	413.84515
1060.473	416.42906	293.79557	394.86235
1060.705	408.6126	288.56901	389.27917
1060.937	407.49597	288.19568	389.27917
1061.169	419.03454	291.18229	392.25686
1061.401	422.75666	299.39545	403.05101
1061.633	430.20091	312.08852	416.45063
1061.865	425.73436	310.59522	406.0287
1062.097	408.6126	288.56901	391.51244
1062.329	430.20091	308.35526	414.21736
1062.56	409.35703	287.82236	388.16253
1062.792	413.07915	295.66219	398.21225
1063.024	439.134	318.43505	424.63929
1063.256	428.71206	307.98194	407.51755
1063.487	416.80127	302.75538	394.49013
1063.719	397.81845	276.62259	376.62397
1063.951	407.12375	285.20908	385.92926
1064.182	409.35703	287.07571	388.53474
1064.414	418.66233	294.16889	400.44552
1064.646	420.15118	294.91554	398.58446
1064.877	407.12375	291.55561	386.30147
1065.109	393.3519	271.02271	372.15742
1065.34	419.77897	290.43564	394.49013
1065.572	422.75666	294.91554	398.58446
1065.803	416.80127	296.78217	401.93437
1066.035	408.98481	285.20908	390.76802
1066.266	415.68463	295.28887	397.46783
1066.497	398.93509	274.00931	379.22945
1066.729	411.96251	279.23587	381.46272
1066.96	426.47878	296.03552	402.30658
1067.191	439.134	311.71519	417.19506
1067.423	401.54057	271.39603	378.48502
1067.654	392.60748	262.43622	370.66858
1067.885	393.3519	266.91613	372.90185
1068.116	391.11863	260.56959	365.45761
1068.348	398.93509	271.02271	372.52964
1068.579	430.57312	298.27547	407.88976
1068.81	438.76178	303.87536	417.19506
1069.041	425.73436	301.26208	403.42322
1069.272	394.09633	262.43622	368.06309
1069.503	414.568	272.51601	388.90696
1069.734	402.285	267.28945	377.36839
1069.965	432.80639	299.02212	405.65649
1070.196	436.1563	302.00873	407.51755
1070.427	420.15118	286.32906	394.11792
1070.658	416.80127	279.23587	390.02359
1070.889	437.64515	297.1555	410.49524
1071.12	413.45136	281.47582	394.11792
1071.351	414.568	273.63599	387.79032
1071.582	408.98481	267.66278	384.44041
1071.813	431.31754	295.28887	402.6788
1072.043	436.52851	300.1421	408.26197
1072.274	416.42906	279.23587	397.09562
1072.505	413.07915	277.36924	390.02359
1072.736	426.10657	281.1025	391.14023
1072.966	426.47878	286.32906	401.93437
1073.197	439.87842	296.78217	412.72852
1073.428	436.90072	295.28887	409.75082
1073.658	435.03966	296.78217	415.334
1073.889	423.50109	284.0891	394.86235
1074.12	417.9179	276.62259	397.84004
1074.35	423.8733	282.5958	404.16764
1074.581	438.76178	291.92894	403.05101
1074.811	434.29524	293.04892	406.0287
1075.042	446.95045	294.16889	417.93948
1075.272	435.78409	286.70238	405.28428
1075.503	440.99506	293.04892	412.3563
1075.733	438.76178	290.43564	409.75082
1075.963	435.03966	286.32906	403.05101
1076.194	442.11169	290.43564	410.86746
1076.424	451.417	296.40885	415.70621
1076.654	427.96763	278.86254	398.95668
1076.885	452.53363	295.66219	415.334
1077.115	429.45648	268.40943	395.23456
1077.345	457.00018	302.38205	432.08353
1077.575	435.78409	282.5958	407.14534
1077.806	445.4616	282.96913	410.86746
1078.036	456.62797	297.1555	426.50035
1078.266	468.91097	310.22189	434.3168
1078.496	473.74972	316.56843	439.52777
1078.726	440.25063	269.52941	406.0287
1078.956	449.55594	281.47582	413.47294
1079.186	461.83894	302.38205	432.82796
1079.416	493.10476	327.39487	458.88279
1079.646	497.5713	323.66161	457.39394
1079.876	481.93839	312.46185	446.59979
1080.106	487.89379	325.52824	458.88279
1080.336	459.60566	289.31566	422.03381
1080.566	484.91609	310.22189	455.90509
1080.796	510.59873	339.34129	478.2378
1081.026	484.17166	318.80838	453.67182
1081.255	459.60566	284.83575	428.36141
1081.485	474.12194	293.42224	435.06123
1081.715	472.63309	299.02212	433.94459
1081.945	488.63821	318.43505	452.9274
1082.174	509.10988	334.48805	470.79356
1082.404	475.23857	297.52882	443.24989
1082.634	484.91609	307.60861	451.43855
1082.863	530.32597	355.02096	492.00964
1083.093	512.832	330.00815	475.26011
1083.323	530.69818	344.19452	492.75406
1083.552	501.29342	319.18171	463.34933
1083.782	507.24882	315.07512	470.42135
1084.011	524.37057	338.22131	489.40416
1084.241	510.97094	324.78159	474.14347
1084.47	521.02067	329.63482	486.42646
1084.7	538.14242	349.04775	498.70945
1084.929	527.72048	338.22131	489.40416
1085.158	512.832	323.66161	472.28241
1085.388	506.13218	313.58182	468.56029
1085.617	496.08245	302.75538	458.51057
1085.846	505.01554	312.08852	466.69923
1086.076	507.24882	302.00873	469.67693
1086.305	521.39288	321.04833	483.07656
1086.534	548.19215	349.7944	505.03706
1086.763	527.72048	326.64822	490.14858
1086.992	549.30879	343.07454	505.03706
1087.222	558.9863	352.03435	518.80889
1087.451	580.57461	380.4071	539.28055
1087.68	582.80788	374.80721	538.90833
1087.909	564.9417	360.62084	526.25313
1088.138	561.21958	355.02096	516.57562
1088.367	561.59179	350.16773	522.53101
1088.596	563.82506	350.16773	517.69226
1088.825	563.82506	349.7944	516.57562
1089.054	542.98118	330.00815	494.98734
1089.283	575.73585	358.75422	528.4864
1089.512	569.03603	348.67442	521.04216
1089.741	589.87991	364.3541	541.51382
1089.969	596.57973	375.92719	548.58584
1090.198	602.16291	377.04717	553.79681
1090.427	580.94682	355.02096	533.32516
1090.656	594.34646	368.46068	549.70248
1090.885	588.01885	362.8608	539.65276
1091.113	599.55742	369.58066	551.19133
1091.342	599.18521	369.95398	548.95805
1091.571	593.60203	365.10075	543.00266
1091.799	608.86273	379.66045	560.49662
1092.028	635.662	404.29993	590.27357
1092.257	604.76839	372.19394	558.26335
1092.485	599.92964	357.63424	552.68017
1092.714	617.79582	377.04717	567.19643
1092.942	655.38924	410.64647	601.81214
1093.171	646.45615	401.68666	595.85675
1093.399	669.16109	426.32614	617.44504
1093.627	667.67224	420.72626	615.21176
1093.856	640.12855	392.35352	585.0626
1094.084	635.662	386.00698	583.57376
1094.313	636.40643	385.63366	585.0626
1094.541	643.47846	391.23354	593.25126
1094.769	658.36694	408.40652	607.76753
1094.998	657.99473	400.94	601.06771
1095.226	675.86091	418.48631	621.91158
1095.454	676.23312	417.36633	622.656
1095.682	696.33258	434.5393	646.84977
1095.91	660.60021	394.22014	604.78983
1096.139	662.08906	403.17996	611.11743
1096.367	657.25031	392.72684	604.78983
1096.595	682.18852	418.85963	628.9836
1096.823	682.18852	413.63307	624.88927
1097.051	690.7494	420.35293	633.82236
1097.279	698.19364	430.80605	642.75544
1097.507	697.077	423.71286	641.63881
1097.735	717.17646	439.76586	656.89949
1097.963	700.0547	427.81944	641.63881
1098.191	709.73222	428.93942	649.45525
1098.419	705.63788	428.93942	651.68853
1098.646	720.52637	438.27256	660.99382
1098.874	732.80937	447.97903	676.99893
1099.102	736.15928	449.099	678.48778
1099.33	749.55891	460.67209	691.14298
1099.558	754.76988	464.03202	695.60952
1099.785	744.34794	459.17879	685.5598
1100.013	740.62582	447.23237	683.32653
1100.241	730.20388	442.37914	671.78797
1100.468	742.8591	445.73907	684.44317
1100.696	780.82473	489.04484	724.26984
1100.924	747.69785	447.97903	685.5598
1101.151	747.32564	450.21898	685.93202
1101.379	749.55891	451.71228	689.28192
1101.606	750.67555	448.72568	695.23731
1101.834	758.11979	450.96563	697.8428
1102.061	747.32564	445.36575	684.81538
1102.289	773.38049	465.89865	714.22012
1102.516	757.37537	455.44554	696.72616
1102.743	781.19694	467.01863	716.45339
1102.971	764.81961	454.69889	700.44828
1103.198	754.76988	440.51251	691.51519
1103.425	790.50225	475.60512	730.59744
1103.653	780.45252	456.19219	715.70896
1103.88	796.82985	479.33837	737.29725
1104.107	793.10773	466.6453	730.96965
1104.334	781.56916	465.152	717.94224
1104.561	800.17976	474.11181	737.66946
1104.789	806.13516	487.17821	744.74149
1105.016	811.71834	478.96505	748.46361
1105.243	816.92931	486.80488	752.55794
1105.47	825.11798	493.52474	762.97987
1105.697	834.79549	503.60453	774.14623
1105.924	849.68398	510.69772	787.54585
1106.151	819.53479	490.53814	756.28006
1106.378	816.92931	476.72509	752.18573
1106.605	818.79037	484.56493	755.16342
1106.832	854.15052	506.21781	786.80143
1107.058	855.63937	514.8043	789.0347
1107.285	841.49531	494.64472	772.65738
1107.512	865.31689	523.76411	797.59557
1107.739	874.9944	523.01746	806.90087
1107.966	861.59477	515.55095	790.15134
1108.192	860.47813	507.71112	792.75682
1108.419	882.81086	530.48397	810.62299
1108.646	895.46607	536.08386	824.39483
1108.872	888.02183	533.8439	819.55607
1109.099	882.06643	520.77751	815.46174
1109.326	893.60501	528.61735	823.27819
1109.552	882.06643	516.2976	810.9952
1109.779	910.35455	544.67035	839.65551
1110.005	916.30995	547.28363	843.74984
1110.232	899.5604	533.09725	828.86137
1110.458	876.11104	506.59114	810.62299
1110.685	883.92749	513.68432	809.87856
1110.911	906.26022	530.8573	837.05003
1111.138	918.91543	544.67035	842.63321
1111.364	912.58783	532.3506	845.6109
1111.59	919.28765	546.16365	850.44966
1111.817	918.17101	531.97728	845.6109
1112.043	925.98746	542.43039	851.56629
1112.269	942.73701	554.75014	872.03794
1112.495	946.83134	564.4566	875.76006
1112.721	922.26534	536.45718	851.56629
1112.948	934.92056	546.53697	863.47707
1113.174	941.62037	556.61676	874.64343
1113.4	964.32531	567.44321	889.90411
1113.626	946.08692	553.63016	877.24891
1113.852	952.78674	562.21665	879.10997
1114.078	994.4745	596.93593	922.28654
1114.304	992.24122	594.69597	917.82
1114.53	961.34762	562.21665	889.90411
1114.756	963.9531	569.68316	895.48729
1114.982	972.51398	568.18986	898.46498
1115.208	978.84159	574.53639	903.67595
1115.434	995.59113	590.21607	920.42548
1115.66	1001.54653	593.576	928.61415
1115.885	993.73007	582.37623	917.44779
1116.111	982.93592	575.65637	911.4924
1116.337	962.83646	551.76353	892.13738
1116.563	975.86389	571.54979	899.95383
1116.788	986.65804	569.68316	910.74798
1117.014	1003.7798	585.73616	925.26424
1117.24	1003.03538	584.24286	928.61415
1117.465	1042.11765	620.82876	962.11321
1117.691	1030.95128	610.74897	958.39109
1117.916	1023.50704	604.40244	953.92455
1118.142	1026.85695	604.40244	952.80792
1118.367	1006.01307	583.12288	935.68617
1118.593	1032.81235	603.28246	953.92455
1118.818	1042.86207	612.98892	967.32418
1119.044	1041.37322	608.13569	963.60206
1119.269	1042.86207	605.52241	959.50773
1119.495	1027.97359	593.94932	954.29676
1119.72	1031.3235	597.68258	956.15782
1119.945	1052.16738	608.88234	974.76841
1120.171	1078.59444	641.73499	1000.82324
1120.396	1056.26171	616.34885	977.00169
1120.621	1059.98383	617.46883	984.81814
1120.846	1054.02844	608.88234	978.11832
1121.071	1064.82259	616.34885	986.30698
1121.297	1068.91692	621.20209	987.79583
1121.522	1081.94435	634.64181	1001.56767
1121.747	1083.80541	633.89516	1007.52306
1121.972	1088.64417	635.01513	1005.662
1122.197	1091.99407	643.2283	1013.47845
1122.422	1065.56701	612.98892	984.81814
1122.647	1084.54983	631.28188	1005.662
1122.872	1085.29426	629.41525	1013.85066
1123.097	1099.43832	643.97495	1019.80605
1123.322	1105.0215	645.84157	1022.41153
1123.547	1066.31144	607.01572	990.0291
1123.771	1103.53265	640.98834	1021.2949
1123.996	1108.37141	647.33488	1027.6225
1124.221	1107.25477	649.57483	1029.48356
1124.446	1104.64929	642.10832	1026.13365
1124.67	1115.07123	646.58823	1039.53328
1124.895	1136.28732	671.97436	1055.9106
1125.12	1102.0438	638.37506	1023.15596
1125.345	1101.29938	633.52183	1025.38923
1125.569	1105.0215	639.86837	1027.25029
1125.794	1099.81053	632.77518	1020.55047
1126.018	1107.9992	635.38846	1025.76144
1126.243	1102.78823	630.53523	1023.15596
1126.467	1117.3045	642.48164	1041.02213
1126.692	1126.6098	652.93476	1045.86088
1126.916	1166.06429	698.10715	1086.05976
1127.141	1125.86538	653.30809	1044.74424
1127.365	1125.86538	646.58823	1045.11646
1127.589	1103.53265	629.04192	1025.01702
1127.814	1089.38859	615.6022	1015.33951
1128.038	1113.21017	635.38846	1034.32231
1128.262	1152.66465	674.58764	1071.17129
1128.487	1144.8482	666.74781	1065.58811
1128.711	1144.47598	659.65462	1057.02723
1128.935	1124.00432	641.36167	1038.04443
1129.159	1120.2822	638.37506	1041.76655
1129.383	1138.8928	652.56143	1057.39945
1129.607	1118.79335	636.50844	1036.55558
1129.832	1124.37653	646.58823	1048.46636
1130.056	1157.87562	679.8142	1083.08206
1130.28	1150.80359	668.24111	1069.31023
1130.504	1147.08147	663.7612	1070.79907
1130.728	1143.73156	657.78799	1062.61041
1130.952	1169.04199	681.68083	1082.70985
1131.175	1154.89792	672.72102	1073.40456
1131.399	1141.12608	662.2679	1062.98262
1131.623	1153.03686	665.2545	1071.17129
1131.847	1170.90305	680.56085	1089.78188
1132.071	1160.48111	671.97436	1077.49889
1132.295	1151.1758	667.12113	1068.5658
1132.518	1160.10889	674.58764	1080.47658
1132.742	1140.00944	651.81478	1056.28281
1132.966	1138.14838	651.06813	1060.74935
1133.189	1166.4365	677.57425	1088.29303
1133.413	1140.00944	652.18811	1064.09926
1133.637	1148.19811	665.62783	1076.01004
1133.86	1157.50341	668.24111	1076.75446
1134.084	1153.78129	663.38788	1072.28792
1134.307	1161.59774	671.60104	1081.59322
1134.531	1165.69208	673.84099	1081.59322
1134.754	1145.59262	658.16132	1065.58811
1134.978	1164.57544	681.68083	1095.36506
1135.201	1176.85844	687.28071	1097.97054
1135.424	1161.59774	674.58764	1080.10437
1135.648	1161.59774	675.70762	1086.80418
1135.871	1154.89792	662.64122	1073.03234
1136.094	1169.78641	683.92078	1093.13178
1136.317	1163.08659	678.69422	1089.40967
1136.541	1164.20323	681.3075	1090.5263
1136.764	1154.1535	671.22771	1074.14898
1136.987	1138.8928	659.28129	1067.44917
1137.21	1107.9992	624.93534	1034.32231
1137.433	1122.88768	638.74839	1046.6053
1137.656	1153.40908	670.85439	1075.63783
1137.879	1157.1312	668.61443	1077.49889
1138.102	1142.98714	651.81478	1059.26051
1138.325	1134.05405	653.30809	1059.63272
1138.548	1139.26502	657.04134	1068.93801
1138.771	1129.5875	642.10832	1054.04954
1138.994	1142.24271	655.54804	1065.58811
1139.217	1136.65953	648.45485	1057.77166
1139.44	1128.47086	643.60162	1052.56069
1139.663	1122.51547	636.88176	1044.74424
1139.886	1144.47598	661.89457	1065.2159
1140.108	1142.98714	656.66802	1064.09926
1140.331	1134.79847	653.68141	1057.02723
1140.554	1143.73156	664.13453	1067.44917
1140.777	1144.10377	659.28129	1063.72705
1140.999	1138.52059	655.54804	1058.51608
1141.222	1135.54289	657.04134	1068.19359
1141.444	1109.48804	630.90855	1034.32231
1141.667	1124.37653	641.73499	1040.64991
1141.889	1108.74362	632.40185	1037.30001
1142.112	1120.2822	641.36167	1045.11646
1142.334	1129.95971	655.17471	1054.42175
1142.557	1109.48804	635.76178	1039.16107
1142.779	1129.21529	650.32148	1052.9329
1143.002	1125.12095	647.7082	1047.34973
1143.224	1125.12095	650.32148	1054.04954
1143.446	1126.6098	652.93476	1053.67733
1143.669	1100.18274	627.54862	1030.22798
1143.891	1094.22735	623.44204	1028.73913
1144.113	1097.57726	624.93534	1023.52817
1144.335	1127.72644	652.56143	1056.28281
1144.558	1124.00432	650.69481	1054.42175
1144.78	1110.60468	641.73499	1042.13876
1145.002	1106.13814	632.40185	1032.83346
1145.224	1100.92717	626.42865	1026.87807
1145.446	1102.78823	627.92195	1026.13365
1145.668	1122.51547	648.82818	1051.81627
1145.89	1110	641.73499	1039.90549
1146.112	1103.16044	629.78858	1027.6225
1146.334	1096.83283	621.57541	1023.15596
1146.556	1094.59956	624.18869	1021.66711
1146.778	1098.69389	625.30867	1028.36692
1147	1111.72132	636.50844	1036.18337
1147.221	1099.81053	630.1619	1030.60019
1147.443	1089.01638	621.57541	1021.2949
1147.665	1095.7162	624.18869	1025.76144
1147.887	1089.38859	619.33546	1022.03932
1148.108	1094.22735	625.30867	1024.27259
1148.33	1096.83283	633.52183	1028.36692
1148.552	1077.10559	611.49562	1009.01191
1148.773	1087.52753	614.48223	1012.73402
1148.995	1082.31656	615.22888	1009.38412
1149.217	1091.62186	625.68199	1024.6448
1149.438	1078.59444	608.13569	1007.15085
1149.66	1108.74362	633.52183	1027.25029
1149.881	1093.48292	626.42865	1027.25029
1150.102	1086.03868	621.94874	1020.17826
1150.324	1074.5001	607.01572	1008.26748
1150.545	1080.4555	618.58881	1018.68941
1150.767	1094.97177	632.77518	1028.73913
1150.988	1098.32168	636.13511	1032.83346
1151.209	1068.54471	602.16248	999.70661
1151.431	1086.03868	627.1753	1017.94499
1151.652	1056.63392	594.69597	989.65689
1151.873	1078.96665	621.20209	1011.9896
1152.094	1039.51216	581.62958	977.00169
1152.315	1049.56189	587.60279	976.25726
1152.536	1070.03356	608.88234	1001.19546
1152.757	1054.77286	597.68258	992.26237
1152.979	1049.9341	589.46941	979.60717
1153.2	1069.28913	610.74897	1000.07882
1153.421	1048.44526	592.82934	982.58486
1153.642	1048.44526	592.08269	977.74611
1153.862	1048.44526	590.21607	981
1154.083	1050.67853	598.80255	987.79583
1154.304	1052.53959	594.69597	985.93477
1154.525	1049.56189	595.44262	984.44592
1154.746	1052.16738	595.0693	981.46823
1154.967	1038.39553	579.0163	973.65178
1155.187	1021.64598	565.57658	958.39109
1155.408	1045.09535	596.93593	975.88505
1155.629	1027.97359	576.40302	963.22985
1155.85	1031.3235	584.61618	962.85764
1156.07	1040.25659	588.34944	975.88505
1156.291	1061.47268	618.21548	997.10113
1156.511	1042.86207	594.32265	977.00169
1156.732	1042.48986	591.70937	974.76841
1156.952	1012.71289	565.9499	952
1157.173	1024.99589	580.13628	966.57975
1157.393	1054.77286	605.14909	989.28468
1157.614	1040.6288	601.78916	983.32929
1157.834	1029.83465	583.49621	962.48542
1158.055	1018.66828	576.40302	951.69128
1158.275	1020	576.02969	957.27446
1158.495	1038.39553	597.30925	970.30187
1158.716	1000.8021	558.11007	938.66387
1158.936	1032.44013	591.33604	965.09091
1159.156	1027.60138	584.98951	967.32418
1159.376	1015.69059	580.88293	956.53003
1159.596	1017.92386	575	955.4134
1159.816	1022.01819	585.36283	966.95197
1160.037	1003.7798	561.84332	943.13041
1160.257	1017.17944	578.64297	955.04119
1160.477	1005.26865	566.32323	947.22474
1160.697	1014.94616	576.02969	948.71359
1160.917	1014.57395	573	951.31907
1161.137	1009.73519	576.02969	948.34137
1161.356	1015.31838	576.02969	951.31907
1161.576	1009.73519	568.93651	945.73589
1161.796	1013.0851	572.29644	953.55234
1162.016	1030.95128	583.86953	969.18524
1162.236	1011.96847	569.30983	954
1162.456	1003.40759	556.61676	938.29165
1162.675	1009.73519	568.56318	947.22474
1162.895	1026.85695	588.72276	967.32418
1163.115	1005.26865	562.21665	936.43059
1163.334	1014.20174	581.25625	949.45801
1163.554	1017.92386	577.523	955
1163.774	1015.31838	571.92311	944.24704
1163.993	998.56883	555.49679	934.19732
1164.213	1001.17431	555.87011	930.84742
1164.432	997.45219	552.88351	932
1164.652	971.76956	535.71053	907.77028
1164.871	1001.91874	556.99009	935.68617
1165.09	1044.72313	609.25567	981.84044
1165.31	1020.52935	574.90972	957.27446
1165.529	1025.3681	588.72276	961.36879
1165.748	1010.10741	567.81653	943.13041
1165.968	1003.03538	565.57658	940.89714
1166.187	1005.64086	561.84332	936.43059
1166.406	1011.59625	570.05648	942.01377
1166.625	999.31325	562.9633	936.43059
1166.844	978.46937	540.93709	912.98125
1167.064	979.2138	537.95049	914.84231
1167.283	995.21892	552.88351	929.35857
1167.502	1013.82953	570.80314	947.22474
1167.721	1017.92386	577.523	949.0858
1167.94	992.61344	548.77693	928.61415
1168.159	979.58601	542.05707	912.23682
1168.378	987.03025	542.80372	921.91433
1168.597	1004.52422	565.20325	939.03608
1168.815	994.4745	544.29702	927.49751
1168.805	975.31969	533.20071	907.60273
1169.033	966.76184	519.75972	897.5516
1169.26	967.87808	528.72038	907.60273
1169.488	960.80856	513.41258	891.22312
1169.716	967.87808	531.70727	908
1169.943	972.71513	524.24005	903.88009
1170.171	978.29633	535.44088	910.58084
1170.399	964.15728	511.17242	896.80708
1170.626	980.15674	528.34702	909.83631
1170.854	951.13447	501.46504	883.77784
1171.081	982.01714	523.86669	906.11367
1171.309	993.55163	539.54785	926.21592
1171.536	985.73794	532.45399	916.90932
1171.764	977.55217	516.77283	908.34726
1171.991	978.66841	527.22694	911.32537
1172.219	980.52882	520.8798	910.58084
1172.446	1009.55108	557.84253	938.87289
1172.673	1015.50437	554.48228	945.57364
1172.901	1015.13229	556.72245	942.22327
1173.128	1016.24853	553.3622	944.82911
1173.355	1025.17846	557.84253	949.29628
1173.583	1010.66732	547.76179	938.87289
1173.81	1000.62115	535.81424	931.05535
1174.037	1004.34196	535.81424	931.05535
1174.264	1009.55108	548.50851	940.73421
1174.491	1025.17846	554.48228	954.13571
1174.719	1034.48046	571.65688	963.81457
1174.946	1034.10838	559.33598	957.48608
1175.173	1021.08557	550.37531	946.31817
1175.4	1043.78247	569.41672	970.14305
1175.627	1018.10893	549.62859	946.31817
1175.854	1032.24798	557.46917	955.62476
1176.081	1053.08448	582.11099	976.09927
1176.308	1049.73576	570.91016	975.35475
1176.535	1041.54999	561.20278	962.69778
1176.762	1025.55054	542.53473	950.04081
1176.989	1036.34087	550.00195	957.11382
1177.215	1041.92207	556.34909	964.93136
1177.442	1049.36368	571.65688	973.86569
1177.669	1056.80528	568.29664	980.19418
1177.896	1047.50328	564.56303	972.7489
1178.123	1038.94543	547.38843	961.58098
1178.349	1061.27025	571.28352	985.40587
1178.576	1071.6885	576.88394	988.01172
1178.803	1071.6885	572.03025	990.98983
1179.029	1063.13065	567.54991	983.91682
1179.256	1070.94434	572.03025	989.87304
1179.483	1057.92153	555.97573	979.07739
1179.709	1065.73521	570.5368	982.80002
1179.936	1091.78084	586.21796	1007.36944
1180.162	1105.54781	603.76592	1024.12131
1180.389	1066.10729	562.69622	987.26719
1180.615	1060.52609	561.9495	984.66134
1180.842	1071.31642	562.32286	986.1504
1181.068	1060.15401	557.09581	983.17229
1181.295	1075.78138	564.56303	991.73436
1181.521	1113.73357	604.13928	1021.51546
1181.747	1121.17518	606.00609	1034.5447
1181.974	1113.36149	602.27248	1028.21621
1182.2	1081.36259	564.93639	997.31831
1182.426	1097.36204	583.97779	1011.46434
1182.653	1095.50164	570.91016	1007.36944
1182.879	1125.26807	604.13928	1039.38413
1183.105	1130.47719	611.23314	1042.7345
1183.331	1121.54726	598.91223	1034.5447
1183.557	1120.05894	590.69829	1034.17243
1183.783	1134.94215	607.87289	1044.96808
1184.01	1124.5239	594.05854	1037.15054
1184.236	1125.64015	592.5651	1032.68338
1184.462	1119.68686	584.72452	1033.80017
1184.688	1143.5	612.72658	1054.64694
1184.914	1156.15073	617.95364	1063.95354
1185.14	1143.5	604.886	1055.01921
1185.366	1142.75584	595.17862	1048.69072
1185.592	1148.70913	603.0192	1052.41336
1185.817	1160.98778	613.09994	1069.90976
1186.043	1171.77811	625.79422	1076.98277
1186.269	1175.87099	620.56716	1079.58862
1186.495	1179.96387	627.66102	1080.70541
1186.721	1166.1969	614.96675	1076.23825
1186.946	1164.3365	617.58028	1075.12146
1187.172	1177.73139	618.327	1082.56673
1187.398	1187.77756	627.66102	1092.99012
1187.624	1192.24253	631.76799	1097.08502
1187.849	1199.68413	643.34218	1105.27483
1188.075	1199.31205	629.52782	1100.4354
1188.301	1202.66077	637.74176	1104.90256
1188.526	1205.26534	634.00815	1107.88067
1188.752	1208.61406	640.35529	1111.97558
1188.977	1219.77647	642.22209	1119.04859
1189.203	1220.14855	646.32906	1116.81501
1189.428	1208.61406	631.02127	1109.36973
1189.654	1235.77592	653.42292	1127.61066
1189.879	1214.56734	626.54094	1112.7201
1190.104	1243.96169	663.13031	1143.99027
1190.33	1232.4272	641.10201	1128.72745
1190.555	1241.72921	657.15653	1139.15084
1190.781	1256.9845	663.87703	1154.41365
1191.006	1270.00731	681.79835	1164.83704
1191.231	1282.65805	683.66515	1179.72759
1191.456	1244.70585	644.46226	1141.75668
1191.682	1259.96115	658.27661	1155.53044
1191.907	1275.58852	674.70449	1168.18741
1192.132	1308.33159	701.58648	1205.4138
1192.357	1312.42447	705.32009	1202.06342
1192.582	1306.09911	688.14549	1197.59626
1192.807	1316.88944	698.97295	1209.13644
1193.032	1290.47173	670.22416	1176.00496
1193.257	1322.84272	698.97295	1208.39191
1193.482	1347.02794	727.34838	1240.03434
1193.707	1323.58688	700.09303	1213.6036
1193.932	1301.63414	672.46433	1193.50136
1194.157	1318.00568	684.78524	1204.66927
1194.382	1321.72648	691.50573	1208.01965
1194.607	1333.63305	707.56025	1225.14378
1194.832	1361.91116	722.86805	1247.47961
1195.057	1333.26097	692.62582	1215.46492
1195.281	1343.67922	705.69345	1234.82264
1195.506	1389.07302	747.50987	1280.98336
1195.731	1381.63141	734.44224	1263.85922
1195.956	1395.39839	743.77626	1275.77166
1196.18	1375.30605	718.76108	1258.27526
1196.405	1373.07357	721.00124	1259.01979
1196.63	1403.21207	747.13651	1285.07826
1196.854	1391.3055	728.84182	1272.79355
1197.079	1401.35167	738.54921	1284.33373
1197.303	1421.07193	757.21725	1302.2024
1197.528	1416.23489	750.49676	1294.75712
1197.752	1402.46791	735.93568	1285.07826
1197.977	1399.49127	726.97502	1278.74977
1198.201	1389.07302	712.7873	1265.34828
1198.426	1400.97959	728.84182	1280.23883
1198.65	1395.77047	721.74797	1277.63298
1198.875	1421.81609	743.4029	1301.45787
1199.099	1448.97795	763.56439	1325.28275
1199.323	1432.9785	749.37667	1308.15862
1199.548	1451.9546	765.05783	1324.91049
1199.772	1468.32613	776.63202	1343.15142
1199.996	1489.16263	797.91359	1369.20989
1200.22	1494.74384	803.14064	1370.69894
1200.444	1479.86062	782.23243	1353.57481
1200.669	1478.00022	781.48571	1355.80839
1200.893	1482.0931	779.24554	1355.80839
1201.117	1483.20934	783.72588	1354.6916
1201.341	1482.0931	778.12546	1351.71349
1201.565	1465.72157	764.68447	1342.03463
1201.789	1490.27887	790.81973	1370.32668
1202.013	1491.76719	786.3394	1366.23178
1202.237	1510.37121	799.03367	1380.3778
1202.461	1528.60315	812.84803	1402.34137
1202.685	1534.55643	813.96811	1406.80853
1202.909	1516.32449	797.16687	1384.10044
1203.133	1528.23106	805.38081	1393.40704
1203.356	1523.7661	803.514	1396.01288
1203.58	1534.55643	809.48778	1408.29759
1203.804	1541.62596	813.22139	1410.53117
1204.028	1537.53307	801.6472	1399.36326
1204.251	1553.53253	823.30213	1423.93267
1204.475	1576.97359	845.33042	1449.61888
1204.699	1547.95132	820.31524	1423.18814
1204.922	1537.16099	803.88736	1406.80853
1205.146	1562.09038	825.5423	1431.75021
1205.37	1594.08928	854.29109	1467.48754
1205.593	1595.94969	855.41117	1464.50943
1205.817	1614.5537	871.09233	1482.00583
1206.04	1617.53034	871.46569	1479.02772
1206.264	1594.83344	838.60993	1448.12982
1206.487	1589.62432	837.86321	1452.59699
1206.711	1594.83344	835.62304	1455.94736
1206.934	1597.43801	841.22345	1460.41453
1207.157	1607.48418	848.69067	1471.21018
1207.381	1609.71666	853.54436	1473.44376
1207.604	1626.46027	863.25175	1490.19563
1207.827	1633.15772	868.4788	1494.6628
1208.051	1651.01757	883.41324	1516.99863
1208.274	1616.04202	848.31731	1478.28319
1208.497	1620.50699	847.57059	1480.88904
1208.72	1612.6933	842.7169	1476.04961
1208.943	1636.50644	862.13166	1497.64091
1209.167	1637.2506	862.50503	1498.01317
1209.39	1647.29677	867.35872	1505.83072
1209.613	1656.59878	880.05299	1513.64826
1209.836	1656.2267	877.81282	1514.39278
1210.059	1670.73783	892.74726	1533.37824
1210.282	1652.5059	872.58577	1516.99863
1210.505	1661.8079	883.03987	1528.16655
1210.728	1654.73838	878.9329	1525.93296
1210.951	1672.59823	886.77348	1534.12277
1211.174	1682.27232	898.72103	1544.54615
1211.396	1687.10937	901.33456	1551.2469
1211.619	1699.7601	911.78866	1566.13746
1211.842	1706.08546	914.02883	1567.62651
1212.065	1694.17889	902.08128	1557.94765
1212.287	1690.45809	900.9612	1550.87464
1212.51	1677.43528	884.90668	1540.07899
1212.733	1693.06265	894.61406	1550.87464
1212.956	1732.13109	935.3104	1590.70687
1213.178	1695.29513	894.61406	1552.73596
1213.401	1689.34185	894.2407	1550.50238
1213.623	1694.55097	892.74726	1556.4586
1213.846	1694.55097	901.33456	1563.15935
1214.068	1702.73674	896.85423	1562.78708
1214.291	1693.06265	892.74726	1545.66295
1214.513	1716.50371	908.42842	1575.07179
1214.736	1694.92305	889.76037	1556.83086
1214.958	1715.01539	911.04194	1576.56084
1215.181	1698.64386	887.52021	1561.67029
1215.403	1688.22561	877.81282	1551.61917
1215.625	1728.0382	915.14891	1586.98423
1215.848	1705.71338	897.97431	1565.76519
1216.07	1725.80572	913.65547	1583.63386
1216.292	1718.36411	906.56161	1581.02801
1216.514	1703.4809	891.25381	1569.48783
1216.737	1725.43364	910.29522	1588.84555
1216.959	1732.50317	916.64236	1597.77988
1217.181	1731.75901	916.26899	1591.82366
1217.403	1732.87525	920.37596	1599.26894
1217.625	1744.03766	928.96327	1604.8529
1217.847	1751.85134	937.92393	1611.18138
1218.069	1763.01375	944.64442	1625.32741
1218.291	1730.64277	916.64236	1592.56819
1218.513	1728.0382	907.30833	1588.47329
1218.735	1728.0382	909.92186	1590.70687
1218.957	1758.17671	933.4436	1620.48798
1219.179	1754.08383	937.1772	1621.2325
1219.401	1742.54934	915.89563	1602.61931
1219.622	1762.64167	934.19032	1627.93325
1219.844	1773.05992	943.15098	1630.5391
1220.066	1754.08383	929.33663	1619.37119
1220.288	1753.33967	922.61613	1611.92591
1220.509	1770.45536	940.53745	1630.91136
1220.731	1781.98985	952.85836	1641.33475
1220.953	1773.432	944.27106	1633.88948
1221.174	1767.47872	933.81696	1626.81646
1221.396	1772.31576	942.40426	1639.10117
1221.618	1760.78127	927.46982	1624.21062
1221.839	1786.45482	953.97845	1651.01361
1222.061	1788.6873	955.09853	1649.52456
1222.282	1767.8508	935.68376	1630.5391
1222.504	1749.24678	914.02883	1606.71422
1222.725	1748.13054	914.02883	1605.22516
1222.946	1775.29241	935.68376	1634.634
1223.168	1778.64113	946.51123	1639.47343
1223.389	1775.66449	935.3104	1633.88948
1223.61	1777.52489	939.04401	1640.59022
1223.832	1766.73456	926.34974	1633.14495
1224.053	1773.432	934.19032	1635.75079
1224.274	1790.5477	946.51123	1648.40777
1224.495	1790.17562	945.39114	1652.50267
1224.717	1766.73456	922.24277	1626.07193
1224.938	1771.5716	927.84318	1629.05005
1225.159	1783.47817	937.1772	1643.56834
1225.38	1794.2685	947.25795	1656.22531
1225.601	1776.40865	932.32351	1637.61211
1225.822	1778.64113	939.04401	1645.42965
1226.043	1819.19788	971.89977	1680.42246
1226.264	1807.29131	969.6596	1667.76548
1226.485	1781.24569	932.32351	1639.10117
1226.706	1779.01321	940.91081	1645.80192
1226.927	1786.45482	934.56368	1644.68513
1227.148	1781.24569	934.19032	1646.91871
1227.369	1799.84971	956.21861	1661.437
1227.589	1796.87306	950.6182	1664.04285
1227.81	1793.89642	944.64442	1652.87493
1228.031	1776.78073	929.70999	1640.21796
1228.252	1758.54879	911.04194	1616.39307
1228.472	1761.52543	917.01572	1621.2325
1228.693	1767.8508	922.24277	1628.67778
1228.914	1781.24569	935.3104	1642.07928
1229.134	1784.59441	934.56368	1647.66324
1229.355	1813.61668	966.67272	1681.16698
1229.575	1807.29131	955.84525	1669.6268
1229.796	1797.61723	948.00467	1660.69247
1230.016	1796.50098	943.15098	1654.73625
1230.237	1765.61832	918.88252	1634.634
1230.457	1790.17562	935.68376	1655.48078
1230.678	1794.2685	948.00467	1658.45889
1230.898	1792.4081	940.91081	1649.89682
1231.118	1784.22233	934.19032	1645.42965
1231.339	1776.03657	922.98949	1635.75079
1231.559	1774.92033	923.36285	1637.23985
1231.779	1787.57106	935.68376	1648.78003
1231.999	1811.3842	959.2055	1674.09397
1232.22	1788.6873	937.92393	1649.52456
1232.44	1785.71065	936.05712	1650.26908
1232.66	1781.24569	927.46982	1642.82381
1232.88	1781.61777	929.33663	1644.31286
1233.1	1784.96649	936.05712	1648.40777
1233.32	1793.89642	948.37803	1662.55379
1233.54	1797.24515	946.51123	1660.69247
1233.76	1793.89642	947.25795	1659.20342
1233.98	1802.08219	943.52434	1662.18153
1234.2	1765.61832	915.52227	1629.05005
1234.42	1787.19898	929.70999	1645.42965
1234.64	1781.98985	927.84318	1645.80192
1234.86	1794.2685	940.16409	1655.48078
1235.08	1794.2685	939.04401	1654.36399
1235.299	1759.29295	901.33456	1621.2325
1235.519	1785.71065	931.95015	1649.52456
1235.739	1789.43146	935.3104	1654.73625
1235.959	1788.31522	935.68376	1658.83115
1236.178	1785.71065	932.32351	1653.24719
1236.398	1786.08274	933.4436	1653.99172
1236.618	1809.89588	956.59197	1674.8385
1236.837	1770.45536	920.74933	1637.61211
1237.057	1770.82744	915.89563	1632.40042
1237.276	1765.24624	916.64236	1633.88948
1237.496	1759.29295	903.94808	1628.30552
1237.715	1760.40919	905.44153	1632.02816
1237.935	1758.17671	897.22759	1621.2325
1238.154	1766.73456	917.38908	1634.634
1238.373	1775.66449	922.61613	1641.33475
1238.593	1811.01212	958.08542	1675.21076
1238.812	1770.45536	915.52227	1636.49532
1239.031	1762.64167	910.66858	1628.67778
1239.251	1741.80518	890.13373	1610.80912
1239.47	1726.92196	874.45257	1595.5463
1239.689	1748.50262	894.61406	1616.02081
1239.908	1782.73401	929.70999	1652.50267
1240.127	1775.29241	922.24277	1642.45154
1240.347	1758.54879	912.16202	1634.26174
1240.566	1746.64222	896.10751	1616.76534
1240.785	1738.45645	892.3739	1610.80912
1241.004	1754.82799	906.18825	1619.74345
1241.223	1735.47981	884.53332	1600.01347
1241.442	1744.03766	890.50709	1608.20327
1241.661	1772.68784	925.22966	1639.10117
1241.88	1760.78127	911.04194	1632.77268
1242.099	1752.96759	907.68169	1624.21062
1242.317	1752.22342	898.72103	1622.72156
1242.536	1768.22288	917.01572	1643.9406
1242.755	1758.17671	907.30833	1626.81646
1242.974	1740.31685	893.12062	1613.41496
1243.193	1748.8747	902.08128	1618.99892
1243.411	1765.61832	917.38908	1635.00627
1243.63	1757.80463	908.05505	1625.32741
1243.849	1742.17726	898.34767	1614.53176
1244.067	1752.59551	908.42842	1626.07193
1244.286	1727.29404	882.29315	1599.26894
1244.504	1728.0382	881.54643	1599.26894
1244.723	1749.24678	908.42842	1628.67778
1244.941	1728.41028	883.41324	1603.7361
1245.16	1734.73565	893.49398	1611.55365
1245.378	1740.68893	896.10751	1614.15949
1245.597	1733.24733	891.25381	1605.59742
1245.815	1742.92142	896.85423	1611.55365
1246.033	1739.57269	899.84112	1610.43685
1246.252	1726.92196	880.05299	1599.6412
1246.47	1742.17726	905.44153	1616.39307
1246.688	1752.22342	906.56161	1626.81646
1246.907	1733.99149	891.62718	1610.43685
1247.125	1733.61941	892.74726	1611.55365
1247.343	1720.96868	878.55954	1596.29083
1247.561	1744.03766	903.57472	1615.27628
1247.779	1736.96813	893.12062	1607.83101
1247.997	1736.22397	896.85423	1611.55365
1248.215	1722.82908	881.17307	1591.82366
1248.433	1715.38747	875.1993	1586.98423
1248.651	1676.69112	837.48984	1553.85275
1248.869	1690.45809	849.81075	1562.41482
1249.087	1720.5966	878.55954	1591.82366
1249.305	1722.82908	882.29315	1595.5463
1249.523	1698.27178	860.63822	1572.83821
1249.741	1700.13218	863.25175	1573.58273
1249.959	1706.82962	869.97224	1581.02801
1250.176	1692.31849	855.41117	1567.62651
1250.394	1702.36466	864.37183	1578.42216
1250.612	1694.92305	859.14478	1568.37104
1250.83	1681.52816	847.94395	1561.29803
1251.047	1679.29568	844.21034	1556.83086
1251.265	1696.41138	865.86527	1573.58273
1251.483	1691.94641	864.37183	1569.8601
1251.7	1688.96977	857.65133	1562.04255
1251.918	1696.78346	863.62511	1572.46594
1252.135	1692.69057	861.38494	1574.32726
1252.353	1691.94641	859.51814	1570.60462
1252.57	1685.99313	859.14478	1569.48783
1252.788	1659.20334	833.75624	1537.84541
1253.005	1669.62159	840.47673	1544.17389
1253.222	1664.04039	834.1296	1541.94031
1253.44	1666.64495	840.85009	1542.68484
1253.657	1678.17944	855.41117	1554.96954
1253.874	1659.20334	833.00951	1537.47314
1254.091	1672.59823	848.31731	1550.87464
1254.309	1665.15663	843.83698	1546.03521
1254.526	1669.24951	850.55748	1548.26879
1254.743	1670.36575	848.31731	1548.26879
1254.96	1644.32013	825.16894	1522.95485
1255.177	1636.13436	817.70172	1516.2541
1255.394	1636.50644	820.31524	1517.74316
1255.611	1662.92415	845.33042	1548.64106
1255.828	1664.78455	846.45051	1547.152
1256.045	1648.78509	835.9964	1532.63371
1256.262	1637.2506	825.16894	1517.37089
1256.479	1631.6694	819.56852	1512.53146
1256.696	1633.15772	822.55541	1514.39278
1256.913	1649.52925	838.98329	1530.02786
1257.13	1638.36684	832.26279	1523.32712
1257.346	1628.32067	819.94188	1514.02052
1257.563	1623.48363	816.20827	1506.94751
1257.78	1623.48363	811.35458	1503.59713
1257.997	1624.97195	817.70172	1507.69203
1258.213	1635.01812	826.28902	1516.99863
1258.43	1625.71611	821.06197	1510.67015
1258.647	1612.32122	802.39392	1496.15186
1258.863	1618.27451	809.48778	1500.99129
1259.08	1610.46082	800.90048	1493.17374
1259.296	1609.71666	808.74106	1499.87449
1259.513	1611.94914	809.48778	1499.12997
1259.729	1591.11264	792.31318	1482.00583
1259.946	1591.11264	792.68654	1487.21752
1260.162	1592.60096	793.80662	1480.88904
1260.378	1597.81009	801.27384	1485.72847
1260.595	1584.78728	790.07301	1471.58244
1260.811	1607.85626	811.72794	1494.6628
1261.027	1599.67049	806.87425	1489.82337
1261.243	1589.9964	797.16687	1480.14451
1261.46	1575.85735	789.32629	1467.11528
1261.676	1582.18271	790.07301	1467.11528
1261.892	1587.76392	804.26072	1480.51677
1262.108	1586.64768	802.76728	1477.1664
1262.324	1553.53253	776.63202	1448.12982
1262.54	1566.55534	791.56645	1466.74301
1262.756	1540.50972	763.56439	1433.98379
1262.972	1559.48581	784.84596	1450.73567
1263.188	1522.64986	749.00331	1415.3706
1263.404	1524.13818	750.87012	1423.18814
1263.62	1544.23052	771.77833	1441.05681
1263.836	1530.46355	759.45742	1427.28305
1264.052	1518.55698	752.73692	1417.60419
1264.268	1530.46355	767.67136	1426.91078
1264.483	1517.06866	752.73692	1416.11513
1264.699	1513.71993	747.50987	1410.53117
1264.915	1508.13873	749.00331	1404.20269
1265.13	1513.34785	755.35045	1410.15891
1265.346	1508.13873	756.84389	1406.80853
1265.562	1498.46464	749.37667	1401.59684
1265.777	1503.30168	749.75003	1399.73552
1265.993	1485.06975	735.93568	1383.35591
1266.208	1469.44237	725.10821	1366.23178
1266.424	1486.55807	743.77626	1382.98365
1266.639	1464.60533	725.85494	1366.9763
1266.855	1466.09365	730.70863	1371.44347
1267.07	1473.90734	737.05576	1374.04932
1267.286	1491.39511	756.47053	1392.66251
1267.501	1469.07029	740.04265	1373.67705
1267.716	1460.14036	736.6824	1372.188
1267.932	1436.6993	711.66722	1340.54557
1268.147	1449.35003	723.24141	1349.4799
1268.362	1470.18653	751.24348	1379.63327
1268.577	1458.65204	738.92257	1366.9763
1268.792	1435.58306	719.5078	1339.80104
1269.007	1420.32777	709.80042	1327.51634
1269.223	1425.90897	710.9205	1331.23898
1269.438	1441.90843	723.61477	1349.4799
1269.653	1402.09583	690.01229	1307.41409
1269.868	1426.28105	715.02747	1332.72803
1270.083	1418.83945	713.16067	1326.39955
1270.298	1400.23543	699.71967	1314.85937
1270.512	1400.97959	700.09303	1311.88126
1270.727	1410.65368	706.81353	1320.07106
1270.942	1383.8639	686.65204	1294.38486
1271.157	1386.09638	698.22623	1299.59655
1271.372	1381.25933	692.25246	1292.8958
1271.587	1383.8639	692.25246	1292.15127
1271.801	1377.53853	690.38565	1289.91769
1272.016	1371.58525	691.87909	1289.91769
1272.231	1369.72484	690.38565	1287.31184
1272.445	1367.49236	684.78524	1279.86657
1272.66	1367.86444	686.27868	1278.74977
1272.874	1379.02685	698.59959	1291.77901
1273.089	1353.72539	681.42499	1272.04903
1273.303	1335.12137	668.35736	1254.18036
1273.518	1346.28378	679.18482	1260.13658
1273.732	1361.91116	693.37254	1273.16582
1273.947	1334.37721	668.73072	1246.73508
1274.161	1336.98177	678.81146	1253.06357
1274.375	1339.21426	676.19794	1252.69131
1274.59	1334.00513	674.33113	1250.45772
1274.804	1314.28487	656.78317	1231.47227
1275.018	1306.47119	653.04956	1222.16567
1275.232	1306.84327	650.43603	1215.83719
1275.447	1281.16972	628.40774	1195.36267
1275.661	1299.40166	652.30284	1213.97587
1275.875	1337.72593	697.85287	1254.92489
1276.089	1309.81991	663.87703	1227.37736
1276.303	1311.30823	670.97088	1228.49416
1276.517	1287.12301	650.06267	1208.01965
1276.731	1274.1002	641.47537	1200.57437
1276.945	1275.58852	642.59546	1197.96852
1277.159	1277.07684	645.58234	1195.73494
1277.373	1264.05403	632.51471	1186.80061
1277.587	1238.00841	614.59339	1164.83704
1277.801	1235.40384	610.11306	1157.39176
1278.014	1245.82209	625.79422	1170.421
1278.228	1255.49618	635.87496	1184.19476
1278.442	1257.72866	641.47537	1186.42834
1278.656	1226.47392	610.85978	1151.06328
1278.869	1208.24198	599.28559	1131.70556
1279.083	1215.31151	604.886	1140.26763
1279.297	1225.72975	619.82044	1150.31875
1279.51	1208.98614	603.0192	1133.93914
1279.505	1254.87217	612.8008	1164.46595
1279.727	1239.61587	601.97954	1154.04256
1279.95	1239.98798	608.32303	1159.99878
1280.173	1225.84799	588.54625	1140.64105
1280.395	1231.80167	600.1138	1145.85275
1280.618	1227.70851	595.63604	1142.87463
1280.841	1232.91798	604.96471	1146.22501
1281.063	1212.82431	578.84443	1125.00596
1281.286	1223.24325	599.74066	1140.64105
1281.509	1194.96328	566.53058	1105.27596
1281.731	1215.05694	589.66569	1126.12275
1281.954	1223.24325	600.1138	1136.91841
1282.176	1209.10326	595.26289	1125.37822
1282.399	1196.8238	573.24722	1108.25407
1282.621	1197.19591	583.69534	1115.32709
1282.843	1194.59117	575.48611	1104.15917
1283.066	1217.28957	602.72583	1129.84539
1283.288	1215.80115	601.97954	1134.31256
1283.511	1205.75432	599.36751	1125.75049
1283.733	1207.24274	596.38233	1123.14464
1283.955	1204.63801	599.36751	1126.12275
1284.177	1189.75381	583.32219	1103.7869
1284.4	1179.70697	580.33702	1091.12993
1284.622	1171.89277	574.73981	1091.87445
1284.844	1174.4975	583.69534	1092.61898
1285.066	1186.40486	586.30737	1102.67011
1285.288	1190.87012	600.1138	1108.9986
1285.51	1183.80013	588.1731	1102.29785
1285.732	1166.6833	573.99352	1086.29049
1285.955	1183.05592	594.88975	1104.15917
1286.177	1152.17121	565.03799	1072.88899
1286.399	1162.59015	573.24722	1081.45106
1286.62	1181.5675	590.41198	1098.20294
1286.842	1167.79961	585.18793	1088.52408
1287.064	1158.8691	577.35184	1075.49483
1287.286	1136.17069	552.351	1055.76484
1287.508	1136.9149	560.56023	1060.97653
1287.73	1139.14753	558.69449	1059.85974
1287.952	1144.357	568.02317	1064.69918
1288.174	1141.38016	568.39631	1068.04955
1288.395	1128.35649	556.45561	1046.08597
1288.617	1110.49545	537.42512	1031.19541
1288.839	1122.77492	553.47044	1046.45823
1289.06	1130.58912	559.06764	1051.66993
1289.282	1120.91439	554.96302	1041.99107
1289.504	1109.75124	547.87323	1033.05673
1289.725	1114.58861	555.33617	1039.38522
1289.947	1092.63441	532.20106	1012.5822
1290.168	1090.77389	543.39547	1014.81579
1290.39	1110.49545	554.58988	1035.66258
1290.611	1117.19334	567.65002	1039.38522
1290.833	1073.65706	522.87239	1000.66975
1291.054	1064.72654	519.88721	986.89598
1291.276	1058.02865	514.29001	985.03466
1291.497	1037.93499	507.94651	968.65504
1291.718	1052.07497	512.42427	979.07843
1291.94	1081.09916	547.87323	1008.11503
1292.161	1086.30863	547.12694	1008.4873
1292.382	1066.95917	536.67882	999.1807
1292.604	1026.02763	499.36413	954.509
1292.825	1037.19078	503.46875	962.32655
1293.046	1022.30658	497.4984	952.64768
1293.267	1045.74919	531.45477	971.63315
1293.488	1050.95866	525.48442	975.72806
1293.71	1026.77184	515.7826	954.88127
1293.931	1020.07395	503.46875	950.04184
1294.152	1027.51605	514.66316	957.11485
1294.373	1008.9108	496.00581	939.9907
1294.594	998.49186	487.05028	928.07825
1294.815	991.04976	480.33364	922.86656
1295.036	1011.51553	501.60301	939.61844
1295.257	1010.02711	505.70763	940.73523
1295.478	985.09608	493.02063	923.23882
1295.698	980.63082	479.96049	910.95411
1295.919	972.81662	481.82623	912.0709
1296.14	981.37503	489.28916	911.32637
1296.361	984.72398	496.00581	919.88844
1296.582	983.97977	494.14007	915.42127
1296.802	978.02609	485.93084	908.72052
1297.023	958.30453	471.75126	894.57449
1297.244	952.72295	474.73643	884.89562
1297.464	950.86243	473.99014	885.64015
1297.685	954.21137	476.22902	883.77883
1297.906	953.09506	478.4679	889.36279
1298.126	954.21137	479.58734	887.50147
1298.347	941.93191	469.88552	878.93939
1298.567	935.60612	473.99014	876.70581
1298.788	934.48981	462.79573	875.21675
1299.008	925.93139	462.79573	864.42109
1299.229	931.88507	466.90035	868.516
1299.449	922.58245	460.55685	862.55977
1299.67	905.09352	441.52636	844.6911
1299.89	916.25667	464.28832	854.36996
1300.11	892.81405	435.18286	828.31148
1300.331	918.11719	466.15405	849.15827
1300.551	894.30247	437.42174	830.54506
1300.771	894.67458	444.13839	830.91733
1300.991	900.62826	449.73559	840.96846
1301.211	908.44246	455.70594	843.5743
1301.432	908.81457	460.55685	851.39185
1301.652	867.88302	424.3616	801.50846
1301.872	871.23197	430.33195	812.30412
1302.092	884.99985	440.03377	821.23846
1302.312	901.74457	465.03461	845.43563
1302.532	894.30247	462.79573	836.50129
1302.752	886.86037	448.9893	823.47204
1302.972	885.74406	456.82538	825.70563
1303.192	847.78935	414.65978	791.8296
1303.412	868.99934	442.6458	809.69827
1303.632	893.18616	466.15405	834.2677
1303.852	860.44092	436.67545	800.39167
1304.072	834.39358	406.82369	769.49375
1304.291	837.74252	419.88384	773.21639
1304.511	831.04463	407.94313	773.21639
1304.731	838.11463	418.76439	777.68356
1304.951	858.20829	440.03377	792.94639
1305.17	815.78833	403.46537	759.44262
1305.39	820.62569	407.94313	765.77111
1305.61	858.20829	453.46706	802.25299
1305.829	837.74252	423.98845	779.91715
1306.049	840.71936	435.92915	786.24563
1306.268	815.78833	410.92831	761.6762
1306.488	807.22991	405.70425	750.13602
1306.708	826.95148	423.6153	771.35507
1306.927	800.15992	409.80887	748.2747
1307.146	807.22991	413.91348	756.09224
1307.366	816.53254	425.85419	765.77111
1307.585	804.25308	413.91348	753.85866
1307.805	782.29888	397.86817	732.63961
1308.024	771.87994	382.94229	721.09942
1308.243	750.29786	368.76271	699.13584
1308.463	763.69364	374.35991	708.8147
1308.682	748.43733	366.89697	696.52999
1308.901	764.43785	384.06173	712.16508
1309.12	781.92678	403.09222	728.17244
1309.339	757.73996	375.1062	706.58112
1309.559	766.67047	395.62929	717.37678
1309.778	774.48468	403.09222	721.09942
1309.997	790.11309	419.13754	741.20168
1310.216	786.76414	414.65978	739.71262
1310.435	762.57732	397.86817	715.51546
1310.654	756.62364	387.04691	704.7198
1310.873	746.2047	382.94229	699.88037
1311.092	742.11155	380.70341	698.01905
1311.311	735.04155	371.00159	686.47886
1311.53	715.31999	350.10536	662.28169
1311.749	733.18103	377.71823	686.10659
1311.967	727.22735	369.13585	675.6832
1312.186	735.04155	375.47935	686.47886
1312.405	743.97207	384.43488	694.66867
1312.624	734.29734	391.89782	690.57376
1312.843	711.97105	360.55347	666.3766
1313.061	715.6921	373.24047	673.82188
1313.28	707.50579	361.67291	661.53716
1313.499	711.59894	361.67291	665.2598
1313.717	705.27316	358.68774	659.30358
1313.936	688.90054	354.20998	649.25245
1314.154	702.29632	364.28494	657.81452
1314.373	720.90157	383.31544	677.91678
1314.591	688.52843	350.10536	640.31811
1314.81	671.78371	339.65725	626.17208
1315.028	682.57476	349.73221	639.57358
1315.247	711.97105	382.196	671.58829
1315.465	704.52895	374.35991	658.55905
1315.683	718.66894	384.80802	675.31094
1315.902	708.25	379.95711	667.12113
1316.12	675.87687	350.47851	636.96773
1316.338	666.20214	341.89613	621.70491
1316.557	664.71372	336.29892	622.44943
1316.775	663.2253	336.29892	617.98227
1316.993	669.17898	350.47851	628.77792
1317.211	663.96951	342.26927	617.61
1317.429	673.64424	358.31459	637.71226
1317.647	668.43477	356.822	626.17208
1317.865	684.80738	369.509	641.80717
1318.084	638.29427	322.49249	595.64642
1318.302	637.92216	329.20913	598.9968
1318.52	624.52638	314.28325	584.4785
1318.738	638.29427	326.97025	604.20849
1318.955	630.85217	321.74619	591.92378
1319.173	636.43374	336.29892	600.11359
1319.391	640.15479	337.41836	597.50774
1319.609	633.82901	332.56745	591.17925
1319.827	645.36426	340.03039	604.95302
1320.045	619.68902	323.61193	588.20114
1320.262	622.66586	323.98507	584.10623
1320.48	617.08428	323.23878	578.52227
1320.698	621.54954	324.35822	582.61718
1320.916	631.22427	334.80634	596.76321
1321.133	625.27059	331.07487	584.85076
1321.351	634.94532	346.00074	600.48585
1321.568	630.10796	340.77669	594.15736
1321.786	618.5727	325.85081	584.10623
1322.004	606.66534	317.26843	563.25944
1322.221	591.78115	307.56661	554.32511
1322.439	594.75799	311.29808	557.30322
1322.656	632.34059	346.74704	591.92378
1322.873	586.57168	304.20829	549.11341
1323.091	584.33905	307.19346	541.29586
1323.308	575.40853	298.61108	540.17907
1323.526	580.618	300.84997	536.45643
1323.743	576.15274	298.98423	533.10605
1323.96	563.87328	286.67038	523.05492
1324.177	578.01326	305.70088	539.43454
1324.395	562.01275	286.29724	521.1936
1324.612	571.68748	298.23794	529.01115
1324.829	551.22171	277.71486	513.74832
1325.046	530.75593	261.66954	496.62417
1325.263	566.47801	299.73052	529.01115
1325.48	540.80277	272.11765	505.55851
1325.697	552.71013	293.76017	520.82134
1325.914	539.68645	279.20744	506.6753
1326.131	529.26751	270.62506	492.52927
1326.348	538.19803	281.81947	499.97455
1326.565	547.50066	282.93891	510.77021
1326.782	535.9654	278.46115	505.93077
1326.999	543.4075	285.92409	505.93077
1327.216	541.91908	287.41668	505.18625
1327.433	550.8496	296.3722	511.14247
1327.649	553.82644	300.84997	515.60964
1327.866	519.22068	273.98339	486.94531
1328.083	506.56911	258.31122	470.19342
1328.3	501.35964	253.08716	472.05474
1328.516	528.5233	276.96856	495.50738
1328.733	528.89541	282.19262	490.29568
1328.949	502.47596	257.56492	470.19342
1329.166	527.03488	278.8343	500.34681
1329.383	521.82542	281.81947	491.41247
1329.599	508.42964	270.62506	477.26644
1329.816	499.49912	262.04268	464.98172
1330.032	515.12753	276.22227	486.94531
1330.248	517.36016	282.93891	489.17889
1330.465	505.8249	277.71486	477.26644
1330.681	493.17333	260.5501	464.60946
1330.898	508.42964	266.52045	475.77738
1331.114	482.01019	249.35569	450.83569
1331.33	511.77858	279.58059	475.77738
1331.546	505.08069	275.84912	476.52191
1331.763	487.21965	253.83345	448.97437
1331.979	457.07915	225.84743	421.79909
1332.195	455.96284	231.07149	428.87211
1332.411	477.54493	251.96772	445.62399
1332.627	476.42861	254.57975	451.58022
1332.843	467.12599	244.87793	442.64588
1333.059	476.80072	252.71401	439.66777
1333.275	457.82336	240.40016	428.49984
1333.491	469.73072	240.77331	440.04003
1333.707	472.70756	251.22142	441.52909
1333.923	475.3123	257.19177	445.62399
1334.139	444.42758	230.3252	415.84286
1334.355	448.89284	232.93722	417.33192
1334.571	454.10231	240.02702	423.66041
1334.787	467.8702	259.8038	441.52909
1335.003	443.68337	235.54925	417.33192
1335.218	450.38126	234.05666	420.6823
1335.434	479.40545	267.26674	455.30286
1335.65	473.82388	263.90842	441.15682
1335.865	438.1018	233.31037	408.39758
1336.081	434.00865	229.5789	413.23701
1336.297	432.52023	229.20575	407.65305
1336.512	436.61338	230.69834	409.14211
1336.728	446.66021	246.74366	421.79909
1336.943	446.28811	242.2659	416.95966
1337.159	434.75286	234.42981	408.02532
1337.374	420.61287	224.35484	400.58004
1337.59	395.30973	198.98085	369.68212
1337.805	408.3334	208.68267	378.24419
1338.021	404.61235	206.81694	380.85004
1338.236	420.98497	223.60855	398.71872
1338.451	413.17077	219.50393	389.03985
1338.666	440.33443	254.95289	419.93777
1338.882	427.31076	238.53443	403.55815
1339.097	423.96181	232.19093	398.34645
1339.312	417.63603	226.22058	392.39023
1339.527	396.42605	200.47344	361.12004
1339.742	407.21709	218.01135	381.96683
1339.958	417.63603	230.3252	398.34645
1340.173	406.84498	220.99652	386.80626
1340.388	398.28657	223.9817	378.61645
1340.603	383.77448	203.45862	362.23683
1340.818	391.96079	206.44379	367.07627
1341.033	396.79815	214.27988	372.66023
1341.248	421.35708	246.74366	400.58004
1341.462	395.30973	213.90673	370.42664
1341.677	391.58868	215.77247	368.93759
1341.892	378.56501	203.08547	359.25872
1342.107	385.2629	211.2947	366.704
1342.322	385.2629	209.05582	365.95948
1342.536	399.77499	223.60855	377.1274
1342.751	395.30973	222.86226	373.03249
1342.966	389.35605	224.72799	373.40476
1343.18	387.49553	218.38449	370.05438
1343.395	359.95976	188.15959	342.13457
1343.61	374.84396	210.54841	358.14193
1343.824	375.21606	209.05582	353.3025
1344.039	382.65816	212.78729	360.00325
1344.253	386.00711	220.99652	367.44853
1344.468	343.95925	178.08463	322.77684
1344.682	377.8208	208.30953	353.67476
1344.897	376.33238	207.56323	353.3025
1345.111	373.35554	211.2947	355.16382
1345.325	365.54133	206.44379	345.85721
1345.54	369.63449	207.93638	352.93023
1345.754	389.35605	225.84743	374.14929
1345.968	358.47134	193.0105	333.5725
1346.182	348.79661	187.4133	326.49948
1346.397	349.54082	191.51792	334.31703
1346.611	338.00557	177.33833	316.44835
1346.825	342.09872	182.56239	322.40458
1347.039	332.42399	173.98001	313.09797
1347.253	348.79661	189.27903	323.89363
1347.467	348.79661	193.7568	329.84986
1347.681	388.98395	234.80296	370.79891
1347.895	340.98241	190.77162	324.2659
1348.109	338.74978	190.77162	317.93741
1348.323	313.07454	162.41245	295.97383
1348.537	306.00454	152.71063	290.0176
1348.751	319.40032	168.38281	303.41911
1348.965	355.4945	210.54841	336.17835
1349.178	343.95925	196.74197	324.63816
1349.392	338.00557	190.77162	318.68194
1349.606	316.05138	172.86057	295.97383
1349.82	316.79559	171.74113	298.20741
1350.033	326.84242	182.18924	310.49213
1350.247	303.77191	159.42728	287.41175
1350.461	310.0977	166.14392	293.74024
1350.674	344.70346	202.33918	332.82797
1350.888	322.37716	187.78645	308.63081
1351.101	326.09821	184.05498	305.28043
1351.315	315.30717	175.4726	299.3242
1351.528	331.67978	196.36883	315.70382
1351.742	317.5398	183.68183	304.16364
1351.955	310.0977	176.96518	294.85703
1352.169	313.07454	176.96518	297.46288
1352.382	324.98189	193.0105	309.37533
1352.595	314.93506	182.56239	297.46288
1352.809	312.70243	179.20407	293.36798
1353.022	316.79559	183.30868	300.06873
1353.235	291.86455	156.4421	273.63798
1353.448	287.7714	157.56154	270.65987
1353.661	321.26085	186.29386	303.79137
1353.874	290.00403	159.80043	274.75477
1354.088	296.32981	171.74113	278.84968
1354.301	303.77191	169.50225	282.94458
1354.514	300.05086	168.75595	282.20005
1354.727	302.28349	175.09945	285.17817
1354.94	306.74875	183.30868	284.06138
1355.153	286.28298	160.54672	268.05402
1355.366	303.0277	182.18924	295.60156
1355.578	310.4698	187.4133	299.3242
1355.791	304.51612	181.0698	282.94458
1356.004	299.30665	175.84574	284.06138
1356.217	285.91087	159.80043	271.03213
1356.43	302.28349	179.95036	288.90081
1356.642	302.6556	183.30868	285.17817
1356.855	295.5856	182.56239	281.08326
1357.068	284.42245	164.65134	272.14892
1357.28	275.86404	154.20322	260.23647
1357.493	244.23512	125.47091	226.36044
1357.706	250.93301	135.91902	239.01742
1357.918	284.42245	168.75595	272.14892
1358.131	287.02719	166.89022	272.89345
1358.343	268.79405	155.32266	259.11968
1358.556	267.67773	153.08378	254.65251
1358.768	275.11983	162.7856	259.86421
1358.98	256.14248	138.1579	240.50648
1359.193	268.04984	157.56154	255.7693
1359.405	259.49142	148.60602	245.34591
1359.617	256.88669	143.00881	240.87874
1359.83	251.30511	134.05329	237.1561
1360.042	268.79405	160.91987	257.63062
1360.254	264.70089	156.4421	252.79119
1360.466	262.09616	161.66616	250.18534
1360.678	271.02668	159.80043	258.37515
1360.891	262.46826	159.42728	250.92987
1361.103	258.003	155.32266	245.71817
1361.315	262.09616	155.32266	252.41893
1361.527	233.44408	126.2172	224.49912
1361.739	243.1188	138.53105	231.9444
1361.951	236.04881	132.18755	223.75459
1362.163	247.58406	150.47175	235.66704
1362.374	254.65406	152.33749	246.09044
1362.586	231.95566	133.68014	223.75459
1362.798	247.95617	149.72546	238.64516
1363.01	250.1888	153.08378	239.76195
1363.222	252.79353	150.09861	243.11233
1363.433	248.70038	149.72546	238.64516
1363.645	223.76935	126.2172	212.58667
1363.857	227.4904	128.82923	213.3312
1364.068	223.02514	123.97832	212.58667
1364.28	243.86301	150.09861	233.80572
1364.492	244.23512	151.59119	233.06119
1364.703	242.00249	144.87455	225.98818
1364.915	228.23461	130.69497	213.70346
1365.126	221.16461	134.42643	209.98082
1365.338	221.90882	129.57552	210.35309
1365.549	250.5609	151.21805	234.17799
1365.76	236.04881	140.76993	223.75459
1365.972	221.16461	130.69497	215.93705
1366.183	214.83883	123.97832	204.0246
1366.394	219.67619	125.84406	205.88592
1366.606	218.55988	129.57552	210.72535
1366.817	230.09513	146.36714	221.52101
1367.028	221.16461	137.03846	210.35309
1367.239	212.23409	122.85888	204.0246
1367.45	213.72251	125.84406	207.37497
1367.662	210.37357	123.23203	198.06837
1367.873	211.48988	125.84406	200.67422
1368.084	217.81567	135.91902	212.21441
1368.295	195.48937	111.66447	191.73988
1368.506	204.79199	115.39594	190.99535
1368.717	197.722	115.39594	190.62309
1368.928	209.62936	130.32182	200.67422
1369.138	194.37306	115.39594	186.90045
1369.349	218.18777	136.66532	207.74724
1369.56	209.62936	128.45608	197.69611
1369.771	205.1641	123.60517	195.46252
1369.982	191.02411	110.91818	184.66686
1370.192	201.07095	125.84406	190.25082
1370.403	211.48988	134.79958	199.92969
1370.614	210.37357	134.79958	205.14139
1370.824	180.60517	104.20153	174.61573
1371.035	208.51304	131.44126	198.8129
1371.246	170.55834	100.47006	161.21422
1371.456	193.25674	123.60517	185.78366
1371.667	156.04625	82.18586	147.44045
1371.877	171.67465	94.49971	160.4697
1372.087	187.67517	112.78391	178.33837
1372.298	173.53518	106.06727	162.70328
1372.508	163.11624	96.7386	155.63026
1372.719	188.04727	115.02279	179.0829
1372.929	167.5815	100.84321	163.44781
1373.139	163.11624	98.97748	155.63026
1373.349	157.90677	96.7386	151.16309
1373.56	169.81413	109.42559	164.19234
1373.77	169.44202	102.3358	161.58649
1373.98	166.46518	100.47006	163.82007
1374.19	165.72097	102.70895	157.86385
1374.4	151.20888	93.75342	144.09008
1374.61	140.41784	79.94698	131.80536
1374.82	172.79097	108.30615	161.58649
1375.03	145.62731	86.29048	139.25064
1375.24	153.44151	90.76824	148.18498
1375.45	160.1394	95.61915	151.16309
1375.66	186.93096	121.36629	179.0829
1375.87	163.11624	103.45524	160.4697
1376.08	157.53467	105.32097	157.11932
1376.29	133.71995	81.06642	131.80536
1376.499	149.72046	94.12657	144.46234
1376.709	174.27939	118.00797	170.89309
1376.919	170.55834	112.03762	167.17045
1377.128	151.95309	94.49971	141.11196
1377.338	141.16205	92.26083	136.27253
1377.548	143.02257	91.51454	137.38932
1377.757	160.88361	104.20153	154.88574
1377.967	125.16153	68.75258	115.05348
1378.176	156.79046	101.58951	146.32366
1378.386	149.72046	95.61915	143.71781
1378.595	137.06889	91.88769	132.92215
1378.805	134.09205	85.54419	126.2214
1379.014	147.85994	92.26083	139.99517
1379.223	124.41732	71.73775	118.40385
1379.433	131.85942	87.78307	132.54989
1379.642	123.67311	80.69328	120.26517
1379.851	132.97574	89.27566	123.98782
1380.061	129.25469	88.52936	122.49876
1380.27	133.71995	84.79789	127.71046
1380.479	132.23153	84.0516	122.49876
1380.688	125.16153	81.43957	120.63744
1380.897	122.5568	82.55901	115.79801
1381.106	143.02257	103.45524	133.29442
1381.315	126.64995	82.55901	116.54253
1381.524	111.02155	68.00628	110.58631
1381.733	121.44049	79.57384	116.17027
1381.942	140.78994	96.36545	129.19951
1382.151	115.48681	71.73775	104.25782
1382.36	132.60363	88.15622	121.0097
1382.569	124.04522	83.30531	118.40385
1382.777	122.9289	83.67845	120.26517
1382.986	103.57945	62.78222	99.79065
1383.195	102.46313	62.40908	94.20669
1383.404	102.46313	62.78222	94.57895
1383.612	79.76473	47.11005	77.08254
1383.821	104.69576	70.99146	99.41839
1384.03	151.58099	122.11259	150.41857
1384.238	124.41732	87.78307	120.26517
[truncated: 21 more rows]
