# Supplementary material for: Ratiometric fluorescent sensing of pyrophosphate with sp³-functionalized single-walled carbon nanotubes
Source: Nat Commun. 2024 Jan 24;15:706. doi: 10.1038/s41467-024-45052-1 (PMC10808354; doi:10.1038/s41467-024-45052-1)
Supplement: Supplementary file 4 — Source data [file 41467_2024_45052_MOESM4_ESM.zip › Fig. S11b.txt]

Wavlength	Norm. PL intensity	Norm. PL intensity	Norm. PL intensity
nm
	Dz-oAlkyne	+[Cu]	+PPi (10 mM)
938.815	5.67E-4	-1.16E-5	-3.28E-4
939.053	0.05863	0.06283	0.05493
939.29	0.04179	0.04178	0.03962
939.527	0.02596	0.02226	0.02665
939.764	0.01364	0.01036	0.0142
940	0.03601	0.03721	0.03547
940.237	0.02797	0.03019	0.02821
940.474	0.03852	0.03995	0.03625
940.711	0.02696	0.02531	0.02432
940.948	0.03299	0.03141	0.03417
941.185	0.03299	0.03111	0.03132
941.422	0.03903	0.03843	0.03755
941.658	0.02746	0.02012	0.02509
941.895	0.03903	0.03782	0.03884
942.132	0.01841	0.01311	0.01835
942.369	0.03928	0.03751	0.03781
942.605	0.04556	0.04544	0.04611
942.842	0.04079	0.04026	0.03988
943.079	0.03149	0.02927	0.03054
943.315	0.03752	0.03446	0.03495
943.552	0.03626	0.03294	0.03314
943.789	0.05612	0.06039	0.05752
944.025	0.05788	0.06009	0.05752
944.262	0.05939	0.05551	0.05908
944.498	0.05788	0.05948	0.05934
944.735	0.06039	0.06344	0.06167
944.971	0.05159	0.05124	0.05207
945.208	0.05134	0.04849	0.04766
945.444	0.04858	0.04788	0.04689
945.681	0.05738	0.05765	0.05493
945.917	0.06341	0.06039	0.06141
946.153	0.06718	0.06985	0.07516
946.39	0.06492	0.06558	0.06686
946.626	0.05964	0.05795	0.05389
946.862	0.07397	0.07504	0.0692
947.099	0.0614	0.05215	0.05493
947.335	0.06467	0.05978	0.06375
947.571	0.07975	0.08022	0.08165
947.807	0.07397	0.0729	0.07283
948.044	0.07145	0.07046	0.06453
948.28	0.05687	0.05277	0.05233
948.516	0.06668	0.05429	0.0583
948.752	0.06693	0.05856	0.06271
948.988	0.07346	0.06924	0.07335
949.224	0.07598	0.07137	0.07153
949.46	0.07321	0.06802	0.07023
949.696	0.06366	0.05429	0.06012
949.932	0.07849	0.06802	0.07049
950.168	0.08402	0.07351	0.07568
950.404	0.08075	0.07259	0.07698
950.64	0.07799	0.0665	0.07568
950.876	0.08452	0.07992	0.08243
951.112	0.07246	0.06375	0.07023
951.348	0.08477	0.06924	0.0749
951.584	0.09759	0.08571	0.09047
951.819	0.10312	0.10066	0.09929
952.055	0.0795	0.0671	0.07205
952.291	0.08176	0.06527	0.07205
952.527	0.08377	0.06771	0.07464
952.763	0.08176	0.06192	0.06972
952.998	0.08855	0.07351	0.0778
953.234	0.11293	0.102	0.10448
953.47	0.11946	0.10493	0.10759
953.705	0.1177	0.10066	0.10603
953.941	0.09709	0.07351	0.08269
954.176	0.10564	0.08754	0.0928
954.412	0.10338	0.08266	0.08865
954.648	0.12524	0.11317	0.11252
954.883	0.12977	0.115	0.11693
955.119	0.13178	0.10066	0.11615
955.354	0.12474	0.09761	0.10733
955.59	0.1358	0.11134	0.12082
955.825	0.12625	0.1028	0.112
956.06	0.13178	0.10127	0.11434
956.296	0.12575	0.0973	0.10837
956.531	0.14611	0.11896	0.12731
956.767	0.1534	0.12354	0.13353
957.002	0.14209	0.11073	0.12601
957.237	0.13982	0.10859	0.1216
957.472	0.14636	0.114	0.12809
957.708	0.15843	0.1211	0.13846
957.943	0.16421	0.13666	0.14962
958.178	0.16521	0.13879	0.14754
958.413	0.17074	0.13605	0.15429
958.648	0.16546	0.128	0.14599
958.884	0.16421	0.13178	0.14624
959.119	0.17275	0.13818	0.15065
959.354	0.18105	0.14184	0.16025
959.589	0.18809	0.14642	0.16518
959.824	0.19161	0.15771	0.17089
960.059	0.19085	0.15222	0.16492
960.294	0.201	0.15405	0.1766
960.529	0.20417	0.1574	0.17815
960.764	0.20116	0.15862	0.17867
960.999	0.21071	0.16381	0.18438
961.234	0.21775	0.17357	0.19009
961.468	0.21021	0.15984	0.18308
961.703	0.22479	0.17601	0.19787
961.938	0.21549	0.15862	0.1862
962.173	0.24213	0.19035	0.21499
962.408	0.23132	0.17632	0.20565
962.642	0.241	0.18516	0.20851
962.877	0.25218	0.19462	0.22122
963.112	0.26676	0.20957	0.23678
963.347	0.27531	0.21628	0.24301
963.581	0.2557	0.19157	0.21992
963.816	0.265	0.20499	0.23108
964.051	0.28461	0.21659	0.24742
964.285	0.30824	0.24191	0.26999
964.52	0.30749	0.24862	0.27284
964.754	0.30598	0.24069	0.27129
964.989	0.32081	0.24801	0.28737
965.223	0.3012	0.22665	0.26298
965.458	0.32785	0.25808	0.29048
965.692	0.35223	0.28431	0.3102
965.927	0.33815	0.26326	0.29645
966.161	0.32584	0.24404	0.28244
966.395	0.33991	0.26052	0.29956
966.63	0.34594	0.26631	0.30345
966.864	0.36103	0.27546	0.31928
967.098	0.37938	0.29834	0.33848
967.333	0.36354	0.2837	0.31928
967.567	0.37787	0.29285	0.33225
967.801	0.41406	0.33373	0.36909
968.035	0.40678	0.32428	0.36105
968.27	0.42186	0.33526	0.37843
968.504	0.4118	0.32214	0.3639
968.738	0.4211	0.33007	0.37402
968.972	0.43895	0.35387	0.39399
969.206	0.43518	0.34166	0.38569
969.44	0.448	0.35631	0.3997
969.674	0.46886	0.37278	0.41656
969.908	0.46635	0.37339	0.41708
970.142	0.46459	0.374	0.41449
970.376	0.4671	0.36729	0.41397
970.61	0.46233	0.36424	0.41397
970.844	0.47716	0.37614	0.42538
971.078	0.48168	0.38163	0.42772
971.312	0.50255	0.3981	0.44743
971.546	0.52291	0.42769	0.47156
971.779	0.51763	0.4158	0.46689
972.013	0.53749	0.43501	0.48427
972.247	0.55533	0.45149	0.4988
972.481	0.57519	0.47528	0.52215
972.714	0.58323	0.48077	0.52733
972.948	0.57745	0.46918	0.52163
973.182	0.58499	0.47284	0.52837
973.415	0.58625	0.48139	0.53252
973.649	0.59932	0.48627	0.54134
973.883	0.6036	0.49206	0.54446
974.116	0.59857	0.47925	0.54134
974.35	0.62169	0.50671	0.56625
974.583	0.63099	0.51372	0.57066
974.817	0.64658	0.53325	0.58519
975.05	0.66317	0.54972	0.6036
975.284	0.66845	0.55521	0.61139
975.517	0.66518	0.55064	0.60905
975.751	0.68202	0.5665	0.62073
975.984	0.68202	0.56833	0.62436
976.217	0.69635	0.57962	0.6394
976.451	0.70615	0.58785	0.64848
976.684	0.70439	0.5848	0.64719
976.917	0.72501	0.60799	0.67028
977.151	0.74662	0.63483	0.69129
977.384	0.73682	0.6205	0.68013
977.617	0.73782	0.61561	0.67624
977.85	0.75542	0.63758	0.69829
978.083	0.78257	0.67022	0.72813
978.316	0.78835	0.67632	0.73072
978.55	0.80695	0.69554	0.75433
978.783	0.81323	0.70225	0.75848
979.016	0.80243	0.68334	0.74032
979.249	0.80293	0.68853	0.74784
979.482	0.80871	0.69554	0.75563
979.715	0.82027	0.7108	0.766
979.948	0.83536	0.7233	0.78131
980.181	0.83837	0.73246	0.78779
980.414	0.85672	0.75045	0.80751
980.646	0.86552	0.75869	0.81425
980.879	0.88211	0.78096	0.83319
981.112	0.86125	0.75534	0.81166
981.345	0.86753	0.76723	0.82256
981.578	0.86929	0.76571	0.82074
981.811	0.88915	0.7956	0.84201
982.043	0.89116	0.79408	0.84746
982.276	0.89996	0.80476	0.86225
982.509	0.91428	0.81971	0.87133
982.741	0.9173	0.82276	0.87314
982.974	0.93062	0.8435	0.89026
983.207	0.92183	0.83465	0.88222
983.439	0.93314	0.84594	0.89234
983.672	0.93339	0.85448	0.89727
983.904	0.94294	0.86608	0.91024
984.137	0.95325	0.8798	0.92529
984.369	0.95953	0.88804	0.92918
984.602	0.97436	0.90207	0.94163
984.834	0.97486	0.90939	0.94838
985.067	0.97009	0.91092	0.94448
985.299	0.96657	0.90482	0.94137
985.531	0.95852	0.89841	0.93566
985.764	0.97109	0.91641	0.95071
985.996	1	0.9521	0.98184
986.228	0.97336	0.92221	0.95564
986.461	0.97134	0.92831	0.9546
986.693	0.97486	0.93136	0.96264
986.925	0.98064	0.93624	0.96783
987.157	0.97939	0.9396	0.96809
987.389	0.9716	0.9335	0.95953
987.621	0.98718	0.95546	0.98132
987.854	0.97411	0.94417	0.97432
988.086	0.98919	0.96126	0.98443
988.318	0.97662	0.95119	0.97224
988.55	0.96506	0.94356	0.96679
988.782	0.98793	0.97681	0.99533
989.014	0.97537	0.95943	0.9821
989.246	0.98617	0.9759	0.99351
989.478	0.98039	0.97193	0.98884
989.71	0.97134	0.96309	0.97925
989.941	0.98014	0.97681	0.99403
990.173	0.97964	0.98109	0.99715
990.405	0.97813	0.98353	0.99222
990.637	0.9809	0.98749	0.99637
990.869	0.9819	0.9942	1.00363
991.1	0.98442	1.00336	1.00752
991.332	0.98492	1.00885	1.00856
991.564	0.96255	0.98292	0.98599
991.796	0.95601	0.97651	0.97977
992.027	0.954	0.97651	0.98158
992.259	0.96883	1	1
992.49	0.96431	0.99939	0.99689
992.722	0.94746	0.98139	0.98002
992.954	0.96003	0.99969	0.99455
993.185	0.95878	1.00519	0.99637
993.417	0.94143	0.98993	0.98288
993.648	0.9359	0.982	0.97484
993.879	0.94445	0.99786	0.98392
994.111	0.94671	1.00244	0.98729
994.342	0.93791	0.99359	0.98184
994.574	0.92409	0.97865	0.96913
994.805	0.92208	0.98505	0.96939
995.036	0.90875	0.9698	0.95512
995.268	0.92358	0.98871	0.96913
995.499	0.9168	0.98353	0.9655
995.73	0.89619	0.96553	0.94967
995.961	0.87834	0.94356	0.92684
996.192	0.87331	0.94021	0.9214
996.424	0.88286	0.95454	0.93618
996.655	0.88035	0.95668	0.93566
996.886	0.87356	0.94539	0.92503
997.117	0.8708	0.94387	0.92243
997.348	0.85597	0.93289	0.91154
997.579	0.8537	0.93929	0.91258
997.81	0.85823	0.93929	0.91387
998.041	0.85546	0.93502	0.91283
998.272	0.82832	0.90787	0.88897
998.503	0.82857	0.91153	0.88715
998.734	0.83033	0.91184	0.8856
998.965	0.83259	0.91489	0.89052
999.196	0.81323	0.89719	0.87392
999.426	0.81675	0.89292	0.87211
999.657	0.83334	0.91885	0.89156
999.888	0.82002	0.90909	0.88093
1000.119	0.79287	0.87462	0.85031
1000.349	0.78986	0.8676	0.84538
1000.58	0.78357	0.86394	0.84357
1000.811	0.77754	0.85967	0.84097
1001.041	0.78408	0.87096	0.84383
1001.272	0.78181	0.86608	0.83605
1001.503	0.76749	0.8493	0.82489
1001.733	0.75366	0.83587	0.81503
1001.964	0.73255	0.80933	0.78857
1002.194	0.73129	0.81025	0.78727
1002.425	0.72752	0.80811	0.78779
1002.655	0.73732	0.81208	0.79143
1002.886	0.72727	0.80445	0.78312
1003.116	0.74059	0.82825	0.80154
1003.346	0.73129	0.81086	0.78857
1003.577	0.72123	0.7953	0.77534
1003.807	0.71143	0.78859	0.77093
1004.037	0.69233	0.76235	0.74862
1004.268	0.70012	0.77486	0.75407
1004.498	0.69937	0.77394	0.7577
1004.728	0.69057	0.76113	0.74499
1004.958	0.68252	0.75412	0.73617
1005.188	0.67121	0.73581	0.72112
1005.418	0.66694	0.73215	0.71671
1005.649	0.66794	0.7349	0.72294
1005.879	0.68227	0.75045	0.73695
1006.109	0.65688	0.723	0.71256
1006.339	0.65462	0.71568	0.71152
1006.569	0.64407	0.70347	0.69388
1006.799	0.64029	0.70225	0.68818
1007.029	0.6408	0.69859	0.68947
1007.259	0.64507	0.70286	0.69259
1007.489	0.64155	0.6992	0.68999
1007.718	0.63602	0.69493	0.68402
1007.948	0.63426	0.68975	0.68143
1008.178	0.60661	0.65527	0.65367
1008.408	0.61415	0.66656	0.6612
1008.638	0.61114	0.66351	0.65756
1008.867	0.61114	0.66351	0.6586
1009.097	0.61239	0.66382	0.65653
1009.327	0.57745	0.62294	0.62384
1009.556	0.59429	0.64765	0.64226
1009.786	0.5948	0.63911	0.6433
1010.016	0.58851	0.63819	0.63681
1010.245	0.5855	0.62599	0.62851
1010.475	0.58022	0.62263	0.62566
1010.704	0.59279	0.63941	0.63759
1010.934	0.56664	0.6028	0.61113
1011.163	0.56011	0.59579	0.60101
1011.393	0.55508	0.59304	0.60179
1011.622	0.54503	0.58358	0.58752
1011.851	0.54377	0.57748	0.58986
1012.081	0.54075	0.56924	0.57896
1012.31	0.541	0.57413	0.58233
1012.539	0.54377	0.57992	0.58596
1012.769	0.56891	0.60555	0.6062
1012.998	0.53698	0.56589	0.57585
1013.227	0.52944	0.55643	0.56729
1013.456	0.5131	0.53782	0.55276
1013.686	0.49903	0.52531	0.5359
1013.915	0.51084	0.53782	0.54809
1014.144	0.53145	0.56314	0.56962
1014.373	0.52517	0.55125	0.56262
1014.602	0.51486	0.54057	0.54887
1014.831	0.50179	0.52409	0.53408
1015.06	0.4945	0.51677	0.53019
1015.289	0.50028	0.52409	0.53719
1015.518	0.48445	0.5061	0.51877
1015.747	0.48797	0.50823	0.52215
1015.976	0.50657	0.52989	0.54368
1016.205	0.49651	0.51616	0.53019
1016.434	0.49224	0.51159	0.52422
1016.662	0.48621	0.50335	0.51903
1016.891	0.49576	0.51616	0.53149
1017.12	0.48696	0.50396	0.51903
1017.349	0.4754	0.49084	0.50943
1017.577	0.47691	0.4945	0.51099
1017.806	0.48596	0.50457	0.51748
1018.035	0.47867	0.49237	0.50892
1018.263	0.46987	0.48322	0.5001
1018.492	0.47414	0.4881	0.50502
1018.721	0.4568	0.46888	0.48712
1018.949	0.45428	0.46217	0.48531
1019.178	0.47138	0.48139	0.5001
1019.406	0.45102	0.45881	0.48168
1019.635	0.45604	0.46613	0.48323
1019.863	0.45755	0.46644	0.48609
1020.091	0.45655	0.46095	0.48038
1020.32	0.4578	0.46461	0.48349
1020.548	0.45755	0.46796	0.48271
1020.776	0.44197	0.45057	0.46922
1021.005	0.4568	0.46552	0.48323
1021.233	0.45755	0.46644	0.48453
1021.461	0.449	0.45576	0.47415
1021.689	0.4475	0.4524	0.47389
1021.918	0.4397	0.44478	0.46741
1022.146	0.44976	0.45759	0.47779
1022.374	0.44423	0.45301	0.47441
1022.602	0.44222	0.45027	0.46948
1022.83	0.43241	0.44203	0.4604
1023.058	0.42462	0.42891	0.45314
1023.286	0.403	0.40268	0.42927
1023.514	0.40753	0.40786	0.43239
1023.742	0.4304	0.43501	0.45392
1023.97	0.4304	0.43318	0.45392
1024.198	0.41884	0.41793	0.44198
1024.426	0.41205	0.41427	0.43939
1024.654	0.4206	0.42403	0.44173
1024.882	0.40552	0.4042	0.42979
1025.109	0.41256	0.4158	0.43913
1025.337	0.40527	0.40603	0.43109
1025.565	0.4025	0.40329	0.42538
1025.793	0.39773	0.39292	0.41993
1026.02	0.41406	0.4158	0.43706
1026.248	0.40879	0.40878	0.43187
1026.476	0.40728	0.40908	0.42746
1026.703	0.40904	0.40908	0.43187
1026.931	0.40803	0.40786	0.42979
1027.158	0.40401	0.40146	0.42694
1027.386	0.40552	0.40298	0.42564
1027.613	0.3834	0.38102	0.40385
1027.841	0.39044	0.38742	0.41604
1028.068	0.3844	0.38193	0.40904
1028.296	0.3932	0.38925	0.41552
1028.523	0.39672	0.39322	0.41864
1028.75	0.38817	0.38193	0.4067
1028.978	0.39496	0.39078	0.41552
1029.205	0.39572	0.39505	0.41501
1029.432	0.39245	0.392	0.41371
1029.66	0.39345	0.39566	0.41578
1029.887	0.37711	0.36943	0.39633
1030.114	0.37636	0.37217	0.39295
1030.341	0.37209	0.36637	0.39088
1030.568	0.39471	0.38986	0.41578
1030.795	0.39169	0.39109	0.41319
1031.022	0.38792	0.37888	0.40437
1031.249	0.37385	0.37034	0.39399
1031.476	0.37561	0.36759	0.39321
1031.703	0.37234	0.36485	0.39218
1031.93	0.38792	0.3862	0.40567
1032.157	0.37963	0.37339	0.39762
1032.384	0.37535	0.36882	0.39555
1032.611	0.37008	0.35905	0.38699
1032.838	0.36806	0.3618	0.38854
1033.065	0.37083	0.36302	0.38803
1033.292	0.37686	0.36912	0.39944
1033.518	0.37184	0.36424	0.38854
1033.745	0.36656	0.35966	0.38439
1033.972	0.36706	0.35905	0.38465
1034.198	0.36656	0.356	0.37791
1034.425	0.36605	0.35661	0.38491
1034.652	0.37184	0.36454	0.38517
1034.878	0.3555	0.34441	0.37142
1035.105	0.36078	0.34655	0.37454
1035.331	0.35499	0.34655	0.3735
1035.558	0.3658	0.35265	0.38439
1035.784	0.35399	0.34227	0.36935
1036.011	0.36857	0.36607	0.38906
1036.237	0.36505	0.35478	0.3818
1036.464	0.35801	0.35356	0.37946
1036.69	0.35072	0.33922	0.36649
1036.916	0.35575	0.34563	0.37531
1037.143	0.36354	0.35783	0.38206
1037.369	0.36631	0.35936	0.3831
1037.595	0.34368	0.33465	0.36442
1037.821	0.36103	0.35051	0.37454
1038.048	0.33866	0.32458	0.35326
1038.274	0.36052	0.34746	0.37402
1038.5	0.3291	0.31421	0.346
1038.726	0.33815	0.31909	0.35093
1038.952	0.34896	0.33739	0.36208
1039.178	0.34016	0.32428	0.35715
1039.404	0.33564	0.32	0.34652
1039.63	0.34745	0.33922	0.36468
1039.856	0.33488	0.32367	0.35067
1040.082	0.33086	0.32367	0.34937
1040.308	0.33036	0.32	0.34652
1040.534	0.34318	0.32397	0.35041
1040.76	0.33715	0.3255	0.35093
1040.986	0.33966	0.32733	0.34963
1041.211	0.33413	0.32336	0.34989
1041.437	0.3281	0.31451	0.34185
1041.663	0.31729	0.30323	0.33121
1041.888	0.33438	0.32397	0.34937
1042.114	0.32257	0.30902	0.3351
1042.34	0.32357	0.30902	0.33977
1042.565	0.32734	0.31482	0.34315
1042.791	0.34444	0.33709	0.35741
1043.017	0.33036	0.3197	0.34444
1043.242	0.33137	0.32092	0.34989
1043.468	0.31176	0.30201	0.3268
1043.693	0.32458	0.3136	0.33977
1043.919	0.34268	0.33465	0.35534
1044.144	0.33413	0.32397	0.35067
1044.369	0.32332	0.30841	0.33822
1044.595	0.31754	0.30719	0.32991
1044.82	0.31553	0.30597	0.33225
1045.045	0.3291	0.32092	0.34548
1045.271	0.30422	0.29011	0.31824
1045.496	0.32508	0.31085	0.34081
1045.721	0.32257	0.30994	0.33718
1045.946	0.31276	0.30597	0.33147
1046.171	0.31251	0.30048	0.32914
1046.397	0.32206	0.31024	0.33095
1046.622	0.30472	0.29499	0.31772
1046.847	0.31352	0.30017	0.32888
1047.072	0.30774	0.29285	0.32006
1047.297	0.30824	0.3014	0.3268
1047.522	0.30849	0.29743	0.3255
1047.747	0.30874	0.29956	0.32576
1047.972	0.30849	0.30048	0.32239
1048.196	0.30824	0.29285	0.31746
1048.421	0.30698	0.2959	0.31954
1048.646	0.31855	0.31421	0.33692
1048.871	0.30472	0.29133	0.31798
1049.096	0.29567	0.28431	0.31305
1049.32	0.30271	0.29285	0.31954
1049.545	0.31452	0.30201	0.32758
1049.77	0.29718	0.2837	0.31176
1049.995	0.31025	0.30109	0.31824
1050.219	0.30246	0.29346	0.31668
1050.444	0.30321	0.29651	0.31902
1050.668	0.28989	0.27638	0.30319
1050.893	0.29039	0.27394	0.30345
1051.117	0.28888	0.27394	0.3019
1051.342	0.27405	0.25533	0.28711
1051.566	0.28914	0.27455	0.30345
1051.791	0.31955	0.31604	0.33692
1052.015	0.29969	0.29102	0.31435
1052.239	0.30723	0.29438	0.32058
1052.464	0.2919	0.28035	0.30579
1052.688	0.28888	0.27821	0.30008
1052.912	0.28914	0.27394	0.3006
1053.137	0.28964	0.28279	0.30709
1053.361	0.28411	0.27424	0.29852
1053.585	0.27581	0.25472	0.28633
1053.809	0.26777	0.25136	0.28218
1054.033	0.28159	0.27119	0.29463
1054.257	0.28964	0.28035	0.30423
1054.481	0.28964	0.28187	0.30475
1054.706	0.27179	0.26021	0.28348
1054.93	0.26752	0.24679	0.27907
1055.154	0.27003	0.2538	0.2827
1055.377	0.27933	0.26936	0.28945
1055.601	0.27079	0.25655	0.28192
1055.596	0.2856	0.24496	0.28249
1055.829	0.27881	0.23764	0.27575
1056.061	0.28108	0.24649	0.27756
1056.294	0.27253	0.22971	0.26719
1056.526	0.27982	0.23733	0.27886
1056.758	0.27806	0.23794	0.27549
1056.991	0.2856	0.24649	0.27886
1057.223	0.27001	0.23062	0.26615
1057.455	0.27932	0.2413	0.27445
1057.688	0.26096	0.21659	0.2524
1057.92	0.27378	0.23764	0.27264
1058.152	0.28284	0.2474	0.27964
1058.384	0.28233	0.24069	0.27471
1058.617	0.26926	0.22818	0.26226
1058.849	0.27253	0.23306	0.27056
1059.081	0.27052	0.22879	0.26615
1059.313	0.28937	0.25228	0.28587
1059.545	0.29013	0.25411	0.28587
1059.777	0.29214	0.25137	0.28172
1060.009	0.28937	0.25106	0.28431
1060.241	0.29239	0.25076	0.28846
1060.473	0.28133	0.24008	0.27523
1060.705	0.27605	0.23581	0.27134
1060.937	0.27529	0.2355	0.27134
1061.169	0.28309	0.23794	0.27341
1061.401	0.2856	0.24466	0.28094
1061.633	0.29063	0.25503	0.29028
1061.865	0.28761	0.25381	0.28301
1062.097	0.27605	0.23581	0.27289
1062.329	0.29063	0.25198	0.28872
1062.56	0.27655	0.2352	0.27056
1062.792	0.27906	0.24161	0.27756
1063.024	0.29667	0.26021	0.29599
1063.256	0.28963	0.25167	0.28405
1063.487	0.28158	0.2474	0.27497
1063.719	0.26876	0.22605	0.26252
1063.951	0.27504	0.23306	0.269
1064.182	0.27655	0.23459	0.27082
1064.414	0.28284	0.24038	0.27912
1064.646	0.28384	0.24099	0.27782
1064.877	0.27504	0.23825	0.26926
1065.109	0.26574	0.22147	0.2594
1065.34	0.28359	0.23733	0.27497
1065.572	0.2856	0.24099	0.27782
1065.803	0.28158	0.24252	0.28016
1066.035	0.2763	0.23306	0.27238
1066.266	0.28082	0.2413	0.27705
1066.497	0.26951	0.22391	0.26433
1066.729	0.27831	0.22818	0.26589
1066.96	0.28812	0.24191	0.28042
1067.191	0.29667	0.25472	0.2908
1067.423	0.27127	0.22178	0.26381
1067.654	0.26523	0.21445	0.25837
1067.885	0.26574	0.21811	0.25992
1068.116	0.26423	0.21293	0.25473
1068.348	0.26951	0.22147	0.25966
1068.579	0.29088	0.24374	0.28431
1068.81	0.29642	0.24832	0.2908
1069.041	0.28761	0.24618	0.2812
1069.272	0.26624	0.21445	0.25655
1069.503	0.28007	0.22269	0.27108
1069.734	0.27177	0.21842	0.26304
1069.965	0.29239	0.24435	0.28275
1070.196	0.29466	0.24679	0.28405
1070.427	0.28384	0.23398	0.27471
1070.658	0.28158	0.22818	0.27186
1070.889	0.29566	0.24283	0.28613
1071.12	0.27932	0.23001	0.27471
1071.351	0.28007	0.22361	0.2703
1071.582	0.2763	0.21872	0.26797
1071.813	0.29139	0.2413	0.28068
1072.043	0.29491	0.24527	0.28457
1072.274	0.28133	0.22818	0.27679
1072.505	0.27906	0.22666	0.27186
1072.736	0.28787	0.22971	0.27264
1072.966	0.28812	0.23398	0.28016
1073.197	0.29717	0.24252	0.28768
1073.428	0.29516	0.2413	0.28561
1073.658	0.2939	0.24252	0.2895
1073.889	0.28611	0.23215	0.27523
1074.12	0.28233	0.22605	0.27731
1074.35	0.28636	0.23093	0.28172
1074.581	0.29642	0.23855	0.28094
1074.811	0.2934	0.23947	0.28301
1075.042	0.30195	0.24038	0.29132
1075.272	0.2944	0.23428	0.28249
1075.503	0.29792	0.23947	0.28742
1075.733	0.29642	0.23733	0.28561
1075.963	0.2939	0.23398	0.28094
1076.194	0.29868	0.23733	0.28639
1076.424	0.30496	0.24222	0.28976
1076.654	0.28912	0.22788	0.27808
1076.885	0.30572	0.24161	0.2895
1077.115	0.29013	0.21934	0.27549
1077.345	0.30874	0.2471	0.30117
1077.575	0.2944	0.23093	0.28379
1077.806	0.30094	0.23123	0.28639
1078.036	0.30849	0.24283	0.29728
1078.266	0.31678	0.2535	0.30273
1078.496	0.32005	0.25869	0.30636
1078.726	0.29742	0.22025	0.28301
1078.956	0.30371	0.23001	0.2882
1079.186	0.31201	0.2471	0.30169
1079.416	0.33313	0.26754	0.31985
1079.646	0.33615	0.26449	0.31882
1079.876	0.32558	0.25533	0.31129
1080.106	0.32961	0.26601	0.31985
1080.336	0.3105	0.23642	0.29417
1080.566	0.3276	0.2535	0.31778
1080.796	0.34495	0.2773	0.33334
1081.026	0.32709	0.26052	0.31622
1081.255	0.3105	0.23276	0.29858
1081.485	0.3203	0.23977	0.30325
1081.715	0.3193	0.24435	0.30247
1081.945	0.33011	0.26021	0.3157
1082.174	0.34394	0.27333	0.32816
1082.404	0.32106	0.24313	0.30896
1082.634	0.3276	0.25137	0.31467
1082.863	0.35827	0.29011	0.34294
1083.093	0.34646	0.26967	0.33127
1083.323	0.35852	0.28126	0.34346
1083.552	0.33866	0.26082	0.32297
1083.782	0.34268	0.25747	0.3279
1084.011	0.35425	0.27638	0.34113
1084.241	0.3452	0.2654	0.33049
1084.47	0.35199	0.26937	0.33905
1084.7	0.36355	0.28523	0.34761
1084.929	0.35651	0.27638	0.34113
1085.158	0.34646	0.26449	0.32919
1085.388	0.34193	0.25625	0.3266
1085.617	0.33514	0.2474	0.31959
1085.846	0.34117	0.25503	0.3253
1086.076	0.34268	0.24679	0.32738
1086.305	0.35224	0.26235	0.33672
1086.534	0.37034	0.28584	0.35202
1086.763	0.35651	0.26693	0.34165
1086.992	0.3711	0.28035	0.35202
1087.222	0.37764	0.28767	0.36162
1087.451	0.39222	0.31086	0.37589
1087.68	0.39373	0.30628	0.37563
1087.909	0.38166	0.29469	0.36681
1088.138	0.37914	0.29011	0.36007
1088.367	0.3794	0.28615	0.36422
1088.596	0.3809	0.28615	0.36085
1088.825	0.3809	0.28584	0.36007
1089.054	0.36682	0.26967	0.34502
1089.283	0.38895	0.29316	0.36837
1089.512	0.38442	0.28492	0.36318
1089.741	0.39851	0.29774	0.37745
1089.969	0.40303	0.30719	0.38238
1090.198	0.4068	0.30811	0.38601
1090.427	0.39247	0.29011	0.37174
1090.656	0.40152	0.30109	0.38316
1090.885	0.39725	0.29652	0.37615
1091.113	0.40504	0.30201	0.3842
1091.342	0.40479	0.30231	0.38264
1091.571	0.40102	0.29835	0.37849
1091.799	0.41133	0.31025	0.39068
1092.028	0.42944	0.33038	0.41144
1092.257	0.40856	0.30414	0.38912
1092.485	0.4053	0.29225	0.38523
1092.714	0.41737	0.30811	0.39535
1092.942	0.44276	0.33557	0.41948
1093.171	0.43673	0.32824	0.41533
1093.399	0.45207	0.34838	0.43038
1093.627	0.45106	0.3438	0.42882
1093.856	0.43245	0.32062	0.4078
1094.084	0.42944	0.31543	0.40677
1094.313	0.42994	0.31513	0.4078
1094.541	0.43472	0.3197	0.41351
1094.769	0.44477	0.33374	0.42363
1094.998	0.44452	0.32763	0.41896
1095.226	0.45659	0.34197	0.43349
1095.454	0.45684	0.34106	0.43401
1095.682	0.47042	0.35509	0.45087
1095.91	0.44628	0.32214	0.42156
1096.139	0.44729	0.32947	0.42597
1096.367	0.44402	0.32092	0.42156
1096.595	0.46087	0.34228	0.43842
1096.823	0.46087	0.33801	0.43557
1097.051	0.46665	0.3435	0.44179
1097.279	0.47168	0.35204	0.44802
1097.507	0.47093	0.34624	0.44724
1097.735	0.4845	0.35936	0.45788
1097.963	0.47294	0.3496	0.44724
1098.191	0.47948	0.35051	0.45269
1098.419	0.47671	0.35051	0.45424
1098.646	0.48677	0.35814	0.46073
1098.874	0.49507	0.36607	0.47189
1099.102	0.49733	0.36699	0.47292
1099.33	0.50638	0.37645	0.48175
1099.558	0.5099	0.37919	0.48486
1099.785	0.50286	0.37523	0.47785
1100.013	0.50035	0.36546	0.4763
1100.241	0.49331	0.3615	0.46825
1100.468	0.50185	0.36424	0.47708
1100.696	0.5275	0.39963	0.50484
1100.924	0.50512	0.36607	0.47785
1101.151	0.50487	0.3679	0.47811
1101.379	0.50638	0.36912	0.48045
1101.606	0.50714	0.36668	0.4846
1101.834	0.51216	0.36851	0.48642
1102.061	0.50487	0.36394	0.47734
1102.289	0.52247	0.38072	0.49783
1102.516	0.51166	0.37217	0.48564
1102.743	0.52775	0.38163	0.49939
1102.971	0.51669	0.37156	0.48823
1103.198	0.5099	0.35997	0.48201
1103.425	0.53404	0.38865	0.50925
1103.653	0.52725	0.37278	0.49887
1103.88	0.53832	0.3917	0.51392
1104.107	0.5358	0.38133	0.50951
1104.334	0.52801	0.38011	0.50043
1104.561	0.54058	0.38743	0.51418
1104.789	0.5446	0.39811	0.51911
1105.016	0.54837	0.39139	0.5217
1105.243	0.55189	0.3978	0.52455
1105.47	0.55743	0.40329	0.53182
1105.697	0.56396	0.41153	0.5396
1105.924	0.57402	0.41732	0.54894
1106.151	0.55365	0.40085	0.52715
1106.378	0.55189	0.38956	0.52429
1106.605	0.55315	0.39597	0.52637
1106.832	0.57704	0.41366	0.54842
1107.058	0.57805	0.42068	0.54998
1107.285	0.56849	0.40421	0.53856
1107.512	0.58458	0.428	0.55595
1107.739	0.59112	0.42739	0.56243
1107.966	0.58207	0.42129	0.55076
1108.192	0.58132	0.41488	0.55257
1108.419	0.5964	0.43349	0.56503
1108.646	0.60495	0.43807	0.57463
1108.872	0.59992	0.43624	0.57125
1109.099	0.5959	0.42556	0.5684
1109.326	0.60369	0.43197	0.57385
1109.552	0.5959	0.4219	0.56529
1109.779	0.61501	0.44509	0.58526
1110.005	0.61903	0.44722	0.58812
1110.232	0.60772	0.43563	0.57774
1110.458	0.59188	0.41397	0.56503
1110.685	0.59716	0.41977	0.56451
1110.911	0.61224	0.4338	0.58345
1111.138	0.62079	0.44509	0.58734
1111.364	0.61652	0.43502	0.58941
1111.59	0.62105	0.44631	0.59279
1111.817	0.62029	0.43471	0.58941
1112.043	0.62557	0.44326	0.59357
1112.269	0.63689	0.45332	0.60783
1112.495	0.63965	0.46125	0.61043
1112.721	0.62306	0.43837	0.59357
1112.948	0.63161	0.44661	0.60187
1113.174	0.63613	0.45485	0.60965
1113.4	0.65147	0.4637	0.62029
1113.626	0.63915	0.45241	0.61147
1113.852	0.64368	0.45942	0.61276
1114.078	0.67184	0.4878	0.64286
1114.304	0.67033	0.48597	0.63975
1114.53	0.64946	0.45942	0.62029
1114.756	0.65122	0.46553	0.62418
1114.982	0.657	0.46431	0.62625
1115.208	0.66128	0.46949	0.62989
1115.434	0.67259	0.4823	0.64156
1115.66	0.67662	0.48505	0.64727
1115.885	0.67134	0.4759	0.63949
1116.111	0.66404	0.47041	0.63534
1116.337	0.65047	0.45088	0.62184
1116.563	0.65927	0.46705	0.62729
1116.788	0.66656	0.46553	0.63482
1117.014	0.67813	0.47864	0.64493
1117.24	0.67762	0.47742	0.64727
1117.465	0.70403	0.50732	0.67062
1117.691	0.69648	0.49908	0.66802
1117.916	0.69145	0.4939	0.66491
1118.142	0.69372	0.4939	0.66413
1118.367	0.67963	0.47651	0.6522
1118.593	0.69774	0.49298	0.66491
1118.818	0.70453	0.50091	0.67425
1119.044	0.70352	0.49695	0.67166
1119.269	0.70453	0.49481	0.6688
1119.495	0.69447	0.48536	0.66517
1119.72	0.69673	0.48841	0.66647
1119.945	0.71082	0.49756	0.67944
1120.171	0.72867	0.5244	0.6976
1120.396	0.71358	0.50366	0.681
1120.621	0.7161	0.50457	0.68645
1120.846	0.71207	0.49756	0.68178
1121.071	0.71936	0.50366	0.68748
1121.297	0.72213	0.50763	0.68852
1121.522	0.73093	0.51861	0.69812
1121.747	0.73219	0.518	0.70227
1121.972	0.73546	0.51891	0.70097
1122.197	0.73772	0.52562	0.70642
1122.422	0.71987	0.50091	0.68645
1122.647	0.73269	0.51586	0.70097
1122.872	0.73319	0.51434	0.70668
1123.097	0.74275	0.52623	0.71083
1123.322	0.74652	0.52776	0.71265
1123.547	0.72037	0.49603	0.69008
1123.771	0.74552	0.52379	0.71187
1123.996	0.74878	0.52898	0.71628
1124.221	0.74803	0.53081	0.71758
1124.446	0.74627	0.52471	0.71524
1124.67	0.75331	0.52837	0.72458
1124.895	0.76764	0.54911	0.736
1125.12	0.74451	0.52166	0.71317
1125.345	0.74401	0.51769	0.71472
1125.569	0.74652	0.52288	0.71602
1125.794	0.743	0.51708	0.71135
1126.018	0.74853	0.51922	0.71498
1126.243	0.74501	0.51525	0.71317
1126.467	0.75482	0.52501	0.72562
1126.692	0.76111	0.53356	0.72899
1126.916	0.78776	0.57047	0.75701
1127.141	0.7606	0.53386	0.72822
1127.365	0.7606	0.52837	0.72847
1127.589	0.74552	0.51403	0.71447
1127.814	0.73596	0.50305	0.70772
1128.038	0.75205	0.51922	0.72095
1128.262	0.77871	0.55125	0.74664
1128.487	0.77343	0.54484	0.74274
1128.711	0.77318	0.53905	0.73678
1128.935	0.75935	0.5241	0.72355
1129.159	0.75683	0.52166	0.72614
1129.383	0.7694	0.53325	0.73704
1129.607	0.75583	0.52013	0.72251
1129.832	0.7596	0.52837	0.73081
1130.056	0.78223	0.55552	0.75494
1130.28	0.77745	0.54606	0.74534
1130.504	0.77494	0.5424	0.74638
1130.728	0.77267	0.53752	0.74067
1130.952	0.78977	0.55705	0.75468
1131.175	0.78022	0.54972	0.74819
1131.399	0.77091	0.54118	0.74093
1131.623	0.77896	0.54362	0.74664
1131.847	0.79103	0.55613	0.75961
1132.071	0.78399	0.54911	0.75105
1132.295	0.7777	0.54515	0.74482
1132.518	0.78374	0.55125	0.75312
1132.742	0.77016	0.53264	0.73626
1132.966	0.7689	0.53203	0.73937
1133.189	0.78801	0.55369	0.75857
1133.413	0.77016	0.53295	0.74171
1133.637	0.77569	0.54393	0.75001
1133.86	0.78198	0.54606	0.75053
1134.084	0.77946	0.5421	0.74741
1134.307	0.78474	0.54881	0.7539
1134.531	0.78751	0.55064	0.7539
1134.754	0.77393	0.53783	0.74274
1134.978	0.78675	0.55705	0.7635
1135.201	0.79505	0.56162	0.76532
1135.424	0.78474	0.55125	0.75286
1135.648	0.78474	0.55217	0.75753
1135.871	0.78022	0.54149	0.74793
1136.094	0.79028	0.55888	0.76194
1136.317	0.78575	0.55461	0.75935
1136.541	0.7865	0.55674	0.76013
1136.764	0.77971	0.5485	0.74871
1136.987	0.7694	0.53874	0.74404
1137.21	0.74853	0.51068	0.72095
1137.433	0.75859	0.52196	0.72951
1137.656	0.77921	0.5482	0.74975
1137.879	0.78173	0.54637	0.75105
1138.102	0.77217	0.53264	0.73833
1138.325	0.76614	0.53386	0.73859
1138.548	0.76966	0.53691	0.74508
1138.771	0.76312	0.52471	0.7347
1138.994	0.77167	0.53569	0.74274
1139.217	0.7679	0.5299	0.7373
1139.44	0.76236	0.52593	0.73366
1139.663	0.75834	0.52044	0.72822
1139.886	0.77318	0.54088	0.74248
1140.108	0.77217	0.53661	0.74171
1140.331	0.76664	0.53417	0.73678
1140.554	0.77267	0.54271	0.74404
1140.777	0.77292	0.53874	0.74145
1140.999	0.76915	0.53569	0.73781
1141.222	0.76714	0.53691	0.74456
1141.444	0.74954	0.51556	0.72095
1141.667	0.7596	0.5244	0.72536
1141.889	0.74904	0.51678	0.72303
1142.112	0.75683	0.5241	0.72847
1142.334	0.76337	0.53539	0.73496
1142.557	0.74954	0.51952	0.72432
1142.779	0.76287	0.53142	0.73392
1143.002	0.7601	0.52929	0.73003
1143.224	0.7601	0.53142	0.7347
1143.446	0.76111	0.53356	0.73444
1143.669	0.74325	0.51281	0.7181
1143.891	0.73923	0.50946	0.71706
1144.113	0.74149	0.51068	0.71343
1144.335	0.76186	0.53325	0.73626
1144.558	0.75935	0.53173	0.73496
1144.78	0.75029	0.5244	0.7264
1145.002	0.74728	0.51678	0.71991
1145.224	0.74376	0.5119	0.71576
1145.446	0.74501	0.51312	0.71524
1145.668	0.75834	0.5302	0.73314
1145.89	0.749	0.5244	0.72484
1146.112	0.74526	0.51464	0.71628
1146.334	0.74099	0.50793	0.71317
1146.556	0.73948	0.51007	0.71213
1146.778	0.74225	0.51098	0.7168
1147	0.75105	0.52013	0.72225
1147.221	0.743	0.51495	0.71836
1147.443	0.73571	0.50793	0.71187
1147.665	0.74024	0.51007	0.71498
1147.887	0.73596	0.5061	0.71239
1148.108	0.73923	0.51098	0.71395
1148.33	0.74099	0.51769	0.7168
1148.552	0.72766	0.49969	0.70331
1148.773	0.7347	0.50213	0.7059
1148.995	0.73118	0.50274	0.70357
1149.217	0.73747	0.51129	0.71421
1149.438	0.72867	0.49695	0.70201
1149.66	0.74904	0.51769	0.71602
1149.881	0.73873	0.5119	0.71602
1150.102	0.7337	0.50824	0.71109
1150.324	0.7259	0.49603	0.70279
1150.545	0.72993	0.50549	0.71005
1150.767	0.73973	0.51708	0.71706
1150.988	0.742	0.51983	0.71991
1151.209	0.72188	0.49207	0.69682
1151.431	0.7337	0.51251	0.70954
1151.652	0.71383	0.48597	0.68982
1151.873	0.72892	0.50763	0.70538
1152.094	0.70227	0.47529	0.681
1152.315	0.70905	0.48017	0.68048
1152.536	0.72288	0.49756	0.69786
1152.757	0.71258	0.48841	0.69163
1152.979	0.70931	0.48169	0.68281
1153.2	0.72238	0.49908	0.69708
1153.421	0.7083	0.48444	0.68489
1153.642	0.7083	0.48383	0.68152
1153.862	0.7083	0.4823	0.684
1154.083	0.70981	0.48932	0.68852
1154.304	0.71107	0.48597	0.68722
1154.525	0.70905	0.48658	0.68619
1154.746	0.71082	0.48627	0.68411
1154.967	0.70151	0.47315	0.67866
1155.187	0.6902	0.46217	0.66802
1155.408	0.70604	0.4878	0.68022
1155.629	0.69447	0.47102	0.6714
1155.85	0.69673	0.47773	0.67114
1156.07	0.70277	0.48078	0.68022
1156.291	0.7171	0.50518	0.69501
1156.511	0.70453	0.48566	0.681
1156.732	0.70428	0.48352	0.67944
1156.952	0.68416	0.46248	0.664
1157.173	0.69246	0.47407	0.67373
1157.393	0.71258	0.49451	0.68956
1157.614	0.70302	0.49176	0.68541
1157.834	0.69573	0.47681	0.67088
1158.055	0.68818	0.47102	0.66336
1158.275	0.69	0.47071	0.66725
1158.495	0.70151	0.4881	0.67633
1158.716	0.67611	0.45607	0.65427
1158.936	0.69749	0.48322	0.67269
1159.156	0.69422	0.47803	0.67425
1159.376	0.68617	0.47468	0.66673
1159.596	0.68768	0.47	0.66595
1159.816	0.69045	0.47834	0.67399
1160.037	0.67813	0.45912	0.65739
1160.257	0.68718	0.47285	0.66569
1160.477	0.67913	0.46278	0.66024
1160.697	0.68567	0.47071	0.66128
1160.917	0.68542	0.468	0.6631
1161.137	0.68215	0.47071	0.66102
1161.356	0.68592	0.47071	0.6631
1161.576	0.68215	0.46492	0.6592
1161.796	0.68441	0.46766	0.66465
1162.016	0.69648	0.47712	0.67555
1162.236	0.68366	0.46522	0.665
1162.456	0.67787	0.45485	0.65402
1162.675	0.68215	0.46461	0.66024
1162.895	0.69372	0.48108	0.67425
1163.115	0.67913	0.45942	0.65272
1163.334	0.68517	0.47498	0.6618
1163.554	0.68768	0.47193	0.665
1163.774	0.68592	0.46736	0.65817
1163.993	0.67461	0.45393	0.65116
1164.213	0.67637	0.45424	0.64883
1164.432	0.67385	0.4518	0.65
1164.652	0.6565	0.43776	0.63274
1164.871	0.67687	0.45515	0.6522
1165.09	0.70579	0.49786	0.68437
1165.31	0.68944	0.4698	0.66725
1165.529	0.69271	0.48108	0.6701
1165.748	0.6824	0.464	0.65739
1165.968	0.67762	0.46217	0.65583
1166.187	0.67938	0.45912	0.65272
1166.406	0.68341	0.46583	0.65661
1166.625	0.67511	0.46003	0.65272
1166.844	0.66103	0.44204	0.63637
1167.064	0.66153	0.43959	0.63767
1167.283	0.67234	0.4518	0.64779
1167.502	0.68492	0.46644	0.66024
1167.721	0.68768	0.47193	0.66154
1167.94	0.67058	0.44844	0.64727
1168.159	0.66178	0.44295	0.63585
1168.378	0.66681	0.44356	0.6426
1168.597	0.67863	0.46186	0.65453
1168.815	0.67184	0.44478	0.64649
1168.805	0.6589	0.43571	0.63262
1169.033	0.65312	0.42473	0.62562
1169.26	0.65387	0.43205	0.63262
1169.488	0.6491	0.41954	0.62121
1169.716	0.65387	0.43449	0.633
1169.943	0.65714	0.42839	0.63003
1170.171	0.66091	0.43754	0.6347
1170.399	0.65136	0.41771	0.6251
1170.626	0.66217	0.43175	0.63418
1170.854	0.64256	0.40978	0.61602
1171.081	0.66342	0.42809	0.63159
1171.309	0.67122	0.4409	0.6456
1171.536	0.66594	0.4351	0.63911
1171.764	0.66041	0.42229	0.63314
1171.991	0.66116	0.43083	0.63522
1172.219	0.66242	0.42565	0.6347
1172.446	0.68202	0.45585	0.65442
1172.673	0.68605	0.4531	0.65909
1172.901	0.6858	0.45493	0.65676
1173.128	0.68655	0.45219	0.65857
1173.355	0.69258	0.45585	0.66169
1173.583	0.68278	0.44761	0.65442
1173.81	0.67599	0.43785	0.64897
1174.037	0.67851	0.43785	0.64897
1174.264	0.68202	0.44822	0.65572
1174.491	0.69258	0.4531	0.66506
1174.719	0.69887	0.46714	0.67181
1174.946	0.69861	0.45707	0.66739
1175.173	0.68982	0.44975	0.65961
1175.4	0.70515	0.46531	0.67622
1175.627	0.68781	0.44914	0.65961
1175.854	0.69736	0.45554	0.6661
1176.081	0.71143	0.47568	0.68037
1176.308	0.70917	0.46653	0.67985
1176.535	0.70364	0.4586	0.67103
1176.762	0.69283	0.44334	0.6622
1176.989	0.70012	0.44944	0.66713
1177.215	0.70389	0.45463	0.67258
1177.442	0.70892	0.46714	0.67881
1177.669	0.71395	0.46439	0.68322
1177.896	0.70766	0.46134	0.67803
1178.123	0.70188	0.44731	0.67025
1178.349	0.71696	0.46683	0.68686
1178.576	0.724	0.47141	0.68867
1178.803	0.724	0.46744	0.69075
1179.029	0.71822	0.46378	0.68582
1179.256	0.7235	0.46744	0.68997
1179.483	0.7147	0.45432	0.68244
1179.709	0.71998	0.46622	0.68504
1179.936	0.73758	0.47904	0.70216
1180.162	0.74688	0.49338	0.71384
1180.389	0.72023	0.45982	0.68815
1180.615	0.71646	0.45921	0.68634
1180.842	0.72375	0.45951	0.68737
1181.068	0.71621	0.45524	0.6853
1181.295	0.72677	0.46134	0.69127
1181.521	0.75241	0.49368	0.71202
1181.747	0.75743	0.49521	0.72111
1181.974	0.75216	0.49216	0.7167
1182.2	0.73054	0.46165	0.69516
1182.426	0.74135	0.47721	0.70502
1182.653	0.74009	0.46653	0.70216
1182.879	0.7602	0.49368	0.72448
1183.105	0.76372	0.49948	0.72681
1183.331	0.75769	0.48941	0.72111
1183.557	0.75668	0.4827	0.72085
1183.783	0.76674	0.49673	0.72837
1184.01	0.7597	0.48544	0.72292
1184.236	0.76045	0.48422	0.71981
1184.462	0.75643	0.47782	0.72059
1184.688	0.77252	0.5007	0.73512
1184.914	0.78106	0.50497	0.7416
1185.14	0.77252	0.49429	0.73538
1185.366	0.77201	0.48636	0.73097
1185.592	0.77604	0.49277	0.73356
1185.817	0.78433	0.501	0.74576
1186.043	0.79162	0.51138	0.75069
1186.269	0.79439	0.50711	0.7525
1186.495	0.79715	0.5129	0.75328
1186.721	0.78785	0.50253	0.75017
1186.946	0.78659	0.50467	0.74939
1187.172	0.79564	0.50528	0.75458
1187.398	0.80243	0.5129	0.76184
1187.624	0.80545	0.51626	0.7647
1187.849	0.81047	0.52572	0.77041
1188.075	0.81022	0.51443	0.76703
1188.301	0.81248	0.52114	0.77015
1188.526	0.81424	0.51809	0.77222
1188.752	0.81651	0.52328	0.77508
1188.977	0.82405	0.5248	0.78001
1189.203	0.8243	0.52816	0.77845
1189.428	0.81651	0.51565	0.77326
1189.654	0.83486	0.53396	0.78598
1189.879	0.82053	0.51199	0.7756
1190.104	0.84039	0.54189	0.79739
1190.33	0.83259	0.52389	0.78675
1190.555	0.83888	0.53701	0.79402
1190.781	0.84918	0.5425	0.80466
1191.006	0.85798	0.55714	0.81192
1191.231	0.86653	0.55867	0.8223
1191.456	0.84089	0.52663	0.79584
1191.682	0.85119	0.53792	0.80544
1191.907	0.86175	0.55135	0.81426
1192.132	0.88387	0.57331	0.84021
1192.357	0.88664	0.57636	0.83787
1192.582	0.88236	0.56233	0.83476
1192.807	0.88965	0.57118	0.8428
1193.032	0.87181	0.54768	0.81971
1193.257	0.89368	0.57118	0.84228
1193.482	0.91001	0.59436	0.86434
1193.707	0.89418	0.57209	0.84592
1193.932	0.87935	0.54952	0.8319
1194.157	0.89041	0.55958	0.83969
1194.382	0.89292	0.56508	0.84202
1194.607	0.90097	0.57819	0.85396
1194.832	0.92007	0.5907	0.86953
1195.057	0.90071	0.56599	0.84721
1195.281	0.90775	0.57667	0.86071
1195.506	0.93842	0.61084	0.89288
1195.731	0.93339	0.60016	0.88094
1195.956	0.94269	0.60779	0.88925
1196.18	0.92912	0.58735	0.87705
1196.405	0.92761	0.58918	0.87757
1196.63	0.94797	0.61053	0.89573
1196.854	0.93993	0.59558	0.88717
1197.079	0.94671	0.60352	0.89522
1197.303	0.96004	0.61877	0.90767
1197.528	0.95677	0.61328	0.90248
1197.752	0.94747	0.60138	0.89573
1197.977	0.94546	0.59406	0.89132
1198.201	0.93842	0.58247	0.88198
1198.426	0.94646	0.59558	0.89236
1198.65	0.94294	0.58979	0.89055
1198.875	0.96054	0.60748	0.90715
1199.099	0.97889	0.62396	0.92376
1199.323	0.96808	0.61237	0.91182
1199.548	0.9809	0.62518	0.9235
1199.772	0.99196	0.63464	0.93621
1199.996	1.00604	0.65203	0.95438
1200.22	1.00981	0.6563	0.95541
1200.444	0.99975	0.63921	0.94348
1200.669	0.9985	0.6386	0.94504
1200.893	1.00126	0.63677	0.94504
1201.117	1.00202	0.64043	0.94426
1201.341	1.00126	0.63586	0.94218
1201.565	0.9902	0.62487	0.93544
1201.789	1.00679	0.64623	0.95516
1202.013	1.0078	0.64257	0.9523
1202.237	1.02036	0.65294	0.96216
1202.461	1.03268	0.66423	0.97747
1202.685	1.0367	0.66515	0.98058
1202.909	1.02439	0.65142	0.96476
1203.133	1.03243	0.65813	0.97124
1203.356	1.02941	0.6566	0.97306
1203.58	1.0367	0.66149	0.98162
1203.804	1.04148	0.66454	0.98318
1204.028	1.03871	0.65508	0.97539
1204.251	1.04952	0.67277	0.99252
1204.475	1.06536	0.69078	1.01042
1204.699	1.04575	0.67033	0.992
1204.922	1.03846	0.65691	0.98058
1205.146	1.0553	0.67461	0.99797
1205.37	1.07692	0.6981	1.02288
1205.593	1.07818	0.69901	1.0208
1205.817	1.09075	0.71183	1.033
1206.04	1.09276	0.71213	1.03092
1206.264	1.07743	0.68528	1.00939
1206.487	1.07391	0.68467	1.0125
1206.711	1.07743	0.68284	1.01484
1206.934	1.07918	0.68742	1.01795
1207.157	1.08597	0.69352	1.02547
1207.381	1.08748	0.69749	1.02703
1207.604	1.09879	0.70542	1.03871
1207.827	1.10332	0.70969	1.04182
1208.051	1.11538	0.7219	1.05739
1208.274	1.09175	0.69322	1.0304
1208.497	1.09477	0.69261	1.03222
1208.72	1.08949	0.68864	1.02885
1208.943	1.10558	0.7045	1.0439
1209.167	1.10608	0.70481	1.04416
1209.39	1.11287	0.70878	1.04961
1209.613	1.11915	0.71915	1.05505
1209.836	1.1189	0.71732	1.05557
1210.059	1.1287	0.72952	1.06881
1210.282	1.11639	0.71305	1.05739
1210.505	1.12267	0.72159	1.06517
1210.728	1.1179	0.71823	1.06362
1210.951	1.12996	0.72464	1.06933
1211.174	1.1365	0.7344	1.07659
1211.396	1.13976	0.73654	1.08126
1211.619	1.14831	0.74508	1.09164
1211.842	1.15258	0.74691	1.09268
1212.065	1.14454	0.73715	1.08593
1212.287	1.14203	0.73623	1.081
1212.51	1.13323	0.72312	1.07348
1212.733	1.14379	0.73105	1.081
1212.956	1.17018	0.7643	1.10877
1213.178	1.14529	0.73105	1.0823
1213.401	1.14127	0.73074	1.08074
1213.623	1.14479	0.72952	1.08489
1213.846	1.14479	0.73654	1.08957
1214.068	1.15032	0.73288	1.08931
1214.291	1.14379	0.72952	1.07737
1214.513	1.15962	0.74234	1.09787
1214.736	1.14504	0.72708	1.08515
1214.958	1.15862	0.74447	1.09891
1215.181	1.14756	0.72525	1.08853
1215.403	1.14052	0.71732	1.08152
1215.625	1.16741	0.74783	1.10617
1215.848	1.15233	0.73379	1.09138
1216.07	1.16591	0.74661	1.10384
1216.292	1.16088	0.74081	1.10202
1216.514	1.15082	0.7283	1.09398
1216.737	1.16566	0.74386	1.10747
1216.959	1.17043	0.74905	1.1137
1217.181	1.16993	0.74874	1.10954
1217.403	1.17068	0.7521	1.11473
1217.625	1.17822	0.75912	1.11863
1217.847	1.1835	0.76644	1.12304
1218.069	1.19104	0.77193	1.1329
1218.291	1.16917	0.74905	1.11006
1218.513	1.16741	0.74142	1.10721
1218.735	1.16741	0.74356	1.10877
1218.957	1.18778	0.76278	1.12952
1219.179	1.18501	0.76583	1.13004
1219.401	1.17722	0.74844	1.11707
1219.622	1.19079	0.76339	1.13471
1219.844	1.19783	0.77071	1.13653
1220.066	1.18501	0.75942	1.12875
1220.288	1.18451	0.75393	1.12356
1220.509	1.19607	0.76858	1.13679
1220.731	1.20386	0.77864	1.14406
1220.953	1.19808	0.77163	1.13887
1221.174	1.19406	0.76308	1.13394
1221.396	1.19733	0.7701	1.1425
1221.618	1.18953	0.7579	1.13212
1221.839	1.20688	0.77956	1.1508
1222.061	1.20839	0.78047	1.14976
1222.282	1.19431	0.76461	1.13653
1222.504	1.18174	0.74691	1.11992
1222.725	1.18099	0.74691	1.11889
1222.946	1.19934	0.76461	1.13938
1223.168	1.2016	0.77346	1.14276
1223.389	1.19959	0.7643	1.13887
1223.61	1.20085	0.76735	1.14354
1223.832	1.19356	0.75698	1.13835
1224.053	1.19808	0.76339	1.14016
1224.274	1.20964	0.77346	1.14899
1224.495	1.20939	0.77254	1.15184
1224.717	1.19356	0.75363	1.13342
1224.938	1.19682	0.7582	1.13549
1225.159	1.20487	0.76583	1.14561
1225.38	1.21216	0.77407	1.15443
1225.601	1.20009	0.76186	1.14146
1225.822	1.2016	0.76735	1.14691
1226.043	1.229	0.7942	1.1713
1226.264	1.22096	0.79237	1.16248
1226.485	1.20336	0.76186	1.1425
1226.706	1.20185	0.76888	1.14717
1226.927	1.20688	0.76369	1.14639
1227.148	1.20336	0.76339	1.14795
1227.369	1.21593	0.78139	1.15807
1227.589	1.21392	0.77681	1.15988
1227.81	1.21191	0.77193	1.1521
1228.031	1.20034	0.75973	1.14328
1228.252	1.18803	0.74447	1.12667
1228.472	1.19004	0.74935	1.13004
1228.693	1.19431	0.75363	1.13523
1228.914	1.20336	0.7643	1.14457
1229.134	1.20562	0.76369	1.14847
1229.355	1.22523	0.78993	1.17182
1229.575	1.22096	0.78108	1.16378
1229.796	1.21442	0.77468	1.15755
1230.016	1.21367	0.77071	1.1534
1230.237	1.1928	0.75088	1.13938
1230.457	1.20939	0.76461	1.15392
1230.678	1.21216	0.77468	1.15599
1230.898	1.2109	0.76888	1.15002
1231.118	1.20537	0.76339	1.14691
1231.339	1.19984	0.75424	1.14016
1231.559	1.19909	0.75454	1.1412
1231.779	1.20763	0.76461	1.14925
1231.999	1.22372	0.78383	1.16689
1232.22	1.20839	0.76644	1.14976
1232.44	1.20638	0.76491	1.15028
1232.66	1.20336	0.7579	1.14509
1232.88	1.20361	0.75942	1.14613
1233.1	1.20587	0.76491	1.14899
1233.32	1.21191	0.77498	1.15885
1233.54	1.21417	0.77346	1.15755
1233.76	1.21191	0.77407	1.15651
1233.98	1.21744	0.77102	1.15859
1234.2	1.1928	0.74813	1.13549
1234.42	1.20738	0.75973	1.14691
1234.64	1.20386	0.7582	1.14717
1234.86	1.21216	0.76827	1.15392
1235.08	1.21216	0.76735	1.15314
1235.299	1.18853	0.73654	1.13004
1235.519	1.20638	0.76156	1.14976
1235.739	1.20889	0.7643	1.1534
1235.959	1.20814	0.76461	1.15625
1236.178	1.20638	0.76186	1.15236
1236.398	1.20663	0.76278	1.15288
1236.618	1.22272	0.78169	1.16741
1236.837	1.19607	0.75241	1.14146
1237.057	1.19632	0.74844	1.13783
1237.276	1.19255	0.74905	1.13887
1237.496	1.18853	0.73868	1.13497
1237.715	1.18928	0.7399	1.13757
1237.935	1.18778	0.73318	1.13004
1238.154	1.19356	0.74966	1.13938
1238.373	1.19959	0.75393	1.14406
1238.593	1.22347	0.78291	1.16767
1238.812	1.19607	0.74813	1.14068
1239.031	1.19079	0.74417	1.13523
1239.251	1.17672	0.72739	1.12278
1239.47	1.16666	0.71457	1.11214
1239.689	1.18124	0.73105	1.12641
1239.908	1.20437	0.75973	1.15184
1240.127	1.19934	0.75363	1.14483
1240.347	1.18803	0.74539	1.13913
1240.566	1.17998	0.73227	1.12693
1240.785	1.17445	0.72922	1.12278
1241.004	1.18551	0.74051	1.12901
1241.223	1.17244	0.72281	1.11525
1241.442	1.17822	0.72769	1.12096
1241.661	1.19758	0.75607	1.1425
1241.88	1.18953	0.74447	1.13809
1242.099	1.18426	0.74173	1.13212
1242.317	1.18375	0.7344	1.13108
1242.536	1.19456	0.74935	1.14587
1242.755	1.18778	0.74142	1.13394
1242.974	1.17571	0.72983	1.12459
1243.193	1.18149	0.73715	1.12849
1243.411	1.1928	0.74966	1.13964
1243.63	1.18752	0.74203	1.1329
1243.849	1.17697	0.7341	1.12537
1244.067	1.184	0.74234	1.13342
1244.286	1.16691	0.72098	1.11473
1244.504	1.16741	0.72037	1.11473
1244.723	1.18174	0.74234	1.13523
1244.941	1.16767	0.7219	1.11785
1245.16	1.17194	0.73013	1.1233
1245.378	1.17596	0.73227	1.12511
1245.597	1.17093	0.7283	1.11915
1245.815	1.17747	0.73288	1.1233
1246.033	1.17521	0.73532	1.12252
1246.252	1.16666	0.71915	1.11499
1246.47	1.17697	0.7399	1.12667
1246.688	1.18375	0.74081	1.13394
1246.907	1.17144	0.72861	1.12252
1247.125	1.17119	0.72952	1.1233
1247.343	1.16264	0.71793	1.11266
1247.561	1.17822	0.73837	1.12589
1247.779	1.17345	0.72983	1.1207
1247.997	1.17294	0.73288	1.1233
1248.215	1.1639	0.72006	1.10954
1248.433	1.15887	0.71518	1.10617
1248.651	1.13273	0.68437	1.08308
1248.869	1.14203	0.69444	1.08905
1249.087	1.16239	0.71793	1.10954
1249.305	1.1639	0.72098	1.11214
1249.523	1.14731	0.70328	1.09631
1249.741	1.14856	0.70542	1.09683
1249.959	1.15309	0.71091	1.10202
1250.176	1.14328	0.69901	1.09268
1250.394	1.15007	0.70634	1.1002
1250.612	1.14504	0.70206	1.0932
1250.83	1.13599	0.69291	1.08827
1251.047	1.13449	0.68986	1.08515
1251.265	1.14605	0.70756	1.09683
1251.483	1.14303	0.70634	1.09424
1251.7	1.14102	0.70084	1.08879
1251.918	1.1463	0.70573	1.09605
1252.135	1.14353	0.70389	1.09735
1252.353	1.14303	0.70237	1.09475
1252.57	1.13901	0.70206	1.09398
1252.788	1.12091	0.68132	1.07192
1253.005	1.12795	0.68681	1.07633
1253.222	1.12418	0.68162	1.07477
1253.44	1.12594	0.68711	1.07529
1253.657	1.13373	0.69901	1.08386
1253.874	1.12091	0.68071	1.07166
1254.091	1.12996	0.69322	1.081
1254.309	1.12493	0.68956	1.07763
1254.526	1.1277	0.69505	1.07919
1254.743	1.12845	0.69322	1.07919
1254.96	1.11086	0.6743	1.06154
1255.177	1.10533	0.6682	1.05687
1255.394	1.10558	0.67033	1.05791
1255.611	1.12343	0.69078	1.07945
1255.828	1.12468	0.69169	1.07841
1256.045	1.11387	0.68315	1.06829
1256.262	1.10608	0.6743	1.05765
1256.479	1.10231	0.66972	1.05428
1256.696	1.10332	0.67216	1.05557
1256.913	1.11438	0.68559	1.06647
1257.13	1.10684	0.6801	1.0618
1257.346	1.10005	0.67003	1.05531
1257.563	1.09678	0.66698	1.05038
1257.78	1.09678	0.66301	1.04805
1257.997	1.09779	0.6682	1.0509
1258.213	1.10457	0.67522	1.05739
1258.43	1.09829	0.67094	1.05298
1258.647	1.08924	0.65569	1.04286
1258.863	1.09326	0.66149	1.04623
1259.08	1.08798	0.65447	1.04078
1259.296	1.08748	0.66088	1.04545
1259.513	1.08899	0.66149	1.04493
1259.729	1.07491	0.64745	1.033
1259.946	1.07491	0.64776	1.03663
1260.162	1.07592	0.64867	1.03222
1260.378	1.07944	0.65477	1.03559
1260.595	1.07064	0.64562	1.02573
1260.811	1.08622	0.66332	1.04182
1261.027	1.08069	0.65935	1.03845
1261.243	1.07416	0.65142	1.0317
1261.46	1.06461	0.64501	1.02262
1261.676	1.06888	0.64562	1.02262
1261.892	1.07265	0.65721	1.03196
1262.108	1.0719	0.65599	1.02963
1262.324	1.04952	0.63464	1.00939
1262.54	1.05832	0.64684	1.02236
1262.756	1.04073	0.62396	0.99953
1262.972	1.05355	0.64135	1.0112
1263.188	1.02866	0.61206	0.98655
1263.404	1.02967	0.61359	0.992
1263.62	1.04324	0.63067	1.00446
1263.836	1.03394	0.6206	0.99486
1264.052	1.02589	0.61511	0.98811
1264.268	1.03394	0.62732	0.9946
1264.483	1.02489	0.61511	0.98707
1264.699	1.02263	0.61084	0.98318
1264.915	1.01886	0.61206	0.97877
1265.13	1.02238	0.61725	0.98292
1265.346	1.01886	0.61847	0.98058
1265.562	1.01232	0.61237	0.97695
1265.777	1.01559	0.61267	0.97565
1265.993	1.00327	0.60138	0.96424
1266.208	0.99271	0.59253	0.9523
1266.424	1.00428	0.60779	0.96398
1266.639	0.98945	0.59314	0.95282
1266.855	0.99045	0.59711	0.95593
1267.07	0.99573	0.6023	0.95775
1267.286	1.00755	0.61816	0.97072
1267.501	0.99246	0.60474	0.95749
1267.716	0.98643	0.60199	0.95645
1267.932	0.97059	0.58155	0.9344
1268.147	0.97914	0.59101	0.94062
1268.362	0.99322	0.61389	0.96164
1268.577	0.98542	0.60382	0.95282
1268.792	0.96984	0.58796	0.93388
1269.007	0.95953	0.58002	0.92532
1269.223	0.9633	0.58094	0.92791
1269.438	0.97411	0.59131	0.94062
1269.653	0.94722	0.56385	0.9113
1269.868	0.96356	0.5843	0.92895
1270.083	0.95853	0.58277	0.92454
1270.298	0.94596	0.57179	0.91649
1270.512	0.94646	0.57209	0.91442
1270.727	0.953	0.57758	0.92013
1270.942	0.9349	0.56111	0.90222
1271.157	0.93641	0.57057	0.90585
1271.372	0.93314	0.56569	0.90118
1271.587	0.9349	0.56569	0.90067
1271.801	0.93063	0.56416	0.89911
1272.016	0.9266	0.56538	0.89911
1272.231	0.92535	0.56416	0.89729
1272.445	0.92384	0.55958	0.8921
1272.66	0.92409	0.5608	0.89132
1272.874	0.93163	0.57087	0.90041
1273.089	0.91454	0.55684	0.88665
1273.303	0.90197	0.54616	0.8742
1273.518	0.90951	0.55501	0.87835
1273.732	0.92007	0.5666	0.88743
1273.947	0.90147	0.54646	0.86901
1274.161	0.90323	0.5547	0.87342
1274.375	0.90474	0.55257	0.87316
1274.59	0.90122	0.55104	0.8716
1274.804	0.88789	0.5367	0.85837
1275.018	0.88262	0.53365	0.85188
1275.232	0.88287	0.53151	0.84747
1275.447	0.86552	0.51351	0.8332
1275.661	0.87784	0.53304	0.84617
1275.875	0.90373	0.57026	0.87472
1276.089	0.88488	0.5425	0.85552
1276.303	0.88588	0.54829	0.85629
1276.517	0.86954	0.53121	0.84202
1276.731	0.86075	0.52419	0.83683
1276.945	0.86175	0.52511	0.83502
1277.159	0.86276	0.52755	0.83346
1277.373	0.85396	0.51687	0.82723
1277.587	0.83636	0.50222	0.81192
1277.801	0.8346	0.49856	0.80673
1278.014	0.84164	0.51138	0.81582
1278.228	0.84818	0.51962	0.82542
1278.442	0.84969	0.52419	0.82697
1278.656	0.82857	0.49917	0.80232
1278.869	0.81625	0.48972	0.78883
1279.083	0.82103	0.49429	0.7948
1279.297	0.82807	0.5065	0.8018
1279.51	0.81676	0.49277	0.79039
1279.505	0.84776	0.50076	0.81166
1279.727	0.83745	0.49192	0.8044
1279.95	0.8377	0.4971	0.80855
1280.173	0.82815	0.48094	0.79506
1280.395	0.83217	0.49039	0.79869
1280.618	0.82941	0.48673	0.79662
1280.841	0.83293	0.49436	0.79895
1281.063	0.81935	0.47301	0.78416
1281.286	0.82639	0.49009	0.79506
1281.509	0.80728	0.46295	0.77041
1281.731	0.82086	0.48185	0.78494
1281.954	0.82639	0.49039	0.79246
1282.176	0.81684	0.48643	0.78442
1282.399	0.80854	0.46844	0.77248
1282.621	0.80879	0.47698	0.77741
1282.843	0.80703	0.47027	0.76963
1283.066	0.82237	0.49253	0.78753
1283.288	0.82136	0.49192	0.79065
1283.511	0.81457	0.48978	0.78468
1283.733	0.81558	0.48734	0.78286
1283.955	0.81382	0.48978	0.78494
1284.177	0.80376	0.47667	0.76937
1284.4	0.79698	0.47423	0.76055
1284.622	0.7917	0.46966	0.76107
1284.844	0.79346	0.47698	0.76159
1285.066	0.8015	0.47911	0.76859
1285.288	0.80452	0.49039	0.773
1285.51	0.79974	0.48064	0.76833
1285.732	0.78818	0.46905	0.75717
1285.955	0.79924	0.48612	0.76963
1286.177	0.77837	0.46173	0.74783
1286.399	0.78541	0.46844	0.7538
1286.62	0.79823	0.48246	0.76548
1286.842	0.78893	0.4782	0.75873
1287.064	0.7829	0.47179	0.74965
1287.286	0.76757	0.45136	0.7359
1287.508	0.76807	0.45807	0.73953
1287.73	0.76958	0.45655	0.73875
1287.952	0.7731	0.46417	0.74212
1288.174	0.77108	0.46447	0.74446
1288.395	0.76229	0.45472	0.72915
1288.617	0.75022	0.43917	0.71877
1288.839	0.75852	0.45228	0.72941
1289.06	0.76379	0.45685	0.73304
1289.282	0.75726	0.4535	0.7263
1289.504	0.74972	0.4477	0.72007
1289.725	0.75299	0.4538	0.72448
1289.947	0.73815	0.4349	0.7058
1290.168	0.7369	0.44404	0.70735
1290.39	0.75022	0.45319	0.72189
1290.611	0.75474	0.46386	0.72448
1290.833	0.72533	0.42727	0.69749
1291.054	0.7193	0.42483	0.68789
1291.276	0.71477	0.42026	0.6866
1291.497	0.7012	0.41508	0.67518
1291.718	0.71075	0.41874	0.68244
1291.94	0.73036	0.4477	0.70268
1292.161	0.73388	0.44709	0.70294
1292.382	0.72081	0.43856	0.69646
1292.604	0.69316	0.40806	0.66532
1292.825	0.7007	0.41142	0.67077
1293.046	0.69064	0.40654	0.66402
1293.267	0.70648	0.43429	0.67726
1293.488	0.71	0.42941	0.68011
1293.71	0.69366	0.42148	0.66558
1293.931	0.68913	0.41142	0.66221
1294.152	0.69416	0.42057	0.66714
1294.373	0.68159	0.40532	0.6552
1294.594	0.67455	0.398	0.6469
1294.815	0.66953	0.39251	0.64326
1295.036	0.68335	0.40989	0.65494
1295.257	0.68235	0.41325	0.65572
1295.478	0.6655	0.40288	0.64352
1295.698	0.66249	0.39221	0.63496
1295.919	0.65721	0.39373	0.63574
1296.14	0.66299	0.39983	0.63522
1296.361	0.66525	0.40532	0.64119
1296.582	0.66475	0.40379	0.63807
1296.802	0.66073	0.39709	0.6334
1297.023	0.6474	0.3855	0.62354
1297.244	0.64363	0.38794	0.6168
1297.464	0.64238	0.38733	0.61732
1297.685	0.64464	0.38916	0.61602
1297.906	0.64388	0.39099	0.61991
1298.126	0.64464	0.3919	0.61861
1298.347	0.63634	0.38397	0.61264
1298.567	0.63207	0.38733	0.61109
1298.788	0.63132	0.37818	0.61005
1299.008	0.62553	0.37818	0.60253
1299.229	0.62956	0.38154	0.60538
1299.449	0.62327	0.37635	0.60123
1299.67	0.61146	0.3608	0.58877
1299.89	0.619	0.3794	0.59552
1300.11	0.60316	0.35562	0.57736
1300.331	0.62025	0.38093	0.59189
1300.551	0.60417	0.35745	0.57891
1300.771	0.60442	0.36293	0.57917
1300.991	0.60844	0.36751	0.58618
1301.211	0.61372	0.37239	0.58799
1301.432	0.61397	0.37635	0.59344
1301.652	0.58632	0.34677	0.55867
1301.872	0.58858	0.35165	0.5662
1302.092	0.59788	0.35958	0.57243
1302.312	0.60919	0.38001	0.58929
1302.532	0.60417	0.37818	0.58306
1302.752	0.59914	0.3669	0.57398
1302.972	0.59838	0.3733	0.57554
1303.192	0.57274	0.33885	0.55193
1303.412	0.58707	0.36172	0.56438
1303.632	0.60341	0.38093	0.58151
1303.852	0.58129	0.35684	0.5579
1304.072	0.56369	0.33244	0.53636
1304.291	0.56596	0.34311	0.53895
1304.511	0.56143	0.33336	0.53895
1304.731	0.56621	0.3422	0.54207
1304.951	0.57978	0.35958	0.55271
1305.17	0.55112	0.3297	0.52935
1305.39	0.55439	0.33336	0.53376
1305.61	0.57978	0.37056	0.55919
1305.829	0.56596	0.34647	0.54362
1306.049	0.56797	0.35623	0.54803
1306.268	0.55112	0.3358	0.53091
1306.488	0.54534	0.33153	0.52287
1306.708	0.55867	0.34616	0.53766
1306.927	0.54057	0.33488	0.52157
1307.146	0.54534	0.33824	0.52702
1307.366	0.55163	0.34799	0.53376
1307.585	0.54333	0.33824	0.52546
1307.805	0.5285	0.32512	0.51067
1308.024	0.52146	0.31293	0.50263
1308.243	0.50688	0.30134	0.48732
1308.463	0.51593	0.30591	0.49406
1308.682	0.50562	0.29982	0.4855
1308.901	0.51643	0.31384	0.4964
1309.12	0.52825	0.32939	0.50756
1309.339	0.51191	0.30652	0.49251
1309.559	0.51794	0.32329	0.50003
1309.778	0.52322	0.32939	0.50263
1309.997	0.53378	0.34251	0.51664
1310.216	0.53152	0.33885	0.5156
1310.435	0.51518	0.32512	0.49873
1310.654	0.51115	0.31628	0.49121
1310.873	0.50412	0.31293	0.48784
1311.092	0.50135	0.3111	0.48654
1311.311	0.49657	0.30317	0.47849
1311.53	0.48325	0.28609	0.46163
1311.749	0.49532	0.30866	0.47824
1311.967	0.49129	0.30165	0.47097
1312.186	0.49657	0.30683	0.47849
1312.405	0.50261	0.31415	0.4842
1312.624	0.49607	0.32025	0.48135
1312.843	0.48099	0.29463	0.46448
1313.061	0.4835	0.305	0.46967
1313.28	0.47797	0.29555	0.46111
1313.499	0.48074	0.29555	0.4637
1313.717	0.47646	0.29311	0.45955
1313.936	0.4654	0.28945	0.45255
1314.154	0.47445	0.29768	0.45851
1314.373	0.48702	0.31323	0.47253
1314.591	0.46515	0.28609	0.44632
1314.81	0.45384	0.27756	0.43646
1315.028	0.46113	0.28579	0.4458
1315.247	0.48099	0.31232	0.46812
1315.465	0.47596	0.30591	0.45903
1315.683	0.48551	0.31445	0.47071
1315.902	0.47847	0.31049	0.465
1316.12	0.4566	0.2864	0.44398
1316.338	0.45007	0.27939	0.43335
1316.557	0.44906	0.27481	0.43386
1316.775	0.44806	0.27481	0.43075
1316.993	0.45208	0.2864	0.43828
1317.211	0.44856	0.27969	0.43049
1317.429	0.4551	0.2928	0.4445
1317.647	0.45158	0.29158	0.43646
1317.865	0.46264	0.30195	0.44736
1318.084	0.43121	0.26353	0.41518
1318.302	0.43096	0.26902	0.41752
1318.52	0.42191	0.25682	0.4074
1318.738	0.43121	0.26719	0.42115
1318.955	0.42619	0.26292	0.41259
1319.173	0.42996	0.27481	0.4183
1319.391	0.43247	0.27573	0.41648
1319.609	0.4282	0.27176	0.41207
1319.827	0.43599	0.27786	0.42167
1320.045	0.41864	0.26444	0.40999
1320.262	0.42066	0.26475	0.40714
1320.48	0.41689	0.26414	0.40325
1320.698	0.4199	0.26505	0.4061
1320.916	0.42644	0.27359	0.41596
1321.133	0.42242	0.27054	0.40766
1321.351	0.42895	0.28274	0.41856
1321.568	0.42568	0.27847	0.41414
1321.786	0.41789	0.26627	0.40714
1322.004	0.40985	0.25926	0.39261
1322.221	0.39979	0.25133	0.38638
1322.439	0.4018	0.25438	0.38846
1322.656	0.42719	0.28335	0.41259
1322.873	0.39627	0.24859	0.38275
1323.091	0.39476	0.25103	0.3773
1323.308	0.38873	0.24401	0.37652
1323.526	0.39225	0.24584	0.37392
1323.743	0.38923	0.24432	0.37159
1323.96	0.38094	0.23426	0.36458
1324.177	0.39049	0.24981	0.376
1324.395	0.37968	0.23395	0.36329
1324.612	0.38622	0.24371	0.36874
1324.829	0.37239	0.22694	0.3581
1325.046	0.35856	0.21383	0.34616
1325.263	0.3827	0.24493	0.36874
1325.48	0.36535	0.22237	0.35239
1325.697	0.3734	0.24005	0.36303
1325.914	0.3646	0.22816	0.35317
1326.131	0.35756	0.22115	0.34331
1326.348	0.36359	0.23029	0.3485
1326.565	0.36988	0.23121	0.35602
1326.782	0.36208	0.22755	0.35265
1326.999	0.36711	0.23365	0.35265
1327.216	0.36611	0.23487	0.35213
1327.433	0.37214	0.24219	0.35628
1327.649	0.37415	0.24584	0.35939
1327.866	0.35077	0.22389	0.33941
1328.083	0.34222	0.21108	0.32774
1328.3	0.3387	0.20681	0.32904
1328.516	0.35706	0.22633	0.34538
1328.733	0.35731	0.2306	0.34175
1328.949	0.33946	0.21047	0.32774
1329.166	0.35605	0.22785	0.34876
1329.383	0.35253	0.23029	0.34253
1329.599	0.34348	0.22115	0.33267
1329.816	0.33745	0.21413	0.32411
1330.032	0.34801	0.22572	0.33941
1330.248	0.34951	0.23121	0.34097
1330.465	0.34172	0.22694	0.33267
1330.681	0.33317	0.21291	0.32385
1330.898	0.34348	0.21779	0.33163
1331.114	0.32563	0.20377	0.31424
1331.33	0.34574	0.22846	0.33163
1331.546	0.34122	0.22541	0.33215
1331.763	0.32915	0.20742	0.31295
1331.979	0.30879	0.18455	0.29401
1332.195	0.30804	0.18882	0.29894
1332.411	0.32262	0.2059	0.31061
1332.627	0.32186	0.20803	0.31476
1332.843	0.31558	0.20011	0.30854
1333.059	0.32211	0.20651	0.30646
1333.275	0.30929	0.19645	0.29868
1333.491	0.31734	0.19675	0.30672
1333.707	0.31935	0.20529	0.30776
1333.923	0.32111	0.21017	0.31061
1334.139	0.30024	0.18821	0.28985
1334.355	0.30326	0.19035	0.29089
1334.571	0.30678	0.19614	0.2953
1334.787	0.31608	0.2123	0.30776
1335.003	0.29974	0.19248	0.29089
1335.218	0.30427	0.19126	0.29323
1335.434	0.32387	0.2184	0.31736
1335.65	0.3201	0.21566	0.3075
1335.865	0.29597	0.19065	0.28466
1336.081	0.2932	0.1876	0.28804
1336.297	0.2922	0.1873	0.28415
1336.512	0.29496	0.18852	0.28518
1336.728	0.30175	0.20163	0.29401
1336.943	0.3015	0.19797	0.29063
1337.159	0.29371	0.19157	0.2844
1337.374	0.28415	0.18334	0.27922
1337.59	0.26706	0.1626	0.25768
1337.805	0.27586	0.17053	0.26365
1338.021	0.27334	0.169	0.26546
1338.236	0.28441	0.18273	0.27792
1338.451	0.27913	0.17937	0.27117
1338.666	0.29748	0.20834	0.29271
1338.882	0.28868	0.19492	0.28129
1339.097	0.28642	0.18974	0.27766
1339.312	0.28214	0.18486	0.27351
1339.527	0.26781	0.16382	0.25171
1339.742	0.2751	0.17815	0.26624
1339.958	0.28214	0.18821	0.27766
1340.173	0.27485	0.18059	0.26961
1340.388	0.26907	0.18303	0.26391
1340.603	0.25927	0.16626	0.25249
1340.818	0.2648	0.1687	0.25586
1341.033	0.26807	0.1751	0.25975
1341.248	0.28466	0.20163	0.27922
1341.462	0.26706	0.1748	0.2582
1341.677	0.26455	0.17632	0.25716
1341.892	0.25575	0.16595	0.25041
1342.107	0.26027	0.17266	0.2556
1342.322	0.26027	0.17083	0.25508
1342.536	0.27008	0.18273	0.26287
1342.751	0.26706	0.18212	0.26001
1342.966	0.26304	0.18364	0.26027
1343.18	0.26178	0.17846	0.25794
1343.395	0.24318	0.15376	0.23848
1343.61	0.25323	0.17205	0.24963
1343.824	0.25349	0.17083	0.24626
1344.039	0.25851	0.17388	0.25093
1344.253	0.26078	0.18059	0.25612
1344.468	0.23237	0.14552	0.22498
1344.682	0.25525	0.17022	0.24652
1344.897	0.25424	0.16961	0.24626
1345.111	0.25223	0.17266	0.24756
1345.325	0.24695	0.1687	0.24107
1345.54	0.24971	0.16992	0.246
1345.754	0.26304	0.18455	0.26079
1345.968	0.24217	0.15772	0.23251
1346.182	0.23564	0.15315	0.22758
1346.397	0.23614	0.1565	0.23303
1346.611	0.22835	0.14491	0.22057
1346.825	0.23111	0.14918	0.22472
1347.039	0.22458	0.14217	0.21824
1347.253	0.23564	0.15467	0.22576
1347.467	0.23564	0.15833	0.22991
1347.681	0.26279	0.19187	0.25846
1347.895	0.23036	0.15589	0.22602
1348.109	0.22885	0.15589	0.22161
1348.323	0.2115	0.13272	0.2063
1348.537	0.20673	0.12479	0.20215
1348.751	0.21578	0.1376	0.21149
1348.965	0.24016	0.17205	0.23433
1349.178	0.23237	0.16077	0.22628
1349.392	0.22835	0.15589	0.22213
1349.606	0.21352	0.14126	0.2063
1349.82	0.21402	0.14034	0.20786
1350.033	0.22081	0.14888	0.21642
1350.247	0.20522	0.13028	0.20033
1350.461	0.20949	0.13577	0.20475
1350.674	0.23287	0.16534	0.23199
1350.888	0.21779	0.15345	0.21512
1351.101	0.2203	0.1504	0.21279
1351.315	0.21301	0.14339	0.20864
1351.528	0.22407	0.16047	0.22005
1351.742	0.21452	0.1501	0.21201
1351.955	0.20949	0.14461	0.20552
1352.169	0.2115	0.14461	0.20734
1352.382	0.21955	0.15772	0.21564
1352.595	0.21276	0.14918	0.20734
1352.809	0.21125	0.14644	0.20449
1353.022	0.21402	0.14979	0.20916
1353.235	0.19718	0.12784	0.19073
1353.448	0.19441	0.12875	0.18866
1353.661	0.21703	0.15223	0.21175
1353.874	0.19592	0.13058	0.19151
1354.088	0.20019	0.14034	0.19437
1354.301	0.20522	0.13851	0.19722
1354.514	0.20271	0.1379	0.1967
1354.727	0.20421	0.14309	0.19878
1354.94	0.20723	0.14979	0.198
1355.153	0.1934	0.13119	0.18684
1355.366	0.20472	0.14888	0.20604
1355.578	0.20974	0.15315	0.20864
1355.791	0.20572	0.14796	0.19722
1356.004	0.2022	0.1437	0.198
1356.217	0.19315	0.13058	0.18892
1356.43	0.20421	0.14705	0.20137
1356.642	0.20447	0.14979	0.19878
1356.855	0.19969	0.14918	0.19592
1357.068	0.19215	0.13455	0.1897
1357.28	0.18637	0.12601	0.18139
1357.493	0.165	0.10253	0.15778
1357.706	0.16952	0.11107	0.1666
1357.918	0.19215	0.1379	0.1897
1358.131	0.19391	0.13638	0.19021
1358.343	0.18159	0.12692	0.18061
1358.556	0.18084	0.12509	0.1775
1358.768	0.18586	0.13302	0.18113
1358.98	0.17304	0.1129	0.16764
1359.193	0.18109	0.12875	0.17828
1359.405	0.17531	0.12144	0.17101
1359.617	0.17355	0.11686	0.1679
1359.83	0.16977	0.10954	0.1653
1360.042	0.18159	0.1315	0.17958
1360.254	0.17882	0.12784	0.1762
1360.466	0.17706	0.13211	0.17439
1360.678	0.1831	0.13058	0.18009
1360.891	0.17732	0.13028	0.17491
1361.103	0.1743	0.12692	0.17127
1361.315	0.17706	0.12692	0.17594
1361.527	0.15771	0.10314	0.15648
1361.739	0.16424	0.1132	0.16167
1361.951	0.15947	0.10802	0.15596
1362.163	0.16726	0.12296	0.16427
1362.374	0.17204	0.12449	0.17153
1362.586	0.1567	0.10924	0.15596
1362.798	0.16751	0.12235	0.16634
1363.01	0.16902	0.12509	0.16712
1363.222	0.17078	0.12266	0.16946
1363.433	0.16802	0.12235	0.16634
1363.645	0.15117	0.10314	0.14818
1363.857	0.15369	0.10527	0.1487
1364.068	0.15067	0.10131	0.14818
1364.28	0.16475	0.12266	0.16297
1364.492	0.165	0.12388	0.16245
1364.703	0.16349	0.11839	0.15752
1364.915	0.15419	0.1068	0.14896
1365.126	0.14941	0.10985	0.14636
1365.338	0.14992	0.10588	0.14662
1365.549	0.16927	0.12357	0.16323
1365.76	0.15947	0.11503	0.15596
1365.972	0.14941	0.1068	0.15051
1366.183	0.14514	0.10131	0.14221
1366.394	0.14841	0.10284	0.14351
1366.606	0.14765	0.10588	0.14688
1366.817	0.15545	0.11961	0.15441
1367.028	0.14941	0.11198	0.14662
1367.239	0.14338	0.1004	0.14221
1367.45	0.14438	0.10284	0.14455
1367.662	0.14212	0.1007	0.13806
1367.873	0.14288	0.10284	0.13988
1368.084	0.14715	0.11107	0.14792
1368.295	0.13207	0.09125	0.13365
1368.506	0.13835	0.0943	0.13313
1368.717	0.13358	0.0943	0.13287
1368.928	0.14162	0.10649	0.13988
1369.138	0.13131	0.0943	0.13027
1369.349	0.1474	0.11168	0.14481
1369.56	0.14162	0.10497	0.1378
1369.771	0.1386	0.10101	0.13624
1369.982	0.12905	0.09064	0.12872
1370.192	0.13584	0.10284	0.13261
1370.403	0.14288	0.11015	0.13936
1370.614	0.14212	0.11015	0.14299
1370.824	0.12201	0.08515	0.12171
1371.035	0.14087	0.10741	0.13858
1371.246	0.11522	0.0821	0.11237
1371.456	0.13056	0.10101	0.1295
1371.667	0.10542	0.06716	0.10277
1371.877	0.11598	0.07722	0.11185
1372.087	0.12679	0.09216	0.12431
1372.298	0.11724	0.08667	0.11341
1372.508	0.1102	0.07905	0.10848
1372.719	0.12704	0.09399	0.12483
1372.929	0.11321	0.08241	0.11393
1373.139	0.1102	0.08088	0.10848
1373.349	0.10668	0.07905	0.10536
1373.56	0.11472	0.08942	0.11445
1373.77	0.11447	0.08363	0.11263
1373.98	0.11246	0.0821	0.11419
1374.19	0.11196	0.08393	0.11004
1374.4	0.10215	0.07661	0.10043
1374.61	0.09486	0.06533	0.09187
1374.82	0.11673	0.0885	0.11263
1375.03	0.09838	0.07051	0.09706
1375.24	0.10366	0.07417	0.10329
1375.45	0.10819	0.07814	0.10536
1375.66	0.12629	0.09918	0.12483
1375.87	0.1102	0.08454	0.11185
1376.08	0.10643	0.08606	0.10952
1376.29	0.09034	0.06624	0.09187
1376.499	0.10115	0.07692	0.10069
1376.709	0.11774	0.09643	0.11912
1376.919	0.11522	0.09155	0.11652
1377.128	0.10266	0.07722	0.09836
1377.338	0.09537	0.07539	0.09499
1377.548	0.09662	0.07478	0.09576
1377.757	0.10869	0.08515	0.10796
1377.967	0.08456	0.05618	0.0802
1378.176	0.10592	0.08302	0.10199
1378.386	0.10115	0.07814	0.10018
1378.595	0.0926	0.07509	0.09265
1378.805	0.09059	0.0699	0.08798
1379.014	0.09989	0.07539	0.09758
1379.223	0.08405	0.05862	0.08253
1379.433	0.08908	0.07173	0.09239
1379.642	0.08355	0.06594	0.08383
1379.851	0.08983	0.07295	0.08642
1380.061	0.08732	0.07234	0.08539
1380.27	0.09034	0.06929	0.08902
1380.479	0.08933	0.06868	0.08539
1380.688	0.08456	0.06655	0.08409
1380.897	0.0828	0.06746	0.08071
1381.106	0.09662	0.08454	0.09291
1381.315	0.08556	0.06746	0.08123
1381.524	0.075	0.05557	0.07708
1381.733	0.08204	0.06503	0.08097
1381.942	0.09511	0.07875	0.09006
1382.151	0.07802	0.05862	0.07267
1382.36	0.08958	0.07204	0.08435
1382.569	0.0838	0.06807	0.08253
1382.777	0.08305	0.06838	0.08383
1382.986	0.06998	0.0513	0.06956
1383.195	0.06922	0.051	0.06566
1383.404	0.06922	0.0513	0.06592
1383.612	0.05389	0.0385	0.05373
1383.821	0.07073	0.05801	0.0693
1384.03	0.1024	0.09979	0.10485
1384.238	0.08405	0.07173	0.08383
[truncated: 21 more rows]
