# Supplementary material for: Ratiometric fluorescent sensing of pyrophosphate with sp³-functionalized single-walled carbon nanotubes
Source: Nat Commun. 2024 Jan 24;15:706. doi: 10.1038/s41467-024-45052-1 (PMC10808354; doi:10.1038/s41467-024-45052-1)
Supplement: Supplementary file 4 — Source data [file 41467_2024_45052_MOESM4_ESM.zip › Fig. S12.txt]

Wavelength	Absorbance	Absorbance
nm	cm-1	cm-1
	Dz-Alkyne	[Cu] 15 �M
1180	0.00255	0.0017
1179	0.00254	0.00168
1178	0.00247	0.00159
1177	0.00248	0.00147
1176	0.00249	0.00141
1175	0.00243	0.00127
1174	0.00237	0.00119
1173	0.00236	0.00107
1172	0.00232	0.00104
1171	0.00227	9.29E-4
1170	0.00224	7.64E-4
1169	0.00221	7.68E-4
1168	0.00218	6.65E-4
1167	0.00213	6.41E-4
1166	0.00201	4.18E-4
1165	0.00205	3.92E-4
1164	0.00196	2.96E-4
1163	0.00202	2.39E-4
1162	0.00191	6.97E-6
1161	0.0019	6.42E-5
1160	0.0019	-3E-5
1159	0.0019	-1.37E-5
1158	0.00191	-2.85E-5
1157	0.00199	-1.08E-4
1156	0.00201	-9.93E-6
1155	0.00205	7.69E-5
1154	0.0021	1.06E-4
1153	0.00242	3.36E-4
1152	0.00239	5.27E-4
1151	0.0027	7.99E-4
1150	0.00288	0.00102
1149	0.00321	0.00132
1148	0.00351	0.00173
1147	0.00377	0.00212
1146	0.00417	0.00261
1145	0.00445	0.00291
1144	0.00491	0.0034
1143	0.00517	0.00383
1142	0.00553	0.00432
1141	0.00573	0.0045
1140	0.00607	0.00499
1139	0.00633	0.00543
1138	0.00656	0.00572
1137	0.00679	0.00602
1136	0.00692	0.00637
1135	0.00733	0.00682
1134	0.00739	0.00694
1133	0.00763	0.0072
1132	0.00773	0.00725
1131	0.00784	0.00741
1130	0.00794	0.00751
1129	0.00808	0.00756
1128	0.00817	0.00768
1127	0.00826	0.00783
1126	0.00825	0.00779
1125	0.00842	0.00794
1124	0.00841	0.00785
1123	0.00852	0.00796
1122	0.0085	0.00807
1121	0.00855	0.00792
1120	0.00853	0.0078
1119	0.0084	0.00777
1118	0.00848	0.00772
1117	0.00848	0.00768
1116	0.00839	0.00763
1115	0.00825	0.00737
1114	0.00828	0.00745
1113	0.00806	0.00685
1112	0.00805	0.00701
1111	0.00796	0.00692
1110	0.00779	0.00676
1109	0.00767	0.00665
1108	0.00756	0.00643
1107	0.00746	0.00633
1106	0.00725	0.00615
1105	0.00721	0.0061
1104	0.00702	0.00599
1103	0.00682	0.00579
1102	0.0067	0.00565
1101	0.00654	0.00555
1100	0.00642	0.00553
1099	0.0062	0.00536
1098	0.00614	0.0053
1097	0.00601	0.00531
1096	0.00583	0.00524
1095	0.00588	0.00511
1094	0.00567	0.005
1093	0.00559	0.00495
1092	0.00545	0.00492
1091	0.00544	0.00493
1090	0.00547	0.00503
1089	0.00526	0.00482
1088	0.00529	0.00496
1087	0.00526	0.00505
1086	0.00517	0.00499
1085	0.00515	0.00501
1084	0.00514	0.00494
1083	0.00508	0.00491
1082	0.00509	0.00506
1081	0.00512	0.00499
1080	0.00515	0.00502
1079	0.0052	0.00515
1078	0.0052	0.00523
1077	0.00525	0.00528
1076	0.00526	0.0054
1075	0.00532	0.00549
1074	0.00537	0.00551
1073	0.00542	0.00566
1072	0.00547	0.00579
1071	0.00555	0.00581
1070	0.00562	0.006
1069	0.00572	0.00613
1068	0.00578	0.00629
1067	0.00588	0.00644
1066	0.00599	0.00663
1065	0.00607	0.00672
1064	0.00616	0.00692
1063	0.0063	0.00706
1062	0.00638	0.00727
1061	0.0065	0.00743
1060	0.00664	0.00767
1059	0.00674	0.00784
1058	0.00698	0.0081
1057	0.00701	0.00832
1056	0.00721	0.00852
1055	0.00735	0.00871
1054	0.0075	0.00898
1053	0.00769	0.00919
1052	0.00782	0.00945
1051	0.00804	0.00976
1050	0.00823	0.00998
1049	0.00848	0.01031
1048	0.00869	0.01063
1047	0.00892	0.01093
1046	0.00919	0.01129
1045	0.00945	0.01163
1044	0.00978	0.01207
1043	0.01012	0.01246
1042	0.01038	0.01292
1041	0.01083	0.01333
1040	0.01118	0.01381
1039	0.01162	0.01433
1038	0.01203	0.01485
1037	0.0125	0.01537
1036	0.01305	0.01594
1035	0.01353	0.01644
1034	0.01411	0.01703
1033	0.01464	0.0175
1032	0.01526	0.01803
1031	0.01591	0.01855
1030	0.01649	0.01903
1029	0.01709	0.01946
1028	0.0177	0.01986
1027	0.01822	0.02035
1026	0.01876	0.02076
1025	0.01933	0.02118
1024	0.01979	0.02166
1023	0.02023	0.02204
1022	0.02067	0.02261
1021	0.02107	0.0232
1020	0.02149	0.0239
1019	0.02188	0.02466
1018	0.02225	0.02547
1017	0.02274	0.02651
1016	0.02328	0.0277
1015	0.02393	0.02883
1014	0.02459	0.03024
1013	0.02542	0.03188
1012	0.02638	0.03372
1011	0.02744	0.03559
1010	0.02869	0.03783
1009	0.03007	0.04019
1008	0.0317	0.04293
1007	0.03349	0.04589
1006	0.03551	0.04918
1005	0.03777	0.05284
1004	0.04028	0.05689
1003	0.04315	0.06145
1002	0.04634	0.06644
1001	0.04976	0.07174
1000	0.05367	0.07767
999	0.05788	0.08384
998	0.06251	0.09031
997	0.06777	0.09731
996	0.07344	0.10422
995	0.07958	0.11121
994	0.08625	0.11802
993	0.09333	0.12447
992	0.10086	0.1305
991	0.10864	0.13606
990	0.11663	0.14095
989	0.12453	0.14507
988	0.13207	0.14863
987	0.13925	0.15149
986	0.14565	0.15343
985	0.15114	0.15459
984	0.15574	0.155
983	0.15934	0.15463
982	0.16186	0.15334
981	0.16345	0.15102
980	0.16412	0.14789
979	0.16393	0.14376
978	0.16286	0.13891
977	0.16099	0.13326
976	0.15822	0.12708
975	0.15462	0.12065
974	0.15004	0.11378
973	0.14464	0.10688
972	0.13865	0.10043
971	0.13154	0.09354
970	0.12423	0.08718
969	0.11677	0.08131
968	0.10913	0.07552
967	0.10146	0.07035
966	0.09418	0.06561
965	0.08718	0.06119
964	0.08065	0.05706
963	0.07461	0.05356
962	0.06901	0.05004
961	0.06399	0.04697
960	0.05938	0.04425
959	0.05527	0.04169
958	0.05159	0.03936
957	0.04826	0.03725
956	0.04532	0.03533
955	0.0426	0.03351
954	0.04022	0.03197
953	0.03806	0.03043
952	0.03598	0.02903
951	0.03411	0.02777
950	0.03249	0.02665
949	0.0309	0.02558
948	0.02947	0.02464
947	0.02807	0.02376
946	0.02685	0.02297
945	0.02575	0.02223
944	0.02471	0.02165
943	0.02377	0.02109
942	0.02296	0.02065
941	0.02223	0.02029
940	0.02158	0.01996
939	0.02097	0.01963
938	0.02052	0.01947
937	0.02015	0.01934
936	0.0198	0.0193
935	0.01958	0.01932
934	0.01944	0.01942
933	0.0193	0.01955
932	0.01919	0.01964
931	0.01924	0.01992
930	0.01933	0.02025
929	0.01941	0.0206
928	0.01957	0.02104
927	0.01981	0.0216
926	0.02009	0.0221
925	0.02042	0.02272
924	0.02082	0.02328
923	0.02128	0.02387
922	0.02177	0.02441
921	0.02234	0.02492
920	0.02292	0.02526
919	0.02352	0.02551
918	0.02417	0.02571
917	0.02475	0.02571
916	0.02522	0.02559
915	0.02568	0.02549
914	0.02603	0.02524
913	0.0262	0.02494
912	0.02622	0.02457
911	0.0261	0.0241
910	0.02591	0.02353
909	0.02566	0.0229
908	0.02536	0.02223
907	0.02496	0.02147
906	0.02453	0.02066
905	0.02406	0.01984
904	0.02346	0.01906
903	0.02277	0.01828
902	0.02198	0.01753
901	0.02111	0.01682
900	0.0202	0.01616
899	0.01926	0.01558
898	0.01838	0.01502
897	0.01753	0.01451
896	0.0168	0.01411
895	0.01611	0.01375
894	0.01548	0.01333
893	0.01491	0.01302
892	0.01441	0.01271
891	0.01396	0.01247
890	0.01356	0.01221
889	0.01319	0.01206
888	0.01287	0.01184
887	0.01261	0.01173
886	0.01236	0.01158
885	0.01215	0.01151
884	0.01201	0.01144
883	0.01187	0.01141
882	0.01176	0.01139
881	0.01165	0.01133
880	0.01158	0.01134
879	0.01157	0.01142
878	0.01155	0.01147
877	0.01153	0.01151
876	0.01155	0.01163
875	0.01162	0.01173
874	0.01168	0.01189
873	0.01175	0.01203
872	0.01188	0.01224
871	0.01202	0.01247
870	0.0122	0.01271
869	0.01238	0.01297
868	0.01262	0.01326
867	0.01286	0.01355
866	0.01315	0.0139
865	0.01345	0.01424
864	0.0138	0.01458
863	0.01415	0.01495
862	0.01453	0.01535
861	0.01492	0.01573
860	0.01536	0.01611
859	0.01581	0.01652
858	0.01623	0.01684
857	0.01666	0.01721
856	0.01709	0.01751
855	0.0175	0.0178
854	0.01794	0.01808
853	0.01831	0.01829
852	0.01864	0.01848
851	0.01899	0.01868
850	0.01928	0.01877
849	0.01952	0.01883
848	0.01973	0.01889
847	0.01989	0.01889
846	0.01998	0.01886
845	0.02007	0.0188
844	0.02008	0.01869
843	0.02006	0.01855
842	0.02001	0.01843
841	0.01991	0.01828
840	0.0198	0.01812
839	0.01968	0.01796
838	0.01948	0.01777
837	0.01932	0.01757
836	0.01911	0.01737
835	0.01893	0.01719
834	0.01872	0.01698
833	0.01854	0.01681
832	0.01835	0.01663
831	0.01816	0.01648
830	0.01796	0.0163
829	0.0178	0.0161
828	0.01759	0.01589
827	0.0174	0.01574
826	0.01721	0.01555
825	0.01702	0.01534
824	0.0168	0.01512
823	0.01663	0.01496
822	0.01643	0.01477
821	0.01621	0.01457
820	0.01602	0.01438
819	0.0158	0.0142
818	0.0156	0.014
817	0.0154	0.01382
816	0.01518	0.01363
815	0.015	0.01346
814	0.0148	0.0133
813	0.01459	0.01312
812	0.01443	0.01295
811	0.01424	0.01281
810	0.01403	0.01262
809	0.01386	0.01249
808	0.01369	0.01233
807	0.01352	0.01217
806	0.01337	0.01205
805	0.01321	0.01193
804	0.01308	0.01178
803	0.0129	0.01165
802	0.0128	0.01153
801	0.01267	0.0114
800	0.01255	0.01131
799	0.01255	0.01144
798	0.0124	0.01122
797	0.01234	0.01119
796	0.01223	0.01097
795	0.01203	0.01088
794	0.01202	0.01088
793	0.01191	0.01082
792	0.01178	0.01068
791	0.01177	0.01059
790	0.01149	0.01041
789	0.01157	0.01033
788	0.01141	0.0104
787	0.01138	0.0102
786	0.01135	0.01016
785	0.01118	0.01016
784	0.01113	0.00999
783	0.01108	0.00993
782	0.01102	0.0099
781	0.0109	0.00976
780	0.01087	0.00972
779	0.0108	0.00971
778	0.01076	0.0096
777	0.01075	0.00959
776	0.01067	0.00948
775	0.0106	0.00949
774	0.01051	0.00933
773	0.0105	0.00926
772	0.01046	0.00927
771	0.01029	0.00919
770	0.0103	0.00905
769	0.01027	0.00912
768	0.0102	0.00898
767	0.0101	0.00892
766	0.01002	0.00891
765	0.01001	0.00872
764	0.00989	0.00878
763	0.00984	0.00864
762	0.00987	0.00862
761	0.00985	0.00856
760	0.00979	0.00855
759	0.00975	0.0086
758	0.00966	0.00837
757	0.00965	0.00834
756	0.00959	0.00844
755	0.00961	0.00842
754	0.00954	0.00826
753	0.00949	0.00827
752	0.00946	0.00823
751	0.00946	0.00823
750	0.00946	0.0082
749	0.00946	0.00818
748	0.00937	0.00809
747	0.00935	0.00805
746	0.00941	0.00807
745	0.00941	0.00808
744	0.00937	0.00805
743	0.00936	0.00808
742	0.00937	0.00804
741	0.00932	0.00797
740	0.00935	0.00791
739	0.00933	0.00808
738	0.00935	0.00797
737	0.00936	0.00806
736	0.0094	0.00802
735	0.00937	0.00803
734	0.00942	0.008
733	0.00943	0.00803
732	0.00947	0.00804
731	0.00953	0.00813
730	0.00962	0.00813
729	0.00966	0.0082
728	0.00961	0.00823
727	0.0097	0.00825
726	0.00979	0.00831
725	0.00985	0.00834
724	0.00994	0.00847
723	0.00996	0.00856
722	0.01007	0.00863
721	0.01016	0.00866
720	0.01024	0.00875
719	0.01032	0.00882
718	0.01047	0.009
717	0.01056	0.00904
716	0.01073	0.00917
715	0.01088	0.00938
714	0.01102	0.00951
713	0.01109	0.00962
712	0.0113	0.00979
711	0.01148	0.00998
710	0.01165	0.01019
709	0.01186	0.01035
708	0.01205	0.01048
707	0.01226	0.01056
706	0.01242	0.01074
705	0.01268	0.01094
704	0.01279	0.01095
703	0.01295	0.01104
702	0.01305	0.01111
701	0.01319	0.01109
700	0.01321	0.01111
699	0.01326	0.01114
698	0.01328	0.01105
697	0.01324	0.01101
696	0.01323	0.01098
695	0.01314	0.01083
694	0.01308	0.01078
693	0.01296	0.01056
692	0.01281	0.0104
691	0.01264	0.01027
690	0.0125	0.01008
689	0.01238	0.01
688	0.01222	0.00989
687	0.01206	0.00972
686	0.01194	0.00966
685	0.0118	0.00958
684	0.01169	0.00951
683	0.01162	0.0094
682	0.01159	0.00949
681	0.01147	0.0094
680	0.01148	0.00938
679	0.0115	0.00951
678	0.01147	0.00947
677	0.0115	0.00948
676	0.01155	0.0096
675	0.01157	0.0096
674	0.01162	0.00973
673	0.01173	0.00977
672	0.01179	0.00985
671	0.01179	0.00985
670	0.01189	0.00992
669	0.01198	0.00999
668	0.01205	0.01003
667	0.01207	0.01009
666	0.01214	0.01016
665	0.01222	0.01026
664	0.01232	0.01032
663	0.01238	0.01039
662	0.01246	0.01044
661	0.01247	0.01057
660	0.01263	0.01072
659	0.0127	0.01083
658	0.01285	0.01092
657	0.013	0.01113
656	0.01312	0.01127
655	0.01327	0.01137
654	0.01343	0.0115
653	0.01362	0.01177
652	0.01379	0.01186
651	0.01396	0.01196
650	0.01411	0.01205
649	0.0143	0.01216
648	0.01443	0.01226
647	0.01455	0.01232
646	0.01471	0.01234
645	0.0148	0.01237
644	0.01489	0.01234
643	0.01488	0.01224
642	0.0149	0.01221
641	0.01488	0.01214
640	0.01485	0.01199
639	0.0148	0.01198
638	0.01473	0.01186
637	0.01458	0.01162
636	0.01449	0.01159
635	0.01435	0.01149
634	0.01425	0.01141
633	0.0141	0.01129
632	0.01399	0.01124
631	0.01391	0.01116
630	0.01381	0.01108
629	0.01376	0.01115
628	0.01374	0.01116
627	0.01373	0.0111
626	0.01379	0.01116
625	0.0138	0.01123
624	0.01386	0.01129
623	0.0139	0.01132
622	0.01395	0.01137
621	0.01408	0.01148
620	0.01417	0.01158
619	0.0143	0.01167
618	0.01437	0.0118
617	0.01451	0.01193
616	0.01463	0.01201
615	0.0148	0.01222
614	0.01498	0.01237
613	0.01514	0.01254
612	0.0153	0.01265
611	0.01548	0.01288
610	0.01565	0.01309
609	0.01585	0.01328
608	0.01609	0.01353
607	0.01631	0.01379
606	0.01652	0.01401
605	0.0168	0.01433
604	0.01705	0.01463
603	0.01739	0.01487
602	0.01767	0.01532
601	0.01802	0.01568
600	0.01836	0.01604
599	0.0188	0.01655
598	0.01923	0.01705
597	0.01971	0.01762
596	0.02022	0.01815
595	0.02081	0.01881
594	0.02145	0.01948
593	0.0221	0.02025
592	0.02284	0.02102
591	0.02367	0.02196
590	0.02451	0.02281
589	0.02543	0.02389
588	0.02646	0.02491
587	0.02753	0.02607
586	0.02867	0.02739
585	0.02984	0.02867
584	0.03115	0.03011
583	0.03255	0.03165
582	0.03406	0.03334
581	0.03565	0.03517
580	0.03744	0.03718
579	0.03933	0.03929
578	0.04138	0.04154
577	0.04365	0.04384
576	0.04598	0.04617
575	0.0485	0.04848
574	0.05103	0.05064
573	0.05352	0.05247
572	0.05584	0.05395
571	0.05775	0.05484
570	0.05919	0.05513
569	0.05998	0.05479
568	0.06005	0.05377
567	0.05949	0.05218
566	0.05817	0.05016
565	0.05622	0.04769
564	0.05381	0.04507
563	0.05102	0.04236
562	0.04808	0.03953
561	0.04499	0.03684
560	0.04207	0.0343
559	0.03923	0.03195
558	0.03665	0.02982
557	0.03422	0.02783
556	0.03208	0.02607
555	0.03016	0.0245
554	0.02843	0.02317
553	0.02691	0.0219
552	0.02564	0.02081
551	0.02447	0.01988
550	0.02343	0.01895
549	0.02253	0.01822
548	0.02171	0.01757
547	0.021	0.01692
546	0.02034	0.01636
545	0.01979	0.01588
544	0.01928	0.01548
543	0.0189	0.01511
542	0.01848	0.01477
541	0.01811	0.01446
540	0.01783	0.01426
539	0.01754	0.01391
538	0.01737	0.01383
537	0.01719	0.0137
536	0.01706	0.01365
535	0.01695	0.01349
534	0.01693	0.01356
533	0.01693	0.01367
532	0.01704	0.01371
531	0.01714	0.01389
530	0.01726	0.01405
529	0.01741	0.01426
528	0.01767	0.01447
527	0.01791	0.01478
526	0.01825	0.01501
525	0.01851	0.01526
524	0.0188	0.01545
523	0.01905	0.01564
522	0.01931	0.01579
521	0.01945	0.01584
520	0.01959	0.01594
519	0.01968	0.01594
518	0.0197	0.01587
517	0.01963	0.01568
516	0.01955	0.01555
515	0.01937	0.01533
514	0.0192	0.01512
513	0.01894	0.01486
512	0.01873	0.01465
511	0.01847	0.01439
510	0.01819	0.01411
509	0.01789	0.01386
508	0.01759	0.01351
507	0.01733	0.01336
506	0.01703	0.01305
505	0.01677	0.01277
504	0.01653	0.01246
503	0.01623	0.01223
502	0.01599	0.01201
501	0.01578	0.01179
500	0.01551	0.01157
499	0.01534	0.0114
498	0.01512	0.01122
497	0.015	0.0111
496	0.0148	0.01086
495	0.01468	0.01082
494	0.01459	0.01069
493	0.01446	0.01059
492	0.01437	0.01047
491	0.01426	0.01038
490	0.01419	0.01027
489	0.01414	0.01018
488	0.01408	0.01015
487	0.01405	0.01006
486	0.01393	0.00996
485	0.01389	0.00984
484	0.01388	0.00985
483	0.01382	0.00974
482	0.01377	0.00968
481	0.01379	0.0097
480	0.01374	0.00964
479	0.0137	0.00962
478	0.01376	0.00962
477	0.01376	0.0096
476	0.01376	0.00964
475	0.0138	0.00962
474	0.01383	0.00965
473	0.01386	0.00965
472	0.01385	0.00967
471	0.01395	0.0097
470	0.01398	0.00974
469	0.01408	0.00979
468	0.01407	0.00977
467	0.01405	0.00972
466	0.01413	0.00975
465	0.01413	0.0098
464	0.0141	0.00976
463	0.01416	0.00973
462	0.01405	0.00974
461	0.0141	0.00971
460	0.01403	0.00972
459	0.01402	0.00966
458	0.01401	0.00971
457	0.01397	0.00967
456	0.01393	0.00964
455	0.01386	0.00957
454	0.01382	0.00962
453	0.01377	0.00957
452	0.01376	0.00968
451	0.01371	0.00966
450	0.01365	0.0096
449	0.01365	0.0096
448	0.01367	0.0097
447	0.01364	0.00976
446	0.01357	0.00968
445	0.01362	0.00976
444	0.01358	0.00977
443	0.0136	0.00983
442	0.01357	0.0099
441	0.01352	0.00984
440	0.0135	0.00993
439	0.01348	0.00999
438	0.01347	0.01005
437	0.01343	0.01001
436	0.01344	0.01002
435	0.01341	0.01018
434	0.01339	0.0102
433	0.01339	0.0102
432	0.01333	0.01018
431	0.01331	0.01026
430	0.01326	0.01028
429	0.01326	0.01033
428	0.01323	0.0104
427	0.01323	0.01045
426	0.01318	0.01047
425	0.01318	0.01049
424	0.01319	0.01055
423	0.01312	0.01055
422	0.01317	0.01064
421	0.01315	0.01063
420	0.01313	0.01074
419	0.01314	0.01081
418	0.01314	0.01085
417	0.01309	0.01085
416	0.01314	0.011
415	0.0132	0.011
414	0.0132	0.01107
413	0.01321	0.01112
412	0.01321	0.01126
411	0.01327	0.01122
410	0.0133	0.0113
409	0.01332	0.01135
408	0.01348	0.01146
407	0.01346	0.01147
406	0.01357	0.01161
405	0.01366	0.01176
404	0.01371	0.01176
403	0.01374	0.01185
402	0.01374	0.01183
401	0.01391	0.01196
400	0.01393	0.01198
399	0.01402	0.01203
398	0.01408	0.01206
397	0.01419	0.01218
396	0.01429	0.01226
395	0.01439	0.01226
394	0.0145	0.01232
393	0.01468	0.01255
392	0.01475	0.01265
391	0.01493	0.01276
390	0.01503	0.01277
389	0.01526	0.01299
388	0.01545	0.01309
387	0.01566	0.01323
386	0.01583	0.01336
385	0.016	0.01346
384	0.01626	0.01386
383	0.01638	0.01391
382	0.01669	0.01415
381	0.01691	0.01434
380	0.01718	0.01445
379	0.01743	0.01476
378	0.01778	0.01505
377	0.01802	0.01519
376	0.01826	0.01549
375	0.0186	0.01572
374	0.01889	0.01605
373	0.01921	0.01626
372	0.01938	0.01658
371	0.01971	0.01691
370	0.01999	0.01712
369	0.02033	0.01751
368	0.02065	0.01775
367	0.02105	0.01822
366	0.02148	0.0187
365	0.02195	0.01913
364	0.02249	0.01978
363	0.02304	0.0205
362	0.02382	0.02131
361	0.02465	0.02229
360	0.02561	0.02341
359	0.02669	0.02455
358	0.02802	0.02614
357	0.02952	0.02781
356	0.0312	0.02968
355	0.0332	0.03182
354	0.03541	0.03415
353	0.03778	0.03662
352	0.04019	0.0391
351	0.04271	0.04156
350	0.04508	0.04354
349	0.04703	0.0455
348	0.0485	0.04624
347	0.04921	0.04698
346	0.04915	0.04644
345	0.04851	0.04598
344	0.04753	0.04476
343	0.04583	0.04319
342	0.04416	0.04185
341	0.04222	0.04049
340	0.04078	0.0389
339	0.03877	0.03772
338	0.03737	0.03649
337	0.0363	0.03584
336	0.03531	0.03499
335	0.03458	0.03457
334	0.03403	0.03429
333	0.03355	0.03404
332	0.0334	0.03401
331	0.03337	0.03426
330	0.03336	0.03424
329	0.03342	0.03472
328	0.03371	0.03473
327	0.03358	0.03509
326	0.03365	0.03508
325	0.03349	0.03517
324	0.03363	0.03542
323	0.03375	0.03578
322	0.03366	0.03575
321	0.03376	0.03604
320	0.03418	0.0366
319	0.03436	0.03694
318	0.0347	0.03727
317	0.03529	0.03787
316	0.03616	0.03908
315	0.03681	0.03964
314	0.03793	0.04105
313	0.03933	0.04239
312	0.0408	0.04371
311	0.04249	0.04566
310	0.04449	0.04717
309	0.04641	0.04906
308	0.04826	0.05079
307	0.05026	0.05226
306	0.05208	0.05397
305	0.05322	0.05478
304	0.05407	0.0555
303	0.0545	0.05571
302	0.05437	0.05526
301	0.05401	0.05469
300	0.05337	0.0539
