# Supplementary material for: Ratiometric fluorescent sensing of pyrophosphate with sp³-functionalized single-walled carbon nanotubes
Source: Nat Commun. 2024 Jan 24;15:706. doi: 10.1038/s41467-024-45052-1 (PMC10808354; doi:10.1038/s41467-024-45052-1)
Supplement: Supplementary file 4 — Source data [file 41467_2024_45052_MOESM4_ESM.zip › Fig. S13a.txt]

Wavelength	Norm. PL intensity	Norm. PL intensity	Norm. PL intensity	Norm. PL intensity	Norm. PL intensity	Norm. PL intensity	Norm. PL intensity
nm
	Dz-Alkyne	[Cu]	139.9 �M	215.1 �M	666.4 �M	1794.7 �M	10068.4 �M
881.39	0.04108	0.06669	-0.00784	-0.08485	0.0176	0.01105	0.0197
881.919	0.04848	0.02868	0.01416	-0.00989	0.02384	0.01543	0.03559
882.449	0.03057	0.09742	-0.0039	-0.05559	0.00729	0.01208	0.03227
882.979	0.03232	0.01182	0.05602	-0.01121	0.02561	0.02244	0.03756
883.509	0.02856	-0.00218	0.0431	0.00376	0.01979	0.02003	0.03137
884.038	0.0296	0.06848	0.01094	-0.01736	0.01573	0.02167	0.02407
884.568	0.02629	0.08462	0.02089	-0.01492	0.01405	0.02008	0.0291
885.098	0.025	-0.00183	0.01173	-0.05831	0.0129	0.00868	0.01826
885.627	0.03236	0.05414	0.03563	-0.01555	0.03546	0.02227	0.03331
886.157	0.01854	0.0525	-0.02161	-0.03849	0.00971	0.00859	0.01431
886.686	0.02498	0.0655	0.0166	-0.0511	0.03299	0.01344	0.02116
887.216	0.02893	-0.0121	0.0213	-0.03347	0.02218	0.00765	0.02873
887.746	0.02828	0.0525	0.02763	-0.04071	0.01234	0.00775	0.01535
888.275	0.02929	0.0102	0.00757	-0.02348	0.02102	0.01455	0.02602
888.805	0.02684	0.087	-0.00253	-0.03898	0.01763	0.01242	0.01962
889.334	0.02341	0.0855	0	-0.04334	0.01351	0.01564	0.02333
889.864	0.02771	0.0976	0.01496	-0.03119	0.01442	0.00799	0.0219
890.393	0.02536	0.073	0.03276	-0.01215	0.02048	0.0189	0.02636
890.923	0.02827	0.0886	0.01733	-0.03026	0.01264	0.01508	0.021
891.452	0.02144	0.0845	-0.01718	-0.05357	0.0142	0.01233	0.01731
891.981	0.02731	0.0448	0.00819	-0.02788	0.01797	0.01286	0.01556
892.511	0.02076	0.0585	0.02084	-0.03218	0.01227	0.00283	0.02555
893.04	0.02769	0.0182	0.0155	-0.0292	0.00916	0.0136	0.021
893.57	0.01975	0.0912	0.01342	-0.03377	0.00564	0.00506	0.01936
894.099	0.01974	0.0599	7.99E-4	-0.04671	-0.00122	0.00793	0.0142
894.628	0.02143	0.0571	0.00235	-0.04712	0.01557	0.00702	0.01774
895.158	0.0258	0.0415	0.03938	-0.02338	0.02251	0.01388	0.02052
895.687	0.02754	0.112	0.02235	-0.02288	0.03029	0.01038	0.01961
896.216	0.02838	0.0392	0.00542	-0.02773	0.02135	0.02086	0.01805
896.745	0.0221	0.0419	0.0153	-0.0334	0.00937	0.01005	0.0136
897.275	0.02386	0.08982	0.01867	0.00543	0.03652	0.01496	0.02885
897.804	0.02111	0.02139	0.03093	-0.01449	0.02463	0.01547	0.03191
898.333	0.02989	0.08917	0.0332	-0.0027	0.01852	0.02029	0.03148
898.862	0.0276	0.05387	0.01824	-0.01459	0.01861	0.01412	0.0198
899.391	0.0205	0.0124	0.04132	-0.02071	0.01601	0.01962	0.0265
899.921	0.02417	0.11316	0.03054	-0.0156	0.02926	0.0179	0.01644
900.45	0.03116	0.06814	0.00598	-0.00587	0.02327	0.01725	0.02887
900.979	0.02464	0.07862	0.00879	-0.03132	0.01681	0.00282	0.01885
901.508	0.03218	0.03233	0.03481	-0.02216	0.0322	0.01627	0.0329
902.037	0.0271	0.09569	0.02292	-0.01031	0.02304	0.01647	0.02619
902.566	0.02587	0.03073	0.02482	-0.00662	0.02252	0.02386	0.03001
903.095	0.01972	0.03489	0.01656	-0.0266	0.00946	0.01231	0.01807
903.624	0.02992	0.08724	0.03197	0.0074	0.0253	0.01631	0.0254
904.153	0.02437	0.03417	0.0025	-0.01854	0.01785	0.01522	0.02432
904.682	0.03271	0.04778	0.03227	-0.02438	0.02217	0.01432	0.02987
905.211	0.02188	0.0216	0.00829	-0.00362	0.02146	0.01386	0.02197
905.74	0.03393	0.01309	0.0329	-0.00769	0.02938	0.01713	0.02827
906.269	0.02401	-0.01828	0.0406	-0.01181	0.02417	0.0262	0.02679
906.798	0.0219	0.05961	0.01924	-0.01729	0.02541	0.02013	0.02203
907.327	0.0266	0.05517	0.00599	-4.75E-4	0.01918	0.01588	0.0217
907.856	0.02964	0.08264	0.03263	0.0038	0.03081	0.02301	0.02967
908.384	0.02993	0.02985	0.0321	0	0.03088	0.0199	0.02984
908.913	0.02824	0.04696	0.02265	0.01472	0.03683	0.02195	0.02535
909.442	0.02562	0.01461	0.0304	0.01304	0.02577	0.01965	0.02764
909.971	0.02508	0.04712	0.02067	-9.02E-4	0.02558	0.02054	0.02614
910.5	0.02828	0.04151	0.03499	0.0048	0.03239	0.02371	0.0334
911.028	0.02871	0.0577	0.04996	0.00393	0.02677	0.02338	0.03109
911.557	0.02797	0.06245	0.0411	0.00555	0.03471	0.02603	0.02415
912.086	0.03034	0.06222	0.03656	0.01873	0.03657	0.02203	0.0254
912.615	0.03238	0.0479	0.04965	0.02477	0.03523	0.0297	0.03145
913.143	0.03654	0.059	0.05204	0.02584	0.03606	0.02938	0.0319
913.672	0.02679	0.07176	0.02936	0.00936	0.02664	0.02241	0.022
914.201	0.02995	0.06634	0.0407	0.01348	0.03628	0.02414	0.02896
914.729	0.02189	0.05089	0.01507	-0.00997	0.0254	0.02034	0.0231
915.258	0.02825	0.05599	0.02994	0.00603	0.02867	0.01904	0.02414
915.787	0.02937	0.04696	0.04772	0.00476	0.03293	0.0217	0.02898
916.315	0.0307	0.05429	0.03906	0.00714	0.03593	0.02344	0.02993
916.844	0.02976	0.1071	0.03065	0.01008	0.02879	0.02292	0.02791
917.372	0.03178	0.07508	0.03929	0.00663	0.03258	0.02418	0.02806
917.901	0.02716	0.04687	0.0307	0.01243	0.03065	0.02438	0.02278
918.429	0.03288	0.06819	0.0395	0.01332	0.03275	0.02416	0.02875
918.958	0.03137	0.05673	0.03778	0.01475	0.03788	0.02365	0.03134
919.486	0.02365	0.05977	0.03313	0.01426	0.0308	0.02051	0.03019
920.015	0.02233	0.05308	0.03479	0.0071	0.02951	0.02013	0.02728
920.543	0.0295	0.0555	0.03744	0.01953	0.04636	0.02853	0.02869
921.072	0.02399	0.02659	0.03801	0.00869	0.03002	0.02683	0.02594
921.6	0.02654	0.05895	0.04203	0.00242	0.03205	0.02664	0.02973
922.128	0.02583	0.06936	0.03515	0.01514	0.03541	0.0218	0.02574
922.657	0.02452	0.08341	0.02359	-0.00485	0.02903	0.01823	0.02382
923.185	0.02362	0.10344	0.01778	0.00318	0.02536	0.02338	0.02082
923.713	0.02433	0.07948	0.02538	0.00201	0.03297	0.01805	0.02843
924.242	0.02797	0.03954	0.02905	0.00555	0.03011	0.02211	0.02629
924.77	0.02305	0.08301	0.01275	0.00358	0.023	0.02276	0.02609
925.298	0.0215	0.04515	0.01827	0.00156	0.0232	0.02143	0.02022
925.827	0.02751	0.07633	0.04171	0.01018	0.02632	0.02544	0.0286
926.355	0.02459	0.01073	0.03091	0.01388	0.03402	0.0191	0.02693
926.883	0.02629	0.04155	0.03255	0.00272	0.0248	0.02258	0.02337
927.411	0.01951	0.01055	0.02733	-7.57E-4	0.0248	0.0171	0.0238
927.939	0.02848	0.05461	0.04348	0.01404	0.02906	0.02397	0.02625
928.468	0.02473	0.05091	0.03407	0.00335	0.02195	0.0202	0.02324
928.996	0.02835	0.05061	0.03101	0.00978	0.03253	0.02264	0.02865
929.524	0.02213	0.01454	0.02069	0.00221	0.0181	0.01665	0.02511
930.052	0.02373	0.03693	0.01272	0.00703	0.02034	0.01726	0.02261
930.58	0.02274	0.01945	0.02045	-0.00947	0.02002	0.01271	0.022
931.108	0.02036	0.0714	0.04238	0.00366	0.01691	0.01735	0.02379
931.636	0.02822	0.05091	0.03172	-0.00324	0.02691	0.02047	0.02488
932.164	0.02503	0.05253	0.02049	0	0.01985	0.01273	0.02192
932.692	0.02235	0.05208	0.03566	0.00109	0.02687	0.0194	0.0225
933.22	0.02297	0.06709	0.02431	0.00366	0.03038	0.01921	0.02621
933.748	0.02613	0.0601	0.02925	0.00755	0.02397	0.01743	0.02021
934.276	0.02021	0.07881	0.0269	7.23E-4	0.02534	0.01817	0.02372
934.804	0.02308	0.07437	0.031	0.0057	0.0204	0.01542	0.02175
935.332	0.02658	0.05778	0.02852	0.00216	0.0251	0.02	0.02597
935.86	0.0202	0.06089	0.02274	0.00106	0.02342	0.01471	0.01954
936.388	0.02466	0.05897	0.02911	0.00644	0.02218	0.02155	0.02689
936.916	0.02243	0.05826	0.02187	7.07E-4	0.02997	0.01999	0.02185
937.444	0.02287	0.06093	0.02438	0.00532	0.02074	0.01758	0.02392
937.972	0.02253	0.01533	0.02987	-0.00174	0.02174	0.0157	0.02539
938.499	0.02445	0.0418	0.0174	-0.00918	0.02106	0.01595	0.02269
939.027	0.02595	0.03435	0.02445	0.00344	0.02536	0.02035	0.02357
939.555	0.023	0.04232	0.02286	-0.00103	0.02072	0.02312	0.02223
940.083	0.02274	0.03612	0.03721	0.01049	0.02611	0.0236	0.024
940.611	0.02375	0.06256	0.0215	3.41E-4	0.02134	0.01954	0.02492
941.138	0.02374	0.06086	0.02426	-6.72E-4	0.02162	0.02135	0.02137
941.666	0.0283	0.05893	0.03219	0.00474	0.02771	0.01914	0.02972
942.194	0.02756	0.07731	0.02116	-0.00198	0.02217	0.01949	0.02745
942.721	0.02807	0.04502	0.02797	0.00334	0.02561	0.02296	0.02678
943.249	0.03035	0.05333	0.0252	0.00886	0.03224	0.01892	0.02697
943.777	0.03077	0.07879	0.03698	0.02397	0.03599	0.02468	0.03483
944.304	0.03201	0.05311	0.04607	0.00948	0.03344	0.02521	0.03054
944.832	0.03623	0.01072	0.04572	0.02408	0.04184	0.03076	0.03891
945.359	0.03684	0.03699	0.02795	0.01334	0.02834	0.02795	0.03221
945.887	0.03596	0.04954	0.04515	0.01084	0.03897	0.02918	0.03321
946.415	0.035	0.04404	0.04311	0.02219	0.02895	0.02952	0.03173
946.942	0.05242	0.08898	0.07123	0.04285	0.04652	0.04412	0.04932
947.47	0.0389	0.05782	0.03439	0.02172	0.0379	0.03236	0.03353
947.997	0.03952	0.07299	0.04191	0.02214	0.04165	0.0324	0.03606
948.525	0.04079	0.05005	0.04832	0.01998	0.04005	0.03097	0.0402
949.052	0.04072	0.0364	0.04327	0.02369	0.03967	0.03737	0.04226
949.58	0.04015	0.07646	0.04947	0.02687	0.04693	0.04016	0.04582
950.107	0.04057	0.06317	0.0412	0.01782	0.03921	0.03628	0.04289
950.634	0.04493	0.04283	0.05139	0.02991	0.04352	0.04112	0.04346
951.162	0.04693	0.0689	0.05376	0.02777	0.04647	0.03809	0.04865
951.689	0.04753	0.07828	0.04514	0.0186	0.04367	0.04039	0.04582
952.216	0.05111	0.05315	0.03935	0.02131	0.05671	0.04181	0.05417
952.744	0.05214	0.06179	0.06315	0.03352	0.05328	0.04784	0.04982
953.271	0.05084	0.09862	0.04069	0.01935	0.05246	0.04704	0.05256
953.798	0.05862	0.0644	0.0643	0.04541	0.05659	0.0492	0.05215
954.326	0.06098	0.05969	0.06261	0.04212	0.05713	0.05111	0.05881
954.853	0.05944	0.10619	0.05672	0.03698	0.05734	0.05109	0.05689
955.38	0.05948	0.06056	0.04484	0.0401	0.0599	0.04813	0.05989
955.907	0.06932	0.091	0.07058	0.05166	0.0653	0.05975	0.06326
956.435	0.06951	0.08822	0.0696	0.04518	0.06775	0.06017	0.06783
956.962	0.07304	0.06896	0.07545	0.05851	0.0693	0.06287	0.07045
957.489	0.07226	0.09688	0.07209	0.05171	0.07393	0.06073	0.07329
958.016	0.07469	0.09005	0.08572	0.0579	0.07398	0.06987	0.0759
958.543	0.08409	0.10343	0.07997	0.06795	0.07451	0.07231	0.08153
959.07	0.08355	0.1219	0.07766	0.05528	0.08069	0.07153	0.08407
959.598	0.0928	0.0967	0.09441	0.06526	0.08704	0.07975	0.08843
960.125	0.09214	0.13994	0.08617	0.05847	0.08509	0.08005	0.0895
960.652	0.10328	0.11699	0.1078	0.08952	0.10037	0.08525	0.09869
961.179	0.1061	0.12579	0.09624	0.0807	0.10139	0.09275	0.10129
961.706	0.10901	0.1208	0.10539	0.08141	0.10402	0.0961	0.10541
962.233	0.11017	0.13489	0.10743	0.08629	0.10298	0.09537	0.10657
962.76	0.12144	0.13292	0.11741	0.09315	0.11771	0.10281	0.11886
963.287	0.12364	0.11138	0.11951	0.09688	0.11953	0.10976	0.11932
963.814	0.13717	0.1284	0.12469	0.10885	0.11894	0.11622	0.12951
964.341	0.14371	0.15197	0.11611	0.10316	0.13196	0.11702	0.1326
964.868	0.15279	0.13512	0.15042	0.12798	0.13508	0.12859	0.14704
965.394	0.15732	0.1449	0.13579	0.11945	0.14105	0.13255	0.15028
965.921	0.1693	0.1564	0.14501	0.12962	0.1487	0.14176	0.15945
966.448	0.17798	0.20755	0.15975	0.14553	0.15648	0.14836	0.16989
966.975	0.1867	0.18208	0.15844	0.147	0.16387	0.15757	0.17933
967.502	0.19365	0.18658	0.16662	0.15129	0.17274	0.16392	0.18942
968.029	0.21436	0.20701	0.17492	0.16818	0.18666	0.175	0.20347
968.556	0.21986	0.1902	0.19096	0.1766	0.19362	0.18678	0.21078
969.082	0.24235	0.22115	0.205	0.19468	0.22043	0.19952	0.22903
969.609	0.2492	0.21681	0.20441	0.18996	0.21717	0.2083	0.23836
970.136	0.26717	0.2409	0.21764	0.20038	0.23186	0.21687	0.25137
970.663	0.2826	0.25317	0.23637	0.21289	0.23905	0.23184	0.26824
971.189	0.30052	0.24409	0.24641	0.23095	0.25185	0.24901	0.28598
971.716	0.31661	0.26445	0.26609	0.24199	0.27083	0.26387	0.29842
972.243	0.34077	0.28363	0.26728	0.25047	0.27853	0.27352	0.31833
972.769	0.36196	0.31818	0.28516	0.27358	0.30358	0.29377	0.34296
973.296	0.37838	0.30859	0.32405	0.30358	0.32099	0.31478	0.36239
973.822	0.39989	0.32852	0.33696	0.3153	0.34407	0.32993	0.38074
974.349	0.42618	0.37298	0.3474	0.33591	0.35851	0.35153	0.40193
974.876	0.44952	0.3586	0.38103	0.36076	0.38233	0.37201	0.42533
975.402	0.47723	0.40348	0.39936	0.38939	0.4007	0.39871	0.45275
975.929	0.48921	0.43255	0.39324	0.38222	0.40874	0.40493	0.46359
976.455	0.51635	0.44057	0.40358	0.40942	0.4401	0.43157	0.49098
976.982	0.53791	0.43743	0.4448	0.42339	0.45225	0.4515	0.50939
977.508	0.56032	0.46752	0.46387	0.4635	0.47781	0.47738	0.54022
978.035	0.58159	0.46757	0.47338	0.46069	0.49715	0.49448	0.55419
978.561	0.61657	0.49245	0.52191	0.50716	0.52779	0.52702	0.5893
979.088	0.63188	0.51359	0.51905	0.53199	0.54415	0.543	0.60529
979.614	0.66036	0.56497	0.55319	0.54911	0.56756	0.56972	0.63384
980.14	0.68015	0.5463	0.57263	0.56978	0.5947	0.59089	0.65651
980.667	0.71149	0.59438	0.59936	0.59134	0.62238	0.6211	0.68285
981.193	0.72713	0.62056	0.62446	0.60738	0.64415	0.6425	0.70327
981.719	0.7565	0.63065	0.63481	0.6471	0.67428	0.6665	0.73275
982.246	0.77585	0.62509	0.66068	0.66451	0.68352	0.68914	0.74732
982.772	0.79924	0.62287	0.69385	0.68518	0.7099	0.71157	0.77
983.298	0.81411	0.66577	0.68949	0.70315	0.72963	0.72651	0.78752
983.825	0.82796	0.67173	0.72788	0.7253	0.74753	0.74881	0.80868
984.351	0.84828	0.73012	0.74302	0.73556	0.77252	0.76816	0.82421
984.877	0.86743	0.7376	0.76171	0.75959	0.79208	0.78807	0.84427
985.403	0.88785	0.76123	0.78682	0.79167	0.81034	0.81109	0.86473
985.93	0.90962	0.77549	0.8209	0.81293	0.83262	0.83767	0.88989
986.456	0.92087	0.78898	0.83414	0.82925	0.85081	0.84828	0.899
986.982	0.93676	0.80995	0.85618	0.84866	0.87394	0.86885	0.91508
987.508	0.94843	0.82376	0.85962	0.85779	0.88143	0.88047	0.92834
988.034	0.95949	0.85979	0.88832	0.88522	0.90198	0.89875	0.94119
988.56	0.96178	0.88076	0.87909	0.88584	0.91104	0.90857	0.95021
989.086	0.98116	0.91501	0.91917	0.92426	0.93601	0.93474	0.97135
989.612	0.98239	0.90616	0.92228	0.93148	0.94458	0.94049	0.97294
990.138	0.99866	0.92759	0.94192	0.95016	0.96335	0.95895	0.98696
990.665	0.99458	0.89609	0.95091	0.94475	0.96528	0.96236	0.98691
991.191	1	0.97477	0.97125	0.96889	0.97928	0.97606	0.9977
991.717	0.9947	0.9464	0.97438	0.96813	0.97912	0.97732	0.99293
992.243	0.99395	0.94971	0.9687	0.97669	0.98406	0.98322	0.99702
992.768	0.99496	0.97824	0.99962	0.99681	0.99993	0.99287	1
993.294	0.99179	1.00204	1	0.99999	0.99498	1	0.99957
993.82	0.98473	1.00016	0.99538	0.99999	1	0.99792	0.99344
994.346	0.97512	0.98413	0.98759	1.00906	1.00035	0.99812	0.98671
994.872	0.96095	0.99269	1.00365	1.00401	1.00001	0.9931	0.97821
995.398	0.95151	1.00002	0.99372	0.99982	0.99888	0.99173	0.97052
995.924	0.93594	0.99756	0.98728	0.9873	0.98571	0.98479	0.95734
996.45	0.92612	0.99295	0.97995	0.99089	0.99236	0.98137	0.94702
996.976	0.90166	0.99268	0.96676	0.97293	0.97156	0.96441	0.92697
997.501	0.89109	0.97569	0.97778	0.96849	0.96597	0.96312	0.91912
998.027	0.86752	0.9463	0.94599	0.95336	0.9493	0.94441	0.90123
998.553	0.84916	0.97284	0.94145	0.95346	0.94955	0.93882	0.88397
999.079	0.8252	0.9438	0.9339	0.93005	0.92561	0.91813	0.85648
999.604	0.81016	0.90557	0.90546	0.91385	0.91238	0.90404	0.84865
1000.13	0.78066	0.93296	0.87881	0.88558	0.87942	0.8804	0.81914
1000.656	0.76765	0.89993	0.87233	0.87726	0.8792	0.87315	0.80735
1001.181	0.74323	0.88094	0.84403	0.85149	0.84767	0.85141	0.7834
1001.707	0.72435	0.87143	0.83267	0.83501	0.83729	0.8335	0.75995
1002.233	0.7025	0.84346	0.81443	0.81791	0.82392	0.81188	0.74509
1002.758	0.68389	0.81039	0.7991	0.80035	0.79985	0.79547	0.7267
1003.284	0.65713	0.80438	0.76599	0.76202	0.77118	0.76854	0.6961
1003.809	0.63945	0.81339	0.74542	0.74856	0.75617	0.75151	0.67642
1004.335	0.61843	0.77879	0.72705	0.72333	0.73427	0.72502	0.65498
1004.861	0.5955	0.73851	0.69178	0.70402	0.70934	0.70595	0.63964
1005.386	0.57695	0.72055	0.67402	0.68293	0.68363	0.68323	0.61325
1005.912	0.5605	0.70998	0.65974	0.65809	0.67299	0.66427	0.59725
1006.437	0.53831	0.65047	0.6372	0.64419	0.65109	0.64124	0.57053
1006.963	0.51764	0.65831	0.60401	0.60768	0.62934	0.62225	0.55445
1007.488	0.49317	0.61968	0.5693	0.57247	0.59137	0.59114	0.52688
1008.013	0.48128	0.60309	0.56466	0.56669	0.58238	0.57637	0.51338
1008.539	0.46876	0.60165	0.56237	0.56191	0.57503	0.56271	0.49934
1009.064	0.45451	0.60393	0.52949	0.52992	0.54747	0.54402	0.48157
1009.59	0.43407	0.55689	0.50845	0.51201	0.53203	0.52132	0.46538
1010.115	0.4249	0.55568	0.48668	0.49575	0.51138	0.51064	0.45051
1010.64	0.41001	0.50012	0.48453	0.48081	0.50278	0.49032	0.43613
1011.166	0.39875	0.52726	0.47622	0.47117	0.48885	0.48129	0.42849
1011.691	0.38274	0.48195	0.45222	0.44636	0.46668	0.46079	0.41057
1012.216	0.37518	0.47428	0.44379	0.4452	0.45481	0.44869	0.40144
1012.742	0.35809	0.47866	0.42462	0.4093	0.43586	0.43011	0.38461
1013.267	0.35128	0.45392	0.41169	0.41444	0.42891	0.41956	0.37565
1013.792	0.33749	0.43805	0.39783	0.39635	0.41299	0.40469	0.36088
1014.317	0.32707	0.41013	0.39332	0.38057	0.39862	0.39475	0.34907
1014.843	0.31227	0.43116	0.36389	0.36392	0.38636	0.37635	0.33804
1015.368	0.31121	0.40564	0.36951	0.35754	0.37448	0.36917	0.32992
1015.893	0.29958	0.39572	0.35166	0.34707	0.36364	0.35637	0.32051
1016.418	0.29105	0.37917	0.33629	0.33096	0.35681	0.3453	0.30822
1016.943	0.27924	0.36639	0.32524	0.31446	0.34337	0.33502	0.29631
1017.468	0.27612	0.34953	0.32222	0.30963	0.33514	0.32473	0.29178
1017.993	0.26453	0.34113	0.31595	0.30205	0.32184	0.3134	0.28095
1018.518	0.25826	0.34164	0.29861	0.2921	0.3087	0.30512	0.27668
1019.043	0.25061	0.31164	0.28895	0.28698	0.30686	0.29675	0.26679
1019.569	0.24426	0.33632	0.28133	0.27147	0.30164	0.29139	0.2645
1020.094	0.23789	0.30186	0.26591	0.26066	0.28069	0.28029	0.25101
1020.619	0.23667	0.30544	0.27305	0.26013	0.28608	0.28012	0.25362
1021.144	0.22963	0.30876	0.2701	0.25608	0.2764	0.26836	0.24322
1021.668	0.22232	0.30047	0.25408	0.24244	0.26624	0.26199	0.23635
1022.193	0.21699	0.27896	0.2475	0.23324	0.25709	0.25537	0.22876
1022.718	0.21715	0.2504	0.25691	0.22916	0.25664	0.25285	0.2274
1023.243	0.2095	0.27036	0.24116	0.23045	0.2488	0.24218	0.22381
1023.768	0.20731	0.24728	0.23582	0.22863	0.24657	0.24003	0.21675
1024.293	0.1994	0.24929	0.2309	0.2299	0.24072	0.23615	0.21008
1024.818	0.19225	0.25721	0.21735	0.20634	0.23406	0.22688	0.20928
1025.343	0.19492	0.24773	0.21363	0.21121	0.22949	0.21989	0.20431
1025.868	0.18804	0.25325	0.21098	0.20416	0.22311	0.22156	0.20129
1026.392	0.18535	0.25941	0.20651	0.1925	0.22013	0.21238	0.19615
1026.917	0.18556	0.22553	0.20792	0.20233	0.21836	0.21274	0.19335
1027.442	0.17939	0.23157	0.20849	0.19881	0.21382	0.2113	0.19064
1027.967	0.17396	0.22266	0.19131	0.19035	0.21234	0.20588	0.1869
1028.491	0.17165	0.21923	0.19157	0.18281	0.20073	0.19759	0.17812
1029.016	0.17061	0.22584	0.18423	0.17978	0.1994	0.1933	0.17867
1029.541	0.16884	0.21303	0.19028	0.17485	0.2002	0.18879	0.17559
1030.065	0.16354	0.22733	0.17099	0.17286	0.19451	0.18676	0.17297
1030.59	0.16053	0.21855	0.17637	0.16962	0.19154	0.18426	0.16893
1031.115	0.16293	0.22051	0.19852	0.18386	0.19884	0.18576	0.17205
1031.639	0.15621	0.20899	0.18075	0.16754	0.18311	0.17755	0.16539
1032.164	0.156	0.22502	0.18116	0.16385	0.18822	0.18008	0.1654
1032.689	0.15292	0.19118	0.17513	0.16192	0.18341	0.17293	0.16031
1033.213	0.15025	0.17786	0.17439	0.16061	0.17812	0.17112	0.16026
1033.738	0.14905	0.18399	0.17055	0.16013	0.17344	0.17031	0.15746
1034.262	0.14782	0.19687	0.16367	0.15549	0.17548	0.16845	0.15603
1034.787	0.14638	0.18185	0.16567	0.15304	0.17046	0.16305	0.15345
1035.311	0.14278	0.18497	0.1563	0.15097	0.16569	0.15871	0.14854
1035.836	0.14476	0.18345	0.16426	0.15547	0.16671	0.15947	0.14938
1036.36	0.13831	0.18734	0.15766	0.14742	0.16074	0.1508	0.14348
1036.885	0.13309	0.16768	0.14416	0.12585	0.15634	0.14931	0.14188
1037.409	0.13034	0.17858	0.1429	0.12449	0.15121	0.148	0.13703
1037.933	0.12966	0.17336	0.14484	0.13462	0.15229	0.14739	0.13364
1038.458	0.12767	0.15876	0.13767	0.13313	0.15054	0.14545	0.13577
1038.982	0.12855	0.14454	0.14874	0.12166	0.14902	0.13923	0.13093
1039.507	0.12231	0.15691	0.13234	0.11819	0.1391	0.13955	0.12944
1040.031	0.12729	0.17729	0.14076	0.12688	0.14896	0.13916	0.13168
1040.555	0.123	0.15788	0.13584	0.13068	0.14492	0.13781	0.12925
1041.079	0.12104	0.16246	0.13396	0.12231	0.13765	0.13362	0.1277
1041.604	0.12071	0.17505	0.13819	0.12144	0.14009	0.13031	0.12951
1042.128	0.11251	0.16367	0.1155	0.107	0.13261	0.12631	0.12183
1042.652	0.11568	0.16291	0.12402	0.10881	0.13178	0.12688	0.12267
1043.177	0.11331	0.1668	0.11533	0.11306	0.12856	0.12561	0.1171
1043.701	0.11586	0.15992	0.12917	0.11004	0.13024	0.12489	0.11945
1044.225	0.11243	0.15994	0.13168	0.10488	0.12993	0.12661	0.11984
1044.749	0.10805	0.15248	0.11071	0.09199	0.12035	0.12071	0.11381
1045.273	0.10856	0.1434	0.11745	0.09952	0.12546	0.11804	0.11212
1045.797	0.10725	0.14224	0.11586	0.09812	0.12242	0.11644	0.11069
1046.321	0.10635	0.13539	0.11096	0.09522	0.11791	0.11537	0.10909
1046.846	0.10621	0.14592	0.11008	0.09171	0.11877	0.11481	0.10662
1047.37	0.10285	0.106	0.10744	0.09923	0.11347	0.10789	0.10424
1047.894	0.10169	0.13431	0.10132	0.08436	0.11107	0.10644	0.10352
1048.418	0.09326	0.14565	0.08815	0.0764	0.10017	0.10088	0.09887
1048.942	0.0996	0.13732	0.1094	0.09192	0.11004	0.10619	0.10475
1049.466	0.09817	0.13535	0.09334	0.07849	0.10514	0.10255	0.09798
1049.99	0.09658	0.12507	0.09652	0.08481	0.10794	0.10224	0.10009
1050.514	0.10185	0.12355	0.09337	0.08672	0.10603	0.10256	0.10165
1051.038	0.09266	0.12914	0.09295	0.07018	0.10159	0.09731	0.09586
1051.562	0.09741	0.11394	0.09592	0.08265	0.11113	0.10194	0.09855
1052.086	0.09387	0.14136	0.09314	0.07859	0.09808	0.09943	0.09634
1052.609	0.09196	0.12288	0.10253	0.0809	0.10338	0.09581	0.09286
1053.133	0.09299	0.0926	0.08589	0.08141	0.0983	0.09281	0.09553
1053.657	0.09349	0.12906	0.08687	0.07371	0.09628	0.09632	0.09417
1054.181	0.09008	0.10112	0.08773	0.07342	0.10173	0.09695	0.09448
1054.705	0.09055	0.12589	0.08165	0.07573	0.09865	0.09322	0.091
1055.229	0.09003	0.11526	0.07685	0.07619	0.09211	0.08954	0.08838
1055.752	0.08684	0.11793	0.07703	0.07237	0.09496	0.08904	0.09128
1056.276	0.09056	0.12747	0.09555	0.0796	0.10049	0.09438	0.09339
1056.8	0.08869	0.09744	0.08895	0.07689	0.09536	0.09351	0.09236
1057.324	0.08602	0.08034	0.07584	0.06418	0.08567	0.08572	0.08642
1057.847	0.0897	0.10152	0.08582	0.07014	0.0939	0.09073	0.09171
1058.371	0.08746	0.1145	0.08163	0.06304	0.09424	0.09157	0.09003
1058.895	0.09007	0.12048	0.07341	0.06856	0.08959	0.08809	0.09097
1059.418	0.08775	0.11883	0.07501	0.06056	0.0872	0.08631	0.08955
1059.942	0.08892	0.1104	0.08231	0.06793	0.09461	0.08877	0.08989
1060.466	0.08953	0.1052	0.08682	0.06605	0.09374	0.08759	0.09182
1060.989	0.0895	0.1106	0.09136	0.07076	0.09068	0.08891	0.09144
1061.513	0.09327	0.10764	0.09402	0.07601	0.09425	0.09138	0.09183
1062.037	0.09079	0.10463	0.08313	0.07956	0.09358	0.08745	0.09362
1062.56	0.09178	0.09671	0.08168	0.07178	0.09321	0.08985	0.08965
1063.084	0.09471	0.09757	0.09273	0.07008	0.09647	0.09031	0.09545
1063.607	0.09506	0.09958	0.09141	0.06822	0.0899	0.0908	0.09404
1064.131	0.0936	0.11573	0.082	0.06657	0.08606	0.08541	0.09266
1064.654	0.09287	0.08661	0.08715	0.07105	0.0902	0.08923	0.09576
1065.178	0.09301	0.11284	0.07863	0.0603	0.08861	0.08873	0.09314
1065.701	0.09542	0.11197	0.08849	0.07891	0.09295	0.09066	0.09731
1066.224	0.09491	0.13684	0.07785	0.07412	0.09468	0.08928	0.09578
1066.748	0.09641	0.11336	0.07931	0.07256	0.09273	0.09045	0.09766
1067.271	0.10113	0.09962	0.08993	0.06451	0.09372	0.09108	0.09935
1067.795	0.10014	0.10839	0.09582	0.07888	0.10085	0.09396	0.10333
1068.318	0.10195	0.10663	0.09143	0.07011	0.09649	0.09356	0.09929
1068.841	0.09954	0.11736	0.07398	0.06458	0.09479	0.09126	0.10237
1069.365	0.10267	0.10483	0.08197	0.06443	0.08991	0.09234	0.10234
1069.888	0.1064	0.11817	0.08383	0.06632	0.09677	0.09382	0.10378
1070.411	0.10352	0.10453	0.08509	0.07145	0.09801	0.0935	0.10507
1070.934	0.11012	0.11225	0.09091	0.07584	0.1006	0.10016	0.10758
1071.458	0.10797	0.11368	0.07936	0.07091	0.09735	0.0954	0.10909
1071.981	0.10916	0.10594	0.08004	0.06615	0.09884	0.09765	0.10893
1072.504	0.11372	0.11659	0.09415	0.07895	0.10244	0.10004	0.11266
1073.027	0.11669	0.10742	0.09094	0.07638	0.10093	0.10375	0.11369
1073.551	0.11687	0.08655	0.08969	0.07714	0.10413	0.10401	0.1146
1074.074	0.11807	0.11483	0.08861	0.06923	0.09926	0.10498	0.11892
1074.597	0.12558	0.0963	0.10278	0.08369	0.1057	0.11167	0.1243
1075.12	0.12305	0.10344	0.0873	0.07691	0.10462	0.10675	0.12196
1075.643	0.12822	0.08825	0.08367	0.07791	0.10247	0.11169	0.12457
1076.166	0.12901	0.09681	0.08343	0.07467	0.10454	0.11169	0.12599
1076.689	0.13077	0.11035	0.08746	0.06972	0.10556	0.1112	0.12682
1077.212	0.14055	0.09605	0.10351	0.09289	0.11935	0.11953	0.13353
1077.735	0.13972	0.12795	0.09158	0.08362	0.11253	0.11698	0.13527
1078.258	0.14095	0.13183	0.09813	0.082	0.11421	0.12126	0.13769
1078.781	0.14276	0.11161	0.1003	0.08507	0.11616	0.12359	0.13827
1079.304	0.1493	0.10706	0.09762	0.08636	0.11889	0.12589	0.1461
1079.827	0.15076	0.1294	0.10204	0.08658	0.12375	0.12789	0.14643
1080.35	0.15596	0.11901	0.09686	0.09846	0.12803	0.13212	0.15189
1080.873	0.16045	0.12187	0.10372	0.09145	0.12888	0.1338	0.15721
1081.396	0.16447	0.12095	0.10132	0.08416	0.12925	0.13659	0.15717
1081.919	0.16961	0.11138	0.11438	0.09576	0.13695	0.14246	0.16156
1082.442	0.17573	0.11466	0.11242	0.10358	0.13699	0.14519	0.16902
1082.965	0.1743	0.10904	0.10713	0.08992	0.13233	0.1441	0.17018
1083.487	0.18417	0.14097	0.11433	0.10523	0.14414	0.15279	0.17918
1084.01	0.18639	0.12211	0.1069	0.10816	0.14235	0.15297	0.17906
1084.533	0.1943	0.13078	0.11387	0.11	0.1477	0.15847	0.18725
1085.056	0.19765	0.12314	0.11263	0.11303	0.14882	0.16132	0.18802
1085.579	0.20712	0.13094	0.12465	0.11352	0.15679	0.16817	0.19661
1086.101	0.20298	0.1356	0.11181	0.10634	0.15258	0.16709	0.19572
1086.624	0.21422	0.13249	0.12179	0.1216	0.1574	0.17403	0.20527
1087.147	0.21997	0.11448	0.1274	0.11749	0.16672	0.17863	0.20847
1087.669	0.23168	0.11244	0.1394	0.13476	0.17744	0.18722	0.22115
1088.192	0.23066	0.11694	0.13039	0.1262	0.17462	0.18614	0.22155
1088.715	0.2382	0.13112	0.13482	0.12015	0.17544	0.1948	0.22786
1089.237	0.24997	0.13445	0.14196	0.1369	0.18345	0.19841	0.23727
1089.76	0.2524	0.15199	0.13206	0.13435	0.18749	0.20347	0.242
1090.283	0.25824	0.15115	0.13815	0.1352	0.18418	0.2072	0.24666
1090.805	0.27328	0.15986	0.15034	0.14745	0.20067	0.22032	0.2598
1091.328	0.27402	0.14699	0.1495	0.14494	0.19987	0.2202	0.25982
1091.85	0.28554	0.15547	0.15039	0.14843	0.20754	0.22997	0.27316
1092.373	0.29085	0.15722	0.15033	0.14671	0.20862	0.23059	0.27528
1092.895	0.30379	0.16043	0.16043	0.15621	0.21332	0.23994	0.28582
1093.418	0.30731	0.15192	0.1635	0.16121	0.22309	0.24524	0.2913
1093.94	0.32179	0.16721	0.16917	0.16872	0.23243	0.25581	0.30444
1094.463	0.32546	0.17381	0.16131	0.17154	0.23004	0.2589	0.30784
1094.985	0.34203	0.18011	0.17346	0.17603	0.24331	0.26769	0.3208
1095.507	0.34221	0.16893	0.16984	0.17149	0.24747	0.27043	0.3248
1096.03	0.35974	0.17997	0.18232	0.18644	0.2542	0.28289	0.34195
1096.552	0.36796	0.15934	0.18318	0.18589	0.25626	0.28764	0.34473
1097.075	0.38157	0.1719	0.19033	0.19122	0.26858	0.30147	0.36107
1097.597	0.38835	0.18507	0.19546	0.19403	0.27093	0.30303	0.3652
1098.119	0.4045	0.21748	0.19677	0.20173	0.28146	0.31889	0.38131
1098.642	0.41156	0.18518	0.20874	0.21561	0.29336	0.32291	0.38903
1099.164	0.43361	0.20409	0.21806	0.22434	0.30455	0.34082	0.40868
1099.686	0.43764	0.19935	0.22271	0.23097	0.30434	0.34513	0.41302
1100.208	0.45617	0.20633	0.21813	0.22526	0.31504	0.35787	0.43061
1100.731	0.46084	0.22933	0.22981	0.23081	0.32145	0.36052	0.43427
1101.253	0.47903	0.22735	0.23019	0.23854	0.33334	0.37513	0.45525
1101.775	0.48553	0.21036	0.24272	0.24362	0.33607	0.37788	0.45592
1102.297	0.50782	0.24318	0.24871	0.25182	0.3479	0.39476	0.47838
1102.819	0.51264	0.21924	0.24212	0.2578	0.35206	0.40234	0.48326
1103.342	0.54007	0.22895	0.25898	0.26674	0.3727	0.41911	0.50531
1103.864	0.54187	0.22357	0.25594	0.27444	0.37143	0.42115	0.5105
1104.386	0.56737	0.23325	0.26474	0.28877	0.38995	0.44237	0.5372
1104.908	0.57415	0.25522	0.27653	0.28681	0.38905	0.44781	0.5414
1105.43	0.60428	0.26109	0.28516	0.29863	0.41623	0.46869	0.56861
1105.952	0.60591	0.25287	0.28732	0.30405	0.41447	0.47349	0.5697
1106.474	0.63591	0.27935	0.30257	0.30884	0.43289	0.49022	0.59604
1106.996	0.64327	0.28432	0.2973	0.31527	0.43574	0.49804	0.60101
1107.518	0.66234	0.24919	0.30908	0.32948	0.45465	0.51954	0.62586
1108.04	0.67298	0.27636	0.31454	0.3268	0.45836	0.52135	0.62895
1108.562	0.70421	0.26311	0.32988	0.34944	0.48064	0.54715	0.66004
1109.084	0.71135	0.28396	0.33465	0.34904	0.48174	0.55017	0.66611
1109.606	0.73443	0.29338	0.32723	0.35754	0.49918	0.57153	0.68967
1110.128	0.7406	0.30456	0.34588	0.36825	0.50588	0.57471	0.69804
1110.65	0.76982	0.30686	0.35711	0.38062	0.52494	0.59744	0.72332
1111.172	0.77063	0.31763	0.34961	0.37639	0.51868	0.59857	0.72244
1111.693	0.80612	0.29029	0.36975	0.39746	0.54494	0.62534	0.75694
1112.215	0.81029	0.33054	0.37256	0.40024	0.54754	0.62739	0.75996
1112.737	0.84245	0.31023	0.379	0.40705	0.56346	0.64953	0.78844
1113.259	0.84702	0.31372	0.38503	0.4081	0.57	0.65407	0.79095
1113.781	0.87839	0.3566	0.39645	0.43307	0.5953	0.68059	0.82614
1114.302	0.8835	0.33987	0.39277	0.43497	0.5979	0.68587	0.83094
1114.824	0.91485	0.36527	0.42432	0.44474	0.61814	0.70968	0.85805
1115.346	0.91132	0.34454	0.40119	0.44082	0.60708	0.70544	0.85564
1115.868	0.9468	0.3481	0.43245	0.4731	0.6437	0.73301	0.88674
1116.389	0.94727	0.35601	0.43162	0.46934	0.64063	0.73298	0.88813
1116.911	0.97966	0.37704	0.44583	0.48536	0.66278	0.76008	0.92191
1117.433	0.98542	0.39107	0.44484	0.47157	0.66046	0.75979	0.92353
1117.954	1.01554	0.39808	0.45518	0.50001	0.68294	0.78524	0.95347
1118.476	1.02235	0.4034	0.45819	0.49578	0.68932	0.79043	0.95743
1118.997	1.0555	0.38712	0.47655	0.5207	0.71103	0.81735	0.98866
1119.519	1.05315	0.41303	0.48509	0.52417	0.70938	0.81787	0.99026
1120.041	1.09012	0.42592	0.49612	0.53807	0.73818	0.8474	1.02175
1120.562	1.09029	0.41431	0.48869	0.53492	0.73699	0.84789	1.02394
1121.084	1.13329	0.43596	0.51184	0.55449	0.76349	0.87638	1.06164
1121.605	1.12362	0.43306	0.51737	0.55104	0.75829	0.87314	1.05537
1122.127	1.15669	0.44379	0.51949	0.56784	0.78064	0.90067	1.08919
1122.648	1.1566	0.42255	0.51732	0.5739	0.7813	0.89837	1.08539
1123.17	1.19457	0.45336	0.53995	0.59212	0.81401	0.93283	1.12074
1123.691	1.18936	0.45403	0.53982	0.58962	0.80275	0.92766	1.11328
1124.212	1.22294	0.47982	0.5604	0.60912	0.82891	0.95274	1.14756
1124.734	1.21494	0.45798	0.55348	0.60535	0.82836	0.94543	1.14127
1125.255	1.25367	0.48641	0.56985	0.61965	0.85175	0.976	1.17261
1125.777	1.24865	0.47536	0.56803	0.62451	0.84541	0.97318	1.17076
1126.298	1.28571	0.50795	0.59192	0.6453	0.87844	1.0064	1.21025
1126.819	1.28302	0.48543	0.58915	0.63947	0.87165	0.99951	1.20342
1127.341	1.31682	0.49971	0.60794	0.6623	0.89781	1.02507	1.23751
1127.862	1.30908	0.51715	0.60624	0.66568	0.89637	1.02656	1.22991
1128.383	1.33982	0.52288	0.61939	0.67902	0.91527	1.05102	1.25976
1128.904	1.32811	0.52161	0.61028	0.67409	0.90922	1.04055	1.24642
1129.426	1.36422	0.55249	0.63242	0.69458	0.9365	1.07252	1.2844
1129.947	1.35713	0.54784	0.63965	0.69401	0.92661	1.06515	1.27372
1130.468	1.39207	0.57339	0.64629	0.71126	0.95713	1.09612	1.31195
1130.989	1.37962	0.55532	0.64328	0.70344	0.94726	1.08537	1.29717
1131.51	1.41015	0.57105	0.65505	0.72605	0.97067	1.11034	1.32821
1132.032	1.40107	0.55982	0.66559	0.71671	0.9641	1.09795	1.31764
1132.553	1.4334	0.57777	0.68213	0.74017	0.98747	1.1287	1.34966
1133.074	1.41783	0.58501	0.66032	0.73079	0.97382	1.11557	1.33283
1133.595	1.45525	0.59817	0.68536	0.7499	1.00615	1.14723	1.37062
1134.116	1.44405	0.60435	0.69321	0.74635	0.99549	1.13774	1.36058
1134.637	1.4693	0.61756	0.69784	0.76381	1.02227	1.16329	1.38831
1135.158	1.45413	0.60304	0.69127	0.7465	1.00605	1.1522	1.36956
1135.679	1.48602	0.61298	0.7113	0.77194	1.03678	1.17971	1.40038
1136.2	1.47363	0.61642	0.70606	0.77042	1.02332	1.16707	1.38902
1136.721	1.50305	0.63889	0.71981	0.79106	1.05058	1.19617	1.41556
1137.242	1.47407	0.62238	0.70892	0.77678	1.03058	1.16894	1.38977
1137.763	1.50884	0.64745	0.72452	0.78901	1.05653	1.19807	1.42393
1138.284	1.48913	0.64546	0.71514	0.78155	1.04392	1.18657	1.40187
1138.805	1.5198	0.66922	0.74058	0.80473	1.06584	1.21068	1.43308
1139.326	1.50196	0.65929	0.73197	0.79556	1.05708	1.19653	1.41223
1139.847	1.52589	0.66929	0.74834	0.81453	1.079	1.22056	1.44434
1140.367	1.50558	0.6556	0.74856	0.80317	1.06409	1.20736	1.42233
1140.888	1.54168	0.66052	0.75876	0.83298	1.09423	1.23412	1.45259
1141.409	1.51793	0.68215	0.74355	0.80921	1.07044	1.21663	1.43245
1141.93	1.53993	0.68648	0.77003	0.83203	1.09796	1.23727	1.46017
1142.451	1.52334	0.68557	0.75402	0.82002	1.08364	1.22481	1.43932
1142.971	1.53357	0.67084	0.76396	0.83112	1.09207	1.23321	1.45065
1143.492	1.50459	0.67758	0.75689	0.82283	1.07738	1.21099	1.42553
1144.013	1.53342	0.68575	0.77166	0.83663	1.09668	1.23508	1.45348
1144.534	1.50489	0.68518	0.76124	0.8333	1.0853	1.21838	1.42792
1145.054	1.52799	0.68728	0.76691	0.83454	1.0963	1.23753	1.44923
1145.575	1.49431	0.68674	0.76178	0.81995	1.07263	1.20867	1.41409
1146.096	1.51885	0.69764	0.77462	0.83923	1.093	1.2305	1.43617
1146.616	1.48967	0.69242	0.75899	0.826	1.07346	1.20798	1.41089
1147.137	1.50537	0.7064	0.77266	0.83534	1.08146	1.21879	1.423
1147.658	1.48052	0.7137	0.75579	0.82968	1.0687	1.20738	1.40448
1148.178	1.50428	0.71651	0.76671	0.83848	1.08866	1.22381	1.42222
1148.699	1.47355	0.69913	0.75082	0.81778	1.06735	1.19827	1.39507
1149.219	1.48993	0.71123	0.76742	0.83406	1.08496	1.21714	1.41573
1149.74	1.47276	0.70735	0.77075	0.8293	1.06734	1.20068	1.397
1150.26	1.4866	0.69946	0.77833	0.83422	1.08533	1.21654	1.41317
1150.781	1.46387	0.69235	0.76137	0.82488	1.07035	1.19755	1.38957
1151.301	1.47802	0.72072	0.77195	0.83697	1.08585	1.21233	1.40584
1151.822	1.44687	0.69448	0.75526	0.8235	1.05925	1.18642	1.37276
1152.342	1.45422	0.68736	0.7649	0.83277	1.06961	1.19645	1.38618
1152.863	1.41915	0.68565	0.74584	0.80993	1.04389	1.1627	1.34705
1153.383	1.44099	0.70682	0.76531	0.82075	1.0584	1.18227	1.36891
1153.903	1.3974	0.68537	0.7329	0.79821	1.03007	1.15112	1.32866
1154.424	1.41437	0.70672	0.75201	0.81709	1.04995	1.16785	1.34499
1154.944	1.37691	0.675	0.73693	0.79244	1.02122	1.1346	1.30899
1155.464	1.38888	0.70799	0.73929	0.80173	1.03479	1.14656	1.32534
1155.985	1.35697	0.66199	0.71877	0.78339	1.01169	1.12242	1.2912
1156.505	1.37378	0.68559	0.74603	0.79981	1.02324	1.13892	1.31209
1157.025	1.33148	0.6623	0.71294	0.77028	0.98973	1.10732	1.26833
1157.546	1.35414	0.66225	0.72935	0.78093	1.01107	1.1228	1.28793
1158.066	1.31887	0.66047	0.70727	0.77415	0.98351	1.09342	1.2519
1158.586	1.32916	0.66063	0.71843	0.77423	1.00557	1.11024	1.27051
1159.106	1.30061	0.6706	0.70753	0.76535	0.97329	1.08276	1.24005
1159.626	1.30955	0.65856	0.70401	0.76628	0.98312	1.09203	1.24725
1160.147	1.27065	0.64064	0.69397	0.74762	0.95497	1.06127	1.21165
1160.667	1.28904	0.65506	0.69739	0.76325	0.97237	1.07681	1.23443
1161.187	1.24784	0.62513	0.68361	0.7416	0.9464	1.04771	1.19391
1161.707	1.25858	0.64446	0.68194	0.73299	0.95284	1.05461	1.20404
1162.227	1.22453	0.61808	0.67271	0.72843	0.92709	1.02839	1.17114
1162.747	1.23398	0.62135	0.67642	0.72811	0.93302	1.03286	1.17962
1163.267	1.20018	0.59641	0.66017	0.70822	0.91001	1.00236	1.14506
1163.787	1.20287	0.62467	0.65256	0.71617	0.90663	1.00964	1.14987
1164.307	1.16365	0.59719	0.6361	0.68677	0.87932	0.97987	1.11555
1164.827	1.17157	0.6148	0.67719	0.70046	0.88003	0.98934	1.12508
1165.347	1.13615	0.5877	0.63247	0.67665	0.87231	0.95858	1.0859
1165.867	1.14262	0.59494	0.61914	0.68046	0.87513	0.96591	1.09816
1166.387	1.10906	0.57171	0.61518	0.66488	0.85216	0.9373	1.06262
1166.907	1.12421	0.57627	0.62467	0.67218	0.86202	0.94995	1.07731
1167.427	1.08305	0.55103	0.60037	0.64905	0.82674	0.91894	1.04182
1167.947	1.09352	0.56568	0.60539	0.64979	0.83547	0.92591	1.04798
1168.467	1.06194	0.55981	0.59343	0.63094	0.8114	0.90003	1.01546
1168.987	1.07227	0.53905	0.5929	0.64194	0.82165	0.90726	1.02784
1169.507	1.03578	0.54898	0.57117	0.6143	0.79682	0.87972	0.99694
1170.026	1.04801	0.53511	0.57477	0.62001	0.80277	0.88931	1.00342
1170.546	1.01844	0.51512	0.55527	0.60687	0.78238	0.86261	0.97636
1171.066	1.02166	0.53783	0.56607	0.60404	0.78609	0.86718	0.98002
1171.586	0.98733	0.51058	0.55153	0.58639	0.76125	0.83883	0.95234
1172.105	0.99459	0.51373	0.5442	0.59567	0.76122	0.83955	0.95366
1172.625	0.96515	0.49544	0.54998	0.58046	0.74432	0.82565	0.93149
1173.145	0.97568	0.48437	0.53721	0.58105	0.75229	0.83294	0.94068
1173.665	0.94536	0.47329	0.5279	0.57176	0.73117	0.80712	0.91011
1174.184	0.95073	0.47436	0.52609	0.5642	0.7379	0.81148	0.91662
1174.704	0.91823	0.47015	0.50473	0.54239	0.70844	0.78408	0.88422
1175.224	0.92713	0.45372	0.51129	0.55911	0.71914	0.78693	0.89123
1175.743	0.89297	0.46775	0.49414	0.52681	0.69608	0.76688	0.86081
1176.263	0.90733	0.47983	0.50953	0.54556	0.70758	0.7787	0.8777
1176.782	0.87722	0.44913	0.4942	0.52748	0.68113	0.75291	0.84732
1177.302	0.88567	0.43749	0.49097	0.52606	0.68634	0.75592	0.85284
1177.822	0.85434	0.44178	0.47357	0.51641	0.66531	0.73225	0.82236
1178.341	0.86339	0.41304	0.47545	0.51402	0.67222	0.74349	0.83371
1178.861	0.84372	0.41762	0.47328	0.50255	0.65685	0.72122	0.8118
1179.38	0.85061	0.42672	0.47055	0.51028	0.66106	0.72885	0.82046
1179.9	0.82514	0.41339	0.46075	0.49698	0.64732	0.70544	0.79536
1180.419	0.83045	0.392	0.4639	0.49371	0.65039	0.7121	0.80233
1180.939	0.80569	0.39846	0.44479	0.48138	0.63093	0.69015	0.77337
1181.458	0.81514	0.379	0.44455	0.48684	0.63931	0.69928	0.78632
1181.977	0.78606	0.3853	0.43915	0.46413	0.61534	0.67484	0.76033
1182.497	0.79779	0.41116	0.43828	0.47642	0.61915	0.68556	0.76899
1183.016	0.77114	0.3705	0.41949	0.4593	0.60147	0.66177	0.74136
1183.535	0.77743	0.39009	0.41593	0.45234	0.60499	0.66728	0.74702
1184.055	0.75531	0.38241	0.42031	0.45109	0.58913	0.64878	0.7299
1184.574	0.755	0.36315	0.41431	0.44028	0.58844	0.65008	0.72707
1185.093	0.73722	0.35087	0.41393	0.4406	0.57838	0.63523	0.71229
1185.613	0.74375	0.36221	0.40717	0.43384	0.57941	0.63734	0.71742
1186.132	0.71644	0.34999	0.38877	0.41703	0.55951	0.61213	0.69068
1186.651	0.72376	0.37296	0.38698	0.42849	0.56543	0.61881	0.69958
1187.17	0.6968	0.32915	0.3791	0.41006	0.54519	0.60052	0.67262
1187.69	0.70653	0.3551	0.39117	0.42149	0.5552	0.61244	0.68466
1188.209	0.68231	0.35191	0.37257	0.40212	0.53129	0.5874	0.65613
1188.728	0.69271	0.33752	0.37813	0.40481	0.54202	0.59616	0.66901
1189.247	0.67347	0.33216	0.37373	0.40297	0.53207	0.58075	0.65044
1189.766	0.67618	0.33238	0.36041	0.39498	0.53091	0.58189	0.649
1190.285	0.65362	0.30834	0.36091	0.39488	0.51169	0.56269	0.63235
1190.805	0.65763	0.30096	0.35961	0.38767	0.51767	0.56496	0.63902
1191.324	0.63904	0.30963	0.35335	0.37575	0.5024	0.55085	0.61345
1191.843	0.64283	0.29671	0.35498	0.38219	0.50786	0.55357	0.62421
1192.362	0.62477	0.29847	0.35252	0.36822	0.49048	0.54055	0.60591
1192.881	0.63167	0.26785	0.34912	0.37431	0.49585	0.54268	0.6117
1193.4	0.60959	0.29953	0.32856	0.3472	0.47539	0.52556	0.59068
1193.919	0.61909	0.29687	0.33812	0.37197	0.48367	0.53569	0.60078
1194.438	0.60284	0.30111	0.32359	0.35792	0.47081	0.51444	0.57969
1194.957	0.60024	0.2799	0.3201	0.35309	0.47428	0.52087	0.58326
1195.476	0.58284	0.28008	0.31198	0.34073	0.45627	0.50405	0.56473
1195.995	0.59461	0.28926	0.31922	0.34639	0.46306	0.51229	0.57361
1196.513	0.57198	0.27484	0.31497	0.33395	0.44836	0.48904	0.55007
1197.032	0.58044	0.28616	0.31808	0.32928	0.45076	0.49519	0.55521
1197.551	0.55868	0.2741	0.30064	0.33108	0.43624	0.48174	0.53879
1198.07	0.56437	0.25993	0.31026	0.32742	0.4419	0.48463	0.54429
1198.589	0.54585	0.26355	0.30118	0.31844	0.42834	0.46846	0.52843
1199.108	0.54812	0.25919	0.30778	0.31943	0.43197	0.47298	0.53094
1199.627	0.53621	0.23531	0.28894	0.31239	0.41848	0.4584	0.51561
1200.145	0.54066	0.26939	0.29764	0.31379	0.42197	0.46737	0.52364
1200.664	0.52345	0.25581	0.28392	0.30194	0.40688	0.44992	0.50418
1201.183	0.53138	0.25729	0.28595	0.30699	0.41892	0.45688	0.51441
1201.702	0.51341	0.25624	0.27144	0.29376	0.40053	0.43872	0.49528
1202.22	0.51866	0.2456	0.28339	0.3037	0.4017	0.44514	0.5014
1202.739	0.50206	0.24262	0.27806	0.29297	0.39205	0.4323	0.48287
1203.258	0.51033	0.23554	0.26764	0.29518	0.39818	0.43605	0.49269
1203.776	0.48796	0.2424	0.26011	0.27771	0.382	0.42006	0.47357
1204.295	0.49443	0.22827	0.25895	0.28494	0.38626	0.42389	0.47574
1204.813	0.47587	0.23339	0.25629	0.27165	0.37345	0.41011	0.4615
1205.332	0.48464	0.23171	0.26765	0.28762	0.37989	0.41666	0.4679
1205.851	0.47296	0.22549	0.26998	0.28246	0.36799	0.40881	0.45977
1206.369	0.4778	0.20962	0.25583	0.26873	0.37408	0.41219	0.46494
1206.888	0.46338	0.23827	0.25038	0.27106	0.36143	0.39527	0.44845
1207.406	0.46809	0.20517	0.25748	0.26795	0.37011	0.40341	0.45484
1207.925	0.45401	0.21799	0.24881	0.26338	0.36108	0.38943	0.44169
1208.443	0.45939	0.22906	0.23737	0.25828	0.35964	0.39266	0.44501
1208.962	0.44538	0.203	0.2505	0.25853	0.35189	0.38426	0.42998
1209.48	0.45061	0.18617	0.24146	0.25837	0.35203	0.38379	0.43646
1209.999	0.43672	0.20969	0.23531	0.253	0.34284	0.37278	0.41989
1210.517	0.43885	0.20569	0.2274	0.25676	0.34277	0.37654	0.42453
1211.035	0.42913	0.19926	0.24076	0.24747	0.33802	0.36695	0.41423
1211.554	0.43603	0.21514	0.22956	0.24791	0.33727	0.36887	0.41886
1212.072	0.41849	0.18885	0.23503	0.23975	0.32799	0.35791	0.40746
1212.591	0.42626	0.19868	0.2312	0.24349	0.3277	0.36777	0.40919
1213.109	0.41027	0.19398	0.22165	0.23645	0.31894	0.35069	0.3945
1213.627	0.41666	0.19417	0.22902	0.23737	0.32559	0.35697	0.40267
1214.145	0.40356	0.18526	0.21666	0.23648	0.31824	0.34317	0.38932
1214.664	0.40947	0.19599	0.22662	0.23208	0.31973	0.34938	0.3945
1215.182	0.39532	0.18541	0.21553	0.23968	0.31696	0.34147	0.38218
1215.7	0.40188	0.1822	0.2173	0.22919	0.31466	0.34666	0.39171
1216.218	0.39016	0.207	0.21757	0.22453	0.30307	0.33222	0.37706
1216.737	0.39396	0.18359	0.20813	0.22512	0.30846	0.33825	0.37938
1217.255	0.3844	0.20087	0.20972	0.21035	0.29817	0.32465	0.36894
1217.773	0.38956	0.18065	0.20716	0.22404	0.30534	0.33405	0.37682
1218.291	0.37555	0.18187	0.20097	0.21617	0.29853	0.32135	0.36611
1218.809	0.38005	0.1845	0.21016	0.21381	0.29945	0.32441	0.36667
1219.327	0.37275	0.19439	0.20315	0.21205	0.29154	0.31665	0.35982
1219.845	0.37335	0.20645	0.20951	0.21815	0.29348	0.32121	0.36336
1220.363	0.36378	0.1815	0.18987	0.20258	0.28269	0.31048	0.34733
1220.882	0.36943	0.1582	0.19962	0.21075	0.2896	0.31662	0.35507
1221.4	0.3603	0.18182	0.20138	0.21232	0.28285	0.31045	0.34998
1221.918	0.36171	0.18955	0.19569	0.19854	0.28196	0.30968	0.34922
1222.436	0.35637	0.15604	0.20466	0.20755	0.28336	0.30558	0.34381
1222.954	0.35967	0.16779	0.19399	0.20405	0.27925	0.30703	0.34952
1223.472	0.34495	0.18607	0.18061	0.18725	0.26806	0.29552	0.33353
1223.989	0.34927	0.17062	0.18405	0.19013	0.27208	0.29904	0.33908
1224.507	0.34005	0.17844	0.19042	0.18601	0.26654	0.29375	0.32894
1225.025	0.34577	0.19037	0.18351	0.20206	0.26819	0.29343	0.33382
1225.543	0.33308	0.17527	0.17443	0.18601	0.25803	0.2831	0.32173
1226.061	0.34031	0.17605	0.18526	0.20124	0.27219	0.29166	0.33076
1226.579	0.33197	0.13114	0.18373	0.1826	0.25718	0.28508	0.3197
1227.097	0.34111	0.16841	0.18816	0.1976	0.27687	0.28927	0.33227
1227.615	0.32357	0.12919	0.16761	0.1776	0.25226	0.27662	0.30849
1228.132	0.33342	0.16476	0.17925	0.18793	0.25718	0.28255	0.32275
1228.65	0.32078	0.16102	0.17841	0.18183	0.25457	0.27668	0.31291
1229.168	0.32557	0.15323	0.16948	0.17828	0.25087	0.27705	0.31614
1229.686	0.31667	0.15197	0.16836	0.17209	0.24277	0.26997	0.30418
1230.203	0.32205	0.15055	0.17791	0.18308	0.25396	0.27606	0.31165
1230.721	0.31147	0.17836	0.16844	0.17373	0.24976	0.26727	0.29952
1231.239	0.32032	0.16303	0.16939	0.17219	0.24739	0.27242	0.30789
1231.756	0.30886	0.12473	0.16617	0.16124	0.24144	0.26189	0.29581
1232.274	0.31304	0.16467	0.17426	0.17055	0.24436	0.27028	0.30352
1232.792	0.30254	0.16019	0.16919	0.17343	0.23934	0.26131	0.295
1233.309	0.30749	0.1504	0.17126	0.1743	0.24481	0.26434	0.30013
1233.827	0.29697	0.16928	0.1623	0.16666	0.22996	0.25608	0.28919
1234.345	0.29871	0.18056	0.16307	0.15585	0.23787	0.25635	0.29317
1234.862	0.28997	0.14942	0.16503	0.15837	0.22725	0.24814	0.28149
1235.38	0.29785	0.14928	0.15634	0.16266	0.2339	0.25421	0.28984
1235.897	0.28897	0.16698	0.15637	0.16238	0.22412	0.24777	0.27858
1236.415	0.29494	0.12986	0.1656	0.16714	0.23069	0.24977	0.28144
1236.932	0.28497	0.13389	0.15271	0.15688	0.22114	0.24353	0.27075
1237.45	0.28811	0.13614	0.14846	0.15243	0.22641	0.24375	0.28165
1237.967	0.27911	0.14731	0.15278	0.15906	0.21945	0.23929	0.26805
1238.485	0.28711	0.15601	0.16107	0.15957	0.22441	0.24599	0.27858
1239.002	0.27337	0.12173	0.15759	0.15192	0.22374	0.23672	0.26601
1239.519	0.283	0.14984	0.15898	0.1608	0.22587	0.24213	0.27621
1240.037	0.27454	0.13506	0.16085	0.16221	0.2183	0.23466	0.26642
1240.554	0.27579	0.13716	0.15226	0.14886	0.21631	0.23525	0.26589
1241.071	0.26566	0.14398	0.14972	0.14689	0.21071	0.22542	0.25984
1241.589	0.26976	0.14178	0.14081	0.14994	0.21613	0.23341	0.26212
1242.106	0.26309	0.12431	0.15115	0.15726	0.20625	0.22587	0.25502
1242.623	0.26811	0.12044	0.15224	0.1557	0.21307	0.22961	0.25979
1243.141	0.25327	0.11525	0.13999	0.13974	0.19794	0.2178	0.24625
1243.658	0.26104	0.1361	0.14735	0.14649	0.21048	0.22336	0.25259
1244.175	0.24743	0.12374	0.1402	0.14227	0.20301	0.21336	0.24218
1244.692	0.25418	0.12452	0.13368	0.13956	0.20014	0.21606	0.24694
1245.21	0.24814	0.13099	0.13628	0.14622	0.19739	0.21007	0.24294
1245.727	0.25297	0.13748	0.13712	0.13555	0.20321	0.2131	0.24609
1246.244	0.24874	0.11888	0.13477	0.13236	0.19271	0.20894	0.23847
1246.761	0.24966	0.12961	0.13578	0.1439	0.19688	0.21489	0.2426
1247.278	0.24097	0.14143	0.13711	0.12432	0.19478	0.20601	0.2358
1247.795	0.2443	0.12997	0.12859	0.12462	0.19132	0.21033	0.23785
1248.312	0.23781	0.10934	0.12706	0.13276	0.18892	0.2046	0.23049
1248.829	0.23997	0.13318	0.14234	0.13204	0.19147	0.20899	0.23616
1249.347	0.22916	0.12468	0.12611	0.12976	0.18254	0.19688	0.22501
1249.864	0.23199	0.11775	0.1203	0.12578	0.18277	0.19857	0.22761
1250.381	0.22533	0.11439	0.1233	0.1205	0.17469	0.19434	0.21588
1250.898	0.2305	0.12563	0.12131	0.12347	0.18445	0.19822	0.22459
1251.415	0.2216	0.13785	0.1213	0.11669	0.17814	0.18963	0.2159
1251.932	0.22603	0.12285	0.12317	0.12312	0.1822	0.19633	0.22212
1252.448	0.22126	0.11643	0.12611	0.12031	0.17901	0.18925	0.21255
1252.965	0.22304	0.12939	0.11768	0.12124	0.17585	0.19154	0.21476
1253.482	0.2148	0.10387	0.12669	0.11818	0.16889	0.18597	0.20954
1253.999	0.2214	0.10929	0.1147	0.11964	0.17851	0.19087	0.21554
1254.516	0.21271	0.12393	0.12152	0.11734	0.1712	0.18497	0.2081
1255.033	0.21641	0.1358	0.12589	0.10776	0.17089	0.18689	0.20897
1255.55	0.21323	0.10733	0.12044	0.1142	0.16681	0.18301	0.20349
1256.067	0.21329	0.10483	0.11703	0.11375	0.16782	0.18415	0.20858
1256.583	0.20541	0.11142	0.10671	0.1094	0.1663	0.17635	0.20162
1257.1	0.21236	0.08924	0.11404	0.11631	0.16838	0.18067	0.20493
1257.617	0.20197	0.0901	0.11119	0.1153	0.1698	0.17791	0.19792
1258.134	0.20775	0.09488	0.11695	0.11415	0.17006	0.18003	0.2038
1258.65	0.19837	0.11123	0.10709	0.10464	0.15326	0.17021	0.19386
1259.167	0.20426	0.10622	0.11562	0.12136	0.16836	0.17856	0.19805
1259.684	0.19356	0.11337	0.10627	0.1064	0.15829	0.16822	0.18662
1260.201	0.19851	0.10489	0.11052	0.10843	0.15893	0.17126	0.19175
1260.717	0.18949	0.10834	0.11072	0.10721	0.15523	0.17078	0.18895
1261.234	0.19582	0.09913	0.10351	0.1021	0.16093	0.16854	0.18805
1261.75	0.18899	0.10404	0.10271	0.09698	0.14786	0.16009	0.18343
1262.267	0.19468	0.0974	0.10771	0.102	0.15584	0.16657	0.18779
1262.784	0.18827	0.10724	0.10017	0.10522	0.15542	0.16112	0.18064
1263.3	0.1905	0.09898	0.09825	0.10038	0.15427	0.16333	0.18202
1263.817	0.18296	0.08218	0.09655	0.09609	0.14241	0.15817	0.17581
1264.333	0.18811	0.11649	0.10664	0.10629	0.14947	0.16404	0.18461
1264.85	0.18234	0.09784	0.10689	0.09805	0.1498	0.15877	0.17688
1265.366	0.18717	0.09457	0.10639	0.10662	0.1522	0.16152	0.18076
1265.883	0.17907	0.09939	0.10388	0.0981	0.14672	0.15548	0.17331
1266.399	0.18245	0.0882	0.09761	0.09796	0.1486	0.1572	0.17761
1266.916	0.17858	0.12742	0.10856	0.09907	0.1461	0.15337	0.17476
1267.432	0.18106	0.09839	0.10636	0.09664	0.14593	0.15496	0.17506
1267.949	0.17219	0.1034	0.10018	0.08935	0.13701	0.14669	0.16751
1268.465	0.176	0.10217	0.09815	0.08781	0.14071	0.15424	0.17261
1268.981	0.17098	0.09546	0.09095	0.0892	0.13811	0.14688	0.16592
1269.498	0.17333	0.11314	0.10275	0.09514	0.14581	0.15014	0.1701
1270.014	0.16691	0.09398	0.09633	0.09005	0.1309	0.14124	0.16386
1270.53	0.17359	0.10245	0.09345	0.09598	0.13885	0.14913	0.16706
1271.047	0.16726	0.08715	0.09186	0.08988	0.13298	0.1432	0.16256
1271.563	0.16799	0.0774	0.09273	0.09279	0.13913	0.14993	0.16536
1272.079	0.16728	0.0947	0.10434	0.09327	0.13701	0.14347	0.16374
1272.595	0.17152	0.09218	0.1071	0.09131	0.13889	0.14689	0.16949
1273.112	0.16721	0.07121	0.10066	0.09499	0.13645	0.14337	0.15996
1273.628	0.16676	0.07466	0.09827	0.09017	0.13989	0.14602	0.1654
1274.144	0.15953	0.09097	0.08674	0.09008	0.13378	0.13935	0.15567
1274.66	0.16117	0.0746	0.08749	0.08024	0.13068	0.14099	0.15877
1275.176	0.16089	0.08552	0.09315	0.09237	0.13082	0.13835	0.15672
1275.692	0.16127	0.08814	0.08088	0.07766	0.12879	0.1355	0.156
1276.209	0.15806	0.08668	0.08697	0.08642	0.12715	0.13399	0.15318
1276.725	0.15966	0.10614	0.08639	0.08563	0.12727	0.13665	0.15606
1277.241	0.15393	0.11186	0.07916	0.07919	0.12204	0.13244	0.14946
1277.757	0.15649	0.08952	0.07999	0.07789	0.12373	0.13409	0.1525
1278.273	0.15343	0.08921	0.07994	0.07272	0.12567	0.12963	0.14813
1278.789	0.1584	0.08006	0.08773	0.08686	0.12786	0.13608	0.1542
1279.305	0.14948	0.09323	0.07548	0.08598	0.12085	0.12986	0.14647
1279.821	0.15178	0.08803	0.07687	0.07173	0.12109	0.13247	0.15077
1280.337	0.14444	0.06746	0.08075	0.07558	0.11965	0.12619	0.14382
1280.853	0.15279	0.09465	0.09151	0.08061	0.12485	0.13609	0.15092
1281.369	0.14744	0.07707	0.08924	0.08156	0.12433	0.12668	0.14464
1281.885	0.15238	0.08418	0.08199	0.08448	0.12167	0.13085	0.14557
1282.401	0.14414	0.08196	0.08119	0.06866	0.11823	0.12512	0.14047
1282.916	0.15067	0.08822	0.08513	0.08045	0.12186	0.13047	0.14553
1283.432	0.14277	0.08566	0.07159	0.06078	0.11665	0.1224	0.13771
1283.948	0.15021	0.09052	0.09892	0.08145	0.11931	0.13132	0.14471
1284.464	0.14073	0.08864	0.07124	0.06856	0.11278	0.12342	0.13695
1284.98	0.14518	0.09775	0.08089	0.06988	0.11486	0.12586	0.14268
1285.496	0.14166	0.0716	0.08836	0.06881	0.11308	0.12271	0.13842
1286.011	0.147	0.09501	0.07659	0.07098	0.11852	0.12504	0.13974
1286.527	0.14069	0.0725	0.0824	0.07678	0.11495	0.12297	0.14133
1287.043	0.143	0.07772	0.08942	0.08192	0.11647	0.12339	0.14152
1287.559	0.12192	0.18678	0.09444	0.08318	0.12813	0.13561	0.12042
1288.074	0.1455	0.07702	0.07659	0.07028	0.11639	0.12327	0.14017
1288.59	0.13697	0.09234	0.07588	0.07497	0.11119	0.11963	0.13375
1289.106	0.1384	0.06718	0.07986	0.07574	0.11435	0.12044	0.13907
1289.621	0.13623	0.07082	0.07962	0.06273	0.10986	0.11914	0.13164
1290.137	0.13662	0.09034	0.07797	0.07189	0.11392	0.11889	0.13417
1290.652	0.13574	0.08219	0.08169	0.07322	0.11386	0.11614	0.13392
1291.168	0.13778	0.08969	0.07856	0.07777	0.11185	0.11913	0.13735
1291.684	0.13515	0.04834	0.07429	0.06888	0.10806	0.1127	0.12881
1292.199	0.1361	0.07467	0.07748	0.07327	0.1138	0.11967	0.13432
1292.715	0.12976	0.08926	0.0763	0.07529	0.10501	0.11124	0.12624
1293.23	0.13567	0.09868	0.08154	0.06789	0.10519	0.11816	0.1342
1293.746	0.12954	0.07299	0.07152	0.06337	0.10139	0.11081	0.12568
1294.261	0.13221	0.07019	0.06529	0.06537	0.10226	0.11308	0.12816
1294.777	0.12661	0.08124	0.07383	0.05982	0.09988	0.10946	0.12268
1295.292	0.1341	0.06837	0.07541	0.05938	0.1071	0.115	0.12801
1295.808	0.12547	0.10797	0.07097	0.06311	0.10097	0.10519	0.12284
1296.323	0.12991	0.09643	0.07968	0.0652	0.10762	0.1147	0.12751
1296.838	0.12307	0.04693	0.06318	0.05791	0.09887	0.11078	0.12224
1297.354	0.1281	0.06745	0.07699	0.06562	0.10392	0.11178	0.12612
1297.869	0.12395	0.07467	0.06556	0.05884	0.09942	0.10615	0.11927
1298.384	0.12832	0.09039	0.06719	0.0598	0.09923	0.11069	0.12324
1298.9	0.12432	0.07227	0.07372	0.05651	0.09897	0.10822	0.11833
1299.415	0.12857	0.0952	0.07244	0.06618	0.10241	0.11	0.12462
1299.93	0.12609	0.06595	0.07324	0.06417	0.1002	0.10803	0.12303
1300.446	0.12558	0.05001	0.06964	0.06556	0.1017	0.10934	0.12393
1300.961	0.12538	0.07745	0.07646	0.06972	0.10035	0.10683	0.12264
1301.476	0.12693	0.06549	0.06831	0.06145	0.10231	0.10687	0.1225
1301.991	0.12052	0.08533	0.07299	0.06052	0.09679	0.10447	0.11611
1302.506	0.12551	0.07318	0.07198	0.0608	0.1033	0.10518	0.12186
1303.022	0.12338	0.06315	0.07715	0.06735	0.10141	0.10573	0.11991
1303.537	0.12409	0.08631	0.07049	0.05838	0.09947	0.10683	0.12005
1304.052	0.12125	0.07342	0.07248	0.06011	0.09828	0.10221	0.11719
1304.567	0.12263	0.08452	0.06851	0.0598	0.09699	0.10532	0.11999
1305.082	0.11911	0.08385	0.06761	0.05678	0.09471	0.09936	0.11378
1305.597	0.12216	0.07584	0.06188	0.06091	0.09239	0.10299	0.11669
1306.112	0.11806	0.07016	0.06358	0.06114	0.08915	0.09749	0.11193
1306.627	0.1207	0.08046	0.07072	0.06263	0.09688	0.10108	0.11906
1307.142	0.11914	0.08518	0.07249	0.06891	0.09728	0.10185	0.11322
1307.657	0.12136	0.0692	0.07345	0.06434	0.09409	0.10305	0.11847
1308.172	0.11733	0.06701	0.07058	0.05752	0.09622	0.10191	0.11247
1308.687	0.1234	0.07109	0.07586	0.06938	0.09809	0.10114	0.11618
1309.202	0.11834	0.06538	0.06767	0.07248	0.09509	0.09992	0.11527
1309.717	0.11849	0.09985	0.06348	0.05947	0.09599	0.10089	0.11556
1310.232	0.11482	0.05773	0.06274	0.05409	0.09351	0.09559	0.11154
1310.747	0.1162	0.07559	0.0583	0.05632	0.09136	0.10039	0.11174
1311.262	0.11493	0.07793	0.06934	0.05322	0.09213	0.09577	0.11172
1311.777	0.11718	0.06709	0.06519	0.05441	0.09049	0.10096	0.1127
1312.292	0.1142	0.08901	0.06908	0.06308	0.09143	0.09831	0.11065
1312.807	0.11702	0.06549	0.06307	0.06153	0.09452	0.09809	0.11436
1313.321	0.11451	0.06793	0.07132	0.0618	0.08963	0.09927	0.11216
1313.836	0.11504	0.106	0.0658	0.05952	0.09048	0.10035	0.11501
1314.351	0.11191	0.09538	0.06179	0.05067	0.089	0.0943	0.10741
1314.866	0.11759	0.09866	0.07717	0.05692	0.09152	0.10004	0.11199
1315.38	0.1136	0.06596	0.0757	0.0604	0.08653	0.09409	0.10961
1315.895	0.11587	0.0868	0.06481	0.05421	0.0905	0.09673	0.11179
1316.41	0.11212	0.0839	0.06566	0.05019	0.08842	0.0943	0.10915
1316.925	0.11458	0.07403	0.0679	0.04642	0.08836	0.09622	0.11092
1317.439	0.11082	0.07239	0.06844	0.05975	0.08415	0.09267	0.1086
1317.954	0.11262	0.0703	0.0629	0.05088	0.09075	0.09358	0.10869
1318.468	0.11051	0.08087	0.0614	0.05792	0.08766	0.0952	0.10801
1318.983	0.11046	0.0778	0.05774	0.05445	0.08756	0.09619	0.10819
1319.498	0.10993	0.06885	0.06963	0.05427	0.08911	0.0952	0.10722
1320.012	0.11007	0.10674	0.05516	0.04743	0.08682	0.09375	0.1064
1320.527	0.10735	0.07632	0.0625	0.05164	0.08486	0.09068	0.10434
1321.041	0.11201	0.07134	0.05841	0.05319	0.08771	0.09243	0.10853
1321.556	0.10796	0.08479	0.06504	0.04888	0.08399	0.09236	0.10601
1322.07	0.11434	0.09249	0.06218	0.05037	0.09004	0.09658	0.10825
1322.585	0.10928	0.05175	0.05847	0.06244	0.08748	0.09106	0.10649
1323.099	0.11363	0.07663	0.06108	0.0521	0.0905	0.09186	0.10718
1323.614	0.11013	0.083	0.06202	0.05166	0.08551	0.09273	0.10368
1324.128	0.12795	0.09064	0.06163	0.04815	0.08372	0.09659	0.12394
1324.643	0.10861	0.07967	0.06526	0.05821	0.08885	0.09114	0.10341
1325.157	0.10849	0.07141	0.05978	0.05514	0.08274	0.09128	0.10302
1325.671	0.10518	0.06558	0.05443	0.04376	0.08274	0.08832	0.10299
1326.186	0.10857	0.08551	0.06771	0.05045	0.08746	0.09333	0.10541
1326.7	0.10569	0.08009	0.06146	0.05542	0.0832	0.0885	0.10278
1327.214	0.10626	0.07304	0.0599	0.05427	0.08243	0.08852	0.10337
1327.729	0.10036	0.07631	0.05337	0.04684	0.07456	0.08378	0.09858
1328.243	0.1035	0.06054	0.05074	0.03815	0.07768	0.08718	0.10058
1328.757	0.10154	0.08729	0.05051	0.04633	0.07499	0.08331	0.09568
1329.272	0.10192	0.10046	0.05814	0.05199	0.08463	0.08649	0.10001
1329.786	0.10385	0.06584	0.06325	0.04813	0.08395	0.08825	0.10103
1330.3	0.10995	0.07328	0.07003	0.0581	0.08579	0.09023	0.10759
1330.814	0.10252	0.04582	0.06081	0.04103	0.07974	0.08444	0.09805
1331.328	0.10471	0.07095	0.06425	0.05281	0.07931	0.08608	0.09998
1331.843	0.10252	0.09281	0.05515	0.04942	0.08144	0.08388	0.09927
1332.357	0.10404	0.07342	0.05364	0.0491	0.07886	0.08502	0.09971
1332.871	0.10309	0.06047	0.07023	0.05109	0.08213	0.08863	0.09911
1333.385	0.09947	0.05941	0.05376	0.03965	0.07261	0.08375	0.09701
1333.899	0.10139	0.06293	0.06212	0.05094	0.0748	0.08438	0.09672
1334.413	0.1031	0.05836	0.06503	0.04755	0.08237	0.08802	0.1021
1334.927	0.09832	0.06813	0.06175	0.0496	0.07589	0.08037	0.09303
1335.441	0.09909	0.07142	0.05446	0.03953	0.06976	0.08129	0.09734
1335.955	0.09954	0.07908	0.05957	0.05023	0.07614	0.0822	0.09439
1336.469	0.09963	0.05871	0.05538	0.05486	0.08156	0.08332	0.09719
1336.983	0.09708	0.04916	0.05731	0.04952	0.07579	0.0833	0.09464
1337.497	0.10249	0.06302	0.05588	0.04627	0.07893	0.08391	0.10091
1338.011	0.09695	0.06491	0.05629	0.04737	0.07468	0.08141	0.0929
1338.525	0.09918	0.06424	0.05799	0.04339	0.08017	0.08468	0.09649
1339.039	0.097	0.05968	0.05577	0.04369	0.07486	0.07992	0.09143
1339.553	0.09487	0.06063	0.05566	0.03931	0.07165	0.07817	0.09293
1340.067	0.09448	0.06229	0.05367	0.04954	0.07403	0.08063	0.09151
1340.58	0.09408	0.07973	0.04656	0.03145	0.07284	0.08048	0.09013
1341.094	0.09429	0.06875	0.05076	0.03966	0.07098	0.07685	0.09009
1341.608	0.09689	0.05742	0.05613	0.04633	0.07756	0.07925	0.09343
1342.122	0.0926	0.06881	0.05373	0.04739	0.07075	0.07495	0.08909
1342.636	0.09392	0.07699	0.05659	0.03802	0.07035	0.07939	0.09038
1343.149	0.09343	0.0974	0.04495	0.04644	0.07258	0.07713	0.08903
1343.663	0.10011	0.06788	0.06531	0.0528	0.07984	0.08272	0.09365
1344.177	0.09309	0.05595	0.05894	0.043	0.07759	0.07738	0.09024
1344.691	0.09334	0.0523	0.04567	0.03715	0.07252	0.07546	0.09069
1345.204	0.09566	0.0556	0.05402	0.04363	0.07651	0.07786	0.08996
1345.718	0.09193	0.06179	0.04818	0.03932	0.07491	0.07656	0.09157
1346.232	0.09462	0.05568	0.05869	0.04498	0.0707	0.07422	0.08792
1346.745	0.09585	0.05651	0.06205	0.04497	0.07828	0.07799	0.08924
1347.259	0.09176	0.05358	0.05692	0.04743	0.07393	0.07803	0.08908
1347.773	0.09282	0.04494	0.05262	0.04469	0.07111	0.07629	0.09031
1348.286	0.08971	0.06827	0.05501	0.04677	0.0701	0.07467	0.0866
1348.8	0.09468	0.07074	0.06274	0.04312	0.07345	0.07797	0.08728
1349.313	0.08707	0.04704	0.05504	0.03904	0.06758	0.0769	0.08479
1349.827	0.0946	0.04417	0.05805	0.03807	0.07297	0.07759	0.09026
1350.34	0.08939	0.05193	0.05753	0.04326	0.06816	0.0754	0.08328
1350.854	0.08717	0.03378	0.05256	0.04317	0.06964	0.07363	0.088
1351.367	0.08906	0.04996	0.04846	0.04556	0.06921	0.07481	0.08464
1351.881	0.08895	0.05643	0.05997	0.04243	0.06947	0.07533	0.08764
1352.394	0.08582	0.07583	0.05125	0.04248	0.07331	0.07271	0.08357
1352.908	0.08998	0.05354	0.05687	0.04062	0.06801	0.07401	0.08522
1353.421	0.08375	0.05142	0.04639	0.03846	0.07027	0.06966	0.08325
1353.934	0.08791	0.06829	0.05463	0.05099	0.06924	0.07441	0.08648
1354.448	0.08303	0.05524	0.05365	0.03993	0.06344	0.07573	0.08079
1354.961	0.08727	0.06891	0.05727	0.04619	0.07388	0.07296	0.08296
1355.474	0.0799	0.05107	0.04752	0.0339	0.0627	0.06733	0.07683
1355.988	0.0846	0.04632	0.04916	0.03418	0.0687	0.07017	0.08261
1356.501	0.08027	0.06356	0.04445	0.03398	0.0633	0.06461	0.07809
1357.014	0.08358	0.05745	0.03993	0.03461	0.06659	0.07122	0.08097
1357.528	0.0828	0.05413	0.04757	0.04614	0.06188	0.06879	0.07695
1358.041	0.08438	0.06012	0.05237	0.03556	0.06918	0.07133	0.08222
1358.554	0.08334	0.05019	0.0584	0.03939	0.07089	0.06834	0.08073
1359.067	0.08227	0.0757	0.04325	0.03519	0.06576	0.06695	0.079
1359.58	0.08009	0.08183	0.04937	0.03787	0.06382	0.06779	0.07556
1360.094	0.0837	0.07396	0.04594	0.03851	0.06147	0.06864	0.07963
1360.607	0.07789	0.05287	0.04127	0.0355	0.05962	0.06409	0.07338
1361.12	0.08111	0.06192	0.04854	0.04369	0.06667	0.0678	0.07908
1361.633	0.07667	0.05377	0.04424	0.03595	0.0604	0.06169	0.07443
1362.146	0.0856	0.05848	0.06715	0.05279	0.07148	0.07109	0.0855
1362.659	0.07636	0.05517	0.04315	0.03419	0.0634	0.06747	0.07532
1363.172	0.08168	0.06505	0.04471	0.04349	0.06386	0.06559	0.07846
1363.685	0.07806	0.03841	0.0311	0.03181	0.05774	0.06228	0.07264
1364.198	0.07671	0.043	0.04245	0.02933	0.05851	0.06254	0.07463
1364.711	0.07524	0.06331	0.04702	0.03429	0.05908	0.06209	0.07161
1365.224	0.07637	0.0474	0.04259	0.02828	0.05832	0.06441	0.0752
1365.737	0.07187	0.05069	0.04638	0.02877	0.06042	0.05985	0.07015
1366.25	0.07706	0.04878	0.05364	0.03778	0.06175	0.06652	0.07306
1366.763	0.07672	0.05909	0.05104	0.03395	0.06093	0.06534	0.07217
1367.276	0.07784	0.0636	0.04497	0.03979	0.05976	0.06597	0.0742
1367.789	0.07402	0.06023	0.04659	0.03023	0.0599	0.06002	0.07243
1368.302	0.075	0.07017	0.03676	0.03103	0.05721	0.063	0.06947
1368.815	0.0735	0.05708	0.04747	0.03582	0.0561	0.06311	0.07012
1369.327	0.07398	0.0457	0.04146	0.02528	0.05802	0.05989	0.07167
1369.84	0.07427	0.02807	0.04126	0.03333	0.05751	0.06088	0.06616
1370.353	0.0743	0.08155	0.03872	0.02709	0.05629	0.06106	0.06932
1370.866	0.07235	0.06114	0.03972	0.03387	0.05641	0.05842	0.06616
1371.379	0.07376	0.04239	0.04677	0.03089	0.05888	0.06282	0.07356
1371.891	0.07209	0.03516	0.04111	0.03376	0.0564	0.05563	0.06655
1372.404	0.07101	0.02151	0.04399	0.03629	0.05512	0.06106	0.07021
1372.917	0.06619	0.06942	0.03942	0.02568	0.05107	0.05511	0.06451
1373.429	0.0728	0.04843	0.05507	0.0309	0.0633	0.06031	0.06816
1373.942	0.06849	0.04417	0.03654	0.02681	0.05359	0.05629	0.06212
1374.455	0.07359	0.06563	0.0472	0.03582	0.05778	0.05863	0.06818
1374.967	0.0688	0.03938	0.021	0.01067	0.04911	0.05184	0.06342
1375.48	0.06951	0.05982	0.04165	0.03338	0.05869	0.06196	0.06859
1375.993	0.06667	0.04129	0.03951	0.02929	0.05265	0.05437	0.06363
1376.505	0.06333	0.06174	0.02381	0.02134	0.05459	0.05514	0.06363
1377.018	0.06669	0.0339	0.04666	0.02612	0.05106	0.05517	0.06549
1377.53	0.0696	0.04239	0.03573	0.02614	0.04928	0.05551	0.06532
1378.043	0.06875	0.06072	0.03458	0.03134	0.05311	0.05742	0.06532
1378.555	0.06947	0.06162	0.04479	0.03034	0.06072	0.05677	0.06567
1379.068	0.06703	0.07397	0.0469	0.03129	0.05743	0.05292	0.06232
1379.58	0.06878	0.06858	0.04414	0.03158	0.05233	0.05637	0.06571
1380.093	0.06362	0.04809	0.03866	0.01865	0.05157	0.05304	0.06143
1380.605	0.06721	0.06283	0.0479	0.02106	0.04572	0.05423	0.06221
1381.118	0.06455	0.02175	0.0367	0.02902	0.05195	0.05182	0.06262
1381.63	0.06623	0.08049	0.02954	0.02401	0.05129	0.05453	0.06193
1382.143	0.06088	0.06652	0.03317	0.02009	0.04715	0.04936	0.05841
1382.655	0.066	0.0563	0.04134	0.03195	0.05084	0.05213	0.06471
1383.167	0.06148	0.04381	0.04257	0.02537	0.04535	0.05068	0.06121
1383.68	0.06224	0.05135	0.03983	0.01954	0.05392	0.05369	0.06174
1384.192	0.05857	0.05997	0.02763	0.01895	0.0475	0.04838	0.05655
1384.704	0.0657	0.03741	0.03888	0.02234	0.05274	0.0542	0.05908
1385.216	0.06383	0.05338	0.04359	0.02868	0.0488	0.04994	0.06042
1385.729	0.06204	0.02884	0.03462	0.0257	0.04721	0.04987	0.06108
1386.241	0.05919	0.05166	0.04381	0.02512	0.05155	0.04673	0.05802
1386.753	0.06222	0.04836	0.04709	0.02655	0.04639	0.05146	0.06144
1387.265	0.05855	0.04148	0.0364	0.02468	0.04627	0.04864	0.05828
1387.778	0.05696	0.03862	0.03167	0.01777	0.04436	0.0465	0.05329
1388.29	0.05707	0.03214	0.02719	0.01696	0.0413	0.04451	0.0514
1388.802	0.05885	0.05013	0.03426	0.01856	0.04662	0.05073	0.05708
1389.314	0.0575	0.04226	0.03571	0.02262	0.04532	0.04568	0.05405
1389.826	0.05876	0.04885	0.03553	0.01966	0.04306	0.04372	0.05484
1390.338	0.05193	0.05385	0.02918	0.02405	0.0397	0.04363	0.05018
1390.85	0.05248	0.04243	0.02997	0.00759	0.04308	0.04296	0.05382
1391.362	0.05666	0.05109	0.0348	0.01477	0.04561	0.04522	0.05137
1391.874	0.05515	0.02717	0.03129	0.0145	0.0453	0.04636	0.05246
1392.386	0.05132	0.04046	0.03221	0.01856	0.0434	0.0446	0.05026
1392.898	0.05189	0.05635	0.03869	0.01284	0.04324	0.04078	0.05184
1393.41	0.05566	0.04549	0.04902	0.02512	0.04616	0.0445	0.05089
1393.922	0.05299	0.03905	0.03244	0.01907	0.03885	0.04056	0.05159
1394.434	0.05262	0.01902	0.03172	0.01695	0.04179	0.03973	0.04891
1394.946	0.05239	0.04055	0.02615	0.01409	0.03542	0.04315	0.05383
1395.458	0.04548	0.0312	0.02342	0.01429	0.03717	0.0363	0.04534
1395.97	0.04667	0.05622	0.03185	0.01184	0.03894	0.03901	0.04717
1396.482	0.04722	0.04562	0.03521	0.01689	0.04143	0.03791	0.04637
1396.994	0.04683	0.05131	0.01563	0.02074	0.0359	0.03708	0.04533
1397.506	0.0456	0.04124	0.02286	0.0134	0.03468	0.03694	0.0455
1398.018	0.04781	0.04646	0.02671	0.01426	0.03864	0.03736	0.04796
1398.529	0.04397	0.02557	0.03029	0.00661	0.03606	0.03438	0.03994
1399.041	0.04767	0.04496	0.03233	0.0166	0.0364	0.03861	0.04547
1399.553	0.04272	0.0427	0.02171	0.00714	0.03179	0.03519	0.04021
1400.065	0.04582	0.0369	0.02261	0.01782	0.03846	0.03925	0.0437
1400.576	0.04007	0.02587	0.01931	0.00489	0.03195	0.03215	0.03781
1401.088	0.04361	0.03255	0.03244	0.00701	0.03295	0.03584	0.04214
1401.6	0.04003	0.03864	0.02123	0.00215	0.0314	0.0347	0.03998
1402.112	0.03913	0.04965	0.02972	0.0131	0.03502	0.03593	0.03869
1402.623	0.03743	0.02572	0.02632	0.00324	0.03381	0.03374	0.0391
1403.135	0.03937	0.01059	0.02152	0.01181	0.02934	0.03409	0.03949
1403.646	0.03989	0.02546	0.02759	0.01392	0.03598	0.03036	0.03871
1404.158	0.04079	0.03768	0.02263	0.00271	0.02958	0.03258	0.03686
1404.67	0.03656	0.04464	0.02172	0.00467	0.02988	0.02815	0.03493
1405.181	0.03376	0.03362	0.01785	0.00629	0.02573	0.03141	0.03599
1405.693	0.03928	0.04059	0.02558	0.01103	0.03177	0.03122	0.03448
1406.204	0.04063	0.03409	0.03824	0.01629	0.03465	0.03451	0.03976
1406.716	0.03651	0.0488	0.02316	0.01186	0.03293	0.03068	0.03568
1407.227	0.03469	-0.01377	0.01669	0.00216	0.02949	0.0306	0.03637
1407.739	0.03524	0.00761	0.02536	0.0123	0.02253	0.0286	0.03033
1408.25	0.04015	0.03569	0.03523	0.00755	0.03154	0.03048	0.03642
1408.762	0.03905	0.02908	0.03327	0.0094	0.03679	0.03377	0.03649
1409.273	0.03732	0.03377	0.029	0.0163	0.03249	0.03291	0.03893
1409.785	0.03497	0.02175	0.01946	0.00937	0.03168	0.02893	0.03332
1410.296	0.03858	0.03008	0.0216	0.01561	0.02807	0.0292	0.03413
1410.807	0.03632	0.04037	0.02233	0.0123	0.03051	0.02929	0.03749
1411.319	0.03878	0.03033	0.01532	0.0076	0.02985	0.02901	0.03628
1411.83	0.03634	0.03306	0.02235	0.00434	0.02607	0.02888	0.03273
1412.341	0.03514	0.04897	0.0192	-3.1E-4	0.02794	0.02894	0.03389
1412.853	0.03208	0.00435	0.00823	9.37E-4	0.02338	0.02604	0.03215
1413.364	0.03548	0.0509	0.02584	0.00877	0.03223	0.03083	0.03817
1413.875	0.03279	0.05832	0.02339	0.0044	0.02791	0.02549	0.03375
