# Supplementary material for: Ratiometric fluorescent sensing of pyrophosphate with sp³-functionalized single-walled carbon nanotubes
Source: Nat Commun. 2024 Jan 24;15:706. doi: 10.1038/s41467-024-45052-1 (PMC10808354; doi:10.1038/s41467-024-45052-1)
Supplement: Supplementary file 4 — Source data [file 41467_2024_45052_MOESM4_ESM.zip › Fig. S13b.txt]

Conc. PPi	Norm. PL E11*/E11 ratio
�M
0.75216	1.53669
8.27379	1.53399
64.68597	1.59337
139.90222	1.78674
215.11847	1.95815
666.41595	2.48144
1794.65965	2.80741
4427.22828	3.09911
10068.44678	3.2695
