# Supplementary material for: Ratiometric fluorescent sensing of pyrophosphate with sp³-functionalized single-walled carbon nanotubes
Source: Nat Commun. 2024 Jan 24;15:706. doi: 10.1038/s41467-024-45052-1 (PMC10808354; doi:10.1038/s41467-024-45052-1)
Supplement: Supplementary file 4 — Source data [file 41467_2024_45052_MOESM4_ESM.zip › Fig. S13c.txt]

QF Lifetime (t_a_avg)	QF Area (E11*/E11 PL area ratio)
1.91	2.25
2.04	2.25
1.96	2.36
1.86	2.18
1.59	1.94
1.45	1.77
1.21	1.4
1.13	1.23
1.08	1.12
1.04	1.06
