# Supplementary material for: Ratiometric fluorescent sensing of pyrophosphate with sp³-functionalized single-walled carbon nanotubes
Source: Nat Commun. 2024 Jan 24;15:706. doi: 10.1038/s41467-024-45052-1 (PMC10808354; doi:10.1038/s41467-024-45052-1)
Supplement: Supplementary file 4 — Source data [file 41467_2024_45052_MOESM4_ESM.zip › Fig. S14.txt]

Wavelength	PL intensity	PL intensity	PL intensity	PL intensity
nm	a.u.	a.u.	a.u.	a.u.
	Dz-Alkyne	CuSO4 0.25 mM	NiSO4 0.25 mM	CoSO4 0.25 mM
881.39	-0.52419	-0.0147	0.0049	0.08818
881.919	-0.50203	0.09172	-0.16412	0.08206
882.449	-0.30885	0.06863	0.23532	0.13727
882.979	-0.20668	0.09132	-0.01923	0.10574
883.509	-0.2497	0.05549	0.09711	0.16185
884.038	-0.06417	0.12406	-0.02567	0.01711
884.568	-0.34365	0.17182	0.108	0.04418
885.098	-0.23274	0.27381	0.1369	-0.02738
885.627	-0.2061	0.17474	0.02688	0.16578
886.157	-0.27661	0.02231	0.03569	-0.08031
886.686	-0.38397	0.04266	0.05973	0.13652
887.216	-0.34996	0.04695	0.11523	0.04695
887.746	-0.15953	0.23131	0.09173	0.17149
888.275	-0.32451	0.02028	-0.06896	0
888.805	-0.22111	0.0737	0.13189	0.0931
889.334	-0.27322	0.12275	-0.05148	0.02376
889.864	-0.20014	0.16993	0.08685	0.13216
890.393	-0.0928	0.17488	-0.06424	-0.02141
890.923	-0.30346	-0.04641	0.05712	-0.02142
891.452	-0.23782	0.07034	0.0335	0.13063
891.981	-0.26443	-0.07646	0.00319	0.03186
892.511	-0.09691	0.14822	-0.00855	0.01425
893.04	-0.13286	0.09059	0.06341	0.03321
893.57	-0.15276	-0.0611	0	0.03055
894.099	-0.12659	0.03751	-0.03751	0.03282
894.628	-0.06965	0.09553	0.01393	0.10747
895.158	-0.05737	0.03048	0.04303	0.0251
895.687	-0.07207	0.04907	0.02914	0.05367
896.216	-0.08915	0.04326	0.03146	0.00656
896.745	-0.07512	0.06391	-0.01906	0.02915
897.275	-0.05061	0.02718	0.02718	0.04498
897.804	-0.05336	0.02058	0.01982	0.01067
898.333	-0.01868	0.01353	0.02706	0.01224
898.862	-0.02882	0.00472	0.00157	0.01415
899.391	-0.00432	0.03586	0.02246	0.0229
899.921	-0.01902	0.00247	0.01303	0.01409
900.45	-0.00773	0.01724	0.01189	0.00594
900.979	-0.00783	0.0022	0.01101	0.01272
901.508	-0.00475	0.00227	0.01219	0.00991
902.037	-0.00453	0.01288	0.00191	0.01062
902.566	1.51E-4	0.01479	0.00302	0.00725
903.095	-0.00842	0.00711	0.00606	0.00303
903.624	9.54E-4	0.0099	0.01061	0.00847
904.153	-0.0013	0.00805	0.00402	0.00598
904.682	-6.18E-4	0.00783	0.00742	0.01071
905.211	3.93E-4	0.00697	0.01041	0.0055
905.74	-6.76E-4	0.00801	0.00975	0.00666
906.269	-0.00292	0.00339	0.00877	0.00839
906.798	-6.65E-4	0.01092	0.0056	0.00389
907.327	5.61E-4	0.00964	0.00748	0.00926
907.856	-0.00124	0.00808	0.00817	0.00903
908.384	0	0.01031	0.00759	0.00543
908.913	0.00339	0.00867	0.00895	0.0065
909.442	0.00102	0.00559	0.00475	0.00512
909.971	9.31E-5	0.00987	0.00661	0.00615
910.5	0.00254	0.00942	0.00652	0.00498
911.028	0.00288	0.01133	0.00899	0.00872
911.557	-0.00149	0.00605	0.00605	0.0057
912.086	4.33E-4	0.00571	0.00485	0.00874
912.615	0.00191	0.00915	0.00508	0.00608
913.143	4.93E-4	0.01059	0.0069	0.00484
913.672	0.00414	0.00861	0.00877	0.00653
914.201	0.00164	0.00696	0.00829	0.00994
914.729	0.0034	0.00732	0.00702	0.00974
915.258	0.00446	0.00832	0.00476	0.00557
915.787	0.00305	0.00667	0.00689	0.01088
916.315	4.98E-4	0.00861	0.00576	0.00569
916.844	8.93E-4	0.00886	0.00975	0.00536
917.372	0.00143	0.00835	0.00543	0.00855
917.901	0.00391	0.00729	0.00848	0.00683
918.429	0.00171	0.0091	0.00607	0.00936
918.958	0.00367	0.01159	0.00644	0.00638
919.486	3.88E-4	0.00537	0.00595	0.00802
920.015	0.00178	0.00897	0.00725	0.00719
920.543	0.00445	0.00973	0.00776	0.00973
921.072	0.00151	0.00705	0.00415	0.0085
921.6	0.00407	0.01031	0.00681	0.00643
922.128	0.00345	0.00927	0.00846	0.0089
922.657	0.0024	0.00784	0.00582	0.00746
923.185	0.00299	0.01103	0.00667	0.00661
923.713	0.00296	0.00725	0.00801	0.00681
924.242	0.00265	0.00756	0.00668	0.00825
924.77	0.00357	0.00847	0.00656	0.00733
925.298	-1.89E-4	0.00731	0.00617	0.00579
925.827	0.00442	0.00935	0.00538	0.00768
926.355	8.29E-4	0.00867	0.00739	0.00631
926.883	0.00311	0.01063	0.0046	0.007
927.411	0.00141	0.00814	0.00583	0.01019
927.939	0.00305	0.00856	0.00655	0.00791
928.468	0.00207	0.00685	0.00679	0.00575
928.996	0.0021	0.00622	0.00747	0.00976
929.524	0.00324	0.01029	0.00751	0.00569
930.052	0.00137	0.00784	0.0032	0.00633
930.58	0.00442	0.00787	0.00715	0.00774
931.108	0.00361	0.00919	0.00775	0.00794
931.636	0.00409	0.00954	0.00804	0.00662
932.164	0.00275	0.00727	0.00832	0.00845
932.692	0.00228	0.01055	0.00794	0.01029
933.22	0.00144	0.00865	0.00891	0.0074
933.748	0.0031	0.00879	0.00614	0.00698
934.276	0.00292	0.0063	0.00714	0.00727
934.804	0.00115	0.00828	0.00539	0.00616
935.332	0.00251	0.00683	0.00709	0.01044
935.86	0.00367	0.00982	0.00868	0.00728
936.388	0.00254	0.00782	0.00706	0.00731
936.916	6.91E-4	0.00735	0.00861	0.00641
937.444	0.00289	0.00862	0.0068	0.00831
937.972	0.00395	0.00945	0.00853	0.00846
938.499	0.0025	0.00799	0.00625	0.00768
939.027	0.00246	0.0078	0.00835	0.00774
939.555	0.00104	0.00804	0.00608	0.00767
940.083	0.00176	0.00788	0.00424	0.00782
940.611	0.00435	0.00913	0.0078	0.00834
941.138	0.00394	0.00836	0.00382	0.00944
941.666	0.00132	0.00715	0.00655	0.008
942.194	0.00424	0.00842	0.00524	0.00548
942.721	0.00345	0.00726	0.00821	0.00732
943.249	0.00346	0.00739	0.00774	0.00692
943.777	0.002	0.00572	0.00802	0.00778
944.304	0.00436	0.00866	0.00802	0.00634
944.832	0.00356	0.00753	0.00701	0.00438
945.359	0.00394	0.01067	0.00423	0.01061
945.887	0.00646	0.00925	0.00669	0.00843
946.415	0.00206	0.00768	0.00774	0.00774
946.942	0.00298	0.01027	0.00854	0.01032
947.47	0.00332	0.00692	0.00841	0.00852
947.997	0.00317	0.00783	0.00904	0.00973
948.525	0.0032	0.00656	0.00811	0.00799
949.052	0.00425	0.00867	0.00792	0.00907
949.58	0.00355	0.0143	0.00852	0.01012
950.107	0.00416	0.00711	0.00936	0.00999
950.634	0.0048	0.00817	0.00703	0.00954
951.162	0.00139	0.00768	0.00872	0.01057
951.689	0.00494	0.00735	0.00729	0.00919
952.216	0.00597	0.01229	0.00806	0.01049
952.744	0.00603	0.00861	0.00896	0.00953
953.271	0.00388	0.00806	0.01153	0.01032
953.798	0.00641	0.00941	0.01074	0.00947
954.326	0.00709	0.01169	0.00954	0.01035
954.853	0.00732	0.0102	0.00974	0.00755
955.38	0.00788	0.00882	0.00982	0.01117
955.907	0.00584	0.01017	0.00993	0.00999
956.435	0.00709	0.01078	0.01014	0.00838
956.962	0.01046	0.0125	0.00965	0.01
957.489	0.00764	0.01035	0.00911	0.01158
958.016	0.00924	0.01211	0.00918	0.00913
958.543	0.00915	0.01375	0.00903	0.01015
959.07	0.00874	0.01206	0.00926	0.01293
959.598	0.0088	0.01208	0.01149	0.01167
960.125	0.01052	0.01317	0.01105	0.01293
960.652	0.00871	0.01132	0.01251	0.01162
961.179	0.01178	0.0129	0.01467	0.01131
961.706	0.0118	0.01542	0.01227	0.01293
962.233	0.01196	0.01532	0.01255	0.01526
962.76	0.01278	0.01551	0.0123	0.01343
963.287	0.01265	0.0159	0.01543	0.01224
963.814	0.01283	0.01546	0.01313	0.01677
964.341	0.0156	0.01739	0.01572	0.01506
964.868	0.01604	0.01754	0.0143	0.01514
965.394	0.01631	0.01905	0.01523	0.01654
965.921	0.01501	0.01616	0.01568	0.01761
966.448	0.01769	0.0201	0.0169	0.0207
966.975	0.01894	0.01796	0.01826	0.01869
967.502	0.02166	0.02263	0.01825	0.01959
968.029	0.02256	0.02158	0.01912	0.01789
968.556	0.02179	0.02167	0.018	0.02185
969.082	0.02468	0.02226	0.02158	0.02319
969.609	0.02728	0.02518	0.02277	0.02104
970.136	0.02856	0.0255	0.02481	0.02469
970.663	0.03069	0.02673	0.0242	0.02444
971.189	0.03197	0.02722	0.02528	0.02628
971.716	0.03374	0.02721	0.02746	0.0279
972.243	0.03538	0.02796	0.02846	0.02752
972.769	0.03792	0.03111	0.02974	0.02899
973.296	0.04098	0.03253	0.02817	0.02967
973.822	0.04248	0.03271	0.03094	0.03131
974.349	0.04354	0.03343	0.03313	0.03429
974.876	0.04464	0.03603	0.03169	0.03181
975.402	0.04766	0.03742	0.03422	0.03573
975.929	0.05002	0.03745	0.03692	0.03621
976.455	0.05151	0.03995	0.03835	0.03918
976.982	0.05417	0.04163	0.04117	0.03931
977.508	0.05598	0.04235	0.0406	0.04171
978.035	0.05975	0.04398	0.04147	0.04095
978.561	0.06098	0.04336	0.04382	0.04519
979.088	0.06176	0.04313	0.04635	0.04488
979.614	0.06338	0.04602	0.04602	0.04766
980.14	0.06501	0.05089	0.05011	0.04827
980.667	0.06925	0.04956	0.04911	0.04861
981.193	0.06933	0.04812	0.05017	0.05239
981.719	0.07153	0.05056	0.05416	0.053
982.246	0.0732	0.05317	0.05267	0.05404
982.772	0.07344	0.05224	0.0557	0.05388
983.298	0.077	0.05578	0.05627	0.05835
983.825	0.07911	0.05663	0.05921	0.05795
984.351	0.07736	0.05556	0.05972	0.05967
984.877	0.07983	0.05866	0.06039	0.05925
985.403	0.08088	0.05728	0.06078	0.06364
985.93	0.07802	0.05527	0.06149	0.06332
986.456	0.08221	0.05819	0.06278	0.06348
986.982	0.08234	0.05889	0.06296	0.06264
987.508	0.08261	0.05841	0.06539	0.06603
988.034	0.08393	0.06085	0.06389	0.06555
988.56	0.08292	0.05877	0.06494	0.06542
989.086	0.08348	0.06001	0.06633	0.06707
989.612	0.08292	0.05893	0.06542	0.06446
990.138	0.08357	0.06087	0.06592	0.06629
990.665	0.08317	0.05992	0.06882	0.06657
991.191	0.0815	0.05892	0.0668	0.06659
991.717	0.08382	0.06007	0.06446	0.06624
992.243	0.08286	0.05622	0.06589	0.0671
992.768	0.08203	0.05993	0.06677	0.06728
993.294	0.0797	0.05881	0.06624	0.06645
993.82	0.07844	0.05905	0.06501	0.06485
994.346	0.07698	0.05654	0.06363	0.06723
994.872	0.07638	0.05766	0.06438	0.06537
995.398	0.07435	0.05781	0.06457	0.06712
995.924	0.07354	0.05672	0.06265	0.064
996.45	0.07145	0.05453	0.0625	0.06291
996.976	0.06804	0.05232	0.06169	0.0621
997.501	0.06736	0.05294	0.0612	0.05992
998.027	0.06714	0.05326	0.05918	0.06035
998.553	0.0635	0.05248	0.05901	0.05605
999.079	0.06189	0.05088	0.05661	0.05993
999.604	0.06031	0.05024	0.05692	0.05727
1000.13	0.05652	0.04776	0.05392	0.05487
1000.656	0.0572	0.04717	0.0545	0.05421
1001.181	0.05541	0.04562	0.05279	0.05121
1001.707	0.05256	0.04553	0.05266	0.05256
1002.233	0.0494	0.04392	0.0493	0.05185
1002.758	0.05012	0.04407	0.04773	0.04851
1003.284	0.04651	0.04227	0.04594	0.04825
1003.809	0.04553	0.03987	0.04693	0.04683
1004.335	0.04427	0.04015	0.04514	0.04792
1004.861	0.04331	0.03865	0.04446	0.0436
1005.386	0.03899	0.0363	0.04311	0.0441
1005.912	0.03965	0.03728	0.04202	0.04345
1006.437	0.03857	0.03692	0.04061	0.04084
1006.963	0.03863	0.03715	0.04039	0.04148
1007.488	0.0336	0.03304	0.0378	0.04037
1008.013	0.0332	0.0318	0.03797	0.03909
1008.539	0.03437	0.03335	0.03571	0.03849
1009.064	0.03429	0.03341	0.03564	0.03527
1009.59	0.03298	0.03206	0.03496	0.03652
1010.115	0.03009	0.03027	0.03426	0.03477
1010.64	0.03044	0.0299	0.03318	0.0335
1011.166	0.02962	0.03035	0.03168	0.03415
1011.691	0.02941	0.02643	0.03072	0.03271
1012.216	0.02783	0.02829	0.03175	0.03153
1012.742	0.02771	0.02676	0.0298	0.03156
1013.267	0.02459	0.02536	0.02781	0.0299
1013.792	0.02714	0.02763	0.02952	0.0301
1014.317	0.02706	0.02553	0.0272	0.02774
1014.843	0.02574	0.02592	0.02856	0.03052
1015.368	0.02545	0.02652	0.02684	0.02733
1015.893	0.0257	0.02433	0.02668	0.02734
1016.418	0.02306	0.02422	0.02613	0.02582
1016.943	0.02308	0.02316	0.02577	0.02546
1017.468	0.02252	0.02421	0.02714	0.02568
1017.993	0.02264	0.02339	0.0252	0.02709
1018.518	0.02206	0.02276	0.02453	0.02325
1019.043	0.02283	0.02283	0.02436	0.02388
1019.569	0.02163	0.02291	0.02326	0.02463
1020.094	0.02054	0.02202	0.02346	0.02307
1020.619	0.01889	0.02072	0.02243	0.0233
1021.144	0.02089	0.02106	0.02154	0.02219
1021.668	0.02117	0.02121	0.023	0.02182
1022.193	0.01975	0.02044	0.02238	0.02217
1022.718	0.02013	0.02095	0.02061	0.01991
1023.243	0.01989	0.02218	0.0205	0.02089
1023.768	0.02026	0.01943	0.01921	0.02162
1024.293	0.01818	0.01925	0.01925	0.01977
1024.818	0.01696	0.01868	0.01893	0.01962
1025.343	0.01653	0.01832	0.02101	0.02203
1025.868	0.01652	0.01746	0.01828	0.02076
1026.392	0.01914	0.01872	0.02011	0.01931
1026.917	0.01795	0.01872	0.01919	0.01791
1027.442	0.01588	0.01677	0.01871	0.01905
1027.967	0.01827	0.01767	0.01703	0.01878
1028.491	0.01673	0.01745	0.01715	0.0177
1029.016	0.01627	0.01737	0.01918	0.01847
1029.541	0.01606	0.01606	0.01917	0.01892
1030.065	0.01615	0.01632	0.01661	0.01864
1030.59	0.01668	0.01709	0.01764	0.01747
1031.115	0.0148	0.01573	0.01862	0.02026
1031.639	0.01678	0.01716	0.01858	0.01729
1032.164	0.01671	0.01763	0.0165	0.01696
1032.689	0.0167	0.01666	0.01649	0.01724
1033.213	0.0159	0.01847	0.01656	0.01748
1033.738	0.01428	0.0161	0.01709	0.01569
1034.262	0.01543	0.01622	0.01614	0.01821
1034.787	0.01583	0.01735	0.01859	0.01822
1035.311	0.01497	0.01613	0.0158	0.0165
1035.836	0.0165	0.01654	0.01609	0.01568
1036.36	0.01454	0.01548	0.01548	0.01692
1036.885	0.01384	0.01449	0.01494	0.01595
1037.409	0.01411	0.01582	0.01554	0.01705
1037.933	0.01614	0.01577	0.015	0.0159
1038.458	0.01484	0.01496	0.01586	0.01464
1038.982	0.01466	0.01579	0.01623	0.01631
1039.507	0.01493	0.01602	0.01578	0.01554
1040.031	0.01364	0.01416	0.01517	0.0161
1040.555	0.01468	0.01484	0.01577	0.01602
1041.079	0.01329	0.01353	0.01526	0.01518
1041.604	0.01235	0.01384	0.01408	0.01589
1042.128	0.01509	0.01465	0.01461	0.01489
1042.652	0.0128	0.01457	0.0161	0.01493
1043.177	0.01395	0.01427	0.01431	0.01682
1043.701	0.01384	0.01392	0.01472	0.01352
1044.225	0.01394	0.0155	0.01558	0.01593
1044.749	0.01214	0.01334	0.01529	0.01354
1045.273	0.01318	0.01341	0.0148	0.01472
1045.797	0.01319	0.01407	0.0157	0.01443
1046.321	0.01258	0.01325	0.01564	0.01652
1046.846	0.01304	0.01392	0.01587	0.01511
1047.37	0.01455	0.01506	0.01419	0.01514
1047.894	0.01469	0.01429	0.01369	0.01453
1048.418	0.013	0.01435	0.01549	0.01387
1048.942	0.01343	0.013	0.01474	0.01431
1049.466	0.014	0.01455	0.014	0.01494
1049.99	0.01582	0.01665	0.01472	0.0131
1050.514	0.01389	0.0148	0.01346	0.01468
1051.038	0.01295	0.0137	0.01544	0.01473
1051.562	0.01358	0.01331	0.01444	0.01483
1052.086	0.01425	0.01413	0.01385	0.0168
1052.609	0.01378	0.01335	0.01351	0.01432
1053.133	0.01384	0.01411	0.0138	0.01384
1053.657	0.01426	0.01441	0.01445	0.01326
1054.181	0.01462	0.01561	0.01435	0.0145
1054.705	0.01321	0.01473	0.01461	0.01234
1055.229	0.01442	0.01333	0.01412	0.01586
1055.752	0.01386	0.01527	0.01405	0.01438
1056.276	0.01407	0.01381	0.01448	0.01389
1056.8	0.01485	0.01448	0.01407	0.01463
1057.324	0.01452	0.01339	0.01412	0.01519
1057.847	0.01521	0.01495	0.01499	0.01433
1058.371	0.01457	0.01346	0.01468	0.01584
1058.895	0.01542	0.01464	0.01528	0.01542
1059.418	0.01462	0.01419	0.01526	0.01568
1059.942	0.01627	0.01478	0.01429	0.0139
1060.466	0.01644	0.01566	0.01584	0.01444
1060.989	0.01538	0.01476	0.01364	0.01441
1061.513	0.0168	0.01465	0.01448	0.01666
1062.037	0.01679	0.016	0.01518	0.01494
1062.56	0.01707	0.01556	0.01522	0.01694
1063.084	0.01857	0.01685	0.01458	0.01455
1063.607	0.01728	0.01471	0.01501	0.01529
1064.131	0.01817	0.01566	0.01529	0.01532
1064.654	0.01838	0.01546	0.01556	0.01644
1065.178	0.01945	0.0165	0.01674	0.0164
1065.701	0.01809	0.01569	0.01559	0.01603
1066.224	0.01877	0.01648	0.01574	0.01699
1066.748	0.01855	0.01513	0.01597	0.01644
1067.271	0.01979	0.01661	0.01671	0.0144
1067.795	0.02012	0.01544	0.01781	0.01761
1068.318	0.01981	0.01736	0.01683	0.01639
1068.841	0.02151	0.01709	0.01712	0.01769
1069.365	0.02067	0.01636	0.01789	0.01649
1069.888	0.01969	0.01668	0.01675	0.01781
1070.411	0.0212	0.01736	0.01779	0.0193
1070.934	0.0219	0.01658	0.01848	0.01658
1071.458	0.02351	0.01891	0.01796	0.0194
1071.981	0.02398	0.01814	0.01882	0.01921
1072.504	0.02365	0.01807	0.01898	0.01833
1073.027	0.02454	0.01869	0.01701	0.01953
1073.551	0.02432	0.01745	0.01981	0.01936
1074.074	0.02569	0.01922	0.0186	0.02087
1074.597	0.02588	0.01937	0.01947	0.02047
1075.12	0.02778	0.02025	0.0207	0.02134
1075.643	0.02856	0.02069	0.01973	0.02034
1076.166	0.02829	0.02105	0.02047	0.02178
1076.689	0.0291	0.02154	0.02122	0.02205
1077.212	0.02932	0.02175	0.0213	0.02118
1077.735	0.03093	0.0229	0.02201	0.02284
1078.258	0.03221	0.02357	0.02175	0.02143
1078.781	0.03309	0.0228	0.02328	0.02207
1079.304	0.03428	0.02374	0.02301	0.02295
1079.827	0.03764	0.02524	0.02349	0.02403
1080.35	0.03622	0.02465	0.02446	0.02439
1080.873	0.03753	0.02573	0.02538	0.02458
1081.396	0.03856	0.02559	0.02515	0.02515
1081.919	0.04148	0.02613	0.02677	0.02658
1082.442	0.04255	0.02792	0.02642	0.02776
1082.965	0.04353	0.02948	0.02725	0.02865
1083.487	0.04583	0.03119	0.0268	0.02985
1084.01	0.047	0.03101	0.02859	0.02983
1084.533	0.04777	0.03075	0.03008	0.03158
1085.056	0.05084	0.03374	0.0311	0.03167
1085.579	0.05129	0.03291	0.0315	0.0322
1086.101	0.05461	0.03506	0.03157	0.03231
1086.624	0.05794	0.03744	0.03386	0.03338
1087.147	0.05903	0.03674	0.03428	0.03524
1087.669	0.06024	0.03701	0.03494	0.03574
1088.192	0.06323	0.03873	0.03713	0.03611
1088.715	0.066	0.04084	0.03833	0.03887
1089.237	0.06783	0.04167	0.03721	0.04024
1089.76	0.07071	0.0426	0.03951	0.04082
1090.283	0.07405	0.04451	0.04188	0.04201
1090.805	0.076	0.04638	0.04353	0.04436
1091.328	0.08082	0.04866	0.0438	0.0447
1091.85	0.08329	0.04923	0.045	0.04731
1092.373	0.08706	0.05159	0.047	0.0476
1092.895	0.09068	0.05418	0.04926	0.05039
1093.418	0.09482	0.05571	0.05018	0.05101
1093.94	0.0959	0.05602	0.05093	0.05291
1094.463	0.10155	0.05892	0.05523	0.05613
1094.985	0.10475	0.06085	0.05575	0.05758
1095.507	0.1092	0.06411	0.05755	0.0594
1096.03	0.11418	0.06719	0.05969	0.06178
1096.552	0.11768	0.06756	0.06243	0.06392
1097.075	0.12445	0.07076	0.06415	0.0661
1097.597	0.12836	0.07382	0.06802	0.06851
1098.119	0.13352	0.07634	0.06844	0.07085
1098.642	0.13767	0.07873	0.07171	0.07473
1099.164	0.14292	0.08167	0.07446	0.07528
1099.686	0.15025	0.08518	0.0784	0.07921
1100.208	0.15607	0.0882	0.0782	0.08156
1100.731	0.16189	0.09187	0.08218	0.08521
1101.253	0.16581	0.09493	0.08536	0.08871
1101.775	0.17328	0.09849	0.08679	0.09096
1102.297	0.17925	0.10118	0.09175	0.09478
1102.819	0.18756	0.1047	0.09459	0.09649
1103.342	0.1923	0.10951	0.09767	0.09946
1103.864	0.20046	0.1132	0.10052	0.10539
1104.386	0.20579	0.11571	0.10395	0.10766
1104.908	0.21305	0.11998	0.1079	0.11268
1105.43	0.21974	0.12331	0.11124	0.11582
1105.952	0.22735	0.12731	0.11732	0.1197
1106.474	0.2347	0.13077	0.12005	0.12289
1106.996	0.24278	0.1363	0.12341	0.12738
1107.518	0.25044	0.13996	0.12608	0.13028
1108.04	0.2572	0.14354	0.13225	0.13575
1108.562	0.26614	0.14834	0.13694	0.14066
1109.084	0.27395	0.15204	0.13979	0.14591
1109.606	0.28169	0.15818	0.14496	0.14768
1110.128	0.2906	0.16242	0.14906	0.15284
1110.65	0.29814	0.16655	0.15317	0.15857
1111.172	0.30602	0.17099	0.15965	0.16311
1111.693	0.31578	0.17548	0.16357	0.16702
1112.215	0.3235	0.17977	0.1691	0.17394
1112.737	0.33156	0.18527	0.17195	0.17655
1113.259	0.3406	0.19103	0.1792	0.18376
1113.781	0.34713	0.19436	0.18366	0.18666
1114.302	0.35864	0.20194	0.18959	0.1923
1114.824	0.36582	0.20429	0.19457	0.19824
1115.346	0.37292	0.20903	0.1992	0.20192
1115.868	0.38211	0.2136	0.20265	0.20734
1116.389	0.3927	0.22006	0.20935	0.21497
1116.911	0.3989	0.2243	0.21513	0.2189
1117.433	0.40959	0.22968	0.21898	0.22384
1117.954	0.41437	0.23351	0.22458	0.22856
1118.476	0.42387	0.24	0.23013	0.23541
1118.997	0.43107	0.24307	0.23617	0.23929
1119.519	0.44113	0.24747	0.24263	0.24583
1120.041	0.44695	0.2516	0.24589	0.2505
1120.562	0.45549	0.25543	0.25135	0.2551
1121.084	0.46242	0.25949	0.25599	0.26126
1121.605	0.46928	0.2633	0.26169	0.26699
1122.127	0.47529	0.26916	0.26628	0.27093
1122.648	0.48421	0.27426	0.27133	0.2782
1123.17	0.49016	0.27756	0.27676	0.28164
1123.691	0.49864	0.28271	0.28112	0.28819
1124.212	0.50269	0.28556	0.28573	0.2914
1124.734	0.51105	0.28946	0.29176	0.29939
1125.255	0.51703	0.29267	0.29591	0.30426
1125.777	0.52101	0.29757	0.30346	0.30656
1126.298	0.52501	0.29959	0.30494	0.31035
1126.819	0.5301	0.30273	0.30954	0.31679
1127.341	0.53438	0.30583	0.31507	0.31981
1127.862	0.54007	0.30893	0.321	0.32476
1128.383	0.54178	0.3109	0.32264	0.32781
1128.904	0.54873	0.31482	0.32669	0.33323
1129.426	0.55004	0.31732	0.33029	0.33491
1129.947	0.55365	0.3189	0.33448	0.34175
1130.468	0.55609	0.32162	0.33936	0.34282
1130.989	0.56096	0.32391	0.34106	0.34615
1131.51	0.55953	0.32334	0.34375	0.34863
1132.032	0.56326	0.32633	0.3476	0.35414
1132.553	0.56289	0.32661	0.34989	0.35409
1133.074	0.56454	0.3286	0.35238	0.35799
1133.595	0.56437	0.328	0.35266	0.36091
1134.116	0.56539	0.32965	0.35639	0.36077
1134.637	0.56166	0.32835	0.35884	0.36391
1135.158	0.56481	0.32971	0.36097	0.36609
1135.679	0.56117	0.32824	0.36035	0.36615
1136.2	0.56146	0.32914	0.36402	0.36856
1136.721	0.55927	0.32993	0.36311	0.36904
1137.242	0.55773	0.32998	0.36268	0.36987
1137.763	0.55259	0.3262	0.36328	0.36883
1138.284	0.55254	0.32608	0.36464	0.37141
1138.805	0.54577	0.32431	0.36425	0.36828
1139.326	0.54268	0.32242	0.36408	0.36891
1139.847	0.53815	0.32058	0.36245	0.36806
1140.367	0.53403	0.31904	0.36398	0.3678
1140.888	0.52854	0.31479	0.36177	0.36569
1141.409	0.52629	0.31523	0.36082	0.36753
1141.93	0.52098	0.31295	0.35881	0.36535
1142.451	0.51431	0.31113	0.35843	0.36433
1142.971	0.50977	0.30648	0.35314	0.36079
1143.492	0.50402	0.30449	0.35273	0.35916
1144.013	0.49547	0.29981	0.35134	0.35684
1144.534	0.49305	0.30053	0.35146	0.35501
1145.054	0.48623	0.29596	0.34912	0.35181
1145.575	0.47901	0.29183	0.34814	0.352
1146.096	0.47278	0.28889	0.34377	0.34581
1146.616	0.46795	0.28524	0.34121	0.34666
1147.137	0.45826	0.28065	0.33529	0.34137
1147.658	0.4549	0.2799	0.33525	0.33875
1148.178	0.44638	0.27607	0.3324	0.33537
1148.699	0.44209	0.27298	0.33024	0.33335
1149.219	0.43127	0.26819	0.32582	0.32832
1149.74	0.42742	0.2651	0.32617	0.32971
1150.26	0.41903	0.26112	0.31961	0.32394
1150.781	0.4135	0.2608	0.31744	0.32019
1151.301	0.40624	0.25478	0.31468	0.31776
1151.822	0.40216	0.25305	0.31184	0.31543
1152.342	0.39436	0.24744	0.30935	0.31042
1152.863	0.38849	0.24382	0.30445	0.30772
1153.383	0.38111	0.24118	0.30065	0.30427
1153.903	0.37853	0.2411	0.29923	0.301
1154.424	0.37269	0.23536	0.29433	0.29744
1154.944	0.36753	0.23424	0.29426	0.29784
1155.464	0.35837	0.22955	0.28864	0.29245
1155.985	0.35665	0.2256	0.28765	0.2926
1156.505	0.34665	0.22286	0.28478	0.28816
1157.025	0.34613	0.22112	0.28064	0.28439
1157.546	0.33726	0.21721	0.27858	0.28061
1158.066	0.33284	0.21512	0.2759	0.27875
1158.586	0.32422	0.21169	0.27035	0.27529
1159.106	0.3219	0.2083	0.26909	0.27449
1159.626	0.31508	0.20549	0.26842	0.26895
1160.147	0.31009	0.20235	0.26257	0.26605
1160.667	0.30599	0.19827	0.26024	0.26424
1161.187	0.30187	0.19647	0.25618	0.26187
1161.707	0.29399	0.19201	0.25298	0.25807
1162.227	0.29177	0.19107	0.25332	0.25531
1162.747	0.28583	0.18703	0.24798	0.25109
1163.267	0.28325	0.18508	0.24549	0.24881
1163.787	0.27634	0.18255	0.24326	0.24263
1164.307	0.27199	0.17985	0.23897	0.24212
1164.827	0.2682	0.17849	0.23107	0.23525
1165.347	0.26487	0.17427	0.23384	0.23712
1165.867	0.25789	0.1724	0.22832	0.2344
1166.387	0.25395	0.1693	0.22612	0.23018
1166.907	0.24949	0.16638	0.22471	0.22679
1167.427	0.24821	0.16262	0.22242	0.22622
1167.947	0.24349	0.16292	0.21765	0.22172
1168.467	0.23905	0.16037	0.2158	0.21691
1168.987	0.23451	0.15703	0.21159	0.21618
1169.507	0.23205	0.15629	0.2098	0.20958
1170.026	0.2272	0.15346	0.20534	0.21031
1170.546	0.2221	0.14931	0.20373	0.20724
1171.066	0.21791	0.14851	0.19977	0.20261
1171.586	0.21457	0.14543	0.19833	0.20271
1172.105	0.21177	0.14296	0.1963	0.19635
1172.625	0.20838	0.14174	0.19386	0.19638
1173.145	0.20438	0.13738	0.18999	0.19231
1173.665	0.20404	0.13824	0.18746	0.18827
1174.184	0.19608	0.13356	0.18384	0.18692
1174.704	0.19437	0.13474	0.1846	0.18427
1175.224	0.19066	0.13137	0.17986	0.18102
1175.743	0.19003	0.12946	0.17799	0.1809
1176.263	0.18081	0.12495	0.1743	0.176
1176.782	0.17883	0.12632	0.17215	0.17388
1177.302	0.17542	0.12062	0.16793	0.16968
1177.822	0.17368	0.12048	0.16741	0.16612
1178.341	0.1711	0.11946	0.16226	0.16535
1178.861	0.16809	0.11608	0.16088	0.16078
1179.38	0.16578	0.11332	0.15714	0.16191
1179.9	0.16298	0.11131	0.15862	0.15775
1180.419	0.16007	0.11156	0.1528	0.15583
1180.939	0.15974	0.11106	0.15195	0.15507
1181.458	0.15318	0.10678	0.14775	0.15057
1181.977	0.15261	0.10619	0.14753	0.1511
1182.497	0.14997	0.10654	0.14484	0.14616
1183.016	0.14791	0.10549	0.14276	0.1456
1183.535	0.14488	0.10166	0.13941	0.14167
1184.055	0.14231	0.09938	0.13834	0.14199
1184.574	0.14007	0.099	0.13532	0.13664
1185.093	0.13684	0.09759	0.13444	0.13471
1185.613	0.13538	0.0945	0.13004	0.13214
1186.132	0.13352	0.09266	0.12887	0.13502
1186.651	0.13124	0.09294	0.12798	0.13029
1187.17	0.1273	0.09206	0.12489	0.12789
1187.69	0.12886	0.09048	0.1235	0.12549
1188.209	0.12617	0.08942	0.12183	0.12499
1188.728	0.12259	0.08688	0.1218	0.12112
1189.247	0.12222	0.0877	0.11861	0.11823
1189.766	0.12062	0.08454	0.11374	0.11883
1190.285	0.11912	0.08449	0.1147	0.11661
1190.805	0.11728	0.08304	0.11253	0.11551
1191.324	0.11566	0.0818	0.11173	0.11327
1191.843	0.11365	0.08203	0.10973	0.11161
1192.362	0.11057	0.07929	0.10945	0.11158
1192.881	0.10866	0.07552	0.10698	0.10814
1193.4	0.10625	0.07684	0.10572	0.10503
1193.919	0.1059	0.07776	0.10288	0.10637
1194.438	0.10616	0.07634	0.10317	0.10381
1194.957	0.10254	0.07364	0.1004	0.10238
1195.476	0.10041	0.07204	0.10088	0.09956
1195.995	0.10091	0.07344	0.10033	0.09679
1196.513	0.10048	0.07251	0.09767	0.09692
1197.032	0.0983	0.07267	0.09684	0.0982
1197.551	0.09661	0.0698	0.09349	0.09402
1198.07	0.09521	0.06964	0.09199	0.09235
1198.589	0.09509	0.06779	0.09338	0.09231
1199.108	0.09369	0.06776	0.09123	0.09118
1199.627	0.09148	0.06574	0.09053	0.09079
1200.145	0.0891	0.06389	0.08884	0.08785
1200.664	0.08993	0.06434	0.08765	0.09099
1201.183	0.08865	0.06444	0.08479	0.08656
1201.702	0.08798	0.06383	0.08523	0.08508
1202.22	0.08632	0.06128	0.08454	0.08522
1202.739	0.08756	0.06303	0.0831	0.08544
1203.258	0.08348	0.05976	0.08186	0.08358
1203.776	0.08452	0.06175	0.08105	0.0834
1204.295	0.08332	0.06168	0.07856	0.08358
1204.813	0.08336	0.06128	0.07855	0.08063
1205.332	0.08124	0.05973	0.07929	0.07677
1205.851	0.08151	0.05908	0.07831	0.07863
1206.369	0.08006	0.05791	0.07702	0.07675
1206.888	0.07875	0.05774	0.0751	0.07923
1207.406	0.077	0.05578	0.07337	0.07653
1207.925	0.07599	0.05531	0.07332	0.0746
1208.443	0.07553	0.05532	0.07406	0.07527
1208.962	0.07521	0.05332	0.07236	0.07403
1209.48	0.072	0.05292	0.07051	0.07418
1209.999	0.07323	0.05368	0.06896	0.07112
1210.517	0.0737	0.05326	0.06929	0.07211
1211.035	0.07057	0.0524	0.06894	0.07068
1211.554	0.07055	0.05172	0.07071	0.06959
1212.072	0.07006	0.05272	0.06778	0.06908
1212.591	0.06844	0.05031	0.06694	0.06887
1213.109	0.06911	0.05128	0.06566	0.06829
1213.627	0.06761	0.04986	0.06584	0.06869
1214.145	0.06757	0.04988	0.06571	0.06407
1214.664	0.06797	0.04996	0.06429	0.0664
1215.182	0.06392	0.0471	0.06168	0.06654
1215.7	0.06476	0.04748	0.0616	0.06269
1216.218	0.06319	0.04734	0.06436	0.06269
1216.737	0.06243	0.04818	0.05949	0.0621
1217.255	0.06518	0.0477	0.06217	0.06134
1217.773	0.06118	0.04717	0.06118	0.0614
1218.291	0.06308	0.04696	0.06002	0.0613
1218.809	0.06135	0.04614	0.05818	0.06152
1219.327	0.05803	0.04262	0.05808	0.06021
1219.845	0.06004	0.04514	0.05679	0.0591
1220.363	0.05945	0.04369	0.05732	0.05979
1220.882	0.0554	0.04179	0.05662	0.05846
1221.4	0.05817	0.04355	0.05579	0.05545
1221.918	0.05585	0.04051	0.05351	0.05512
1222.436	0.05613	0.04107	0.05398	0.05602
1222.954	0.05443	0.04299	0.05587	0.05676
1223.472	0.05261	0.03939	0.05273	0.05608
1223.989	0.05734	0.04136	0.05371	0.055
1224.507	0.05474	0.04117	0.05406	0.05491
1225.025	0.05554	0.04196	0.05319	0.05314
1225.543	0.05202	0.04031	0.04933	0.0531
1226.061	0.05343	0.04111	0.05147	0.05209
1226.579	0.05092	0.04096	0.0492	0.05235
1227.097	0.0522	0.03972	0.05225	0.05074
1227.615	0.05109	0.03783	0.05	0.04954
1228.132	0.04888	0.03896	0.0472	0.0486
1228.65	0.04939	0.03643	0.04739	0.05161
1229.168	0.04834	0.03639	0.05008	0.0489
1229.686	0.04937	0.03869	0.04805	0.04942
1230.203	0.04545	0.03445	0.0491	0.04708
1230.721	0.04723	0.0368	0.04802	0.04751
1231.239	0.04919	0.0371	0.04635	0.04785
1231.756	0.04726	0.03586	0.04618	0.04618
1232.274	0.04649	0.03561	0.04615	0.04446
1232.792	0.04681	0.03545	0.04658	0.04749
1233.309	0.04294	0.0341	0.04817	0.04678
1233.827	0.04591	0.03459	0.04591	0.04466
1234.345	0.04459	0.03415	0.04459	0.04342
1234.862	0.04162	0.03278	0.04332	0.04298
1235.38	0.04252	0.03306	0.04335	0.04401
1235.897	0.04308	0.03453	0.04342	0.04201
1236.415	0.04244	0.03249	0.04138	0.04216
1236.932	0.03988	0.03237	0.04185	0.04157
1237.45	0.04122	0.03174	0.0436	0.04238
1237.967	0.04066	0.03021	0.0393	0.04292
1238.485	0.04149	0.03204	0.04331	0.04116
1239.002	0.04079	0.03249	0.04101	0.0423
1239.519	0.03881	0.02921	0.03733	0.04101
1240.037	0.04144	0.0335	0.03937	0.03909
1240.554	0.03671	0.02987	0.04125	0.03901
1241.071	0.03773	0.02805	0.03784	0.03996
1241.589	0.03852	0.02802	0.04021	0.03841
1242.106	0.0369	0.02947	0.03929	0.03951
1242.623	0.03792	0.0301	0.03971	0.03738
1243.141	0.03634	0.03023	0.03706	0.03728
1243.658	0.03487	0.02853	0.03687	0.03676
1244.175	0.03599	0.03043	0.03726	0.03621
1244.692	0.03484	0.0291	0.03539	0.03864
1245.21	0.03296	0.02644	0.03522	0.03389
1245.727	0.03622	0.02909	0.03546	0.03541
1246.244	0.03637	0.02851	0.03615	0.03703
1246.761	0.03389	0.02505	0.03497	0.03395
1247.278	0.03156	0.02569	0.0314	0.03574
1247.795	0.03007	0.02361	0.0347	0.03647
1248.312	0.03286	0.02548	0.03209	0.03445
1248.829	0.03048	0.02527	0.03498	0.03395
1249.347	0.03108	0.02527	0.03404	0.037
1249.864	0.0307	0.02466	0.03193	0.03354
1250.381	0.03304	0.02511	0.0332	0.03255
1250.898	0.02976	0.02475	0.03035	0.03449
1251.415	0.03153	0.02815	0.03191	0.02979
1251.932	0.0303	0.02495	0.03281	0.03298
1252.448	0.02913	0.02503	0.03203	0.03257
1252.965	0.03096	0.02562	0.03176	0.03096
1253.482	0.0302	0.02551	0.03309	0.0314
1253.999	0.02975	0.02473	0.02932	0.02943
1254.516	0.02883	0.02342	0.03146	0.03228
1255.033	0.02891	0.02479	0.03147	0.02944
1255.55	0.02857	0.02367	0.0296	0.03052
1256.067	0.02866	0.02444	0.02994	0.02892
1256.583	0.02771	0.02241	0.02864	0.03121
1257.1	0.02539	0.02181	0.0296	0.02997
1257.617	0.02766	0.02224	0.0282	0.02668
1258.134	0.02649	0.02303	0.02877	0.02963
1258.65	0.02749	0.02172	0.02847	0.02831
1259.167	0.02651	0.02106	0.02843	0.02769
1259.684	0.0273	0.02125	0.02681	0.02942
1260.201	0.02593	0.02171	0.02689	0.0262
1260.717	0.02965	0.02321	0.02829	0.02834
1261.234	0.02502	0.02041	0.02792	0.02754
1261.75	0.02569	0.02071	0.02612	0.02891
1262.267	0.02558	0.0208	0.02377	0.02728
1262.784	0.02546	0.02256	0.02688	0.02847
1263.3	0.02412	0.02134	0.02508	0.02669
1263.817	0.0226	0.01998	0.02467	0.02691
1264.333	0.02312	0.01959	0.02617	0.02478
1264.85	0.02431	0.02004	0.02595	0.02497
1265.366	0.02591	0.02105	0.02667	0.02634
1265.883	0.02502	0.02276	0.02337	0.02398
1266.399	0.02481	0.02203	0.02449	0.02492
1266.916	0.02466	0.0224	0.02593	0.02692
1267.432	0.02241	0.01821	0.02522	0.02543
1267.949	0.02393	0.02125	0.02404	0.02492
1268.465	0.02297	0.02017	0.02227	0.02458
1268.981	0.02207	0.02036	0.02577	0.024
1269.498	0.02327	0.01965	0.02176	0.02576
1270.014	0.02379	0.02043	0.02473	0.0244
1270.53	0.02298	0.01897	0.02179	0.02309
1271.047	0.02263	0.01895	0.0252	0.02626
1271.563	0.02349	0.02016	0.02343	0.02561
1272.079	0.02284	0.02005	0.02128	0.02117
1272.595	0.01871	0.01725	0.0224	0.02414
1273.112	0.0222	0.01862	0.02276	0.02248
1273.628	0.02031	0.01659	0.02244	0.025
1274.144	0.02413	0.01901	0.02313	0.02319
1274.66	0.02154	0.01957	0.02012	0.02563
1275.176	0.02203	0.01647	0.02248	0.02422
1275.692	0.01922	0.01757	0.02109	0.0212
1276.209	0.02268	0.01999	0.02251	0.02285
1276.725	0.02133	0.01858	0.02051	0.02541
1277.241	0.02291	0.02009	0.02427	0.02105
1277.757	0.02156	0.0183	0.02046	0.02239
1278.273	0.0226	0.01801	0.02118	0.02084
1278.789	0.02333	0.02002	0.02207	0.02284
1279.305	0.02301	0.01836	0.02205	0.02386
1279.821	0.02299	0.01922	0.02077	0.02055
1280.337	0.01892	0.01818	0.02011	0.02288
1280.853	0.0223	0.01811	0.02473	0.02197
1281.369	0.01965	0.01828	0.02244	0.02073
1281.885	0.02033	0.01822	0.01994	0.02106
1282.401	0.02292	0.01943	0.02075	0.02035
1282.916	0.02279	0.01951	0.02068	0.02302
1283.432	0.02081	0.01835	0.02058	0.02223
1283.948	0.02152	0.01822	0.02309	0.02169
1284.464	0.02095	0.01855	0.02044	0.0205
1284.98	0.02097	0.01746	0.02125	0.0208
1285.496	0.02187	0.0193	0.02004	0.02181
1286.011	0.0214	0.01843	0.02257	0.02168
1286.527	0.02142	0.01823	0.02011	0.02256
1287.043	0.02109	0.01691	0.02008	0.0212
1287.559	0.02125	0.01883	0.02217	0.01987
1288.074	0.02105	0.01756	0.01987	0.02262
1288.59	0.02234	0.0184	0.01874	0.02211
1289.106	0.02076	0.01708	0.02015	0.0216
1289.621	0.02238	0.02009	0.02118	0.02037
1290.137	0.02153	0.0203	0.01935	0.02091
1290.652	0.02048	0.01762	0.02065	0.02123
1291.168	0.02193	0.01815	0.01843	0.0206
1291.684	0.02158	0.01787	0.02095	0.02107
1292.199	0.02041	0.01895	0.01895	0.02158
1292.715	0.02133	0.01911	0.01843	0.02122
1293.23	0.02235	0.01862	0.01984	0.01884
1293.746	0.02178	0.01909	0.02063	0.02063
1294.261	0.02067	0.01928	0.01816	0.02034
1294.777	0.02149	0.01973	0.02035	0.02138
1295.292	0.02507	0.02096	0.02002	0.01974
1295.808	0.01976	0.01618	0.01959	0.01857
1296.323	0.02258	0.02119	0.01892	0.02009
1296.838	0.02381	0.02074	0.01949	0.02131
1297.354	0.02025	0.0171	0.01881	0.02179
1297.869	0.02274	0.01943	0.01943	0.02319
1298.384	0.02094	0.01828	0.01856	0.02017
1298.9	0.02335	0.01768	0.01757	0.02106
1299.415	0.02194	0.01773	0.02067	0.02089
1299.93	0.02025	0.01933	0.02127	0.02133
1300.446	0.0227	0.01643	0.01948	0.02125
1300.961	0.02372	0.02043	0.01901	0.02054
1301.476	0.02205	0.01766	0.02016	0.01883
1301.991	0.02198	0.01881	0.01949	0.02006
1302.506	0.02263	0.01975	0.01875	0.02019
1303.022	0.02301	0.01987	0.01838	0.01838
1303.537	0.02029	0.01656	0.0199	0.01857
1304.052	0.02246	0.01954	0.01977	0.02
1304.567	0.02339	0.01923	0.01878	0.01805
1305.082	0.02069	0.01749	0.01903	0.0208
1305.597	0.02226	0.01812	0.01734	0.02114
1306.112	0.02217	0.01894	0.01969	0.02154
1306.627	0.02177	0.02031	0.01823	0.01941
1307.142	0.02236	0.01832	0.0193	0.02046
1307.657	0.02252	0.02008	0.01907	0.01895
1308.172	0.02402	0.02015	0.01998	0.01916
1308.687	0.02344	0.01976	0.0216	0.01798
1309.202	0.0224	0.01934	0.01975	0.01993
1309.717	0.02022	0.01803	0.01745	0.02022
1310.232	0.02323	0.01971	0.01941	0.01941
1310.747	0.02379	0.0195	0.0205	0.01844
1311.262	0.023	0.01915	0.01927	0.02126
1311.777	0.02098	0.01909	0.02081	0.01732
1312.292	0.02386	0.02087	0.01879	0.02013
1312.807	0.02167	0.01794	0.01776	0.02089
1313.321	0.02242	0.0184	0.01729	0.02106
1313.836	0.02179	0.01807	0.02112	0.02124
1314.351	0.02428	0.02006	0.02031	0.01962
1314.866	0.02147	0.01793	0.02079	0.02184
1315.38	0.02206	0.0193	0.01949	0.0193
1315.895	0.0196	0.0167	0.01853	0.02181
1316.41	0.01861	0.01745	0.01997	0.02042
1316.925	0.02091	0.01849	0.02002	0.01983
1317.439	0.02293	0.01926	0.01966	0.0207
1317.954	0.02025	0.01929	0.01838	0.02038
1318.468	0.02195	0.01914	0.02302	0.01988
1318.983	0.02221	0.01684	0.01756	0.02182
1319.498	0.02107	0.01782	0.02141	0.01802
1320.012	0.02056	0.01605	0.0197	0.02003
1320.527	0.02115	0.01902	0.0193	0.01916
1321.041	0.01861	0.01677	0.01711	0.02003
1321.556	0.0191	0.01798	0.01986	0.02161
1322.07	0.01781	0.01726	0.02059	0.0193
1322.585	0.02124	0.01849	0.01969	0.01575
1323.099	0.02223	0.02223	0.02063	0.02036
1323.614	0.02137	0.01995	0.02059	0.02095
1324.128	0.02258	0.01979	0.01846	0.02293
1324.643	0.01914	0.01762	0.01777	0.01922
1325.157	0.02158	0.01817	0.02052	0.01754
1325.671	0.02095	0.01838	0.0197	0.01875
1326.186	0.01791	0.01734	0.01727	0.01741
1326.7	0.01991	0.01724	0.01761	0.01983
1327.214	0.01706	0.01627	0.0191	0.01866
1327.729	0.02072	0.01664	0.01931	0.02095
1328.243	0.01792	0.01704	0.02099	0.01763
1328.757	0.01728	0.01616	0.01773	0.01983
1329.272	0.01872	0.01629	0.01894	0.02064
1329.786	0.01606	0.01583	0.01515	0.02053
1330.3	0.01724	0.01621	0.02005	0.02005
1330.814	0.01844	0.01844	0.0173	0.0173
1331.328	0.01897	0.01703	0.01725	0.01964
1331.843	0.01524	0.01855	0.01878	0.01824
1332.357	0.01756	0.01862	0.01809	0.01461
1332.871	0.0137	0.01448	0.01688	0.01874
1333.385	0.01563	0.01752	0.01646	0.01805
1333.899	0.0198	0.01671	0.01632	0.01825
1334.413	0.01675	0.01758	0.01584	0.01955
1334.927	0.01454	0.01741	0.0199	0.0157
1335.441	0.01747	0.01587	0.01602	0.01648
1335.955	0.01564	0.01813	0.01696	0.01377
1336.469	0.01516	0.01547	0.01615	0.01669
1336.983	0.01545	0.01607	0.01741	0.01756
1337.497	0.01775	0.01897	0.01599	0.01408
1338.011	0.01621	0.01944	0.01645	0.01944
1338.525	0.01345	0.01414	0.01506	0.0166
1339.039	0.01528	0.01701	0.01583	0.0204
1339.553	0.01346	0.01546	0.01492	0.0143
1340.067	0.01424	0.01463	0.01636	0.01542
1340.58	0.01592	0.017	0.01438	0.01792
1341.094	0.01185	0.01359	0.01509	0.01525
1341.608	0.01474	0.01713	0.0152	0.01574
1342.122	0.01446	0.01652	0.0166	0.01565
1342.636	0.01525	0.01556	0.01633	0.01756
1343.149	0.01584	0.01664	0.01497	0.0168
1343.663	0.01126	0.01564	0.01658	0.01564
1344.177	0.01352	0.01687	0.01543	0.01591
1344.691	0.01673	0.01494	0.01587	0.0161
1345.204	0.01573	0.01597	0.01438	0.01845
1345.718	0.01643	0.01432	0.01643	0.01416
1346.232	0.0161	0.01226	0.0137	0.01514
1346.745	0.01694	0.01237	0.0141	0.01741
1347.259	0.01978	0.01727	0.01719	0.01419
1347.773	0.01745	0.01611	0.01516	0.01477
1348.286	0.01699	0.01449	0.01707	0.01425
1348.8	0.01486	0.01605	0.01558	0.01446
1349.313	0.01334	0.01399	0.01432	0.01972
1349.827	0.01558	0.01382	0.01422	0.01558
1350.34	0.0147	0.01666	0.01208	0.01151
1350.854	0.01057	0.01313	0.01353	0.01794
1351.367	0.01054	0.01342	0.0121	0.01506
1351.881	0.0118	0.01309	0.01455	0.01245
1352.394	0.00921	0.01187	0.01702	0.01353
1352.908	0.01211	0.01431	0.01341	0.01161
1353.421	0.01013	0.01489	0.01557	0.01617
1353.934	0.00634	0.01093	0.01477	0.0141
1354.448	0.01127	0.01462	0.01394	0.0123
1354.961	0.01348	0.01549	0.01599	0.01607
1355.474	0.01	0.01449	0.01285	0.01363
1355.988	0.00976	0.01439	0.01002	0.01414
1356.501	0.00768	0.00889	0.01432	0.01328
1357.014	0.01163	0.01367	0.014	0.01553
1357.528	0.0099	0.01311	0.0145	0.01311
1358.041	0.01063	0.01029	0.01372	0.0138
1358.554	0.00906	0.01434	0.01355	0.0139
1359.067	0.00926	0.0155	0.009	0.01376
1359.58	0.00963	0.01251	0.01565	0.01421
1360.094	0.00812	0.00839	0.01362	0.01426
1360.607	0.00847	0.0121	0.01536	0.0121
1361.12	0.00879	0.0141	0.01374	0.01749
1361.633	0.00716	0.0121	0.01312	0.01461
1362.146	0.01056	0.01531	0.01557	0.01387
1362.659	0.01159	0.01518	0.01049	0.01334
1363.172	0.00625	0.01286	0.01439	0.00914
1363.685	0.00978	0.01194	0.01307	0.01589
1364.198	0.00979	0.01152	0.0085	0.01445
1364.711	0.00886	0.01467	0.01135	0.01042
1365.224	0.01106	0.01411	0.01169	0.01402
1365.737	0.01058	0.01283	0.01068	0.00965
1366.25	0.00657	0.00944	0.01101	0.01388
1366.763	0.00543	0.01401	0.01077	0.01363
1367.276	0.00791	0.01312	0.00893	0.00903
1367.789	0.00611	0.01145	0.01059	0.01451
1368.302	0.00588	0.01232	0.01223	0.01279
1368.815	0.00931	0.0095	0.0096	0.01133
1369.327	0.0032	0.01074	0.01027	0.0081
1369.84	0.00507	0.01053	0.01072	0.01443
1370.353	0.00697	0.01299	0.00898	0.01137
1370.866	0.00371	0.01046	0.00968	0.01466
1371.379	0.00503	0.0094	0.01073	0.01254
1371.891	0.0068	0.01204	0.01175	0.01058
1372.404	0.00892	0.01347	0.00835	0.01233
1372.917	0.00513	0.01182	0.01289	0.01289
1373.429	0.00496	0.00734	0.00906	0.01144
1373.942	0.00366	0.01228	0.00663	0.01376
1374.455	0.00553	0.00932	0.01058	0.01175
1374.967	0.00628	0.01256	0.00708	0.01296
1375.48	0.00308	0.01091	0.01061	0.0123
1375.993	0.00337	0.01277	0.01164	0.00786
1376.505	0.00514	0.0124	0.00887	0.01039
1377.018	0.00333	0.01208	0.00969	0.00823
1377.53	6.17E-4	0.00854	0.00833	0.01338
1378.043	8.52E-4	0.00692	0.01119	0.01342
1378.555	0.00149	0.00945	0.01168	0.01179
1379.068	0.00677	0.01266	0.01122	0.01033
1379.58	0.00628	0.01223	0.01047	0.0108
1380.093	4.55E-4	0.00887	0.01046	0.01228
1380.605	0.00145	0.00879	0.0109	0.01201
1381.118	0.00453	0.01313	0.01081	0.00628
1381.63	0.00685	0.01017	0.00879	0.00811
1382.143	0.00701	0.0132	0.00783	0.00689
1382.655	0.00123	0.01007	0.00996	0.00616
1383.167	0.00308	0.00765	0.00411	0.01039
1383.68	0.00165	0.013	0.0076	0.00584
1384.192	0.00497	0.0122	0.01028	0.01062
1384.704	0.00263	0.00887	0.00756	0.01073
1385.216	4.45E-4	0.01111	0.00678	0.007
1385.729	0.00594	0.01178	0.0107	0.01102
1386.241	-0.00113	0.00759	0.01371	0.00805
1386.753	-0.0021	0.00797	0.01229	-2.21E-4
1387.265	-4.49E-4	0.00764	0.00494	0.0091
1387.778	-7.65E-4	0.00634	0.00852	0.00535
1388.29	0.00188	0.0125	0.00885	0.00664
1388.802	0.00119	0.01099	0.0083	0.00894
1389.314	0.00285	0.00812	3.29E-4	0.00735
1389.826	0.00343	0.00782	0.00997	0.00986
1390.338	-0.00257	0.00948	0.00636	0.00725
1390.85	-0.00233	0.00709	0.00476	0.0072
1391.362	-0.00134	0.00885	0.00975	0.01065
1391.874	-0.00283	0.00392	0.00872	0.00915
1392.386	-0.00235	0.00615	0.00481	0.00984
1392.898	-0.00133	0.00765	0.00953	0.0072
1393.41	-0.0038	0.00817	0.00679	0.00794
1393.922	-1.13E-4	0.01089	0.0042	0.00828
1394.434	2.33E-4	0.00804	0.01014	0.00968
1394.946	7.98E-4	0.00559	0.00809	0.00695
1395.458	8.08E-4	0.0097	0.00924	0.0052
1395.97	-0.00245	0.00656	0.00645	0.00901
1396.482	-0.00782	0.00317	0.00805	0.00533
1396.994	9.98E-4	0.00776	0.00499	0.01109
1397.506	-0.00309	0.00481	0.00481	0.00779
1398.018	-0.00193	0.00931	0.00874	0.00681
1398.529	-0.00666	0.00392	0.00594	0.00785
1399.041	-0.00538	0.0069	0.00655	0.00831
1399.553	-5.94E-4	0.01165	0.00594	0.01058
1400.065	-0.00334	0.0053	0.00588	0.00852
1400.576	0.00199	0.01075	0.00748	0.00292
1401.088	5.71E-4	0.00777	0.00251	0.00788
1401.6	-0.00256	0.00826	0.00872	0.00837
1402.112	-1.14E-4	0.01244	0.00548	0.00879
1402.623	8.28E-4	0.01135	0.01182	0.01135
1403.135	-0.00428	0.00356	0.00392	0.00867
1403.646	-0.00218	0.00677	0.00411	0.00593
1404.158	-0.00366	0.00778	0.00849	0.00896
1404.67	-0.00253	0.00736	0.00434	0.00978
1405.181	-0.00427	0.00474	0.00546	0.00676
1405.693	-0.00327	0.00993	0.00654	0.00775
1406.204	-0.00226	0.00868	0.00725	0.00713
1406.716	-0.00182	0.00933	0.004	0.00787
1407.227	-0.00382	0.00608	0.00775	0.00739
1407.739	0.00111	0.01277	0.00221	0.00774
1408.25	6E-4	0.01128	0.00156	0.0066
1408.762	-0.00307	0.00969	0.00687	0.00908
1409.273	-0.00762	0.005	0.0062	0.00417
1409.785	1.22E-4	0.00939	0.0011	0.00878
1410.296	0	0.00681	0.00418	0.00693
1410.807	-0.00623	0.00905	0.00526	0.01015
1411.319	-0.00482	0.00217	0.00699	7.23E-4
1411.83	-0.00246	0.00676	0.00246	0.00676
1412.341	-3.68E-4	0.00884	0.00442	0.00344
1412.853	-0.00338	0.00664	0.00651	0.01089
1413.364	-0.00329	0.0067	0.00536	0.0067
1413.875	-0.00237	0.00548	0.00212	0.00287
