# Supplementary material for: Ratiometric fluorescent sensing of pyrophosphate with sp³-functionalized single-walled carbon nanotubes
Source: Nat Commun. 2024 Jan 24;15:706. doi: 10.1038/s41467-024-45052-1 (PMC10808354; doi:10.1038/s41467-024-45052-1)
Supplement: Supplementary file 4 — Source data [file 41467_2024_45052_MOESM4_ESM.zip › Fig. S15a.txt]

Wavelength	Norm. PL intensity	Norm. PL intensity	Norm. PL intensity
nm
	Dz-Alkyne 0p005 �g mL-1	[Cu]	4 mM PPi
938.815	2.26E-4	3.54E-4	5.48E-4
939.053	0.02551	0.0302	0.03675
939.29	0.01944	0.02161	0.02672
939.527	0.01315	0.01331	0.0133
939.764	0.00764	0.0053	0.00718
940	0.01708	0.01608	0.02264
940.237	0.01506	0.01448	0.01908
940.474	0.01641	0.01797	0.02128
940.711	0.01394	0.01098	0.01466
940.948	0.01764	0.01535	0.02026
941.185	0.01753	0.0171	0.02196
941.422	0.01967	0.01884	0.02672
941.658	0.01585	0.01244	0.01704
941.895	0.02101	0.01797	0.02349
942.132	0.01315	0.00953	0.01296
942.369	0.01922	0.01797	0.02417
942.605	0.02607	0.02176	0.03403
942.842	0.02551	0.01899	0.03046
943.079	0.02068	0.01652	0.02349
943.315	0.02225	0.01899	0.02621
943.552	0.02292	0.01797	0.02757
943.789	0.03349	0.0286	0.041
944.025	0.03439	0.03137	0.04253
944.262	0.03427	0.02947	0.04219
944.498	0.0354	0.03137	0.04236
944.735	0.03607	0.03268	0.04389
944.971	0.03484	0.02947	0.03879
945.208	0.03394	0.02569	0.0359
945.444	0.03371	0.027	0.03913
945.681	0.03585	0.02802	0.0444
945.917	0.04046	0.03471	0.04831
946.153	0.0445	0.03937	0.05205
946.39	0.04517	0.03646	0.0529
946.626	0.0418	0.03122	0.04542
946.862	0.04978	0.04185	0.05868
947.099	0.04326	0.03428	0.04882
947.335	0.04697	0.03792	0.05409
947.571	0.05416	0.04622	0.0648
947.807	0.0536	0.0433	0.06055
948.044	0.05214	0.03894	0.05749
948.28	0.0482	0.03428	0.05239
948.516	0.0518	0.0385	0.05545
948.752	0.0538	0.03996	0.0597
948.988	0.0581	0.04374	0.06735
949.224	0.0614	0.0468	0.06871
949.46	0.0592	0.04461	0.06701
949.696	0.0579	0.03937	0.06157
949.932	0.06596	0.04622	0.07313
950.168	0.0695	0.05189	0.07704
950.404	0.0693	0.05088	0.07636
950.64	0.06967	0.05058	0.07823
950.876	0.07327	0.05466	0.08248
951.112	0.07113	0.04782	0.07823
951.348	0.07473	0.05204	0.08265
951.584	0.0842	0.0615	0.09403
951.819	0.08956	0.06776	0.10236
952.055	0.07979	0.05379	0.08673
952.291	0.08001	0.05393	0.08571
952.527	0.0846	0.0551	0.09046
952.763	0.08372	0.05219	0.0891
952.998	0.0909	0.06034	0.09845
953.234	0.10361	0.07534	0.11596
953.47	0.11001	0.08043	0.12378
953.705	0.10911	0.07941	0.12072
953.941	0.10159	0.06616	0.11052
954.176	0.10844	0.07271	0.12004
954.412	0.111	0.07301	0.12157
954.648	0.122	0.08422	0.13636
954.883	0.12743	0.08888	0.14418
955.119	0.12608	0.08582	0.14061
955.354	0.1299	0.08655	0.14384
955.59	0.13642	0.09426	0.15115
955.825	0.137	0.09164	0.15166
956.06	0.13833	0.09295	0.15081
956.296	0.14294	0.09339	0.15455
956.531	0.15238	0.10489	0.16899
956.767	0.15991	0.10868	0.17749
957.002	0.15946	0.10504	0.1729
957.237	0.16328	0.1062	0.17783
957.472	0.16845	0.11057	0.18293
957.708	0.17732	0.11814	0.19466
957.943	0.18429	0.1244	0.20384
958.178	0.19013	0.1276	0.21132
958.413	0.195	0.13081	0.21455
958.648	0.19699	0.12848	0.21744
958.884	0.201	0.13095	0.22016
959.119	0.2098	0.13488	0.22984
959.354	0.21699	0.14012	0.23834
959.589	0.22463	0.14682	0.24786
959.824	0.23261	0.15235	0.25704
960.059	0.23587	0.15294	0.26027
960.294	0.2434	0.1576	0.26911
960.529	0.25115	0.16327	0.27659
960.764	0.25655	0.1656	0.28288
960.999	0.26576	0.1739	0.29375
961.234	0.27273	0.17754	0.30208
961.468	0.27632	0.17754	0.30276
961.703	0.28857	0.18817	0.31789
961.938	0.29026	0.18555	0.31806
962.173	0.30442	0.19953	0.33761
962.408	0.30813	0.19894	0.33931
962.642	0.31801	0.20579	0.35087
962.877	0.33116	0.21773	0.36412
963.112	0.34206	0.22602	0.38095
963.347	0.35251	0.23767	0.39285
963.581	0.348	0.22501	0.38231
963.816	0.36206	0.23636	0.39744
964.051	0.37442	0.24626	0.4158
964.285	0.3933	0.26533	0.43687
964.52	0.40038	0.27145	0.44418
964.754	0.40668	0.27349	0.44775
964.989	0.4196	0.28324	0.46237
965.223	0.42027	0.27902	0.45897
965.458	0.43735	0.29445	0.47937
965.692	0.45612	0.31309	0.50248
965.927	0.45646	0.31047	0.50163
966.161	0.45859	0.30799	0.49874
966.395	0.47039	0.32022	0.51387
966.63	0.48365	0.32852	0.52628
966.864	0.49612	0.33915	0.54107
967.098	0.51309	0.35735	0.56163
967.333	0.51197	0.35225	0.55756
967.567	0.52613	0.36492	0.56928
967.801	0.5477	0.38996	0.60141
968.035	0.55456	0.39098	0.60498
968.27	0.56737	0.40307	0.61722
968.504	0.5722	0.40365	0.61841
968.738	0.58119	0.41253	0.62623
968.972	0.59894	0.42942	0.64781
969.206	0.6022	0.42927	0.64764
969.44	0.6167	0.44296	0.66396
969.674	0.63142	0.45999	0.68028
969.908	0.6403	0.46494	0.68725
970.142	0.64648	0.46829	0.69014
970.376	0.65288	0.47397	0.69761
970.61	0.65861	0.47615	0.69863
970.844	0.67401	0.49086	0.71546
971.078	0.68131	0.50032	0.72124
971.312	0.69839	0.51677	0.7413
971.546	0.71469	0.5357	0.75915
971.779	0.72008	0.53716	0.76153
972.013	0.73222	0.55259	0.77682
972.247	0.74671	0.567	0.79382
972.481	0.76222	0.58491	0.81133
972.714	0.77346	0.59612	0.82085
972.948	0.77818	0.59729	0.81932
973.182	0.78514	0.60588	0.82595
973.415	0.79312	0.61316	0.83359
973.649	0.80335	0.62481	0.84141
973.883	0.81009	0.63107	0.846
974.116	0.81414	0.6366	0.84804
974.35	0.83021	0.65363	0.86487
974.583	0.83818	0.66484	0.8732
974.817	0.84987	0.67853	0.88748
975.05	0.86358	0.69527	0.89937
975.284	0.8701	0.70081	0.90379
975.517	0.87336	0.70459	0.90447
975.751	0.88313	0.71638	0.91382
975.984	0.88988	0.72483	0.91841
976.217	0.8974	0.73648	0.92793
976.451	0.90707	0.74725	0.93524
976.684	0.9083	0.75103	0.93184
976.917	0.92022	0.76792	0.94629
977.151	0.93168	0.78627	0.9621
977.384	0.93145	0.78408	0.95411
977.617	0.93089	0.78583	0.94918
977.85	0.94348	0.8033	0.96125
978.083	0.95752	0.82325	0.97892
978.316	0.96236	0.83111	0.98181
978.55	0.96955	0.84567	0.9898
978.783	0.97337	0.85208	0.99031
979.016	0.96786	0.84654	0.97807
979.249	0.9709	0.85324	0.97977
979.482	0.97337	0.86139	0.98011
979.715	0.97932	0.87042	0.98402
979.948	0.98461	0.87857	0.9864
980.181	0.98696	0.88615	0.98844
980.414	0.99135	0.89954	0.99405
980.646	0.99483	0.90653	0.99558
980.879	1	0.9173	1
981.112	0.9909	0.909	0.98283
981.345	0.99067	0.91366	0.98113
981.578	0.99022	0.91745	0.9762
981.811	0.99652	0.93113	0.98198
982.043	0.99629	0.93608	0.9813
982.276	0.99663	0.94074	0.98164
982.509	0.99921	0.95123	0.98351
982.741	0.99517	0.95268	0.97722
982.974	0.9991	0.96331	0.98113
983.207	0.99112	0.95807	0.96838
983.439	0.99191	0.96477	0.96872
983.672	0.98899	0.96433	0.96125
983.904	0.99034	0.97175	0.96125
984.137	0.98944	0.97933	0.95853
984.369	0.98708	0.98326	0.95666
984.602	0.9864	0.98893	0.95513
984.834	0.98359	0.98966	0.94969
985.067	0.97404	0.98631	0.93558
985.299	0.97011	0.98617	0.93065
985.531	0.96101	0.98107	0.91671
985.764	0.95966	0.98588	0.91467
985.996	0.9655	1	0.92538
986.228	0.94988	0.98559	0.90107
986.461	0.94213	0.98413	0.88918
986.693	0.93662	0.98369	0.8834
986.925	0.93078	0.98311	0.87728
987.157	0.9264	0.98195	0.86861
987.389	0.91516	0.97408	0.8528
987.621	0.91729	0.98297	0.85892
987.854	0.90437	0.97292	0.84022
988.086	0.90246	0.97816	0.83852
988.318	0.88864	0.96884	0.82221
988.55	0.87909	0.96084	0.80759
988.782	0.88167	0.97044	0.81405
989.014	0.86909	0.96084	0.7979
989.246	0.86504	0.96244	0.79467
989.478	0.85583	0.9569	0.78243
989.71	0.84234	0.94904	0.76526
989.941	0.84099	0.95021	0.76577
990.173	0.83302	0.94686	0.75813
990.405	0.82515	0.94162	0.74759
990.637	0.81582	0.93638	0.74045
990.869	0.81121	0.93667	0.73263
991.1	0.80481	0.93521	0.72702
991.332	0.79987	0.93128	0.72158
991.564	0.78076	0.91279	0.69744
991.796	0.77144	0.90507	0.68385
992.027	0.76211	0.89969	0.67399
992.259	0.76143	0.90595	0.67671
992.49	0.75256	0.89808	0.6677
992.722	0.73761	0.88411	0.64866
992.954	0.73424	0.88382	0.65053
993.185	0.72941	0.8812	0.64135
993.417	0.71536	0.8678	0.62266
993.648	0.70435	0.85834	0.61263
993.879	0.69985	0.85717	0.61144
994.111	0.69356	0.85426	0.60532
994.342	0.68176	0.84334	0.59376
994.574	0.67086	0.83184	0.57914
994.805	0.66243	0.82733	0.57506
995.036	0.6494	0.81335	0.55739
995.268	0.6476	0.81408	0.56146
995.499	0.64086	0.80782	0.55314
995.73	0.62569	0.7918	0.53614
995.961	0.61074	0.7736	0.51676
996.192	0.6031	0.76574	0.50673
996.424	0.60164	0.76792	0.51064
996.655	0.59231	0.75861	0.5035
996.886	0.58355	0.74914	0.49212
997.117	0.57624	0.74157	0.4877
997.348	0.56422	0.72934	0.47563
997.579	0.55984	0.7225	0.46951
997.81	0.55647	0.71959	0.46832
998.041	0.54692	0.71304	0.46424
998.272	0.5322	0.69236	0.44384
998.503	0.52489	0.68406	0.44027
998.734	0.52118	0.68173	0.43721
998.965	0.51691	0.67751	0.43738
999.196	0.505	0.66324	0.42005
999.426	0.49837	0.65436	0.41648
999.657	0.50343	0.66208	0.42599
999.888	0.49264	0.64956	0.41546
1000.119	0.4768	0.62932	0.39506
1000.349	0.4696	0.62073	0.38996
1000.58	0.46522	0.61389	0.38554
1000.811	0.45691	0.60471	0.38112
1001.041	0.45679	0.60369	0.38316
1001.272	0.4487	0.59452	0.37721
1001.503	0.44252	0.58506	0.36888
1001.733	0.43207	0.5721	0.35851
1001.964	0.41926	0.55594	0.34288
1002.194	0.4151	0.55186	0.33982
1002.425	0.41151	0.54473	0.33761
1002.655	0.41061	0.54517	0.33914
1002.886	0.40465	0.53599	0.33319
1003.116	0.40937	0.54196	0.34322
1003.346	0.39993	0.52959	0.33421
1003.577	0.39308	0.51998	0.32656
1003.807	0.38712	0.51241	0.32095
1004.037	0.37532	0.49377	0.30531
1004.268	0.37589	0.49479	0.3099
1004.498	0.37353	0.49071	0.31024
1004.728	0.36768	0.48154	0.30276
1004.958	0.36004	0.47397	0.29885
1005.188	0.35206	0.46291	0.28866
1005.418	0.3488	0.45577	0.28458
1005.649	0.3488	0.45417	0.2873
1005.879	0.35139	0.45868	0.2963
1006.109	0.34004	0.44325	0.28237
1006.339	0.33667	0.43655	0.27965
1006.569	0.32981	0.42767	0.27115
1006.799	0.32768	0.42185	0.27047
1007.029	0.3261	0.41908	0.26809
1007.259	0.32487	0.41952	0.27251
1007.489	0.32127	0.41297	0.26826
1007.718	0.31768	0.4051	0.26435
1007.948	0.31633	0.40219	0.26316
1008.178	0.30194	0.38428	0.24395
1008.408	0.30565	0.38822	0.25126
1008.638	0.30262	0.38079	0.24939
1008.867	0.30284	0.37861	0.25143
1009.097	0.29958	0.37686	0.24956
1009.327	0.28498	0.35822	0.2295
1009.556	0.29149	0.36623	0.24123
1009.786	0.28925	0.36215	0.24021
1010.016	0.28722	0.35764	0.24021
1010.245	0.28262	0.35094	0.23511
1010.475	0.28014	0.34818	0.2346
1010.704	0.28475	0.35458	0.2431
1010.934	0.27217	0.3358	0.22474
1011.163	0.26846	0.32983	0.21982
1011.393	0.26632	0.32532	0.21863
1011.622	0.26183	0.31906	0.21302
1011.851	0.26025	0.31702	0.21285
1012.081	0.25587	0.3112	0.2069
1012.31	0.25812	0.31294	0.21115
1012.539	0.25789	0.31324	0.21302
1012.769	0.26722	0.3227	0.23137
1012.998	0.25284	0.30363	0.20894
1013.227	0.24958	0.29766	0.20554
1013.456	0.24183	0.28776	0.19313
1013.686	0.23621	0.28048	0.18599
1013.915	0.23947	0.2831	0.19279
1014.144	0.24868	0.2946	0.20826
1014.373	0.24441	0.28892	0.2035
1014.602	0.24025	0.28324	0.19857
1014.831	0.23351	0.27436	0.18854
1015.06	0.23126	0.26868	0.18514
1015.289	0.23317	0.27028	0.19092
1015.518	0.22418	0.25966	0.17953
1015.747	0.22621	0.26024	0.18293
1015.976	0.23407	0.27028	0.19534
1016.205	0.2289	0.26344	0.18956
1016.434	0.22677	0.25995	0.18616
1016.662	0.22283	0.25543	0.18361
1016.891	0.22857	0.2614	0.19143
1017.12	0.22261	0.25442	0.1848
1017.349	0.21733	0.24743	0.17783
1017.577	0.21733	0.24743	0.18055
1017.806	0.2216	0.25194	0.18633
1018.035	0.21744	0.24641	0.18089
1018.263	0.21373	0.24204	0.17528
1018.492	0.21418	0.24306	0.17885
1018.721	0.20733	0.23229	0.16797
1018.949	0.20575	0.22981	0.16746
1019.178	0.21115	0.23724	0.17851
1019.406	0.2025	0.22544	0.16695
1019.635	0.20418	0.22704	0.16882
1019.863	0.20463	0.22763	0.17137
1020.091	0.2016	0.2253	0.16593
1020.32	0.20351	0.22661	0.17069
1020.548	0.20261	0.22501	0.16916
1020.776	0.19564	0.21714	0.16236
1021.005	0.2025	0.22399	0.16916
1021.233	0.20261	0.22646	0.17409
1021.461	0.19744	0.21671	0.16508
1021.689	0.19676	0.21685	0.1661
1021.918	0.19148	0.2103	0.15709
1022.146	0.19654	0.21816	0.16763
1022.374	0.1944	0.2135	0.16321
1022.602	0.19362	0.21292	0.16576
1022.83	0.18822	0.20622	0.15726
1023.058	0.18452	0.20273	0.15421
1023.286	0.17339	0.18788	0.13653
1023.514	0.17586	0.19137	0.14367
1023.742	0.18452	0.19953	0.15387
1023.97	0.18508	0.20156	0.15692
1024.198	0.17755	0.19341	0.14707
1024.426	0.17766	0.19297	0.14877
1024.654	0.17834	0.1937	0.14843
1024.882	0.17204	0.18788	0.14163
1025.109	0.17496	0.19137	0.14707
1025.337	0.17137	0.18773	0.1435
1025.565	0.16755	0.18337	0.13857
1025.793	0.16541	0.18162	0.13789
1026.02	0.17249	0.18861	0.14588
1026.248	0.17036	0.18802	0.14435
1026.476	0.16833	0.18366	0.14044
1026.703	0.16957	0.18686	0.14469
1026.931	0.16755	0.18307	0.14214
1027.158	0.1662	0.18307	0.14163
1027.386	0.16575	0.18206	0.1401
1027.613	0.15631	0.16924	0.12718
1027.841	0.15923	0.17274	0.13058
1028.068	0.15564	0.17084	0.12922
1028.296	0.15721	0.17128	0.13177
1028.523	0.16069	0.17579	0.13755
1028.75	0.15373	0.16662	0.12616
1028.978	0.15766	0.17332	0.13398
1029.205	0.15541	0.17114	0.13126
1029.432	0.15541	0.17157	0.13415
1029.66	0.15451	0.17041	0.13296
1029.887	0.14597	0.16109	0.1231
1030.114	0.14496	0.15847	0.11868
1030.341	0.14429	0.15832	0.12089
1030.568	0.15193	0.16779	0.13313
1030.795	0.15058	0.16808	0.13415
1031.022	0.14653	0.16284	0.12701
1031.249	0.14372	0.15861	0.1231
1031.476	0.14204	0.15497	0.11987
1031.703	0.14148	0.15556	0.12123
1031.93	0.14586	0.16124	0.12956
1032.157	0.14249	0.15832	0.12599
1032.384	0.13934	0.1525	0.11902
1032.611	0.13743	0.14988	0.11681
1032.838	0.13631	0.14973	0.11613
1033.065	0.13754	0.15134	0.11902
1033.292	0.13934	0.15323	0.12259
1033.518	0.13676	0.15075	0.12021
1033.745	0.1317	0.14376	0.11273
1033.972	0.1335	0.14711	0.11681
1034.198	0.13091	0.14435	0.11256
1034.425	0.1326	0.1458	0.11562
1034.652	0.13305	0.1458	0.11715
1034.878	0.12709	0.13896	0.10899
1035.105	0.12664	0.13896	0.10848
1035.331	0.12608	0.13867	0.10967
1035.558	0.12766	0.141	0.11137
1035.784	0.12406	0.13692	0.10729
1036.011	0.12923	0.14406	0.11698
1036.237	0.12855	0.14216	0.11528
1036.464	0.1253	0.13823	0.1095
1036.69	0.12226	0.13503	0.10678
1036.916	0.12316	0.13576	0.10746
1037.143	0.12788	0.14143	0.11545
1037.369	0.12664	0.14056	0.11443
1037.595	0.11855	0.13008	0.10287
1037.821	0.12305	0.13678	0.11154
1038.048	0.11462	0.12455	0.09913
1038.274	0.1199	0.1327	0.10899
1038.5	0.10934	0.11872	0.09267
1038.726	0.10968	0.1196	0.09386
1038.952	0.11709	0.12746	0.10406
1039.178	0.11102	0.12105	0.09641
1039.404	0.10979	0.12018	0.09454
1039.63	0.11485	0.12586	0.10253
1039.856	0.11102	0.11945	0.09726
1040.082	0.10822	0.11668	0.09437
1040.308	0.10889	0.1161	0.09403
1040.534	0.10968	0.11872	0.09692
1040.76	0.10934	0.11916	0.09743
1040.986	0.10788	0.11741	0.0959
1041.211	0.10889	0.11799	0.09726
1041.437	0.10282	0.11173	0.0891
1041.663	0.10114	0.1078	0.08469
1041.888	0.10698	0.11465	0.09658
1042.114	0.10125	0.10751	0.08842
1042.34	0.10192	0.10868	0.08876
1042.565	0.10484	0.11275	0.09369
1042.791	0.11069	0.12018	0.10372
1043.017	0.10574	0.11508	0.0959
1043.242	0.10406	0.11275	0.0959
1043.468	0.0981	0.10387	0.0852
1043.693	0.10159	0.10795	0.09046
1043.919	0.11035	0.11916	0.10321
1044.144	0.10597	0.11377	0.09709
1044.369	0.1017	0.10707	0.09046
1044.595	0.09765	0.10256	0.08588
1044.82	0.09934	0.10431	0.08741
1045.045	0.10338	0.11042	0.09352
1045.271	0.09338	0.09776	0.07908
1045.496	0.10102	0.10693	0.0908
1045.721	0.10091	0.10664	0.09165
1045.946	0.09687	0.10314	0.08571
1046.171	0.0963	0.10154	0.0852
1046.397	0.09833	0.10475	0.08893
1046.622	0.09372	0.09674	0.08061
1046.847	0.09574	0.10052	0.0869
1047.072	0.09394	0.09805	0.08486
1047.297	0.09428	0.09834	0.08639
1047.522	0.09484	0.09848	0.08537
1047.747	0.09439	0.09805	0.08758
1047.972	0.09529	0.0979	0.08588
1048.196	0.09361	0.09616	0.08486
1048.421	0.09406	0.09717	0.08503
1048.646	0.09833	0.10343	0.09233
1048.871	0.09305	0.09528	0.08384
1049.096	0.08877	0.09091	0.07721
1049.32	0.09383	0.09514	0.0835
1049.545	0.09687	0.10111	0.08944
1049.77	0.09046	0.09033	0.08214
1049.995	0.09338	0.09557	0.08639
1050.219	0.09383	0.09543	0.08673
1050.444	0.09215	0.09412	0.08384
1050.668	0.08788	0.0864	0.07636
1050.893	0.0863	0.08727	0.07551
1051.117	0.08731	0.08669	0.07789
1051.342	0.08057	0.07985	0.06905
1051.566	0.08945	0.08815	0.08027
1051.791	0.10147	0.10562	0.10134
1052.015	0.09361	0.09383	0.08893
1052.239	0.09563	0.09528	0.09029
1052.464	0.09091	0.08931	0.08197
1052.688	0.08765	0.08684	0.07789
1052.912	0.08889	0.08684	0.08163
1053.137	0.08967	0.08844	0.08265
1053.361	0.0881	0.08625	0.08146
1053.585	0.08091	0.07912	0.07262
1053.809	0.08102	0.07621	0.07177
1054.033	0.08642	0.08363	0.07959
1054.257	0.0908	0.08815	0.08571
1054.481	0.09136	0.09077	0.08842
1054.706	0.08462	0.08014	0.07721
1054.93	0.08091	0.07417	0.07109
1055.154	0.08406	0.07956	0.07585
1055.377	0.08833	0.08567	0.08248
1055.601	0.08473	0.08072	0.07755
1055.596	0.08517	0.0809	0.07127
1055.829	0.08394	0.07668	0.06821
1056.061	0.08506	0.07813	0.07093
1056.294	0.08079	0.07158	0.06498
1056.526	0.08394	0.07566	0.07076
1056.758	0.08472	0.07639	0.06991
1056.991	0.08607	0.0793	0.07314
1057.223	0.08124	0.07086	0.06651
1057.455	0.08528	0.07479	0.07314
1057.688	0.07674	0.06576	0.06005
1057.92	0.08304	0.07362	0.06991
1058.152	0.08832	0.0809	0.07671
1058.384	0.08607	0.07813	0.07484
1058.617	0.0836	0.07129	0.06702
1058.849	0.08371	0.07144	0.06838
1059.081	0.08394	0.07173	0.06685
1059.313	0.09101	0.08163	0.07977
1059.545	0.09304	0.08308	0.08283
1059.777	0.0918	0.08294	0.0796
1060.009	0.09394	0.0825	0.08181
1060.241	0.09337	0.08265	0.08368
1060.473	0.09068	0.0777	0.07909
1060.705	0.08787	0.07319	0.07501
1060.937	0.08877	0.07493	0.07433
1061.169	0.09045	0.07799	0.07926
1061.401	0.09416	0.08119	0.08334
1061.633	0.09585	0.08352	0.08827
1061.865	0.09517	0.08148	0.08419
1062.097	0.09023	0.07493	0.07671
1062.329	0.09832	0.08468	0.08725
1062.56	0.09068	0.0761	0.07399
1062.792	0.0954	0.07959	0.083
1063.024	0.10023	0.08788	0.0915
1063.256	0.09888	0.0825	0.08742
1063.487	0.09528	0.07915	0.08351
1063.719	0.09124	0.07231	0.07552
1063.951	0.09236	0.07348	0.07892
1064.182	0.09506	0.07595	0.08232
1064.414	0.09742	0.08003	0.08725
1064.646	0.09944	0.07944	0.08759
1064.877	0.09607	0.07522	0.08113
1065.109	0.0936	0.06969	0.07586
1065.34	0.09854	0.07653	0.08895
1065.572	0.10146	0.08163	0.09116
1065.803	0.09955	0.07973	0.08776
1066.035	0.09922	0.07668	0.08453
1066.266	0.1009	0.07973	0.08946
1066.497	0.09663	0.07144	0.08113
1066.729	0.09866	0.07406	0.0847
1066.96	0.10641	0.08396	0.09456
1067.191	0.10899	0.08759	0.09779
1067.423	0.09832	0.07319	0.0813
1067.654	0.09607	0.07071	0.07756
1067.885	0.09899	0.07115	0.0813
1068.116	0.09596	0.06664	0.07671
1068.348	0.10158	0.07086	0.08368
1068.579	0.1109	0.08352	0.09983
1068.81	0.11416	0.0889	0.10357
1069.041	0.1109	0.08512	0.0983
1069.272	0.10146	0.0694	0.08487
1069.503	0.10573	0.07522	0.09082
1069.734	0.1054	0.0726	0.08878
1069.965	0.11248	0.08221	0.10068
1070.196	0.11663	0.08716	0.10527
1070.427	0.11259	0.08221	0.09898
1070.658	0.11236	0.07988	0.09847
1070.889	0.11652	0.0841	0.10391
1071.12	0.11326	0.07755	0.09813
1071.351	0.1118	0.0745	0.09473
1071.582	0.11158	0.07537	0.09507
1071.813	0.1181	0.08468	0.10442
1072.043	0.12248	0.08541	0.10833
1072.274	0.11821	0.08134	0.1
1072.505	0.11798	0.0777	0.10034
1072.736	0.1181	0.07755	0.10119
1072.966	0.12281	0.08366	0.10731
1073.197	0.12473	0.08614	0.11224
1073.428	0.12641	0.08672	0.11275
1073.658	0.1263	0.08687	0.11173
1073.889	0.12461	0.08003	0.10765
1074.12	0.12405	0.07959	0.10731
1074.35	0.12787	0.08221	0.11088
1074.581	0.12933	0.08308	0.1119
1074.811	0.13203	0.08614	0.11547
1075.042	0.13405	0.08876	0.11785
1075.272	0.13315	0.08497	0.11581
1075.503	0.13394	0.08643	0.11598
1075.733	0.13641	0.08716	0.11802
1075.963	0.13563	0.08483	0.11802
1076.194	0.13967	0.08861	0.12227
1076.424	0.1399	0.09021	0.12193
1076.654	0.13709	0.08265	0.11632
1076.885	0.14327	0.08992	0.12447
1077.115	0.13866	0.08017	0.11683
1077.345	0.1472	0.09021	0.13042
1077.575	0.14338	0.08628	0.12244
1077.806	0.1454	0.08963	0.12413
1078.036	0.15068	0.09429	0.13314
1078.266	0.15495	0.09662	0.13722
1078.496	0.16068	0.09938	0.14113
1078.726	0.14832	0.08454	0.12362
1078.956	0.15428	0.09036	0.13127
1079.186	0.15855	0.09676	0.13739
1079.416	0.16979	0.10593	0.15235
1079.646	0.17023	0.10491	0.15048
1079.876	0.16787	0.10084	0.14861
1080.106	0.17226	0.10404	0.15133
1080.336	0.16484	0.09371	0.13909
1080.566	0.1745	0.10491	0.15099
1080.796	0.18394	0.11452	0.16374
1081.026	0.17776	0.10462	0.15337
1081.255	0.17136	0.09312	0.14504
1081.485	0.17518	0.09589	0.14725
1081.715	0.17776	0.09938	0.15082
1081.945	0.18304	0.10389	0.15592
1082.174	0.19136	0.11248	0.16918
1082.404	0.18327	0.1004	0.1532
1082.634	0.18731	0.10389	0.16068
1082.863	0.20203	0.12136	0.18006
1083.093	0.19979	0.11466	0.17547
1083.323	0.20383	0.11947	0.17989
1083.552	0.19934	0.1103	0.17275
1083.782	0.20091	0.10942	0.17292
1084.011	0.21024	0.11728	0.18516
1084.241	0.20642	0.11132	0.17785
1084.47	0.21204	0.1167	0.18482
1084.7	0.219	0.12238	0.1923
1084.929	0.21912	0.1199	0.19026
1085.158	0.21676	0.1151	0.1855
1085.388	0.21676	0.11306	0.1838
1085.617	0.21293	0.10841	0.17666
1085.846	0.21923	0.11234	0.18431
1086.076	0.21912	0.11088	0.18278
1086.305	0.2281	0.11874	0.19417
1086.534	0.23754	0.12776	0.20386
1086.763	0.23462	0.12078	0.19893
1086.992	0.2426	0.12733	0.20624
1087.222	0.24709	0.13329	0.21456
1087.451	0.25485	0.14115	0.22663
1087.68	0.25844	0.14363	0.22782
1087.909	0.2553	0.1365	0.22068
1088.138	0.25743	0.13562	0.22068
1088.367	0.25912	0.13504	0.22187
1088.596	0.26103	0.13635	0.22391
1088.825	0.26193	0.13315	0.22408
1089.054	0.25957	0.12878	0.21762
1089.283	0.27193	0.13911	0.23241
1089.512	0.2744	0.13897	0.23275
1089.741	0.27912	0.14421	0.24244
1089.969	0.28631	0.15018	0.24856
1090.198	0.2889	0.15032	0.25077
1090.427	0.28687	0.14406	0.24618
1090.656	0.29272	0.14683	0.25094
1090.885	0.2944	0.14697	0.25162
1091.113	0.30036	0.14974	0.25757
1091.342	0.3035	0.1528	0.26114
1091.571	0.30328	0.14843	0.25791
1091.799	0.31238	0.15731	0.26845
1092.028	0.32204	0.16531	0.28205
1092.257	0.31777	0.156	0.27134
1092.485	0.31542	0.15105	0.26879
1092.714	0.32418	0.15978	0.27882
1092.942	0.33834	0.17259	0.29701
1093.171	0.34092	0.17273	0.2965
1093.399	0.34834	0.1787	0.30856
1093.627	0.35272	0.1803	0.30873
1093.856	0.34778	0.16837	0.29684
1094.084	0.34834	0.16924	0.29786
1094.313	0.3525	0.16997	0.30024
1094.541	0.35812	0.1739	0.30635
1094.769	0.3634	0.17725	0.31366
1094.998	0.36789	0.17841	0.31587
1095.226	0.37756	0.18569	0.32709
1095.454	0.38048	0.18773	0.331
1095.682	0.38992	0.19427	0.34001
1095.91	0.3816	0.18176	0.32641
1096.139	0.38598	0.18292	0.32879
1096.367	0.38756	0.1803	0.32794
1096.595	0.39677	0.18903	0.34222
1096.823	0.40194	0.19049	0.34443
1097.051	0.40598	0.19355	0.34936
1097.279	0.41363	0.1998	0.35701
1097.507	0.41666	0.19879	0.3582
1097.735	0.42587	0.20708	0.3684
1097.963	0.4243	0.20082	0.36364
1098.191	0.43048	0.20461	0.37129
1098.419	0.43374	0.20417	0.37044
1098.646	0.44082	0.20999	0.37962
1098.874	0.44812	0.21538	0.38778
1099.102	0.45363	0.218	0.39033
1099.33	0.46037	0.22367	0.39984
1099.558	0.46599	0.226	0.40307
1099.785	0.46588	0.22251	0.40222
1100.013	0.47037	0.22178	0.40307
1100.241	0.47048	0.21843	0.40137
1100.468	0.47835	0.22426	0.40851
1100.696	0.4933	0.24026	0.43078
1100.924	0.48813	0.22484	0.41514
1101.151	0.48914	0.2276	0.41633
1101.379	0.49453	0.2295	0.42126
1101.606	0.4988	0.23153	0.42721
1101.834	0.50599	0.23342	0.43112
1102.061	0.50509	0.22979	0.4284
1102.289	0.51858	0.24157	0.44319
1102.516	0.51656	0.23604	0.43962
1102.743	0.52689	0.24521	0.45067
1102.971	0.52498	0.23954	0.4437
1103.198	0.5279	0.23575	0.44268
1103.425	0.54262	0.25191	0.46546
1103.653	0.54218	0.24594	0.4607
1103.88	0.55105	0.25482	0.47005
1104.107	0.55352	0.2522	0.47056
1104.334	0.55521	0.25016	0.46869
1104.561	0.56454	0.25933	0.47872
1104.789	0.56959	0.26166	0.48603
1105.016	0.57454	0.2637	0.48875
1105.243	0.57993	0.26763	0.49435
1105.47	0.58847	0.27185	0.50166
1105.697	0.59488	0.27694	0.51118
1105.924	0.60196	0.28233	0.51713
1106.151	0.59791	0.27156	0.50506
1106.378	0.60049	0.2701	0.50659
1106.605	0.60488	0.27185	0.51084
1106.832	0.6196	0.28538	0.52631
1107.058	0.6251	0.28771	0.53226
1107.285	0.62308	0.28189	0.52699
1107.512	0.63252	0.29266	0.54008
1107.739	0.6414	0.29688	0.5479
1107.966	0.64072	0.2931	0.54263
1108.192	0.64443	0.29193	0.54467
1108.419	0.65499	0.30139	0.55963
1108.646	0.66207	0.30852	0.56507
1108.872	0.6641	0.30678	0.56694
1109.099	0.66556	0.30387	0.56592
1109.326	0.6714	0.30969	0.57153
1109.552	0.6732	0.3059	0.57051
1109.779	0.68522	0.31784	0.58359
1110.005	0.68994	0.32133	0.59022
1110.232	0.68702	0.31507	0.58546
1110.458	0.68567	0.30736	0.57782
1110.685	0.69208	0.30867	0.58206
1110.911	0.70298	0.32046	0.59532
1111.138	0.70792	0.32482	0.60246
1111.364	0.71152	0.3238	0.60314
1111.59	0.71567	0.32875	0.60892
1111.817	0.71815	0.32526	0.60722
1112.043	0.72455	0.32803	0.61232
1112.269	0.73331	0.33545	0.6232
1112.495	0.73758	0.33821	0.62558
1112.721	0.73343	0.33035	0.61946
1112.948	0.73893	0.3353	0.62507
1113.174	0.74725	0.34142	0.6334
1113.4	0.75433	0.34957	0.64258
1113.626	0.75309	0.34258	0.63731
1113.852	0.75927	0.34534	0.64139
1114.078	0.77467	0.3615	0.6623
1114.304	0.77478	0.36034	0.66213
1114.53	0.76983	0.35102	0.65193
1114.756	0.77366	0.35262	0.6538
1114.982	0.77916	0.35568	0.65907
1115.208	0.78118	0.35713	0.66026
1115.434	0.79152	0.36528	0.67182
1115.66	0.79321	0.36819	0.6747
1115.885	0.79602	0.36718	0.67555
1116.111	0.79444	0.36092	0.67233
1116.337	0.79175	0.35495	0.66519
1116.563	0.79692	0.35961	0.66961
1116.788	0.80107	0.36281	0.67504
1117.014	0.80725	0.37009	0.68252
1117.24	0.81164	0.3714	0.68524
1117.465	0.82343	0.38348	0.7019
1117.691	0.82411	0.38158	0.7019
1117.916	0.82242	0.38013	0.69918
1118.142	0.82546	0.38129	0.70207
1118.367	0.81928	0.373	0.69085
1118.593	0.82984	0.38144	0.70326
1118.818	0.834	0.38697	0.70751
1119.044	0.83557	0.3861	0.70836
1119.269	0.83422	0.38668	0.70683
1119.495	0.83456	0.38217	0.70479
1119.72	0.83636	0.38406	0.70496
1119.945	0.844	0.39003	0.71414
1120.171	0.85209	0.40225	0.72774
1120.396	0.84928	0.39323	0.72026
1120.621	0.84995	0.39337	0.72077
1120.846	0.85085	0.39163	0.71958
1121.071	0.85299	0.39454	0.71958
1121.297	0.85715	0.39978	0.72638
1121.522	0.86276	0.40458	0.73199
1121.747	0.8649	0.40531	0.73505
1121.972	0.86501	0.40618	0.73471
1122.197	0.86872	0.4088	0.73845
1122.422	0.85872	0.39556	0.72349
1122.647	0.86647	0.40356	0.73505
1122.872	0.86602	0.40487	0.73403
1123.097	0.87198	0.412	0.741
1123.322	0.87299	0.41273	0.74287
1123.547	0.86299	0.39788	0.72485
1123.771	0.87142	0.4104	0.73845
1123.996	0.8758	0.41229	0.741
1124.221	0.87512	0.41215	0.74253
1124.446	0.87524	0.41098	0.73964
1124.67	0.87512	0.41273	0.74321
1124.895	0.884	0.42263	0.75273
1125.12	0.87232	0.40807	0.73471
1125.345	0.87288	0.4072	0.73437
1125.569	0.87299	0.40953	0.73488
1125.794	0.87074	0.40764	0.73267
1126.018	0.87018	0.40822	0.73318
1126.243	0.86973	0.4056	0.73216
1126.467	0.87187	0.41055	0.73488
1126.692	0.87524	0.41491	0.74083
1126.916	0.88501	0.42903	0.75698
1127.141	0.87276	0.41317	0.73794
1127.365	0.86872	0.41258	0.73318
1127.589	0.864	0.40603	0.72417
1127.814	0.85658	0.39803	0.71686
1128.038	0.86276	0.40618	0.72502
1128.262	0.87142	0.42161	0.74015
1128.487	0.86996	0.41797	0.73556
1128.711	0.86344	0.41273	0.73097
1128.935	0.85951	0.40647	0.72094
1129.159	0.85568	0.4056	0.71754
1129.383	0.86029	0.41069	0.72281
1129.607	0.85186	0.40283	0.7121
1129.832	0.8549	0.40574	0.71584
1130.056	0.86276	0.4187	0.72876
1130.28	0.85827	0.41317	0.72502
1130.504	0.85479	0.41055	0.72111
1130.728	0.85209	0.40909	0.71771
1130.952	0.85568	0.4168	0.72349
1131.175	0.85243	0.41273	0.71805
1131.399	0.84478	0.40618	0.70938
1131.623	0.84602	0.40851	0.71261
1131.847	0.84759	0.41389	0.71584
1132.071	0.8458	0.412	0.71414
1132.295	0.83883	0.40764	0.70564
1132.518	0.84242	0.41069	0.70972
1132.742	0.83197	0.40138	0.69714
1132.966	0.83164	0.40123	0.69748
1133.189	0.83602	0.41142	0.70496
1133.413	0.82872	0.40123	0.69425
1133.637	0.82804	0.40473	0.6951
1133.86	0.82849	0.4072	0.69595
1134.084	0.8231	0.40211	0.69051
1134.307	0.82602	0.40487	0.69493
1134.531	0.8231	0.40516	0.69153
1134.754	0.81613	0.39832	0.68303
1134.978	0.81973	0.40589	0.68966
1135.201	0.82051	0.40764	0.69238
1135.424	0.81197	0.40181	0.6815
1135.648	0.81029	0.40196	0.67878
1135.871	0.8031	0.39599	0.67063
1136.094	0.8086	0.40269	0.68031
1136.317	0.80287	0.39905	0.67402
1136.541	0.80197	0.4008	0.67317
1136.764	0.79489	0.39497	0.66349
1136.987	0.79118	0.39032	0.65873
1137.21	0.77703	0.37576	0.63935
1137.433	0.77871	0.38071	0.64377
1137.656	0.78433	0.39265	0.65431
1137.879	0.78321	0.39221	0.65533
1138.102	0.77366	0.38406	0.64207
1138.325	0.77141	0.38319	0.6402
1138.548	0.77141	0.3861	0.64105
1138.771	0.76478	0.37896	0.63289
1138.994	0.76444	0.38289	0.6351
1139.217	0.76006	0.37926	0.63119
1139.44	0.75489	0.37605	0.62371
1139.663	0.75152	0.373	0.62031
1139.886	0.75511	0.38086	0.62728
1140.108	0.75118	0.37882	0.62456
1140.331	0.74747	0.3762	0.61929
1140.554	0.74759	0.37867	0.62167
1140.777	0.74163	0.37634	0.6164
1140.999	0.73848	0.37402	0.61368
1141.222	0.73511	0.373	0.61011
1141.444	0.72601	0.36237	0.59515
1141.667	0.72725	0.36703	0.59889
1141.889	0.72163	0.3631	0.59379
1142.112	0.71983	0.36601	0.59532
1142.334	0.72107	0.36834	0.59702
1142.557	0.71084	0.35975	0.58512
1142.779	0.71421	0.36557	0.59124
1143.002	0.71084	0.3647	0.58886
1143.224	0.71005	0.36383	0.58597
1143.446	0.70623	0.36208	0.58495
1143.669	0.69646	0.35291	0.57136
1143.891	0.68972	0.35102	0.56813
1144.113	0.68972	0.35131	0.56388
1144.335	0.69657	0.36077	0.57578
1144.558	0.6932	0.35844	0.57204
1144.78	0.68578	0.35262	0.56592
1145.002	0.68073	0.34884	0.55895
1145.224	0.67713	0.34826	0.55419
1145.446	0.67544	0.34636	0.55351
1145.668	0.67758	0.35146	0.55759
1145.89	0.6723	0.34957	0.55181
1146.112	0.66522	0.34389	0.54705
1146.334	0.66129	0.34083	0.53906
1146.556	0.65735	0.34025	0.53736
1146.778	0.65668	0.33996	0.53787
1147	0.65522	0.34214	0.54025
1147.221	0.6523	0.34083	0.53668
1147.443	0.64443	0.33516	0.52733
1147.665	0.64398	0.33647	0.52699
1147.887	0.63859	0.33501	0.52206
1148.108	0.63836	0.3353	0.52138
1148.33	0.63612	0.33356	0.52121
1148.552	0.62769	0.32642	0.50999
1148.773	0.62656	0.32701	0.50863
1148.995	0.62387	0.32628	0.50829
1149.217	0.62207	0.32948	0.50795
1149.438	0.61623	0.32293	0.49996
1149.66	0.62083	0.32977	0.50982
1149.881	0.61555	0.32657	0.50285
1150.102	0.60903	0.32424	0.49877
1150.324	0.60387	0.31871	0.49146
1150.545	0.60218	0.31958	0.48926
1150.767	0.60443	0.32439	0.49486
1150.988	0.60049	0.3257	0.49248
1151.209	0.58948	0.31274	0.47821
1151.431	0.59162	0.31726	0.48314
1151.652	0.58094	0.30445	0.46784
1151.873	0.5842	0.31231	0.47685
1152.094	0.57016	0.29834	0.45747
1152.315	0.56948	0.29906	0.45713
1152.536	0.57353	0.30649	0.46563
1152.757	0.56499	0.30314	0.4556
1152.979	0.56206	0.29703	0.45101
1153.2	0.56263	0.30168	0.45866
1153.421	0.55645	0.29572	0.44761
1153.642	0.5515	0.29251	0.44251
1153.862	0.54892	0.29149	0.44149
1154.083	0.54925	0.29499	0.44387
1154.304	0.5442	0.29339	0.43809
1154.525	0.53869	0.29004	0.43435
1154.746	0.53768	0.29019	0.43503
1154.967	0.52937	0.28189	0.42449
1155.187	0.52465	0.27796	0.4182
1155.408	0.52768	0.28596	0.42602
1155.629	0.52094	0.27854	0.41582
1155.85	0.51981	0.27854	0.41446
1156.07	0.51892	0.28116	0.41786
1156.291	0.52262	0.28902	0.42568
1156.511	0.514	0.28073	0.41599
1156.732	0.511	0.27883	0.41089
1156.952	0.50037	0.2685	0.39882
1157.173	0.50139	0.27345	0.40103
1157.393	0.50745	0.28233	0.41191
1157.614	0.5	0.27709	0.40409
1157.834	0.49273	0.27025	0.3956
1158.055	0.48599	0.2669	0.38999
1158.275	0.48577	0.26559	0.38982
1158.495	0.48745	0.26806	0.39424
1158.716	0.47532	0.2554	0.37622
1158.936	0.47959	0.26486	0.3871
1159.156	0.47835	0.26486	0.38506
1159.376	0.47138	0.2586	0.37809
1159.596	0.47037	0.25613	0.37537
1159.816	0.468	0.2586	0.37622
1160.037	0.46082	0.25133	0.36636
1160.257	0.45958	0.25365	0.37044
1160.477	0.45621	0.25045	0.36432
1160.697	0.454	0.25103	0.36228
1160.917	0.453	0.24973	0.36194
1161.137	0.44891	0.25031	0.36041
1161.356	0.44846	0.24914	0.35956
1161.576	0.44363	0.24711	0.354
1161.796	0.44307	0.24725	0.35361
1162.016	0.44385	0.25249	0.35939
1162.236	0.43778	0.24376	0.35055
1162.456	0.42981	0.23735	0.34341
1162.675	0.4316	0.24099	0.34545
1162.895	0.43419	0.24463	0.34868
1163.115	0.42441	0.23575	0.33729
1163.334	0.42587	0.23866	0.34052
1163.554	0.424	0.23852	0.34018
1163.774	0.421	0.23401	0.33797
1163.993	0.414	0.22848	0.32692
1164.213	0.412	0.22469	0.32199
1164.432	0.40891	0.22469	0.3208
1164.652	0.3998	0.21538	0.31043
1164.871	0.404	0.22542	0.32063
1165.09	0.41621	0.24099	0.34001
1165.31	0.40419	0.23008	0.32488
1165.529	0.40374	0.2311	0.32505
1165.748	0.39576	0.22309	0.31502
1165.968	0.391	0.22047	0.31026
1166.187	0.39003	0.21989	0.30924
1166.406	0.38812	0.22003	0.3089
1166.625	0.385	0.21683	0.305
1166.844	0.37609	0.20665	0.29565
1167.064	0.373	0.20737	0.29072
1167.283	0.376	0.21116	0.29718
1167.502	0.37812	0.21742	0.30228
1167.721	0.37587	0.2164	0.30194
1167.94	0.36677	0.20796	0.28953
1168.159	0.35913	0.19879	0.28239
1168.378	0.3607	0.20286	0.28426
1168.597	0.36475	0.20694	0.28851
1168.815	0.35879	0.20286	0.28205
1168.805	0.36161	0.19593	0.27289
1169.033	0.3579	0.19259	0.26762
1169.26	0.35588	0.19273	0.26847
1169.488	0.349	0.18633	0.25997
1169.716	0.35149	0.18939	0.26371
1169.943	0.35003	0.1891	0.26201
1170.171	0.348	0.18953	0.26303
1170.399	0.34239	0.18241	0.25385
1170.626	0.3461	0.18619	0.25895
1170.854	0.33442	0.1763	0.24467
1171.081	0.33869	0.18241	0.25368
1171.309	0.342	0.18793	0.25963
1171.536	0.33554	0.18401	0.25334
1171.764	0.33093	0.17906	0.24501
1171.991	0.33138	0.17804	0.24654
1172.219	0.32869	0.17761	0.24501
1172.446	0.33442	0.18546	0.25708
1172.673	0.33374	0.18808	0.2547
1172.901	0.33093	0.18415	0.25181
1173.128	0.32959	0.18444	0.25232
1173.355	0.32903	0.18168	0.25164
1173.583	0.32419	0.17891	0.24365
1173.81	0.31914	0.17339	0.23924
1174.037	0.31633	0.17397	0.23805
1174.264	0.31644	0.17426	0.23907
1174.491	0.31936	0.17906	0.24314
1174.719	0.31869	0.18037	0.24535
1174.946	0.31655	0.17993	0.24263
1175.173	0.3106	0.17048	0.23329
1175.4	0.31655	0.18124	0.24433
1175.627	0.30566	0.16771	0.23091
1175.854	0.30835	0.17237	0.23363
1176.081	0.31453	0.17848	0.2423
1176.308	0.3097	0.17528	0.23669
1176.535	0.30397	0.16961	0.23108
1176.762	0.29847	0.16335	0.22275
1176.989	0.29824	0.16335	0.22309
1177.215	0.30026	0.16568	0.22377
1177.442	0.30026	0.16713	0.22717
1177.669	0.29948	0.16815	0.22666
1177.896	0.29442	0.1619	0.22037
1178.123	0.28948	0.15666	0.21272
1178.349	0.2924	0.1619	0.22139
1178.576	0.29386	0.1651	0.22309
1178.803	0.29049	0.16146	0.21952
1179.029	0.28746	0.15942	0.21612
1179.256	0.28768	0.16015	0.2185
1179.483	0.28049	0.15317	0.20932
1179.709	0.28072	0.15375	0.21017
1179.936	0.286	0.16175	0.2185
1180.162	0.28779	0.16422	0.22122
1180.389	0.27409	0.14895	0.20167
1180.615	0.27083	0.14386	0.19844
1180.842	0.27038	0.14662	0.19827
1181.068	0.26521	0.14022	0.19232
1181.295	0.26634	0.14589	0.19708
1181.521	0.27296	0.15695	0.21017
1181.747	0.27375	0.15913	0.21255
1181.974	0.27004	0.15346	0.20728
1182.2	0.25791	0.14022	0.18994
1182.426	0.25858	0.14313	0.19436
1182.653	0.25566	0.14095	0.19062
1182.879	0.26341	0.1491	0.2015
1183.105	0.26341	0.15171	0.20337
1183.331	0.25768	0.14371	0.1947
1183.557	0.25521	0.14226	0.19113
1183.783	0.25791	0.14517	0.19419
1184.01	0.25072	0.14139	0.18841
1184.236	0.24881	0.13615	0.18382
1184.462	0.24623	0.13528	0.18195
1184.688	0.25072	0.14211	0.18909
1184.914	0.25072	0.14371	0.19113
1185.14	0.24308	0.13586	0.18195
1185.366	0.24241	0.13411	0.18008
1185.592	0.24061	0.13368	0.17855
1185.817	0.24274	0.13819	0.18365
1186.043	0.2442	0.13862	0.18501
1186.269	0.24285	0.13877	0.18518
1186.495	0.24038	0.13644	0.1828
1186.721	0.23477	0.13193	0.17668
1186.946	0.23263	0.12815	0.17277
1187.172	0.23331	0.13077	0.17566
1187.398	0.23218	0.13048	0.17481
1187.624	0.23173	0.13324	0.17719
1187.849	0.23252	0.1328	0.17634
1188.075	0.22926	0.13019	0.17277
1188.301	0.22814	0.12902	0.17209
1188.526	0.22769	0.12844	0.17192
1188.752	0.22477	0.12669	0.1675
1188.977	0.22578	0.12859	0.17192
1189.203	0.22342	0.12611	0.17056
1189.428	0.21758	0.11942	0.16274
1189.654	0.22061	0.12539	0.16682
1189.879	0.21454	0.11578	0.15798
1190.104	0.2214	0.12553	0.16903
1190.33	0.21477	0.11811	0.15883
1190.555	0.21454	0.11884	0.16019
1190.781	0.21746	0.12277	0.1658
1191.006	0.21982	0.12422	0.16818
1191.231	0.22039	0.12873	0.17226
1191.456	0.20612	0.11128	0.14999
1191.682	0.20848	0.11564	0.15475
1191.907	0.21072	0.11986	0.15951
1192.132	0.21848	0.13019	0.17328
1192.357	0.21578	0.12786	0.16886
1192.582	0.21196	0.12218	0.16359
1192.807	0.21286	0.12291	0.16376
1193.032	0.20219	0.11011	0.15101
1193.257	0.20915	0.11869	0.1607
1193.482	0.216	0.1296	0.17209
1193.707	0.20612	0.11738	0.15696
1193.932	0.19646	0.10778	0.14744
1194.157	0.19893	0.10953	0.15067
1194.382	0.19814	0.10866	0.14965
1194.607	0.19971	0.11098	0.15084
1194.832	0.20533	0.12044	0.16138
1195.057	0.19286	0.10502	0.14438
1195.281	0.19544	0.10997	0.14948
1195.506	0.20634	0.12582	0.16427
1195.731	0.2005	0.11782	0.15628
1195.956	0.20185	0.12044	0.15764
1196.18	0.19477	0.11113	0.14965
1196.405	0.19309	0.10924	0.14591
1196.63	0.19814	0.11622	0.15662
1196.854	0.19118	0.10866	0.14625
1197.079	0.19252	0.1104	0.15169
1197.303	0.19679	0.11695	0.1556
1197.528	0.19297	0.11244	0.15101
1197.752	0.1878	0.10531	0.14251
1197.977	0.18331	0.10284	0.13928
1198.201	0.17747	0.09615	0.12806
1198.426	0.1796	0.10008	0.13333
1198.65	0.17702	0.09658	0.12874
1198.875	0.18151	0.10124	0.13758
1199.099	0.18702	0.10778	0.14472
1199.323	0.18061	0.10168	0.13656
1199.548	0.18331	0.10546	0.14098
1199.772	0.18533	0.10982	0.14642
1199.996	0.19073	0.11797	0.15407
1200.22	0.1896	0.11593	0.15373
1200.444	0.1841	0.10735	0.14319
1200.669	0.18084	0.10473	0.14098
1200.893	0.17837	0.10371	0.13843
1201.117	0.17781	0.10269	0.1386
1201.341	0.17444	0.09993	0.13316
1201.565	0.16848	0.09149	0.12619
1201.789	0.17466	0.09993	0.13401
1202.013	0.17264	0.09746	0.13214
1202.237	0.17533	0.10153	0.13741
1202.461	0.17859	0.10604	0.14353
1202.685	0.17769	0.104	0.1403
1202.909	0.17073	0.09746	0.13248
1203.133	0.1723	0.10182	0.13418
1203.356	0.16927	0.09658	0.13112
1203.58	0.17084	0.09877	0.1318
1203.804	0.16972	0.09746	0.1318
1204.028	0.16444	0.09164	0.12398
1204.251	0.16916	0.09818	0.13333
1204.475	0.17455	0.10546	0.14217
1204.699	0.16522	0.09527	0.12874
1204.922	0.16017	0.08989	0.12007
1205.146	0.16489	0.096	0.12806
1205.37	0.1732	0.10866	0.13962
1205.593	0.17174	0.10488	0.13775
1205.817	0.175	0.10938	0.14421
1206.04	0.17331	0.10808	0.14387
1206.264	0.16298	0.09484	0.12755
1206.487	0.16039	0.09135	0.12432
1206.711	0.15949	0.09193	0.12211
1206.934	0.16006	0.09193	0.12653
1207.157	0.16163	0.09426	0.12976
1207.381	0.16107	0.09338	0.1284
1207.604	0.16387	0.09818	0.13282
1207.827	0.16387	0.09847	0.13299
1208.051	0.16702	0.10371	0.13707
1208.274	0.15522	0.08873	0.1199
1208.497	0.15433	0.08917	0.11854
1208.72	0.1514	0.08495	0.11565
1208.943	0.15612	0.09266	0.1233
1209.167	0.1541	0.08931	0.12092
1209.39	0.15522	0.09135	0.12228
1209.613	0.15736	0.09309	0.12551
1209.836	0.15545	0.0896	0.12364
1210.059	0.15916	0.09702	0.12993
1210.282	0.1514	0.0896	0.12058
1210.505	0.15365	0.09178	0.1233
1210.728	0.15107	0.08931	0.12109
1210.951	0.15354	0.0912	0.12432
1211.174	0.155	0.09484	0.12738
1211.396	0.15489	0.0928	0.12721
1211.619	0.15601	0.09658	0.12857
1211.842	0.1568	0.09847	0.13078
1212.065	0.15219	0.0928	0.12296
1212.287	0.14949	0.08989	0.12075
1212.51	0.14455	0.08509	0.11327
1212.733	0.14669	0.08757	0.11956
1212.956	0.15713	0.10153	0.13435
1213.178	0.14444	0.08451	0.11514
1213.401	0.14343	0.08277	0.11242
1213.623	0.14343	0.08306	0.11327
1213.846	0.14219	0.08146	0.11361
1214.068	0.14197	0.0832	0.11412
1214.291	0.1368	0.07855	0.10613
1214.513	0.14388	0.08567	0.1165
1214.736	0.13691	0.07898	0.10698
1214.958	0.14208	0.08364	0.11361
1215.181	0.135	0.07404	0.10307
1215.403	0.13062	0.07026	0.09695
1215.625	0.14062	0.08582	0.11242
1215.848	0.13444	0.07578	0.10341
1216.07	0.13871	0.08247	0.10987
1216.292	0.13579	0.07753	0.10647
1216.514	0.13084	0.072	0.09916
1216.737	0.13489	0.07767	0.1063
1216.959	0.13556	0.07855	0.10817
1217.181	0.13556	0.08015	0.10817
1217.403	0.13568	0.08146	0.10919
1217.625	0.13736	0.0816	0.11123
1217.847	0.13871	0.08538	0.11361
1218.069	0.14096	0.08698	0.11752
1218.291	0.13006	0.0736	0.10222
1218.513	0.12736	0.07156	0.10035
1218.735	0.12658	0.07026	0.09882
1218.957	0.135	0.08146	0.11004
1219.179	0.13377	0.08175	0.1097
1219.401	0.12792	0.07273	0.10171
1219.622	0.13354	0.08175	0.11055
1219.844	0.13466	0.08218	0.11191
1220.066	0.12781	0.07491	0.10528
1220.288	0.12702	0.07346	0.10222
1220.509	0.13208	0.08058	0.11021
1220.731	0.1341	0.0832	0.11191
1220.953	0.13073	0.08102	0.10919
1221.174	0.12781	0.07506	0.10171
1221.396	0.12882	0.07884	0.10426
1221.618	0.12455	0.072	0.09712
1221.839	0.13141	0.08044	0.108
1222.061	0.13174	0.08233	0.10936
1222.282	0.12399	0.07433	0.09848
1222.504	0.11792	0.064	0.08879
1222.725	0.11646	0.06458	0.08896
1222.946	0.12399	0.07215	0.09814
1223.168	0.1241	0.07404	0.09984
1223.389	0.12197	0.07273	0.09678
1223.61	0.12219	0.07302	0.09848
1223.832	0.1195	0.06895	0.0927
1224.053	0.11939	0.07171	0.09559
1224.274	0.12332	0.07447	0.0995
1224.495	0.12276	0.07447	0.10018
1224.717	0.115	0.06429	0.08743
1224.938	0.11646	0.06633	0.09066
1225.159	0.11961	0.07113	0.09593
1225.38	0.12174	0.07666	0.10018
1225.601	0.11613	0.06706	0.09253
1225.822	0.11613	0.06836	0.0944
1226.043	0.1268	0.08306	0.11004
1226.264	0.12354	0.07957	0.10596
1226.485	0.11478	0.06778	0.09202
1226.706	0.11343	0.06851	0.091
1226.927	0.11478	0.0688	0.09168
1227.148	0.11343	0.06793	0.09049
1227.369	0.11905	0.07375	0.09916
1227.589	0.11759	0.0736	0.09746
1227.81	0.11579	0.07113	0.09406
1228.031	0.11017	0.0672	0.0876
1228.252	0.10399	0.05673	0.07571
1228.472	0.10523	0.06036	0.08047
1228.693	0.10781	0.06167	0.08234
1228.914	0.1104	0.06633	0.08845
1229.134	0.10972	0.0656	0.08641
1229.355	0.11781	0.07826	0.10222
1229.575	0.1159	0.07389	0.09627
1229.796	0.11152	0.07055	0.09151
1230.016	0.11175	0.06822	0.09066
1230.237	0.10287	0.05731	0.07809
1230.457	0.10995	0.06822	0.08896
1230.678	0.11107	0.07113	0.09491
1230.898	0.10882	0.06749	0.09066
1231.118	0.10635	0.06546	0.08777
1231.339	0.10253	0.0608	0.08234
1231.559	0.1022	0.06022	0.08302
1231.779	0.10714	0.06531	0.08692
1231.999	0.11377	0.07593	0.10052
1232.22	0.10568	0.06473	0.0876
1232.44	0.10478	0.06458	0.0876
1232.66	0.10298	0.06109	0.08268
1232.88	0.10253	0.06182	0.08336
1233.1	0.10467	0.064	0.08472
1233.32	0.10736	0.06996	0.09134
1233.54	0.10658	0.06778	0.08947
1233.76	0.10545	0.06662	0.08794
1233.98	0.10725	0.06793	0.09015
1234.2	0.0959	0.05469	0.07469
1234.42	0.10197	0.06386	0.08336
1234.64	0.10062	0.06298	0.08251
1234.86	0.10512	0.06589	0.08726
1235.08	0.10489	0.06749	0.08726
1235.299	0.09321	0.05266	0.06993
1235.519	0.10163	0.06502	0.08421
1235.739	0.10253	0.06516	0.08557
1235.959	0.10197	0.06676	0.08489
1236.178	0.10152	0.06327	0.08353
1236.398	0.10096	0.06356	0.08319
1236.618	0.1077	0.07229	0.09525
1236.837	0.09579	0.05804	0.07843
1237.057	0.09512	0.05629	0.07843
1237.276	0.09512	0.05862	0.07792
1237.496	0.09242	0.05309	0.07333
1237.715	0.09265	0.05382	0.07486
1237.935	0.0913	0.05135	0.07231
1238.154	0.0931	0.05586	0.07945
1238.373	0.09669	0.05993	0.08183
1238.593	0.10748	0.07593	0.10001
1238.812	0.09456	0.05833	0.07809
1239.031	0.09253	0.05644	0.07673
1239.251	0.08647	0.04873	0.06551
1239.47	0.08164	0.04349	0.05871
1239.689	0.0877	0.0512	0.0684
1239.908	0.09826	0.06647	0.08523
1240.127	0.09725	0.06226	0.08217
1240.347	0.09253	0.05847	0.07656
1240.566	0.08815	0.05236	0.06874
1240.785	0.08647	0.05091	0.06806
1241.004	0.09085	0.05629	0.07486
1241.223	0.08501	0.04844	0.06466
1241.442	0.08725	0.05091	0.06925
1241.661	0.09546	0.06211	0.08234
1241.88	0.09164	0.05891	0.07826
1242.099	0.08939	0.05789	0.0752
1242.317	0.08827	0.056	0.07384
1242.536	0.09355	0.06371	0.08404
1242.755	0.09051	0.05702	0.07724
1242.974	0.08568	0.05251	0.07231
1243.193	0.08815	0.056	0.07384
1243.411	0.09231	0.06109	0.08166
1243.63	0.09029	0.05833	0.07503
1243.849	0.08568	0.05586	0.07129
1244.067	0.08916	0.05862	0.07622
1244.286	0.08175	0.04858	0.06568
1244.504	0.08209	0.04771	0.06568
1244.723	0.0886	0.05775	0.07894
1244.941	0.08164	0.04916	0.06704
1245.16	0.08388	0.05382	0.07231
1245.378	0.08647	0.0544	0.07316
1245.597	0.08456	0.05338	0.07078
1245.815	0.08748	0.05629	0.0735
1246.033	0.08748	0.05571	0.07435
1246.252	0.08197	0.05076	0.06704
1246.47	0.08703	0.05949	0.07826
1246.688	0.09006	0.06095	0.08081
1246.907	0.08568	0.05513	0.07452
1247.125	0.08602	0.05586	0.07588
1247.343	0.0813	0.05105	0.06993
1247.561	0.08804	0.05935	0.07809
1247.779	0.08579	0.05789	0.07962
1247.997	0.08714	0.05746	0.07826
1248.215	0.0822	0.05222	0.0718
1248.433	0.08006	0.04916	0.0667
1248.651	0.07029	0.0368	0.05055
1248.869	0.07422	0.04276	0.05786
1249.087	0.08321	0.05498	0.07146
1249.305	0.084	0.05571	0.07418
1249.523	0.07872	0.04887	0.06551
1249.741	0.07804	0.04873	0.06551
1249.959	0.0795	0.05251	0.06959
1250.176	0.07433	0.04582	0.06075
1250.394	0.07793	0.05135	0.06874
1250.612	0.07703	0.04771	0.06381
1250.83	0.074	0.04422	0.06058
1251.047	0.07276	0.04204	0.05871
1251.265	0.08006	0.05135	0.06874
1251.483	0.07995	0.05105	0.06721
1251.7	0.0777	0.04989	0.06602
1251.918	0.08006	0.05266	0.06874
1252.135	0.07827	0.05105	0.06908
1252.353	0.07793	0.04975	0.06755
1252.57	0.07782	0.0496	0.06755
1252.788	0.06973	0.04116	0.0531
1253.005	0.07321	0.04625	0.06177
1253.222	0.07153	0.04204	0.05616
1253.44	0.07512	0.04538	0.06177
1253.657	0.07748	0.05047	0.06687
1253.874	0.07231	0.04247	0.05701
1254.091	0.07613	0.05062	0.06636
1254.309	0.07568	0.04902	0.06551
1254.526	0.07591	0.04989	0.06687
1254.743	0.07557	0.05033	0.06721
1254.96	0.0695	0.0416	0.05599
1255.177	0.06939	0.04102	0.05565
1255.394	0.06939	0.04073	0.05565
1255.611	0.07714	0.05178	0.0684
1255.828	0.07669	0.0512	0.0667
1256.045	0.07501	0.04742	0.06398
1256.262	0.07141	0.04524	0.05871
1256.479	0.07006	0.04451	0.05616
1256.696	0.06962	0.0432	0.05769
1256.913	0.07523	0.05193	0.06619
1257.13	0.07321	0.04727	0.065
1257.346	0.06995	0.04305	0.06211
1257.563	0.06883	0.04276	0.05769
1257.78	0.06939	0.0432	0.0582
1257.997	0.07063	0.04393	0.05769
1258.213	0.07355	0.04771	0.06245
1258.43	0.07108	0.04684	0.0616
1258.647	0.06827	0.04276	0.05599
1258.863	0.07006	0.04407	0.05905
1259.08	0.06782	0.04102	0.05803
1259.296	0.06995	0.04364	0.0599
1259.513	0.0704	0.04538	0.06279
1259.729	0.06535	0.03971	0.05344
1259.946	0.06591	0.04073	0.05412
1260.162	0.06523	0.04029	0.05429
1260.378	0.06782	0.04364	0.05786
1260.595	0.06546	0.03956	0.05446
1260.811	0.07355	0.05004	0.06687
1261.027	0.07209	0.04756	0.06296
1261.243	0.07018	0.0448	0.06041
1261.46	0.06591	0.03927	0.05378
1261.676	0.06838	0.04233	0.05667
1261.892	0.07231	0.04975	0.06534
1262.108	0.07276	0.05091	0.06483
1262.324	0.064	0.03869	0.05463
1262.54	0.06973	0.04698	0.06551
1262.756	0.06141	0.03622	0.0514
1262.972	0.06939	0.04582	0.06177
1263.188	0.05782	0.03185	0.04307
1263.404	0.0595	0.03636	0.04681
1263.62	0.06625	0.04335	0.05905
1263.836	0.06231	0.03753	0.05191
1264.052	0.06063	0.03418	0.04987
1264.268	0.0658	0.04131	0.05888
1264.483	0.06175	0.03767	0.05174
1264.699	0.06108	0.03753	0.05174
1264.915	0.06153	0.03564	0.04919
1265.13	0.064	0.03782	0.05344
1265.346	0.06366	0.03927	0.05378
1265.562	0.06389	0.03971	0.05242
1265.777	0.06299	0.04015	0.05531
1265.993	0.05917	0.03389	0.05106
1266.208	0.05501	0.02938	0.04511
1266.424	0.06332	0.0384	0.05599
1266.639	0.05816	0.0336	0.04647
1266.855	0.05973	0.03695	0.04919
1267.07	0.06209	0.03913	0.0531
1267.286	0.06849	0.04756	0.06347
1267.501	0.06332	0.04102	0.05735
1267.716	0.06299	0.03956	0.05667
1267.932	0.05613	0.03215	0.04647
1268.147	0.06119	0.03825	0.05276
1268.362	0.06917	0.04887	0.065
1268.577	0.06726	0.04451	0.06245
1268.792	0.06096	0.03956	0.05327
1269.007	0.05928	0.03505	0.04851
1269.223	0.05973	0.03724	0.05157
1269.438	0.06366	0.04393	0.05718
1269.653	0.0531	0.03011	0.0429
1269.868	0.06186	0.04189	0.0582
1270.083	0.0622	0.04058	0.05735
1270.298	0.05782	0.03593	0.05276
1270.512	0.05838	0.03636	0.05004
1270.727	0.06153	0.04073	0.05531
1270.942	0.05591	0.032	0.04562
1271.157	0.05917	0.03665	0.04953
1271.372	0.05771	0.03535	0.04885
1271.587	0.05782	0.03796	0.04953
1271.801	0.05804	0.03811	0.05106
1272.016	0.05962	0.0384	0.05242
1272.231	0.05917	0.03767	0.05191
1272.445	0.05782	0.03505	0.05055
1272.66	0.05827	0.03767	0.05072
1272.874	0.0622	0.04524	0.0582
1273.089	0.05782	0.03767	0.05174
1273.303	0.05377	0.03331	0.04596
1273.518	0.05771	0.0368	0.05276
1273.732	0.06276	0.04145	0.0599
1273.947	0.05591	0.03345	0.04851
1274.161	0.0604	0.04015	0.05514
1274.375	0.05995	0.03985	0.0548
1274.59	0.05804	0.03869	0.05174
1274.804	0.0531	0.03244	0.04528
1275.018	0.05231	0.03084	0.04409
1275.232	0.05321	0.03113	0.0463
1275.447	0.0476	0.02327	0.03763
1275.661	0.05467	0.03404	0.04885
1275.875	0.0695	0.05178	0.06942
1276.089	0.0604	0.04	0.05548
1276.303	0.06209	0.04175	0.05871
1276.517	0.05636	0.03709	0.05191
1276.731	0.05389	0.03578	0.04817
1276.945	0.05568	0.03564	0.05038
1277.159	0.05681	0.03913	0.05378
1277.373	0.05479	0.03535	0.05089
1277.587	0.04973	0.02851	0.04154
1277.801	0.04917	0.02618	0.0395
1278.014	0.054	0.03229	0.048
1278.228	0.05827	0.03927	0.05361
1278.442	0.0595	0.04189	0.05514
1278.656	0.05209	0.03113	0.04562
1278.869	0.04894	0.02793	0.03933
1279.083	0.05108	0.03025	0.04358
1279.297	0.05625	0.03607	0.0514
1279.51	0.0522	0.03156	0.04562
1279.505	0.05728	0.03032	0.04502
1279.727	0.05345	0.02654	0.03975
1279.95	0.0548	0.02756	0.04485
1280.173	0.05098	0.02377	0.03551
1280.395	0.05379	0.02887	0.04145
1280.618	0.05413	0.02697	0.04026
1280.841	0.05626	0.02843	0.04179
1281.063	0.05076	0.0229	0.03585
1281.286	0.05368	0.02974	0.04366
1281.509	0.04637	0.01693	0.03058
1281.731	0.05244	0.02566	0.04162
1281.954	0.05806	0.03134	0.04621
1282.176	0.05728	0.02959	0.0423
1282.399	0.05143	0.02246	0.03653
1282.621	0.05199	0.02406	0.03755
1282.843	0.0521	0.02392	0.03958
1283.066	0.05907	0.03629	0.05249
1283.288	0.06076	0.03629	0.05181
1283.511	0.06076	0.0341	0.04994
1283.733	0.06009	0.03367	0.05096
1283.955	0.06065	0.0341	0.05045
1284.177	0.05638	0.03163	0.04604
1284.4	0.05323	0.02843	0.0423
1284.622	0.05345	0.02727	0.04162
1284.844	0.05525	0.02828	0.04587
1285.066	0.05941	0.03439	0.0491
1285.288	0.06256	0.03789	0.053
1285.51	0.0602	0.03454	0.05283
1285.732	0.05525	0.02828	0.04451
1285.955	0.062	0.03847	0.05504
1286.177	0.05469	0.0293	0.04434
1286.399	0.05761	0.03192	0.04774
1286.62	0.06391	0.03934	0.05742
1286.842	0.06009	0.03672	0.05232
1287.064	0.05874	0.03221	0.04689
1287.286	0.05267	0.02552	0.03941
1287.508	0.05413	0.02683	0.04298
1287.73	0.0539	0.02741	0.04366
1287.952	0.05638	0.03105	0.04842
1288.174	0.0584	0.03265	0.04706
1288.395	0.05458	0.03018	0.04264
1288.617	0.05188	0.02174	0.03823
1288.839	0.05784	0.02959	0.0474
1289.06	0.05964	0.03469	0.05079
1289.282	0.05739	0.03309	0.04994
1289.504	0.05536	0.02945	0.04417
1289.725	0.05716	0.03163	0.04757
1289.947	0.05143	0.0245	0.03738
1290.168	0.05289	0.02625	0.04043
1290.39	0.06031	0.03585	0.0513
1290.611	0.06323	0.03949	0.05674
1290.833	0.05188	0.02334	0.03823
1291.054	0.04963	0.01941	0.03619
1291.276	0.05031	0.02261	0.03687
1291.497	0.04716	0.01999	0.03432
1291.718	0.04952	0.02305	0.03839
1291.94	0.05952	0.03469	0.05181
1292.161	0.062	0.03847	0.05266
1292.382	0.05829	0.03541	0.04757
1292.604	0.04862	0.0229	0.03483
1292.825	0.05334	0.02785	0.04349
1293.046	0.05109	0.02334	0.03704
1293.267	0.05941	0.03323	0.05164
1293.488	0.0593	0.03629	0.05453
1293.71	0.05469	0.03192	0.0474
1293.931	0.05413	0.02843	0.04417
1294.152	0.0575	0.03061	0.0513
1294.373	0.05368	0.02828	0.04315
1294.594	0.05143	0.02668	0.0406
1294.815	0.05053	0.02363	0.03721
1295.036	0.05728	0.03076	0.04655
1295.257	0.05761	0.03352	0.05096
1295.478	0.05177	0.02857	0.04196
1295.698	0.05165	0.02639	0.03924
1295.919	0.0521	0.02697	0.04196
1296.14	0.05402	0.03018	0.04485
1296.361	0.05604	0.03163	0.04842
1296.582	0.05716	0.03338	0.0474
1296.802	0.05615	0.03134	0.04502
1297.023	0.05323	0.02479	0.04111
1297.244	0.05188	0.02275	0.03958
1297.464	0.05323	0.02712	0.0423
1297.685	0.05402	0.02916	0.04332
1297.906	0.0548	0.02916	0.04502
1298.126	0.0557	0.03061	0.04485
1298.347	0.05323	0.02945	0.04281
1298.567	0.05312	0.03134	0.04366
1298.788	0.05402	0.02785	0.04332
1299.008	0.05357	0.02668	0.04179
1299.229	0.05469	0.02988	0.04383
1299.449	0.05345	0.03076	0.04298
1299.67	0.04862	0.02246	0.03687
1299.89	0.05323	0.02916	0.04417
1300.11	0.04705	0.02028	0.03364
1300.331	0.05548	0.0309	0.04638
1300.551	0.04896	0.02377	0.03789
1300.771	0.05008	0.02479	0.03958
1300.991	0.05334	0.02916	0.04451
1301.211	0.05491	0.03163	0.04757
1301.432	0.05772	0.03541	0.0513
1301.652	0.04603	0.01912	0.03075
1301.872	0.04907	0.0229	0.03772
1302.092	0.05357	0.02872	0.04587
1302.312	0.05975	0.03789	0.05436
1302.532	0.05896	0.03527	0.05487
1302.752	0.0557	0.03207	0.04842
1302.972	0.05728	0.03556	0.05062
1303.192	0.04727	0.02072	0.03755
1303.412	0.05559	0.02974	0.05113
1303.632	0.06301	0.04094	0.05844
1303.852	0.05536	0.03163	0.04706
1304.072	0.04581	0.01897	0.0333
1304.291	0.04806	0.02188	0.03517
1304.511	0.04929	0.02232	0.03789
1304.731	0.05345	0.02552	0.04468
1304.951	0.05829	0.03439	0.05283
1305.17	0.04884	0.02174	0.03738
1305.39	0.04997	0.02363	0.03924
1305.61	0.06155	0.03891	0.05708
1305.829	0.05548	0.03338	0.05028
1306.049	0.05829	0.03701	0.05487
1306.268	0.05267	0.02741	0.04298
1306.488	0.0521	0.02494	0.04366
1306.708	0.05817	0.03425	0.0513
1306.927	0.05121	0.02654	0.04315
1307.146	0.05323	0.03032	0.04587
1307.366	0.05638	0.03643	0.0513
1307.585	0.05491	0.03105	0.04689
1307.805	0.05053	0.02566	0.04094
1308.024	0.04806	0.02392	0.03568
1308.243	0.043	0.0165	0.02973
1308.463	0.04581	0.01897	0.03364
1308.682	0.04367	0.01533	0.03143
1308.901	0.04851	0.02334	0.03823
1309.12	0.05267	0.03148	0.04485
1309.339	0.04873	0.02319	0.03755
1309.559	0.05368	0.02959	0.04468
1309.778	0.05446	0.03469	0.04842
1309.997	0.06098	0.04298	0.0581
1310.216	0.06065	0.03978	0.0564
1310.435	0.05413	0.03119	0.04808
1310.654	0.05413	0.03076	0.04587
1310.873	0.05345	0.03061	0.04604
1311.092	0.05165	0.02959	0.04468
1311.311	0.05008	0.02581	0.04094
1311.53	0.043	0.01679	0.03109
1311.749	0.04873	0.0261	0.04026
1311.967	0.04896	0.02566	0.04077
1312.186	0.05323	0.03047	0.04706
1312.405	0.05615	0.03367	0.05011
1312.624	0.05604	0.03425	0.05062
1312.843	0.04873	0.02727	0.0389
1313.061	0.05064	0.02945	0.04213
1313.28	0.04828	0.02494	0.03992
1313.499	0.04929	0.02756	0.044
1313.717	0.04986	0.02857	0.04281
1313.936	0.04705	0.02465	0.03823
1314.154	0.05098	0.03018	0.044
1314.373	0.05817	0.03658	0.05368
1314.591	0.04806	0.02654	0.03975
1314.81	0.04289	0.02115	0.03279
1315.028	0.04929	0.02683	0.04077
1315.247	0.05896	0.03789	0.0564
1315.465	0.05559	0.03512	0.05266
1315.683	0.05986	0.04138	0.06098
1315.902	0.05885	0.04065	0.05555
1316.12	0.04851	0.02843	0.04213
1316.338	0.04716	0.02436	0.03823
1316.557	0.0475	0.02348	0.03551
1316.775	0.04828	0.02552	0.03941
1316.993	0.05031	0.02901	0.04434
1317.211	0.04952	0.02756	0.0423
1317.429	0.05312	0.03221	0.05045
1317.647	0.0539	0.0341	0.04994
1317.865	0.05874	0.0408	0.05725
1318.084	0.04615	0.02305	0.03755
1318.302	0.04693	0.02232	0.0389
1318.52	0.04311	0.02028	0.03381
1318.738	0.04918	0.02843	0.04247
1318.955	0.04727	0.02465	0.04162
1319.173	0.04783	0.02712	0.04332
1319.391	0.05177	0.03047	0.04689
1319.609	0.05121	0.02945	0.04672
1319.827	0.05413	0.03512	0.05113
1320.045	0.04727	0.02683	0.04179
1320.262	0.04884	0.02785	0.04247
1320.48	0.04626	0.02523	0.04043
1320.698	0.05031	0.03076	0.04604
1320.916	0.05424	0.03585	0.04859
1321.133	0.05255	0.03367	0.04774
1321.351	0.05581	0.036	0.05266
1321.568	0.05503	0.03832	0.05147
1321.786	0.05042	0.03381	0.04876
1322.004	0.04873	0.0293	0.04417
1322.221	0.04502	0.02305	0.03653
1322.439	0.04806	0.02828	0.04111
1322.656	0.05986	0.04356	0.0581
1322.873	0.0457	0.02581	0.04077
1323.091	0.04536	0.02523	0.04128
1323.308	0.04401	0.02494	0.03755
1323.526	0.04401	0.02552	0.03958
1323.743	0.04502	0.02596	0.03789
1323.96	0.04165	0.02057	0.03092
1324.177	0.04705	0.02756	0.04196
1324.395	0.04075	0.01999	0.03602
1324.612	0.04626	0.02828	0.0406
1324.829	0.03929	0.02101	0.03075
1325.046	0.03502	0.01344	0.02396
1325.263	0.04761	0.02785	0.04077
1325.48	0.03996	0.02072	0.03228
1325.697	0.0439	0.02828	0.04111
1325.914	0.04086	0.0229	0.03449
1326.131	0.03682	0.0181	0.02837
1326.348	0.04221	0.02377	0.03517
1326.565	0.0439	0.02639	0.03653
1326.782	0.04232	0.02552	0.03687
1326.999	0.04345	0.0277	0.0423
1327.216	0.04491	0.02799	0.04094
1327.433	0.04705	0.03047	0.04502
1327.649	0.05053	0.03439	0.04655
1327.866	0.04098	0.02319	0.03109
1328.083	0.03625	0.01824	0.0282
1328.3	0.03603	0.01693	0.02871
1328.516	0.04457	0.02872	0.04145
1328.733	0.04356	0.03032	0.04247
1328.949	0.03884	0.02101	0.03211
1329.166	0.04581	0.02916	0.04264
1329.383	0.04536	0.03163	0.04281
1329.599	0.04041	0.02596	0.03551
1329.816	0.03918	0.02232	0.03466
1330.032	0.04525	0.02959	0.04434
1330.248	0.04716	0.03148	0.04672
1330.465	0.04446	0.02916	0.04349
1330.681	0.03985	0.0261	0.03551
1330.898	0.043	0.02916	0.03873
1331.114	0.03805	0.02188	0.03432
1331.33	0.04682	0.03047	0.04553
1331.546	0.04637	0.03221	0.0457
1331.763	0.03996	0.02566	0.03619
1331.979	0.03075	0.01432	0.02379
1332.195	0.03086	0.01286	0.0243
1332.411	0.03884	0.02319	0.03568
1332.627	0.04098	0.02697	0.03907
1332.843	0.03794	0.02319	0.03398
1333.059	0.03884	0.02363	0.03653
1333.275	0.03491	0.02028	0.03075
1333.491	0.03603	0.02421	0.03313
1333.707	0.04041	0.02712	0.03856
1333.923	0.04176	0.02712	0.03907
1334.139	0.03221	0.01679	0.02718
1334.355	0.03378	0.01984	0.03143
1334.571	0.03727	0.02305	0.03432
1334.787	0.04064	0.02916	0.04077
1335.003	0.03536	0.02057	0.03126
1335.218	0.03682	0.02188	0.03058
1335.434	0.04648	0.03701	0.0491
1335.65	0.04401	0.03512	0.0457
1335.865	0.03558	0.02043	0.03007
1336.081	0.03536	0.02028	0.03313
1336.297	0.03625	0.02188	0.03313
1336.512	0.03637	0.02101	0.03296
1336.728	0.03996	0.02916	0.03823
1336.943	0.04019	0.02901	0.03941
1337.159	0.03783	0.02479	0.03738
1337.374	0.03322	0.0197	0.02973
1337.59	0.0267	0.01228	0.01852
1337.805	0.02974	0.01475	0.0243
1338.021	0.0294	0.01533	0.02498
1338.236	0.03277	0.02043	0.03058
1338.451	0.03288	0.02057	0.02888
1338.666	0.04143	0.03367	0.04179
1338.882	0.03929	0.02843	0.03873
1339.097	0.03749	0.02406	0.03602
1339.312	0.03547	0.02581	0.03415
1339.527	0.02794	0.01635	0.02328
1339.742	0.03378	0.02246	0.03092
1339.958	0.03581	0.02581	0.03823
1340.173	0.03446	0.0229	0.03313
1340.388	0.03378	0.02057	0.03177
1340.603	0.02895	0.01621	0.02447
1340.818	0.0294	0.01839	0.02413
1341.033	0.03288	0.01941	0.02973
1341.248	0.04086	0.02988	0.04213
1341.462	0.03322	0.02246	0.03075
1341.677	0.03378	0.02392	0.03279
1341.892	0.02951	0.0181	0.02702
1342.107	0.02996	0.01868	0.02752
1342.322	0.03198	0.02174	0.02973
1342.536	0.03524	0.02785	0.03551
1342.751	0.03457	0.02566	0.03653
1342.966	0.03423	0.02494	0.03856
1343.18	0.03412	0.02712	0.03636
1343.395	0.0231	0.01461	0.02073
1343.61	0.02929	0.02057	0.02956
1343.824	0.0303	0.02101	0.0282
1344.039	0.03389	0.02436	0.03415
1344.253	0.03569	0.02523	0.03704
1344.468	0.02175	0.01053	0.01682
1344.682	0.03041	0.02348	0.03228
1344.897	0.03108	0.02319	0.03126
1345.111	0.03052	0.02246	0.0299
1345.325	0.02996	0.02261	0.02939
1345.54	0.03221	0.02377	0.03262
1345.754	0.03704	0.03076	0.04077
1345.968	0.02648	0.01679	0.02566
1346.182	0.02636	0.01737	0.02328
1346.397	0.02737	0.01897	0.02243
1346.611	0.02299	0.01388	0.0192
1346.825	0.02355	0.01403	0.02345
1347.039	0.02153	0.01388	0.02073
1347.253	0.02445	0.01941	0.02718
1347.467	0.02816	0.02203	0.03075
1347.681	0.04064	0.0373	0.04791
1347.895	0.02636	0.02043	0.02651
1348.109	0.02423	0.01912	0.02396
1348.323	0.01906	0.0101	0.01564
1348.537	0.01613	0.0069	0.01037
1348.751	0.02074	0.01242	0.01886
1348.965	0.03311	0.02625	0.03619
1349.178	0.0294	0.02479	0.03075
1349.392	0.02591	0.02217	0.02668
1349.606	0.02198	0.0133	0.01988
1349.82	0.0222	0.01112	0.01699
1350.033	0.02411	0.01824	0.02277
1350.247	0.01748	0.01082	0.01581
1350.461	0.02052	0.01388	0.01886
1350.674	0.0303	0.0261	0.03313
1350.888	0.0267	0.01999	0.02685
1351.101	0.0258	0.01883	0.02566
1351.315	0.02209	0.01766	0.02447
1351.528	0.02805	0.02741	0.03517
1351.742	0.02603	0.02174	0.02905
1351.955	0.02277	0.0165	0.02362
1352.169	0.02411	0.02057	0.02583
1352.382	0.02929	0.02654	0.03194
1352.595	0.0258	0.02043	0.02939
1352.809	0.02243	0.01693	0.02651
1353.022	0.02603	0.02275	0.03007
1353.235	0.02018	0.01475	0.02056
1353.448	0.01883	0.01199	0.01784
1353.661	0.02603	0.02261	0.03041
1353.874	0.01917	0.01373	0.01869
1354.088	0.0231	0.01679	0.02294
1354.301	0.02378	0.01941	0.02481
1354.514	0.02254	0.01795	0.02447
1354.727	0.02434	0.02014	0.02803
1354.94	0.02445	0.02072	0.02888
1355.153	0.02018	0.01563	0.01937
1355.366	0.0276	0.0245	0.02956
1355.578	0.02906	0.0261	0.03279
1355.791	0.024	0.0197	0.026
1356.004	0.02513	0.02261	0.02837
1356.217	0.02085	0.01679	0.02464
1356.43	0.0276	0.02479	0.0333
1356.642	0.02614	0.02217	0.03007
1356.855	0.02558	0.02494	0.03109
1357.068	0.02209	0.01926	0.02396
1357.28	0.02041	0.01504	0.0226
1357.493	0.00995	0.00209	0.00799
1357.706	0.01287	0.00835	0.0119
1357.918	0.02288	0.02086	0.02566
1358.131	0.02411	0.0213	0.0282
1358.343	0.01939	0.01432	0.02056
1358.556	0.01962	0.01606	0.02175
1358.768	0.0222	0.01955	0.02515
1358.98	0.01568	0.01112	0.01648
1359.193	0.01906	0.01504	0.02328
1359.405	0.01861	0.01446	0.01852
1359.617	0.01568	0.01213	0.0153
1359.83	0.01411	0.00995	0.01462
1360.042	0.02119	0.01824	0.02769
1360.254	0.02187	0.01854	0.02498
1360.466	0.02029	0.01723	0.02158
1360.678	0.0213	0.01912	0.02583
1360.891	0.02074	0.01737	0.02396
1361.103	0.02007	0.01824	0.02413
1361.315	0.01906	0.01984	0.02634
1361.527	0.0122	0.00602	0.0119
1361.739	0.01647	0.01068	0.01818
1361.951	0.01332	0.01024	0.01309
1362.163	0.01546	0.01432	0.01648
1362.374	0.02041	0.01766	0.02396
1362.586	0.0158	0.01141	0.01496
1362.798	0.01838	0.01621	0.02158
1363.01	0.01849	0.0149	0.02447
1363.222	0.01939	0.01766	0.02515
1363.433	0.02018	0.01912	0.02668
1363.645	0.01242	0.00777	0.01445
1363.857	0.01197	0.0069	0.01326
1364.068	0.01063	0.00791	0.01275
1364.28	0.01906	0.0197	0.02345
1364.492	0.02097	0.01824	0.02515
1364.703	0.01849	0.01403	0.02413
1364.915	0.01389	0.01242	0.01665
1365.126	0.01231	0.01155	0.01479
1365.338	0.01344	0.01039	0.0153
1365.549	0.02085	0.01912	0.0243
1365.76	0.0167	0.01752	0.02328
1365.972	0.01265	0.01344	0.01971
1366.183	0.01242	0.0101	0.01462
1366.394	0.01231	0.01053	0.01428
1366.606	0.01321	0.01315	0.01801
1366.817	0.01715	0.01766	0.02294
1367.028	0.01501	0.01403	0.02039
1367.239	0.01108	0.01024	0.01445
1367.45	0.01366	0.01097	0.01547
1367.662	0.01242	0.0085	0.01275
1367.873	0.0122	0.01301	0.01699
1368.084	0.01287	0.01475	0.02056
1368.295	0.00849	0.0066	0.01224
1368.506	0.01096	0.00704	0.01564
1368.717	0.01051	0.00893	0.01241
1368.928	0.01434	0.01359	0.0175
1369.138	0.00838	0.0069	0.01173
1369.349	0.01501	0.01577	0.02209
1369.56	0.01456	0.01403	0.01988
1369.771	0.01254	0.0133	0.0192
1369.982	0.00939	0.00835	0.01258
1370.192	0.01074	0.01082	0.0175
1370.403	0.01568	0.01708	0.02396
1370.614	0.01816	0.0197	0.02345
1370.824	0.00849	0.00791	0.01241
1371.035	0.01478	0.01563	0.02464
1371.246	0.00512	0.00442	0.00867
1371.456	0.01344	0.01257	0.02039
1371.667	0.00141	-2.34E-4	0.00341
1371.877	0.00411	0.00297	0.00612
1372.087	0.01029	0.01082	0.01665
1372.298	0.00523	0.00515	0.0102
1372.508	0.00422	0.00399	0.00646
1372.719	0.01209	0.01301	0.01479
1372.929	0.0068	0.00646	0.01054
1373.139	0.00534	0.00369	0.00833
1373.349	0.00467	0.00457	0.00935
1373.56	0.0068	0.00821	0.0136
1373.77	0.00782	0.00733	0.0119
1373.98	0.00804	0.00675	0.01207
1374.19	0.00748	0.00908	0.01326
1374.4	0.0022	0.00369	0.00697
1374.61	5.95E-5	-0.00169	0.00392
1374.82	0.00782	0.00748	0.01479
1375.03	0.00186	0.00268	0.00561
1375.24	0.00287	0.00486	0.00714
1375.45	0.00624	0.00719	0.01224
1375.66	0.01456	0.01563	0.02413
1375.87	0.00838	0.01053	0.01581
1376.08	0.00692	0.01068	0.01445
1376.29	5.09E-4	0.00166	0.0046
1376.499	0.00568	0.00602	0.01037
1376.709	0.01344	0.01883	0.02396
1376.919	0.01175	0.01475	0.01988
1377.128	0.00647	0.0085	0.01224
1377.338	0.00231	0.00442	0.00765
1377.548	0.00433	0.00719	0.01037
1377.757	0.01153	0.0133	0.01716
1377.967	-1.65E-4	-5.25E-4	0.00205
1378.176	0.00973	0.01053	0.01665
1378.386	0.00827	0.01199	0.0153
1378.595	0.00534	0.00748	0.01003
1378.805	0.00411	0.0053	0.0102
1379.014	0.00624	0.00791	0.01343
1379.223	0.00186	0.00355	0.00595
1379.433	0.00512	0.00908	0.01071
1379.642	0.00253	0.00486	0.00748
1379.851	0.00309	0.00602	0.00935
1380.061	0.00388	0.00675	0.00986
1380.27	0.00568	0.00864	0.01309
1380.479	0.00557	0.00791	0.0136
1380.688	0.00242	0.0053	0.01139
1380.897	0.00478	0.00748	0.00969
1381.106	0.01153	0.01592	0.01581
1381.315	0.00422	0.00748	0.01003
1381.524	8.46E-4	0.00326	0.00731
1381.733	0.00422	0.00733	0.01105
1381.942	0.00782	0.01286	0.01784
1382.151	0.00107	0.00559	0.00799
1382.36	0.00624	0.0101	0.01309
1382.569	0.00546	0.00908	0.01411
1382.777	0.00321	0.00777	0.01241
1382.986	-5.03E-4	0.00268	0.00375
1383.195	-1.65E-4	0.0018	0.00222
1383.404	-0.00118	0.00137	0.00595
1383.612	-0.00736	-0.00765	-0.00288
1383.821	0.00163	0.00326	0.00867
1384.03	0.0158	0.02232	0.02888
1384.238	0.00669	0.01082	0.01496
[truncated: 21 more rows]
