# Supplementary material for: Ratiometric fluorescent sensing of pyrophosphate with sp³-functionalized single-walled carbon nanotubes
Source: Nat Commun. 2024 Jan 24;15:706. doi: 10.1038/s41467-024-45052-1 (PMC10808354; doi:10.1038/s41467-024-45052-1)
Supplement: Supplementary file 4 — Source data [file 41467_2024_45052_MOESM4_ESM.zip › Fig. S15b.txt]

Wavelength	Norm. PL intensity	Norm. PL intensity	Norm. PL intensity
nm
	Dz-Akyne 0p015 �g mL-1	[Cu]	4 mM PPi
881.39	-19.7	-36.1	-32
881.919	-4.89358	-7.73231	-7.51133
882.449	-4.52655	-8.0967	-6.91723
882.979	-22.37142	-40.47751	-31.60102
883.509	-6.22601	-7.95255	-9.28392
884.038	-1.64086	-5.14141	-3.19335
884.568	-1.85589	-4.57438	-1.29068
885.098	-3.937	-8.31693	-7.03954
885.627	-2.66475	-8.08618	-5.81729
886.157	-14.82526	-33.97773	-21.83615
886.686	-3.89792	-10.50351	-6.32315
887.216	-2.65596	-7.88387	-5.18122
887.746	-3.76017	-10.53178	-9.1426
888.275	2.87989	8.30235	4.85666
888.805	-7.38698	-18.81044	-16.051
889.334	-3.92819	-6.61573	-5.76338
889.864	-5.12067	-10.90411	-12.38835
890.393	-2.88916	-5.27108	-6.65065
890.923	-1.38044	-5.08795	-3.24268
891.452	-0.71532	-2.43458	-0.98461
891.981	-2.67971	-7.6433	-8.88527
892.511	-0.73306	-2.9865	-4.18404
893.04	-2.47861	-6.09191	-7.14815
893.57	-1.86045	-3.12272	-3.13444
894.099	-1.05711	-1.10101	-1.52896
894.628	-1.33785	-2.70791	-2.31887
895.158	-1.36398	-3.68867	-3.00743
895.687	-0.89948	-1.58564	-1.5455
896.216	-0.51422	-1.20017	-0.81756
896.745	-0.54181	-1.93284	-1.65321
897.275	-0.27771	-0.64878	-0.81645
897.804	-0.50782	-1.04934	-1.04778
898.333	-0.15284	-0.77601	-0.51565
898.862	-0.17589	-0.89927	-0.58397
899.391	-0.15178	-0.40917	-0.27389
899.921	-0.07348	-0.25881	-0.4329
900.45	-0.12967	-0.27223	-0.36539
900.979	-0.08443	-0.22931	-0.1664
901.508	-0.05276	-0.13756	-0.16703
902.037	-0.06887	-0.14884	-0.06379
902.566	-0.0549	-0.11979	-0.09676
903.095	-0.05477	-0.08585	-0.09532
903.624	-0.00323	-0.04666	-0.01376
904.153	2.77E-4	-0.05298	-0.0151
904.682	-0.0228	-0.0575	-0.04804
905.211	-0.00348	0.01124	-0.02723
905.74	-0.0191	-0.06918	-0.03803
906.269	0.00412	-0.01505	-0.03812
906.798	-0.00627	-0.08868	-0.03062
907.327	-0.00768	-0.03677	-0.05301
907.856	-0.01204	-0.04398	-0.04323
908.384	-0.01105	-0.03034	-0.04102
908.913	-0.00721	-0.01708	-0.05672
909.442	0.00633	-0.06959	0.0018
909.971	-0.00388	-0.0398	-0.00259
910.5	-0.01441	-0.03896	-0.05634
911.028	-0.01319	-0.0331	-0.02038
911.557	0.00705	0.001	-0.00391
912.086	-0.00844	-0.0087	-0.03205
912.615	0.00477	-0.01628	-0.0087
913.143	-0.0136	-0.03219	-0.04879
913.672	0.02373	0.02426	-0.02585
914.201	-0.0194	-0.02546	-0.03303
914.729	0.0058	-0.03066	-0.02046
915.258	0.0182	0.01418	-0.00321
915.787	0.00439	-2.75E-5	-0.03381
916.315	-0.0146	-0.03795	-0.01632
916.844	0.00923	-0.01152	-0.01354
917.372	0.0124	-0.00219	-0.02029
917.901	0.00435	-0.00224	-0.01926
918.429	3.69E-4	-0.03168	-0.00114
918.958	0.01689	0.02298	0.01361
919.486	0.0248	0.03059	0.00534
920.015	0.0221	0.01379	-0.00423
920.543	0.02392	0.00848	0.03123
921.072	-0.00166	-0.0215	-0.02381
921.6	0.01813	-0.0063	-0.00451
922.128	0.01108	-0.00209	0.00189
922.657	0.00553	0.00711	0.01037
923.185	0.00319	-0.0443	-0.01531
923.713	0.00866	-0.01431	0.0059
924.242	0.01783	-0.01945	-0.02568
924.77	0.00406	-0.01295	0.01455
925.298	7.96E-4	0.00593	-0.00359
925.827	-0.00204	-0.01653	0.013
926.355	0.00449	0.00499	-0.00673
926.883	-0.00168	0.00578	4.63E-4
927.411	0.01238	0.0265	0.00629
927.939	0.00488	0.0135	0.01068
928.468	0.02325	-0.0101	0.02022
928.996	0.02343	0.02227	0.03369
929.524	0.01232	0.0168	0.00384
930.052	0	0	0
930.58	0.00332	8.67E-4	-0.00446
931.108	0.01287	-0.00192	-0.01659
931.636	0.01892	0.00511	0.00208
932.164	0.0156	0.00325	0.00942
932.692	0.03303	0.01283	-2.97E-4
933.22	0.01951	0.01291	-0.00338
933.748	0.01679	0.00222	-0.00256
934.276	0.01028	0.01183	-0.01618
934.804	0.01153	-0.03969	-0.00414
935.332	0.02565	0.01156	-0.0028
935.86	0.02102	0.01392	-0.00782
936.388	0.02092	-0.0153	0.0058
936.916	0.0126	-0.01016	0.01371
937.444	0.01761	0.02301	0.00279
937.972	0.01678	-0.00252	-0.01415
938.499	0.00741	-0.00347	-0.01515
939.027	-0.00806	-0.02099	-0.00438
939.555	0.01899	-0.006	0.02589
940.083	-0.00264	-0.02726	0.00323
940.611	0.01138	0.01106	0.00858
941.138	0.01264	4.54E-4	-0.00379
941.666	0.00693	-0.00128	-0.01213
942.194	0.01237	-0.00128	0.01228
942.721	0.01111	0.00343	0.01025
943.249	0.02203	0.03018	0.00805
943.777	0.02369	0.01431	0.01065
944.304	0.01206	-0.00544	-0.00865
944.832	0.0203	-0.00153	0.01063
945.359	0.01877	0.00623	0.021
945.887	0.02987	0.02586	0.02635
946.415	0.02363	0.00226	-0.00474
946.942	--	--	--
947.47	0.01517	0.01147	0.02523
947.997	0.01565	0.00294	0.00237
948.525	0.02656	0.01815	0.02812
949.052	0.02575	0.01533	0.00954
949.58	--	--	--
950.107	0.0344	0.01754	0.01927
950.634	0.02551	-0.01116	0.03741
951.162	0.03355	-4.33E-4	0.02505
951.689	0.0295	0.01674	0.04426
952.216	--	--	--
952.744	0.04038	0.04347	0.04696
953.271	0.0253	0.02762	0.02516
953.798	0.03641	0.02195	0.04129
954.326	0.03218	0.04576	0.03318
954.853	0.04349	0.05365	0.04971
955.38	0.03841	0.031	0.0347
955.907	0.04992	0.04558	0.06879
956.435	0.04303	0.04271	0.04123
956.962	0.03806	0.03029	0.03984
957.489	0.04536	0.0314	0.03631
958.016	0.04791	0.05739	0.05957
958.543	0.04909	0.05617	0.04791
959.07	0.06199	0.06247	0.0618
959.598	0.05827	0.0594	0.08572
960.125	0.06963	0.04729	0.07524
960.652	0.0637	0.07356	0.0941
961.179	0.07722	0.07611	0.08866
961.706	0.07157	0.09542	0.09571
962.233	0.07255	0.0824	0.08866
962.76	0.07558	0.0646	0.1133
963.287	0.09816	0.08751	0.11916
963.814	0.08213	0.08338	0.11673
964.341	0.07855	0.05047	0.11317
964.868	0.1112	0.10023	0.09586
965.394	0.10398	0.13324	0.11629
965.921	0.10388	0.09015	0.14787
966.448	0.10943	0.12272	0.16193
966.975	0.11963	0.11235	0.15276
967.502	0.14204	0.11935	0.15293
968.029	0.13785	0.14588	0.20551
968.556	0.16335	0.17906	0.24246
969.082	0.15319	0.13374	0.23138
969.609	0.17405	0.18852	0.23751
970.136	0.1893	0.16826	0.23435
970.663	0.20801	0.17896	0.24362
971.189	0.20938	0.19718	0.25911
971.716	0.21442	0.19187	0.25898
972.243	0.21773	0.1695	0.27105
972.769	0.25771	0.2536	0.34976
973.296	0.27037	0.23934	0.33988
973.822	0.28151	0.24981	0.36608
974.349	0.28883	0.24	0.3612
974.876	0.32091	0.25287	0.38548
975.402	0.3308	0.32377	0.43973
975.929	0.36802	0.36366	0.46554
976.455	0.39579	0.37644	0.48442
976.982	0.41483	0.38367	0.4978
977.508	0.45378	0.4001	0.5367
978.035	0.4754	0.43698	0.55074
978.561	0.49548	0.44238	0.57842
979.088	0.51305	0.47215	0.60784
979.614	0.55951	0.51087	0.66631
980.14	0.57014	0.53242	0.64694
980.667	0.59725	0.56462	0.69917
981.193	0.62605	0.57217	0.69464
981.719	0.63798	0.58724	0.71247
982.246	0.67796	0.61911	0.75637
982.772	0.70452	0.65766	0.78881
983.298	0.74016	0.6803	0.79203
983.825	0.73811	0.6648	0.80013
984.351	0.76864	0.73178	0.83823
984.877	0.79876	0.76039	0.83783
985.403	0.81714	0.76162	0.88499
985.93	0.83479	0.77685	0.88195
986.456	0.85614	0.80164	0.89443
986.982	0.84253	0.79819	0.89885
987.508	0.8724	0.81622	0.91854
988.034	0.89849	0.86177	0.9362
988.56	0.90813	0.87529	0.95101
989.086	0.94018	0.88347	0.95656
989.612	0.94234	0.843	0.95412
990.138	0.95914	0.89312	0.94965
990.665	0.98219	0.94588	1
991.191	0.97203	0.9457	0.9743
991.717	1.00003	0.96307	0.97256
992.243	0.98917	0.97338	0.9939
992.768	0.98748	0.96422	0.96388
993.294	1	0.96396	0.95054
993.82	0.99436	0.98196	0.96515
994.346	0.99034	0.99549	0.93989
994.872	0.98406	1.00001	0.93594
995.398	0.96217	0.97165	0.9298
995.924	0.95767	0.99285	0.90547
996.45	0.93933	0.99065	0.89066
996.976	0.90391	0.97081	0.85236
997.501	0.89301	0.94687	0.82344
998.027	0.85458	0.96703	0.82647
998.553	0.82738	0.95052	0.78764
999.079	0.78685	0.93056	0.76203
999.604	0.76609	0.91182	0.75634
1000.13	0.7386	0.92143	0.72885
1000.656	0.69984	0.91874	0.72062
1001.181	0.65008	0.84217	0.65442
1001.707	0.6414	0.87543	0.67822
1002.233	0.61313	0.84473	0.64302
1002.758	0.55697	0.78396	0.58635
1003.284	0.5466	0.81525	0.60636
1003.809	0.51418	0.76808	0.59484
1004.335	0.48104	0.70831	0.5492
1004.861	0.45686	0.73542	0.5372
1005.386	0.433	0.71984	0.52772
1005.912	0.40252	0.66281	0.48769
1006.437	0.39006	0.65503	0.47052
1006.963	0.36766	0.63176	0.4592
1007.488	0.3535	0.59256	0.4505
1008.013	0.33721	0.57812	0.43262
1008.539	0.3184	0.54306	0.40089
1009.064	0.2901	0.55322	0.38634
1009.59	0.28776	0.53277	0.38369
1010.115	0.27711	0.52222	0.35977
1010.64	0.26973	0.50911	0.37121
1011.166	0.25421	0.48289	0.35278
1011.691	0.25158	0.45915	0.33316
1012.216	0.24931	0.46522	0.34213
1012.742	0.24296	0.42913	0.33044
1013.267	0.22934	0.42579	0.31751
1013.792	0.2033	0.40266	0.29856
1014.317	0.21366	0.37461	0.29805
1014.843	0.20062	0.33967	0.28321
1015.368	0.21632	0.38194	0.28408
1015.893	0.19988	0.33886	0.27763
1016.418	0.19439	0.33018	0.26922
1016.943	0.20333	0.34857	0.27475
1017.468	0.18578	0.31078	0.25788
1017.993	0.17851	0.30699	0.24581
1018.518	0.16245	0.29899	0.247
1019.043	0.17643	0.29267	0.25352
1019.569	0.16987	0.28454	0.23429
1020.094	0.17266	0.28704	0.22367
1020.619	0.16171	0.27183	0.24384
1021.144	0.15066	0.25181	0.19997
1021.668	0.15785	0.26186	0.22651
1022.193	0.15306	0.24368	0.22031
1022.718	0.15016	0.22467	0.20132
1023.243	0.15438	0.21922	0.22483
1023.768	0.16692	0.24181	0.22242
1024.293	0.14484	0.20567	0.20318
1024.818	0.14624	0.22424	0.21017
1025.343	0.1518	0.21301	0.19482
1025.868	0.1553	0.20473	0.20466
1026.392	0.14549	0.22141	0.2036
1026.917	0.14612	0.21521	0.20288
1027.442	0.14573	0.21827	0.1929
1027.967	0.13809	0.19562	0.18716
1028.491	0.13997	0.21458	0.18262
1029.016	0.14756	0.21184	0.20782
1029.541	0.12809	0.18336	0.16572
1030.065	0.12976	0.17034	0.17189
1030.59	0.13869	0.19649	0.18144
1031.115	0.12372	0.15122	0.16831
1031.639	0.12245	0.1604	0.16645
1032.164	0.12802	0.16962	0.1681
1032.689	0.13047	0.17366	0.17779
1033.213	0.12162	0.15925	0.16387
1033.738	0.12425	0.18095	0.15744
1034.262	0.12892	0.15073	0.16829
1034.787	0.11798	0.16028	0.15935
1035.311	0.13839	0.16407	0.15853
1035.836	0.11632	0.14891	0.16689
1036.36	0.11605	0.14693	0.14127
1036.885	0.10813	0.1405	0.15015
1037.409	0.11372	0.15866	0.14591
1037.933	0.11964	0.16443	0.14616
1038.458	0.11062	0.14409	0.13915
1038.982	0.1127	0.13525	0.13782
1039.507	0.10607	0.14808	0.13962
1040.031	0.09607	0.14393	0.12785
1040.555	0.09875	0.14422	0.13408
1041.079	0.10563	0.15119	0.13673
1041.604	0.08709	0.11587	0.09785
1042.128	0.09989	0.12782	0.12719
1042.652	0.1011	0.12415	0.11477
1043.177	0.08667	0.11979	0.09846
1043.701	0.08965	0.12324	0.1206
1044.225	0.08988	0.12247	0.10609
1044.749	0.09527	0.13734	0.12667
1045.273	0.09731	0.12727	0.10567
1045.797	0.08078	0.11587	0.11433
1046.321	0.08375	0.11351	0.0985
1046.846	0.10041	0.08298	0.10842
1047.37	0.08569	0.10758	0.09832
1047.894	0.09476	0.11002	0.09907
1048.418	0.08846	0.09744	0.10228
1048.942	0.08825	0.11369	0.11205
1049.466	0.08813	0.11104	0.10518
1049.99	0.08082	0.11483	0.1022
1050.514	0.08078	0.11086	0.09888
1051.038	0.08091	0.09368	0.10699
1051.562	0.08131	0.11262	0.10911
1052.086	0.083	0.0989	0.09581
1052.609	0.08176	0.09529	0.08789
1053.133	0.08324	0.11513	0.10815
1053.657	0.0714	0.09625	0.10032
1054.181	0.07433	0.08599	0.1002
1054.705	0.07582	0.09768	0.10088
1055.229	0.07438	0.09384	0.10048
1055.752	0.07151	0.09771	0.09334
1056.276	0.07793	0.10462	0.0975
1056.8	0.07304	0.08224	0.08237
1057.324	0.08521	0.10009	0.10818
1057.847	0.0813	0.09189	0.09735
1058.371	0.07327	0.08468	0.09014
1058.895	0.07719	0.09017	0.10847
1059.418	0.09114	0.09506	0.10228
1059.942	0.07238	0.07125	0.07726
1060.466	0.08325	0.09088	0.09449
1060.989	0.09161	0.10111	0.11757
1061.513	0.07801	0.07867	0.09023
1062.037	0.06879	0.07566	0.08333
1062.56	0.0838	0.09764	0.12014
1063.084	0.0826	0.09321	0.10501
1063.607	0.07926	0.09674	0.08509
1064.131	0.0911	0.09107	0.09436
1064.654	0.08454	0.09469	0.10352
1065.178	0.0826	0.09172	0.0979
1065.701	0.08	0.08495	0.09511
1066.224	0.08444	0.09239	0.09758
1066.748	0.09209	0.09741	0.11265
1067.271	0.09533	0.09725	0.10297
1067.795	0.08937	0.07443	0.0894
1068.318	0.09212	0.10569	0.10928
1068.841	0.09202	0.10212	0.11196
1069.365	0.09254	0.0829	0.09904
1069.888	0.08721	0.09484	0.10257
1070.411	0.07885	0.07223	0.08034
1070.934	0.0826	0.06802	0.09135
1071.458	0.09706	0.0997	0.10905
1071.981	0.10042	0.09733	0.11346
1072.504	0.09435	0.08246	0.10774
1073.027	0.09383	0.06957	0.09268
1073.551	0.09751	0.08753	0.09879
1074.074	0.10883	0.11023	0.11107
1074.597	0.10173	0.08418	0.11405
1075.12	0.10789	0.08247	0.12138
1075.643	0.10794	0.09573	0.11316
1076.166	0.12358	0.10491	0.1125
1076.689	0.11934	0.09066	0.12216
1077.212	0.11316	0.0864	0.12214
1077.735	0.12017	0.09776	0.12278
1078.258	0.1136	0.08573	0.13023
1078.781	0.12043	0.09898	0.12803
1079.304	0.12728	0.10778	0.14415
1079.827	0.13126	0.09558	0.13908
1080.35	0.13022	0.1032	0.13395
1080.873	0.12631	0.09816	0.13273
1081.396	0.13851	0.08862	0.13599
1081.919	0.14809	0.11278	0.15447
1082.442	0.15867	0.11357	0.16736
1082.965	0.15714	0.10752	0.14559
1083.487	0.15204	0.10017	0.15268
1084.01	0.16216	0.11369	0.15532
1084.533	0.16997	0.117	0.18067
1085.056	0.17715	0.12389	0.17262
1085.579	0.17745	0.11349	0.17087
1086.101	0.17534	0.1228	0.1782
1086.624	0.19083	0.1355	0.18881
1087.147	0.19587	0.12317	0.19319
1087.669	0.18715	0.12378	0.17979
1088.192	0.19475	0.12825	0.18566
1088.715	0.21876	0.14555	0.20465
1089.237	0.22876	0.15136	0.21904
1089.76	0.23065	0.15551	0.22515
1090.283	0.23095	0.13898	0.2199
1090.805	0.23953	0.15611	0.2213
1091.328	0.25304	0.15782	0.23811
1091.85	0.25458	0.13176	0.24489
1092.373	0.25941	0.15075	0.22421
1092.895	0.27469	0.15724	0.24339
1093.418	0.28781	0.16382	0.25875
1093.94	0.2991	0.17662	0.2764
1094.463	0.31122	0.18109	0.28065
1094.985	0.31792	0.16901	0.28601
1095.507	0.33075	0.17996	0.29452
1096.03	0.34683	0.20205	0.32531
1096.552	0.35715	0.20276	0.32189
1097.075	0.36516	0.18176	0.32336
1097.597	0.38564	0.21672	0.33955
1098.119	0.39055	0.21064	0.35698
1098.642	0.40482	0.21998	0.34576
1099.164	0.42514	0.20004	0.36571
1099.686	0.43971	0.23887	0.37164
1100.208	0.44776	0.2248	0.3925
1100.731	0.4623	0.23588	0.38631
1101.253	0.47653	0.24942	0.41346
1101.775	0.50359	0.24871	0.42527
1102.297	0.51887	0.25143	0.43316
1102.819	0.541	0.2751	0.46332
1103.342	0.55257	0.27024	0.45874
1103.864	0.57024	0.26897	0.48227
1104.386	0.59467	0.28671	0.49631
1104.908	0.60633	0.28601	0.51988
1105.43	0.62484	0.29738	0.51582
1105.952	0.6454	0.31336	0.53512
1106.474	0.65907	0.30545	0.55152
1106.996	0.68257	0.32427	0.55465
1107.518	0.70866	0.33181	0.58459
1108.04	0.72589	0.33747	0.5971
1108.562	0.74394	0.33933	0.59699
1109.084	0.77503	0.34592	0.62671
1109.606	0.80121	0.36985	0.65594
1110.128	0.81286	0.38653	0.67168
1110.65	0.84535	0.40448	0.69802
1111.172	0.86214	0.39104	0.70295
1111.693	0.8892	0.40633	0.722
1112.215	0.90958	0.4202	0.73595
1112.737	0.93179	0.42705	0.7558
1113.259	0.95986	0.43907	0.77069
1113.781	0.97307	0.44314	0.79563
1114.302	1.01373	0.45942	0.82094
1114.824	1.02142	0.45719	0.82276
1115.346	1.05184	0.4818	0.8557
1115.868	1.0657	0.48341	0.85982
1116.389	1.09888	0.4974	0.90217
1116.911	1.11765	0.50612	0.90345
1117.433	1.14329	0.5254	0.92621
1117.954	1.17063	0.52821	0.95947
1118.476	1.20548	0.55185	0.98124
1118.997	1.20783	0.55447	0.98495
1119.519	1.23801	0.56421	0.99228
1120.041	1.25404	0.57107	1.01956
1120.562	1.27424	0.57188	1.02966
1121.084	1.29652	0.57589	1.04698
1121.605	1.3233	0.60197	1.08224
1122.127	1.35093	0.61773	1.08551
1122.648	1.36512	0.61871	1.10661
1123.17	1.39064	0.63427	1.13428
1123.691	1.41572	0.65092	1.16022
1124.212	1.42194	0.65782	1.17343
1124.734	1.44619	0.65181	1.19352
1125.255	1.45159	0.6494	1.18415
1125.777	1.48145	0.68273	1.22447
1126.298	1.48748	0.68063	1.22856
1126.819	1.49671	0.68286	1.23131
1127.341	1.51243	0.69126	1.26364
1127.862	1.5314	0.72105	1.26077
1128.383	1.52988	0.71218	1.27918
1128.904	1.54439	0.71065	1.29355
1129.426	1.55731	0.7321	1.30035
1129.947	1.56614	0.7458	1.31532
1130.468	1.57558	0.73531	1.3113
1130.989	1.57941	0.7519	1.31936
1131.51	1.58987	0.74822	1.34387
1132.032	1.58996	0.75329	1.3349
1132.553	1.57227	0.73082	1.33301
1133.074	1.59513	0.75109	1.36128
1133.595	1.60151	0.75677	1.3684
1134.116	1.60837	0.76412	1.37746
1134.637	1.57863	0.74821	1.34809
1135.158	1.58649	0.76873	1.372
1135.679	1.58426	0.75551	1.36633
1136.2	1.5907	0.75987	1.3785
1136.721	1.57656	0.77903	1.37072
1137.242	1.567	0.74424	1.36676
1137.763	1.55791	0.75501	1.36218
1138.284	1.55736	0.75581	1.3658
1138.805	1.52504	0.74793	1.35118
1139.326	1.52919	0.7492	1.3508
1139.847	1.5173	0.74945	1.35876
1140.367	1.51835	0.75501	1.34049
1140.888	1.5028	0.76073	1.33735
1141.409	1.48749	0.74507	1.34478
1141.93	1.45589	0.72547	1.30398
1142.451	1.45225	0.71209	1.30125
1142.971	1.43314	0.71904	1.30315
1143.492	1.42191	0.72036	1.29761
1144.013	1.40497	0.71043	1.27528
1144.534	1.39213	0.70358	1.27592
1145.054	1.36215	0.70589	1.25688
1145.575	1.34448	0.69117	1.24926
1146.096	1.34091	0.69961	1.24745
1146.616	1.32145	0.68834	1.21987
1147.137	1.30079	0.65068	1.20853
1147.658	1.27031	0.65621	1.18174
1148.178	1.28045	0.68239	1.219
1148.699	1.24497	0.65944	1.17652
1149.219	1.21201	0.63664	1.17236
1149.74	1.20475	0.63548	1.14851
1150.26	1.18326	0.63509	1.12957
1150.781	1.16913	0.65704	1.13802
1151.301	1.15052	0.65512	1.12022
1151.822	1.12134	0.61947	1.11416
1152.342	1.11209	0.61977	1.07522
1152.863	1.0838	0.57303	1.06935
1153.383	1.08015	0.59799	1.08518
1153.903	1.06395	0.5995	1.07742
1154.424	1.04479	0.56701	1.04648
1154.944	1.02588	0.55053	1.02895
1155.464	0.99829	0.55071	0.98642
1155.985	0.99534	0.54915	1.00021
1156.505	0.98331	0.56085	1.00917
1157.025	0.97696	0.52979	0.97452
1157.546	0.95467	0.53573	0.97448
1158.066	0.9376	0.5051	0.94396
1158.586	0.93199	0.5331	0.96078
1159.106	0.92215	0.51537	0.93793
1159.626	0.89358	0.51287	0.9293
1160.147	0.88629	0.51086	0.90084
1160.667	0.85828	0.51883	0.9188
1161.187	0.83498	0.49463	0.89897
1161.707	0.83526	0.4784	0.8858
1162.227	0.80402	0.47604	0.86551
1162.747	0.80377	0.48431	0.8691
1163.267	0.79251	0.46828	0.82673
1163.787	0.76754	0.448	0.82132
1164.307	0.76583	0.46265	0.80965
1164.827	--	--	--
1165.347	0.74615	0.47357	0.82894
1165.867	0.71805	0.44647	0.78288
1166.387	0.7182	0.4277	0.79075
1166.907	0.69226	0.4243	0.761
1167.427	0.69872	0.44677	0.77515
1167.947	0.6805	0.4298	0.76655
1168.467	0.65389	0.40406	0.71864
1168.987	0.6614	0.4127	0.72683
1169.507	0.63729	0.39604	0.71806
1170.026	0.62531	0.39779	0.70005
1170.546	0.61623	0.38368	0.70491
1171.066	0.60034	0.35146	0.67885
1171.586	0.61185	0.39618	0.69038
1172.105	0.57319	0.37595	0.66687
1172.625	0.58168	0.37232	0.68498
1173.145	0.57155	0.37139	0.64321
1173.665	0.54734	0.33322	0.64556
1174.184	0.54565	0.37826	0.65676
1174.704	0.53758	0.34082	0.62013
1175.224	0.53881	0.33697	0.61077
1175.743	0.52266	0.33863	0.60909
1176.263	0.50381	0.32901	0.59909
1176.782	0.51131	0.35661	0.58635
1177.302	0.49663	0.34706	0.59276
1177.822	0.49795	0.32507	0.59141
1178.341	0.47428	0.32519	0.57319
1178.861	0.47007	0.32069	0.55534
1179.38	0.47133	0.32803	0.56872
1179.9	0.47211	0.33882	0.55826
1180.419	0.44884	0.29108	0.54345
1180.939	0.44709	0.29431	0.52662
1181.458	0.44525	0.30874	0.52028
1181.977	0.4301	0.2828	0.52728
1182.497	0.42248	0.30061	0.50775
1183.016	0.41829	0.26294	0.48344
1183.535	0.4076	0.26885	0.49955
1184.055	0.39367	0.24906	0.47141
1184.574	0.39903	0.24869	0.45296
1185.093	0.38561	0.27219	0.4673
1185.613	0.37843	0.26313	0.45983
1186.132	0.39467	0.27737	0.47328
1186.651	0.36257	0.23849	0.43312
1187.17	0.3671	0.26571	0.43133
1187.69	0.34218	0.2215	0.43679
1188.209	0.35116	0.20864	0.40604
1188.728	0.36079	0.23676	0.42896
1189.247	0.33625	0.2268	0.42072
1189.766	0.33105	0.24247	0.4184
1190.285	0.31408	0.20911	0.38775
1190.805	0.34046	0.21835	0.41238
1191.324	0.3288	0.20026	0.40209
1191.843	0.31375	0.20969	0.37679
1192.362	0.32071	0.2159	0.36965
1192.881	0.30913	0.19904	0.33662
1193.4	0.32335	0.2099	0.37081
1193.919	0.30672	0.20918	0.36484
1194.438	0.30177	0.17936	0.35092
1194.957	0.29102	0.17746	0.30795
1195.476	0.28304	0.17784	0.32616
1195.995	0.27859	0.17594	0.327
1196.513	0.27646	0.16888	0.32803
1197.032	0.28862	0.16493	0.31987
1197.551	0.28681	0.20018	0.32034
1198.07	0.28183	0.18633	0.33012
1198.589	0.28189	0.20139	0.32579
1199.108	0.26833	0.16507	0.31475
1199.627	0.26315	0.14203	0.31247
1200.145	0.27865	0.17846	0.32947
1200.664	0.26281	0.16163	0.30742
1201.183	0.2546	0.16271	0.30128
1201.702	0.24103	0.1607	0.2645
1202.22	0.25719	0.13873	0.30334
1202.739	0.24764	0.15986	0.29375
1203.258	0.26047	0.17993	0.30261
1203.776	0.23102	0.13265	0.2658
1204.295	0.23526	0.16314	0.28033
1204.813	0.2358	0.14636	0.27323
1205.332	0.23633	0.12464	0.26277
1205.851	0.24273	0.14949	0.28065
1206.369	0.22315	0.10468	0.26016
1206.888	0.21994	0.12636	0.25333
1207.406	0.21387	0.12076	0.24375
1207.925	0.22407	0.15148	0.25168
1208.443	0.22356	0.14321	0.2428
1208.962	0.21946	0.12564	0.24693
1209.48	0.21861	0.13329	0.26628
1209.999	0.21379	0.1414	0.23809
1210.517	0.22207	0.12875	0.2545
1211.035	0.20515	0.13315	0.24682
1211.554	0.19232	0.12153	0.21705
1212.072	0.20594	0.11143	0.23951
1212.591	0.21793	0.12967	0.248
1213.109	0.20681	0.12615	0.22869
1213.627	0.19835	0.10503	0.22396
1214.145	0.20482	0.13114	0.22722
1214.664	0.20334	0.09571	0.22987
1215.182	0.19636	0.11943	0.22717
1215.7	0.18677	0.11017	0.19927
1216.218	0.1847	0.11948	0.21283
1216.737	0.17387	0.10384	0.18622
1217.255	0.18875	0.15312	0.21846
1217.773	0.17698	0.12537	0.20455
1218.291	0.17905	0.09278	0.20078
1218.809	0.1687	0.10781	0.20042
1219.327	0.1892	0.10863	0.21104
1219.845	0.17986	0.08342	0.19885
1220.363	0.18146	0.12281	0.19293
1220.882	0.19818	0.14609	0.21727
1221.4	0.17848	0.07565	0.20716
1221.918	0.17747	0.10538	0.21134
1222.436	0.1712	0.09244	0.18771
1222.954	0.16524	0.09997	0.18968
1223.472	0.16295	0.10086	0.18944
1223.989	0.15558	0.06616	0.18321
1224.507	0.16349	0.1155	0.17312
1225.025	0.16556	0.09041	0.17544
1225.543	0.16971	0.11162	0.19726
1226.061	0.15984	0.08903	0.16243
1226.579	0.16716	0.10387	0.17562
1227.097	--	--	--
1227.615	0.15814	0.08881	0.20501
1228.132	0.16324	0.09096	0.17748
1228.65	0.14388	0.10103	0.15445
1229.168	0.14058	0.1081	0.159
1229.686	0.15891	0.12452	0.20425
1230.203	0.14698	0.1052	0.16222
1230.721	0.1462	0.09937	0.17324
1231.239	0.15491	0.07676	0.17971
1231.756	0.15919	0.10739	0.18908
1232.274	0.14105	0.10541	0.17668
1232.792	0.13145	0.06005	0.15073
1233.309	0.13282	0.07864	0.15494
1233.827	0.13346	0.08304	0.15826
1234.345	0.14072	0.07602	0.14833
1234.862	0.14379	0.0802	0.14597
1235.38	0.14662	0.09348	0.13409
1235.897	0.13297	0.08676	0.14808
1236.415	0.14035	0.1041	0.15015
1236.932	0.12333	0.07927	0.1561
1237.45	0.1302	0.07661	0.15172
1237.967	0.12166	0.07315	0.11234
1238.485	0.13639	0.08418	0.1609
1239.002	0.12062	0.07799	0.12106
1239.519	0.1236	0.07244	0.14741
1240.037	0.13632	0.06486	0.13727
1240.554	0.12005	0.07006	0.12352
1241.071	0.12394	0.07171	0.15461
1241.589	0.12309	0.09246	0.12274
1242.106	0.11714	0.05745	0.12675
1242.623	0.12191	0.07795	0.1338
1243.141	0.11561	0.04883	0.12583
1243.658	0.12636	0.06487	0.11566
1244.175	0.10488	0.0514	0.11466
1244.692	0.11462	0.0813	0.13126
1245.21	0.10477	0.04397	0.11616
1245.727	0.12044	0.05576	0.10415
1246.244	0.10489	0.05164	0.12682
1246.761	0.10144	0.10277	0.12086
1247.278	0.09879	0.0494	0.0971
1247.795	0.1215	0.08329	0.14424
1248.312	0.11889	0.08162	0.12291
1248.829	0.10026	0.05078	0.11407
1249.347	0.1111	0.06149	0.12371
1249.864	0.10918	0.04416	0.11043
1250.381	0.098	0.05532	0.11145
1250.898	0.1039	0.07299	0.12554
1251.415	0.10301	0.07459	0.11337
1251.932	0.10168	0.0556	0.08934
1252.448	0.09722	0.05044	0.10243
1252.965	0.10364	0.05065	0.10067
1253.482	0.08626	0.04128	0.09082
1253.999	0.09871	0.0612	0.10436
1254.516	0.10433	0.05194	0.11065
1255.033	0.10388	0.06221	0.12405
1255.55	0.09745	0.05235	0.10198
1256.067	0.10069	0.06296	0.1089
1256.583	0.07823	0.05318	0.0879
1257.1	0.08076	0.03746	0.07812
1257.617	0.08372	0.0234	0.10169
1258.134	0.08323	0.03569	0.09421
1258.65	0.08983	0.0494	0.09914
1259.167	0.0897	0.05326	0.08897
1259.684	0.08015	0.04074	0.08335
1260.201	0.10319	0.0603	0.10699
1260.717	0.07498	0.05779	0.08507
1261.234	0.07707	0.02393	0.09859
1261.75	0.07664	0.04592	0.07194
1262.267	0.08523	0.04816	0.09662
1262.784	0.07423	0.06127	0.08913
1263.3	0.08778	0.07142	0.1111
1263.817	0.07356	0.04995	0.08436
1264.333	0.07952	0.02942	0.07552
1264.85	0.08886	0.04565	0.10346
1265.366	0.09338	0.06316	0.07995
1265.883	0.07979	0.04668	0.05852
1266.399	0.07449	0.05176	0.08894
1266.916	0.07524	0.01051	0.05959
1267.432	0.09102	0.05234	0.10192
1267.949	0.06926	0.05042	0.09014
1268.465	0.07911	0.07114	0.09509
1268.981	0.07753	0.06995	0.10509
1269.498	0.07422	0.05014	0.08897
1270.014	0.06925	0.02019	0.0813
1270.53	0.08458	0.03881	0.0778
1271.047	0.08382	0.0393	0.09135
1271.563	0.06092	0.02143	0.05539
1272.079	0.06666	0.02116	0.07522
1272.595	0.0811	0.05786	0.08597
1273.112	0.07496	0.03159	0.07179
1273.628	0.07826	0.03913	0.07841
1274.144	0.05954	0.02805	0.06877
1274.66	0.08859	0.03291	0.09128
1275.176	0.06482	0.03382	0.07627
1275.692	0.06378	0.00924	0.06139
1276.209	0.06959	0.03446	0.06851
1276.725	0.07577	0.02159	0.07138
1277.241	0.07103	0.03043	0.06528
1277.757	0.06642	0.03746	0.07918
1278.273	0.06766	0.03604	0.06413
1278.789	0.07052	0.0402	0.06761
1279.305	0.06434	0.03766	0.07882
1279.821	0.07045	0.0305	0.08083
1280.337	0.0638	0.02932	0.03318
1280.853	0.06463	0.02936	0.06918
1281.369	0.06337	0.00881	0.04746
1281.885	0.07853	0.04343	0.0995
1282.401	0.05929	0.02742	0.04247
1282.916	0.07142	0.02067	0.06
1283.432	0.06475	0.00396	0.05336
1283.948	0.07381	0.04706	0.10445
1284.464	0.05792	0.01166	0.04085
1284.98	0.0523	0.00245	0.04854
1285.496	0.06812	0.04097	0.0659
1286.011	0.07039	0.03572	0.03959
1286.527	0.05371	-0.0017	0.03254
1287.043	0.06259	0.01565	0.04605
1287.559	--	--	--
1288.074	0.0549	0.0487	0.05832
1288.59	0.06307	0.02815	0.07125
1289.106	0.06213	0.02268	0.05801
1289.621	0.06908	0.03163	0.06272
1290.137	0.0624	0.01435	0.06087
1290.652	0.05745	0.01485	0.04592
1291.168	0.05788	0.01225	0.04304
1291.684	0.06626	0.02532	0.05073
1292.199	0.07307	0.02215	0.06401
1292.715	0.07239	0.03512	0.07071
1293.23	0.07098	0.0425	0.07303
1293.746	0.06274	0.03432	0.0532
1294.261	0.06329	0.01675	0.03771
1294.777	0.05824	0.01767	0.0547
1295.292	0.06719	0.02911	0.05488
1295.808	0.04638	0.02142	0.04021
1296.323	0.06895	0.03534	0.06762
1296.838	0.05723	0.00532	0.06306
1297.354	0.07386	0.03272	0.08109
1297.869	0.06508	0.03144	0.04689
1298.384	0.0709	0.05342	0.05334
1298.9	0.06177	0.04148	0.05241
1299.415	0.06424	0.01859	0.06537
1299.93	0.06241	0.0424	0.04311
1300.446	0.07674	0.04503	0.06117
1300.961	0.0606	0.03104	0.07031
1301.476	0.05938	0.01043	0.0477
1301.991	0.05393	0.01496	0.04615
1302.506	0.06769	0.02973	0.04322
1303.022	0.07239	0.02428	0.07197
1303.537	0.079	0.05301	0.05934
1304.052	0.06742	0.06215	0.05618
1304.567	0.05744	0.02965	0.04576
1305.082	0.07093	0.02095	0.03039
1305.597	0.08202	0.05303	0.07524
1306.112	0.06497	0.01834	0.04332
1306.627	0.07407	0.04633	0.09014
1307.142	0.05312	0.02985	0.04704
1307.657	0.05606	0.02022	0.04781
1308.172	0.05425	0.01954	0.0502
1308.687	0.0693	0.04729	0.07517
1309.202	0.06738	0.01168	0.06354
1309.717	0.06995	0.03094	0.05526
1310.232	0.07104	0.03195	0.04648
1310.747	0.06363	0.03348	0.03882
1311.262	0.05599	0.00838	0.02339
1311.777	0.05598	0.01988	0.04687
1312.292	0.04901	-0.00932	0.02894
1312.807	0.05251	0.01077	0.04925
1313.321	0.05493	-0.01679	0.05318
1313.836	0.05671	0.04057	0.06388
1314.351	0.06817	-0.00488	0.05863
1314.866	0.05645	0.00283	0.03084
1315.38	0.06447	0.01394	0.04923
1315.895	0.06752	0.0052	0.0388
1316.41	0.0684	0.05156	0.05105
1316.925	0.07023	0.03014	0.0512
1317.439	0.05084	-0.00326	0.02585
1317.954	0.06901	0.01869	0.04237
1318.468	0.05927	0.00403	0.04628
1318.983	0.05555	0.02474	0.05281
1319.498	0.04117	0.01997	0.03604
1320.012	0.066	0.01861	0.03296
1320.527	0.06708	0.02431	0.05739
1321.041	0.0609	0.01005	0.02961
1321.556	0.05571	-0.02114	0.02636
1322.07	0.04752	-0.00314	0.05787
1322.585	0.04724	-0.00923	0.0287
1323.099	0.05263	-0.00818	0.04654
1323.614	0.05736	0.02526	0.02965
1324.128	--	--	--
1324.643	0.06107	0.02852	0.046
1325.157	0.06437	-0.00481	0.02425
1325.671	0.06475	0.02478	0.04853
1326.186	0.07037	0.01584	0.05442
1326.7	0.05	-0.02475	0.04229
1327.214	0.04557	-0.00574	0.03841
1327.729	0.04747	-0.01218	0.05107
1328.243	0.04289	-0.0242	0.01334
1328.757	0.0337	-0.00309	0.00838
1329.272	0.05615	-0.00665	0.04646
1329.786	0.04274	0.02504	8.44E-4
1330.3	0.0567	0.00513	0.03132
1330.814	0.04452	-0.0142	0.04108
1331.328	0.04432	0.02278	0.03352
1331.843	0.04305	-0.01493	0.02157
1332.357	0.03302	0.0019	0.01437
1332.871	0.04687	0.01036	0.0115
1333.385	0.03776	-0.02081	-0.00102
1333.899	0.04268	-7.5E-4	0.01967
1334.413	0.04748	-0.01162	0.02231
1334.927	0.0309	-0.02597	-9.34E-5
1335.441	0.03931	0.00137	0.04977
1335.955	0.03943	5.65E-4	0.01529
1336.469	0.04964	0.02728	0.03273
1336.983	0.04928	-0.00685	0.00987
1337.497	0.04309	0.00826	0.03391
1338.011	0.04936	0.01521	0.02849
1338.525	0.01031	-0.02578	0.01003
1339.039	0.04143	0.00221	0.01678
1339.553	0.03554	0.02244	0.04106
1340.067	0.03844	-0.01356	0.01359
1340.58	0.05891	0.00343	0.01586
1341.094	0.04194	-0.01837	0.01331
1341.608	0.04469	-9.1E-4	0.00991
1342.122	0.04978	0.00201	0.0305
1342.636	0.02675	-0.00805	0.0039
1343.149	0.03724	0.01465	0.00968
1343.663	0.02657	-0.03409	0.00335
1344.177	0.06318	0.01897	0.02873
1344.691	0.02639	-0.00558	0.00286
1345.204	0.02152	0.00297	-0.00183
1345.718	0.05276	0.02088	0.05065
1346.232	0.0323	-0.03041	-0.01451
1346.745	0.02994	-0.00991	0.02911
1347.259	0.02852	0.02928	0.01699
1347.773	0.02755	-0.00875	0.00127
1348.286	0.01131	-0.04749	-0.00188
1348.8	0.02775	-0.02563	0.0193
1349.313	0.02519	-0.01463	-0.01167
1349.827	0.02724	-5.17E-4	-0.00467
1350.34	0.03536	0.00356	0.01121
1350.854	0.03508	0.03262	0.02169
1351.367	0.029	-0.0031	0.0295
1351.881	0.02793	-0.01076	0.01074
1352.394	0.0291	0.0093	0.02892
1352.908	0.01858	-0.00153	0.01279
1353.421	0.0263	0.0234	0.02491
1353.934	0.02671	-0.02603	0.02923
1354.448	0.03137	0.03849	0.0152
1354.961	0.03089	-0.01034	0.01742
1355.474	0.02105	-0.02989	-0.00808
1355.988	0.01982	-0.02141	0.01681
1356.501	0.02539	0.03607	0.00399
1357.014	0.05821	0.01514	0.0452
1357.528	0.02071	-0.00572	-0.02023
1358.041	0.02766	-0.00755	0.02426
1358.554	-0.00943	-0.03709	-0.02117
1359.067	0.02642	0.02621	0.02395
1359.58	0.01045	-0.02894	-0.02724
1360.094	0.0337	-0.00628	0.01759
1360.607	0.06359	0.03258	0.05251
1361.12	-0.0136	-0.0133	0.00563
1361.633	0.01402	-0.03044	-0.00531
1362.146	0.01985	-0.03841	-0.01715
1362.659	0.00472	-0.02616	-0.03349
1363.172	0.01144	-0.04018	-0.05936
1363.685	-0.00132	-0.07499	-0.0483
1364.198	-0.00691	-0.0556	-0.03009
1364.711	0.047	-0.00307	4.41E-4
1365.224	0.00307	0.01826	5.2E-4
1365.737	0.01966	-0.04158	5.52E-4
1366.25	0.02658	-0.02439	-0.02143
1366.763	0.03164	-0.05392	-0.03307
1367.276	0.02291	-0.04479	-0.03077
1367.789	0.04027	-0.00756	0.00788
1368.302	-0.00664	-0.04177	-0.02347
1368.815	0.00534	-0.00741	0.01586
1369.327	0.02727	0.02196	3.25E-5
1369.84	-0.02086	-0.07239	-0.06197
1370.353	0.01639	0.00591	0.02319
1370.866	0.01021	-0.02068	-0.02346
1371.379	0.01322	-0.01774	-0.0078
1371.891	-0.01762	-0.05231	-0.02187
1372.404	-0.00462	-0.03594	-0.05181
1372.917	0.00816	0.00139	-0.00672
1373.429	0.01365	-0.06961	-0.01633
1373.942	0.01074	-0.01307	-0.00784
1374.455	0.04336	0.02753	0.02138
1374.967	-0.00554	-0.08991	-0.0538
1375.48	-0.00344	-0.04597	-0.01186
1375.993	0.00321	-0.03856	-0.03554
1376.505	0.03266	-0.02683	-0.02141
1377.018	0.01505	0.00175	-0.00265
1377.53	-0.00761	-0.07287	-0.03459
1378.043	-0.0284	-0.03434	-0.02991
1378.555	-0.00422	-0.02898	0.01383
1379.068	-0.02767	-0.08222	-0.06799
1379.58	-0.00826	-0.09519	-0.02372
1380.093	-0.0245	-0.11138	-0.05534
1380.605	0.00611	-0.03609	6.92E-5
1381.118	0.00582	-0.02684	-0.02614
1381.63	0.03536	1.74E-4	0.00529
1382.143	3.05E-4	-0.05113	-0.04285
1382.655	-0.00269	-0.04086	-0.07736
1383.167	0.01123	-0.02086	-0.02934
1383.68	-9.85E-4	-0.07864	-0.03317
1384.192	0.02101	-0.04969	-0.04043
1384.704	0.01102	-0.02919	-0.02548
1385.216	-0.00229	0.00104	-0.06434
1385.729	-0.00718	-0.02542	0.01039
1386.241	0.00692	-0.06336	-0.0329
1386.753	-0.03242	-0.07652	-0.03993
1387.265	0.0259	-0.03326	-0.03006
1387.778	0.00245	-0.01542	-0.02839
1388.29	-0.00709	-0.068	-0.06395
1388.802	-0.00812	-0.00435	-0.02557
1389.314	-9.45E-4	-0.06766	-0.0624
1389.826	-0.02105	-0.08019	-0.05961
1390.338	0.01242	-0.03367	-0.04629
1390.85	0.01122	-0.01592	-0.02687
1391.362	-0.01201	-0.09813	-0.09186
1391.874	0.0208	-0.0206	-0.03632
1392.386	0.00414	-0.03763	-0.02774
1392.898	-0.01692	-0.07785	-0.04816
1393.41	-0.0116	-0.1018	-0.07815
1393.922	-0.0076	-0.08294	-0.00226
1394.434	0.00721	-0.04557	-0.03663
1394.946	-0.0205	-0.0955	-0.07036
1395.458	3.75E-4	-0.03034	-0.02497
1395.97	-0.00478	-0.05094	-0.05759
1396.482	-0.00698	-0.05659	-0.03533
1396.994	-0.033	-0.0871	-0.06026
1397.506	-0.05087	-0.04087	-0.08846
1398.018	-0.01558	-0.11009	-0.0485
1398.529	-0.01151	-0.05794	-0.02718
1399.041	-0.01999	-0.08515	-0.03292
1399.553	0.016	-0.04371	-0.05378
1400.065	1.3E-5	-0.05468	-0.03802
1400.576	-0.03276	-0.05897	-0.07951
1401.088	0.00786	-0.05639	-0.02907
1401.6	-0.0474	-0.05926	-0.05865
1402.112	-0.00841	-0.01924	-0.03536
1402.623	-0.0289	-0.01957	-0.0595
1403.135	-0.03506	-0.09176	-0.06667
1403.646	0.0028	-0.04123	-0.07741
1404.158	-0.01898	-0.02835	-0.06337
1404.67	-0.02648	-0.09553	-0.08456
1405.181	0.0026	-0.06064	-0.03298
1405.693	-0.02582	-0.07534	-0.06498
1406.204	-9.24E-4	-0.06712	-0.04447
1406.716	-0.02799	-0.08735	-0.06878
1407.227	-0.00604	-0.02989	-0.02159
1407.739	-0.01438	-0.10384	-0.06457
1408.25	-0.0106	-0.05803	-0.06653
1408.762	-0.00407	-0.03422	-0.08742
1409.273	-0.01453	-0.07229	-0.0682
1409.785	-0.0294	-0.04074	-0.05386
1410.296	-0.01024	-0.08925	-0.01265
1410.807	-0.00294	-0.05132	-0.0493
1411.319	-0.0144	-0.05168	-0.05075
1411.83	-0.0113	-0.06156	-0.06686
1412.341	0.00113	0.0066	-3.28E-4
1412.853	-0.02494	-0.05356	-0.05
1413.364	-0.00877	-0.01885	-0.00679
1413.875	-0.03131	-0.06519	-0.08046
