# Supplementary material for: Ratiometric fluorescent sensing of pyrophosphate with sp³-functionalized single-walled carbon nanotubes
Source: Nat Commun. 2024 Jan 24;15:706. doi: 10.1038/s41467-024-45052-1 (PMC10808354; doi:10.1038/s41467-024-45052-1)
Supplement: Supplementary file 4 — Source data [file 41467_2024_45052_MOESM4_ESM.zip › Fig. S15c.txt]

Wavelength	Norm. PL intensity	Norm. PL intensity	Norm. PL intensity
nm
	Dz-Akyne 0p025 �g mL-1	[Cu]	4 mM PPi
881.39	-33.5	-36	-26.3
881.919	-10.68856	-9.89827	-2.65307
882.449	-11.19787	-4.20012	-5.81379
882.979	-60.75875	-44.45851	-71.74463
883.509	-21.27077	-14.15642	-10.35987
884.038	-6.81905	-6.45929	-5.33129
884.568	-18.68274	-14.72542	-16.59137
885.098	-8.74298	-4.77713	-2.63774
885.627	-8.4556	-8.38092	-6.69779
886.157	-58.99025	-64.53736	-57.10393
886.686	-12.1804	-9.02767	-9.62724
887.216	-7.59816	-7.31375	-4.18472
887.746	-7.94397	-5.49707	-5.54342
888.275	12.27825	10.64624	5.39609
888.805	-21.62963	-17.70215	-20.26528
889.334	-13.125	-7.90376	-3.07903
889.864	-22.59997	-29.62866	-17.60518
890.393	-7.77086	-4.85974	-1.89801
890.923	-8.543	-9.04643	-1.7881
891.452	-7.96235	-7.69043	-6.69348
891.981	-9.97121	-5.13411	-1.3349
892.511	-4.28598	-5.16046	-2.32026
893.04	-4.79775	-5.91034	-1.14498
893.57	-4.77123	-4.81894	-2.3888
894.099	-3.49716	-2.45631	-2.40867
894.628	-2.73736	-4.25685	-1.59583
895.158	-4.21901	-4.62355	-2.769
895.687	-2.59922	-1.45964	-1.70185
896.216	-2.74134	-2.83498	-1.8811
896.745	-1.76909	-1.9609	-0.48465
897.275	-1.23775	-1.18064	-0.61945
897.804	-0.87158	-0.34492	0.03959
898.333	-1.35911	-1.23877	-0.55773
898.862	-0.60587	-0.49625	-0.65932
899.391	-0.78579	-0.84286	-0.91918
899.921	-0.75988	-0.80557	-0.40127
900.45	-0.47968	-0.36335	-0.15815
900.979	-0.32904	-0.11867	-0.03895
901.508	-0.36967	-0.2688	-0.20735
902.037	-0.22823	-0.21553	-0.19929
902.566	-0.144	-0.01003	0.05218
903.095	-0.16108	-0.08687	-0.18213
903.624	-0.0935	-0.01884	0.04066
904.153	-0.0871	-0.07505	-0.05856
904.682	-0.075	-0.03929	-0.00361
905.211	-0.0415	-0.03916	-0.00347
905.74	-0.125	-0.14413	-0.02028
906.269	-0.0277	0.00336	0.01476
906.798	-0.0898	-0.09875	-0.00569
907.327	-0.114	-0.09649	-0.08819
907.856	-0.06854	-0.03013	0.01442
908.384	-0.01064	0.0649	0.08543
908.913	-0.0557	-0.04212	0.00998
909.442	-0.03822	0.02864	0.0556
909.971	-0.076	-0.02186	-0.03223
910.5	-0.05262	-0.03915	0.02701
911.028	-0.05455	-0.0236	-0.01415
911.557	-0.0986	-0.0941	0.03735
912.086	-0.0707	-0.04027	-0.04414
912.615	-0.02911	-0.01668	-7.45E-4
913.143	-0.0475	0.01949	0.07269
913.672	-0.06037	-0.03351	-0.00776
914.201	-0.0454	-0.02474	0.0178
914.729	-0.02819	0.03411	0.02521
915.258	-0.02924	-0.01215	0.00534
915.787	-0.01238	-7.73E-4	0.07552
916.315	0.00351	-0.00555	0.04975
916.844	-0.048	-0.03576	-0.00419
917.372	-0.02933	0.03	0.03675
917.901	0.00304	0.0265	0.03319
918.429	-0.0129	0.0188	0.0679
918.958	-0.03056	-0.05464	0.01949
919.486	-0.00803	-0.0041	0.03597
920.015	-0.01618	-0.00134	0.01218
920.543	-0.01516	0.05949	0.09713
921.072	-0.01736	-0.02894	-0.02339
921.6	-0.01985	-0.01124	0.04047
922.128	-0.02091	0.0488	0.0644
922.657	-0.07212	0.00641	0.00893
923.185	-0.03117	0.06449	0.06774
923.713	-0.00616	0.03632	0.03585
924.242	-0.01545	0.02674	0.04802
924.77	-0.03568	-0.00625	0.03349
925.298	0.00762	0.02126	0.05632
925.827	-0.01469	0.0283	0.08832
926.355	-0.0113	0.02566	0.03776
926.883	-0.02708	-0.02218	0.0954
927.411	-0.00434	0.00737	0.02658
927.939	0.00628	-0.00664	0.03496
928.468	0.03001	-0.00812	0.05586
928.996	-0.07069	-0.0509	-0.00406
929.524	-0.04737	1.43E-4	0.01124
930.052	0	0	0
930.58	0.00956	0.0438	0.04335
931.108	-0.01823	0.0655	0.0451
931.636	0.00107	0.05643	0.0293
932.164	-0.01583	0.04233	0.05739
932.692	-0.0349	0.00255	0.0347
933.22	-0.00518	0.03112	0.05493
933.748	0.01393	-0.0115	0.03999
934.276	-0.05466	0.05506	0.0588
934.804	-0.03478	-0.06623	-0.04333
935.332	-0.01121	0.02754	0.03151
935.86	-0.03086	-0.02673	0.01183
936.388	-0.01807	-0.01713	0.01717
936.916	0.0412	0.0282	0.0783
937.444	0.01904	0.05146	0.09321
937.972	-0.00636	0.0141	0.05523
938.499	0.00273	0.05932	0.04396
939.027	-0.01099	0.03684	0.00865
939.555	-0.00875	0.03413	0.07514
940.083	-0.0064	0.02687	0.04762
940.611	-0.0374	0.01476	0.04191
941.138	0.01782	-0.0179	0.03273
941.666	-0.00655	0.0342	0.04957
942.194	0.00332	0.0617	0.1031
942.721	0.01308	0.06976	0.04753
943.249	0.00747	0.02807	0.0204
943.777	0.00635	0.03053	0.07691
944.304	0.04358	0.05419	0.07129
944.832	-0.01307	0.00893	0.02539
945.359	-0.01086	0.02386	0.02755
945.887	-0.03554	-0.00387	0.08019
946.415	0.02617	0.0261	0.06313
946.942	--	--	--
947.47	-0.00659	0.05707	0.08993
947.997	0.01132	0.06982	0.07922
948.525	0.00486	0.03797	0.08898
949.052	-0.00674	0.03486	0.01859
949.58	--	--	--
950.107	0.04919	0.05834	0.08389
950.634	0.06267	0.07676	0.10697
951.162	0.0111	0.087	0.05919
951.689	0.02178	0.07865	0.11038
952.216	--	--	--
952.744	-0.01944	0.06283	0.07348
953.271	0.01006	0.07119	0.0844
953.798	0.06379	0.10057	0.09611
954.326	0.07312	0.0715	0.08728
954.853	0.02149	0.08553	0.0911
955.38	0.04887	0.07076	0.08671
955.907	0.03022	0.09914	0.05341
956.435	0.01856	0.06678	0.06513
956.962	0.0849	0.10309	0.14195
957.489	0.02913	0.08671	0.06856
958.016	0.08492	0.08542	0.15639
958.543	0.06064	0.05664	0.09682
959.07	0.0865	0.09117	0.12674
959.598	0.0396	0.06479	0.09945
960.125	0.08107	0.08207	0.09674
960.652	0.0909	0.09111	0.14499
961.179	0.06652	0.11699	0.13121
961.706	0.08836	0.06651	0.11665
962.233	0.09766	0.11192	0.12746
962.76	0.15017	0.15862	0.20292
963.287	0.06572	0.09076	0.07882
963.814	0.10978	0.13394	0.14059
964.341	0.09111	0.09902	0.16581
964.868	0.10332	0.11472	0.1318
965.394	0.11546	0.09938	0.15751
965.921	0.09717	0.12556	0.18238
966.448	0.14804	0.11814	0.21509
966.975	0.14594	0.12927	0.21989
967.502	0.19736	0.18814	0.25222
968.029	0.20393	0.16783	0.23156
968.556	0.2066	0.21674	0.24906
969.082	0.156	0.15414	0.16885
969.609	0.19925	0.20667	0.27865
970.136	0.26188	0.19348	0.25294
970.663	0.25829	0.26571	0.25957
971.189	0.24575	0.20085	0.28842
971.716	0.31212	0.23706	0.34622
972.243	0.30102	0.21179	0.29354
972.769	0.33282	0.25188	0.34082
973.296	0.2966	0.28005	0.34928
973.822	0.34475	0.31687	0.3886
974.349	0.37182	0.24525	0.36913
974.876	0.41327	0.33952	0.40924
975.402	0.38596	0.34052	0.40733
975.929	0.42447	0.34725	0.39666
976.455	0.44765	0.39969	0.52595
976.982	0.47763	0.39354	0.4919
977.508	0.53451	0.44448	0.59762
978.035	0.57131	0.43181	0.53091
978.561	0.55665	0.4636	0.57734
979.088	0.60092	0.50994	0.59742
979.614	0.59512	0.52034	0.61195
980.14	0.6466	0.55062	0.64268
980.667	0.65792	0.54226	0.66902
981.193	0.67902	0.57198	0.62575
981.719	0.69851	0.5413	0.67322
982.246	0.7474	0.61461	0.72755
982.772	0.74401	0.61404	0.72406
983.298	0.75688	0.63698	0.79751
983.825	0.77714	0.62608	0.74663
984.351	0.84951	0.69859	0.80237
984.877	0.82736	0.70551	0.80961
985.403	0.87435	0.74439	0.81889
985.93	0.8717	0.79914	0.87582
986.456	0.92304	0.81356	0.91943
986.982	0.8857	0.78881	0.85997
987.508	0.93779	0.78717	0.8826
988.034	0.94354	0.82769	0.8759
988.56	0.93107	0.80168	0.8866
989.086	0.94505	0.87088	0.93203
989.612	0.94002	0.822	0.91559
990.138	0.97015	0.88717	0.97113
990.665	0.94905	0.82155	0.93004
991.191	0.98441	0.90473	0.96354
991.717	0.98492	0.92401	0.98135
992.243	0.98901	0.90933	0.9837
992.768	0.9544	0.83202	0.93972
993.294	0.98206	0.94436	0.97651
993.82	0.99998	0.92424	0.96764
994.346	0.98902	0.97561	0.99999
994.872	0.96816	0.94357	0.95242
995.398	0.96993	0.95066	0.96832
995.924	0.9432	0.9862	0.98475
996.45	0.91502	1	0.98518
996.976	0.88963	0.95	0.92587
997.501	0.89192	0.90854	0.91111
998.027	0.86475	0.9542	0.94973
998.553	0.82439	0.86956	0.84515
999.079	0.83032	0.88424	0.90933
999.604	0.79227	0.85711	0.86654
1000.13	0.76199	0.85342	0.86057
1000.656	0.7663	0.85876	0.82107
1001.181	0.75126	0.84258	0.82959
1001.707	0.72441	0.82585	0.77109
1002.233	0.69878	0.82312	0.78732
1002.758	0.68573	0.80771	0.77631
1003.284	0.61887	0.77054	0.73457
1003.809	0.6237	0.76665	0.72679
1004.335	0.61306	0.7353	0.7103
1004.861	0.55506	0.72054	0.67107
1005.386	0.59524	0.71926	0.68849
1005.912	0.53604	0.67176	0.64552
1006.437	0.53452	0.65566	0.64574
1006.963	0.49561	0.62817	0.60536
1007.488	0.49048	0.63654	0.58201
1008.013	0.48683	0.5588	0.56382
1008.539	0.48118	0.57316	0.60261
1009.064	0.43633	0.58604	0.54628
1009.59	0.40985	0.5592	0.53367
1010.115	0.39524	0.50404	0.51912
1010.64	0.41468	0.49256	0.50766
1011.166	0.43364	0.51006	0.5183
1011.691	0.37552	0.46372	0.48755
1012.216	0.37599	0.45278	0.49272
1012.742	0.38212	0.47952	0.48215
1013.267	0.31644	0.433	0.42932
1013.792	0.34954	0.40979	0.46245
1014.317	0.29146	0.37775	0.39939
1014.843	0.33583	0.38587	0.41127
1015.368	0.2781	0.38117	0.37228
1015.893	0.31697	0.41016	0.41136
1016.418	0.28762	0.38634	0.4181
1016.943	0.34119	0.37897	0.42962
1017.468	0.30122	0.37368	0.39602
1017.993	0.30267	0.33842	0.3796
1018.518	0.26455	0.34138	0.35998
1019.043	0.27474	0.30453	0.38041
1019.569	0.21945	0.29674	0.33644
1020.094	0.26534	0.31508	0.36261
1020.619	0.2646	0.32458	0.36955
1021.144	0.2485	0.30536	0.30935
1021.668	0.29123	0.29875	0.35864
1022.193	0.21967	0.2574	0.28747
1022.718	0.26122	0.30373	0.33508
1023.243	0.22404	0.2875	0.3026
1023.768	0.26065	0.29169	0.31824
1024.293	0.2377	0.30544	0.33859
1024.818	0.2325	0.26795	0.28872
1025.343	0.23852	0.2705	0.3139
1025.868	0.20014	0.2472	0.28079
1026.392	0.22456	0.25054	0.29442
1026.917	0.22307	0.23396	0.26127
1027.442	0.23002	0.23418	0.2802
1027.967	0.22077	0.23872	0.27209
1028.491	0.23294	0.24231	0.29882
1029.016	0.2485	0.27163	0.31878
1029.541	0.1566	0.22707	0.26106
1030.065	0.20579	0.2601	0.27157
1030.59	0.20372	0.23148	0.28482
1031.115	0.20283	0.22321	0.25366
1031.639	0.20779	0.21305	0.26647
1032.164	0.1909	0.24946	0.26177
1032.689	0.18998	0.22778	0.23666
1033.213	0.19207	0.22315	0.24444
1033.738	0.19031	0.2096	0.26945
1034.262	0.2106	0.22374	0.27139
1034.787	0.15875	0.17592	0.23404
1035.311	0.16879	0.19036	0.20489
1035.836	0.15218	0.19282	0.21859
1036.36	0.13198	0.19651	0.22327
1036.885	0.13772	0.19385	0.21668
1037.409	0.15476	0.18616	0.2404
1037.933	0.15922	0.15483	0.20224
1038.458	0.17273	0.19164	0.23551
1038.982	0.15587	0.19005	0.22566
1039.507	0.16887	0.19155	0.23416
1040.031	0.15118	0.13719	0.21481
1040.555	0.17101	0.18192	0.21432
1041.079	0.14033	0.17863	0.22207
1041.604	0.13481	0.15656	0.20354
1042.128	0.168	0.18898	0.23428
1042.652	0.12869	0.1709	0.20404
1043.177	0.14265	0.14537	0.23256
1043.701	0.16113	0.15361	0.22368
1044.225	0.14634	0.15998	0.21834
1044.749	0.14434	0.16193	0.2108
1045.273	0.14886	0.18425	0.22913
1045.797	0.17281	0.18454	0.22384
1046.321	0.14012	0.14341	0.23263
1046.846	0.15685	0.16654	0.19507
1047.37	0.1365	0.13517	0.2094
1047.894	0.1334	0.13479	0.17759
1048.418	0.14491	0.17285	0.20629
1048.942	0.15271	0.16675	0.20295
1049.466	0.13846	0.12492	0.17347
1049.99	0.11746	0.12953	0.17872
1050.514	0.12821	0.14049	0.19992
1051.038	0.12913	0.13227	0.20362
1051.562	0.13223	0.15955	0.21423
1052.086	0.14618	0.13741	0.19499
1052.609	0.13557	0.12671	0.19407
1053.133	0.14845	0.14273	0.17936
1053.657	0.13544	0.1567	0.17635
1054.181	0.13332	0.13283	0.16077
1054.705	0.17061	0.19175	0.22947
1055.229	0.14106	0.13096	0.1553
1055.752	0.15959	0.16143	0.23082
1056.276	0.16835	0.167	0.21107
1056.8	0.16482	0.1541	0.19668
1057.324	0.12579	0.13355	0.17221
1057.847	0.12735	0.13395	0.1956
1058.371	0.16596	0.17364	0.20403
1058.895	0.14913	0.15074	0.22097
1059.418	0.16593	0.1517	0.20465
1059.942	0.15445	0.12327	0.20016
1060.466	0.15845	0.14349	0.2241
1060.989	0.15188	0.1577	0.22362
1061.513	0.15844	0.13507	0.20004
1062.037	0.1655	0.11757	0.17149
1062.56	0.1823	0.15444	0.2401
1063.084	0.15281	0.14064	0.2043
1063.607	0.16974	0.14572	0.20358
1064.131	0.15558	0.13303	0.20063
1064.654	0.16668	0.13887	0.18703
1065.178	0.14415	0.14354	0.19224
1065.701	0.1684	0.15432	0.20124
1066.224	0.17783	0.15044	0.21226
1066.748	0.18391	0.15208	0.23143
1067.271	0.18453	0.16321	0.22852
1067.795	0.18024	0.13512	0.21859
1068.318	0.18626	0.14984	0.2291
1068.841	0.19848	0.13549	0.23075
1069.365	0.18782	0.15653	0.23025
1069.888	0.19807	0.14525	0.21494
1070.411	0.1831	0.13195	0.1976
1070.934	0.20314	0.17881	0.23274
1071.458	0.20236	0.14266	0.22841
1071.981	0.21581	0.19317	0.25107
1072.504	0.23344	0.18299	0.26004
1073.027	0.20941	0.14821	0.24087
1073.551	0.23327	0.16747	0.23332
1074.074	0.22508	0.15436	0.23806
1074.597	0.255	0.18687	0.26075
1075.12	0.24673	0.17358	0.25399
1075.643	0.24453	0.17572	0.27177
1076.166	0.23908	0.17334	0.2871
1076.689	0.27581	0.19324	0.27481
1077.212	0.25736	0.18642	0.29971
1077.735	0.26525	0.19173	0.28269
1078.258	0.30281	0.21129	0.31104
1078.781	0.30502	0.2102	0.32746
1079.304	0.27593	0.19821	0.3047
1079.827	0.30933	0.20926	0.32822
1080.35	0.3176	0.20129	0.29857
1080.873	0.33022	0.2053	0.3385
1081.396	0.34833	0.20175	0.36338
1081.919	0.34076	0.20507	0.35747
1082.442	0.36181	0.22189	0.36815
1082.965	0.35874	0.23556	0.38356
1083.487	0.387	0.22359	0.39803
1084.01	0.39769	0.2454	0.3998
1084.533	0.39157	0.2523	0.42658
1085.056	0.41159	0.24485	0.40688
1085.579	0.43793	0.23846	0.41731
1086.101	0.44694	0.27289	0.43725
1086.624	0.47155	0.28814	0.47454
1087.147	0.46654	0.25629	0.47929
1087.669	0.48409	0.27519	0.47212
1088.192	0.51833	0.3062	0.4918
1088.715	0.54205	0.30256	0.51249
1089.237	0.5719	0.29985	0.53452
1089.76	0.5852	0.3244	0.55473
1090.283	0.60209	0.34716	0.58591
1090.805	0.63183	0.34089	0.603
1091.328	0.64171	0.34842	0.60442
1091.85	0.68829	0.37349	0.63506
1092.373	0.68528	0.3692	0.66343
1092.895	0.70315	0.38082	0.65506
1093.418	0.75278	0.38517	0.66912
1093.94	0.78424	0.41912	0.72261
1094.463	0.81607	0.42821	0.75572
1094.985	0.85481	0.43925	0.80195
1095.507	0.88012	0.45099	0.79849
1096.03	0.92896	0.49483	0.83758
1096.552	0.94632	0.485	0.84858
1097.075	0.9952	0.51791	0.90904
1097.597	1.01606	0.5186	0.92667
1098.119	1.08601	0.57358	0.96034
1098.642	1.10399	0.56665	0.97888
1099.164	1.15276	0.58291	1.0208
1099.686	1.19808	0.62109	1.04988
1100.208	1.23578	0.61223	1.08107
1100.731	1.27746	0.64121	1.12376
1101.253	1.34833	0.69461	1.17075
1101.775	1.40332	0.71534	1.24848
1102.297	1.44238	0.70927	1.30009
1102.819	1.46005	0.73219	1.31886
1103.342	1.52905	0.73599	1.36056
1103.864	1.63701	0.80175	1.42127
1104.386	1.67303	0.83052	1.45764
1104.908	1.73471	0.86188	1.50606
1105.43	1.76625	0.87279	1.52068
1105.952	1.81505	0.89656	1.57732
1106.474	1.91042	0.95019	1.63083
1106.996	1.96025	0.98243	1.67969
1107.518	2.01796	1.01466	1.71957
1108.04	2.10196	1.03189	1.78793
1108.562	2.18041	1.03501	1.84643
1109.084	2.2528	1.11075	1.89404
1109.606	2.28193	1.12814	1.93292
1110.128	2.37324	1.16605	2.00054
1110.65	2.44934	1.20846	2.04348
1111.172	2.49861	1.2442	2.09512
1111.693	2.55806	1.26001	2.13125
1112.215	2.69344	1.31083	2.23422
1112.737	2.73501	1.31276	2.26359
1113.259	2.82217	1.40415	2.35673
1113.781	2.84196	1.40832	2.36003
1114.302	2.97409	1.48845	2.5071
1114.824	3.02638	1.47845	2.49882
1115.346	3.13919	1.53097	2.6162
1115.868	3.20443	1.58649	2.64295
1116.389	3.28169	1.60708	2.73925
1116.911	3.32903	1.66526	2.78525
1117.433	3.38456	1.70486	2.83426
1117.954	3.52188	1.75052	2.92567
1118.476	3.54759	1.74428	2.94074
1118.997	3.63273	1.79536	3.03107
1119.519	3.72499	1.85302	3.09308
1120.041	3.81345	1.89572	3.18
1120.562	3.83913	1.91536	3.16599
1121.084	3.98867	1.99764	3.30107
1121.605	4.04253	2.00266	3.34342
1122.127	4.07593	2.05411	3.41083
1122.648	4.17496	2.08704	3.45686
1123.17	4.25641	2.15197	3.54729
1123.691	4.30399	2.17849	3.58394
1124.212	4.33146	2.17891	3.59358
1124.734	4.41266	2.21291	3.66916
1125.255	4.4821	2.25405	3.69246
1125.777	4.55009	2.30139	3.7626
1126.298	4.57741	2.32937	3.79825
1126.819	4.63839	2.34389	3.88365
1127.341	4.68931	2.38185	3.90493
1127.862	4.7651	2.43962	3.96065
1128.383	4.79132	2.44083	3.97419
1128.904	4.85548	2.46891	4.0425
1129.426	4.86066	2.49621	4.0446
1129.947	4.93703	2.52794	4.11527
1130.468	4.96138	2.53336	4.13583
1130.989	4.97977	2.58201	4.13013
1131.51	4.99818	2.58158	4.18444
1132.032	5.02869	2.58844	4.18931
1132.553	4.95164	2.52935	4.12182
1133.074	5.078	2.62728	4.2484
1133.595	5.05151	2.6176	4.25157
1134.116	5.09929	2.66199	4.30915
1134.637	5.09702	2.6621	4.30557
1135.158	5.07015	2.62077	4.26601
1135.679	5.1092	2.66027	4.31387
1136.2	5.12261	2.66118	4.32626
1136.721	5.09151	2.68003	4.27501
1137.242	5.10545	2.71145	4.29736
1137.763	5.0541	2.6612	4.2559
1138.284	5.04425	2.68392	4.27821
1138.805	4.9744	2.64007	4.21201
1139.326	4.96276	2.63066	4.2505
1139.847	4.97343	2.65874	4.22722
1140.367	5.0141	2.6615	4.23583
1140.888	4.94037	2.60855	4.23056
1141.409	4.87248	2.62092	4.17644
1141.93	4.85199	2.59647	4.11587
1142.451	4.7947	2.62723	4.09742
1142.971	4.75861	2.59729	4.08035
1143.492	4.72212	2.54655	4.06035
1144.013	4.66553	2.52532	3.96172
1144.534	4.67739	2.54544	4.03018
1145.054	4.59826	2.49479	3.93912
1145.575	4.56222	2.43381	3.90571
1146.096	4.51668	2.48124	3.9158
1146.616	4.44834	2.4248	3.82605
1147.137	4.38479	2.42172	3.81148
1147.658	4.34956	2.38644	3.74404
1148.178	4.31795	2.38932	3.73769
1148.699	4.28958	2.38978	3.70481
1149.219	4.17786	2.2937	3.62687
1149.74	4.14268	2.28282	3.59263
1150.26	4.09017	2.281	3.59076
1150.781	4.06847	2.2662	3.54406
1151.301	3.89973	2.15388	3.41674
1151.822	3.90097	2.16272	3.42747
1152.342	3.87238	2.13706	3.40212
1152.863	3.85785	2.16429	3.42256
1153.383	3.77129	2.10299	3.33445
1153.903	3.70468	2.10113	3.2757
1154.424	3.67821	2.0411	3.25464
1154.944	3.64011	2.08264	3.24427
1155.464	3.57698	2.0116	3.15816
1155.985	3.53418	1.96113	3.13236
1156.505	3.48738	1.95074	3.15972
1157.025	3.39887	1.9352	3.04047
1157.546	3.34987	1.91041	3.01864
1158.066	3.36374	1.9006	3.02503
1158.586	3.2876	1.86944	2.95825
1159.106	3.24117	1.85927	2.8991
1159.626	3.20186	1.81473	2.89025
1160.147	3.11971	1.7599	2.84555
1160.667	3.11622	1.79138	2.83706
1161.187	3.03638	1.78552	2.79099
1161.707	3.00751	1.72863	2.73367
1162.227	2.97599	1.70619	2.71116
1162.747	2.90674	1.66974	2.65816
1163.267	2.89474	1.67298	2.66167
1163.787	2.8344	1.65175	2.57524
1164.307	2.78329	1.62465	2.57846
1164.827	--	--	--
1165.347	2.69608	1.59688	2.51216
1165.867	2.65729	1.51213	2.45429
1166.387	2.65733	1.57721	2.47507
1166.907	2.5272	1.48313	2.35602
1167.427	2.54281	1.45009	2.31685
1167.947	2.46858	1.46396	2.3306
1168.467	2.45092	1.43568	2.32171
1168.987	2.42091	1.44557	2.28835
1169.507	2.38803	1.39788	2.18897
1170.026	2.37964	1.40766	2.27034
1170.546	2.34974	1.39275	2.21821
1171.066	2.23783	1.32923	2.12633
1171.586	2.26026	1.35635	2.15451
1172.105	2.20531	1.29593	2.10485
1172.625	2.16749	1.29003	2.03641
1173.145	2.09683	1.28003	2.03059
1173.665	2.09837	1.23482	2.01097
1174.184	2.04083	1.19594	1.94298
1174.704	2.02006	1.23136	1.97859
1175.224	1.94194	1.16522	1.87408
1175.743	1.94085	1.1291	1.80907
1176.263	1.91236	1.20773	1.86039
1176.782	1.86836	1.15852	1.82277
1177.302	1.84596	1.14628	1.84505
1177.822	1.83115	1.09629	1.77679
1178.341	1.77996	1.05652	1.73407
1178.861	1.75465	1.05426	1.68522
1179.38	1.73766	1.02984	1.67221
1179.9	1.68864	1.04228	1.66435
1180.419	1.64723	0.98942	1.60991
1180.939	1.66225	0.99413	1.62571
1181.458	1.61279	0.98109	1.59468
1181.977	1.58036	0.97643	1.57916
1182.497	1.52918	0.96489	1.54327
1183.016	1.52329	0.88887	1.49279
1183.535	1.51171	0.93197	1.52027
1184.055	1.51619	0.94385	1.53103
1184.574	1.42486	0.87775	1.46788
1185.093	1.42754	0.85742	1.39256
1185.613	1.35707	0.87152	1.42071
1186.132	1.38215	0.84772	1.363
1186.651	1.38455	0.84221	1.3801
1187.17	1.35295	0.7943	1.35777
1187.69	1.33138	0.83304	1.32445
1188.209	1.26495	0.757	1.27156
1188.728	1.28236	0.81386	1.31114
1189.247	1.25725	0.81322	1.27796
1189.766	1.2531	0.73206	1.23165
1190.285	1.24126	0.75158	1.25285
1190.805	1.18865	0.75664	1.22146
1191.324	1.19985	0.74648	1.18595
1191.843	1.14421	0.69332	1.14696
1192.362	1.13241	0.71059	1.13191
1192.881	1.14797	0.69255	1.13404
1193.4	1.12615	0.68463	1.13159
1193.919	1.09807	0.70016	1.16385
1194.438	1.1004	0.64134	1.089
1194.957	1.05731	0.68066	1.10508
1195.476	1.02701	0.63185	1.06468
1195.995	1.01303	0.64386	1.06916
1196.513	1.00295	0.65265	1.05007
1197.032	1.04203	0.66034	1.05976
1197.551	1.01159	0.60889	1.02302
1198.07	0.95467	0.59467	0.97222
1198.589	0.99808	0.60955	0.99233
1199.108	0.95621	0.57172	0.94902
1199.627	0.94442	0.61212	0.99132
1200.145	0.96628	0.61675	1.00308
1200.664	0.89573	0.51938	0.89095
1201.183	0.93081	0.59474	0.95004
1201.702	0.87883	0.54231	0.90133
1202.22	0.88045	0.58493	0.91756
1202.739	0.8827	0.60907	0.93545
1203.258	0.86165	0.52748	0.88056
1203.776	0.85737	0.51347	0.8879
1204.295	0.83694	0.4658	0.87138
1204.813	0.839	0.52331	0.87751
1205.332	0.81069	0.51501	0.81511
1205.851	0.7883	0.50506	0.84021
1206.369	0.81215	0.5068	0.83698
1206.888	0.7905	0.5105	0.82482
1207.406	0.80044	0.46596	0.82262
1207.925	0.79795	0.50497	0.82002
1208.443	0.74436	0.4801	0.81009
1208.962	0.7154	0.46667	0.79092
1209.48	0.76114	0.46688	0.78393
1209.999	0.72896	0.48809	0.76314
1210.517	0.70533	0.44136	0.74568
1211.035	0.68379	0.41773	0.76198
1211.554	0.7183	0.41294	0.72283
1212.072	0.73385	0.44491	0.73921
1212.591	0.74096	0.44367	0.76266
1213.109	0.68873	0.46404	0.74339
1213.627	0.71583	0.43261	0.74108
1214.145	0.67546	0.39342	0.69475
1214.664	0.65429	0.39251	0.68236
1215.182	0.69054	0.40732	0.69609
1215.7	0.68268	0.42642	0.73894
1216.218	0.6257	0.38919	0.68803
1216.737	0.63764	0.36512	0.65041
1217.255	0.58493	0.40101	0.67134
1217.773	0.63683	0.41022	0.65259
1218.291	0.61208	0.37732	0.60849
1218.809	0.60576	0.36672	0.65975
1219.327	0.61435	0.43965	0.67661
1219.845	0.59073	0.38593	0.62382
1220.363	0.58054	0.36796	0.62551
1220.882	0.60049	0.3553	0.60243
1221.4	0.58895	0.37552	0.60402
1221.918	0.55189	0.35245	0.53925
1222.436	0.54385	0.35678	0.57541
1222.954	0.50155	0.32705	0.5506
1223.472	0.55297	0.3808	0.60053
1223.989	0.51633	0.34708	0.57332
1224.507	0.5712	0.34266	0.59024
1225.025	0.51928	0.3502	0.55763
1225.543	0.54036	0.36675	0.60269
1226.061	0.48574	0.34559	0.53401
1226.579	0.542	0.35653	0.56491
1227.097	--	--	--
1227.615	0.49576	0.31484	0.50861
1228.132	0.5042	0.33362	0.57445
1228.65	0.48214	0.33324	0.54384
1229.168	0.47708	0.28595	0.53498
1229.686	0.49516	0.30136	0.51098
1230.203	0.47465	0.31679	0.5488
1230.721	0.47639	0.3159	0.507
1231.239	0.45597	0.29379	0.48911
1231.756	0.43034	0.27812	0.47398
1232.274	0.41374	0.28767	0.49991
1232.792	0.47517	0.32355	0.52078
1233.309	0.44541	0.31043	0.50463
1233.827	0.4452	0.30104	0.5164
1234.345	0.38702	0.25949	0.45742
1234.862	0.45003	0.31408	0.49165
1235.38	0.45474	0.29979	0.48886
1235.897	0.4307	0.29419	0.46896
1236.415	0.43138	0.2866	0.43706
1236.932	0.38547	0.20259	0.42076
1237.45	0.39674	0.22811	0.4212
1237.967	0.40444	0.26548	0.45074
1238.485	0.37458	0.26792	0.41516
1239.002	0.36511	0.30115	0.46312
1239.519	0.36485	0.21546	0.40047
1240.037	0.39562	0.27298	0.46066
1240.554	0.36686	0.19343	0.38323
1241.071	0.36617	0.32056	0.46729
1241.589	0.37471	0.27874	0.39833
1242.106	0.35711	0.25715	0.40016
1242.623	0.34972	0.21318	0.37323
1243.141	0.4513	0.23971	0.42479
1243.658	0.42014	0.20822	0.36021
1244.175	0.43745	0.26624	0.40255
1244.692	0.36642	0.23131	0.40694
1245.21	0.31278	0.21107	0.38026
1245.727	0.32896	0.24066	0.34817
1246.244	0.31219	0.22807	0.38845
1246.761	0.32411	0.23438	0.34048
1247.278	0.34642	0.2203	0.42504
1247.795	0.29571	0.16611	0.36845
1248.312	0.30672	0.20843	0.37194
1248.829	0.27725	0.17649	0.32972
1249.347	0.32628	0.20887	0.40569
1249.864	0.3415	0.21323	0.35127
1250.381	0.29875	0.18987	0.32651
1250.898	0.33716	0.26029	0.3623
1251.415	0.30349	0.23626	0.34738
1251.932	0.27767	0.18256	0.34393
1252.448	0.26031	0.20115	0.35872
1252.965	0.3351	0.21371	0.33459
1253.482	0.30439	0.16261	0.3452
1253.999	0.30978	0.19926	0.29666
1254.516	0.281	0.1849	0.31447
1255.033	0.29216	0.19593	0.34483
1255.55	0.27644	0.15321	0.2995
1256.067	0.30359	0.2099	0.33184
1256.583	0.24376	0.12188	0.28609
1257.1	0.26257	0.17677	0.31861
1257.617	0.25012	0.17647	0.28702
1258.134	0.27171	0.21173	0.31553
1258.65	0.25356	0.16054	0.28884
1259.167	0.27185	0.17817	0.33271
1259.684	0.25801	0.19944	0.26902
1260.201	0.25853	0.13334	0.28106
1260.717	0.22453	0.15113	0.23421
1261.234	0.2636	0.18996	0.26878
1261.75	0.25609	0.18054	0.27778
1262.267	0.26518	0.14416	0.28011
1262.784	0.24207	0.15878	0.31767
1263.3	0.23318	0.20307	0.29043
1263.817	0.23891	0.15298	0.29965
1264.333	0.25508	0.18547	0.26415
1264.85	0.25752	0.19802	0.33456
1265.366	0.21546	0.14665	0.2507
1265.883	0.24133	0.16068	0.27439
1266.399	0.25263	0.16591	0.26964
1266.916	0.19263	0.14426	0.26129
1267.432	0.19825	0.12418	0.24131
1267.949	0.18303	0.16594	0.21921
1268.465	0.2141	0.15928	0.29486
1268.981	0.21058	0.1588	0.27238
1269.498	0.23763	0.15826	0.26264
1270.014	0.21666	0.18091	0.26621
1270.53	0.22982	0.13797	0.29536
1271.047	0.2152	0.19483	0.26026
1271.563	0.20354	0.15739	0.29502
1272.079	0.18982	0.12944	0.21288
1272.595	0.21004	0.09588	0.24643
1273.112	0.24663	0.17305	0.25835
1273.628	0.17886	0.09968	0.21538
1274.144	0.18792	0.14056	0.23604
1274.66	0.20867	0.14619	0.24591
1275.176	0.20241	0.08204	0.2331
1275.692	0.15808	0.10438	0.18241
1276.209	0.185	0.12107	0.21164
1276.725	0.17155	0.12338	0.23082
1277.241	0.22481	0.11935	0.23592
1277.757	0.18712	0.1437	0.21308
1278.273	0.20205	0.14863	0.25605
1278.789	0.18254	0.104	0.19789
1279.305	0.1345	0.08627	0.19403
1279.821	0.18332	0.12155	0.21849
1280.337	0.19367	0.13204	0.2521
1280.853	0.1903	0.08798	0.21898
1281.369	0.19639	0.14329	0.23164
1281.885	0.13559	0.10416	0.20258
1282.401	0.14279	0.14108	0.2268
1282.916	0.18964	0.12725	0.24152
1283.432	0.1643	0.1034	0.19525
1283.948	0.17858	0.12458	0.25292
1284.464	0.20556	0.1498	0.24348
1284.98	0.1594	0.107	0.18392
1285.496	0.16019	0.1273	0.20064
1286.011	0.19544	0.14613	0.2393
1286.527	0.19973	0.157	0.26805
1287.043	0.17864	0.15183	0.22849
1287.559	--	--	--
1288.074	0.14898	0.09931	0.21183
1288.59	0.17262	0.14319	0.23555
1289.106	0.17851	0.11333	0.21513
1289.621	0.20709	0.12237	0.23398
1290.137	0.16966	0.07626	0.23352
1290.652	0.16831	0.1318	0.2125
1291.168	0.11121	0.08687	0.17587
1291.684	0.14107	0.08457	0.20859
1292.199	0.21267	0.1414	0.2096
1292.715	0.19594	0.14077	0.20414
1293.23	0.17611	0.10248	0.24002
1293.746	0.164	0.14876	0.23466
1294.261	0.19926	0.15812	0.22713
1294.777	0.1678	0.10439	0.20478
1295.292	0.19276	0.09582	0.24366
1295.808	0.22436	0.15942	0.22604
1296.323	0.19619	0.15647	0.24979
1296.838	0.1692	0.1258	0.22106
1297.354	0.1702	0.14449	0.21172
1297.869	0.16683	0.14701	0.20361
1298.384	0.1356	0.08154	0.18543
1298.9	0.17478	0.13592	0.2432
1299.415	0.15146	0.09872	0.17441
1299.93	0.12248	0.06475	0.16638
1300.446	0.16915	0.11182	0.21467
1300.961	0.17845	0.11998	0.17115
1301.476	0.15603	0.11795	0.19392
1301.991	0.15691	0.10789	0.21441
1302.506	0.17417	0.09506	0.2239
1303.022	0.16398	0.06948	0.1833
1303.537	0.21478	0.16095	0.23097
1304.052	0.14389	0.09059	0.18333
1304.567	0.17675	0.10102	0.18501
1305.082	0.17662	0.14923	0.22167
1305.597	0.2093	0.11477	0.22213
1306.112	0.15669	0.08054	0.18825
1306.627	0.18548	0.172	0.21073
1307.142	0.16658	0.07838	0.19071
1307.657	0.14952	0.08	0.16639
1308.172	0.1472	0.13523	0.15302
1308.687	0.19158	0.13877	0.22333
1309.202	0.18712	0.10719	0.21922
1309.717	0.18372	0.09719	0.19134
1310.232	0.16059	0.10629	0.17761
1310.747	0.12562	0.14803	0.19548
1311.262	0.12673	0.12103	0.21394
1311.777	0.20263	0.15999	0.24077
1312.292	0.18615	0.12219	0.19783
1312.807	0.21747	0.11738	0.23231
1313.321	0.14617	0.08658	0.18442
1313.836	0.17476	0.09157	0.19288
1314.351	0.14719	0.08907	0.2081
1314.866	0.14905	0.10725	0.18672
1315.38	0.16202	0.12131	0.18103
1315.895	0.14473	0.13983	0.21334
1316.41	0.20494	0.08043	0.18137
1316.925	0.13533	0.13325	0.15115
1317.439	0.16458	0.10141	0.16222
1317.954	0.14793	0.11783	0.19316
1318.468	0.12113	0.06536	0.12639
1318.983	0.1438	0.041	0.20532
1319.498	0.13591	0.11736	0.1909
1320.012	0.11539	0.05434	0.16593
1320.527	0.11285	0.06439	0.13488
1321.041	0.06548	0.00403	0.12005
1321.556	0.09568	0.04119	0.12707
1322.07	0.11235	0.08816	0.15806
1322.585	0.12775	0.09385	0.15784
1323.099	0.19146	0.15812	0.18003
1323.614	0.1404	0.09728	0.1988
1324.128	--	--	--
1324.643	0.18571	0.08817	0.23289
1325.157	0.1141	0.08499	0.15669
1325.671	0.10538	0.08032	0.12624
1326.186	0.1004	0.06396	0.12998
1326.7	0.14117	0.10557	0.17817
1327.214	0.13442	0.1018	0.16998
1327.729	0.16564	0.13403	0.17953
1328.243	0.15649	0.11351	0.1818
1328.757	0.09522	0.06552	0.13448
1329.272	0.09533	0.09751	0.15184
1329.786	0.11681	0.07908	0.144
1330.3	0.13351	0.10633	0.1721
1330.814	0.15577	0.11592	0.15264
1331.328	0.07217	-0.00979	0.10495
1331.843	0.10887	0.05006	0.15411
1332.357	0.12225	0.0553	0.16349
1332.871	0.11723	0.06097	0.14612
1333.385	0.10046	0.0711	0.0958
1333.899	0.11304	0.104	0.12924
1334.413	0.08875	0.06727	0.14469
1334.927	0.05643	0.05535	0.103
1335.441	0.13949	0.0959	0.17339
1335.955	0.11638	0.114	0.17679
1336.469	0.16405	0.11927	0.18157
1336.983	0.12183	0.10348	0.11219
1337.497	0.149	0.12918	0.19181
1338.011	0.10648	0.10821	0.14552
1338.525	0.09808	0.11207	0.14704
1339.039	0.08378	0.0185	0.09019
1339.553	0.09835	0.01208	0.11332
1340.067	0.11223	0.05924	0.15043
1340.58	0.09054	0.08972	0.12474
1341.094	0.05216	0.06686	0.10187
1341.608	0.1138	0.128	0.10613
1342.122	0.09146	0.0316	0.13708
1342.636	0.09376	0.09043	0.11808
1343.149	0.12476	0.0607	0.09848
1343.663	0.05911	0.07185	0.1476
1344.177	0.06085	0.02448	0.10123
1344.691	0.09763	0.07867	0.11067
1345.204	0.07374	0.07665	0.0841
1345.718	0.06873	0.05598	0.13203
1346.232	0.11633	0.07601	0.10934
1346.745	0.09182	0.0936	0.13087
1347.259	0.09292	0.06884	0.13625
1347.773	0.04686	0.06799	0.121
1348.286	0.08721	0.03025	0.147
1348.8	0.05894	0.05615	0.14106
1349.313	0.03981	0.01858	0.11053
1349.827	0.04817	0.0572	0.10321
1350.34	0.01966	-0.05765	0.01569
1350.854	0.06268	0.05414	0.10916
1351.367	0.0353	0.01446	0.11865
1351.881	0.05613	0.08555	0.1539
1352.394	0.06286	0.04541	0.1555
1352.908	0.06201	0.0305	0.0965
1353.421	0.06103	0.03552	0.14954
1353.934	0.06065	0.02875	0.08602
1354.448	0.02825	0.06459	0.13584
1354.961	0.02033	0.0025	0.09821
1355.474	0.06791	0.11141	0.11553
1355.988	0.03324	0.07432	0.1231
1356.501	0.0524	0.07935	0.13535
1357.014	0.02936	0.02973	0.09738
1357.528	0.03477	0.03595	0.11252
1358.041	0.03339	0.09444	0.11562
1358.554	0.06089	0.08247	0.12681
1359.067	0.04442	0.06117	0.17445
1359.58	0.04617	0.05813	0.07363
1360.094	3.96E-4	0.00585	0.04348
1360.607	-0.00759	0.05003	0.06833
1361.12	0.0325	0.01004	0.05649
1361.633	0.00889	0.07431	0.06964
1362.146	0.04061	0.05148	0.04548
1362.659	-0.0038	0.01727	0.04586
1363.172	0.10027	0.0678	0.11162
1363.685	-0.00847	0.07868	0.10207
1364.198	-0.00829	-0.00811	0.04381
1364.711	0.00125	-5.82E-4	0.075
1365.224	0.02244	0.00846	0.0807
1365.737	0.08259	0.06349	0.102
1366.25	0.05725	0.08574	0.08649
1366.763	0.01314	0.05826	0.1503
1367.276	0.03339	-0.06984	0.0237
1367.789	-0.01958	-0.01568	0.0605
1368.302	0.02822	-0.00949	0.09122
1368.815	0.03552	0.05505	0.06181
1369.327	-0.00774	0.05414	0.0885
1369.84	0.0669	0.05314	0.13623
1370.353	0.00348	-0.00192	0.05088
1370.866	-0.02953	0.00199	0.08502
1371.379	-0.04012	-0.05727	0.07745
1371.891	-0.05316	0.00394	0.08329
1372.404	0.05756	0.09019	0.11684
1372.917	-0.00281	0.0693	0.08536
1373.429	0.06389	0.06954	0.06856
1373.942	-0.02898	0.05019	0.06276
1374.455	0.02954	0.06892	0.13782
1374.967	-0.06173	0.01018	-6.97E-5
1375.48	0.03712	0.01407	0.11656
1375.993	-0.02507	-0.00979	0.11584
1376.505	-0.00105	0.00238	0.0632
1377.018	-0.07928	-0.055	0.03464
1377.53	-0.0475	-0.02598	0.0324
1378.043	-0.0595	-0.02326	0.02569
1378.555	-0.02198	0.04	0.03718
1379.068	-0.04239	0.00953	0.04867
1379.58	-0.09754	-0.07763	-0.06397
1380.093	-0.0763	-0.05864	-0.01773
1380.605	-0.01565	0.09427	0.0665
1381.118	-0.08959	-0.03229	0.00303
1381.63	-0.02391	-0.0056	-0.00376
1382.143	-0.0743	-0.0641	-0.0784
1382.655	-0.09308	0.00607	0.06434
1383.167	-0.01752	0.00851	0.05783
1383.68	-0.00938	-0.00497	0.07432
1384.192	-0.08575	-0.02298	0.05261
1384.704	0.03958	0.05275	0.00356
1385.216	-0.0256	0.07	-0.03767
1385.729	-0.0721	-0.0472	0.02916
1386.241	-0.07604	-0.07468	0.0376
1386.753	-0.08501	-0.03722	-0.05714
1387.265	-0.0239	-0.00188	0.04208
1387.778	-0.037	0.01554	0.00622
1388.29	-0.12969	-0.06786	-0.09193
1388.802	-0.06335	0.0072	-0.00199
1389.314	-0.0646	-0.08362	-0.0427
1389.826	-0.07939	-0.1342	-0.03255
1390.338	0.04066	0.07334	0.03726
1390.85	-0.09871	-0.06899	-0.01015
1391.362	-0.06878	0.02006	0.07523
1391.874	-0.05089	0.01512	-0.01827
1392.386	-0.105	-0.05361	-0.04295
1392.898	-0.04654	-0.01056	-0.00283
1393.41	-0.07018	-0.06576	-0.07745
1393.922	-0.118	-0.05173	-0.01608
1394.434	-0.113	-0.05293	0.00217
1394.946	-0.0794	-0.03087	0.05219
1395.458	-0.11	-0.05232	-0.15254
1395.97	-0.10724	0.03289	0.02034
1396.482	-0.13429	-0.0948	0.00948
1396.994	-0.0248	-1.2E-4	-0.04019
1397.506	-0.0524	-0.03612	0.02127
1398.018	-0.08216	-0.02425	-0.00974
1398.529	-0.11165	-0.02998	-0.0334
1399.041	-0.12105	-0.09061	-0.04933
1399.553	-0.0956	-0.07597	-0.02898
1400.065	-0.139	-0.04729	-0.06672
1400.576	-0.09185	-0.02627	0.02323
1401.088	0.00696	0.06949	-0.00397
1401.6	-0.10954	-0.0633	-0.0844
1402.112	-0.118	-0.12736	-0.01454
1402.623	-0.108	-0.04112	0.04043
1403.135	-0.07843	-0.01287	0.06176
1403.646	-0.10761	-0.06027	0.05843
1404.158	-0.10541	-0.05882	-0.02774
1404.67	-0.11767	-0.11967	0.0098
1405.181	-0.05304	0.02138	-0.02007
1405.693	-0.08219	-0.06034	-0.00865
1406.204	-0.0267	0.0222	0.09619
1406.716	-0.10359	-0.10097	-0.08094
1407.227	-0.06944	-0.09147	-0.0119
1407.739	-0.06828	-0.01238	0.03617
1408.25	-0.0908	-0.07871	0.00502
1408.762	-0.07318	-0.02116	0.00302
1409.273	-0.09859	-0.05671	-0.01279
1409.785	-0.0479	-0.01032	-0.05195
1410.296	-0.07889	-0.07966	-0.06988
1410.807	-0.12305	-0.12706	-0.01171
1411.319	-0.11968	-0.10219	-0.07608
1411.83	-0.16568	-0.1168	-0.07073
1412.341	-0.188	-0.12354	-0.0877
1412.853	-0.10519	-0.07104	-3.21E-4
1413.364	-0.15544	-0.15136	0.00696
1413.875	-0.06091	-0.02119	-0.08778
