# Supplementary material for: Ratiometric fluorescent sensing of pyrophosphate with sp³-functionalized single-walled carbon nanotubes
Source: Nat Commun. 2024 Jan 24;15:706. doi: 10.1038/s41467-024-45052-1 (PMC10808354; doi:10.1038/s41467-024-45052-1)
Supplement: Supplementary file 4 — Source data [file 41467_2024_45052_MOESM4_ESM.zip › Fig. S15d.txt]

Wavelength	PL intensity	PL intensity	PL intensity
nm	a.u.	a.u.	a.u.
	Dz-Alkyne 0p005 �g mL-1	[Cu]	PPi 4mM
938.815	-6.21	-10.2	-0.00286
939.053	48.50664	36.55577	89.38646
939.29	60.11711	37.49321	53.21483
939.527	11.69196	18.18751	25.91485
939.764	23.41234	6.91809	-6.09172
940	55.63046	2.1695	44.92116
940.237	38.49961	19.8267	49.44454
940.474	36.13297	42.46375	42.15661
940.711	49.08732	26.73144	28.6794
940.948	32.27747	19.89754	31.06764
941.185	38.64175	41.14277	43.53889
941.422	43.40844	17.04938	66.53787
941.658	30.73147	24.14642	32.81135
941.895	46.41898	20.34214	63.23816
942.132	19.10852	1.96579	11.71779
942.369	42.40493	25.41217	48.03128
942.605	57.70852	30.07162	87.53821
942.842	39.01882	20.98573	60.81735
943.079	37.32236	22.69527	28.597
943.315	42.14511	32.794	57.86828
943.552	33.50324	16.68163	48.70834
943.789	74.26649	31.18851	78.18102
944.025	73.03449	41.36661	93.80353
944.262	76.02264	40.93125	65.45701
944.498	78.53142	63.17853	85.0072
944.735	74.06201	57.49959	106.71207
944.971	61.74242	51.79412	77.75025
945.208	74.73422	35.60388	89.87573
945.444	64.94443	24.55569	96.06882
945.681	79.53493	27.48914	93.15237
945.917	89.82094	57.61356	97.10212
946.153	115.60379	43.00497	104.70466
946.39	82.96673	50.87649	110.92254
946.626	101.91769	43.71812	106.65144
946.862	110.64385	40.87613	118.18186
947.099	107.33467	47.69289	88.03846
947.335	113.83087	67.77769	92.48906
947.571	108.39284	76.3348	145.22447
947.807	103.95022	60.3966	111.56112
948.044	115.9123	51.71888	115.76288
948.28	101	47.69289	95.91839
948.516	115.15967	53.63495	111.61604
948.752	120	68.1398	136.74768
948.988	129	75.94059	122.46899
949.224	129	45.65029	138.57045
949.46	132	62.24069	126.32359
949.696	128	67.36929	133.68944
949.932	135.44769	59.38413	147.55525
950.168	155	80.54425	155.50334
950.404	145	53.38287	162.76404
950.64	155.04932	70.00146	157.92232
950.876	151.41365	72.26784	186.52885
951.112	171.3251	55.252	157.92232
951.348	166.33885	52.81147	166.90713
951.584	205	86.00892	206.43738
951.819	197.16365	96.40699	196.27276
952.055	193.09542	63.39544	175.20079
952.291	178.13014	72.29484	170.21159
952.527	178	95.17378	187.77947
952.763	189.36341	79.57318	180
952.998	192	84.36973	199.04507
953.234	230.8146	96.27022	232.6847
953.47	245.11466	112.64573	264.02137
953.705	229.7437	103.02879	226.36245
953.941	214.40369	97.66054	206.29565
954.176	250.27739	95	261.9786
954.412	262	102.1959	246.0425
954.648	284	107.62758	276.10704
954.883	299.12979	123.68818	293.08859
955.119	288.61409	120.22696	280.67752
955.354	279	122.76339	299.03276
955.59	297.71754	132.11108	292.4476
955.825	299	128.42291	318.53784
956.06	299.65214	135.22977	305.48043
956.296	303.883	130.88169	300.01071
956.531	330.14535	147.06867	345.91644
956.767	351.09697	135.44911	359.73481
957.002	348.90133	155.09403	335.02251
957.237	364.03101	162.62925	341.14334
957.472	367.80415	155.45025	370.79303
957.708	407.25957	180.19695	405.63831
957.943	410.94526	176.78153	413.29805
958.178	425.8095	168.84082	428.5031
958.413	435	183.54061	435.06892
958.648	445.85174	174.82887	440.9436
958.884	445	201.84191	449.54327
959.119	458.01557	189.27776	450
959.354	483.95087	196.65412	483.44862
959.589	502.48025	220.46476	516.64815
959.824	532.02027	229.3606	521.46124
960.059	526.09844	209.42426	528.02706
960.294	530.72409	221	554.80526
960.529	559.07789	229.23298	545.50692
960.764	568.52083	233	571.67114
960.999	601.80448	244.19057	596.10421
961.234	626.06788	253.96499	618.89476
961.468	596.75714	254.31446	614.4194
961.703	639.65168	277.78925	645
961.938	638.3448	247.65034	645.52063
962.173	676.64262	277.11709	699.87366
962.408	687.41324	275.05502	680.34141
962.642	724.41054	301.66641	699.39898
962.877	738.8433	305.86502	741.24056
963.112	781.07524	300.77562	773.38128
963.347	787.51312	341.57721	813.1843
963.581	758	297.39035	776.14583
963.816	818.33152	334.58047	822.3687
964.051	822.40799	346.02512	825.6028
964.285	858.30784	384.45928	874.7706
964.52	886.74943	374.84791	883.2774
964.754	916.32627	384.34115	891.04816
964.989	942.29112	394.46463	933.06799
965.223	940.25175	387.40399	923.31616
965.458	978.02825	432	987.17932
965.692	1001.63914	452.1446	1017.90834
965.927	1005.2202	433.53944	1018.7355
966.161	1036.77984	426.76439	1010.82317
966.395	1049.68161	467.47189	1048.56156
966.63	1069.42078	461.79279	1072.1382
966.864	1088.66318	476.75038	1081.00927
967.098	1163.74068	516.17141	1133.98016
967.333	1142.50661	476.98321	1129.01974
967.567	1174.11728	496.40322	1147.94988
967.801	1222.28594	533.72561	1224.84888
968.035	1237.58951	549.69424	1221.84052
968.27	1278.06303	566.70082	1253.72263
968.504	1287.55569	567.52042	1256.14162
968.738	1316.72526	580.01923	1266.33573
968.972	1334.86411	603.78745	1317.57387
969.206	1342.07003	603.58256	1307.12982
969.44	1392.73222	628.16947	1339.59134
969.674	1392.89396	665.37938	1399.21612
969.908	1447.69338	654	1385.33663
970.142	1454.6769	651.63269	1382.36328
970.376	1444.43956	665.71682	1417.17691
970.61	1471.73509	679.72755	1435.88216
970.844	1516.00497	690.25463	1441.56423
971.078	1518.46076	703.57303	1481.57278
971.312	1544.86294	724.68543	1505.98824
971.546	1595.09119	753.36337	1542.27301
971.779	1608.79518	747.33742	1553.13676
972.013	1634.22822	788.75017	1564.93582
972.247	1670.12838	792.93449	1615.42914
972.481	1715.02574	822.61906	1665.06065
972.714	1727.37271	829.65157	1686.37214
972.948	1736.83747	840.03543	1664.60455
973.182	1752.39194	843.5173	1660.91176
973.415	1770.2043	870.1247	1700.60896
973.649	1800.68935	866.72041	1709.52856
973.883	1811.72245	887.57189	1718.85893
974.116	1817.11855	910.86045	1723.00577
974.35	1842.73583	919.33116	1758.38287
974.583	1885.27519	935.10834	1774.15001
974.817	1877.04568	954.36881	1803.17784
975.05	1910.50781	979.64841	1813.93952
975.284	1959.39672	984.68565	1817.6364
975.517	1949.33146	991.04564	1837.73478
975.751	1953.99471	996.51062	1868.91311
975.984	1981.99881	1010.35494	1866.07146
976.217	1999.70244	1036.03267	1902.28967
976.451	2020.40737	1060.06303	1918.13881
976.684	2039.72558	1067.05663	1904.85659
976.917	2035.93258	1091.49739	1938.41957
977.151	2094.46148	1089.31606	1935.63133
977.384	2079.03558	1119.45788	1938.64101
977.617	2077.78119	1123.47873	1909.56214
977.85	2112.04801	1118.77129	1953.15493
978.083	2150.13169	1138.3752	1989.09414
978.316	2167.62938	1169.10245	2010.59561
978.55	2160.04369	1169.81018	2011.21058
978.783	2173.75584	1198.60783	2012.24728
979.016	2160.32017	1190.82169	1980.60006
979.249	2151.36734	1192.76442	1978.51097
979.482	2172.61321	1211.72134	2010.92525
979.715	2201.89532	1228.17465	1999.46121
979.948	2197.70105	1249.87175	2004.29918
980.181	2202.9695	1244.90473	2012.89807
980.414	2212.75375	1254.47083	2016.03376
980.646	2228.69938	1275.23988	2014.81716
980.879	2232.02027	1289.08418	2014.85012
981.112	2211.75024	1288.9707	1986.36459
981.345	2210.78628	1278.92325	1985.46122
981.578	2213.83161	1288.96267	1983.56502
981.811	2221.33546	1304.65096	1995.31438
982.043	2209.68797	1328.9166	1995.68903
982.276	2232.86358	1328.34039	2010.46447
982.509	2230.31524	1338.97096	1998.42451
982.741	2215.30318	1353.99823	1985.63844
982.974	2230.06436	1355.15029	1993.58654
983.207	2212.25199	1328.99937	1983.51856
983.439	2222.80078	1348.56063	1971.07967
983.672	2216.73532	1354.03001	1964.95452
983.904	2210.49585	1367.03441	1942.04252
984.137	2227.7018	1385.48478	1956.94014
984.369	2195.53503	1375.44664	1934.58877
984.602	2201.71511	1391.21243	1940.71443
984.834	2209.78409	1392.23692	1937.44533
985.067	2174.11849	1387.52426	1910.79893
985.299	2147.89242	1403.85674	1890.95245
985.531	2145.01659	1380.14791	1862.61577
985.764	2132.06969	1386.90956	1866.51099
985.996	2146.43762	1406.78472	1885.07158
986.228	2120.17963	1377.96894	1830.8234
986.461	2098.34071	1401.96722	1806.63354
986.693	2076.32991	1383.83609	1794.68296
986.925	2092.04392	1383.0165	1763.80743
987.157	2067.74606	1381.3773	1762.63679
987.389	2058.72491	1370.31278	1732.6817
987.621	2047.42491	1380.31152	1745.12221
987.854	2004.14004	1377.6317	1700.67639
988.086	2024.15419	1358.77273	1686.26838
988.318	1983.45092	1362.93644	1670.47923
988.55	1944.07684	1351.66702	1639.66733
988.782	1963.14435	1351.4922	1653.8919
989.014	1943.18937	1355.94678	1617.57274
989.246	1930.76646	1346.65773	1597.87083
989.478	1905.01077	1355.4035	1589.61601
989.71	1889.10556	1349.29267	1551.3595
989.941	1873.59232	1332.18043	1568.36898
990.173	1845.62962	1340.51521	1540.18799
990.405	1822.07434	1321.78578	1526.22229
990.637	1821.08422	1312.20722	1507.99593
990.869	1795.59277	1334.85585	1506.9819
991.1	1786.61135	1322.20606	1457.67261
991.332	1785.25701	1309.17108	1482.96012
991.564	1723.5822	1299.40646	1433.44986
991.796	1705.91435	1266.80335	1377.38684
992.027	1700.96187	1275.79869	1369.14278
992.259	1688.41442	1274.42028	1378.39904
992.49	1679.63721	1263.35576	1364.3886
992.722	1631.56226	1260.00296	1321.54482
992.954	1632.40479	1243.27571	1316.5609
993.185	1627.95626	1239.58753	1295.8942
993.417	1585.80654	1234.31675	1264.78085
993.648	1587.63147	1189.00224	1244.39226
993.879	1553.12666	1203.9135	1241.97328
994.111	1547.92782	1219.4583	1222.18263
994.342	1530.86283	1167.47013	1200.04147
994.574	1510.11559	1170.12694	1176.31511
994.805	1491.50648	1163.77509	1165.70173
995.036	1442.10464	1127.49325	1139.66294
995.268	1446.0312	1162.86037	1132.28258
995.499	1449.97171	1128.55748	1123.443
995.73	1396.39553	1113.77985	1088.88607
995.961	1363.0287	1095.20454	1050.36006
996.192	1361.60708	1058.82239	1042.50884
996.424	1342.70756	1093.43288	1054.63125
996.655	1318.58887	1056.69345	1011.1778
996.886	1302.31613	1043.09467	998.66449
997.117	1286.00903	1041.86698	1004.10962
997.348	1259.16505	1025.87839	949.71481
997.579	1249.3808	1016.24815	934.13446
997.81	1222.01895	1025.77012	942.31707
998.041	1229.17455	1013.25482	961.96982
998.272	1187.66471	973.83416	901.24193
998.503	1168.14576	947.26247	908.49467
998.734	1180.5834	958.87657	887.76473
998.965	1134.05153	956.21921	888.1103
999.196	1126.95214	915.84761	837.09186
999.426	1093.52483	924.6637	845.60527
999.657	1136.91054	946.05725	857.17823
999.888	1116.17758	906.57142	828.62618
1000.119	1063.98167	888.73687	802.06354
1000.349	1047.92546	886.85035	778.14748
1000.58	1020.39674	863.79599	782.71165
1000.811	1027.20512	831.38762	773.72685
1001.041	1019.32533	834.26132	777.87368
1001.272	1001.26209	836.14236	756.69651
1001.503	987.46377	822.82396	748.34129
1001.733	980.36012	804.58799	735.57482
1001.964	924.36636	769.40584	706.81203
1002.194	944.60409	782.43151	693.80347
1002.425	908.71395	766.06707	693.76156
1002.655	915.93197	781.17172	703.01396
1002.886	902.91776	747.65798	676.2763
1003.116	913.45465	770.72769	696.66489
1003.346	912.05745	729.38921	678.34972
1003.577	877.07729	744.00596	671.83667
1003.807	874.8698	731.40706	633.49648
1004.037	837.4385	681.4025	619.60294
1004.268	838.6929	688.86142	628.93331
1004.498	830.90338	690.04973	609.63285
1004.728	803.78817	678.77803	621.28706
1004.958	809.93237	675.59298	588.91515
1005.188	777.31439	649.64856	585.57799
1005.418	797.55479	647.13651	577.44348
1005.649	790.11017	638.6202	590.55456
1005.879	784.0014	652.60912	598.65183
1006.109	745.94864	623.25281	572.95107
1006.339	767.86695	632.95422	567.42197
1006.569	716.49514	601.32867	555.42713
1006.799	745.61631	593.13273	548.76122
1007.029	727.55378	573.58478	558.31867
1007.259	724.79411	589.85435	559.89585
1007.489	716.766	580.63393	547.02304
1007.718	708.7379	581.09184	527.36267
1007.948	693.03191	574.01384	533.90175
1008.178	682.49206	556.23088	478.4341
1008.408	681.33411	531.16136	506.43525
1008.638	675.12019	515.9993	505.91062
1008.867	680.64481	544.05183	510.05746
1009.097	665.4032	542.67526	509.68039
1009.327	635.73229	503.59209	465.47901
1009.556	653.72827	519.85724	489.3233
1009.786	645.26567	509.12434	467.49157
1010.016	651.65301	497.55317	487.24988
1010.245	630.46384	493.34716	476.88281
1010.475	635.06882	475.79886	475.8461
1010.704	635.23054	502.31745	492.74543
1010.934	607.84791	489.15711	441.1476
1011.163	598.85317	460.90003	460.95815
1011.393	594.08648	475.49396	447.12219
1011.622	586.04638	453.51623	444.87016
1011.851	580.53905	445.6058	431.61322
1012.081	568.50576	443.69203	406.34371
1012.31	575.77236	423.77131	428.15753
1012.539	564.95106	420.75289	428.67975
1012.769	598.3456	453.59684	456.72529
1012.998	554.09778	426.15306	406.71906
1013.227	559.72387	431.1805	416.75375
1013.456	539.36149	413.24781	383.21881
1013.686	522.86997	395.77408	395.07333
1013.915	534.12655	385.94733	382.9669
1014.144	554.69857	401.92647	422.28285
1014.373	532.89477	389.37642	396.75597
1014.602	546.62954	398.06935	385.93649
1014.831	517.70667	400.85485	382.19682
1015.06	515.81243	366.31006	375.28543
1015.289	519.02018	390.34893	376.05859
1015.518	499.69724	368.75903	366.42849
1015.747	491.88479	353.12304	370.79303
1015.976	522.08439	379.83338	396.01959
1016.205	493.51868	388.23631	382.27338
1016.434	501.75141	351.01575	377.35884
1016.662	502.85746	358.93374	372.36555
1016.891	509.79135	367.33457	388.07149
1017.12	490.22231	370.8072	358.15159
1017.349	484.70351	347.66432	367.32314
1017.577	501.94197	347.66432	362.71657
1017.806	509.36272	354.01617	373.67601
1018.035	478.82351	327.37269	382.30459
1018.263	488.89966	340.08307	342.96318
1018.492	484.26179	342.6832	362.49936
1018.721	453.87553	326.71698	353.59203
1018.949	458.86303	311.0238	326.85663
1019.178	470.9052	337.26434	353.20158
1019.406	451.58756	312.39506	338.30951
1019.635	455.35074	318.97852	342.92538
1019.863	456.35425	315.61212	342.25046
1020.091	464.84245	322.20323	342.4523
1020.32	453.84547	324.98951	365.90265
1020.548	464.46765	322.15857	324.95829
1020.776	434.19996	299.64565	330.82702
1021.005	436.50444	295.22192	349.5095
1021.233	451.83844	309.86047	352.10798
1021.461	440.29804	293.122	332.7067
1021.689	438.79277	322.72513	321.63842
1021.918	427.00148	309.76894	304.49105
1022.146	450.35222	304.08514	339.69179
1022.374	447.32872	299.92296	315.02808
1022.602	431.76817	302.72844	352.38847
1022.83	419.72601	277.83489	335.64075
1023.058	415.8038	275.49471	327.27751
1023.286	386.61007	272.87079	291.68977
1023.514	407.82675	268.77839	302.9665
1023.742	414.13186	296.26922	311.70067
1023.97	401.98948	269.80124	304.75376
1024.198	395.89256	252.06397	303.69028
1024.426	396.14345	271.03227	301.3336
1024.654	378.03612	272.05676	281.36487
1024.882	383.59953	262.64595	270.28225
1025.109	404.40007	253.3388	297.8779
1025.337	388.26974	275.34982	290.62094
1025.565	373.56439	259.36111	295.40463
1025.793	358.61176	272.21084	269.78226
1026.02	401.11368	264.88531	280.31798
1026.248	379.83635	264.06572	309.89563
1026.476	355.64204	257.91876	272.83567
1026.703	365.97205	261.01401	278.68997
1026.931	367.51109	274.27327	281.72507
1027.158	370.55385	275.39065	286.81968
1027.386	352.37325	258.63577	283.70956
1027.613	351.7777	237.63382	261.87794
1027.841	356.40617	249.79788	249.35079
1028.068	351.81257	239.8877	271.20097
1028.296	332.09523	241.61545	255.97627
1028.523	358.26081	235.21215	276.34965
1028.75	342.70635	250.01618	244.67106
1028.978	351.48709	253.22975	290.70599
1029.205	362.53257	240.2975	273.05097
1029.432	361.48574	242.8182	264.25101
1029.66	344.4625	224.12945	269.29823
1029.887	319.91343	241.51611	252.52326
1030.114	314.90481	222.47132	239.87006
1030.341	317.65669	202.4505	244.66023
1030.568	325.51353	235.58483	277.67345
1030.795	316.89304	252.71316	264.99842
1031.022	326.65013	214.12556	241.56892
1031.249	339.54125	232.47433	246.19907
1031.476	304.46626	209.06497	242.58681
1031.703	324.09509	226.28666	232.33364
1031.93	318.49914	235.2975	263.42025
1032.157	310.60297	219.98727	255.0273
1032.384	308.08675	220.3833	259.78057
1032.611	306.32899	190.80907	236.36656
1032.838	312.78774	214.21604	222.22441
1033.065	303.19248	222.71283	250.76265
1033.292	310.59392	215.09498	261.17701
1033.518	301.08724	213.64002	234.71916
1033.745	282.66581	193.37537	243.41831
1033.972	317.2552	206.48924	234.00608
1034.198	287.59712	201.16109	247.21581
1034.425	314.85547	204.64516	233.94758
1034.652	296.54473	204.64516	237.0577
1034.878	281.54472	179.66727	203.6854
1035.105	287.50389	190.35061	208.2935
1035.331	280.99026	186.1341	221.85266
1035.558	293.443	207.74299	241.58778
1035.784	276.47446	187.82381	217.03463
1036.011	288.27027	192.6748	246.96747
1036.237	286.50959	205.20972	235.90209
1036.464	263.73283	184.71539	233.90837
1036.69	263.44586	175.51031	200.64476
1036.916	274.46743	172.34569	217.36026
1037.143	285.00432	197.2236	238.89887
1037.369	290.30641	182.77872	217.896
1037.595	254.77232	199.92578	208.02987
1037.821	274.21655	191.94145	239.63027
1038.048	236.11932	174.72997	182.63327
1038.274	271.01519	200.72604	220.47037
1038.5	249.82792	154.50711	182.00207
1038.726	228.75379	182.78044	191.6437
1038.952	260.92	189.31519	205.38913
1039.178	247.37257	187.31433	194.89825
1039.404	230.59557	184.75851	199.45769
1039.63	255.90244	165.14073	208.9008
1039.856	247.37257	181.38302	213.43782
1040.082	235.89198	161.99962	202.48267
1040.308	232.43878	179.76794	190.06027
1040.534	244.36203	166.53403	178.93241
1040.76	228.12337	175.26448	192.95827
1040.986	238.32803	171.63049	193.86153
1041.211	261.45169	180.56265	190.1057
1041.437	222.32465	176.1113	176.42638
1041.663	225.29527	151.12891	171.05396
1041.888	244.66179	158.34011	195.24382
1042.114	221.32141	156.15088	183.32547
1042.34	227.05142	152.25027	188.96352
1042.565	227.19799	158.1332	189.36913
1042.791	246.61993	168.58302	190.63406
1043.017	223.6788	161.41157	193.86153
1043.242	241.2598	158.1332	193.86153
1043.468	218.52155	131.31657	172.09066
1043.693	218.41445	151.37154	173.34537
1043.919	229.8109	153.55985	208.72102
1044.144	221.22394	173.73627	196.79201
1044.369	226.54966	146.40076	189.09925
1044.595	217.51804	143.79029	171.9544
1044.82	216.47307	138.26738	183.99489
1045.045	241.09161	152.25674	176.76504
1045.271	207.98467	137.21227	159.65017
1045.496	225.04439	149.93725	165.87582
1045.721	224.79351	147.06993	185.2223
1045.946	217.61254	144.60989	161.1481
1046.171	208.48317	142.35601	172.09066
1046.397	219.02331	128.38048	179.6932
1046.622	206.89569	116.18705	177.79701
1046.847	222.59716	140.92172	173.41727
1047.072	218.0151	145.58204	182.54073
1047.297	226.33193	157.06027	175.15302
1047.522	214.40847	138.05314	172.43624
1047.747	220.72249	149.09923	176.92864
1047.972	212.24959	133.05184	187.95116
1048.196	198.4516	154.69332	171.39953
1048.421	220.55354	136.77868	171.74509
1048.646	219.02331	151.06325	186.60458
1048.871	204.20087	148.6514	164.67282
1049.096	179.56449	132.51533	175.29219
1049.32	208.98818	133.34047	172.18184
1049.545	215.7619	125.02793	163.12213
1049.77	201.46182	119.25354	153.12332
1049.995	209.27915	136.82958	174.50966
1050.219	208.98818	150.04156	190.94679
1050.444	205.225	120.62802	167.47814
1050.668	177.53275	113.42602	174.03527
1050.893	176.53278	122.27595	152.39322
1051.117	207.35345	121.45636	167.48111
1051.342	179.38452	111.82613	128.49158
1051.566	183.09486	117.7161	162.06916
1051.791	238.23381	143.95699	188.21663
1052.015	227.30075	131.49639	182.8583
1052.239	213.00223	138.01724	163.18111
1052.464	195.95686	125.14454	173.36587
1052.688	212.95968	134.07488	146.98417
1052.912	197.94953	108.8451	152.72423
1053.137	205.13049	123.91514	168.07307
1053.361	192.08297	119.28218	182.13067
1053.585	172.34711	90.95076	146.51854
1053.809	180.38803	105.81901	150.08567
1054.033	196.62586	125.13104	164.57221
1054.257	204.17569	123.50535	175.87047
1054.481	203.46885	125.85163	170.51728
1054.706	177.15478	112.23592	155.84891
1054.93	184.5262	87.04371	143.40842
1055.154	206.758	128.28104	153.08435
1055.377	196.69513	120.02207	165.08784
1055.601	188.66703	113.05552	156.54006
1055.596	202.14764	113.30413	143.78075
1055.829	178.2952	115.86904	118.08422
1056.061	201.87183	100.58431	145.81868
1056.294	177.65386	100.19546	138.53939
1056.526	206.50377	105.93051	143.53236
1056.758	181.35939	108.32634	141.01609
1056.991	199.86958	111.05108	158.13698
1057.223	196.27939	99.17135	135.47181
1057.455	190.11075	104.70157	149.20112
1057.688	190.74414	80.35497	120.97229
1057.92	174.93605	114.32761	132.00472
1058.152	177.41697	110.69353	154.83939
1058.384	180.57889	97.16641	133.47854
1058.617	176.52736	99.78581	135.14118
1058.849	174.16177	115.93065	137.90583
1059.081	186.89379	112.9838	146.83277
1059.313	202.69867	114.11785	161.05989
1059.545	207.21435	116.37648	167.28037
1059.777	204.45477	109.22008	153.69922
1060.009	216.13922	124.80252	183.55597
1060.241	207.96697	125.52994	167.02471
1060.473	213.05209	108.28772	160.49021
1060.705	213.32343	98.51376	134.06179
1060.937	184.54341	121.94624	168.28661
1061.169	201.44432	109.20767	156.37881
1061.401	192.63808	96.17307	168.31713
1061.633	223.86872	115.05756	198.09617
1061.865	211.98091	98.01769	166.46948
1062.097	205.86225	106.80227	150.37327
1062.329	208.65865	118.62952	176.26552
1062.56	201.94606	106.54498	149.31008
1062.792	224.98377	107.75117	172.28604
1063.024	228.81939	122.12573	184.90509
1063.256	220.25965	115.55718	196.00733
1063.487	212.23177	94.77469	186.39954
1063.719	196.72422	101.21958	170.43341
1063.951	200.0818	116.17628	150.22699
1064.182	211.73004	90.63262	184.55275
1064.414	220.83056	101.92584	168.60807
1064.646	237.48435	113.12312	176.95668
1064.877	203.37868	105.31603	144.43403
1065.109	208.46871	99.83752	151.20156
1065.34	208.03579	122.89141	179.72136
1065.572	245.3633	132.00699	178.42934
1065.803	240.07062	119.0115	193.92518
1066.035	216.63928	110.27088	165.52422
1066.266	224.77534	126.64009	178.53008
1066.497	215.24223	99.99064	169.6952
1066.729	210.35256	116.74651	157.80688
1066.96	230.99857	117.60541	174.74285
1067.191	242.83806	133.87049	213.93778
1067.423	219.0053	120.81053	164.17013
1067.654	216.67064	95.17841	171.43939
1067.885	218.12347	104.30746	170.32085
1068.116	212.71559	93.23149	154.83939
1068.348	226.28056	112.01955	169.00829
1068.579	247.10287	134.25834	219.53795
1068.81	254.37813	133.10355	220.26748
1069.041	236.68457	119.244	198.72841
1069.272	222.13542	97.12312	171.42737
1069.503	226.75559	104.33905	183.52276
1069.734	246.4289	115.20048	179.37578
1069.965	257.12632	115.14754	185.68725
1070.196	244.75684	122.11152	228.56465
1070.427	250.86594	115.14754	183.29655
1070.658	240.77089	111.87037	198.83513
1070.889	252.94291	117.81023	221.06809
1071.12	252.37116	105.27409	205.54981
1071.351	255.90159	104.29192	182.94899
1071.582	256.68904	90.14231	211.35919
1071.813	263.15863	107.09683	211.16938
1072.043	264.92781	119.65364	230.98701
1072.274	252.01217	127.04382	205.0351
1072.505	279.97067	112.94922	202.8754
1072.736	261.49433	119.52547	224.10932
1072.966	256.98347	108.96266	221.89617
1073.197	277.96003	120.67775	236.41493
1073.428	281.7231	122.30816	228.10294
1073.658	292.47088	121.70188	226.02945
1073.889	277.70916	94.43391	227.04466
1074.12	276.45481	113.71985	203.1668
1074.35	298.31381	105.51297	224.30152
1074.581	288.24574	113.97885	245.52875
1074.811	294.26665	139.22094	213.72328
1075.042	299.87381	133.28985	238.47042
1075.272	296.77537	132.32257	214.5581
1075.503	308.79073	121.0874	234.66902
1075.733	301.38284	122.11152	248.50876
1075.963	296.42701	138.14636	226.59239
1076.194	310.72748	108.12133	264.13259
1076.424	312.76088	144.74774	246.76441
1076.654	290.32574	115.762	222.84726
1076.885	307.00998	115.78776	251.94814
1077.115	297.02064	112.28002	239.90597
1077.345	330.46938	120.15156	264.04355
1077.575	329.15949	120.88258	247.80116
1077.806	324.12033	110.39219	261.93674
1078.036	328.12203	134.00065	261.00005
1078.266	333.06059	135.42501	266.7513
1078.496	365.98577	155.36794	305.45009
1078.726	330.64298	118.4247	269.30401
1078.956	343.93915	138.98153	265.77146
1079.186	350.73026	135.44241	260.11026
1079.416	378.55937	148.53368	308.62372
1079.646	371.11873	163.43319	304.82231
1079.876	381.57578	157.94805	302.38436
1080.106	401.62151	144.20661	306.55022
1080.336	367.52104	134.66034	279.12863
1080.566	382.669	147.09991	305.85906
1080.796	406.44283	159.32525	328.46434
1081.026	382.30952	146.69027	300.18623
1081.255	382.07157	136.20979	293.76367
1081.485	390.60119	130.43586	298.25624
1081.715	396.81982	120.34302	305.51348
1081.945	391.04124	152.09943	299.80625
1082.174	413.46115	157.75071	323.70409
1082.404	388.86512	137.59016	325.26664
1082.634	416.09929	145.66616	319.26916
1082.863	449.58556	151.87526	364.95371
1083.093	454.80675	144.00066	339.08126
1083.323	454.57334	172.15942	362.28634
1083.552	444.53849	155.95145	335.1561
1083.782	446.86282	144.2707	340.59852
1084.011	462.80377	173.86629	376.4501
1084.241	460.34338	172.64673	376.92161
1084.47	478.29513	153.21289	374.63002
1084.7	488.44095	156.74126	389.83567
1084.929	499.09962	160.43372	385.68868
1085.158	490.71505	148.11833	376.01237
1085.388	481.8344	145.63913	363.05408
1085.617	456.43048	152.01567	353.60681
1085.846	488.9427	154.86282	356.17826
1086.076	469.20367	155.49766	366.06297
1086.305	501.09911	166.5581	387.40971
1086.534	514.74284	179.73092	413.33531
1086.763	530.6637	169.42562	403.31339
1086.992	522.23631	165.17459	418.17346
1087.222	551.15875	173.51168	441.02705
1087.451	566.74052	211.38945	444.25961
1087.68	588.6353	192.00959	445.09988
1087.909	569.47235	174.20565	441.32383
1088.138	555.47614	190.31756	457.0813
1088.367	578.00196	200.97595	443.01002
1088.596	593.74976	191.34167	448.87186
1088.825	570.52803	167.09689	454.45965
1089.054	585.64198	166.7745	441.32749
1089.283	622.93451	180.12082	484.80789
1089.512	612.12044	195.02849	485.69965
1089.741	617.5974	217.46629	491.78259
1089.969	638.71279	210.79985	490.88675
1090.198	628.15575	199.8749	508.71615
1090.427	649.88207	186.71139	499.38541
1090.656	657.71354	221.83503	521.0793
1090.885	673.15347	207.01954	510.44406
1091.113	670.07169	210.18538	522.53945
1091.342	691.58352	214.69749	510.63893
1091.571	676.59434	210.87778	519.69857
1091.799	696.91491	203.68722	544.65674
1092.028	718.48983	223.92084	582.55551
1092.257	710.24265	218.99277	546.11895
1092.485	705.88996	219.06808	526.4099
1092.714	727.04547	214.35097	563.92377
1092.942	764.98641	242.34259	594.03707
1093.171	768.07771	243.2916	601.67789
1093.399	796.383	248.55729	627.62405
1093.627	781.90135	244.77802	626.55986
1093.856	757.01718	227.32718	602.36907
1094.084	764.77558	247.38241	604.44257
1094.313	784.08295	250.8193	609.28072
1094.541	789.74449	244.18599	635.98226
1094.769	824.52152	253.39973	636.58176
1094.998	836.15762	250.5355	656.5503
1095.226	840.39143	243.10829	663.8828
1095.454	856.73128	280.74031	680.8775
1095.682	866.21704	290.26541	685.12702
1095.91	839.36732	248.56272	661.24043
1096.139	841.90735	253.92851	681.584
1096.367	864.74774	253.1982	647.44541
1096.595	905.0118	246.64557	694.63966
1096.823	896.85925	267.5358	703.93059
1097.051	889.8852	271.83709	707.93343
1097.279	922.94985	282.31295	724.70537
1097.507	929.72336	279.21072	739.55904
1097.735	950.29481	290.88562	747.85941
1097.963	930.40959	290.97532	748.53724
1098.191	960.58052	295.6087	753.73432
1098.419	985.23603	285.06384	739.989
1098.646	996.12714	286.10446	770.66787
1098.874	1018.57736	299.07374	787.25584
1099.102	1012.25999	306.24734	798.16059
1099.33	1034.58412	326.12631	812.70562
1099.558	1026.51584	327.62167	832.71316
1099.785	1024.4686	318.70447	829.03196
1100.013	1047.47594	303.18321	818.35829
1100.241	1058.76439	306.86181	796.71713
1100.468	1067.45165	323.83368	816.0167
1100.696	1086.52825	337.58525	892.86705
1100.924	1089.27745	317.05256	845.06104
1101.151	1091.53528	301.01099	845.31374
1101.379	1115.54199	306.77285	845.41323
1101.606	1113.1102	325.29588	880.51037
1101.834	1135.15213	327.95858	875.37945
1102.061	1127.15899	335.86326	862.59921
1102.289	1142.0564	339.42866	893.72452
1102.516	1139.24841	331.64539	892.65858
1102.743	1175.828	357.96321	930.41311
1102.971	1157.08668	336.56114	881.94961
1103.198	1164.99798	331.23574	898.87908
1103.425	1230.33503	337.23987	957.23281
1103.653	1221.20578	339.51283	935.51085
1103.88	1211.01404	358.06755	954.5179
1104.107	1235.96424	336.59301	943.16484
1104.334	1256.71001	358.6243	957.86972
1104.561	1259.86985	376.39634	964.75598
1104.789	1271.15905	367.69423	998.5732
1105.016	1282.19738	371.65615	1001.19705
1105.243	1313.37565	386.3536	1005.07196
1105.47	1305.55211	380.69049	1018.7963
1105.697	1326.82694	390.38053	1019.7582
1105.924	1338.19112	396.77909	1058.66637
1106.151	1327.36755	368.34046	1037.00649
1106.378	1328.8029	359.90472	1040.74642
1106.605	1349.93261	382.03183	1054.21462
1106.832	1373.04938	418.23776	1058.12367
1107.058	1395.08942	392.96279	1084.19071
1107.285	1401.18238	396.16462	1070.28812
1107.512	1409.11229	401.7598	1096.898
1107.739	1431.46574	423.06968	1114.42331
1107.966	1430.82835	430.4993	1113.62653
1108.192	1420.40818	406.9495	1106.22873
1108.419	1481.53048	423.61089	1150.43817
1108.646	1477.62604	427.07582	1147.54429
1108.872	1466.42197	436.00612	1151.50008
1109.099	1470.34157	438.16855	1149.42658
1109.326	1496.23174	444.9403	1169.8304
1109.552	1502.23727	438.96465	1168.82565
1109.779	1517.32856	432.99205	1185.36718
1110.005	1553.65631	453.85299	1188.37499
1110.232	1550.98478	442.86425	1190.77269
1110.458	1522.23188	430.84303	1173.61737
1110.685	1532.68952	420.05467	1196.31466
1110.911	1568.94315	452.54793	1212.46129
1111.138	1579.98148	456.58739	1223.72686
1111.364	1588.00936	455.15362	1228.88815
1111.59	1597.2916	462.11761	1219.78739
1111.817	1602.81076	457.08916	1233.40318
1112.043	1606.54091	456.1669	1239.82243
1112.269	1617.68072	457.01495	1265.88797
1112.495	1633.93068	475.4311	1265.47042
1112.721	1622.04299	472.52114	1260.71009
1112.948	1639.69921	464.25088	1282.52152
1113.174	1660.27807	480.49288	1267.95047
1113.4	1689.22619	505.78703	1293.68768
1113.626	1695.68986	481.57578	1294.57133
1113.852	1697.08608	485.46742	1302.86532
1114.078	1713.22537	508.20277	1345.37199
1114.304	1739.91288	510.81989	1345.02641
1114.53	1711.71204	493.45552	1325.52472
1114.756	1726.74113	491.33278	1317.23212
1114.982	1726.27674	515.19265	1329.85154
1115.208	1743.5495	502.05808	1330.98726
1115.434	1766.62965	517.69115	1359.35776
1115.66	1780.89117	517.62462	1370.59954
1115.885	1776.66449	516.19087	1357.53235
1116.111	1773.15229	514.51964	1365.76139
1116.337	1767.13138	513.78626	1353.32888
1116.563	1760.4178	503.17564	1360.23206
1116.788	1802.28148	520.15683	1385.95646
1117.014	1813.41362	520.28732	1394.85635
1117.24	1811.53558	535.71171	1389.47659
1117.465	1837.87706	555.27367	1425.89278
1117.691	1839.38228	536.46833	1433.41296
1117.916	1835.61921	534.42011	1420.36345
1118.142	1842.39274	550.19773	1407.43667
1118.367	1810.11597	543.00661	1405.3901
1118.593	1857.03328	545.00552	1428.65744
1118.818	1860.79609	562.46056	1445.24286
1119.044	1850.44926	527.87502	1439.02492
1119.269	1880.37039	545.10272	1435.91468
1119.495	1858.39948	535.17975	1431.76768
1119.72	1866.72724	544.68191	1417.70678
1119.945	1875.22207	545.48178	1438.68321
1120.171	1885.29535	583.16792	1478.42136
1120.396	1895.57743	554.32067	1461.37324
1120.621	1897.08266	562.16677	1464.25247
1120.846	1902.61494	550.60112	1461.83339
1121.071	1914.28165	554.69757	1461.83339
1121.297	1920.29804	562.0712	1475.6567
1121.522	1940.93856	584.8212	1489.23869
1121.747	1911.96905	569.85447	1493.28142
1121.972	1930.69939	589.79111	1492.59026
1122.197	1938.97815	584.11837	1506.86156
1122.422	1916.65061	553.98253	1469.7818
1122.647	1933.96073	552.70371	1500.43258
1122.872	1916.35809	569.24	1510.20472
1123.097	1961.77263	579.27633	1505.37681
1123.322	1948.51125	567.55539	1511.04792
1123.547	1926.18372	577.41357	1463.35006
1123.771	1933.00392	568.24498	1504.14604
1123.996	1954.78303	578.33649	1505.37681
1124.221	1973.02974	579.48115	1497.38853
1124.446	1952.46874	592.8033	1502.61215
1124.67	1941.60766	566.08864	1509.8694
1124.895	1976.84143	594.2284	1529.22203
1125.12	1958.8875	573.74611	1491.58109
1125.345	1949.36112	572.51717	1480.93004
1125.569	1959.5302	575.79433	1476.76359
1125.794	1943.49383	569.19821	1488.44327
1126.018	1953.24837	573.95093	1470.4281
1126.243	1938.56773	551.37967	1471.42364
1126.467	1964.48289	577.2281	1492.93584
1126.692	1953.52867	579.02677	1519.98694
1126.916	1987.47556	603.24061	1527.06686
1127.141	1962.30559	597.49519	1495.84722
1127.365	1938.97815	561.21087	1482.06252
1127.589	1928.44156	556.41198	1466.84204
1127.814	1911.88405	564.57297	1456.30406
1128.038	1930.98851	588.42738	1472.89204
1128.262	1950.52211	592.79464	1503.6489
1128.487	1954.35997	587.67407	1494.31817
1128.711	1925.24162	561.81668	1466.58694
1128.935	1925.27552	575.0225	1458.9803
1129.159	1924.84749	567.22074	1474.7351
1129.383	1917.447	574.77214	1476.69291
1129.607	1903.66003	569.23773	1441.27239
1129.832	1908.12099	556.13863	1438.759
1130.056	1925.68197	573.0066	1480.49486
1130.28	1928.26329	565.30624	1462.30871
1130.504	1925.67276	588.52505	1464.94363
1130.728	1901.84922	564.73775	1443.3551
1130.952	1913.31522	596.27996	1473.27115
1131.175	1902.60182	580.30044	1462.63053
1131.399	1880.52039	572.31232	1444.93925
1131.623	1878.19351	577.54799	1447.66449
1131.847	1880.42555	586.84222	1469.07725
1132.071	1887.80042	562.7579	1450.77475
1132.295	1861.26946	585.8756	1421.0553
1132.518	1880.27429	577.43292	1439.29514
1132.742	1856.94327	578.08456	1430.04565
1132.966	1856.19066	564.11943	1410.37096
1133.189	1876.10147	561.47006	1437.64105
1133.413	1849.668	558.41153	1414.53997
1133.637	1834.63496	569.03518	1412.79398
1133.86	1857.04002	572.51717	1413.79739
1134.084	1837.12445	577.27891	1402.73873
1134.307	1857.52131	569.24	1416.88945
1134.531	1827.37779	589.51584	1404.81224
1134.754	1809.18504	573.00153	1370.6378
1134.978	1829.59831	581.6304	1414.02747
1135.201	1819.45564	564.31094	1406.54015
1135.424	1822.33553	564.93872	1387.61946
1135.648	1797.70974	553.63881	1383.34898
1135.871	1778.40714	556.7458	1360
1136.094	1822.20257	566.16766	1397.65494
1136.317	1791.96763	570.32387	1362.54126
1136.541	1776.65149	563.50496	1367.4893
1136.764	1774.15578	559.47743	1342.78599
1136.987	1765.87703	548.75771	1336.81817
1137.21	1721.89932	530.1652	1287.62671
1137.433	1732.14622	535.2394	1307.70347
1137.656	1766.70767	552	1329.12962
1137.879	1749.40709	551.42041	1331.20311
1138.102	1709.0361	539.95033	1320
1138.325	1713.5381	520.492	1301.10698
1138.548	1721.7237	530	1285.83866
1138.771	1706.9223	532.78152	1289.14094
1138.994	1704.85222	528.70895	1290.07875
1139.217	1696.38572	538.08088	1295.59373
1139.44	1684.84564	534.45039	1253.87905
1139.663	1683.49558	524.38378	1262.29847
1139.886	1685.34737	554.97201	1258.5063
1140.108	1694.90247	532.08951	1253.52453
1140.331	1668.28813	547.9154	1275.12695
1140.554	1668.53901	532.37188	1262.77773
1140.777	1655.24283	529.09471	1247.56552
1140.999	1648.21844	526	1250.79425
1141.222	1640.69231	524.38378	1227.50363
1141.444	1621.31727	500.40036	1219.38742
1141.667	1623.13132	515.15568	1235.85051
1141.889	1610.58777	496.731	1213.57095
1142.112	1604.76278	525.9807	1204.40825
1142.334	1609.33341	504.49154	1212.66822
1142.557	1586.50413	510.58842	1199.2314
1142.779	1590.14166	521.97062	1209.95699
1143.002	1567.7271	508.94224	1192.44968
1143.224	1568.23035	511.47994	1182.86933
1143.446	1570.75739	509.02206	1176.33897
1143.669	1564.779	503.15679	1150.3346
1143.891	1525.36108	487.08965	1153.97531
1144.113	1539.34035	493.86516	1145.27958
1144.335	1558.19032	507.17865	1188.37232
1144.558	1563.44119	511	1161.86756
1144.78	1525.18428	495.70857	1146.86932
1145.002	1512.78673	491.9761	1135.25768
1145.224	1511.24278	489.56387	1126.0063
1145.446	1493.05565	472.61427	1122.17123
1145.668	1512.73099	498.72249	1132.64685
1145.89	1500.45532	507.39788	1139.92637
1146.112	1484.65043	470.27305	1111.06688
1146.334	1475.86993	471.33625	1082.91892
1146.556	1467.08945	463.47665	1080.66655
1146.778	1465.58422	477.88897	1092.40543
1147	1444.45049	485.67372	1104.88895
1147.221	1455.80024	493.15143	1099.55752
1147.443	1424.1407	471.12981	1069.91593
1147.665	1427.15197	472.97322	1079.03938
1147.887	1418.35171	483.34732	1056.22
1148.108	1408.25624	478.06205	1048.90985
1148.33	1411.04014	470.47573	1059.46667
1148.552	1380.98579	473.59404	1023.38865
1148.773	1398.35074	459.65973	1029.84824
1148.995	1390	458.63562	1033.36165
1149.217	1388.31589	478.09762	1018.53538
1149.438	1388.64423	462.28808	1002.78444
1149.66	1368.28242	479.01935	1026.54719
1149.881	1355.80806	475.93222	1032.33102
1150.102	1376.60431	436.34315	1012.92138
1150.324	1338.75725	448.7773	998.06133
1150.545	1354.65834	457.10505	982.15653
1150.767	1354.03973	455.97292	1016.68397
1150.988	1359.34056	458	1000
1151.209	1315.56325	439.58708	969
1151.431	1336.39183	464.22956	984
1151.652	1302.71985	427.91217	950.02532
1151.873	1295.06311	438.97261	978.11796
1152.094	1274.71867	419.30961	928.81075
1152.315	1270.92209	420.33372	910.25965
1152.536	1289.16948	421.99752	953.03865
1152.757	1249.22133	427.99666	928.55672
1152.979	1240.49121	417.4662	901
1153.2	1255.60504	438.69907	927.62996
1153.421	1241.80712	435.20798	908.90097
1153.642	1239.98743	424.78174	888.63647
1153.862	1233.17866	409.68293	882.52246
1154.083	1226.42945	434.13785	895.5471
1154.304	1214.46217	412.34563	889.54834
1154.525	1192.06211	424.64364	882.40894
1154.746	1199.91163	424.14038	892.91069
1154.967	1181.34716	388.63628	854.03146
1155.187	1170.81058	392.28702	856.80488
1155.408	1177.5841	401.89966	865
1155.629	1162.53183	373.78243	862.60988
1155.85	1152.87829	404.91673	841.51234
1156.07	1162.23631	395.1405	854.27526
1156.291	1148.08274	408.76081	864.32079
1156.511	1170	411.61125	852.48337
1156.732	1140	391.86333	846.43262
1156.952	1111.94758	377.3209	809.71873
1157.173	1119.18945	399.07053	814.2113
1157.393	1112.7003	396.77909	844.8676
1157.614	1120	396.11436	805.83128
1157.834	1097.64476	379.77878	816
1158.055	1101.51341	389.45814	801.43299
1158.275	1082.80727	363	791.40284
1158.495	1110	378.17109	791.14832
1158.716	1063.4754	358.88684	751.18461
1158.936	1075.52839	372.20033	769.11558
1159.156	1070	361.86752	781.72653
1159.376	1051.89763	363.39294	787.00631
1159.596	1051.99374	359.91096	749.7726
1159.816	1030	359.2107	755.38401
1160.037	1028.31575	354.19948	747.58401
1160.257	1035.09871	360.41792	767.21089
1160.477	1018.03003	354.55619	726.07074
1160.697	1010	352.74215	742.49429
1160.917	1010	345.4327	745.36033
1161.137	1017.50451	361.79122	733.31894
1161.356	1000.11758	338.41018	724.99611
1161.576	990	360.82317	719
1161.796	988.67809	334.43762	717.79371
1162.016	990.43419	354.79038	729.54352
1162.236	984.38398	342.501	723.7744
1162.456	959.0753	318.14255	691.37392
1162.675	958.37109	323.74206	694.6823
1162.895	973.6906	352.47837	723.13578
1163.115	946.89168	314.51027	691.67911
1163.334	937.93277	338.23253	691.18384
1163.554	928	322.18453	687.18315
1163.774	922	328.77787	692.39333
1163.993	933	329.58539	663.53722
1164.213	919	315.6692	673.38086
1164.432	918.14713	326.22434	651.09624
1164.652	892.09269	300.76192	637.99047
1164.871	887	330	662.4107
1165.09	939.81685	356.84099	705.51413
1165.31	901.87667	330.16439	649.75531
1165.529	902.06882	321.5919	651.25543
1165.748	873.17586	332.3439	625.45355
1165.968	879	309.72934	610.17027
1166.187	857	296.58572	627.59661
1166.406	877.96135	309.11486	622.85397
1166.625	868	295.48859	628.45198
1166.844	839.15887	306.05219	597.87779
1167.064	824	287.50334	597.85032
1167.283	841	296.62067	609.18092
1167.502	842.15826	301.95137	613.42772
1167.721	842.96121	312.46363	621.87472
1167.94	820.88974	292.11456	587.50901
1168.159	815.77993	279.21072	553.99669
1168.378	804.78952	284.94576	576.79595
1168.597	819.20177	285.11632	583.88266
1168.815	800	272.8994	572.30336
1168.805	806.81215	269.25984	545.667
1169.033	810.14462	290.16628	532.08451
1169.26	783.96816	270.69226	544.70604
1169.488	767	245.16732	515.07321
1169.716	792.66402	275.85586	549.48042
1169.943	788.60654	283.11281	544.68684
1170.171	776	254.65957	544.22671
1170.399	763.92147	256.15779	533.09565
1170.626	761.7517	261.48027	543.1473
1170.854	763.21551	245.36252	506.98155
1171.081	742.41126	257.4779	514.63897
1171.309	769	280.94542	527
1171.536	751.55008	251.03296	519
1171.764	725.72387	254.38217	492.39338
1171.991	728.11618	250.01647	498.05878
1172.219	733.3211	264.4167	514.34863
1172.446	746.11306	260.45672	517.94371
1172.673	732.33288	250.50162	516.71257
1172.901	718.70739	269.34812	510.83738
1173.128	735.32768	251.78323	531.54247
1173.355	716.08765	272.02719	514.10051
1173.583	722.66885	256.06882	476.92053
1173.81	708.44439	260.64612	493.19078
1174.037	705.73061	263.30073	470.48765
1174.264	721.26282	245.19652	476.02903
1174.491	729.71876	259.5129	479.17653
1174.719	710.59702	237.9082	497.70465
1174.946	696.82039	234.07749	492.17508
1175.173	692.93865	221.61893	473.16716
1175.4	687.45169	248.82155	495.63107
1175.627	667.06655	235.482	468.32878
1175.854	702.55	242.03274	473.85837
1176.081	693.82322	262.06905	474.14803
1176.308	675.47835	246.12696	471.08971
1176.535	681.16079	238.14324	476.31898
1176.762	665.8498	229.34067	451.24996
1176.989	679.04345	213.09328	439.71684
1177.215	671.88484	251.40752	461.58136
1177.442	670.26409	234.66316	460.72562
1177.669	663.43375	250.32413	459.68883
1177.896	656.82018	232.29709	442.38861
1178.123	645.78399	217.73579	448.05412
1178.349	655.46862	207.62247	463.96847
1178.576	642.2342	221.52647	452.43127
1178.803	665.2482	226.67943	438.772
1179.029	641.26917	223.81348	437.30238
1179.256	641.77082	238.80461	433.46539
1179.483	632.89169	215.01092	434.74478
1179.709	639.18857	205.80608	417.67158
1179.936	649.99083	227.08886	454.23151
1180.162	650.12534	230.56894	467.66699
1180.389	627.11918	211.47593	412.76002
1180.615	620.58475	201.07765	407.54986
1180.842	603.14414	205.79894	401.97389
1181.068	606.01145	178.22155	389.87795
1181.295	581.07859	204.77538	392.79389
1181.521	608.91306	220.3334	444.41049
1181.747	610.66881	239.4329	435.01688
1181.974	592.78897	215.42034	408.56444
1182.2	562.65412	196.79166	385.03957
1182.426	576.80775	181.37748	381.76343
1182.653	588.7801	190.90686	383.01503
1182.879	578.48173	195.24638	423.63073
1183.105	595.57909	212.96381	409.25569
1183.331	567.99203	197.09139	394.71633
1183.557	561.63131	217.2644	399.6553
1183.783	583.35921	187.8527	393.67954
1184.01	550.49729	206.10559	380.6177
1184.236	553.9201	191.83772	381.00343
1184.462	537.1735	173.6513	368.79645
1184.688	569.21504	199.4529	375.71684
1184.914	559.25017	200.27902	372.75119
1185.14	530.07408	171.95481	378.9739
1185.366	537.11118	188.19381	375.34667
1185.592	530.23148	187.57968	345.55849
1185.817	541.44176	204.66504	372.25244
1186.043	544.70245	177.54783	372.7183
1186.269	522.49417	194.38724	375.36281
1186.495	524.59078	176.40744	370.52444
1186.721	523.63335	193.84604	370.80722
1186.946	534.48911	197.25066	333.19989
1187.172	538.50556	183.48546	374.60793
1187.398	530.54584	182.31898	371.74666
1187.624	525.41907	171.20936	359.11969
1187.849	504.41222	173.71949	365.5582
1188.075	511.34303	170.09703	331.7282
1188.301	507.64991	193.66979	342.42777
1188.526	507.83151	180.21008	348.40614
1188.752	501.31012	177.75356	355.49825
1188.977	503.56752	180.41479	354.42486
1189.203	503.50764	161.4213	345.64136
1189.428	485.25747	150.42843	339.26318
1189.654	492.02968	175.91116	335.51247
1189.879	489.2465	160.43837	315.98681
1190.104	482.53549	159.65582	342.53097
1190.33	478.9869	167.71816	328.07949
1190.555	477.94887	179.69775	307.20454
1190.781	485.00665	182.80861	335.9646
1191.006	482.60481	180.97494	340.80298
1191.231	496.05378	180.61951	348.09937
1191.456	444.84495	142.14341	309.09102
1191.682	464.94084	146.58081	313.50071
1191.907	469.95729	168.13215	315.58904
1192.132	475.87083	182.66662	368.04211
1192.357	467.21027	183.9314	352.35886
1192.582	459.56147	170.14559	321.7136
1192.807	487.25647	187.77151	328.624
1193.032	447.81317	154.41652	304.58151
1193.257	466.72331	150.90153	329.7364
1193.482	488.61588	166.12307	348.75174
1193.707	448.57362	151.70017	317.99348
1193.932	438.10281	151.14115	298.63998
1194.157	453.01892	134.82871	323.52291
1194.382	438.10977	134.17301	296.26756
1194.607	456.17662	155.64479	318.66917
1194.832	446.01351	168.95099	346.01835
1195.057	430.07648	147.25164	283.5538
1195.281	435.84541	144.82283	304.25068
1195.506	470.46384	177.48526	329.23148
1195.731	452.34605	171.71231	305.29875
1195.956	450.14229	168.95099	310.04781
1196.18	449.85424	168.06888	305.801
1196.405	430.57813	153.18826	298.94917
1196.63	434.91886	157.40188	305.77249
1196.854	422.56105	152.36941	304.08867
1197.079	413.17369	148.71646	321.30306
1197.303	454.66169	164.03793	316.99181
1197.528	430.3273	162.42824	308.80579
1197.752	418.78946	130.94757	288.61762
1197.977	391.78871	144.18099	288.18217
1198.201	404.84381	125.3443	274.11267
1198.426	400.4794	132.57628	258.06778
1198.65	406.68625	135.37842	266.00292
1198.875	391.28619	156.01546	278.59526
1199.099	412.29925	160.46268	293.1104
1199.323	393.82232	149.31091	264.82062
1199.548	412.35013	139.89958	275.23296
1199.772	430.52478	165.2314	296.56638
1199.996	425.31085	165.47091	311.89395
1200.22	422.80262	162.60495	316.19984
1200.444	410.51232	150.52702	294.00179
1200.669	408.90686	146.84223	285.02542
1200.893	409.44751	149.59934	280.32325
1201.117	396.46625	143.97627	297.96821
1201.341	377.3449	151.84881	253.64109
1201.565	360.16638	128.21354	255.44018
1201.789	385.59939	155.41464	276.60251
1202.013	390.14671	152.50027	278.55008
1202.237	396.28982	159.06199	278.24967
1202.461	417.55701	148.69177	293.33236
1202.685	377.86388	134.50661	287.18779
1202.909	371.64645	120.03933	268.22731
1203.133	380.91703	145.09112	271.6833
1203.356	377.40372	140.27089	268.5616
1203.58	380.91524	141.21581	270.2714
1203.804	383.46347	133.87961	274.10423
1204.028	366.61835	128.41825	232.71365
1204.251	365.79457	137.63023	253.01304
1204.475	398.25647	144.16398	287.92642
1204.699	368.3741	133.53602	260.62415
1204.922	357.08708	128.47415	242.99862
1205.146	367.62164	127.58347	245.72955
1205.37	390.36785	157.61181	282.74245
1205.593	394.51279	150.12522	268.83275
1205.817	390.19568	145.45748	272.51396
1206.04	376.73659	161.22214	291.3824
1206.264	363.35765	132.92189	244.47633
1206.487	354.69758	143.73105	260.17417
1206.711	353.20094	123.8536	258.54453
1206.934	356.83626	122.64143	256.13137
1207.157	375.50069	122.45401	276.65278
1207.381	340.51692	117.21858	258.66275
1207.604	355.77935	131.658	277.77463
1207.827	356.9307	157.45472	269.2641
1208.051	387.17288	144.51882	283.86577
1208.274	350.10567	139.72414	249.80375
1208.497	332.50169	132.94113	226.16545
1208.72	330.56468	108.68323	223.53303
1208.943	336.21201	129.85122	249.56501
1209.167	337.87844	114.3812	244.72663
1209.39	355.16813	137.8049	251.00217
1209.613	338.89638	111.07823	251.57497
1209.836	346.55253	125.5523	236.38931
1210.059	356.2872	135.99255	263.04333
1210.282	337.52291	125.5523	244.03543
1210.505	341.18	135.52991	269.11307
1210.728	336.77045	125.14288	245.07222
1210.951	342.28854	127.80411	265.95609
1211.174	330.9749	132.92189	257.85936
1211.396	356.96615	141.1888	250.76203
1211.619	347.80665	135.37842	257.26181
1211.842	349.5624	142.71471	264.77132
1212.065	339.27867	149.87967	265.98772
1212.287	333.25893	125.96172	244.38103
1212.51	322.22273	100.27674	229.1747
1212.733	345.53447	122.04454	241.96183
1212.956	366.2627	142.33858	272.0289
1213.178	321.9719	126.40754	241.80285
1213.401	321.74686	101.13298	245.51488
1213.623	299.786	111.88225	229.1747
1213.846	316.95546	108.92012	248.50047
1214.068	315.42203	110.71982	245.84505
1214.291	304.91597	95.48219	198.53286
1214.513	311.22862	110.81925	246.55264
1214.736	305.16679	110.60841	211.37701
1214.958	305.65549	112.8253	229.86589
1215.181	292.43465	92.67585	212.35947
1215.403	291.12071	102.24992	176.94837
1215.625	309.50867	104.68829	227.44669
1215.848	312.40662	97.19792	209.12999
1216.07	317.06451	116.32113	225.24727
1216.292	301.75907	108.5613	215.35075
1216.514	307.6988	81.37617	200.49002
1216.737	292.10758	98.1231	215.00516
1216.959	289.23855	111.77993	218.80674
1217.181	309.96568	112.2461	200.99235
1217.403	301.2242	114.0885	220.88033
1217.625	286.19988	132.2646	224.19652
1217.847	320.38431	119.61569	244.16455
1218.069	308.36773	121.86751	237.81465
1218.291	304.29201	86.90221	218.16368
1218.513	302.22495	90.06118	222.78116
1218.735	267.18577	118.03437	199.79883
1218.957	300.85153	114.48793	204.2265
1219.179	297.931	125.07459	235.60208
1219.401	281.63148	91.97612	191.58799
1219.622	309.08741	109.91154	206.22916
1219.844	296.58762	104.96454	219.26203
1220.066	272.10246	104.87651	212.93157
1220.288	283.09439	118.30342	201.56138
1220.509	310.42327	112.86023	208.61052
1220.731	298.89622	127.09011	217.54459
1220.953	284.1189	118.45763	232.89819
1221.174	284.85015	105.08122	221.07388
1221.396	280.60808	92.7993	197.12857
1221.618	282.42873	109.85559	196.34285
1221.839	301.88191	100.88943	218.46115
1222.061	274.20398	115.31676	240.1177
1222.282	276.32218	104.05766	199.10763
1222.504	249.98379	89.5232	179.40852
1222.725	248.8716	90.34204	189.32148
1222.946	289.9235	100.987	204.80088
1223.168	273.41606	114.23813	221.7764
1223.389	271.80738	115.64065	180.61469
1223.61	258.72723	115.23957	199.10763
1223.832	270.34925	79.14331	197.31508
1224.053	268.23202	100.37287	193.35047
1224.274	274.81724	115.08252	215.90745
1224.495	273.56313	104.26238	187.94918
1224.717	256.25637	76.54621	176.64374
1224.938	249.18993	98.91216	198.07784
1225.159	269.76666	91.5069	203.31159
1225.38	272.32712	118.27714	202.56362
1225.601	263.92608	93.94767	173.97687
1225.822	252.74828	114.23403	171.08955
1226.043	282.59275	118.74336	222.60833
1226.264	292.0455	98.52645	221.38155
1226.485	255.75472	109.05479	173.64002
1226.706	252.74485	95.86923	194.10289
1226.927	255.41894	76.41986	185.2837
1227.148	252.74485	109.86726	181.66258
1227.369	260.06598	113.42588	196.10754
1227.589	262.02529	103.03411	197.03405
1227.81	271.26303	107.68534	177.5338
1228.031	245.47099	104.40213	176.98933
1228.252	226.17207	61.05568	149.977
1228.472	237.76573	75.14461	173.80789
1228.693	259.99807	71.2999	160.54867
1228.914	250.2	108.97565	179.20717
1229.134	244.4677	91.77502	182.58183
1229.355	262.52694	128.62354	191.02505
1229.575	258.26295	103.44354	194.61485
1229.796	248.48086	86.15434	184.93809
1230.016	244.90813	81.05256	169.10471
1230.237	229.16752	84.82442	157.63582
1230.457	263.37183	76.35073	169.42942
1230.678	241.6806	79.64586	191.85007
1230.898	260.4436	83.45879	183.2101
1231.118	236.42741	91.57031	165.1556
1231.339	211.4313	85.01956	169.48416
1231.559	227.17382	100.31896	179.9034
1231.779	225.60684	87.93071	172.82989
1231.999	253.49732	87.02392	203.25481
1232.22	224.74077	90.54675	176.98933
1232.44	253.02493	71.97491	181.71485
1232.66	229.41835	85.42898	159.20414
1232.88	228.41505	86.45253	168.34937
1233.1	247.2249	89.5232	171.11416
1233.32	239.20042	97.91634	193.97488
1233.54	237.44467	94.84568	163.97464
1233.76	234.93644	109.46144	194.66044
1233.98	233.45577	92.27795	184.6075
1234.2	203.68623	88.42745	150.72386
1234.42	221.81997	89.31848	159.88345
1234.64	224.15106	88.09022	166.62138
1234.86	237.96017	80.89755	176.29814
1235.08	225.60622	94.43626	176.29814
1235.299	207.59677	76.41408	156.85949
1235.519	215.02897	73.41821	179.6836
1235.739	223.35261	75.71548	154.88999
1235.959	227.16093	81.42995	161.0303
1236.178	213.38929	88.2691	168.69497
1236.398	237.31075	96.13623	173.447
1236.618	239.9529	101.19171	192.54126
1236.837	212.24466	81.13006	177.4836
1237.057	216.94698	98.38388	172.81643
1237.276	211.86075	81.9489	157.29022
1237.496	186.60568	55.25858	147.95908
1237.715	216.55932	73.02673	151.06945
1237.935	207.4866	71.71335	145.88548
1238.154	210.92436	78.05939	159.52158
1238.373	228.18415	96.01957	185.13407
1238.593	233.74149	115.49268	208.09008
1238.812	210.60664	81.53947	137.82553
1239.031	196.66146	78.87824	169.21795
1239.251	212.31561	72.11088	116.18869
1239.47	170.96468	60.65898	118.23761
1239.689	195.30645	71.50865	140.40809
1239.908	218.88378	93.00328	178.47193
1240.127	216.62638	73.4413	152.34614
1240.347	197.78149	81.74419	155.29863
1240.566	178.22088	73.14633	150.24581
1240.785	202.74307	53.09636	137.24553
1241.004	220.48498	58.94205	135.89292
1241.223	189.28671	60.22755	117.12532
1241.442	194.30316	71.09922	123.50061
1241.661	212.7391	90.49845	162.88712
1241.88	204.08525	82.35832	159.57051
1242.099	199.0688	86.49392	136.39627
1242.317	211.60093	94.87043	148.99587
1242.536	208.34923	89.11377	187.60004
1242.755	200.72556	79.69708	155.90783
1242.974	191.67831	73.35105	145.88548
1243.193	213.31423	94.54091	148.99587
1243.411	208.99932	91.18447	163.80868
1243.63	201.07537	81.82218	144.77523
1243.849	190.79165	78.27844	130.20632
1244.067	198.56716	81.9489	153.83425
1244.286	182.01285	64.96562	119.29233
1244.504	182.76532	80.14822	136.03284
1244.723	197.31304	91.11694	155.09162
1244.941	186.99307	64.86811	135.17193
1245.16	170.66601	75.19344	136.22764
1245.378	195.24245	76.01228	143.44348
1245.597	182.61105	86.29942	153.73898
1245.815	181.23055	94.99831	148.30467
1246.033	194.80481	77.92311	134.7019
1246.252	179.63193	70.89451	122.23587
1246.47	193.80151	74.14702	157.95805
1246.688	200.57373	85.22427	173.98145
1246.907	193.90632	77.10211	144.85321
1247.125	172.3785	76.25734	153.14305
1247.343	181.00956	71.30394	141.0471
1247.561	196.05893	71.3887	142.06912
1247.779	202.06306	80.92534	153.71061
1247.997	175.40043	82.71277	152.27429
1248.215	181.98839	72.94162	129.46802
1248.433	178.25052	68.6427	127.30554
1248.651	174.75876	57.41348	101.64889
1248.869	163.72154	75.21572	114.72649
1249.087	183.97015	73.96426	144.15749
1249.305	174.94777	77.85468	158.38271
1249.523	175.24064	62.89261	132.06155
1249.741	183.68088	77.66683	119.90066
1249.959	190.28559	73.35105	121.21779
1250.176	165.45855	55.2823	122.38479
1250.394	173.48489	79.7521	138.62792
1250.612	171.4783	66.59559	123.32634
1250.83	165.94293	61.68253	134.4241
1251.047	153.47444	73.01081	104.41393
1251.265	178.25052	71.71335	123.70212
1251.483	177.99969	73.61989	135.51752
1251.7	172.98324	86.56733	139.20067
1251.918	178.25052	83.76299	150.97412
1252.135	174.23735	70.77117	122.42123
1252.353	173.48489	69.46154	146.9721
1252.57	161.90496	69.25683	122.56951
1252.788	137.63291	57.3836	106.10369
1253.005	180.5102	49.97987	140.23153
1253.222	159.18799	42.84026	113.2948
1253.44	159.04315	43.4964	124.45838
1253.657	154.72778	73.55924	136.95921
1253.874	170.35008	73.34815	119.02888
1254.091	169.47172	70.6898	133.78954
1254.309	158.93612	63.8598	120.85848
1254.526	180.17594	55.38948	134.8758
1254.743	168.21761	62.92032	126.00875
1254.96	139.73318	43.17146	125.57581
1255.177	166.33983	59.25495	108.40352
1255.394	153.26502	56.76947	131.32784
1255.611	171.72912	73.0018	137.93672
1255.828	180.54238	84.8197	134.48073
1256.045	169.01154	47.7316	128.95116
1256.262	158.93717	81.03672	133.7078
1256.479	156.88613	51.72229	102.19031
1256.696	162.01167	71.08375	123.80701
1256.913	167.46514	72.5322	135.82654
1257.13	153.69574	53.0935	137.72735
1257.346	140.26222	60.04484	106.59251
1257.563	171.95196	52.70867	105.48699
1257.78	154.42236	60.24955	136.7324
1257.997	170.60869	44.67446	116.16402
1258.213	180.50905	58.25008	114.55928
1258.43	158.1847	78.07109	116.21556
1258.647	151.91413	59.63542	96.12329
1258.863	148.95916	69.71176	137.10909
1259.08	150.91085	53.15866	116.85522
1259.296	155.67648	60.86369	120.65679
1259.513	167.52797	58.01332	128.49791
1259.729	129.30254	58.8849	113.08189
1259.946	144.8204	44.26793	127.31995
1260.162	145.14193	46.38954	92.07449
1260.378	140.77375	77.59899	123.26911
1260.595	142.51131	44.87978	122.36501
1260.811	163.7028	67.80561	128.4534
1261.027	176.28908	66.39088	116.60837
1261.243	170.64769	66.23697	121.6936
1261.46	154.69019	69.93758	113.25545
1261.676	141.2393	77.87014	114.09042
1261.892	168.93579	71.00785	117.37633
1262.108	172.58641	54.98277	149.45802
1262.324	151.20682	67.33323	97.35594
1262.54	154.76859	65.57204	132.06155
1262.756	136.61395	61.28032	89.84079
1262.972	154.42236	69.32269	132.02357
1263.188	118.7141	25.0675	86.44255
1263.404	121.92704	63.49639	94.04571
1263.62	164.41896	75.7478	129.04373
1263.836	138.62053	71.94485	113.14323
1264.052	116.22011	62.2961	100.2665
1264.268	140.412	41.9856	115.54168
1264.483	137.36642	33.64165	104.06807
1264.699	134.62724	52.26584	104.06807
1264.915	135.8535	49.60459	98.88409
1265.13	124.77801	52.67525	96.3201
1265.346	137.24598	50.7806	89.06714
1265.562	142.13205	68.46957	105.45047
1265.777	140.12547	63.21417	126.4656
1265.993	126.32349	47.14806	107.75499
1266.208	108.63201	40.80202	99.11134
1266.424	134.71703	55.7813	130.27361
1266.639	129.34009	39.84084	93.35452
1266.855	145.26925	51.44698	84.66568
1267.07	138.11888	54.40797	120.76165
1267.286	150.9748	81.46181	107.92679
1267.501	122.73246	40.03979	105.89821
1267.716	151.57109	62.64113	97.6084
1267.932	124.82529	35.38117	100.5437
1268.147	132.35909	58.37411	122.57934
1268.362	153.92071	75.82855	133.04326
1268.577	149.65673	45.9659	140.25756
1268.792	125.83735	55.13179	98.46219
1269.007	131.84832	68.73457	82.73796
1269.223	132.85161	51.85641	85.65701
1269.438	129.04951	61.2731	122.07302
1269.653	114.91404	23.89523	87.40513
1269.868	123.58442	58.40715	117.20081
1270.083	153.48628	66.82605	111.73728
1270.298	123.68629	39.97585	125.79503
1270.512	119.23187	63.97429	109.44319
1270.727	136.86478	68.68116	111.32564
1270.942	124.32364	45.89112	72.07369
1271.157	127.47824	61.97817	110.74926
1271.372	122.48596	59.61223	82.92759
1271.587	145.55953	72.75592	115.75219
1271.801	129.08927	55.48699	102.68568
1272.016	132.60079	53.49409	86.42541
1272.231	131.5975	55.67646	86.0143
1272.445	133.08516	52.25928	101.64889
1272.66	111.54915	35.33671	116.21968
1272.874	123.16816	46.37773	117.20081
1273.089	133.62584	59.66046	104.06807
1273.303	119.55801	44.10512	92.31772
1273.518	134.23026	45.82836	90.58504
1273.732	144.89718	57.79302	120.65679
1273.947	124.13555	56.13169	97.5017
1274.161	144.23404	72.98768	110.98005
1274.375	133.35325	46.81566	122.80774
1274.59	129.08927	36.53721	97.50446
1274.804	100.61753	62.86331	90.93533
1275.018	125.51639	39.90272	98.2401
1275.232	128.24701	55.22945	93.00892
1275.447	115.05723	38.3339	75.38341
1275.661	110.93062	41.03329	97.38193
1275.875	135.8781	86.07414	125.7815
1276.089	134.35655	60.72936	111.67124
1276.303	135.03312	73.06674	118.23761
1276.517	116.14528	50.82542	101.96384
1276.731	130.51647	49.8093	94.02214
1276.945	123.822	30.14746	95.89317
1277.159	122.6136	39.84766	118.51242
1277.373	128.85286	49.19517	91.88917
1277.587	114.1309	39.57376	69.64384
1277.801	93.3774	55.74056	89.04285
1278.014	101.29612	42.88914	96.46491
1278.228	129.71552	62.83364	107.86965
1278.442	132.34996	58.40715	118.64294
1278.656	97.78152	25.96213	93.72942
1278.869	111.2794	38.75491	78.83939
1279.083	113.53826	42.03029	87.47935
1279.297	120.66992	65.64994	103.37687
1279.51	107.75096	43.87269	91.62653
1279.505	127.37291	53.38672	88.35702
1279.727	118.84032	51.59856	80.88672
1279.95	117.61413	38.23352	104.40484
1280.173	114.083	47.97401	71.07227
1280.395	123.86531	40.07639	83.1582
1280.618	103.90912	37.41447	71.11663
1280.841	141.61532	52.55297	89.53761
1281.063	112.81732	44.29283	56.8591
1281.286	126.77219	45.10196	95.74585
1281.509	103.02994	23.2858	69.47473
1281.731	127.96785	37.42193	81.71377
1281.954	141.78377	36.84558	73.06871
1282.176	127.37291	22.71186	84.88477
1282.399	111.82688	31.0668	63.07811
1282.621	115.57786	52.1676	84.89395
1282.843	110.11757	23.17168	92.44629
1283.066	131.38824	43.33334	113.56767
1283.288	116.68352	50.99486	104.22227
1283.511	135.15261	53.83311	119.09369
1283.733	145.45422	46.83358	111.50261
1283.955	118.66445	47.44787	97.30922
1284.177	125.36524	47.20184	105.88124
1284.4	122.06468	30.05437	84.88477
1284.622	102.09994	37.82399	83.50352
1284.844	136.55384	39.25733	109.74969
1285.066	114.7485	38.22942	99.23987
1285.288	131.25531	62.45215	106.62722
1285.51	153.76371	37.5004	110.02271
1285.732	128.41586	22.75846	83.9082
1285.955	157.51757	53.59077	110.7832
1286.177	121.60086	56.04371	90.07824
1286.399	108.60377	44.37641	96.17428
1286.62	123.06665	54.81934	115.61758
1286.842	133.64687	46.89963	105.25821
1287.064	130.63537	28.22231	101.88877
1287.286	135.07387	33.98995	62.66921
1287.508	120.34607	32.61033	86.26602
1287.73	102.95933	38.02876	86.84797
1287.952	126.75196	51.17865	97.31601
1288.174	129.88248	28.73111	94.55351
1288.395	112.15711	36.70536	98.93306
1288.617	115.3269	35.12092	76.59726
1288.839	113.76096	55.04793	95.24414
1289.06	151.69763	48.26692	99.53202
1289.282	114.99906	29.32987	93.66516
1289.504	132.98966	39.38858	88.68321
1289.725	123.8192	43.96689	83.35197
1289.947	102.91335	31.47258	94.80527
1290.168	117.58552	36.39065	69.45456
1290.39	134.14878	58.01045	113.5525
1290.611	124.45385	40.95686	109.52167
1290.833	115.3269	20.28411	96.25643
1291.054	115.80365	39.1103	68.81037
1291.276	104.69864	31.27157	93.25283
1291.497	104.78665	27.58583	57.69894
1291.718	110.05678	31.88586	90.59307
1291.94	123.24796	66.12878	104.22227
1292.161	137.91315	41.56904	95.50432
1292.382	129.63153	68.01447	95.58945
1292.604	106.79629	31.6811	69.69102
1292.825	118.58936	40.70318	95.92415
1293.046	115.50434	32.29539	74.18008
1293.267	128.12622	46.21929	95.26679
1293.488	150.91192	50.51932	116.46097
1293.71	108.40915	50.23357	92.11168
1293.931	120.34607	34.3063	94.6212
1294.152	146.43236	25.03355	94.97919
1294.373	103.32707	48.69816	86.61133
1294.594	114.32306	17.43834	81.09505
1294.815	111.70636	45.15843	65.05348
1295.036	137.5958	59.47487	79.34733
1295.257	128.12578	33.48596	102.49569
1295.478	115.07595	39.66687	84.65394
1295.698	102.74731	20.36594	78.66914
1295.919	102.13339	35.90035	84.19414
1296.14	109.03276	50.12499	90.06446
1296.361	130.35666	51.57176	101.23724
1296.582	114.37431	52.94701	95.24414
1296.802	124.86332	43.55737	90.40977
1297.023	118.33841	34.34302	73.16666
1297.244	116.53668	29.41259	62.63328
1297.464	117.31597	37.61923	98.46587
1297.685	122.62716	40.48592	88.44773
1297.906	121.85182	40.48592	103.37201
1298.126	129.60517	61.1818	90.06446
1298.347	118.33841	41.16678	66.16068
1298.567	101.44658	43.03025	105.22995
1298.788	125.58767	50.22907	92.34036
1299.008	119.09128	43.31013	86.83774
1299.229	130.78666	54.62665	76.79377
1299.449	118.84032	42.73832	91.05402
1299.67	108.04911	20.02617	73.83477
1299.89	117.18084	43.12551	88.68321
1300.11	104.53569	21.14668	67.27383
1300.331	123.35757	42.94307	93.17226
1300.551	92.1414	21.00758	77.13404
1300.771	111.31156	34.34302	82.48364
1300.991	135.42405	56.74835	89.37382
1301.211	102.20601	35.72419	95.58945
1301.432	128.37674	33.68413	94.11849
1301.652	102.27707	26.35725	53.50133
1301.872	105.92115	31.6811	67.07059
1302.092	119.09128	42.17261	84.76477
1302.312	132.89398	52.77171	94.38909
1302.532	131.13728	36.31419	117.87046
1302.752	123.85948	44.71043	97.31601
1302.972	110.27878	41.07716	114.22093
1303.192	110.8301	21.24446	75.98439
1303.412	123.60852	59.41383	120.49328
1303.632	140.17178	58.85572	108.24748
1303.852	104.2582	42.61129	96.04952
1304.072	118.51394	26.15249	66.5832
1304.291	89.07881	44.9944	90.02661
1304.511	109.55486	29.31959	61.94555
1304.731	118.84032	35.36684	81.23083
1304.951	126.89821	42.63646	106.29413
1305.17	96.45339	30.04299	71.23879
1305.39	101.54924	46.7277	78.66914
1305.61	129.81341	54.20506	114.92695
1305.829	123.35757	35.55733	88.8313
1306.049	135.77708	53.37115	90.64727
1306.268	117.08361	38.02876	86.26602
1306.488	119.28137	42.5221	87.64727
1306.708	138.35466	64.15789	103.18633
1306.927	108.10048	38.98956	77.53736
1307.146	118.33841	25.59551	108.33791
1307.366	132.50505	50.72408	112.62026
1307.585	116.57264	38.42847	89.88863
1307.805	103.18649	35.57159	82.12226
1308.024	104.60777	16.94004	83.92487
1308.243	106.6125	22.67151	59.33165
1308.463	81.9323	15.8238	67.27383
1308.682	101.64522	8.87727	60.60521
1308.901	109.5233	32.24314	80.84096
1309.12	119.14782	43.76213	97.33252
1309.339	114.23856	25.8784	73.42691
1309.559	117.1472	57.17661	84.99982
1309.778	102.1484	59.57286	79.4416
1309.997	122.51251	63.82555	112.78322
1310.216	152.86622	73.50017	114.21067
1310.435	129.07915	48.7556	96.62539
1310.654	102.1546	27.89984	92.13632
1310.873	102.86091	60.6527	81.93866
1311.092	131.74907	29.32381	89.71913
1311.311	112.53528	35.77636	85.68125
1311.53	89.24565	36.43601	62.09415
1311.749	108.30006	36.18588	80.74101
1311.967	108.80199	35.57159	93.9789
1312.186	103.96063	42.32878	110.7383
1312.405	120.41459	41.14292	81.38657
1312.624	124.61236	47.82666	101.80508
1312.843	108.30006	37.82399	83.52673
1313.061	119.19014	40.89544	84.53945
1313.28	97.22593	29.88022	71.46311
1313.499	93.1006	24.9756	98.66808
1313.717	127.85679	39.66687	85.9207
1313.936	104.53569	52.2549	76.59726
1314.154	113.31923	30.88818	88.33788
1314.373	120.69565	66.12887	106.75261
1314.591	106.79432	36.80018	98.26405
1314.81	95.25023	37.2008	47.16293
1315.028	109.55486	48.32607	83.00729
1315.247	131.13728	59.89642	113.5457
1315.465	123.60852	48.88121	119.81897
1315.683	133.14494	57.29638	122.86913
1315.902	137.57568	60.51471	111.81914
1316.12	107.79815	39.4621	84.53945
1316.338	116.42872	20.56927	88.54377
1316.557	105.53953	44.49569	71.07227
1316.775	95.34499	20.05784	65.07272
1316.993	101.86705	26.19114	89.02852
1317.211	118.19987	56.93034	92.76832
1317.429	100.33039	57.46275	101.45977
1317.647	119.84415	47.44787	114.33008
1317.865	117.72706	46.82294	132.33896
1318.084	119.26964	29.81753	59.28911
1318.302	119.33994	23.20346	77.97851
1318.52	92.69918	43.79142	61.83763
1318.738	123.44425	39.4621	66.18681
1318.955	116.89751	48.37335	83.50352
1319.173	106.2924	37.61923	97.26809
1319.391	119.5268	49.91663	98.49345
1319.609	113.82115	28.92901	96.78665
1319.827	120.34607	48.88121	102.84102
1320.045	87.9392	49.79609	66.14786
1320.262	93.61557	46.55448	69.38436
1320.48	100.83063	21.62191	86.69253
1320.698	95.61905	43.26628	76.2853
1320.916	138.30098	44.50814	115.72913
1321.133	102.18031	46.83358	95.93476
1321.351	124.11045	50.10979	106.43974
1321.568	122.46142	53.386	117.84305
1321.786	118.91715	47.03834	102.85312
1322.004	92.66077	40.69068	88.68321
1322.221	80.13681	18.73603	73.14414
1322.439	106.79432	45.81672	82.46758
1322.656	117.58183	69.75926	116.99883
1322.873	94.90738	47.52306	65.30941
1323.091	82.4369	35.93952	81.59441
1323.308	116.57797	38.25505	72.97219
1323.526	97.75982	17.22055	75.2014
1323.743	96.28184	31.66567	58.6676
1323.96	92.48969	28.40488	67.418
1324.177	111.38698	38.23352	68.55762
1324.395	91.29542	27.58583	72.10821
1324.612	102.77899	39.25733	69.85928
1324.829	106.25969	33.30668	75.47918
1325.046	94.23232	2.67367	52.38342
1325.263	105.79049	47.27744	68.21953
1325.48	99.76246	35.64954	64.51134
1325.697	96.84062	39.25733	86.97045
1325.914	103.67578	31.6811	54.68813
1326.131	81.69848	17.53113	50.00778
1326.348	106.05168	36.7609	83.65003
1326.565	97.50886	36.59542	79.74308
1326.782	75.93456	22.59904	73.83477
1326.999	96.44796	23.39035	82.79844
1327.216	99.76749	54.00885	95.28666
1327.433	122.81882	42.32878	90.40977
1327.649	131.64034	65.70566	93.51757
1327.866	76.36222	15.52908	76.41738
1328.083	80.44369	32.32539	37.5793
1328.3	70.48414	25.01833	58.47746
1328.516	117.96189	57.16268	83.1582
1328.733	113.38038	42.12402	85.23008
1328.949	85.92411	22.20948	77.44824
1329.166	101.77515	40.48592	85.57539
1329.383	94.61086	43.60773	70.85314
1329.599	89.72915	41.29487	69.37183
1329.816	74.14602	30.86205	83.63546
1330.032	85.4112	57.29024	94.89722
1330.248	99.2778	57.27493	100.22434
1330.465	98.76365	40.48592	71.70403
1330.681	97.43453	36.18588	53.01516
1330.898	91.37172	49.099	75.35655
1331.114	84.45903	30.24775	68.65508
1331.33	104.03377	45.08221	98.76455
1331.546	91.61582	52.3431	91.79101
1331.763	79.70821	47.78463	72.45352
1331.979	80.21649	29.77264	39.01213
1332.195	68.39769	-0.41873	48.28165
1332.411	75.65999	50.58375	77.40286
1332.627	90.98394	37.41447	97.34441
1332.843	64.95086	16.31848	87.61828
1333.059	86.21573	51.36393	73.14414
1333.275	77.43219	28.96842	61.40351
1333.491	79.94177	41.23414	82.12414
1333.707	101.33439	28.57924	90.88814
1333.923	78.08781	37.61923	78.32384
1334.139	85.8815	24.26793	72.98585
1334.355	89.62069	19.36625	70.3271
1334.571	82.70231	31.88586	63.27214
1334.787	102.52112	37.04951	81.77695
1335.003	78.43602	18.86154	62.43945
1335.218	81.69848	30.24775	61.05821
1335.434	107.01418	51.54314	98.69726
1335.65	106.65986	35.34317	102.13668
1335.865	66.63729	20.17138	50.09537
1336.081	66.15047	43.10271	46.60983
1336.297	85.84841	30.24775	51.62707
1336.512	94.56187	31.45587	76.35474
1336.728	71.55633	21.89938	87.38362
1336.943	78.84265	27.80126	79.01445
1337.159	94.89968	34.34302	87.99898
1337.374	89.27942	32.6407	73.91408
1337.59	57.30753	16.73338	26.27148
1337.805	65.88811	23.33122	65.68416
1338.021	65.13523	12.8697	66.80492
1338.236	80.52201	28.20012	67.53779
1338.451	90.0017	17.40439	77.41917
1338.666	74.83045	55.57125	68.04102
1338.882	87.21957	24.71633	77.6332
1339.097	77.62398	33.3192	79.35974
1339.312	93.57055	24.69959	69.3528
1339.527	61.18342	26.90433	46.20977
1339.742	91.95809	13.91634	61.74884
1339.958	79.43985	30.29486	57.31887
1340.173	76.42835	20.61618	77.83863
1340.388	74.92261	28.40488	67.66529
1340.603	64.13139	22.26198	35.87064
1340.818	59.25353	25.33343	49.86628
1341.033	72.91494	45.80688	47.45505
1341.248	95.79766	39.06665	66.754
1341.462	73.66781	40.76577	50.99578
1341.677	74.92261	33.11444	65.54728
1341.892	55.56993	24.92391	53.80664
1342.107	82.28403	24.85921	37.47214
1342.322	55.81891	30.04299	59.33165
1342.536	70.87295	38.64305	57.88596
1342.751	76.67931	26.76842	82.46806
1342.966	73.47106	45.72585	59.37292
1343.18	80.3241	37.61923	76.49819
1343.395	51.08156	10.20277	41.03008
1343.61	64.88428	41.83074	57.04889
1343.824	67.14289	28.40696	56.22383
1344.039	75.17357	27.27884	83.79637
1344.253	78.33042	30.94987	74.18008
1344.468	39.67837	14.27622	33.0879
1344.682	67.39385	45.76283	59.8915
1344.897	72.0402	12.27426	62.43945
1345.111	67.64481	31.0668	61.63555
1345.325	73.8392	41.66267	58.64102
1345.54	66.86968	23.51574	48.55687
1345.754	73.35879	60.75574	81.77695
1345.968	67.06392	23.08104	68.05726
1346.182	58.35936	17.7996	48.64319
1346.397	53.75723	39.81083	44.48321
1346.611	60.65875	35.37899	38.01834
1346.825	45.66594	3.24633	41.28541
1347.039	35.04965	18.98578	52.40075
1347.253	46.66727	26.95985	48.51963
1347.467	62.37469	30.45251	61.40351
1347.681	108.91641	51.95266	97.83118
1347.895	47.64197	29.34856	52.77071
1348.109	70.8885	15.99742	42.39414
1348.323	42.04706	13.66193	45.41491
1348.537	42.47485	12.29569	19.96603
1348.751	47.27804	29.2346	29.45531
1348.965	73.41685	24.67142	72.45352
1349.178	51.12766	49.29145	61.40351
1349.392	53.2255	43.05033	59.21864
1349.606	59.17119	18.16672	38.16447
1349.82	47.22129	-1.53723	31.73336
1350.033	44.7221	13.43483	48.94151
1350.247	44.53376	13.39879	37.38827
1350.461	27.49648	18.98578	29.88469
1350.674	75.04537	30.29996	66.23789
1350.888	72.13485	10.92017	62.23158
1351.101	76.61723	30.44889	38.34963
1351.315	30.80361	24.30961	66.48159
1351.528	42.18092	36.69833	84.79849
1351.742	59.43175	28.0748	72.99548
1351.955	68.78546	29.05878	27.00349
1352.169	53.34019	28.40488	50.4806
1352.382	64.88428	48.56734	44.83812
1352.595	57.10456	28.20012	69.85216
1352.809	55.43017	40.41352	60.27199
1353.022	75.28258	31.47633	62.1069
1353.235	59.61281	39.66166	40.68477
1353.448	41.54514	16.32385	35.15978
1353.661	57.60648	42.35702	60.7129
1353.874	48.13882	8.52456	37.5287
1354.088	69.30871	23.08104	64.48287
1354.301	72.53938	9.88936	49.31759
1354.514	51.75876	35.47588	49.45119
1354.727	53.97263	34.271	50.76656
1354.94	71.17138	28.60965	57.60508
1355.153	50.93008	35.77542	39.8002
1355.366	43.93708	33.93349	39.1854
1355.578	64.38235	36.18588	65.54728
1355.791	44.49835	40.22028	57.58983
1356.004	51.14189	37.31695	56.56914
1356.217	30.30011	23.08104	38.72965
1356.43	61.11989	46.02284	84.92654
1356.642	57.85743	30.65728	73.63276
1356.855	44.87787	34.96164	62.09415
1357.068	49.53312	26.56201	39.61276
1357.28	26.16974	20.62387	44.82852
1357.493	21.71944	3.01995	10.54095
1357.706	28.24435	24.47836	15.56623
1357.918	59.60473	20.81088	51.04414
1358.131	65.21018	29.4287	57.62551
1358.343	42.79994	3.50451	51.00382
1358.556	45.67306	22.05722	43.10196
1358.768	58.64793	21.21422	42.54016
1358.98	19.23961	-4.64011	32.39728
1359.193	44.86167	25.91649	46.20977
1359.405	41.04323	25.90717	23.08393
1359.617	20.61541	17.75075	46.24198
1359.83	31.0049	13.45716	28.59884
1360.042	51.31532	25.12867	60.44888
1360.254	66.8105	38.17242	63.51389
1360.466	58.49025	36.69667	42.75665
1360.678	31.2358	41.72764	51.38945
1360.891	45.81143	23.90009	31.87198
1361.103	44.30569	35.32808	47.93634
1361.315	48.98301	27.38106	64.37709
1361.527	15.95527	7.92856	5.88493
1361.739	36.27503	7.51628	35.85039
1361.951	48.55445	13.86669	10.63446
1362.163	46.20284	19.60006	21.16908
1362.374	45.19169	18.63147	34.99707
1362.586	44.18106	15.50479	19.25747
1362.798	45.69857	12.8487	42.75665
1363.01	40.79227	20.41912	67.75879
1363.222	42.79994	43.09106	32.26481
1363.433	53.10015	36.62185	61.47301
1363.645	27.24052	8.17081	24.59137
1363.857	26.87728	9.15714	43.85323
1364.068	23.22518	-9.35516	39.53719
1364.28	23.97552	27.17631	48.13718
1364.492	50.3501	37.78905	50.0082
1364.703	46.21012	10.54075	47.93634
1364.915	30.50298	5.74244	21.92193
1365.126	7.87536	15.70956	11.42237
1365.338	29.49914	11.33471	23.25637
1365.549	46.0624	34.03641	63.74358
1365.76	49.58216	24.10486	46.20977
1365.972	41.03497	3.40896	38.95821
1366.183	10.77625	-5.4964	28.59884
1366.394	39.35926	9.79244	29.28487
1366.606	32.77239	6.35085	41.52299
1366.817	37.78077	24.30961	26.78071
1367.028	33.01256	19.19053	42.59785
1367.239	31.75434	18.64547	44.23492
1367.45	31.69281	31.2162	45.0505
1367.662	46.8212	18.98996	35.29859
1367.873	26.7386	13.85914	43.80151
1368.084	33.1871	20.21435	40.68477
1368.295	18.45698	8.7476	23.76446
1368.506	6.47202	21.9107	29.88427
1368.717	16.22935	12.02382	24.10977
1368.928	13.11618	36.31368	34.46914
1369.138	38.00706	3.9184	22.72852
1369.349	14.34214	27.2642	43.79258
1369.56	26.72385	19.19053	51.87448
1369.771	15.54575	27.5527	20.3224
1369.982	30.5616	11.20477	24.45508
1370.192	4.48829	8.03755	18.45987
1370.403	14.92444	11.05936	40.83084
1370.614	35.02781	44.34454	43.89572
1370.824	0.13074	10.59048	6.97106
1371.035	19.00322	19.61525	48.97228
1371.246	5.97016	5.71883	16.5129
1371.456	38.53845	5.26564	40.33946
1371.667	3.85171	-13.2	2.78574
1371.877	3.96631	3.62852	22.17756
1372.087	39.06247	2.15124	32.74259
1372.298	16.628	6.69997	26.30294
1372.508	5.33533	1.04611	12.02384
1372.719	37.27466	32.48018	34.71852
1372.929	24.78802	8.54285	6.4125
1373.139	24.64355	4.65234	5.97142
1373.349	9.92439	21.78179	30.65695
1373.56	6.77228	22.77078	42.57456
1373.77	31.31614	14.05237	23.07383
1373.98	17.45314	-9.3187	26.07256
1374.19	16.19835	20.39709	30.12884
1374.4	24.06289	4.65234	26.31484
1374.61	18.5	5.28313	20.70103
1374.82	16.92044	9.97619	21.38236
1375.03	-14.84175	1.2122	2.42934
1375.24	-13.00396	24.42811	13.40509
1375.45	4.93215	20.12054	26.38037
1375.66	29.86497	21.44293	56.50009
1375.87	18.20602	14.27622	23.52237
1376.08	30.69456	14.48098	47.20732
1376.29	8.95	1.78566	8.22541
1376.499	12.18302	11.89216	19.96603
1376.709	29.49914	44.40839	48.4607
1376.919	35.78182	20.21435	28.38353
1377.128	-0.36363	-6.65443	23.76446
1377.338	4.65426	3.17973	14.44103
1377.548	0.13905	9.56666	32.473
1377.757	38.20875	26.71116	33.77853
1377.967	16.6	-1.29	14.38681
1378.176	21.21752	26.67455	32.74259
1378.386	17.95506	7.79623	19.0993
1378.595	30.59363	9.97619	15.74392
1378.805	22.75609	6.90474	19.62072
1379.014	13.70445	10.59048	15.90669
1379.223	3.65043	4.44758	0.20241
1379.433	12.07756	15.5649	10.47672
1379.642	5.15619	6.29045	29.4297
1379.851	6.41098	7.92856	37.41322
1380.061	27.18688	8.95237	0.81794
1380.27	12.18302	31.23185	24.66959
1380.479	13.53815	10.59048	21.89553
1380.688	1.22826	6.90474	24.15229
1380.897	10.17535	10.98593	18.58478
1381.106	44.39746	21.85246	27.32382
1381.315	8.92056	20.23964	17.25982
1381.524	6.7	4.03805	17.35151
1381.733	22.14819	-2.95132	21.34728
1381.942	-1.78171	17.55243	45.49014
1382.151	-11.36933	12.44935	22.68908
1382.36	18.04335	13.66193	29.36046
1382.569	14.4251	3.86041	40.80386
1382.777	0.36159	10.38571	43.74977
1382.986	-1.62	3.19488	6.49883
1383.195	-1.33	10.84853	3.39103
1383.404	-3.12544	1.37613	-6.50352
1383.612	-13.05743	-11.3192	-11.20541
1383.821	-4.90066	11.86747	16.5129
1384.03	29.13369	50.03911	58.69077
1384.238	14.44165	14.68574	16.06591
[truncated: 21 more rows]
