# Supplementary material for: Ratiometric fluorescent sensing of pyrophosphate with sp³-functionalized single-walled carbon nanotubes
Source: Nat Commun. 2024 Jan 24;15:706. doi: 10.1038/s41467-024-45052-1 (PMC10808354; doi:10.1038/s41467-024-45052-1)
Supplement: Supplementary file 4 — Source data [file 41467_2024_45052_MOESM4_ESM.zip › Fig. S15e.txt]

Wavelength	PL intensity	PL intensity	PL intensity
nm	a.u.	a.u.	a.u.
	Dz-Akyne 0p015 �g mL-1	[Cu]	4 mM PPi
881.39	-13.7	-13.6	-14.3
881.919	-3.40667	-2.90712	-3.34728
882.449	-3.15116	-3.04412	-3.08252
882.979	-15.57386	-15.21833	-14.08236
883.509	-4.33424	-2.98992	-4.13719
884.038	-1.14229	-1.93302	-1.42305
884.568	-1.29198	-1.71983	-0.57517
885.098	-2.74074	-3.12692	-3.13703
885.627	-1.85506	-3.04016	-2.59236
886.157	-10.3206	-12.77461	-9.73084
886.686	-2.71354	-3.94901	-2.81779
887.216	-1.84895	-2.9641	-2.30891
887.746	-2.61764	-3.95963	-4.07422
888.275	2.00484	3.12143	2.16427
888.805	-5.14245	-7.07216	-7.15281
889.334	-2.73461	-2.48731	-2.56834
889.864	-3.56475	-4.09962	-5.52062
890.393	-2.01129	-1.98177	-2.96373
890.923	-0.96099	-1.91292	-1.44503
891.452	-0.49797	-0.91533	-0.43877
891.981	-1.86548	-2.87365	-3.95954
892.511	-0.51032	-1.12283	-1.86454
893.04	-1.72548	-2.29037	-3.18543
893.57	-1.29515	-1.17405	-1.3968
894.099	-0.7359	-0.41395	-0.68135
894.628	-0.93134	-1.01809	-1.03336
895.158	-0.94953	-1.38683	-1.3402
895.687	-0.62617	-0.59615	-0.68872
896.216	-0.35797	-0.45123	-0.36433
896.745	-0.37718	-0.72669	-0.73672
897.275	-0.19333	-0.24392	-0.36383
897.804	-0.35352	-0.39452	-0.46692
898.333	-0.1064	-0.29176	-0.22979
898.862	-0.12245	-0.3381	-0.26024
899.391	-0.10566	-0.15384	-0.12205
899.921	-0.05115	-0.0973	-0.19291
900.45	-0.09027	-0.10235	-0.16283
900.979	-0.05877	-0.08621	-0.07415
901.508	-0.03673	-0.05172	-0.07443
902.037	-0.04794	-0.05596	-0.02843
902.566	-0.0382	-0.04504	-0.04312
903.095	-0.03813	-0.03228	-0.04248
903.624	-0.00225	-0.01754	-0.00613
904.153	1.93E-4	-0.01992	-0.00673
904.682	-0.0159	-0.02162	-0.02141
905.211	-0.00242	0.00423	-0.01213
905.74	-0.0133	-0.02601	-0.01695
906.269	0.00287	-0.00566	-0.01699
906.798	-0.00437	-0.03334	-0.01364
907.327	-0.00534	-0.01382	-0.02362
907.856	-0.00838	-0.01654	-0.01927
908.384	-0.0077	-0.01141	-0.01828
908.913	-0.00502	-0.00642	-0.02527
909.442	0.00441	-0.02616	8.01E-4
909.971	-0.0027	-0.01496	-0.00115
910.5	-0.01003	-0.01465	-0.02511
911.028	-0.00919	-0.01245	-0.00908
911.557	0.00491	3.77E-4	-0.00174
912.086	-0.00587	-0.00327	-0.01428
912.615	0.00332	-0.00612	-0.00388
913.143	-0.00947	-0.0121	-0.02174
913.672	0.01652	0.00912	-0.01152
914.201	-0.01351	-0.00957	-0.01472
914.729	0.00404	-0.01153	-0.00912
915.258	0.01267	0.00533	-0.00143
915.787	0.00306	-1.03E-5	-0.01507
916.315	-0.0101	-0.01427	-0.00727
916.844	0.00642	-0.00433	-0.00603
917.372	0.00863	-8.23E-4	-0.00904
917.901	0.00303	-8.43E-4	-0.00858
918.429	2.57E-4	-0.01191	-5.1E-4
918.958	0.01176	0.00864	0.00606
919.486	0.0172	0.0115	0.00238
920.015	0.01538	0.00519	-0.00188
920.543	0.01665	0.00319	0.01392
921.072	-0.00116	-0.00808	-0.01061
921.6	0.01262	-0.00237	-0.00201
922.128	0.00771	-7.86E-4	8.44E-4
922.657	0.00385	0.00267	0.00462
923.185	0.00222	-0.01666	-0.00682
923.713	0.00603	-0.00538	0.00263
924.242	0.01241	-0.00731	-0.01144
924.77	0.00283	-0.00487	0.00648
925.298	5.54E-4	0.00223	-0.0016
925.827	-0.00142	-0.00622	0.00579
926.355	0.00312	0.00188	-0.003
926.883	-0.00117	0.00217	2.06E-4
927.411	0.00862	0.00996	0.0028
927.939	0.0034	0.00507	0.00476
928.468	0.01619	-0.0038	0.00901
928.996	0.01631	0.00837	0.01501
929.524	0.00858	0.0063	0.00171
930.052	0	0	0
930.58	0.00231	3.26E-4	-0.00199
931.108	0.00896	-7.21E-4	-0.00739
931.636	0.01317	0.00192	9.26E-4
932.164	0.01086	0.00122	0.0042
932.692	0.023	0.00482	-1.32E-4
933.22	0.01358	0.00486	-0.00151
933.748	0.01169	8.36E-4	-0.00114
934.276	0.00716	0.00445	-0.00721
934.804	0.00803	-0.01492	-0.00185
935.332	0.01785	0.00435	-0.00125
935.86	0.01464	0.00523	-0.00348
936.388	0.01457	-0.00575	0.00258
936.916	0.00876	-0.00382	0.00611
937.444	0.01226	0.00865	0.00124
937.972	0.01168	-9.47E-4	-0.0063
938.499	0.00516	-0.0013	-0.00675
939.027	-0.00561	-0.00789	-0.00195
939.555	0.01322	-0.00225	0.01154
940.083	-0.00184	-0.01025	0.00144
940.611	0.00792	0.00416	0.00382
941.138	0.0088	1.71E-4	-0.00169
941.666	0.00482	-4.82E-4	-0.0054
942.194	0.00861	-4.82E-4	0.00547
942.721	0.00774	0.00129	0.00457
943.249	0.01533	0.01135	0.00359
943.777	0.01649	0.00538	0.00475
944.304	0.00839	-0.00205	-0.00385
944.832	0.01413	-5.76E-4	0.00474
945.359	0.01307	0.00234	0.00936
945.887	0.02079	0.00972	0.01174
946.415	0.01645	8.49E-4	-0.00211
946.942	--	--	--
947.47	0.01056	0.00431	0.01124
947.997	0.01089	0.0011	0.00106
948.525	0.01849	0.00682	0.01253
949.052	0.01793	0.00576	0.00425
949.58	--	--	--
950.107	0.02395	0.00659	0.00859
950.634	0.01776	-0.0042	0.01667
951.162	0.02336	-1.63E-4	0.01116
951.689	0.02053	0.00629	0.01972
952.216	--	--	--
952.744	0.02811	0.01634	0.02093
953.271	0.01761	0.01039	0.01121
953.798	0.02534	0.00825	0.0184
954.326	0.02241	0.0172	0.01479
954.853	0.03027	0.02017	0.02215
955.38	0.02674	0.01165	0.01546
955.907	0.03475	0.01714	0.03065
956.435	0.02995	0.01606	0.01837
956.962	0.0265	0.01139	0.01775
957.489	0.03158	0.0118	0.01618
958.016	0.03335	0.02158	0.02655
958.543	0.03418	0.02112	0.02135
959.07	0.04315	0.02349	0.02754
959.598	0.04057	0.02233	0.0382
960.125	0.04847	0.01778	0.03353
960.652	0.04435	0.02766	0.04194
961.179	0.05376	0.02862	0.03951
961.706	0.04983	0.03587	0.04265
962.233	0.0505	0.03098	0.03951
962.76	0.05262	0.02429	0.05049
963.287	0.06834	0.0329	0.0531
963.814	0.05718	0.03135	0.05202
964.341	0.05468	0.01898	0.05043
964.868	0.07741	0.03768	0.04272
965.394	0.07238	0.0501	0.05182
965.921	0.07232	0.0339	0.06589
966.448	0.07618	0.04614	0.07216
966.975	0.08328	0.04224	0.06807
967.502	0.09888	0.04487	0.06815
968.029	0.09597	0.05485	0.09158
968.556	0.11371	0.06732	0.10805
969.082	0.10665	0.05028	0.10311
969.609	0.12117	0.07088	0.10584
970.136	0.13178	0.06326	0.10444
970.663	0.14481	0.06728	0.10857
971.189	0.14576	0.07413	0.11547
971.716	0.14927	0.07214	0.11541
972.243	0.15157	0.06373	0.12079
972.769	0.17941	0.09535	0.15587
973.296	0.18822	0.08998	0.15146
973.822	0.19598	0.09392	0.16314
974.349	0.20107	0.09023	0.16096
974.876	0.2234	0.09507	0.17178
975.402	0.23029	0.12173	0.19596
975.929	0.2562	0.13672	0.20746
976.455	0.27553	0.14153	0.21587
976.982	0.28878	0.14425	0.22184
977.508	0.3159	0.15043	0.23917
978.035	0.33095	0.16429	0.24543
978.561	0.34493	0.16632	0.25776
979.088	0.35716	0.17751	0.27087
979.614	0.3895	0.19207	0.29693
980.14	0.39691	0.20017	0.2883
980.667	0.41578	0.21228	0.31157
981.193	0.43582	0.21512	0.30955
981.719	0.44413	0.22078	0.3175
982.246	0.47196	0.23277	0.33706
982.772	0.49045	0.24726	0.35152
983.298	0.51526	0.25577	0.35295
983.825	0.51383	0.24994	0.35656
984.351	0.53509	0.27513	0.37354
984.877	0.55605	0.28589	0.37336
985.403	0.56885	0.28635	0.39438
985.93	0.58114	0.29207	0.39303
986.456	0.596	0.30139	0.39858
986.982	0.58653	0.3001	0.40055
987.508	0.60732	0.30687	0.40933
988.034	0.62548	0.324	0.4172
988.56	0.6322	0.32908	0.4238
989.086	0.65451	0.33216	0.42627
989.612	0.65601	0.31694	0.42519
990.138	0.66771	0.33579	0.42319
990.665	0.68375	0.35562	0.44563
991.191	0.67668	0.35555	0.43418
991.717	0.69617	0.36209	0.4334
992.243	0.68861	0.36596	0.44291
992.768	0.68743	0.36252	0.42953
993.294	0.69615	0.36242	0.42359
993.82	0.69222	0.36919	0.4301
994.346	0.68943	0.37428	0.41884
994.872	0.68505	0.37597	0.41708
995.398	0.66981	0.36531	0.41435
995.924	0.66668	0.37328	0.4035
996.45	0.65392	0.37245	0.39691
996.976	0.62926	0.365	0.37984
997.501	0.62167	0.35599	0.36695
998.027	0.59492	0.36358	0.3683
998.553	0.57598	0.35737	0.351
999.079	0.54776	0.34986	0.33958
999.604	0.53331	0.34282	0.33705
1000.13	0.51418	0.34643	0.3248
1000.656	0.48719	0.34542	0.32113
1001.181	0.45255	0.31663	0.29163
1001.707	0.44651	0.32913	0.30224
1002.233	0.42683	0.31759	0.28655
1002.758	0.38774	0.29474	0.26129
1003.284	0.38052	0.30651	0.27021
1003.809	0.35795	0.28877	0.26508
1004.335	0.33488	0.2663	0.24474
1004.861	0.31804	0.27649	0.23939
1005.386	0.30144	0.27064	0.23517
1005.912	0.28022	0.2492	0.21733
1006.437	0.27154	0.24627	0.20968
1006.963	0.25594	0.23752	0.20463
1007.488	0.24609	0.22278	0.20076
1008.013	0.23475	0.21735	0.19279
1008.539	0.22166	0.20418	0.17865
1009.064	0.20195	0.20799	0.17217
1009.59	0.20032	0.20031	0.17098
1010.115	0.19291	0.19634	0.16033
1010.64	0.18777	0.19141	0.16542
1011.166	0.17697	0.18155	0.15721
1011.691	0.17514	0.17263	0.14847
1012.216	0.17356	0.17491	0.15246
1012.742	0.16913	0.16134	0.14725
1013.267	0.15965	0.16009	0.14149
1013.792	0.14152	0.15139	0.13305
1014.317	0.14874	0.14084	0.13282
1014.843	0.13966	0.12771	0.12621
1015.368	0.15059	0.1436	0.12659
1015.893	0.13914	0.1274	0.12372
1016.418	0.13533	0.12414	0.11997
1016.943	0.14155	0.13105	0.12244
1017.468	0.12933	0.11684	0.11492
1017.993	0.12427	0.11542	0.10954
1018.518	0.11309	0.11241	0.11007
1019.043	0.12282	0.11004	0.11297
1019.569	0.11825	0.10698	0.10441
1020.094	0.12019	0.10792	0.09968
1020.619	0.11257	0.1022	0.10866
1021.144	0.10488	0.09467	0.08911
1021.668	0.10988	0.09845	0.10094
1022.193	0.10655	0.09162	0.09818
1022.718	0.10453	0.08447	0.08972
1023.243	0.10747	0.08242	0.10019
1023.768	0.1162	0.09091	0.09912
1024.293	0.10083	0.07733	0.09054
1024.818	0.1018	0.08431	0.09366
1025.343	0.10567	0.08009	0.08682
1025.868	0.10811	0.07697	0.0912
1026.392	0.10129	0.08324	0.09073
1026.917	0.10172	0.08091	0.09041
1027.442	0.10145	0.08206	0.08596
1027.967	0.09613	0.07355	0.0834
1028.491	0.09744	0.08068	0.08138
1029.016	0.10273	0.07965	0.09261
1029.541	0.08917	0.06894	0.07385
1030.065	0.09033	0.06404	0.0766
1030.59	0.09655	0.07387	0.08086
1031.115	0.08613	0.05686	0.075
1031.639	0.08524	0.06031	0.07417
1032.164	0.08912	0.06377	0.07491
1032.689	0.09083	0.06529	0.07923
1033.213	0.08467	0.05987	0.07303
1033.738	0.0865	0.06803	0.07016
1034.262	0.08975	0.05667	0.075
1034.787	0.08213	0.06026	0.07101
1035.311	0.09634	0.06169	0.07065
1035.836	0.08098	0.05598	0.07437
1036.36	0.08079	0.05524	0.06296
1036.885	0.07527	0.05282	0.06691
1037.409	0.07916	0.05965	0.06502
1037.933	0.08329	0.06182	0.06513
1038.458	0.07701	0.05417	0.06201
1038.982	0.07845	0.05085	0.06142
1039.507	0.07384	0.05568	0.06222
1040.031	0.06688	0.05411	0.05697
1040.555	0.06874	0.05422	0.05975
1041.079	0.07354	0.05684	0.06093
1041.604	0.06063	0.04356	0.04361
1042.128	0.06953	0.04806	0.05668
1042.652	0.07038	0.04668	0.05115
1043.177	0.06034	0.04504	0.04388
1043.701	0.06241	0.04633	0.05374
1044.225	0.06257	0.04605	0.04728
1044.749	0.06632	0.05164	0.05645
1045.273	0.06774	0.04785	0.04709
1045.797	0.05624	0.04356	0.05095
1046.321	0.0583	0.04267	0.04389
1046.846	0.0699	0.0312	0.04831
1047.37	0.05965	0.04045	0.04381
1047.894	0.06597	0.04136	0.04415
1048.418	0.06158	0.03664	0.04558
1048.942	0.06143	0.04274	0.04993
1049.466	0.06135	0.04175	0.04687
1049.99	0.05626	0.04317	0.04554
1050.514	0.05623	0.04168	0.04406
1051.038	0.05633	0.03522	0.04768
1051.562	0.05661	0.04234	0.04862
1052.086	0.05778	0.03718	0.0427
1052.609	0.05692	0.03583	0.03917
1053.133	0.05795	0.04329	0.04819
1053.657	0.04971	0.03619	0.04471
1054.181	0.05175	0.03233	0.04465
1054.705	0.05278	0.03672	0.04496
1055.229	0.05178	0.03528	0.04478
1055.752	0.04978	0.03673	0.04159
1056.276	0.05425	0.03934	0.04345
1056.8	0.05085	0.03092	0.03671
1057.324	0.05932	0.03763	0.04821
1057.847	0.0566	0.03455	0.04338
1058.371	0.05101	0.03184	0.04017
1058.895	0.05374	0.0339	0.04834
1059.418	0.06345	0.03574	0.04558
1059.942	0.05039	0.02679	0.03443
1060.466	0.05796	0.03417	0.04211
1060.989	0.06377	0.03801	0.05239
1061.513	0.0543	0.02958	0.04021
1062.037	0.04789	0.02845	0.03714
1062.56	0.05834	0.03671	0.05354
1063.084	0.0575	0.03504	0.0468
1063.607	0.05518	0.03637	0.03792
1064.131	0.06342	0.03424	0.04205
1064.654	0.05885	0.0356	0.04613
1065.178	0.0575	0.03448	0.04363
1065.701	0.05569	0.03194	0.04238
1066.224	0.05878	0.03474	0.04348
1066.748	0.06411	0.03662	0.0502
1067.271	0.06636	0.03656	0.04589
1067.795	0.06222	0.02798	0.03984
1068.318	0.06413	0.03974	0.0487
1068.841	0.06406	0.0384	0.04989
1069.365	0.06442	0.03117	0.04414
1069.888	0.06071	0.03566	0.04571
1070.411	0.05489	0.02716	0.0358
1070.934	0.0575	0.02557	0.04071
1071.458	0.06757	0.03748	0.0486
1071.981	0.06991	0.03659	0.05056
1072.504	0.06568	0.031	0.04801
1073.027	0.06532	0.02616	0.0413
1073.551	0.06788	0.03291	0.04402
1074.074	0.07576	0.04144	0.0495
1074.597	0.07082	0.03165	0.05082
1075.12	0.07511	0.03101	0.05409
1075.643	0.07515	0.03599	0.05043
1076.166	0.08603	0.03944	0.05013
1076.689	0.08308	0.03409	0.05444
1077.212	0.07878	0.03249	0.05443
1077.735	0.08365	0.03676	0.05471
1078.258	0.07908	0.03223	0.05803
1078.781	0.08384	0.03721	0.05705
1079.304	0.08861	0.04052	0.06424
1079.827	0.09137	0.03594	0.06198
1080.35	0.09065	0.0388	0.05969
1080.873	0.08793	0.0369	0.05915
1081.396	0.09642	0.03332	0.0606
1081.919	0.10309	0.0424	0.06883
1082.442	0.11045	0.0427	0.07458
1082.965	0.10939	0.04042	0.06488
1083.487	0.10584	0.03766	0.06804
1084.01	0.11289	0.04274	0.06922
1084.533	0.11832	0.04399	0.08051
1085.056	0.12332	0.04658	0.07692
1085.579	0.12353	0.04267	0.07614
1086.101	0.12207	0.04617	0.07941
1086.624	0.13285	0.05095	0.08414
1087.147	0.13636	0.04631	0.08609
1087.669	0.13029	0.04654	0.08012
1088.192	0.13557	0.04822	0.08273
1088.715	0.15229	0.05472	0.0912
1089.237	0.15925	0.05691	0.09761
1089.76	0.16057	0.05847	0.10033
1090.283	0.16077	0.05225	0.09799
1090.805	0.16675	0.05869	0.09862
1091.328	0.17616	0.05934	0.10611
1091.85	0.17722	0.04954	0.10913
1092.373	0.18059	0.05668	0.09992
1092.895	0.19123	0.05912	0.10846
1093.418	0.20036	0.06159	0.11531
1093.94	0.20822	0.0664	0.12317
1094.463	0.21666	0.06808	0.12507
1094.985	0.22132	0.06354	0.12745
1095.507	0.23025	0.06766	0.13125
1096.03	0.24144	0.07596	0.14497
1096.552	0.24863	0.07623	0.14345
1097.075	0.25421	0.06833	0.1441
1097.597	0.26846	0.08148	0.15131
1098.119	0.27188	0.07919	0.15908
1098.642	0.28182	0.08271	0.15408
1099.164	0.29596	0.07521	0.16297
1099.686	0.30611	0.08981	0.16561
1100.208	0.31171	0.08452	0.17491
1100.731	0.32183	0.08868	0.17215
1101.253	0.33174	0.09377	0.18425
1101.775	0.35058	0.09351	0.18951
1102.297	0.36121	0.09453	0.19303
1102.819	0.37662	0.10343	0.20647
1103.342	0.38467	0.1016	0.20443
1103.864	0.39697	0.10112	0.21492
1104.386	0.41398	0.1078	0.22117
1104.908	0.4221	0.10753	0.23167
1105.43	0.43498	0.11181	0.22987
1105.952	0.4493	0.11781	0.23847
1106.474	0.45881	0.11484	0.24577
1106.996	0.47517	0.12192	0.24717
1107.518	0.49333	0.12475	0.26051
1108.04	0.50533	0.12688	0.26609
1108.562	0.5179	0.12758	0.26603
1109.084	0.53954	0.13006	0.27928
1109.606	0.55776	0.13905	0.29231
1110.128	0.56587	0.14532	0.29932
1110.65	0.58849	0.15207	0.31106
1111.172	0.60018	0.14702	0.31326
1111.693	0.61901	0.15277	0.32175
1112.215	0.6332	0.15798	0.32796
1112.737	0.64867	0.16056	0.33681
1113.259	0.66821	0.16508	0.34344
1113.781	0.6774	0.16661	0.35455
1114.302	0.70571	0.17273	0.36584
1114.824	0.71106	0.17189	0.36665
1115.346	0.73224	0.18114	0.38133
1115.868	0.74189	0.18175	0.38316
1116.389	0.76499	0.18701	0.40203
1116.911	0.77805	0.19028	0.4026
1117.433	0.7959	0.19753	0.41275
1117.954	0.81494	0.19859	0.42757
1118.476	0.8392	0.20748	0.43727
1118.997	0.84083	0.20846	0.43892
1119.519	0.86184	0.21213	0.44219
1120.041	0.873	0.21471	0.45435
1120.562	0.88706	0.21501	0.45885
1121.084	0.90257	0.21652	0.46657
1121.605	0.92122	0.22632	0.48228
1122.127	0.94045	0.23225	0.48374
1122.648	0.95033	0.23262	0.49314
1123.17	0.96809	0.23847	0.50547
1123.691	0.98555	0.24473	0.51703
1124.212	0.98988	0.24732	0.52291
1124.734	1.00676	0.24506	0.53187
1125.255	1.01053	0.24415	0.52769
1125.777	1.03131	0.25669	0.54566
1126.298	1.03551	0.2559	0.54748
1126.819	1.04193	0.25674	0.54871
1127.341	1.05288	0.25989	0.56311
1127.862	1.06608	0.27109	0.56184
1128.383	1.06502	0.26776	0.57004
1128.904	1.07513	0.26718	0.57644
1129.426	1.08412	0.27525	0.57948
1129.947	1.09027	0.2804	0.58615
1130.468	1.09684	0.27646	0.58436
1130.989	1.09951	0.28269	0.58795
1131.51	1.10679	0.28131	0.59887
1132.032	1.10685	0.28321	0.59487
1132.553	1.09454	0.27477	0.59403
1133.074	1.11045	0.28239	0.60663
1133.595	1.11489	0.28452	0.6098
1134.116	1.11967	0.28728	0.61384
1134.637	1.09896	0.2813	0.60075
1135.158	1.10444	0.28902	0.6114
1135.679	1.10288	0.28405	0.60888
1136.2	1.10737	0.28569	0.6143
1136.721	1.09752	0.29289	0.61083
1137.242	1.09086	0.27981	0.60907
1137.763	1.08454	0.28386	0.60703
1138.284	1.08416	0.28416	0.60864
1138.805	1.06165	0.2812	0.60212
1139.326	1.06455	0.28168	0.60196
1139.847	1.05627	0.28177	0.6055
1140.367	1.057	0.28386	0.59736
1140.888	1.04617	0.28601	0.59596
1141.409	1.03552	0.28012	0.59927
1141.93	1.01352	0.27276	0.58109
1142.451	1.01098	0.26772	0.57988
1142.971	0.99768	0.27034	0.58072
1143.492	0.98986	0.27083	0.57825
1144.013	0.97807	0.2671	0.5683
1144.534	0.96913	0.26452	0.56859
1145.054	0.94826	0.26539	0.5601
1145.575	0.93596	0.25986	0.55671
1146.096	0.93347	0.26303	0.5559
1146.616	0.91993	0.2588	0.54361
1147.137	0.90554	0.24464	0.53856
1147.658	0.88433	0.24672	0.52662
1148.178	0.89138	0.25656	0.54322
1148.699	0.86669	0.24793	0.52429
1149.219	0.84374	0.23936	0.52244
1149.74	0.83869	0.23892	0.51181
1150.26	0.82373	0.23878	0.50337
1150.781	0.81389	0.24703	0.50714
1151.301	0.80093	0.2463	0.4992
1151.822	0.78062	0.2329	0.4965
1152.342	0.77418	0.23302	0.47915
1152.863	0.75449	0.21544	0.47653
1153.383	0.75195	0.22483	0.48359
1153.903	0.74067	0.22539	0.48013
1154.424	0.72733	0.21318	0.46634
1154.944	0.71417	0.20698	0.45853
1155.464	0.69496	0.20705	0.43958
1155.985	0.6929	0.20646	0.44572
1156.505	0.68453	0.21086	0.44972
1157.025	0.68011	0.19919	0.43428
1157.546	0.66459	0.20142	0.43426
1158.066	0.65271	0.1899	0.42066
1158.586	0.64881	0.20043	0.42815
1159.106	0.64196	0.19376	0.41797
1159.626	0.62207	0.19282	0.41412
1160.147	0.61699	0.19207	0.40144
1160.667	0.59749	0.19506	0.40945
1161.187	0.58127	0.18597	0.40061
1161.707	0.58147	0.17986	0.39474
1162.227	0.55972	0.17898	0.3857
1162.747	0.55954	0.18208	0.3873
1163.267	0.5517	0.17606	0.36841
1163.787	0.53432	0.16843	0.366
1164.307	0.53313	0.17394	0.36081
1164.827	--	--	--
1165.347	0.51943	0.17805	0.3694
1165.867	0.49987	0.16786	0.34888
1166.387	0.49998	0.1608	0.35238
1166.907	0.48192	0.15952	0.33912
1167.427	0.48641	0.16797	0.34543
1167.947	0.47373	0.16159	0.3416
1168.467	0.4552	0.15191	0.32025
1168.987	0.46043	0.15516	0.3239
1169.507	0.44365	0.1489	0.31999
1170.026	0.43531	0.14956	0.31197
1170.546	0.42899	0.14425	0.31413
1171.066	0.41793	0.13214	0.30251
1171.586	0.42594	0.14895	0.30765
1172.105	0.39903	0.14135	0.29718
1172.625	0.40494	0.13998	0.30525
1173.145	0.39789	0.13963	0.28663
1173.665	0.38103	0.12528	0.28768
1174.184	0.37985	0.14222	0.29267
1174.704	0.37424	0.12814	0.27635
1175.224	0.37509	0.12669	0.27218
1175.743	0.36385	0.12732	0.27143
1176.263	0.35072	0.1237	0.26697
1176.782	0.35595	0.13408	0.26129
1177.302	0.34573	0.13049	0.26415
1177.822	0.34665	0.12222	0.26355
1178.341	0.33017	0.12226	0.25543
1178.861	0.32724	0.12057	0.24747
1179.38	0.32812	0.12333	0.25344
1179.9	0.32866	0.12739	0.24878
1180.419	0.31246	0.10944	0.24218
1180.939	0.31124	0.11065	0.23468
1181.458	0.30996	0.11608	0.23185
1181.977	0.29941	0.10632	0.23497
1182.497	0.29411	0.11302	0.22627
1183.016	0.29119	0.09886	0.21544
1183.535	0.28375	0.10108	0.22261
1184.055	0.27406	0.09364	0.21008
1184.574	0.27779	0.0935	0.20185
1185.093	0.26844	0.10233	0.20824
1185.613	0.26344	0.09893	0.20492
1186.132	0.27475	0.10428	0.21091
1186.651	0.2524	0.08967	0.19301
1187.17	0.25556	0.0999	0.19221
1187.69	0.23821	0.08328	0.19465
1188.209	0.24446	0.07844	0.18094
1188.728	0.25117	0.08901	0.19116
1189.247	0.23408	0.08527	0.18748
1189.766	0.23046	0.09116	0.18645
1190.285	0.21865	0.07862	0.17279
1190.805	0.23701	0.08209	0.18377
1191.324	0.22889	0.07529	0.17919
1191.843	0.21842	0.07884	0.16791
1192.362	0.22326	0.08117	0.16473
1192.881	0.2152	0.07483	0.15001
1193.4	0.2251	0.07892	0.16524
1193.919	0.21352	0.07865	0.16258
1194.438	0.21008	0.06743	0.15638
1194.957	0.20259	0.06672	0.13723
1195.476	0.19704	0.06686	0.14535
1195.995	0.19394	0.06615	0.14572
1196.513	0.19246	0.06349	0.14618
1197.032	0.20093	0.06201	0.14255
1197.551	0.19966	0.07526	0.14275
1198.07	0.19619	0.07006	0.14711
1198.589	0.19624	0.07572	0.14518
1199.108	0.1868	0.06206	0.14026
1199.627	0.18319	0.0534	0.13925
1200.145	0.19398	0.0671	0.14682
1200.664	0.18295	0.06077	0.13699
1201.183	0.17724	0.06117	0.13426
1201.702	0.16779	0.06042	0.11787
1202.22	0.17905	0.05216	0.13518
1202.739	0.1724	0.0601	0.1309
1203.258	0.18132	0.06765	0.13485
1203.776	0.16082	0.04987	0.11845
1204.295	0.16378	0.06134	0.12492
1204.813	0.16415	0.05503	0.12176
1205.332	0.16452	0.04686	0.1171
1205.851	0.16897	0.0562	0.12507
1206.369	0.15534	0.03936	0.11593
1206.888	0.15311	0.04751	0.11289
1207.406	0.14889	0.0454	0.10862
1207.925	0.15598	0.05695	0.11216
1208.443	0.15563	0.05384	0.1082
1208.962	0.15277	0.04724	0.11004
1209.48	0.15219	0.05011	0.11866
1209.999	0.14883	0.05316	0.1061
1210.517	0.15459	0.0484	0.11341
1211.035	0.14281	0.05006	0.10999
1211.554	0.13388	0.04569	0.09672
1212.072	0.14336	0.04189	0.10673
1212.591	0.15171	0.04875	0.11052
1213.109	0.14397	0.04743	0.10191
1213.627	0.13808	0.03949	0.0998
1214.145	0.14259	0.0493	0.10126
1214.664	0.14155	0.03599	0.10244
1215.182	0.13669	0.0449	0.10123
1215.7	0.13002	0.04142	0.0888
1216.218	0.12858	0.04492	0.09484
1216.737	0.12104	0.03904	0.08299
1217.255	0.1314	0.05757	0.09735
1217.773	0.1232	0.04713	0.09115
1218.291	0.12465	0.03488	0.08947
1218.809	0.11744	0.04053	0.08931
1219.327	0.13171	0.04084	0.09405
1219.845	0.12521	0.03136	0.08861
1220.363	0.12632	0.04617	0.08597
1220.882	0.13796	0.05492	0.09682
1221.4	0.12425	0.02844	0.09232
1221.918	0.12355	0.03962	0.09418
1222.436	0.11918	0.03475	0.08365
1222.954	0.11503	0.03759	0.08453
1223.472	0.11344	0.03792	0.08442
1223.989	0.10831	0.02488	0.08164
1224.507	0.11381	0.04343	0.07715
1225.025	0.11525	0.03399	0.07818
1225.543	0.11814	0.04196	0.0879
1226.061	0.11127	0.03347	0.07238
1226.579	0.11637	0.03905	0.07826
1227.097	--	--	--
1227.615	0.11009	0.03339	0.09136
1228.132	0.11364	0.0342	0.07909
1228.65	0.10016	0.03799	0.06883
1229.168	0.09786	0.04064	0.07085
1229.686	0.11062	0.04682	0.09102
1230.203	0.10232	0.03955	0.07229
1230.721	0.10178	0.03736	0.0772
1231.239	0.10784	0.02886	0.08008
1231.756	0.11082	0.04038	0.08426
1232.274	0.09819	0.03963	0.07873
1232.792	0.09151	0.02258	0.06717
1233.309	0.09247	0.02957	0.06904
1233.827	0.09291	0.03122	0.07053
1234.345	0.09796	0.02858	0.0661
1234.862	0.1001	0.03015	0.06505
1235.38	0.10207	0.03515	0.05976
1235.897	0.09257	0.03262	0.06599
1236.415	0.09771	0.03914	0.06691
1236.932	0.08585	0.0298	0.06956
1237.45	0.09064	0.0288	0.06761
1237.967	0.08469	0.0275	0.05006
1238.485	0.09495	0.03165	0.0717
1239.002	0.08397	0.02932	0.05395
1239.519	0.08604	0.02724	0.06569
1240.037	0.0949	0.02438	0.06117
1240.554	0.08357	0.02634	0.05505
1241.071	0.08628	0.02696	0.0689
1241.589	0.08569	0.03476	0.0547
1242.106	0.08154	0.0216	0.05648
1242.623	0.08487	0.02931	0.05963
1243.141	0.08048	0.01836	0.05607
1243.658	0.08797	0.02439	0.05154
1244.175	0.07301	0.01933	0.05109
1244.692	0.0798	0.03057	0.05849
1245.21	0.07294	0.01653	0.05176
1245.727	0.08385	0.02096	0.04641
1246.244	0.07302	0.01941	0.05652
1246.761	0.07062	0.03864	0.05386
1247.278	0.06877	0.01857	0.04327
1247.795	0.08458	0.03131	0.06428
1248.312	0.08277	0.03069	0.05477
1248.829	0.06979	0.01909	0.05083
1249.347	0.07734	0.02312	0.05513
1249.864	0.076	0.0166	0.04921
1250.381	0.06822	0.0208	0.04967
1250.898	0.07233	0.02744	0.05595
1251.415	0.07171	0.02805	0.05052
1251.932	0.07079	0.0209	0.03981
1252.448	0.06768	0.01896	0.04564
1252.965	0.07215	0.01904	0.04486
1253.482	0.06005	0.01552	0.04047
1253.999	0.06872	0.02301	0.04651
1254.516	0.07263	0.01953	0.04931
1255.033	0.07231	0.02339	0.05528
1255.55	0.06784	0.01968	0.04544
1256.067	0.0701	0.02367	0.04853
1256.583	0.05446	0.02	0.03917
1257.1	0.05622	0.01408	0.03481
1257.617	0.05828	0.0088	0.04531
1258.134	0.05794	0.01342	0.04198
1258.65	0.06253	0.01857	0.04418
1259.167	0.06245	0.02002	0.03965
1259.684	0.0558	0.01532	0.03715
1260.201	0.07183	0.02267	0.04768
1260.717	0.0522	0.02173	0.03791
1261.234	0.05365	0.009	0.04393
1261.75	0.05336	0.01726	0.03206
1262.267	0.05933	0.01811	0.04306
1262.784	0.05168	0.02303	0.03972
1263.3	0.06111	0.02685	0.04951
1263.817	0.05121	0.01878	0.0376
1264.333	0.05536	0.01106	0.03365
1264.85	0.06186	0.01716	0.0461
1265.366	0.06501	0.02375	0.03563
1265.883	0.05555	0.01755	0.02608
1266.399	0.05186	0.01946	0.03964
1266.916	0.05238	0.00395	0.02655
1267.432	0.06336	0.01968	0.04542
1267.949	0.04821	0.01896	0.04017
1268.465	0.05507	0.02675	0.04237
1268.981	0.05397	0.0263	0.04683
1269.498	0.05167	0.01885	0.03965
1270.014	0.04821	0.00759	0.03623
1270.53	0.05888	0.01459	0.03467
1271.047	0.05835	0.01478	0.04071
1271.563	0.04241	0.00806	0.02469
1272.079	0.0464	0.00796	0.03352
1272.595	0.05646	0.02175	0.03831
1273.112	0.05218	0.01188	0.03199
1273.628	0.05448	0.01471	0.03494
1274.144	0.04145	0.01055	0.03064
1274.66	0.06168	0.01237	0.04068
1275.176	0.04512	0.01272	0.03399
1275.692	0.0444	0.00347	0.02736
1276.209	0.04845	0.01296	0.03053
1276.725	0.05275	0.00812	0.03181
1277.241	0.04944	0.01144	0.02909
1277.757	0.04624	0.01409	0.03528
1278.273	0.0471	0.01355	0.02858
1278.789	0.04909	0.01511	0.03013
1279.305	0.04479	0.01416	0.03513
1279.821	0.04905	0.01147	0.03602
1280.337	0.04442	0.01102	0.01479
1280.853	0.04499	0.01104	0.03083
1281.369	0.04411	0.00331	0.02115
1281.885	0.05467	0.01633	0.04434
1282.401	0.04128	0.01031	0.01892
1282.916	0.04972	0.00777	0.02674
1283.432	0.04508	0.00149	0.02378
1283.948	0.05138	0.01769	0.04655
1284.464	0.04032	0.00438	0.0182
1284.98	0.03641	9.22E-4	0.02163
1285.496	0.04742	0.0154	0.02937
1286.011	0.049	0.01343	0.01764
1286.527	0.03739	-6.39E-4	0.0145
1287.043	0.04357	0.00588	0.02052
1287.559	--	--	--
1288.074	0.03822	0.01831	0.02599
1288.59	0.0439	0.01058	0.03175
1289.106	0.04325	0.00853	0.02585
1289.621	0.04809	0.01189	0.02795
1290.137	0.04344	0.00539	0.02712
1290.652	0.03999	0.00558	0.02046
1291.168	0.04029	0.00461	0.01918
1291.684	0.04613	0.00952	0.02261
1292.199	0.05087	0.00833	0.02853
1292.715	0.0504	0.0132	0.03151
1293.23	0.04941	0.01598	0.03254
1293.746	0.04368	0.0129	0.02371
1294.261	0.04406	0.0063	0.01681
1294.777	0.04054	0.00664	0.02437
1295.292	0.04677	0.01094	0.02446
1295.808	0.03229	0.00805	0.01792
1296.323	0.048	0.01329	0.03013
1296.838	0.03984	0.002	0.0281
1297.354	0.05142	0.0123	0.03614
1297.869	0.0453	0.01182	0.0209
1298.384	0.04936	0.02009	0.02377
1298.9	0.043	0.01559	0.02335
1299.415	0.04472	0.00699	0.02913
1299.93	0.04344	0.01594	0.01921
1300.446	0.05342	0.01693	0.02726
1300.961	0.04218	0.01167	0.03133
1301.476	0.04134	0.00392	0.02126
1301.991	0.03755	0.00562	0.02056
1302.506	0.04712	0.01118	0.01926
1303.022	0.0504	0.00913	0.03207
1303.537	0.055	0.01993	0.02645
1304.052	0.04694	0.02337	0.02503
1304.567	0.03998	0.01115	0.02039
1305.082	0.04938	0.00788	0.01354
1305.597	0.0571	0.01994	0.03353
1306.112	0.04523	0.0069	0.0193
1306.627	0.05157	0.01742	0.04017
1307.142	0.03698	0.01122	0.02096
1307.657	0.03903	0.0076	0.0213
1308.172	0.03776	0.00735	0.02237
1308.687	0.04824	0.01778	0.0335
1309.202	0.04691	0.00439	0.02832
1309.717	0.0487	0.01163	0.02462
1310.232	0.04945	0.01201	0.02071
1310.747	0.0443	0.01259	0.0173
1311.262	0.03898	0.00315	0.01042
1311.777	0.03897	0.00747	0.02089
1312.292	0.03412	-0.0035	0.01289
1312.807	0.03655	0.00405	0.02195
1313.321	0.03824	-0.00631	0.0237
1313.836	0.03948	0.01525	0.02846
1314.351	0.04746	-0.00183	0.02613
1314.866	0.0393	0.00106	0.01374
1315.38	0.04488	0.00524	0.02194
1315.895	0.047	0.00196	0.01729
1316.41	0.04762	0.01939	0.02275
1316.925	0.04889	0.01133	0.02282
1317.439	0.03539	-0.00122	0.01152
1317.954	0.04804	0.00703	0.01888
1318.468	0.04126	0.00152	0.02062
1318.983	0.03867	0.0093	0.02353
1319.498	0.02866	0.00751	0.01606
1320.012	0.04594	0.007	0.01469
1320.527	0.0467	0.00914	0.02558
1321.041	0.04239	0.00378	0.0132
1321.556	0.03879	-0.00795	0.01174
1322.07	0.03308	-0.00118	0.02579
1322.585	0.03289	-0.00347	0.01279
1323.099	0.03664	-0.00308	0.02074
1323.614	0.03993	0.0095	0.01321
1324.128	--	--	--
1324.643	0.04252	0.01072	0.0205
1325.157	0.04481	-0.00181	0.01081
1325.671	0.04508	0.00932	0.02163
1326.186	0.04899	0.00596	0.02425
1326.7	0.0348	-0.00931	0.01885
1327.214	0.03172	-0.00216	0.01712
1327.729	0.03305	-0.00458	0.02276
1328.243	0.02986	-0.0091	0.00594
1328.757	0.02346	-0.00116	0.00374
1329.272	0.03909	-0.0025	0.0207
1329.786	0.02975	0.00941	3.76E-4
1330.3	0.03947	0.00193	0.01396
1330.814	0.03099	-0.00534	0.01831
1331.328	0.03085	0.00857	0.01494
1331.843	0.02997	-0.00561	0.00961
1332.357	0.02298	7.16E-4	0.0064
1332.871	0.03263	0.00389	0.00513
1333.385	0.02629	-0.00782	-4.56E-4
1333.899	0.02971	-2.82E-4	0.00877
1334.413	0.03305	-0.00437	0.00994
1334.927	0.02151	-0.00976	-4.16E-5
1335.441	0.02737	5.16E-4	0.02218
1335.955	0.02745	2.12E-4	0.00681
1336.469	0.03456	0.01026	0.01458
1336.983	0.03431	-0.00257	0.0044
1337.497	0.02999	0.0031	0.01511
1338.011	0.03436	0.00572	0.01269
1338.525	0.00718	-0.00969	0.00447
1339.039	0.02884	8.29E-4	0.00748
1339.553	0.02474	0.00844	0.0183
1340.067	0.02676	-0.0051	0.00606
1340.58	0.04101	0.00129	0.00707
1341.094	0.0292	-0.00691	0.00593
1341.608	0.03111	-3.42E-4	0.00442
1342.122	0.03466	7.56E-4	0.01359
1342.636	0.01862	-0.00303	0.00174
1343.149	0.02592	0.00551	0.00431
1343.663	0.0185	-0.01282	0.00149
1344.177	0.04398	0.00713	0.0128
1344.691	0.01837	-0.0021	0.00128
1345.204	0.01498	0.00112	-8.15E-4
1345.718	0.03673	0.00785	0.02257
1346.232	0.02249	-0.01143	-0.00647
1346.745	0.02085	-0.00373	0.01297
1347.259	0.01985	0.01101	0.00757
1347.773	0.01918	-0.00329	5.67E-4
1348.286	0.00787	-0.01785	-8.37E-4
1348.8	0.01932	-0.00963	0.0086
1349.313	0.01753	-0.0055	-0.0052
1349.827	0.01896	-1.95E-4	-0.00208
1350.34	0.02461	0.00134	0.005
1350.854	0.02442	0.01226	0.00967
1351.367	0.02019	-0.00116	0.01314
1351.881	0.01944	-0.00404	0.00479
1352.394	0.02026	0.0035	0.01289
1352.908	0.01293	-5.74E-4	0.0057
1353.421	0.01831	0.0088	0.0111
1353.934	0.0186	-0.00978	0.01302
1354.448	0.02184	0.01447	0.00677
1354.961	0.0215	-0.00389	0.00776
1355.474	0.01466	-0.01124	-0.0036
1355.988	0.0138	-0.00805	0.00749
1356.501	0.01767	0.01356	0.00178
1357.014	0.04052	0.00569	0.02014
1357.528	0.01442	-0.00215	-0.00902
1358.041	0.01925	-0.00284	0.01081
1358.554	-0.00656	-0.01394	-0.00943
1359.067	0.01839	0.00985	0.01067
1359.58	0.00727	-0.01088	-0.01214
1360.094	0.0235	-0.00236	0.00784
1360.607	0.04427	0.01225	0.0234
1361.12	-0.00947	-0.005	0.00251
1361.633	0.00976	-0.01144	-0.00237
1362.146	0.01382	-0.01444	-0.00764
1362.659	0.00329	-0.00984	-0.01492
1363.172	0.00796	-0.01511	-0.02645
1363.685	-9.17E-4	-0.02819	-0.02153
1364.198	-0.00481	-0.02091	-0.01341
1364.711	0.03272	-0.00115	1.97E-4
1365.224	0.00213	0.00686	2.32E-4
1365.737	0.01369	-0.01563	2.46E-4
1366.25	0.0185	-0.00917	-0.00955
1366.763	0.02203	-0.02027	-0.01474
1367.276	0.01595	-0.01684	-0.01371
1367.789	0.02804	-0.00284	0.00351
1368.302	-0.00462	-0.0157	-0.01046
1368.815	0.00372	-0.00278	0.00707
1369.327	0.01899	0.00826	1.45E-5
1369.84	-0.01452	-0.02722	-0.02761
1370.353	0.01141	0.00222	0.01033
1370.866	0.00711	-0.00778	-0.01045
1371.379	0.00921	-0.00667	-0.00348
1371.891	-0.01227	-0.01967	-0.00975
1372.404	-0.00322	-0.01351	-0.02309
1372.917	0.00568	5.22E-4	-0.00299
1373.429	0.0095	-0.02617	-0.00728
1373.942	0.00747	-0.00491	-0.00349
1374.455	0.03019	0.01035	0.00953
1374.967	-0.00386	-0.0338	-0.024
1375.48	-0.0024	-0.01728	-0.00528
1375.993	0.00223	-0.0145	-0.01584
1376.505	0.02274	-0.01009	-0.00954
1377.018	0.01047	6.59E-4	-0.00118
1377.53	-0.00529	-0.0274	-0.01541
1378.043	-0.0197	-0.01291	-0.01333
1378.555	-0.00294	-0.01089	0.00616
1379.068	-0.01926	-0.03091	-0.0303
1379.58	-0.00575	-0.03579	-0.01057
1380.093	-0.0171	-0.04187	-0.02466
1380.605	0.00425	-0.01357	3.08E-5
1381.118	0.00405	-0.01009	-0.01165
1381.63	0.02462	6.53E-5	0.00236
1382.143	2.12E-4	-0.01922	-0.0191
1382.655	-0.00187	-0.01536	-0.03448
1383.167	0.00782	-0.00784	-0.01307
1383.68	-6.86E-4	-0.02957	-0.01478
1384.192	0.01463	-0.01868	-0.01802
1384.704	0.00767	-0.01097	-0.01135
1385.216	-0.00159	3.93E-4	-0.02867
1385.729	-0.005	-0.00956	0.00463
1386.241	0.00482	-0.02382	-0.01466
1386.753	-0.02257	-0.02877	-0.0178
1387.265	0.0181	-0.0125	-0.0134
1387.778	0.0017	-0.0058	-0.01265
1388.29	-0.00494	-0.02556	-0.0285
1388.802	-0.00565	-0.00164	-0.0114
1389.314	-6.58E-4	-0.02544	-0.0278
1389.826	-0.01466	-0.03015	-0.02656
1390.338	0.00865	-0.01266	-0.02063
1390.85	0.00781	-0.00599	-0.01198
1391.362	-0.00836	-0.0369	-0.04093
1391.874	0.01448	-0.00774	-0.01618
1392.386	0.00288	-0.01415	-0.01236
1392.898	-0.01178	-0.02927	-0.02146
1393.41	-0.00808	-0.03827	-0.03482
1393.922	-0.00529	-0.03118	-0.00101
1394.434	0.00502	-0.01713	-0.01632
1394.946	-0.0143	-0.0359	-0.03136
1395.458	2.61E-4	-0.01141	-0.01113
1395.97	-0.00333	-0.01915	-0.02566
1396.482	-0.00486	-0.02128	-0.01574
1396.994	-0.023	-0.0327	-0.02685
1397.506	-0.03541	-0.01537	-0.03942
1398.018	-0.01084	-0.04139	-0.02161
1398.529	-0.00801	-0.02178	-0.01211
1399.041	-0.01391	-0.03201	-0.01467
1399.553	0.0112	-0.01643	-0.02397
1400.065	9.08E-6	-0.02056	-0.01694
1400.576	-0.0228	-0.02217	-0.03543
1401.088	0.00547	-0.0212	-0.01295
1401.6	-0.033	-0.02228	-0.02613
1402.112	-0.00585	-0.00723	-0.01576
1402.623	-0.0201	-0.00736	-0.02652
1403.135	-0.0244	-0.0345	-0.02971
1403.646	0.00195	-0.0155	-0.0345
1404.158	-0.01321	-0.01066	-0.02824
1404.67	-0.01843	-0.03592	-0.03768
1405.181	0.00181	-0.0228	-0.0147
1405.693	-0.01797	-0.02833	-0.02896
1406.204	-6.43E-4	-0.02524	-0.01982
1406.716	-0.01949	-0.03284	-0.03065
1407.227	-0.0042	-0.01124	-0.00962
1407.739	-0.01001	-0.03904	-0.02877
1408.25	-0.00741	-0.02182	-0.02965
1408.762	-0.00283	-0.01287	-0.03896
1409.273	-0.01011	-0.02718	-0.03039
1409.785	-0.0205	-0.01532	-0.024
1410.296	-0.00713	-0.03355	-0.00564
1410.807	-0.00204	-0.01929	-0.02197
1411.319	-0.01003	-0.01943	-0.02261
1411.83	-0.00787	-0.02314	-0.02979
1412.341	7.89E-4	0.00248	-1.46E-4
1412.853	-0.01736	-0.02014	-0.0223
1413.364	-0.0061	-0.00709	-0.00303
1413.875	-0.0218	-0.02451	-0.03586
