# Supplementary material for: Ratiometric fluorescent sensing of pyrophosphate with sp³-functionalized single-walled carbon nanotubes
Source: Nat Commun. 2024 Jan 24;15:706. doi: 10.1038/s41467-024-45052-1 (PMC10808354; doi:10.1038/s41467-024-45052-1)
Supplement: Supplementary file 4 — Source data [file 41467_2024_45052_MOESM4_ESM.zip › Fig. S15f.txt]

Wavelength	PL intensity	PL intensity	PL intensity
nm	a.u.	a.u.	a.u.
	Dz-Akyne 0p025 �g mL-1	[Cu]	4 mM PPi
881.39	-9.24	-8.42	-6.21
881.919	-2.95154	-2.31352	-0.62634
882.449	-3.09218	-0.98169	-1.37252
882.979	-16.77792	-10.39129	-16.93747
883.509	-5.87371	-3.30878	-2.44576
884.038	-1.88301	-1.50973	-1.25861
884.568	-5.15905	-3.44177	-3.91689
885.098	-2.41429	-1.11656	-0.62272
885.627	-2.33493	-1.95887	-1.58121
886.157	-16.28957	-15.08432	-13.4811
886.686	-3.3635	-2.11004	-2.2728
887.216	-2.09816	-1.70944	-0.98793
887.746	-2.19365	-1.28483	-1.30869
888.275	3.39052	2.48835	1.27391
888.805	-5.9728	-4.13752	-4.78423
889.334	-3.62434	-1.84735	-0.7269
889.864	-6.24076	-6.92511	-4.15623
890.393	-2.14585	-1.13587	-0.44808
890.923	-2.35907	-2.11442	-0.42213
891.452	-2.19872	-1.79749	-1.5802
891.981	-2.75345	-1.2	-0.31514
892.511	-1.18353	-1.20615	-0.54777
893.04	-1.32485	-1.38142	-0.27031
893.57	-1.31753	-1.12633	-0.56395
894.099	-0.96571	-0.57411	-0.56864
894.628	-0.75589	-0.99495	-0.37674
895.158	-1.16504	-1.08066	-0.65371
895.687	-0.71775	-0.34116	-0.40177
896.216	-0.75699	-0.66262	-0.44409
896.745	-0.48852	-0.45832	-0.11442
897.275	-0.34179	-0.27595	-0.14624
897.804	-0.24068	-0.08062	0.00935
898.333	-0.37531	-0.28954	-0.13167
898.862	-0.1673	-0.11599	-0.15565
899.391	-0.21699	-0.197	-0.217
899.921	-0.20983	-0.18828	-0.09473
900.45	-0.13246	-0.08493	-0.03734
900.979	-0.09086	-0.02774	-0.0092
901.508	-0.10208	-0.06283	-0.04895
902.037	-0.06302	-0.05038	-0.04705
902.566	-0.0399	-0.00235	0.01232
903.095	-0.04448	-0.0203	-0.043
903.624	-0.0258	-0.0044	0.0096
904.153	-0.0241	-0.01754	-0.01382
904.682	-0.0207	-0.00918	-8.52E-4
905.211	-0.0115	-0.00915	-8.19E-4
905.74	-0.0345	-0.03369	-0.00479
906.269	-0.00765	7.86E-4	0.00348
906.798	-0.0248	-0.02308	-0.00134
907.327	-0.0314	-0.02255	-0.02082
907.856	-0.01893	-0.00704	0.00341
908.384	-0.00294	0.01517	0.02017
908.913	-0.01538	-0.00985	0.00236
909.442	-0.01055	0.00669	0.0131
909.971	-0.021	-0.00511	-0.00761
910.5	-0.01453	-0.00915	0.00638
911.028	-0.01506	-0.00552	-0.00334
911.557	-0.02723	-0.022	0.00882
912.086	-0.0195	-0.00941	-0.01042
912.615	-0.00804	-0.0039	-1.76E-4
913.143	-0.0131	0.00455	0.01716
913.672	-0.01667	-0.00783	-0.00183
914.201	-0.01254	-0.00578	0.0042
914.729	-0.00778	0.00797	0.00595
915.258	-0.00808	-0.00284	0.00126
915.787	-0.00342	-1.81E-4	0.01783
916.315	9.69E-4	-0.0013	0.01174
916.844	-0.0132	-0.00836	-9.88E-4
917.372	-0.0081	0.00701	0.00868
917.901	8.39E-4	0.0062	0.00783
918.429	-0.00355	0.00439	0.016
918.958	-0.00844	-0.01277	0.0046
919.486	-0.00222	-9.59E-4	0.00849
920.015	-0.00447	-3.13E-4	0.00287
920.543	-0.00418	0.01391	0.02293
921.072	-0.00479	-0.00676	-0.00552
921.6	-0.00548	-0.00263	0.00955
922.128	-0.00577	0.0114	0.0152
922.657	-0.01992	0.0015	0.00211
923.185	-0.00861	0.01507	0.01599
923.713	-0.0017	0.00849	0.00846
924.242	-0.00427	0.00625	0.01134
924.77	-0.00985	-0.00146	0.00791
925.298	0.0021	0.00497	0.0133
925.827	-0.00406	0.00661	0.02085
926.355	-0.00312	0.006	0.00891
926.883	-0.00748	-0.00518	0.0225
927.411	-0.0012	0.00172	0.00627
927.939	0.00173	-0.00155	0.00825
928.468	0.00829	-0.0019	0.01319
928.996	-0.01952	-0.0119	-9.59E-4
929.524	-0.01308	3.35E-5	0.00265
930.052	0	0	0
930.58	0.00264	0.0102	0.01023
931.108	-0.00503	0.0153	0.01065
931.636	2.94E-4	0.01319	0.00691
932.164	-0.00437	0.00989	0.01355
932.692	-0.00964	5.97E-4	0.00819
933.22	-0.00143	0.00727	0.01297
933.748	0.00385	-0.0027	0.00944
934.276	-0.01509	0.01287	0.01388
934.804	-0.00961	-0.01548	-0.01023
935.332	-0.0031	0.00644	0.00744
935.86	-0.00852	-0.00625	0.00279
936.388	-0.00499	-0.004	0.00405
936.916	0.0114	0.00659	0.01849
937.444	0.00526	0.01203	0.022
937.972	-0.00176	0.00329	0.01304
938.499	7.55E-4	0.01386	0.01038
939.027	-0.00303	0.00861	0.00204
939.555	-0.00242	0.00798	0.01774
940.083	-0.00177	0.00628	0.01124
940.611	-0.01033	0.00345	0.0099
941.138	0.00492	-0.00418	0.00773
941.666	-0.00181	0.008	0.0117
942.194	9.15E-4	0.0144	0.02434
942.721	0.00361	0.01631	0.01122
943.249	0.00206	0.00656	0.00482
943.777	0.00175	0.00714	0.01816
944.304	0.01203	0.01267	0.01683
944.832	-0.00361	0.00209	0.00599
945.359	-0.003	0.00558	0.0065
945.887	-0.00981	-9.05E-4	0.01893
946.415	0.00723	0.00611	0.0149
946.942	--	--	--
947.47	-0.00182	0.01334	0.02123
947.997	0.00313	0.01632	0.0187
948.525	0.00134	0.00887	0.02101
949.052	-0.00186	0.00815	0.00439
949.58	--	--	--
950.107	0.01358	0.01364	0.01981
950.634	0.0173	0.01794	0.02525
951.162	0.00306	0.0203	0.01397
951.689	0.00601	0.01838	0.02606
952.216	--	--	--
952.744	-0.00537	0.01469	0.01735
953.271	0.00278	0.01664	0.01992
953.798	0.01762	0.02351	0.02269
954.326	0.02019	0.01671	0.0206
954.853	0.00593	0.01999	0.02151
955.38	0.01349	0.01654	0.02047
955.907	0.00835	0.02317	0.01261
956.435	0.00512	0.01561	0.01537
956.962	0.02344	0.0241	0.03351
957.489	0.00804	0.02027	0.01619
958.016	0.02345	0.01997	0.03692
958.543	0.01674	0.01324	0.02286
959.07	0.02389	0.02131	0.02992
959.598	0.01093	0.01514	0.02348
960.125	0.02239	0.01918	0.02284
960.652	0.0251	0.0213	0.03423
961.179	0.01837	0.02734	0.03098
961.706	0.0244	0.01555	0.02754
962.233	0.02697	0.02616	0.03009
962.76	0.04147	0.03707	0.0479
963.287	0.01815	0.02121	0.01861
963.814	0.03032	0.03131	0.03319
964.341	0.02516	0.02314	0.03915
964.868	0.02853	0.02681	0.03111
965.394	0.03188	0.02323	0.03719
965.921	0.02683	0.02935	0.04306
966.448	0.04088	0.02761	0.05078
966.975	0.0403	0.03021	0.05191
967.502	0.0545	0.04397	0.05954
968.029	0.05631	0.03923	0.05467
968.556	0.05705	0.05066	0.0588
969.082	0.04308	0.03603	0.03986
969.609	0.05502	0.04831	0.06578
970.136	0.07232	0.04522	0.05971
970.663	0.07133	0.0621	0.06128
971.189	0.06786	0.04694	0.06809
971.716	0.08619	0.05541	0.08173
972.243	0.08312	0.0495	0.0693
972.769	0.09191	0.05887	0.08046
973.296	0.0819	0.06546	0.08246
973.822	0.0952	0.07406	0.09174
974.349	0.10267	0.05732	0.08714
974.876	0.11412	0.07935	0.09661
975.402	0.10658	0.07959	0.09616
975.929	0.11721	0.08116	0.09364
976.455	0.12361	0.09342	0.12417
976.982	0.13189	0.09198	0.11613
977.508	0.1476	0.10389	0.14109
978.035	0.15776	0.10093	0.12534
978.561	0.15371	0.10836	0.1363
979.088	0.16594	0.11919	0.14104
979.614	0.16434	0.12162	0.14447
980.14	0.17855	0.1287	0.15172
980.667	0.18168	0.12674	0.15794
981.193	0.18751	0.13369	0.14773
981.719	0.19289	0.12652	0.15893
982.246	0.20639	0.14365	0.17176
982.772	0.20545	0.14352	0.17094
983.298	0.209	0.14888	0.18828
983.825	0.2146	0.14633	0.17627
984.351	0.23458	0.16328	0.18942
984.877	0.22847	0.1649	0.19113
985.403	0.24144	0.17399	0.19332
985.93	0.24071	0.18678	0.20676
986.456	0.25489	0.19015	0.21706
986.982	0.24458	0.18437	0.20302
987.508	0.25896	0.18398	0.20836
988.034	0.26055	0.19346	0.20678
988.56	0.2571	0.18738	0.20931
989.086	0.26097	0.20355	0.22003
989.612	0.25958	0.19213	0.21615
990.138	0.2679	0.20736	0.22926
990.665	0.26207	0.19202	0.21956
991.191	0.27183	0.21146	0.22747
991.717	0.27198	0.21597	0.23168
992.243	0.27311	0.21254	0.23223
992.768	0.26355	0.19447	0.22185
993.294	0.27119	0.22073	0.23053
993.82	0.27614	0.21602	0.22844
994.346	0.27311	0.22803	0.23608
994.872	0.26735	0.22054	0.22485
995.398	0.26784	0.2222	0.2286
995.924	0.26046	0.2305	0.23248
996.45	0.25267	0.23373	0.23258
996.976	0.24566	0.22204	0.21858
997.501	0.2463	0.21235	0.2151
998.027	0.23879	0.22303	0.22421
998.553	0.22765	0.20324	0.19952
999.079	0.22928	0.20667	0.21468
999.604	0.21878	0.20033	0.20457
1000.13	0.21042	0.19947	0.20316
1000.656	0.21161	0.20072	0.19384
1001.181	0.20745	0.19694	0.19585
1001.707	0.20004	0.19303	0.18204
1002.233	0.19296	0.19239	0.18587
1002.758	0.18936	0.18879	0.18327
1003.284	0.1709	0.1801	0.17342
1003.809	0.17223	0.17919	0.17158
1004.335	0.16929	0.17186	0.16769
1004.861	0.15327	0.16841	0.15843
1005.386	0.16437	0.16811	0.16254
1005.912	0.14802	0.15701	0.1524
1006.437	0.1476	0.15325	0.15245
1006.963	0.13686	0.14682	0.14291
1007.488	0.13544	0.14878	0.1374
1008.013	0.13443	0.13061	0.13311
1008.539	0.13287	0.13397	0.14226
1009.064	0.12049	0.13697	0.12896
1009.59	0.11317	0.1307	0.12599
1010.115	0.10914	0.11781	0.12255
1010.64	0.11451	0.11513	0.11985
1011.166	0.11975	0.11922	0.12236
1011.691	0.1037	0.10838	0.1151
1012.216	0.10383	0.10583	0.11632
1012.742	0.10552	0.11208	0.11383
1013.267	0.08738	0.10121	0.10135
1013.792	0.09652	0.09578	0.10918
1014.317	0.08048	0.08829	0.09429
1014.843	0.09273	0.09019	0.09709
1015.368	0.07679	0.08909	0.08789
1015.893	0.08753	0.09587	0.09711
1016.418	0.07942	0.0903	0.09871
1016.943	0.09422	0.08858	0.10143
1017.468	0.08318	0.08734	0.09349
1017.993	0.08358	0.0791	0.08962
1018.518	0.07305	0.07979	0.08498
1019.043	0.07587	0.07118	0.08981
1019.569	0.0606	0.06936	0.07943
1020.094	0.07327	0.07364	0.08561
1020.619	0.07307	0.07586	0.08724
1021.144	0.06862	0.07137	0.07303
1021.668	0.08042	0.06983	0.08467
1022.193	0.06066	0.06016	0.06787
1022.718	0.07213	0.07099	0.07911
1023.243	0.06187	0.0672	0.07144
1023.768	0.07197	0.06818	0.07513
1024.293	0.06564	0.07139	0.07993
1024.818	0.0642	0.06263	0.06816
1025.343	0.06586	0.06322	0.0741
1025.868	0.05527	0.05778	0.06629
1026.392	0.06201	0.05856	0.06951
1026.917	0.0616	0.05468	0.06168
1027.442	0.06352	0.05473	0.06615
1027.967	0.06096	0.0558	0.06424
1028.491	0.06432	0.05663	0.07055
1029.016	0.06862	0.06349	0.07526
1029.541	0.04324	0.05307	0.06163
1030.065	0.05683	0.06079	0.06411
1030.59	0.05626	0.0541	0.06724
1031.115	0.05601	0.05217	0.05988
1031.639	0.05738	0.0498	0.06291
1032.164	0.05271	0.05831	0.0618
1032.689	0.05246	0.05324	0.05587
1033.213	0.05304	0.05216	0.05771
1033.738	0.05255	0.04899	0.06361
1034.262	0.05816	0.0523	0.06407
1034.787	0.04384	0.04112	0.05525
1035.311	0.04661	0.04449	0.04837
1035.836	0.04202	0.04507	0.0516
1036.36	0.03645	0.04593	0.05271
1036.885	0.03803	0.04531	0.05115
1037.409	0.04273	0.04351	0.05675
1037.933	0.04397	0.03619	0.04774
1038.458	0.0477	0.04479	0.0556
1038.982	0.04304	0.04442	0.05327
1039.507	0.04663	0.04477	0.05528
1040.031	0.04175	0.03206	0.05071
1040.555	0.04722	0.04252	0.0506
1041.079	0.03875	0.04175	0.05243
1041.604	0.03723	0.03659	0.04805
1042.128	0.04639	0.04417	0.05531
1042.652	0.03554	0.03994	0.04817
1043.177	0.03939	0.03398	0.0549
1043.701	0.04449	0.0359	0.05281
1044.225	0.04041	0.03739	0.05154
1044.749	0.03986	0.03785	0.04977
1045.273	0.04111	0.04306	0.05409
1045.797	0.04772	0.04313	0.05284
1046.321	0.03869	0.03352	0.05492
1046.846	0.04331	0.03893	0.04605
1047.37	0.03769	0.03159	0.04944
1047.894	0.03684	0.0315	0.04193
1048.418	0.04002	0.0404	0.0487
1048.942	0.04217	0.03897	0.04791
1049.466	0.03824	0.0292	0.04095
1049.99	0.03244	0.03028	0.04219
1050.514	0.0354	0.03284	0.0472
1051.038	0.03566	0.03092	0.04807
1051.562	0.03651	0.03729	0.05057
1052.086	0.04037	0.03212	0.04603
1052.609	0.03744	0.02962	0.04582
1053.133	0.04099	0.03336	0.04234
1053.657	0.0374	0.03662	0.04163
1054.181	0.03682	0.03105	0.03795
1054.705	0.04711	0.04482	0.05417
1055.229	0.03895	0.03061	0.03666
1055.752	0.04407	0.03773	0.05449
1056.276	0.04649	0.03903	0.04983
1056.8	0.04551	0.03602	0.04643
1057.324	0.03474	0.03121	0.04066
1057.847	0.03517	0.03131	0.04618
1058.371	0.04583	0.04058	0.04817
1058.895	0.04118	0.03523	0.05217
1059.418	0.04582	0.03546	0.04831
1059.942	0.04265	0.02881	0.04725
1060.466	0.04375	0.03354	0.05291
1060.989	0.04194	0.03686	0.05279
1061.513	0.04375	0.03157	0.04723
1062.037	0.0457	0.02748	0.04049
1062.56	0.05034	0.0361	0.05668
1063.084	0.0422	0.03287	0.04823
1063.607	0.04687	0.03406	0.04806
1064.131	0.04296	0.03109	0.04736
1064.654	0.04603	0.03246	0.04415
1065.178	0.03981	0.03355	0.04538
1065.701	0.0465	0.03607	0.04751
1066.224	0.04911	0.03516	0.05011
1066.748	0.05078	0.03555	0.05463
1067.271	0.05096	0.03815	0.05395
1067.795	0.04977	0.03158	0.05161
1068.318	0.05143	0.03502	0.05409
1068.841	0.05481	0.03167	0.05448
1069.365	0.05187	0.03659	0.05436
1069.888	0.05469	0.03395	0.05074
1070.411	0.05056	0.03084	0.04665
1070.934	0.05609	0.04179	0.05494
1071.458	0.05588	0.03334	0.05392
1071.981	0.05959	0.04515	0.05927
1072.504	0.06446	0.04277	0.06139
1073.027	0.05783	0.03464	0.05687
1073.551	0.06442	0.03914	0.05508
1074.074	0.06215	0.03608	0.0562
1074.597	0.07041	0.04368	0.06156
1075.12	0.06813	0.04057	0.05996
1075.643	0.06752	0.04107	0.06416
1076.166	0.06602	0.04051	0.06778
1076.689	0.07616	0.04517	0.06488
1077.212	0.07107	0.04357	0.07076
1077.735	0.07325	0.04481	0.06674
1078.258	0.08362	0.04938	0.07343
1078.781	0.08423	0.04913	0.07731
1079.304	0.0762	0.04633	0.07193
1079.827	0.08542	0.04891	0.07749
1080.35	0.0877	0.04705	0.07049
1080.873	0.09119	0.04798	0.07991
1081.396	0.09619	0.04715	0.08579
1081.919	0.0941	0.04793	0.08439
1082.442	0.09991	0.05186	0.08691
1082.965	0.09906	0.05506	0.09055
1083.487	0.10687	0.05226	0.09397
1084.01	0.10982	0.05736	0.09438
1084.533	0.10813	0.05897	0.10071
1085.056	0.11366	0.05723	0.09606
1085.579	0.12093	0.05574	0.09852
1086.101	0.12342	0.06378	0.10323
1086.624	0.13021	0.06735	0.11203
1087.147	0.12883	0.0599	0.11315
1087.669	0.13368	0.06432	0.11146
1088.192	0.14313	0.07157	0.1161
1088.715	0.14968	0.07072	0.12099
1089.237	0.15792	0.07008	0.12619
1089.76	0.1616	0.07582	0.13096
1090.283	0.16626	0.08114	0.13832
1090.805	0.17447	0.07968	0.14236
1091.328	0.1772	0.08144	0.14269
1091.85	0.19006	0.0873	0.14992
1092.373	0.18923	0.08629	0.15662
1092.895	0.19417	0.08901	0.15465
1093.418	0.20787	0.09002	0.15797
1093.94	0.21656	0.09796	0.17059
1094.463	0.22535	0.10009	0.17841
1094.985	0.23605	0.10267	0.18932
1095.507	0.24304	0.10541	0.18851
1096.03	0.25652	0.11566	0.19774
1096.552	0.26132	0.11336	0.20033
1097.075	0.27481	0.12105	0.21461
1097.597	0.28058	0.12121	0.21877
1098.119	0.29989	0.13406	0.22672
1098.642	0.30486	0.13244	0.23109
1099.164	0.31832	0.13624	0.24099
1099.686	0.33084	0.14517	0.24786
1100.208	0.34125	0.1431	0.25522
1100.731	0.35276	0.14987	0.2653
1101.253	0.37233	0.16235	0.27639
1101.775	0.38751	0.1672	0.29474
1102.297	0.3983	0.16578	0.30693
1102.819	0.40318	0.17114	0.31136
1103.342	0.42223	0.17202	0.3212
1103.864	0.45204	0.18739	0.33553
1104.386	0.46199	0.19412	0.34412
1104.908	0.47902	0.20145	0.35555
1105.43	0.48773	0.204	0.359
1105.952	0.50121	0.20955	0.37237
1106.474	0.52754	0.22209	0.38501
1106.996	0.5413	0.22962	0.39654
1107.518	0.55724	0.23716	0.40596
1108.04	0.58044	0.24118	0.4221
1108.562	0.6021	0.24191	0.4359
1109.084	0.62209	0.25962	0.44715
1109.606	0.63013	0.26368	0.45632
1110.128	0.65535	0.27254	0.47229
1110.65	0.67636	0.28245	0.48242
1111.172	0.68997	0.29081	0.49462
1111.693	0.70638	0.2945	0.50315
1112.215	0.74377	0.30638	0.52745
1112.737	0.75525	0.30683	0.53439
1113.259	0.77931	0.32819	0.55638
1113.781	0.78478	0.32917	0.55716
1114.302	0.82126	0.34789	0.59188
1114.824	0.8357	0.34556	0.58992
1115.346	0.86686	0.35783	0.61763
1115.868	0.88487	0.37081	0.62395
1116.389	0.90621	0.37562	0.64668
1116.911	0.91928	0.38922	0.65754
1117.433	0.93461	0.39848	0.66911
1117.954	0.97253	0.40915	0.69069
1118.476	0.97963	0.40769	0.69425
1118.997	1.00314	0.41963	0.71557
1119.519	1.02862	0.43311	0.73022
1120.041	1.05305	0.44309	0.75073
1120.562	1.06014	0.44768	0.74743
1121.084	1.10143	0.46691	0.77932
1121.605	1.1163	0.46808	0.78931
1122.127	1.12553	0.48011	0.80523
1122.648	1.15287	0.4878	0.81609
1123.17	1.17536	0.50298	0.83744
1123.691	1.1885	0.50918	0.8461
1124.212	1.19609	0.50928	0.84837
1124.734	1.21851	0.51722	0.86621
1125.255	1.23769	0.52684	0.87172
1125.777	1.25646	0.5379	0.88827
1126.298	1.26401	0.54444	0.89669
1126.819	1.28084	0.54784	0.91685
1127.341	1.2949	0.55671	0.92188
1127.862	1.31583	0.57021	0.93503
1128.383	1.32308	0.57049	0.93823
1128.904	1.34079	0.57706	0.95435
1129.426	1.34222	0.58344	0.95485
1129.947	1.36331	0.59086	0.97153
1130.468	1.37003	0.59212	0.97639
1130.989	1.37511	0.60349	0.97504
1131.51	1.3802	0.60339	0.98786
1132.032	1.38862	0.605	0.98901
1132.553	1.36735	0.59119	0.97308
1133.074	1.40224	0.61407	1.00296
1133.595	1.39492	0.61181	1.00371
1134.116	1.40812	0.62219	1.0173
1134.637	1.40749	0.62221	1.01646
1135.158	1.40007	0.61255	1.00712
1135.679	1.41085	0.62178	1.01842
1136.2	1.41456	0.622	1.02134
1136.721	1.40597	0.6264	1.00925
1137.242	1.40982	0.63375	1.01452
1137.763	1.39564	0.622	1.00473
1138.284	1.39292	0.62731	1.01
1138.805	1.37363	0.61706	0.99437
1139.326	1.37042	0.61486	1.00346
1139.847	1.37336	0.62143	0.99796
1140.367	1.38459	0.62207	1
1140.888	1.36423	0.6097	0.99875
1141.409	1.34549	0.61259	0.98597
1141.93	1.33983	0.60687	0.97168
1142.451	1.32401	0.61406	0.96732
1142.971	1.31404	0.60706	0.96329
1143.492	1.30397	0.5952	0.95857
1144.013	1.28834	0.59024	0.93528
1144.534	1.29161	0.59495	0.95145
1145.054	1.26976	0.58311	0.92995
1145.575	1.25981	0.56886	0.92206
1146.096	1.24724	0.57994	0.92444
1146.616	1.22837	0.56675	0.90325
1147.137	1.21081	0.56603	0.89981
1147.658	1.20109	0.55778	0.88389
1148.178	1.19236	0.55846	0.88239
1148.699	1.18452	0.55856	0.87463
1149.219	1.15367	0.53611	0.85623
1149.74	1.14396	0.53356	0.84815
1150.26	1.12946	0.53314	0.84771
1150.781	1.12347	0.52968	0.83668
1151.301	1.07687	0.50343	0.80662
1151.822	1.07721	0.50549	0.80916
1152.342	1.06932	0.49949	0.80317
1152.863	1.06531	0.50586	0.808
1153.383	1.0414	0.49153	0.7872
1153.903	1.02301	0.4911	0.77333
1154.424	1.0157	0.47707	0.76835
1154.944	1.00518	0.48678	0.76591
1155.464	0.98775	0.47017	0.74558
1155.985	0.97593	0.45837	0.73949
1156.505	0.96301	0.45595	0.74595
1157.025	0.93856	0.45231	0.7178
1157.546	0.92503	0.44652	0.71264
1158.066	0.92886	0.44423	0.71415
1158.586	0.90784	0.43695	0.69838
1159.106	0.89502	0.43457	0.68442
1159.626	0.88416	0.42416	0.68233
1160.147	0.86148	0.41134	0.67178
1160.667	0.86051	0.4187	0.66977
1161.187	0.83847	0.41733	0.6589
1161.707	0.83049	0.40403	0.64536
1162.227	0.82179	0.39879	0.64005
1162.747	0.80267	0.39027	0.62754
1163.267	0.79935	0.39102	0.62837
1163.787	0.78269	0.38606	0.60796
1164.307	0.76858	0.37973	0.60872
1164.827	--	--	--
1165.347	0.7445	0.37324	0.59307
1165.867	0.73378	0.35343	0.57941
1166.387	0.7338	0.36864	0.58432
1166.907	0.69786	0.34665	0.55621
1167.427	0.70217	0.33893	0.54696
1167.947	0.68167	0.34217	0.55021
1168.467	0.6768	0.33556	0.54811
1168.987	0.66851	0.33787	0.54023
1169.507	0.65943	0.32673	0.51677
1170.026	0.65711	0.32901	0.53598
1170.546	0.64886	0.32553	0.52368
1171.066	0.61795	0.31068	0.50198
1171.586	0.62415	0.31702	0.50864
1172.105	0.60897	0.3029	0.49691
1172.625	0.59853	0.30152	0.48076
1173.145	0.57902	0.29918	0.47938
1173.665	0.57944	0.28862	0.47475
1174.184	0.56356	0.27953	0.4587
1174.704	0.55782	0.28781	0.4671
1175.224	0.53625	0.27235	0.44243
1175.743	0.53595	0.2639	0.42709
1176.263	0.52808	0.28228	0.4392
1176.782	0.51593	0.27078	0.43032
1177.302	0.50974	0.26792	0.43558
1177.822	0.50565	0.25624	0.41947
1178.341	0.49152	0.24694	0.40938
1178.861	0.48453	0.24641	0.39785
1179.38	0.47984	0.2407	0.39477
1179.9	0.4663	0.24361	0.39292
1180.419	0.45487	0.23126	0.38007
1180.939	0.45901	0.23236	0.3838
1181.458	0.44536	0.22931	0.37647
1181.977	0.4364	0.22822	0.37281
1182.497	0.42227	0.22552	0.36433
1183.016	0.42064	0.20776	0.35242
1183.535	0.41744	0.21783	0.35891
1184.055	0.41868	0.22061	0.36145
1184.574	0.39346	0.20516	0.34654
1185.093	0.3942	0.2004	0.32876
1185.613	0.37474	0.2037	0.3354
1186.132	0.38167	0.19814	0.32178
1186.651	0.38233	0.19685	0.32581
1187.17	0.3736	0.18565	0.32054
1187.69	0.36765	0.19471	0.31268
1188.209	0.3493	0.17693	0.30019
1188.728	0.35411	0.19022	0.30953
1189.247	0.34718	0.19007	0.3017
1189.766	0.34603	0.1711	0.29077
1190.285	0.34276	0.17567	0.29577
1190.805	0.32823	0.17685	0.28836
1191.324	0.33133	0.17448	0.27998
1191.843	0.31596	0.16205	0.27077
1192.362	0.3127	0.16609	0.26722
1192.881	0.317	0.16187	0.26772
1193.4	0.31097	0.16002	0.26715
1193.919	0.30322	0.16365	0.27476
1194.438	0.30386	0.1499	0.25709
1194.957	0.29197	0.15909	0.26089
1195.476	0.2836	0.14768	0.25135
1195.995	0.27974	0.15049	0.25241
1196.513	0.27695	0.15255	0.2479
1197.032	0.28775	0.15434	0.25019
1197.551	0.27934	0.14231	0.24152
1198.07	0.26362	0.13899	0.22952
1198.589	0.27561	0.14247	0.23427
1199.108	0.26405	0.13363	0.22404
1199.627	0.26079	0.14307	0.23403
1200.145	0.26683	0.14415	0.23681
1200.664	0.24735	0.12139	0.21034
1201.183	0.25703	0.13901	0.22429
1201.702	0.24268	0.12675	0.21279
1202.22	0.24313	0.13671	0.21662
1202.739	0.24375	0.14236	0.22084
1203.258	0.23794	0.12329	0.20788
1203.776	0.23675	0.12001	0.20962
1204.295	0.23111	0.10887	0.20572
1204.813	0.23168	0.12231	0.20716
1205.332	0.22386	0.12037	0.19243
1205.851	0.21768	0.11805	0.19836
1206.369	0.22427	0.11846	0.19759
1206.888	0.21829	0.11932	0.19472
1207.406	0.22103	0.10891	0.1942
1207.925	0.22035	0.11803	0.19359
1208.443	0.20555	0.11221	0.19125
1208.962	0.19755	0.10907	0.18672
1209.48	0.21018	0.10912	0.18507
1209.999	0.2013	0.11408	0.18016
1210.517	0.19477	0.10316	0.17604
1211.035	0.18882	0.09764	0.17989
1211.554	0.19835	0.09652	0.17065
1212.072	0.20265	0.10399	0.17451
1212.591	0.20461	0.1037	0.18005
1213.109	0.19019	0.10846	0.1755
1213.627	0.19767	0.10111	0.17495
1214.145	0.18652	0.09195	0.16402
1214.664	0.18067	0.09174	0.16109
1215.182	0.19069	0.0952	0.16433
1215.7	0.18851	0.09967	0.17445
1216.218	0.17278	0.09097	0.16243
1216.737	0.17608	0.08534	0.15355
1217.255	0.16152	0.09373	0.15849
1217.773	0.17586	0.09588	0.15406
1218.291	0.16902	0.08819	0.14365
1218.809	0.16728	0.08571	0.15575
1219.327	0.16965	0.10276	0.15973
1219.845	0.16312	0.0902	0.14727
1220.363	0.16031	0.086	0.14767
1220.882	0.16582	0.08305	0.14222
1221.4	0.16263	0.08777	0.1426
1221.918	0.1524	0.08238	0.1273
1222.436	0.15018	0.08339	0.13584
1222.954	0.1385	0.07644	0.12999
1223.472	0.1527	0.089	0.14177
1223.989	0.14258	0.08112	0.13535
1224.507	0.15773	0.08009	0.13934
1225.025	0.14339	0.08185	0.13165
1225.543	0.14922	0.08572	0.14228
1226.061	0.13413	0.08077	0.12607
1226.579	0.14967	0.08333	0.13336
1227.097	--	--	--
1227.615	0.1369	0.07359	0.12007
1228.132	0.13923	0.07798	0.13562
1228.65	0.13314	0.07789	0.12839
1229.168	0.13174	0.06683	0.1263
1229.686	0.13673	0.07044	0.12063
1230.203	0.13107	0.07404	0.12956
1230.721	0.13155	0.07383	0.11969
1231.239	0.12591	0.06867	0.11547
1231.756	0.11883	0.065	0.1119
1232.274	0.11425	0.06724	0.11802
1232.792	0.13121	0.07562	0.12294
1233.309	0.123	0.07256	0.11913
1233.827	0.12294	0.07036	0.12191
1234.345	0.10687	0.06065	0.10799
1234.862	0.12427	0.07341	0.11607
1235.38	0.12557	0.07007	0.11541
1235.897	0.11893	0.06876	0.11071
1236.415	0.11912	0.06699	0.10318
1236.932	0.10644	0.04735	0.09933
1237.45	0.10956	0.05332	0.09944
1237.967	0.11168	0.06205	0.10641
1238.485	0.10344	0.06262	0.09801
1239.002	0.10082	0.07039	0.10933
1239.519	0.10075	0.05036	0.09454
1240.037	0.10925	0.0638	0.10875
1240.554	0.10131	0.04521	0.09047
1241.071	0.10111	0.07492	0.11032
1241.589	0.10347	0.06515	0.09404
1242.106	0.09861	0.0601	0.09447
1242.623	0.09657	0.04983	0.08811
1243.141	0.12462	0.05603	0.10028
1243.658	0.11602	0.04867	0.08504
1244.175	0.1208	0.06223	0.09503
1244.692	0.10118	0.05406	0.09607
1245.21	0.08637	0.04933	0.08977
1245.727	0.09084	0.05625	0.0822
1246.244	0.08621	0.05331	0.09171
1246.761	0.0895	0.05478	0.08038
1247.278	0.09566	0.05149	0.10034
1247.795	0.08166	0.03882	0.08698
1248.312	0.0847	0.04872	0.08781
1248.829	0.07656	0.04125	0.07784
1249.347	0.0901	0.04882	0.09578
1249.864	0.0943	0.04984	0.08293
1250.381	0.0825	0.04438	0.07708
1250.898	0.0931	0.06084	0.08553
1251.415	0.08381	0.05522	0.08201
1251.932	0.07667	0.04267	0.08119
1252.448	0.07188	0.04701	0.08469
1252.965	0.09253	0.04995	0.07899
1253.482	0.08405	0.03801	0.08149
1253.999	0.08554	0.04657	0.07004
1254.516	0.0776	0.04322	0.07424
1255.033	0.08068	0.0458	0.08141
1255.55	0.07634	0.03581	0.07071
1256.067	0.08383	0.04906	0.07834
1256.583	0.06731	0.02849	0.06754
1257.1	0.07251	0.04132	0.07522
1257.617	0.06907	0.04125	0.06776
1258.134	0.07503	0.04949	0.07449
1258.65	0.07002	0.03752	0.06819
1259.167	0.07507	0.04164	0.07855
1259.684	0.07125	0.04661	0.06351
1260.201	0.07139	0.03117	0.06635
1260.717	0.062	0.03532	0.05529
1261.234	0.07279	0.0444	0.06345
1261.75	0.07072	0.0422	0.06558
1262.267	0.07323	0.03369	0.06613
1262.784	0.06685	0.03711	0.07499
1263.3	0.06439	0.04746	0.06856
1263.817	0.06597	0.03576	0.07074
1264.333	0.07044	0.04335	0.06236
1264.85	0.07111	0.04628	0.07898
1265.366	0.0595	0.03428	0.05918
1265.883	0.06664	0.03756	0.06478
1266.399	0.06976	0.03878	0.06366
1266.916	0.05319	0.03372	0.06169
1267.432	0.05474	0.02902	0.05697
1267.949	0.05054	0.03878	0.05175
1268.465	0.05912	0.03723	0.06961
1268.981	0.05815	0.03712	0.0643
1269.498	0.06562	0.03699	0.062
1270.014	0.05983	0.04228	0.06285
1270.53	0.06346	0.03225	0.06973
1271.047	0.05942	0.04554	0.06144
1271.563	0.0562	0.03679	0.06965
1272.079	0.05242	0.03025	0.05026
1272.595	0.058	0.02241	0.05818
1273.112	0.0681	0.04045	0.06099
1273.628	0.04939	0.0233	0.05085
1274.144	0.05189	0.03285	0.05572
1274.66	0.05762	0.03417	0.05805
1275.176	0.05589	0.01917	0.05503
1275.692	0.04365	0.0244	0.04306
1276.209	0.05109	0.0283	0.04996
1276.725	0.04737	0.02884	0.05449
1277.241	0.06208	0.02789	0.0557
1277.757	0.05167	0.03359	0.0503
1278.273	0.05579	0.03474	0.06045
1278.789	0.05041	0.02431	0.04672
1279.305	0.03714	0.02016	0.04581
1279.821	0.05062	0.02841	0.05158
1280.337	0.05348	0.03086	0.05952
1280.853	0.05255	0.02056	0.0517
1281.369	0.05423	0.03349	0.05469
1281.885	0.03744	0.02434	0.04782
1282.401	0.03943	0.03297	0.05354
1282.916	0.05237	0.02974	0.05702
1283.432	0.04537	0.02417	0.0461
1283.948	0.04931	0.02912	0.05971
1284.464	0.05676	0.03501	0.05748
1284.98	0.04402	0.0249	0.04342
1285.496	0.04424	0.02975	0.04737
1286.011	0.05397	0.03415	0.05649
1286.527	0.05515	0.0366	0.06328
1287.043	0.04933	0.03549	0.05394
1287.559	--	--	--
1288.074	0.04114	0.02321	0.05001
1288.59	0.04767	0.03347	0.05561
1289.106	0.04929	0.02649	0.05079
1289.621	0.05719	0.0286	0.05524
1290.137	0.04685	0.01782	0.05513
1290.652	0.04648	0.03081	0.05017
1291.168	0.03071	0.0203	0.04152
1291.684	0.03896	0.01977	0.04924
1292.199	0.05873	0.03305	0.04948
1292.715	0.05411	0.0329	0.04819
1293.23	0.04863	0.02395	0.05666
1293.746	0.04529	0.03477	0.0554
1294.261	0.05502	0.03696	0.05362
1294.777	0.04634	0.0244	0.04835
1295.292	0.05323	0.0224	0.05752
1295.808	0.06196	0.03726	0.05336
1296.323	0.05418	0.03657	0.05897
1296.838	0.04672	0.0294	0.05219
1297.354	0.047	0.03377	0.04998
1297.869	0.04607	0.03436	0.04807
1298.384	0.03744	0.01906	0.04378
1298.9	0.04826	0.03177	0.05741
1299.415	0.04182	0.02307	0.04118
1299.93	0.03382	0.01513	0.03928
1300.446	0.04671	0.02614	0.05068
1300.961	0.04928	0.02804	0.04041
1301.476	0.04309	0.02757	0.04578
1301.991	0.04333	0.02522	0.05062
1302.506	0.0481	0.02222	0.05286
1303.022	0.04528	0.01624	0.04327
1303.537	0.05931	0.03762	0.05453
1304.052	0.03973	0.02117	0.04328
1304.567	0.04881	0.02361	0.04368
1305.082	0.04877	0.03488	0.05233
1305.597	0.0578	0.02683	0.05244
1306.112	0.04327	0.01883	0.04444
1306.627	0.05122	0.0402	0.04975
1307.142	0.046	0.01832	0.04502
1307.657	0.04129	0.0187	0.03928
1308.172	0.04065	0.03161	0.03612
1308.687	0.0529	0.03243	0.05272
1309.202	0.05167	0.02505	0.05175
1309.717	0.05073	0.02272	0.04517
1310.232	0.04434	0.02484	0.04193
1310.747	0.03469	0.0346	0.04615
1311.262	0.035	0.02829	0.05051
1311.777	0.05596	0.03739	0.05684
1312.292	0.0514	0.02856	0.0467
1312.807	0.06005	0.02744	0.05484
1313.321	0.04036	0.02024	0.04354
1313.836	0.04826	0.0214	0.04554
1314.351	0.04065	0.02082	0.04913
1314.866	0.04116	0.02507	0.04408
1315.38	0.04474	0.02835	0.04274
1315.895	0.03997	0.03268	0.05036
1316.41	0.05659	0.0188	0.04282
1316.925	0.03737	0.03114	0.03568
1317.439	0.04545	0.0237	0.0383
1317.954	0.04085	0.02754	0.0456
1318.468	0.03345	0.01528	0.02984
1318.983	0.03971	0.00958	0.04847
1319.498	0.03753	0.02743	0.04507
1320.012	0.03187	0.0127	0.03917
1320.527	0.03116	0.01505	0.03184
1321.041	0.01808	9.41E-4	0.02834
1321.556	0.02642	0.00963	0.03
1322.07	0.03103	0.02061	0.03732
1322.585	0.03528	0.02193	0.03726
1323.099	0.05287	0.03696	0.0425
1323.614	0.03877	0.02274	0.04693
1324.128	--	--	--
1324.643	0.05128	0.02061	0.05498
1325.157	0.03151	0.01986	0.03699
1325.671	0.0291	0.01877	0.0298
1326.186	0.02772	0.01495	0.03069
1326.7	0.03898	0.02467	0.04206
1327.214	0.03712	0.02379	0.04013
1327.729	0.04574	0.03133	0.04238
1328.243	0.04321	0.02653	0.04292
1328.757	0.02629	0.01531	0.03175
1329.272	0.02632	0.02279	0.03585
1329.786	0.03226	0.01848	0.034
1330.3	0.03687	0.02485	0.04063
1330.814	0.04302	0.02709	0.03604
1331.328	0.01993	-0.00229	0.02478
1331.843	0.03006	0.0117	0.03638
1332.357	0.03376	0.0129	0.0386
1332.871	0.03237	0.01425	0.0345
1333.385	0.02774	0.01662	0.0226
1333.899	0.03122	0.0243	0.03051
1334.413	0.02451	0.01572	0.03416
1334.927	0.01558	0.01294	0.0244
1335.441	0.03852	0.0224	0.04093
1335.955	0.03214	0.0266	0.04174
1336.469	0.0453	0.02788	0.04286
1336.983	0.03364	0.02419	0.02649
1337.497	0.04115	0.03019	0.04528
1338.011	0.0294	0.02529	0.03435
1338.525	0.02709	0.02619	0.03471
1339.039	0.02313	0.00433	0.02129
1339.553	0.02716	0.00282	0.02675
1340.067	0.03099	0.01385	0.03551
1340.58	0.025	0.02097	0.02945
1341.094	0.0144	0.01563	0.02405
1341.608	0.03142	0.0298	0.02506
1342.122	0.02526	0.00739	0.03236
1342.636	0.02589	0.02114	0.02788
1343.149	0.03445	0.01419	0.02325
1343.663	0.01632	0.01679	0.03485
1344.177	0.0168	0.00572	0.0239
1344.691	0.02696	0.01839	0.02613
1345.204	0.02036	0.01792	0.0199
1345.718	0.01898	0.01308	0.03117
1346.232	0.03212	0.01777	0.02581
1346.745	0.02535	0.02188	0.0309
1347.259	0.02566	0.01609	0.03217
1347.773	0.01294	0.01589	0.0285
1348.286	0.02408	0.00707	0.0348
1348.8	0.01628	0.01312	0.0333
1349.313	0.01099	0.00434	0.02609
1349.827	0.0133	0.0134	0.02437
1350.34	0.00543	-0.01347	0.0037
1350.854	0.01731	0.01265	0.02577
1351.367	0.00975	0.00338	0.02801
1351.881	0.0155	0.02	0.03633
1352.394	0.01736	0.01061	0.03671
1352.908	0.01712	0.00714	0.02278
1353.421	0.01685	0.0083	0.0353
1353.934	0.01675	0.00672	0.02031
1354.448	0.0078	0.0151	0.03207
1354.961	0.00561	5.83E-4	0.02319
1355.474	0.01875	0.02604	0.02728
1355.988	0.00918	0.01737	0.02906
1356.501	0.01447	0.01855	0.03195
1357.014	0.00811	0.00695	0.02299
1357.528	0.0096	0.0084	0.02656
1358.041	0.00922	0.02207	0.02729
1358.554	0.01681	0.01928	0.02994
1359.067	0.01227	0.0143	0.04118
1359.58	0.01275	0.01359	0.01738
1360.094	1.09E-4	0.00137	0.01027
1360.607	-0.0021	0.01169	0.01613
1361.12	0.00897	0.00235	0.01334
1361.633	0.00245	0.01737	0.01644
1362.146	0.01122	0.01203	0.01074
1362.659	-0.00105	0.00404	0.01083
1363.172	0.02769	0.01585	0.02635
1363.685	-0.00234	0.01839	0.0241
1364.198	-0.00229	-0.0019	0.01034
1364.711	3.46E-4	-1.36E-4	0.0177
1365.224	0.0062	0.00198	0.019
1365.737	0.02281	0.01484	0.024
1366.25	0.01581	0.02004	0.02042
1366.763	0.00363	0.01362	0.03548
1367.276	0.00922	-0.01632	0.0056
1367.789	-0.00541	-0.00367	0.01428
1368.302	0.00779	-0.00222	0.02153
1368.815	0.00981	0.01287	0.01459
1369.327	-0.00214	0.01265	0.0209
1369.84	0.01847	0.01242	0.03216
1370.353	9.62E-4	-4.48E-4	0.01201
1370.866	-0.00815	4.66E-4	0.02007
1371.379	-0.01108	-0.01339	0.01829
1371.891	-0.01468	9.22E-4	0.01966
1372.404	0.01589	0.02108	0.02758
1372.917	-7.77E-4	0.0162	0.02015
1373.429	0.01764	0.01625	0.01618
1373.942	-0.008	0.01173	0.01482
1374.455	0.00816	0.01611	0.03254
1374.967	-0.01705	0.00238	-1.64E-5
1375.48	0.01025	0.00329	0.02752
1375.993	-0.00692	-0.00229	0.02735
1376.505	-2.9E-4	5.57E-4	0.01492
1377.018	-0.02189	-0.0129	0.00818
1377.53	-0.0131	-0.00607	0.00765
1378.043	-0.0164	-0.00544	0.00607
1378.555	-0.00607	0.00935	0.00878
1379.068	-0.01171	0.00223	0.01149
1379.58	-0.02693	-0.01814	-0.0151
1380.093	-0.0211	-0.01371	-0.00419
1380.605	-0.00432	0.02203	0.0157
1381.118	-0.02474	-0.00755	7.15E-4
1381.63	-0.0066	-0.00131	-8.88E-4
1382.143	-0.0205	-0.01498	-0.01851
1382.655	-0.0257	0.00142	0.01519
1383.167	-0.00484	0.00199	0.01365
1383.68	-0.00259	-0.00116	0.01755
1384.192	-0.02368	-0.00537	0.01242
1384.704	0.01093	0.01233	8.4E-4
1385.216	-0.00707	0.0164	-0.00889
1385.729	-0.01991	-0.01103	0.00688
1386.241	-0.021	-0.01745	0.00888
1386.753	-0.02348	-0.0087	-0.01349
1387.265	-0.00659	-4.39E-4	0.00993
1387.778	-0.0102	0.00363	0.00147
1388.29	-0.03581	-0.01586	-0.0217
1388.802	-0.01749	0.00168	-4.7E-4
1389.314	-0.0178	-0.01954	-0.0101
1389.826	-0.02192	-0.03137	-0.00768
1390.338	0.01123	0.01714	0.0088
1390.85	-0.02726	-0.01612	-0.0024
1391.362	-0.01899	0.00469	0.01776
1391.874	-0.01405	0.00353	-0.00431
1392.386	-0.02899	-0.01253	-0.01014
1392.898	-0.01285	-0.00247	-6.69E-4
1393.41	-0.01938	-0.01537	-0.01828
1393.922	-0.0327	-0.01209	-0.0038
1394.434	-0.0313	-0.01237	5.13E-4
1394.946	-0.0219	-0.00722	0.01232
1395.458	-0.0305	-0.01223	-0.03601
1395.97	-0.02961	0.00769	0.0048
1396.482	-0.03708	-0.02216	0.00224
1396.994	-0.00686	-2.81E-5	-0.00949
1397.506	-0.01447	-0.00844	0.00502
1398.018	-0.02269	-0.00567	-0.0023
1398.529	-0.03083	-0.00701	-0.00789
1399.041	-0.03343	-0.02118	-0.01164
1399.553	-0.0264	-0.01776	-0.00684
1400.065	-0.0384	-0.01105	-0.01575
1400.576	-0.02536	-0.00614	0.00549
1401.088	0.00192	0.01624	-9.38E-4
1401.6	-0.03025	-0.0148	-0.01993
1402.112	-0.0325	-0.02977	-0.00343
1402.623	-0.0298	-0.00961	0.00955
1403.135	-0.02166	-0.00301	0.01458
1403.646	-0.02972	-0.01409	0.01379
1404.158	-0.02911	-0.01375	-0.00655
1404.67	-0.03249	-0.02797	0.00231
1405.181	-0.01465	0.005	-0.00474
1405.693	-0.0227	-0.0141	-0.00204
1406.204	-0.00738	0.00519	0.02271
1406.716	-0.02861	-0.0236	-0.01911
1407.227	-0.01918	-0.02138	-0.00281
1407.739	-0.01885	-0.00289	0.00854
1408.25	-0.0251	-0.0184	0.00118
1408.762	-0.02021	-0.00495	7.12E-4
1409.273	-0.02723	-0.01325	-0.00302
1409.785	-0.0132	-0.00241	-0.01227
1410.296	-0.02178	-0.01862	-0.0165
1410.807	-0.03398	-0.0297	-0.00276
1411.319	-0.03305	-0.02389	-0.01796
1411.83	-0.04575	-0.0273	-0.0167
1412.341	-0.052	-0.02888	-0.0207
1412.853	-0.02905	-0.0166	-7.58E-5
1413.364	-0.04292	-0.03538	0.00164
1413.875	-0.01682	-0.00495	-0.02072
