# Supplementary material for: Ratiometric fluorescent sensing of pyrophosphate with sp³-functionalized single-walled carbon nanotubes
Source: Nat Commun. 2024 Jan 24;15:706. doi: 10.1038/s41467-024-45052-1 (PMC10808354; doi:10.1038/s41467-024-45052-1)
Supplement: Supplementary file 4 — Source data [file 41467_2024_45052_MOESM4_ESM.zip › Fig. S15g.txt]

Raman Shift	Norm. Raman intensity	Norm. Raman intensity	Norm. Raman intensity	Norm. Raman intensity
cm-1
	0p005 �gmL Dz-Alkyne	0p015 �gmL Dz-Alkyne	0p015 �gmL Dz-Alkyne	pristine
1125.6	-0.00302	-0.00259	-0.00477	-0.00125
1126.8	4.82E-4	2.4E-4	-2.52E-4	0.00145
1128	6.97E-4	3E-4	0.00147	0.00131
1129.2	3.67E-4	3.28E-4	5.9E-4	0.0013
1130.3	-1.07E-4	-9.27E-5	5.49E-4	0.00141
1131.5	-2.37E-4	7.54E-7	-0.00105	9.11E-4
1132.7	0.00101	2.74E-4	0.00112	0.00104
1133.9	3.38E-4	8.74E-5	3.09E-4	7.32E-4
1135	3.86E-4	-6.39E-5	-1.15E-4	5.86E-4
1136.2	2.61E-4	-1.92E-4	5.67E-4	7.2E-4
1137.4	3.6E-4	2.49E-4	5.75E-4	6.88E-4
1138.6	7.4E-6	1.03E-4	-1.83E-4	3.52E-4
1139.8	4.13E-5	9.19E-5	2.01E-4	0.00119
1140.9	9.32E-5	-3.53E-4	-4.05E-4	7.2E-4
1142.1	4.36E-4	-2.11E-4	2.27E-4	7.79E-4
1143.3	7.63E-4	4.74E-4	-5.66E-4	7.65E-4
1144.5	9.33E-5	-6.99E-5	3.16E-4	8.55E-4
1145.6	-2.9E-4	-4.53E-4	-7.65E-4	4.54E-4
1146.8	3.77E-4	2.11E-4	8.24E-4	8.46E-4
1148	-5.61E-5	-1.14E-4	-0.00121	6.28E-4
1149.1	3.58E-5	-1.75E-4	-4.24E-4	5.81E-4
1150.3	2.08E-4	2.11E-4	-9.17E-5	6.76E-4
1151.5	2.12E-4	1.34E-4	-6.88E-4	5.01E-4
1152.7	-3.15E-4	-2.29E-4	-5.22E-4	2.58E-4
1153.8	-3.59E-4	-1.25E-4	-4E-4	6.62E-4
1155	2.1E-4	-4.5E-4	-7.38E-4	3.52E-4
1156.2	-4.78E-4	-4.98E-4	1.99E-4	7.09E-4
1157.3	-1.79E-4	-2.45E-4	-4.62E-4	4.15E-4
1158.5	2.74E-4	1.56E-4	-1.39E-4	6.73E-4
1159.7	-0.00106	-3.99E-4	-9.03E-4	4.72E-4
1160.9	3.14E-4	-1.23E-4	-5.45E-4	7.07E-4
1162	1.62E-4	-4.91E-4	-0.00143	2.06E-4
1163.2	-5.28E-4	-6.79E-4	-0.00125	3.23E-4
1164.4	9.79E-5	-5.92E-5	-3.76E-4	4.49E-4
1165.5	5.01E-5	3.55E-4	-2.9E-4	4.21E-4
1166.7	-6.17E-4	-4.71E-4	-0.00101	-2.53E-5
1167.9	1.51E-4	1.77E-4	-2.61E-5	7.94E-4
1169	5.56E-5	1.05E-4	-5.26E-4	4.84E-4
1170.2	-2.95E-4	-1.16E-4	-4.02E-4	3.87E-4
1171.4	-3.01E-5	-2.39E-4	-6.31E-4	4.98E-4
1172.5	5.37E-4	5.11E-5	-1.16E-5	6.93E-4
1173.7	-4.96E-4	-1.64E-4	-0.00206	5.12E-4
1174.9	4.64E-4	3.37E-4	3.58E-4	6.42E-4
1176.1	-8.08E-5	-8.49E-4	-9.78E-5	6.46E-4
1177.2	3.6E-4	-1.65E-4	-4.12E-4	5.94E-4
1178.4	-1.02E-4	4.27E-5	-4.95E-4	6.64E-4
1179.6	7.22E-4	-1.8E-4	-3.1E-4	5.87E-4
1180.7	-2.5E-4	-2.89E-4	-0.00103	4.78E-4
1181.9	4.97E-4	1.52E-4	-6.78E-5	7.53E-4
1183.1	4.54E-4	6.31E-4	-5.54E-4	9.03E-4
1184.2	4.02E-4	9.48E-5	-1.14E-4	7.07E-4
1185.4	4.22E-4	5.84E-4	-4.59E-4	0.00111
1186.5	2.05E-4	5.64E-4	1.85E-4	0.00128
1187.7	-2.18E-4	4.02E-4	-3.45E-6	0.00107
1188.9	8.71E-4	0.00137	8.92E-4	0.00151
1190	5.17E-4	2.67E-4	-2.8E-4	0.00115
1191.2	6.07E-4	5.96E-4	-9.49E-5	0.00119
1192.4	5.4E-4	7.73E-4	-3.94E-5	0.00129
1193.5	8.86E-4	8.85E-4	4.45E-4	0.00183
1194.7	3E-4	4.61E-4	-9.51E-5	0.00122
1195.9	0.00102	0.001	8.18E-4	0.00186
1197	6.49E-4	8.86E-4	0.00133	0.00131
1198.2	0.00124	0.0011	3.41E-4	0.00176
1199.4	0.00192	0.00166	0.0015	0.00204
1200.5	0.00118	0.00138	0.00105	0.0017
1201.7	0.00128	0.0016	3.72E-4	0.00197
1202.8	0.00223	0.00202	0.00213	0.0025
1204	0.00167	0.00155	5.29E-4	0.00224
1205.2	0.00105	0.00153	0.0019	0.00231
1206.3	0.00215	0.00163	0.00189	0.00269
1207.5	0.00206	0.00185	0.00162	0.00223
1208.7	0.00119	9.19E-4	7.72E-4	0.002
1209.8	0.00221	0.00227	0.00242	0.00247
1211	0.00238	0.00228	0.00196	0.00247
1212.1	0.00262	0.00236	0.00241	0.00303
1213.3	0.00333	0.00232	0.00186	0.00299
1214.5	0.00309	0.00314	0.0028	0.00333
1215.6	0.00264	0.0029	0.00279	0.00303
1216.8	0.00334	0.00327	0.0025	0.00374
1217.9	0.00332	0.00392	0.00344	0.00342
1219.1	0.0042	0.00434	0.00459	0.00402
1220.3	0.00442	0.00408	0.00396	0.00382
1221.4	0.00437	0.00455	0.00413	0.00443
1222.6	0.00405	0.00411	0.00371	0.00396
1223.7	0.0045	0.00475	0.00469	0.00444
1224.9	0.00493	0.0047	0.00409	0.00452
1226.1	0.00522	0.00466	0.00443	0.00432
1227.2	0.00553	0.00563	0.00475	0.00447
1228.4	0.00519	0.00504	0.00444	0.00461
1229.5	0.00523	0.00543	0.00398	0.0046
1230.7	0.00576	0.00633	0.00555	0.00529
1231.8	0.00543	0.0059	0.00383	0.00507
1233	0.00583	0.00609	0.00481	0.00496
1234.2	0.00556	0.00652	0.00588	0.00507
1235.3	0.00619	0.00655	0.00388	0.00532
1236.5	0.00534	0.00628	0.00503	0.00496
1237.6	0.00627	0.00604	0.00441	0.00516
1238.8	0.00545	0.00591	0.00527	0.00502
1239.9	0.00654	0.00637	0.00614	0.00542
1241.1	0.00553	0.00582	0.0053	0.0048
1242.2	0.00535	0.0051	0.0042	0.00459
1243.4	0.00613	0.0063	0.00577	0.00547
1244.6	0.00599	0.00626	0.00579	0.00521
1245.7	0.00585	0.00607	0.00493	0.00523
1246.9	0.00571	0.00554	0.00579	0.0046
1248	0.00566	0.00627	0.00591	0.00513
1249.2	0.00596	0.00641	0.00633	0.00497
1250.3	0.00585	0.00601	0.00585	0.0048
1251.5	0.00603	0.00656	0.00537	0.00489
1252.6	0.00557	0.00609	0.0057	0.00481
1253.8	0.00581	0.00608	0.00494	0.00522
1254.9	0.0062	0.00632	0.00487	0.00494
1256.1	0.00642	0.00613	0.00628	0.00532
1257.2	0.00608	0.00635	0.00582	0.00528
1258.4	0.00658	0.00687	0.00604	0.00531
1259.5	0.00623	0.00649	0.00526	0.00536
1260.7	0.00654	0.00624	0.00515	0.00544
1261.9	0.00698	0.00671	0.00594	0.00527
1263	0.00636	0.00665	0.00579	0.00559
1264.2	0.00612	0.00707	0.00583	0.00539
1265.3	0.00692	0.0071	0.00637	0.00562
1266.5	0.00717	0.00696	0.00556	0.00559
1267.6	0.00705	0.00668	0.00701	0.00574
1268.8	0.00785	0.00761	0.0068	0.00604
1269.9	0.00719	0.00754	0.0062	0.00609
1271.1	0.00681	0.00682	0.0069	0.00605
1272.2	0.00808	0.00745	0.00748	0.00599
1273.4	0.00757	0.00765	0.00727	0.00599
1274.5	0.00788	0.00773	0.0074	0.00622
1275.7	0.00805	0.00846	0.00797	0.00677
1276.8	0.00811	0.00822	0.00831	0.00665
1278	0.00773	0.00837	0.00723	0.00601
1279.1	0.00906	0.00884	0.00807	0.00706
1280.2	0.00785	0.0086	0.00738	0.00717
1281.4	0.00866	0.00877	0.00825	0.00662
1282.5	0.00885	0.00935	0.00834	0.00685
1283.7	0.00885	0.00942	0.00854	0.00692
1284.8	0.00853	0.00893	0.00826	0.00678
1286	0.00931	0.00961	0.00921	0.00737
1287.1	0.00877	0.0097	0.00833	0.00714
1288.3	0.00883	0.00943	0.00902	0.00736
1289.4	0.00987	0.01013	0.00939	0.00748
1290.6	0.00972	0.01048	0.01001	0.00747
1291.7	0.00912	0.01026	0.00953	0.00736
1292.9	0.01008	0.01075	0.0116	0.00742
1294	0.00918	0.01093	0.011	0.00732
1295.2	0.01034	0.01123	0.01171	0.00767
1296.3	0.01046	0.01149	0.01262	0.00744
1297.5	0.01113	0.0116	0.01288	0.00845
1298.6	0.01145	0.01227	0.01435	0.00883
1299.7	0.0121	0.01325	0.01622	0.00904
1300.9	0.01282	0.01423	0.01645	0.00934
1302	0.01313	0.01479	0.0178	0.00997
1303.2	0.014	0.01602	0.01918	0.01071
1304.3	0.01514	0.01681	0.02049	0.01115
1305.5	0.01411	0.01722	0.02042	0.01137
1306.6	0.01582	0.01827	0.02219	0.01167
1307.7	0.01617	0.01807	0.02297	0.01115
1308.9	0.01549	0.01796	0.02363	0.012
1310	0.01651	0.01838	0.02367	0.01216
1311.2	0.01639	0.01821	0.02315	0.01203
1312.3	0.01604	0.01744	0.02261	0.01176
1313.5	0.016	0.01757	0.02412	0.01165
1314.6	0.01521	0.01627	0.02218	0.0104
1315.7	0.01408	0.0149	0.02071	0.00992
1316.9	0.01388	0.01458	0.02052	0.00947
1318	0.01327	0.01356	0.01921	0.00915
1319.2	0.01172	0.01208	0.0174	0.00777
1320.3	0.01113	0.01171	0.01687	0.00789
1321.4	0.01026	0.01041	0.01504	0.00706
1322.6	0.01001	0.00962	0.01457	0.00656
1323.7	0.00974	0.00916	0.01298	0.00616
1324.9	0.00896	0.00883	0.01152	0.00611
1326	0.00737	0.00773	0.01078	0.00499
1327.1	0.00704	0.00703	0.01117	0.00515
1328.3	0.0062	0.00694	0.00842	0.00465
1329.4	0.00611	0.00649	0.00905	0.00445
1330.6	0.00592	0.00589	0.00864	0.00453
1331.7	0.0053	0.00561	0.00749	0.00395
1332.8	0.00448	0.00478	0.00728	0.0037
1334	0.00474	0.00517	0.00719	0.00369
1335.1	0.00414	0.00486	0.00558	0.0038
1336.2	0.00468	0.00401	0.00612	0.00349
1337.4	0.0046	0.00428	0.00544	0.00332
1338.5	0.00406	0.00378	0.00534	0.00282
1339.7	0.00361	0.0035	0.0042	0.00267
1340.8	0.00371	0.00377	0.00422	0.00329
1341.9	0.00358	0.00314	0.0036	0.00232
1343.1	0.00329	0.00367	0.00365	0.00256
1344.2	0.00343	0.00278	0.00431	0.00258
1345.3	0.003	0.00259	0.00223	0.00217
1346.5	0.00208	0.00255	0.00227	0.00202
1347.6	0.00285	0.00277	0.00371	0.00264
1348.8	0.00241	0.00248	0.00189	0.00194
1349.9	0.00223	0.003	0.00297	0.00214
1351	0.00273	0.00262	0.00318	0.00209
1352.2	0.00254	0.0024	0.0032	0.00199
1353.3	0.0021	0.00243	0.00269	0.00176
1354.4	0.00171	0.00249	0.00233	0.00171
1355.6	0.00232	0.00213	0.00179	0.00183
1356.7	0.00175	0.00212	0.0016	0.00175
1357.8	0.00206	0.002	0.00198	0.00175
1359	0.002	0.00189	0.00169	0.00168
1360.1	0.00201	0.00174	0.00224	0.00128
1361.2	0.00183	0.00177	0.00222	0.00147
1362.4	0.00184	0.00217	0.00151	0.00155
1363.5	0.00181	0.00185	0.00207	0.00149
1364.6	0.0018	0.00219	0.00225	0.00166
1365.8	0.00196	0.00161	9.97E-4	0.00166
1366.9	0.00129	9.86E-4	8.26E-4	0.00131
1368	0.00194	0.00205	0.0021	0.00163
1369.2	8.85E-4	0.00174	0.00169	0.00163
1370.3	0.0013	0.00198	0.00108	0.0014
1371.4	0.00163	--	0.00104	0.00119
1372.5	0.00183	--	0.00104	0.00158
1373.7	0.00116	--	9.85E-4	0.00181
1374.8	0.00167	--	0.00107	0.00136
1375.9	0.0013	0.00207	-6.33E-5	0.00103
1377.1	9.99E-4	7.73E-4	6.49E-4	0.00138
1378.2	0.00104	8.98E-4	3.78E-4	0.00167
1379.3	0.00103	0.00125	3.71E-4	0.00139
1380.5	4.09E-4	3.69E-4	-6.52E-5	6.11E-4
1381.6	7.66E-4	9.57E-4	9.26E-4	8.75E-4
1382.7	2.59E-4	6.14E-4	3.78E-4	6.02E-4
1383.8	3.82E-4	-1.75E-5	-2.56E-4	7.44E-4
1385	7.89E-4	5.53E-4	1.84E-4	9.45E-4
1386.1	8.31E-4	6.7E-4	-1.54E-4	6.73E-4
1387.2	-1.15E-4	-8.28E-4	-0.00156	5.04E-4
1388.3	-0.00104	-6.54E-4	-0.00284	-2.01E-4
1389.5	0.00281	0.0026	0.00351	0.00243
1390.6	0.00118	1.88E-4	4.34E-4	9.15E-4
1391.7	1.62E-4	4E-4	-0.00125	0.00105
1392.9	3.6E-4	2.76E-4	0.00118	7.62E-4
1394	3.74E-4	-4.18E-4	4.88E-5	6.31E-4
1395.1	8.31E-4	2.84E-4	0.00128	0.00105
1396.2	-4.08E-4	-2.13E-4	1.67E-4	5.92E-4
1397.4	-4.83E-4	-8.91E-5	-5.48E-4	5.91E-4
1398.5	5.15E-4	-3.13E-5	1.5E-4	8.16E-4
1399.6	4.96E-4	1.64E-4	-3.47E-4	5.18E-4
1400.8	1.05E-4	1.38E-4	-4.97E-4	0.00103
1401.9	2.93E-4	-4.05E-5	5.52E-4	0.00107
1403	1.21E-4	9.75E-5	-4.97E-4	0.00114
1404.1	1.09E-4	-3.03E-4	1.44E-4	7.99E-4
1405.2	7.75E-4	1.05E-4	-2.13E-4	8.63E-4
1406.4	6.69E-4	1.72E-5	4.68E-4	9.69E-4
1407.5	-4.66E-4	-2.25E-5	-0.00153	9.29E-4
1408.6	2.66E-4	-9.05E-5	6.26E-4	0.0011
1409.7	3.38E-4	-4.11E-4	2.52E-4	9.08E-4
1410.9	4.62E-4	-3.48E-4	3.79E-4	0.00127
1412	5.27E-4	-1.79E-5	-5.12E-5	0.00105
1413.1	5.89E-4	-3.78E-4	4.5E-6	0.00118
1414.2	6.04E-4	-1.32E-4	5.22E-5	0.00122
1415.4	5.38E-4	-2.31E-4	-4.68E-5	0.00114
1416.5	-2.18E-4	-3.78E-4	-4.38E-4	9.18E-4
1417.6	-2.69E-4	-3.79E-4	1.34E-5	9.26E-4
1418.7	4.91E-5	-1.1E-4	-2.3E-4	0.00128
1419.8	2.93E-4	2.75E-4	2.34E-4	0.00115
1421	3.29E-4	-6.8E-4	-2.43E-4	0.00105
1422.1	1.86E-4	0.00248	0.00137	0.00131
1423.2	-1.59E-4	-3.09E-4	-6.65E-4	9.78E-4
1424.3	0	1.53E-4	-5.83E-4	7.38E-4
1425.5	8.06E-5	4.64E-6	4.71E-4	0.0013
1426.6	5.81E-5	-8.21E-5	1.98E-4	0.0014
1427.7	-9.71E-5	2.22E-4	2.9E-5	0.00141
1428.8	6.59E-4	5.57E-4	0.0017	0.00184
1429.9	-2.48E-5	1.77E-4	5.32E-5	0.00185
1431.1	1.72E-4	5.89E-4	8.48E-5	0.00229
1432.2	8.24E-4	7.11E-4	0.0018	0.0022
1433.3	7.72E-4	9.14E-4	7.95E-4	0.00238
1434.4	8.73E-4	6.5E-4	5.55E-4	0.0019
1435.5	0.00101	0.00132	0.00135	0.00268
1436.7	8.34E-4	0.0012	7.34E-4	0.00253
1437.8	6.59E-4	0.00121	5.42E-6	0.00241
1438.9	7.43E-4	7.03E-4	0.00137	0.00237
1440	5.72E-4	8.07E-4	2.73E-4	0.00211
1441.1	-1.09E-5	2.62E-4	1.35E-4	0.0018
1442.2	8.14E-7	7.72E-4	0.00258	0.00195
1443.4	9.36E-5	9.73E-4	0.0042	0.00184
1444.5	1.96E-4	9.72E-4	0.00412	0.00232
1445.6	5.49E-4	9.91E-4	-2.03E-5	0.0022
1446.7	-3.28E-5	0.00121	5.08E-5	0.00171
1447.8	-2.21E-4	7.87E-4	-1.48E-4	0.00206
1449	1.07E-4	0.00147	2.43E-5	0.00228
1450.1	-4.54E-4	8.28E-4	1.2E-4	0.0021
1451.2	-4.45E-4	8.13E-4	-4.95E-5	0.00188
1452.3	-9.83E-5	0.00109	2.17E-4	0.00214
1453.4	1.3E-4	9.3E-4	3.8E-5	0.00191
1454.5	-3.42E-4	0.0011	-4.33E-4	0.00239
1455.7	2.98E-5	0.00153	8.28E-4	0.00218
1456.8	-0.00121	7.29E-4	-0.00104	0.00213
1457.9	8.01E-4	0.00207	6.01E-4	0.00269
1459	-2.78E-5	0.00145	4.12E-4	0.00283
1460.1	3.12E-4	0.0021	-1.67E-4	0.00255
1461.2	-5.07E-4	0.00144	9.86E-5	0.00236
1462.3	4.55E-4	0.00215	0.00134	0.00311
1463.5	-4.41E-4	0.00228	-7.15E-5	0.00288
1464.6	-1.04E-5	0.00231	4.13E-4	0.00344
1465.7	9.14E-4	0.00343	0.00127	0.00398
1466.8	0.00345	0.00323	9.86E-4	0.004
1467.9	0.00181	0.00329	0.00132	0.00378
1469	0.00131	0.00385	9.63E-4	0.00382
1470.1	6.91E-4	0.00282	2.19E-4	0.00358
1471.2	1.92E-4	0.00257	-1.96E-4	0.00297
1472.4	4.48E-4	0.00243	4.33E-4	0.00329
1473.5	2.1E-4	0.00252	-4.75E-4	0.00308
1474.6	-1.46E-4	0.00207	-7.83E-4	0.00292
1475.7	7.66E-4	0.00257	-1.18E-4	0.00328
1476.8	2.86E-4	0.00256	-4.87E-4	0.00328
1477.9	-2.93E-4	0.00187	-8.54E-4	0.00319
1479	2.61E-4	0.00264	4.57E-4	0.0032
1480.1	2.53E-4	0.00211	-7.44E-4	0.00327
1481.2	5.99E-4	0.00304	-9.88E-4	0.00347
1482.4	8.04E-4	0.0033	9.94E-4	0.00361
1483.5	9.66E-4	0.00349	5.24E-4	0.00403
1484.6	0.0044	0.00396	5.99E-4	0.00401
1485.7	0.00138	0.00341	9.09E-4	0.00409
1486.8	0.00132	0.0047	9.3E-4	0.00432
1487.9	0.00517	0.00441	0.00144	0.00427
1489	0.00692	0.00541	0.0022	0.00482
1490.1	0.00235	0.00711	0.0011	0.00487
1491.2	0.00234	0.0081	0.00214	0.00553
1492.3	0.0029	0.00958	0.00289	0.00624
1493.5	0.00364	0.01118	0.00454	0.00679
1494.6	0.00355	0.00979	0.00337	0.00695
1495.7	0.00466	0.0123	0.00594	0.00767
1496.8	0.0051	0.0126	0.00574	0.00814
1497.9	0.00597	0.01503	0.00707	0.00864
1499	0.00662	0.01658	0.00792	0.00978
1500.1	0.00779	0.01753	0.00923	0.01073
1501.2	0.00782	0.01699	0.00953	0.01109
1502.3	0.00992	0.01873	0.01186	0.01208
1503.4	0.00989	0.01982	0.01114	0.01356
1504.5	0.01136	0.02101	0.01312	0.0143
1505.6	0.01153	0.02139	0.01266	0.01413
1506.7	0.0126	0.02175	0.01436	0.01506
1507.8	0.01322	0.02209	0.01497	0.01565
1509	0.01452	0.02368	0.01689	0.01638
1510	0.0158	0.02542	0.01681	0.01788
1511.2	0.01727	0.02721	0.01914	0.019
1512.3	0.01967	0.02968	0.02264	0.02073
1513.4	0.0225	0.03398	0.02585	0.02422
1514.5	0.02628	0.04004	0.03127	0.02751
1515.6	0.03346	0.04881	0.04073	0.03391
1516.7	0.04123	0.05959	0.05113	0.04194
1517.8	0.05292	0.07343	0.06536	0.05321
1518.9	0.06594	0.08919	0.08085	0.06744
1520	0.07883	0.10249	0.0932	0.08088
1521.1	0.08858	0.11257	0.0988	0.09109
1522.2	0.09668	0.11758	0.10327	0.09505
1523.3	0.09821	0.11854	0.10218	0.0952
1524.4	0.09987	0.12019	0.10592	0.09621
1525.5	0.10567	0.12378	0.1114	0.10056
1526.6	0.112	0.12726	0.11549	0.10733
1527.7	0.11383	0.1263	0.1115	0.10914
1528.8	0.10847	0.11677	0.09827	0.10213
1529.9	0.09358	0.09942	0.0789	0.08514
1531	0.07635	0.08361	0.06418	0.06723
1532.1	0.06172	0.07055	0.05434	0.05456
1533.2	0.05067	0.06461	0.04981	0.0466
1534.3	0.04641	0.06193	0.04846	0.0429
1535.4	0.04536	0.06459	0.05205	0.04273
1536.5	0.04701	0.07092	0.05766	0.04581
1537.6	0.05261	0.08038	0.06565	0.052
1538.7	0.05952	0.09408	0.07772	0.0586
1539.8	0.06832	0.10843	0.08971	0.06738
1540.9	0.07838	0.12424	0.10178	0.07678
1542	0.0897	0.13899	0.11444	0.08637
1543.1	0.09753	0.15012	0.12101	0.09364
1544.2	0.10378	0.15659	0.12634	0.09898
1545.3	0.10682	0.15798	0.12562	0.10076
1546.4	0.10503	0.15297	0.1196	0.09842
1547.5	0.09864	0.14191	0.10823	0.0914
1548.6	0.08992	0.12722	0.09669	0.08343
1549.7	0.07932	0.1108	0.08254	0.07302
1550.8	0.06936	0.09547	0.07172	0.06418
1551.9	0.06062	0.08241	0.06178	0.05534
1553	0.05334	0.07111	0.05466	0.04876
1554.1	0.04609	0.06264	0.04763	0.04383
1555.2	0.04212	0.05631	0.04408	0.04119
1556.3	0.03953	0.05209	0.04119	0.03905
1557.4	0.03813	0.04938	0.03998	0.03787
1558.5	0.03819	0.04784	0.03943	0.03783
1559.6	0.0384	0.0478	0.0402	0.03862
1560.7	0.03789	0.04734	0.04029	0.03906
1561.8	0.03951	0.04887	0.04287	0.04052
1562.9	0.0424	0.05152	0.04512	0.04294
1564	0.04504	0.05478	0.0485	0.04527
1565	0.04866	0.05833	0.05235	0.04889
1566.2	0.05309	0.06436	0.05666	0.05335
1567.2	0.05792	0.07009	0.06161	0.05874
1568.3	0.06506	0.07793	0.07	0.06497
1569.4	0.07327	0.08591	0.07679	0.07182
1570.5	0.08046	0.09546	0.08519	0.07976
1571.6	0.0907	0.10632	0.09691	0.08864
1572.7	0.10238	0.11959	0.10844	0.09879
1573.8	0.11675	0.13544	0.12331	0.11233
1574.9	0.13416	0.15505	0.14295	0.12999
1576	0.15754	0.17913	0.16668	0.15059
1577.1	0.18565	0.20952	0.19749	0.17896
1578.2	0.22221	0.24634	0.23517	0.21628
1579.3	0.26778	0.29235	0.28455	0.26313
1580.4	0.32384	0.35091	0.34811	0.32461
1581.5	0.39905	0.42202	0.4283	0.40546
1582.5	0.48675	0.50788	0.52214	0.50312
1583.6	0.59072	0.60531	0.63069	0.61611
1584.7	0.70336	0.71124	0.74286	0.73424
1585.8	0.80854	0.81133	0.8456	0.84705
1586.9	0.90302	0.89927	0.92751	0.93444
1588	0.96585	0.96232	0.97942	0.9874
1589.1	1	0.99743	1	1.0005
1590.2	0.99451	1	0.98162	0.97507
1591.3	0.95906	0.97349	0.93449	0.91819
1592.4	0.89297	0.92137	0.86531	0.83225
1593.5	0.80318	0.85059	0.77994	0.73227
1594.5	0.70665	0.76731	0.6826	0.63155
1595.6	0.60483	0.67904	0.58997	0.53114
1596.7	0.51316	0.5951	0.50316	0.44098
1597.8	0.42823	0.51536	0.42652	0.36569
1598.9	0.35743	0.44643	0.36088	0.30434
1600	0.29829	0.38625	0.30578	0.25413
1601.1	0.25131	0.33337	0.25942	0.21421
1602.2	0.21117	0.28938	0.22263	0.18082
1603.2	0.17987	0.25214	0.19028	0.15397
1604.3	0.15433	0.21821	0.16332	0.13339
1605.4	0.13335	0.19118	0.14351	0.11587
1606.5	0.11556	0.16757	0.12311	0.10063
1607.6	0.1016	0.14817	0.10977	0.08876
1608.7	0.0882	0.13153	0.096	0.07898
1609.8	0.07831	0.11562	0.08419	0.06954
1610.9	0.06983	0.1018	0.07417	0.06173
1612	0.06086	0.09005	0.06599	0.05496
1613	0.0555	0.08024	0.05908	0.04968
1614.1	0.04877	0.07192	0.05268	0.04464
1615.2	0.04479	0.06376	0.04704	0.03989
1616.3	0.04058	0.05753	0.0438	0.03604
1617.4	0.03579	0.05105	0.03904	0.03351
1618.5	0.03317	0.04633	0.03491	0.02996
1619.5	0.02928	0.04121	0.0317	0.02732
1620.6	0.02739	0.03741	0.02967	0.02562
1621.7	0.02461	0.03335	0.02689	0.02272
1622.8	0.02268	0.02959	0.02306	0.02063
1623.9	0.02065	0.02683	0.02287	0.01986
1625	0.01825	0.02448	0.02041	0.01772
1626	0.01718	0.02113	0.01804	0.0164
1627.1	0.01581	0.01947	0.01745	0.0154
1628.2	0.01427	0.01687	0.01554	0.01395
1629.3	0.01258	0.01487	0.01427	0.01275
1630.4	0.01193	0.01437	0.01352	0.01195
1631.5	0.01102	0.01183	0.01209	0.01128
1632.5	0.00959	0.01019	0.01137	0.00981
1633.6	0.0094	0.00962	0.01068	0.00919
1634.7	0.00832	0.00768	0.00855	0.00812
1635.8	0.00716	0.00663	0.00886	0.00794
1636.9	0.00716	0.00611	0.00787	0.00703
1638	0.00652	0.00586	0.00801	0.00672
1639	0.00593	0.00481	0.00761	0.00594
1640.1	0.00573	0.00451	0.00624	0.0058
1641.2	0.00485	0.00356	0.00666	0.00505
1642.3	0.00461	0.00365	0.00587	0.00493
1643.4	0.00451	0.00294	0.00475	0.00448
1644.5	0.00383	0.0022	0.00578	0.00409
1645.5	0.00308	8.67E-4	0.00493	0.00361
1646.6	0.00385	0.00147	0.00468	0.00378
1647.7	0.00293	0.00124	0.00332	0.00311
1648.8	0.00317	8.73E-4	0.00342	0.00288
1649.8	0.00905	1.16E-4	0.00341	0.00257
1650.9	0.00765	8.88E-4	0.00391	0.0028
1652	0.00638	1.62E-4	0.00281	0.00219
1653.1	0.00779	-1.54E-4	0.00273	0.0023
1654.2	0.00223	0	0.00252	0.00155
1655.2	0.00162	-6.55E-4	0.0022	0.00134
1656.3	0.00164	-6.8E-4	0.00316	0.00165
1657.4	0.00153	-8.24E-4	0.00235	0.00154
1658.5	5.11E-4	-0.00118	0.00162	0.00149
1659.5	0.00113	-6.58E-4	0.00233	0.00137
1660.6	0.00126	-0.00218	6.54E-4	9.08E-4
1661.7	4.98E-4	-0.00147	7.18E-4	7.15E-4
1662.8	9.6E-4	-0.00143	8.22E-4	7.33E-4
1663.9	6.55E-4	-0.00167	0.00166	6.68E-4
1664.9	-1.31E-5	-0.0017	9.41E-4	4.92E-4
1666	2.02E-4	-0.00189	0.00125	7.54E-4
1667.1	-5.04E-5	-0.00167	0.0021	8.44E-4
1668.2	5.62E-4	-0.00231	0.00102	6.94E-4
1669.2	2.17E-4	-0.00187	9.46E-4	4.44E-4
1670.3	6.59E-4	-0.0022	6.17E-4	8.31E-5
1671.4	-2.16E-4	-0.00222	9.75E-4	2.62E-4
1672.5	0.00123	-0.00191	0.00102	5.12E-4
1673.5	-0.00101	-0.002	3.29E-4	-2.05E-6
1674.6	-2.78E-5	-0.00324	-2.14E-4	-1.62E-4
1675.7	-2.48E-5	-0.00363	1.85E-4	-3.16E-4
1676.8	-0.00123	-0.00497	-5.23E-4	-0.00128
1677.8	-0.002	-0.00592	-0.00299	-0.00219
1678.9	-0.00275	-0.00614	-0.0022	-0.00236
1680	-0.0032	-0.007	-0.0027	-0.00255
1681.1	-0.00401	-0.00759	-0.0028	-0.00324
1682.1	-0.00402	-0.00825	-0.0031	-0.00339
1683.2	-0.00427	-0.0088	-0.00342	-0.00389
1684.3	-0.00431	-0.00909	-0.00467	-0.0046
1685.3	-0.00424	-0.009	-0.00434	-0.00413
1686.4	-0.00436	-0.00975	-0.00569	-0.00484
1687.5	-0.00461	-0.00975	-0.00515	-0.00463
1688.6	-0.00483	-0.00921	-0.00492	-0.00458
1689.6	-0.00456	-0.0089	-0.00535	-0.00477
1690.7	-0.00453	-0.0084	-0.00478	-0.00477
1691.8	-0.00414	-0.00766	-0.00399	-0.00388
1692.9	-0.00316	-0.00767	-0.00423	-0.00344
1693.9	-0.00291	-0.00626	-0.00239	-0.00292
1695	-0.00275	-0.00573	-0.00192	-0.00191
1696.1	-0.00167	-0.00486	-0.00157	-0.00154
1697.1	-0.00138	-0.00468	-4.46E-4	-0.00103
1698.2	-7.1E-4	-0.00281	7.26E-4	-2.53E-4
1699.3	-7.5E-4	-0.00278	5.63E-4	-7.4E-5
1700.3	5.78E-4	-0.00124	0.00231	9.57E-4
1701.4	0.00141	-9.78E-4	0.00368	0.00162
1702.5	0.00237	2.77E-4	0.00435	0.00289
1703.6	0.00351	0.00108	0.00528	0.00404
1704.6	0.00537	0.00325	0.00846	0.00557
1705.7	0.00611	0.00453	0.00849	0.00707
1706.8	0.00839	0.00652	0.01015	0.00849
1707.8	0.0101	0.00886	0.01173	0.01047
1708.9	0.01158	0.00976	0.01394	0.01187
1710	0.01216	0.01098	0.01542	0.0128
1711	0.01536	0.01448	0.01801	0.01573
1712.1	0.01674	0.01568	0.0195	0.01692
1713.2	0.01838	0.01741	0.0207	0.01836
1714.2	0.02022	0.01997	0.02209	0.02022
1715.3	0.02256	0.02113	0.02477	0.02249
1716.4	0.0217	0.02222	0.02408	0.02336
1717.5	0.02406	0.02427	0.02771	0.02523
1718.5	0.02493	0.02652	0.02779	0.02665
1719.6	0.02663	0.02761	0.03008	0.02775
1720.7	0.02824	0.02869	0.03155	0.02915
1721.7	0.02869	0.03042	0.03271	0.03001
1722.8	0.02999	0.03185	0.03317	0.03122
1723.8	0.03165	0.03346	0.03558	0.03233
1724.9	0.03274	0.03531	0.03594	0.0341
1726	0.03417	0.03624	0.03633	0.035
1727	0.03517	0.03845	0.03831	0.03647
1728.1	0.0366	0.0399	0.03769	0.03741
1729.2	0.03659	0.03986	0.03788	0.03791
1730.2	0.03936	0.0415	0.04074	0.03904
1731.3	0.03948	0.04117	0.04104	0.03969
1732.4	0.03929	0.04235	0.04031	0.0397
1733.4	0.0409	0.04275	0.04228	0.0403
1734.5	0.04164	0.04471	0.04174	0.04102
1735.6	0.0419	0.04491	0.04154	0.0416
1736.6	0.04266	0.0449	0.04351	0.04244
1737.7	0.04218	0.04478	0.0422	0.04223
1738.8	0.04236	0.04491	0.04276	0.04263
1739.8	0.0421	0.04563	0.04293	0.04191
1740.9	0.04164	0.04392	0.04181	0.04107
1741.9	0.04118	0.04387	0.03962	0.04094
1743	0.03968	0.04291	0.04	0.04036
1744.1	0.03926	0.04165	0.03987	0.03996
1745.1	0.03884	0.04135	0.03895	0.03891
1746.2	0.03778	0.04081	0.03875	0.03802
1747.2	0.03773	0.03978	0.03849	0.03727
1748.3	0.0357	0.03851	0.03471	0.03619
1749.4	0.03463	0.03749	0.03499	0.03577
1750.4	0.03234	0.0355	0.03423	0.03295
1751.5	0.03225	0.03365	0.03291	0.03232
1752.6	0.03125	0.03326	0.03105	0.03123
1753.6	0.02931	0.03157	0.03064	0.02996
1754.7	0.02786	0.02967	0.02719	0.02808
1755.7	0.02691	0.02851	0.0273	0.02727
1756.8	0.02531	0.02784	0.02653	0.02565
1757.9	0.02434	0.02617	0.02399	0.02421
1758.9	0.02302	0.02375	0.02431	0.02392
1760	0.02149	0.02323	0.02205	0.02243
1761	0.02063	0.02189	0.02157	0.02099
1762.1	0.01997	0.02113	0.02107	0.02029
1763.2	0.01843	0.01954	0.02028	0.01911
1764.2	0.01775	0.01861	0.01788	0.01796
1765.3	0.01703	0.01788	0.01854	0.01755
1766.3	0.01683	0.01799	0.01765	0.01704
1767.4	0.01635	0.01757	0.01711	0.01686
1768.5	0.01602	0.01737	0.01726	0.01702
1769.5	0.01656	0.01682	0.01747	0.01622
1770.6	0.01656	0.01725	0.01751	0.01671
1771.6	0.0168	0.01805	0.01832	0.01749
1772.7	0.01673	0.01838	0.01795	0.01719
1773.7	0.01694	0.01816	0.01839	0.01816
1774.8	0.01773	0.01925	0.01903	0.01882
1775.8	0.01818	0.01904	0.01768	0.01903
1776.9	0.0175	0.0185	0.01787	0.0187
1778	0.01694	0.01863	0.0182	0.01861
1779	0.01629	0.0183	0.01713	0.01808
1780.1	0.01593	0.01637	0.01543	0.01642
1781.1	0.01506	0.01595	0.01559	0.01618
1782.2	0.01384	0.01543	0.01447	0.01445
1783.2	0.01293	0.01374	0.01228	0.0133
1784.3	0.01163	0.01268	0.01087	0.01198
1785.3	0.01017	0.0116	0.01012	0.01074
1786.4	0.00877	0.00971	0.00863	0.00975
1787.5	0.00828	0.00848	0.00811	0.00818
1788.5	0.00687	0.00719	0.00677	0.00733
1789.6	0.0047	0.00603	0.00587	0.00588
1790.6	0.00414	0.00477	0.01044	0.00518
1791.7	0.0025	0.00241	0.00321	0.00286
1792.7	1.77E-4	6.98E-4	1.3E-6	0.00109
1793.8	0	0	0	5E-4
