# Supplementary material for: Ratiometric fluorescent sensing of pyrophosphate with sp³-functionalized single-walled carbon nanotubes
Source: Nat Commun. 2024 Jan 24;15:706. doi: 10.1038/s41467-024-45052-1 (PMC10808354; doi:10.1038/s41467-024-45052-1)
Supplement: Supplementary file 4 — Source data [file 41467_2024_45052_MOESM4_ESM.zip › Fig. S15h.txt]

DD/G area ratio	QF E11*/E11 PL intensity ratio	QF E11*/E11 PL intensity ratio PPi 4 mM
	+15 �M [Cu]	+4 mM PPi
0.01788	0.529	0.845
0.01057	0.484	0.857
0.00796	0.485	0.855
