# Supplementary material for: Ratiometric fluorescent sensing of pyrophosphate with sp³-functionalized single-walled carbon nanotubes
Source: Nat Commun. 2024 Jan 24;15:706. doi: 10.1038/s41467-024-45052-1 (PMC10808354; doi:10.1038/s41467-024-45052-1)
Supplement: Supplementary file 4 — Source data [file 41467_2024_45052_MOESM4_ESM.zip › Fig. S15i.txt]

DD/G area ratio	Rel. change in PL intensity	Rel. change in PL intensity
	E11 (IPPi/ICu)	E11* (IPPi/ICu)
0.01788	1.61	1.01
0.01057	2.1	1.19
0.00796	2.55	1.44
