# Supplementary material for: Ratiometric fluorescent sensing of pyrophosphate with sp³-functionalized single-walled carbon nanotubes
Source: Nat Commun. 2024 Jan 24;15:706. doi: 10.1038/s41467-024-45052-1 (PMC10808354; doi:10.1038/s41467-024-45052-1)
Supplement: Supplementary file 4 — Source data [file 41467_2024_45052_MOESM4_ESM.zip › Fig. S16a.txt]

Wavelength	Absorbance	Absorbance
nm	cm-1	cm-1
	Dz-Alkyne SDS	Dz-Alkyne PL_PEG5000
1250	-7.52E-4	-0.00136
1249	-0.00143	-0.00244
1248	-7.26E-4	-0.00215
1247	-0.00101	-0.00226
1246	-0.00159	-0.00265
1245	-0.00183	-0.00245
1244	-0.00175	-8.68E-4
1243	-0.00137	-0.00104
1242	-0.00118	-0.00119
1241	-0.00187	-0.0023
1240	-0.00183	-0.00141
1239	-0.00163	-0.00168
1238	-0.00157	-0.00159
1237	-0.0022	-0.00228
1236	-0.00233	-0.00199
1235	-0.00125	-4.27E-4
1234	-0.0015	-0.00145
1233	-0.00137	-3.82E-4
1232	-0.0017	-0.00254
1231	-0.00108	-0.00131
1230	-7.08E-4	-2.71E-4
1229	-8.44E-4	-4.79E-4
1228	-8.61E-4	-8.97E-4
1227	-2.21E-4	0.00128
1226	-5.05E-4	-2.25E-4
1225	-4.74E-4	8.49E-4
1224	2.54E-5	0.00119
1223	7.37E-4	8.65E-4
1222	6.29E-4	-2.16E-5
1221	9.4E-4	0.0013
1220	7.89E-4	3.71E-4
1219	0.00202	0.00146
1218	0.00212	0.00299
1217	0.00261	0.00279
1216	0.00301	0.00345
1215	0.00315	0.003
1214	0.00341	0.0027
1213	0.00343	0.00297
1212	0.00351	0.00207
1211	0.00408	0.0025
1210	0.00437	0.00313
1209	0.00418	0.00275
1208	0.00467	0.00344
1207	0.00564	0.00465
1206	0.00515	0.00305
1205	0.00585	0.00394
1204	0.00541	0.00437
1203	0.00658	0.00457
1202	0.0066	0.00446
1201	0.00656	0.0031
1200	0.00711	0.004
1199	0.00826	0.00497
1198	0.00772	0.00432
1197	0.00871	0.00442
1196	0.00891	0.00523
1195	0.00882	0.00494
1194	0.00953	0.00599
1193	0.00988	0.00652
1192	0.01004	0.00719
1191	0.01054	0.00765
1190	0.01093	0.00753
1189	0.0117	0.00873
1188	0.0118	0.0084
1187	0.01253	0.00797
1186	0.01223	0.0094
1185	0.01326	0.00874
1184	0.01354	0.00843
1183	0.01402	0.0094
1182	0.0148	0.00923
1181	0.01499	0.0101
1180	0.01611	0.01057
1179	0.0157	0.0103
1178	0.0164	0.0109
1177	0.0175	0.012
1176	0.0177	0.0121
1175	0.0186	0.0123
1174	0.0189	0.0117
1173	0.0198	0.013
1172	0.02036	0.0133
1171	0.0215	0.01333
1170	0.02187	0.0141
1169	0.023	0.0148
1168	0.0238	0.0157
1167	0.0242	0.0156
1166	0.0252	0.0172
1165	0.0251	0.0168
1164	0.0262	0.0174
1163	0.0269	0.0174
1162	0.0281	0.0181
1161	0.0286	0.0193
1160	0.0298	0.0199
1159	0.0302	0.0197
1158	0.031	0.0209
1157	0.0321	0.0226
1156	0.033	0.0242
1155	0.0341	0.0253
1154	0.0344	0.0258
1153	0.0352	0.0278
1152	0.0356	0.0274
1151	0.0361	0.0293
1150	0.0366	0.0299
1149	0.037	0.0316
1148	0.0377	0.0312
1147	0.0377	0.0323
1146	0.0381	0.0332
1145	0.0383	0.0338
1144	0.0385	0.0343
1143	0.0387	0.0355
1142	0.039	0.03508
1141	0.0393	0.0361
1140	0.03934	0.0359
1139	0.0395	0.0367
1138	0.0392	0.0366
1137	0.0394	0.0367
1136	0.039	0.0358
1135	0.0388	0.036
1134	0.0385	0.0353
1133	0.0384	0.0354
1132	0.0385	0.0354
1131	0.0386	0.0362
1130	0.03858	0.03641
1129	0.0386	0.03568
1128	0.0384	0.03601
1127	0.0378	0.0358
1126	0.0382	0.0361
1125	0.0375	0.0356
1124	0.0373	0.0357
1123	0.0366	0.0351
1122	0.0365	0.035
1121	0.0362	0.0342
1120	0.0356	0.03351
1119	0.0348	0.033
1118	0.0342	0.03242
1117	0.0333	0.032
1116	0.0328	0.0312
1115	0.0323	0.03077
1114	0.0314	0.03
1113	0.0306	0.02968
1112	0.0297	0.02895
1111	0.02883	0.0278
1110	0.0282	0.02731
1109	0.0271	0.02636
1108	0.0259	0.02581
1107	0.025	0.02493
1106	0.0239	0.02433
1105	0.0233	0.02349
1104	0.0218	0.02246
1103	0.0211	0.02265
1102	0.02002	0.02088
1101	0.01873	0.02045
1100	0.01812	0.01986
1099	0.0169	0.01899
1098	0.0163	0.01877
1097	0.0155	0.01805
1096	0.0146	0.01747
1095	0.0137	0.0172
1094	0.013	0.01706
1093	0.0124	0.01668
1092	0.0115	0.01629
1091	0.0112	0.01575
1090	0.0106	0.01581
1089	0.00985	0.01558
1088	0.00975	0.01557
1087	0.00902	0.0152
1086	0.0089	0.01541
1085	0.00858	0.01562
1084	0.00839	0.01556
1083	0.00811	0.01583
1082	0.00765	0.01567
1081	0.00761	0.01566
1080	0.00788	0.0168
1079	0.00766	0.01699
1078	0.00782	0.01769
1077	0.00787	0.01848
1076	0.00832	0.01829
1075	0.0083	0.01917
1074	0.00837	0.01987
1073	0.00889	0.02034
1072	0.00895	0.02124
1071	0.00956	0.02242
1070	0.01012	0.02375
1069	0.01038	0.02404
1068	0.0111	0.02512
1067	0.01151	0.02651
1066	0.01252	0.02776
1065	0.01326	0.0284
1064	0.01407	0.03075
1063	0.0149	0.03133
1062	0.01606	0.03373
1061	0.01707	0.03591
1060	0.01819	0.03713
1059	0.01956	0.03955
1058	0.02116	0.04173
1057	0.02262	0.04441
1056	0.02411	0.04655
1055	0.02588	0.04877
1054	0.02798	0.05207
1053	0.03004	0.05499
1052	0.03208	0.05843
1051	0.03395	0.06141
1050	0.03678	0.06549
1049	0.03928	0.06896
1048	0.04176	0.07183
1047	0.0451	0.07655
1046	0.04769	0.08011
1045	0.05076	0.08447
1044	0.05421	0.08858
1043	0.05718	0.09309
1042	0.06048	0.09769
1041	0.0641	0.10236
1040	0.06827	0.10769
1039	0.07129	0.11251
1038	0.07539	0.11813
1037	0.07937	0.12375
1036	0.08374	0.13013
1035	0.08706	0.13611
1034	0.09102	0.14252
1033	0.09538	0.14946
1032	0.09949	0.15674
1031	0.10384	0.16419
1030	0.10838	0.17505
1029	0.11308	0.18309
1028	0.11718	0.19197
1027	0.12227	0.20296
1026	0.12724	0.21373
1025	0.13314	0.22733
1024	0.13902	0.24056
1023	0.14547	0.25479
1022	0.15255	0.27071
1021	0.16018	0.28777
1020	0.16837	0.30675
1019	0.1773	0.32577
1018	0.1882	0.34808
1017	0.19939	0.37102
1016	0.21147	0.39499
1015	0.22538	0.4213
1014	0.24061	0.44933
1013	0.25748	0.47757
1012	0.27633	0.50882
1011	0.29628	0.54062
1010	0.3169	0.57127
1009	0.34025	0.60404
1008	0.36576	0.63792
1007	0.39147	0.67165
1006	0.42064	0.70609
1005	0.45046	0.74
1004	0.48141	0.77274
1003	0.51398	0.80488
1002	0.5473	0.83533
1001	0.58267	0.8641
1000	0.61756	0.89065
999	0.6546	0.91664
998	0.691	0.93747
997	0.72738	0.95707
996	0.764	0.97396
995	0.79913	0.9867
994	0.83224	0.99477
993	0.8652	0.99857
992	0.89485	0.99998
991	0.92203	0.99676
990	0.94547	0.98782
989	0.96509	0.97653
988	0.98082	0.96183
987	0.991	0.94231
986	0.99814	0.9208
985	1	0.8954
984	0.99639	0.86908
983	0.98972	0.84063
982	0.97704	0.80924
981	0.96097	0.77805
980	0.94146	0.74572
979	0.91761	0.71285
978	0.89219	0.68151
977	0.86298	0.64616
976	0.8314	0.61368
975	0.79994	0.58235
974	0.76585	0.55127
973	0.73147	0.51993
972	0.69591	0.49066
971	0.66051	0.46265
970	0.62614	0.43599
969	0.59216	0.41116
968	0.55842	0.38678
967	0.52572	0.36524
966	0.49486	0.3437
965	0.46457	0.32551
964	0.4363	0.30672
963	0.40874	0.29085
962	0.38319	0.27417
961	0.35959	0.25952
960	0.33729	0.24765
959	0.31642	0.23512
958	0.29682	0.22462
957	0.27859	0.21467
956	0.26212	0.20523
955	0.24706	0.19791
954	0.23302	0.19102
953	0.21956	0.18355
952	0.20826	0.17917
951	0.19649	0.17287
950	0.18707	0.17019
949	0.1776	0.16499
948	0.16959	0.16114
947	0.16211	0.15796
946	0.15494	0.15623
945	0.14904	0.15387
944	0.14317	0.15166
943	0.13898	0.15118
942	0.13404	0.14834
941	0.13019	0.14785
940	0.12796	0.14847
939	0.12435	0.147
938	0.12225	0.14668
937	0.12096	0.14604
936	0.11976	0.145
935	0.11783	0.145
934	0.11811	0.144
933	0.11773	0.143
932	0.11842	0.145
931	0.11825	0.14269
930	0.11914	0.14
929	0.12053	0.142
928	0.12115	0.14
927	0.123	0.13848
926	0.12356	0.137
925	0.12538	0.13411
924	0.127	0.13135
923	0.13	0.13393
922	0.13	0.12902
921	0.132	0.12856
920	0.132	0.12516
919	0.134	0.12131
918	0.135	0.11945
917	0.136	0.1179
916	0.136	0.11421
915	0.137	0.11294
914	0.13631	0.10818
913	0.13466	0.10339
912	0.134	0.10265
911	0.132	0.09728
910	0.13112	0.09562
909	0.12747	0.09484
908	0.12435	0.0891
907	0.12367	0.08746
906	0.11776	0.08231
905	0.11477	0.08309
904	0.11046	0.07989
903	0.10735	0.07567
902	0.10174	0.0741
901	0.0986	0.07501
900	0.0928	0.07028
899	0.09086	0.05154
898	0.08367	0.06342
897	0.0838	0.06417
896	0.07539	0.05954
895	0.07425	0.06044
894	0.06873	0.0549
893	0.06588	0.05116
892	0.06073	0.05524
891	0.05573	0.04743
890	0.0534	0.04275
889	0.0499	0.04465
888	0.0465	0.04927
887	0.04784	0.0526
886	0.04377	0.0501
885	0.04317	0.04814
884	0.0424	0.04806
883	0.04099	0.05
882	0.04135	0.05311
881	0.04096	0.0517
880	0.03966	0.05521
879	0.03968	0.05652
878	0.04	0.05238
877	0.03921	0.05181
876	0.03788	0.05179
875	0.03864	0.06279
874	0.04149	0.0656
873	0.04285	0.0636
872	0.04162	0.06654
871	0.04322	0.06867
870	0.04402	0.06843
869	0.0458	0.0709
868	0.04762	0.07789
867	0.04913	0.07891
866	0.05207	0.07907
865	0.05526	0.0831
864	0.05766	0.08603
863	0.06046	0.09034
862	0.06439	0.09333
861	0.06518	0.09242
860	0.06852	0.09826
859	0.07213	0.09767
858	0.07443	0.1018
857	0.07703	0.09966
856	0.08033	0.10146
855	0.08219	0.10244
854	0.08502	0.1035
853	0.08739	0.10494
852	0.08978	0.10461
851	0.09164	0.10517
850	0.0931	0.10484
849	0.0928	0.10195
848	0.09489	0.10315
847	0.09529	0.10142
846	0.09609	0.10122
845	0.09621	0.10049
844	0.09477	0.0979
843	0.09459	0.09655
842	0.09369	0.09373
841	0.09311	0.09339
840	0.09183	0.09156
839	0.09081	0.08943
838	0.08899	0.08859
837	0.08817	0.08667
836	0.08665	0.08516
835	0.08493	0.08281
834	0.08349	0.08124
833	0.08217	0.08027
832	0.08021	0.07852
831	0.07876	0.07595
830	0.07703	0.07473
829	0.07579	0.0732
828	0.07434	0.07087
827	0.07291	0.06922
826	0.0711	0.06775
825	0.0697	0.06547
824	0.06813	0.06394
823	0.06632	0.06176
822	0.06441	0.0602
821	0.06259	0.0588
820	0.06117	0.05647
819	0.06016	0.0555
818	0.0577	0.05306
817	0.05645	0.05163
816	0.05496	0.05082
815	0.05311	0.0482
814	0.05185	0.04711
813	0.05026	0.04534
812	0.04866	0.04451
811	0.04742	0.04251
810	0.0458	0.0408
809	0.04486	0.03958
808	0.0434	0.03835
807	0.04189	0.03717
806	0.04067	0.03494
805	0.03915	0.03385
804	0.03833	0.03296
803	0.03694	0.03116
802	0.03612	0.03015
801	0.0351	0.0294
800	0.03451	0.0288
799	0.03333	0.02708
798	0.03222	0.02603
797	0.03128	0.0248
796	0.03064	0.02412
795	0.02961	0.02318
794	0.02893	0.02242
793	0.02814	0.02109
792	0.02729	0.02004
791	0.02665	0.01989
790	0.02608	0.01909
789	0.02506	0.01832
788	0.02416	0.01723
787	0.02373	0.01652
786	0.02281	0.01567
785	0.02226	0.01528
784	0.02189	0.01478
783	0.02116	0.01412
782	0.02063	0.01327
781	0.02025	0.01344
780	0.01943	0.01167
779	0.01882	0.01098
778	0.01855	0.01058
777	0.01772	0.01012
776	0.01716	0.00923
775	0.0166	0.0083
774	0.01583	0.00746
773	0.01558	0.00756
772	0.01489	0.00631
771	0.01424	0.00603
770	0.01363	0.00532
769	0.01296	0.0048
768	0.01251	0.00428
767	0.01189	0.00346
766	0.01138	0.00329
765	0.01092	0.00259
764	0.01025	0.00175
763	0.00984	0.00143
762	0.00944	0.00125
761	0.00888	7.81E-4
760	0.00831	1.96E-5
759	0.00801	-4.22E-4
758	0.00769	-3.77E-4
757	0.00717	-8.46E-4
756	0.0068	-0.00158
755	0.00639	-0.00186
754	0.00606	-0.00204
753	0.00555	-0.00232
752	0.00543	-0.00216
751	0.00488	-0.00265
750	0.00431	-0.00347
749	0.00429	-0.00284
748	0.00391	-0.00333
747	0.00351	-0.00391
746	0.00314	-0.00392
745	0.00291	-0.00398
744	0.00259	-0.00429
743	0.00235	-0.00442
742	0.00222	-0.00452
741	0.00192	-0.00458
740	0.0019	-0.00454
739	0.00156	-0.00485
738	0.0014	-0.00468
737	0.00135	-0.00444
736	0.00115	-0.00432
735	0.0013	-0.00443
734	0.00127	-0.00423
733	0.00121	-0.00402
732	0.00109	-0.00426
731	0.00112	-0.00402
730	0.00126	-0.00371
729	0.00142	-0.00329
728	0.00136	-0.00327
727	0.00151	-0.00288
726	0.00174	-0.00259
725	0.00191	-0.00216
724	0.00235	-0.00175
723	0.0025	-0.00145
722	0.0029	-0.00104
721	0.00359	-1.86E-4
720	0.0038	3.07E-4
719	0.00446	6.86E-4
718	0.00511	0.0017
717	0.00574	0.00227
716	0.0066	0.00287
715	0.00746	0.00347
714	0.00849	0.00405
713	0.00969	0.00484
712	0.01082	0.00527
711	0.01198	0.00538
710	0.01325	0.00547
709	0.01467	0.00599
708	0.01609	0.00554
707	0.01751	0.0057
706	0.01877	0.00555
705	0.01999	0.00515
704	0.02101	0.00474
703	0.02206	0.00423
702	0.02268	0.00365
701	0.02305	0.0026
700	0.02334	0.0019
699	0.02316	0.00106
698	0.02322	1.51E-4
697	0.02258	-0.0013
696	0.02232	-0.00188
695	0.02165	-0.00303
694	0.02088	-0.00381
693	0.01973	-0.00483
692	0.01867	-0.00561
691	0.01743	-0.00649
690	0.01624	-0.00711
689	0.01485	-0.00771
688	0.0136	-0.00827
687	0.0124	-0.00873
686	0.01125	-0.00909
685	0.01029	-0.00956
684	0.00956	-0.00932
683	0.00873	-0.00968
682	0.00829	-0.00955
681	0.00811	-0.00929
680	0.00788	-0.00924
679	0.00768	-0.00928
678	0.00779	-0.0091
677	0.00797	-0.00872
676	0.00811	-0.00875
675	0.00839	-0.00848
674	0.00871	-0.00818
673	0.00904	-0.00821
672	0.00944	-0.00773
671	0.00982	-0.0074
670	0.01022	-0.00698
669	0.01047	-0.00689
668	0.01089	-0.00661
667	0.01132	-0.00584
666	0.01176	-0.00546
665	0.01204	-0.00488
664	0.0125	-0.00417
663	0.0128	-0.00371
662	0.01342	-0.0029
661	0.01389	-0.00241
660	0.01455	-0.00126
659	0.01532	-4.05E-4
658	0.0161	5.54E-4
657	0.01706	0.00173
656	0.01809	0.00268
655	0.01925	0.00399
654	0.02036	0.00487
653	0.02161	0.00578
652	0.02274	0.00662
651	0.02377	0.00715
650	0.02476	0.00758
649	0.02579	0.0081
648	0.0265	0.00816
647	0.02722	0.00801
646	0.02772	0.00774
645	0.02797	0.00698
644	0.02808	0.00612
643	0.02798	0.00528
642	0.02764	0.00436
641	0.02725	0.00353
640	0.02657	0.00258
639	0.02585	0.00177
638	0.02503	7.1E-4
637	0.02413	-1.96E-4
636	0.02313	-9.76E-4
635	0.02228	-0.00161
634	0.02146	-0.00216
633	0.02072	-0.00235
632	0.02022	-0.00268
631	0.01949	-0.00293
630	0.01921	-0.00271
629	0.01928	-0.0023
628	0.01901	-0.00248
627	0.01908	-0.00194
626	0.0191	-0.00187
625	0.01947	-0.00127
624	0.01984	-6.3E-4
623	0.02018	-6.26E-5
622	0.02067	6.91E-4
621	0.02126	0.00172
620	0.02183	0.00255
619	0.0225	0.00337
618	0.02337	0.00427
617	0.0242	0.0053
616	0.02527	0.00656
615	0.02632	0.00797
614	0.02725	0.00901
613	0.02853	0.01059
612	0.02973	0.01215
611	0.03103	0.01357
610	0.03245	0.0154
609	0.03407	0.01758
608	0.03563	0.01954
607	0.03731	0.02156
606	0.03923	0.02398
605	0.0412	0.02664
604	0.04352	0.02961
603	0.04602	0.03284
602	0.04849	0.03628
601	0.05128	0.04014
600	0.05461	0.04429
599	0.05804	0.04886
598	0.06201	0.05373
597	0.06606	0.05882
596	0.07047	0.06448
595	0.07557	0.07052
594	0.08082	0.07697
593	0.08682	0.08411
592	0.09299	0.09145
591	0.09987	0.09933
590	0.10722	0.10816
589	0.11513	0.11729
588	0.12359	0.1273
587	0.13298	0.13798
586	0.14284	0.14983
585	0.1535	0.1623
584	0.16518	0.17599
583	0.1778	0.19058
582	0.19158	0.2064
581	0.20616	0.22289
580	0.2222	0.24
579	0.23932	0.25739
578	0.25729	0.27413
577	0.27572	0.28944
576	0.29435	0.30271
575	0.31246	0.31249
574	0.32885	0.31872
573	0.34268	0.32001
572	0.35298	0.31648
571	0.35888	0.30881
570	0.35987	0.29705
569	0.35564	0.28207
568	0.34621	0.2638
567	0.33268	0.2445
566	0.31579	0.22466
565	0.29594	0.20448
564	0.27495	0.18508
563	0.25319	0.16654
562	0.2314	0.1494
561	0.21082	0.13364
560	0.19116	0.1192
559	0.17312	0.10614
558	0.1565	0.0944
557	0.14181	0.08395
556	0.12857	0.0746
555	0.11675	0.06604
554	0.10642	0.05887
553	0.097	0.05193
552	0.08889	0.04619
551	0.08156	0.04059
550	0.07501	0.03552
549	0.06912	0.03107
548	0.06395	0.02719
547	0.05923	0.02371
546	0.05522	0.02097
545	0.05146	0.01837
544	0.04814	0.0157
543	0.04526	0.01345
542	0.04277	0.01167
541	0.04056	0.01045
540	0.03856	0.00918
539	0.03701	0.00877
538	0.03595	0.00861
537	0.03492	0.00843
536	0.03439	0.00885
535	0.03427	0.00948
534	0.03448	0.01054
533	0.03498	0.0118
532	0.03576	0.01299
531	0.03699	0.01472
530	0.03865	0.0167
529	0.04024	0.0183
528	0.0422	0.01986
527	0.04419	0.02143
526	0.04604	0.02232
525	0.04781	0.02313
524	0.04923	0.02358
523	0.0506	0.0241
522	0.0515	0.02376
521	0.05184	0.02297
520	0.05193	0.02215
519	0.05158	0.02116
518	0.05092	0.0195
517	0.04975	0.0179
516	0.0483	0.01641
515	0.04672	0.01465
514	0.04501	0.01298
513	0.04308	0.0111
512	0.04105	0.00924
511	0.03895	0.00755
510	0.03679	0.0054
509	0.03467	0.00377
508	0.0326	0.00218
507	0.03036	4.19E-4
506	0.02837	-0.00125
505	0.02637	-0.00252
504	0.02448	-0.00386
503	0.02259	-0.00513
502	0.02069	-0.00663
501	0.01905	-0.00767
500	0.01758	-0.00861
499	0.01617	-0.00929
498	0.0147	-0.01036
497	0.01366	-0.0109
496	0.01256	-0.0113
495	0.01169	-0.01193
494	0.01063	-0.01281
493	0.00968	-0.01319
492	0.00892	-0.0139
491	0.00795	-0.01422
490	0.00747	-0.01482
489	0.00656	-0.01514
488	0.00623	-0.0156
487	0.00538	-0.01623
486	0.00474	-0.01654
485	0.00425	-0.01693
484	0.0037	-0.01726
483	0.00304	-0.01753
482	0.00258	-0.01761
481	0.00227	-0.01782
480	0.00186	-0.01782
479	0.00158	-0.01771
478	0.00123	-0.01782
477	0.0011	-0.0179
476	0.00102	-0.01764
475	7.6E-4	-0.01762
474	6.12E-4	-0.01745
473	7.26E-4	-0.017
472	7.34E-4	-0.01692
471	7.06E-4	-0.01644
470	7.79E-4	-0.01638
469	8.42E-4	-0.016
468	8.16E-4	-0.01546
467	7.1E-4	-0.01493
466	6.92E-4	-0.01461
465	5.28E-4	-0.01434
464	4.59E-4	-0.01375
463	1.65E-4	-0.01343
462	-9.59E-5	-0.0131
461	-2.46E-4	-0.0128
460	-6.07E-4	-0.01225
459	-7.27E-4	-0.0119
458	-0.00108	-0.01131
457	-0.00129	-0.0108
456	-0.00151	-0.01052
455	-0.00183	-0.00987
454	-0.00203	-0.0089
453	-0.00223	-0.00875
452	-0.00229	-0.00769
451	-0.00229	-0.00683
450	-0.00251	-0.0061
449	-0.00263	-0.00537
448	-0.0025	-0.00442
447	-0.00258	-0.0035
446	-0.0027	-0.00277
445	-0.00281	-0.00185
444	-0.00285	-9.59E-4
443	-0.00294	3.37E-4
442	-0.00332	0.00105
441	-0.00338	0.00196
440	-0.00349	0.00313
439	-0.00379	0.00398
438	-0.00373	0.00562
437	-0.00401	0.00631
436	-0.00418	0.00772
435	-0.00444	0.00863
434	-0.00472	0.00966
433	-0.00462	0.0113
432	-0.00482	0.01209
431	-0.00498	0.01356
430	-0.00513	0.01468
429	-0.00532	0.0157
428	-0.0056	0.01696
427	-0.00564	0.01817
426	-0.00586	0.01937
425	-0.00608	0.02063
424	-0.00631	0.02171
423	-0.00645	0.02303
422	-0.00654	0.02418
421	-0.00656	0.02562
420	-0.00678	0.02686
419	-0.00666	0.02811
418	-0.00667	0.02993
417	-0.0069	0.03086
416	-0.00669	0.0325
415	-0.00663	0.0339
414	-0.00667	0.03506
413	-0.00633	0.0367
412	-0.00614	0.03781
411	-0.0062	0.03917
410	-0.00564	0.0411
409	-0.00539	0.04223
408	-0.00483	0.04425
407	-0.00449	0.04577
406	-0.004	0.04758
405	-0.00376	0.04842
404	-0.00339	0.0502
403	-0.00305	0.05195
402	-0.00275	0.05295
401	-0.00212	0.05472
400	-0.00183	0.05656
399	-0.0012	0.05854
398	-7.68E-4	0.06005
397	-7.51E-5	0.06241
396	6.23E-4	0.0642
395	0.00137	0.06629
394	0.00219	0.06815
393	0.00354	0.07089
392	0.00432	0.07316
391	0.00555	0.07552
390	0.00667	0.078
389	0.00773	0.08011
388	0.00901	0.08268
387	0.0105	0.08575
386	0.01196	0.08861
385	0.0133	0.09158
384	0.01499	0.09403
383	0.01667	0.09755
382	0.01856	0.10081
381	0.01999	0.10445
380	0.0221	0.10712
379	0.02422	0.11167
378	0.02616	0.11453
377	0.02806	0.11764
376	0.03031	0.12204
375	0.03217	0.12515
374	0.03391	0.12895
373	0.03591	0.1328
372	0.03797	0.13684
371	0.04028	0.14125
370	0.04259	0.14603
369	0.04532	0.15106
368	0.04813	0.15603
367	0.05191	0.16259
366	0.05565	0.16933
365	0.06018	0.17762
364	0.06556	0.18602
363	0.07182	0.1959
362	0.07932	0.20705
361	0.08784	0.21977
360	0.0979	0.23501
359	0.11007	0.25124
358	0.12348	0.26916
357	0.13928	0.28967
356	0.156	0.31076
355	0.17433	0.33095
354	0.19274	0.35043
353	0.21117	0.3683
352	0.2272	0.38228
351	0.23978	0.39126
350	0.24857	0.39574
349	0.2531	0.39427
348	0.25144	0.38982
347	0.24527	0.38164
346	0.23553	0.37191
345	0.22334	0.36118
344	0.20982	0.35093
343	0.19666	0.34193
342	0.18365	0.33365
341	0.17264	0.3274
340	0.16208	0.32408
339	0.15426	0.32108
338	0.14679	0.31889
337	0.14149	0.31922
336	0.13779	0.32108
335	0.1352	0.32344
334	0.13334	0.32655
333	0.13341	0.331
332	0.13336	0.33555
331	0.13373	0.33919
330	0.13407	0.34362
329	0.13407	0.34778
328	0.13426	0.35232
327	0.13434	0.35679
326	0.13493	0.36231
325	0.13481	0.36767
324	0.13512	0.37318
323	0.13631	0.3798
322	0.13799	0.38805
321	0.14013	0.39591
320	0.14313	0.40535
319	0.14717	0.41616
318	0.15318	0.42929
317	0.16029	0.44393
316	0.16882	0.46032
315	0.17829	0.47615
314	0.18976	0.49497
313	0.2025	0.51501
312	0.21654	0.53591
311	0.23051	0.55601
310	0.24443	0.57523
309	0.25709	0.5924
308	0.26789	0.60759
307	0.27576	0.61997
306	0.28047	0.62983
305	0.28213	0.63809
304	0.28025	0.64409
303	0.27632	0.64853
302	0.27134	0.6543
301	0.26576	0.66043
300	0.26034	0.66879
Dz4_0p015ug_low_defect_SDS_H2O
Dz4_0p015ug_low_defect_SDS_H2O
Collection Time: 1/24/2023 3:22:53 PM
Operator Name :
Scan Software Version: 4.20(468)
Parameter List :
Instrument Cary 6000i
Instrument Version 1.12
Start (nm) 1400.00
Stop (nm) 300.00
X Mode Nanometers
Y Mode Abs
UV-Vis Scan Rate (nm/min) 300.000
UV-Vis Data Interval (nm) 1.000
UV-Vis Ave. Time (sec) 0.200
UV-Vis SBW (nm) 2.000
Slit Height Full
Beam Mode Double
Signal-to-noise Mode Off
UV Source On
Vis Source On
Third Source Off
Source Changeover (nm) 350.00
Detector Changeover (nm) 900.00
Grating Changeover (nm) 900.00
Baseline Correction On
Baseline Type Baseline correction
Baseline File Name
Baseline Std Ref File Name
Cycle Mode Off
Comments
Method Log :
Method Name :
Date/Time stamp: 1/24/2023 3:14:09 PM
Method Modifications:
UVVIS SAT Changed: 1/24/2023 3:15:39 PM
NIR SAT Changed: 1/24/2023 3:15:39 PM
Common SAT Changed: 1/24/2023 3:15:39 PM
X Start nm Changed: 1/24/2023 3:15:39 PM
X Stop nm Changed: 1/24/2023 3:15:39 PM
Detector changeover Changed: 1/24/2023 3:15:39 PM
Grating changeover Changed: 1/24/2023 3:15:39 PM
Baseline Correction Changed: 1/24/2023 3:15:39 PM
End Method Modifications
<SBW (nm)>
<Energy>
<Slit height>
<Current Wavelength>
Dz4_0p015ug_low_defect_PEGPL_H2O
Dz4_0p015ug_low_defect_PEGPL_H2O
Collection Time: 1/24/2023 3:30:36 PM
Operator Name :
Scan Software Version: 4.20(468)
Parameter List :
Instrument Cary 6000i
Instrument Version 1.12
Start (nm) 1400.00
Stop (nm) 300.00
X Mode Nanometers
Y Mode Abs
UV-Vis Scan Rate (nm/min) 300.000
UV-Vis Data Interval (nm) 1.000
UV-Vis Ave. Time (sec) 0.200
UV-Vis SBW (nm) 2.000
Slit Height Full
Beam Mode Double
Signal-to-noise Mode Off
UV Source On
Vis Source On
Third Source Off
Source Changeover (nm) 350.00
Detector Changeover (nm) 900.00
Grating Changeover (nm) 900.00
Baseline Correction On
Baseline Type Baseline correction
Baseline File Name
Baseline Std Ref File Name
Cycle Mode Off
Comments
Method Log :
Method Name :
Date/Time stamp: 1/24/2023 3:14:09 PM
Method Modifications:
UVVIS SAT Changed: 1/24/2023 3:15:39 PM
NIR SAT Changed: 1/24/2023 3:15:39 PM
Common SAT Changed: 1/24/2023 3:15:39 PM
X Start nm Changed: 1/24/2023 3:15:39 PM
X Stop nm Changed: 1/24/2023 3:15:39 PM
Detector changeover Changed: 1/24/2023 3:15:39 PM
Grating changeover Changed: 1/24/2023 3:15:39 PM
Baseline Correction Changed: 1/24/2023 3:15:39 PM
End Method Modifications
<SBW (nm)>
<Energy>
<Slit height>
<Current Wavelength>
