# Supplementary material for: Ratiometric fluorescent sensing of pyrophosphate with sp³-functionalized single-walled carbon nanotubes
Source: Nat Commun. 2024 Jan 24;15:706. doi: 10.1038/s41467-024-45052-1 (PMC10808354; doi:10.1038/s41467-024-45052-1)
Supplement: Supplementary file 4 — Source data [file 41467_2024_45052_MOESM4_ESM.zip › Fig. S16b.txt]

Wavelength	Norm. PL intensity	Norm. PL intensity
nm
	Dz-Alkyne PL-PEG5000	Dz-Alkyne SDS
900.45	0.03544	0.23956
900.979	0.00563	0.02339
901.508	0.07106	0.08729
902.037	0.03287	0.03291
902.566	0.01792	0.05382
903.095	0.01859	0.05185
903.624	-0.00258	0.04935
904.153	-0.00498	0.05643
904.682	0.02039	0.02789
905.211	0.01068	0.01876
905.74	-0.00598	0.02599
906.269	0.02053	0.02646
906.798	0.01442	0.05775
907.327	-0.00818	0.01736
907.856	-0.02468	0.01254
908.384	0.01218	0.00536
908.913	-0.00654	-6.44E-4
909.442	0.0228	0.00957
909.971	0.02739	0.03788
910.5	0.01627	0.02482
911.028	0.00631	0.01847
911.557	-1.38E-4	0.02248
912.086	0.02998	0.03148
912.615	0.01388	-0.00806
913.143	-0.00999	0.01
913.672	-0.00133	0.0214
914.201	0.01571	0.01385
914.729	-0.01264	-0.01487
915.258	-0.00657	0.03929
915.787	0.02316	-0.00292
916.315	0.02659	0.00454
916.844	0.01317	0.00939
917.372	-0.00514	0.00352
917.901	0.008	0.0092
918.429	0.00675	0.00524
918.958	0.008	0.0375
919.486	0.0231	0.0106
920.015	0.00408	-0.00936
920.543	0.00455	0.00335
921.072	0.00171	0.0132
921.6	0.00591	-0.0165
922.128	0.0146	-0.00955
922.657	0.00419	-0.00217
923.185	0.01376	0.01107
923.713	-0.00213	-2.27E-4
924.242	0.00574	7.81E-4
924.77	-0.0198	0.0134
925.298	0.0224	0.01
925.827	0.0143	0.0134
926.355	0.00556	2.43E-4
926.883	-0.016	0.0115
927.411	0.0153	0.0314
927.939	0.00118	0.00524
928.468	0.0096	0.00777
928.996	0.00316	0.0188
929.524	0.0101	0.00786
930.052	0.0198	0.0269
930.58	8.77E-4	0.0495
931.108	0.0189	0.0287
931.636	0.00529	0.0132
932.164	0.0105	-0.00901
932.692	0.0128	0.0187
933.22	0.0187	0.00632
933.748	0.0155	0.0319
934.276	0.0149	0.00483
934.804	0.0158	-0.00249
935.332	-0.0226	0.0265
935.86	0.0114	0.0287
936.388	-0.00125	-0.00882
936.916	0.00954	0.00436
937.444	0.00828	0.0214
937.972	0.00109	0.0161
938.499	-0.00266	-0.00169
939.027	0.011	0.0154
939.555	0.01528	0.0233
940.083	0.0131	0.0313
940.611	0.00871	0.00419
941.138	0.0242	0.0155
941.666	0.0138	-0.00154
942.194	0.0124	0.0277
942.721	0.0172	0.0356
943.249	0.00434	0.0043
943.777	0.0063	0.0166
944.304	0.00948	0.0246
944.832	0.02199	0.02154
945.359	0.0194	0.04739
945.887	0.0071	0.02769
946.415	0.0154	0.0278
946.942	0.0178	0.018
947.47	0.0148	0.0306
947.997	0.0177	0.0209
948.525	0.029	0.0313
949.052	0.00705	0.0365
949.58	-0.0635	0.0236
950.107	0.00383	0.03685
950.634	0.0247	0.0325
951.162	0.0111	0.03438
951.689	0.0187	0.0395
952.216	0.0303	0.0303
952.744	0.0191	0.02659
953.271	0.0214	0.0373
953.798	0.0268	0.04776
954.326	0.0359	0.06343
954.853	0.04188	0.048
955.38	0.0291	0.0545
955.907	0.0372	0.05659
956.435	0.0215	0.0601
956.962	0.0387	0.05985
957.489	0.0386	0.05092
958.016	0.0508	0.08213
958.543	0.0282	0.07353
959.07	0.0352	0.0849
959.598	0.05062	0.08616
960.125	0.04552	0.09013
960.652	0.06377	0.09531
961.179	0.0425	0.11303
961.706	0.0613	0.08712
962.233	0.0536	0.11107
962.76	0.0512	0.12619
963.287	0.0779	0.12759
963.814	0.0804	0.14373
964.341	0.0809	0.15912
964.868	0.078	0.16924
965.394	0.0868	0.1651
965.921	0.0934	0.17386
966.448	0.0984	0.19665
966.975	0.12	0.19738
967.502	0.124	0.2222
968.029	0.12017	0.22553
968.556	0.12408	0.25487
969.082	0.13597	0.25678
969.609	0.15787	0.26523
970.136	0.15574	0.29924
970.663	0.17619	0.31131
971.189	0.16521	0.33804
971.716	0.18711	0.38353
972.243	0.19819	0.40239
972.769	0.22727	0.40023
973.296	0.21514	0.43251
973.822	0.24588	0.44224
974.349	0.2674	0.48808
974.876	0.27692	0.49957
975.402	0.28958	0.5503
975.929	0.30948	0.56379
976.455	0.33476	0.59117
976.982	0.32813	0.5908
977.508	0.36217	0.62683
978.035	0.39246	0.6732
978.561	0.40673	0.69422
979.088	0.44676	0.70535
979.614	0.43905	0.73408
980.14	0.46883	0.75328
980.667	0.52365	0.79049
981.193	0.53773	0.80293
981.719	0.57112	0.82072
982.246	0.59252	0.82699
982.772	0.59889	0.84707
983.298	0.62347	0.90313
983.825	0.65313	0.91844
984.351	0.69101	0.90695
984.877	0.69944	0.92596
985.403	0.73246	0.94738
985.93	0.74328	0.95584
986.456	0.78109	0.9655
986.982	0.80586	0.98426
987.508	0.8191	0.9877
988.034	0.85367	0.9982
988.56	0.83493	0.99095
989.086	0.88348	0.99997
989.612	0.8927	0.99747
990.138	0.90531	0.98781
990.665	0.92143	0.9745
991.191	0.93575	0.98552
991.717	0.94492	0.9911
992.243	0.95394	0.98524
992.768	0.96806	0.97126
993.294	0.95203	0.9258
993.82	0.994	0.93031
994.346	0.97199	0.91124
994.872	0.98818	0.91749
995.398	1.00003	0.89889
995.924	0.99435	0.85503
996.45	0.98792	0.83406
996.976	0.99596	0.80526
997.501	0.96707	0.78247
998.027	0.96534	0.7732
998.553	0.95973	0.73933
999.079	0.95774	0.74025
999.604	0.93689	0.69329
1000.13	0.9237	0.67114
1000.656	0.90247	0.64178
1001.181	0.9005	0.63387
1001.707	0.87896	0.59328
1002.233	0.84794	0.57807
1002.758	0.82672	0.54083
1003.284	0.82526	0.52963
1003.809	0.79298	0.516
1004.335	0.76951	0.4981
1004.861	0.7502	0.46704
1005.386	0.72536	0.46632
1005.912	0.70128	0.44414
1006.437	0.67489	0.4192
1006.963	0.63839	0.40984
1007.488	0.63668	0.39625
1008.013	0.61454	0.39398
1008.539	0.59217	0.37349
1009.064	0.56194	0.36308
1009.59	0.54879	0.35466
1010.115	0.53189	0.33094
1010.64	0.50205	0.32704
1011.166	0.48915	0.31221
1011.691	0.47223	0.29826
1012.216	0.45292	0.29503
1012.742	0.44661	0.28388
1013.267	0.42158	0.28618
1013.792	0.41204	0.26965
1014.317	0.39965	0.25815
1014.843	0.38789	0.25062
1015.368	0.3735	0.25638
1015.893	0.36621	0.24463
1016.418	0.35932	0.23171
1016.943	0.35099	0.23538
1017.468	0.33313	0.22544
1017.993	0.31761	0.2205
1018.518	0.31578	0.21121
1019.043	0.29239	0.22511
1019.569	0.29799	0.21254
1020.094	0.28973	0.20389
1020.619	0.26529	0.20898
1021.144	0.2664	0.19579
1021.668	0.25867	0.18464
1022.193	0.26125	0.18408
1022.718	0.25159	0.18839
1023.243	0.24155	0.17512
1023.768	0.23322	0.18441
1024.293	0.2421	0.18311
1024.818	0.23406	0.16966
1025.343	0.2149	0.16231
1025.868	0.21525	0.15569
1026.392	0.20908	0.15905
1026.917	0.20765	0.1501
1027.442	0.20579	0.15038
1027.967	0.18946	0.15545
1028.491	0.20368	0.1432
1029.016	0.20646	0.14899
1029.541	0.19515	0.15453
1030.065	0.19237	0.14869
1030.59	0.19048	0.1409
1031.115	0.17139	0.15006
1031.639	0.17301	0.1363
1032.164	0.17231	0.12888
1032.689	0.17797	0.12596
1033.213	0.16735	0.11841
1033.738	0.16988	0.1194
1034.262	0.17702	0.1231
1034.787	0.16343	0.13117
1035.311	0.16104	0.11763
1035.836	0.16026	0.11673
1036.36	0.16411	0.12241
1036.885	0.15529	0.11683
1037.409	0.15032	0.11855
1037.933	0.14429	0.11683
1038.458	0.14517	0.09148
1038.982	0.13251	0.1021
1039.507	0.13709	0.1021
1040.031	0.1281	0.09666
1040.555	0.13832	0.10202
1041.079	0.11847	0.1148
1041.604	0.12418	0.09399
1042.128	0.13077	0.1019
1042.652	0.1279	0.09929
1043.177	0.12724	0.09016
1043.701	0.12175	0.08666
1044.225	0.12551	0.08492
1044.749	0.11869	0.08673
1045.273	0.12348	0.0974
1045.797	0.12813	0.09816
1046.321	0.11977	0.08474
1046.846	0.11844	0.0834
1047.37	0.10692	0.0841
1047.894	0.11101	0.0829
1048.418	0.10947	0.0787
1048.942	0.09484	0.0797
1049.466	0.0976	0.09073
1049.99	0.10645	0.0795
1050.514	0.10729	0.0839
1051.038	0.10903	0.0813
1051.562	0.103	0.07804
1052.086	0.10628	0.0698
1052.609	0.09961	0.07302
1053.133	0.0975	0.06807
1053.657	0.0944	0.07056
1054.181	0.0972	0.07712
1054.705	0.0979	0.0797
1055.229	0.0977	0.07171
1055.752	0.0883	0.07485
1056.276	0.0961	0.08265
1056.8	0.0958	0.06539
1057.324	0.089	0.05989
1057.847	0.0964	0.08293
1058.371	0.09604	0.06977
1058.895	0.08422	0.06494
1059.418	0.0916	0.06089
1059.942	0.102	0.07227
1060.466	0.08998	0.07173
1060.989	0.09444	0.06039
1061.513	0.0833	0.0759
1062.037	0.08497	0.07262
1062.56	0.10007	0.07649
1063.084	0.09138	0.08118
1063.607	0.08944	0.08622
1064.131	0.08193	0.06983
1064.654	0.08979	0.08636
1065.178	0.09016	0.08151
1065.701	0.09472	0.0755
1066.224	0.09182	0.08246
1066.748	0.09454	0.08496
1067.271	0.09373	0.08747
1067.795	0.09028	0.08491
1068.318	0.10752	0.0836
1068.841	0.11085	0.09346
1069.365	0.09725	0.09559
1069.888	0.10216	0.08651
1070.411	0.10455	0.09185
1070.934	0.106	0.09278
1071.458	0.117	0.09345
1071.981	0.0979	0.09667
1072.504	0.11336	0.0959
1073.027	0.10488	0.116
1073.551	0.10625	0.10085
1074.074	0.1208	0.11527
1074.597	0.10838	0.10574
1075.12	0.11656	0.10782
1075.643	0.12781	0.10584
1076.166	0.12601	0.11572
1076.689	0.13221	0.12237
1077.212	0.13172	0.12783
1077.735	0.14406	0.13731
1078.258	0.14293	0.13813
1078.781	0.1425	0.14677
1079.304	0.1415	0.14802
1079.827	0.15024	0.1525
1080.35	0.16597	0.15142
1080.873	0.1524	0.16514
1081.396	0.16636	0.17172
1081.919	0.17171	0.15973
1082.442	0.17789	0.17353
1082.965	0.18706	0.18776
1083.487	0.19703	0.19764
1084.01	0.18732	0.19166
1084.533	0.1956	0.21656
1085.056	0.19705	0.21146
1085.579	0.22229	0.21815
1086.101	0.21786	0.22391
1086.624	0.23067	0.24761
1087.147	0.23166	0.24032
1087.669	0.24458	0.26275
1088.192	0.25457	0.26038
1088.715	0.26231	0.28059
1089.237	0.27565	0.28749
1089.76	0.28014	0.28892
1090.283	0.29213	0.3175
1090.805	0.30184	0.32261
1091.328	0.31469	0.33653
1091.85	0.33563	0.34648
1092.373	0.34382	0.35494
1092.895	0.34989	0.3702
1093.418	0.36889	0.39511
1093.94	0.37911	0.40693
1094.463	0.39822	0.41798
1094.985	0.41086	0.43494
1095.507	0.42158	0.46076
1096.03	0.44948	0.46483
1096.552	0.46074	0.48647
1097.075	0.48219	0.51029
1097.597	0.48654	0.53425
1098.119	0.50626	0.54773
1098.642	0.52883	0.56945
1099.164	0.55779	0.56656
1099.686	0.57836	0.61165
1100.208	0.59238	0.61488
1100.731	0.60457	0.64316
1101.253	0.64072	0.66589
1101.775	0.6608	0.69579
1102.297	0.66866	0.70888
1102.819	0.70992	0.74206
1103.342	0.73505	0.77176
1103.864	0.75605	0.78835
1104.386	0.78101	0.81603
1104.908	0.80597	0.84607
1105.43	0.83398	0.86572
1105.952	0.86306	0.90195
1106.474	0.88055	0.92035
1106.996	0.91523	0.95894
1107.518	0.94585	0.97488
1108.04	0.97783	1.01351
1108.562	1.01386	1.02534
1109.084	1.03782	1.06664
1109.606	1.06062	1.10313
1110.128	1.10108	1.12611
1110.65	1.12523	1.16602
1111.172	1.16421	1.19253
1111.693	1.19117	1.22233
1112.215	1.21655	1.24957
1112.737	1.27194	1.27532
1113.259	1.2937	1.30941
1113.781	1.32465	1.34993
1114.302	1.36082	1.38783
1114.824	1.40006	1.41349
1115.346	1.43495	1.44965
1115.868	1.45951	1.4752
1116.389	1.49829	1.50895
1116.911	1.53312	1.5284
1117.433	1.56	1.57
1117.954	1.59449	1.60306
1118.476	1.62542	1.63769
1118.997	1.66267	1.66113
1119.519	1.69483	1.70258
1120.041	1.72354	1.72352
1120.562	1.74963	1.75112
1121.084	1.79115	1.78808
1121.605	1.82381	1.82
1122.127	1.8536	1.84274
1122.648	1.88785	1.88067
1123.17	1.90318	1.87332
1123.691	1.94315	1.91965
1124.212	1.96899	1.94695
1124.734	1.99969	1.97656
1125.255	2.02402	1.99812
1125.777	2.05735	2.01861
1126.298	2.07523	2.0263
1126.819	2.10095	2.06333
1127.341	2.11716	2.0693
1127.862	2.15039	2.09834
1128.383	2.16085	2.10635
1128.904	2.18847	2.13945
1129.426	2.20166	2.13893
1129.947	2.22357	2.17022
1130.468	2.24961	2.16995
1130.989	2.26389	2.19829
1131.51	2.25852	2.19823
1132.032	2.29342	2.21156
1132.553	2.29957	2.20365
1133.074	2.30932	2.21065
1133.595	2.30782	2.2275
1134.116	2.32253	2.22242
1134.637	2.3197	2.22859
1135.158	2.32909	2.24383
1135.679	2.33785	2.24897
1136.2	2.32131	2.22531
1136.721	2.32116	2.23244
1137.242	2.33834	2.21245
1137.763	2.31787	2.21205
1138.284	2.33707	2.21
1138.805	2.30973	2.2
1139.326	2.30108	2.18
1139.847	2.2956	2.17
1140.367	2.28502	2.17
1140.888	2.27556	2.15664
1141.409	2.25041	2.13302
1141.93	2.24788	2.12278
1142.451	2.24221	2.10537
1142.971	2.21646	2.07925
1143.492	2.22125	2.07516
1144.013	2.19071	2.0496
1144.534	2.18583	2.03038
1145.054	2.16442	2.00769
1145.575	2.14511	1.99002
1146.096	2.11656	1.94589
1146.616	2.10873	1.93771
1147.137	2.06542	1.93319
1147.658	2.04825	1.90611
1148.178	2.05272	1.88187
1148.699	2.01309	1.86048
1149.219	1.98356	1.82378
1149.74	1.95555	1.80805
1150.26	1.94437	1.77353
1150.781	1.93247	1.76941
1151.301	1.88564	1.72363
1151.822	1.89488	1.73375
1152.342	1.8678	1.68474
1152.863	1.84386	1.67874
1153.383	1.82735	1.65361
1153.903	1.80956	1.64278
1154.424	1.79739	1.61063
1154.944	1.76892	1.59059
1155.464	1.75127	1.56771
1155.985	1.72847	1.55095
1156.505	1.7119	1.54089
1157.025	1.70678	1.52016
1157.546	1.66	1.49065
1158.066	1.64425	1.47835
1158.586	1.64231	1.46018
1159.106	1.6186	1.45
1159.626	1.61345	1.42
1160.147	1.582	1.42
1160.667	1.56409	1.36957
1161.187	1.54649	1.35213
1161.707	1.5318	1.35123
1162.227	1.52015	1.33981
1162.747	1.49866	1.28918
1163.267	1.46975	1.28682
1163.787	1.46774	1.25277
1164.307	1.44206	1.25096
1164.827	1.43742	1.18815
1165.347	1.39955	1.22262
1165.867	1.37704	1.19699
1166.387	1.36749	1.18831
1166.907	1.35227	1.17868
1167.427	1.32502	1.15228
1167.947	1.32399	1.13245
1168.467	1.31926	1.11628
1168.987	1.28464	1.11495
1169.507	1.26786	1.1099
1170.026	1.25755	1.08138
1170.546	1.24967	1.0777
1171.066	1.21545	1.03
1171.586	1.21381	1.04834
1172.105	1.19399	1.01956
1172.625	1.17073	1.00812
1173.145	1.15415	0.99696
1173.665	1.13812	0.96915
1174.184	1.13805	0.9455
1174.704	1.13079	0.94008
1175.224	1.10071	0.9124
1175.743	1.08868	0.89644
1176.263	1.06629	0.90929
1176.782	1.06255	0.89393
1177.302	1.04925	0.86557
1177.822	1.03026	0.87104
1178.341	1.01887	0.83511
1178.861	1.02405	0.85692
1179.38	0.9882	0.80861
1179.9	0.98519	0.81598
1180.419	0.97264	0.79503
1180.939	0.95684	0.79067
1181.458	0.93497	0.78511
1181.977	0.90983	0.77656
1182.497	0.91273	0.73523
1183.016	0.90548	0.74481
1183.535	0.88014	0.73353
1184.055	0.86419	0.72626
1184.574	0.85887	0.71623
1185.093	0.83456	0.68741
1185.613	0.82265	0.69442
1186.132	0.82396	0.65154
1186.651	0.8312	0.66702
1187.17	0.80363	0.65692
1187.69	0.76762	0.64123
1188.209	0.79232	0.64423
1188.728	0.77642	0.63564
1189.247	0.75382	0.64151
1189.766	0.7637	0.6144
1190.285	0.75177	0.58681
1190.805	0.74016	0.57513
1191.324	0.71323	0.611
1191.843	0.70898	0.587
1192.362	0.71029	0.57727
1192.881	0.68937	0.56669
1193.4	0.70016	0.55612
1193.919	0.67856	0.56071
1194.438	0.67727	0.55729
1194.957	0.66856	0.52639
1195.476	0.66378	0.53791
1195.995	0.65862	0.53548
1196.513	0.62914	0.52269
1197.032	0.61932	0.51075
1197.551	0.64094	0.49605
1198.07	0.61662	0.48813
1198.589	0.62012	0.49378
1199.108	0.60716	0.46444
1199.627	0.58667	0.48835
1200.145	0.59829	0.45448
1200.664	0.57585	0.47253
1201.183	0.57589	0.47101
1201.702	0.56628	0.4631
1202.22	0.58113	0.454
1202.739	0.56968	0.444
1203.258	0.55373	0.44
1203.776	0.54699	0.42426
1204.295	0.54821	0.42622
1204.813	0.54342	0.41967
1205.332	0.52173	0.42571
1205.851	0.51857	0.41636
1206.369	0.51239	0.40805
1206.888	0.51543	0.42111
1207.406	0.50466	0.409
1207.925	0.52515	0.3897
1208.443	0.50284	0.40115
1208.962	0.47839	0.41
1209.48	0.48624	0.399
1209.999	0.48907	0.388
1210.517	0.49403	0.372
1211.035	0.49223	0.39137
1211.554	0.482	0.36466
1212.072	0.47476	0.38341
1212.591	0.45939	0.36263
1213.109	0.45587	0.36021
1213.627	0.44821	0.34253
1214.145	0.45729	0.36038
1214.664	0.46107	0.33875
1215.182	0.4408	0.35657
1215.7	0.42952	0.34845
1216.218	0.4311	0.34197
1216.737	0.43288	0.35914
1217.255	0.42533	0.3404
1217.773	0.41342	0.33212
1218.291	0.41179	0.32527
1218.809	0.42302	0.3222
1219.327	0.40959	0.32955
1219.845	0.41969	0.30271
1220.363	0.40689	0.3093
1220.882	0.39505	0.30162
1221.4	0.40293	0.30042
1221.918	0.37603	0.30258
1222.436	0.38677	0.31962
1222.954	0.37309	0.3043
1223.472	0.37972	0.31158
1223.989	0.37892	0.3107
1224.507	0.36169	0.29996
1225.025	0.36202	0.28879
1225.543	0.37117	0.29918
1226.061	0.37204	0.26981
1226.579	0.36561	0.29102
1227.097	0.35397	0.27958
1227.615	0.36353	0.27076
1228.132	0.34734	0.28372
1228.65	0.3584	0.28728
1229.168	0.34708	0.24885
1229.686	0.35184	0.28662
1230.203	0.34105	0.26073
1230.721	0.33838	0.27211
1231.239	0.31837	0.25382
1231.756	0.3282	0.2553
1232.274	0.33291	0.24319
1232.792	0.32852	0.2548
1233.309	0.32832	0.24512
1233.827	0.32986	0.22225
1234.345	0.30657	0.24235
1234.862	0.3004	0.2527
1235.38	0.29781	0.22293
1235.897	0.29797	0.22761
1236.415	0.3002	0.21861
1236.932	0.29082	0.20763
1237.45	0.30661	0.22162
1237.967	0.2943	0.20964
1238.485	0.29327	0.22171
1239.002	0.29127	0.2252
1239.519	0.28994	0.20831
1240.037	0.2933	0.20236
1240.554	0.28681	0.21767
1241.071	0.28145	0.20811
1241.589	0.28722	0.21973
1242.106	0.26191	0.22892
1242.623	0.27494	0.21078
1243.141	0.27148	0.19369
1243.658	0.26549	0.191
1244.175	0.25013	0.1969
1244.692	0.27337	0.20063
1245.21	0.256	0.19802
1245.727	0.25999	0.18259
1246.244	0.25144	0.19947
1246.761	0.24552	0.18726
1247.278	0.24275	0.18591
1247.795	0.23864	0.1672
1248.312	0.23853	0.18759
1248.829	0.23498	0.1637
1249.347	0.24154	0.18073
1249.864	0.2336	0.17916
1250.381	0.24628	0.18017
1250.898	0.23348	0.18782
1251.415	0.23084	0.16192
1251.932	0.22562	0.15757
1252.448	0.22312	0.17282
1252.965	0.22926	0.16145
1253.482	0.21402	0.15558
1253.999	0.22608	0.18013
1254.516	0.22305	0.16933
1255.033	0.21094	0.171
1255.55	0.22112	0.1655
1256.067	0.21208	0.14985
1256.583	0.21364	0.167
1257.1	0.20596	0.16312
1257.617	0.20281	0.14209
1258.134	0.20339	0.146
1258.65	0.20494	0.134
1259.167	0.22069	0.14142
1259.684	0.20973	0.14698
1260.201	0.19691	0.12992
1260.717	0.20041	0.15368
1261.234	0.20194	0.1239
1261.75	0.18877	0.138
1262.267	0.19966	0.14118
1262.784	0.19226	0.19275
1263.3	0.20219	0.13692
1263.817	0.19569	0.15448
1264.333	0.20277	0.142
1264.85	0.20182	0.161
1265.366	0.17145	0.12039
1265.883	0.18816	0.12301
1266.399	0.17729	0.12069
1266.916	0.19092	0.13705
1267.432	0.17817	0.12746
1267.949	0.17013	0.12682
1268.465	0.17549	0.12939
1268.981	0.17533	0.12565
1269.498	0.1656	0.12469
1270.014	0.17029	0.129
1270.53	0.17385	0.13721
1271.047	0.17069	0.13275
1271.563	0.18009	0.11631
1272.079	0.16741	0.14513
1272.595	0.16496	0.113
1273.112	0.16241	0.12182
1273.628	0.1576	0.12044
1274.144	0.16325	0.09985
1274.66	0.17069	0.12965
1275.176	0.15805	0.12782
1275.692	0.15697	0.129
1276.209	0.15193	0.11491
1276.725	0.15663	0.12066
1277.241	0.15591	0.10625
1277.757	0.16111	0.11
1278.273	0.15338	0.11039
1278.789	0.16948	0.09976
1279.305	0.16499	0.09382
1279.821	0.14336	0.11307
1280.337	0.14231	0.09518
1280.853	0.15693	0.1023
1281.369	0.15888	0.12138
1281.885	0.14993	0.11087
1282.401	0.15385	0.09246
1282.916	0.168	0.10031
1283.432	0.13772	0.11028
1283.948	0.15413	0.10672
1284.464	0.14427	0.10955
1284.98	0.16475	0.10958
1285.496	0.13766	0.1161
1286.011	0.144	0.11004
1286.527	0.163	0.11157
1287.043	0.131	0.11831
1287.559	0.156	0.136
1288.074	0.14	0.09052
1288.59	0.133	0.1295
1289.106	0.139	0.11321
1289.621	0.134	0.12246
1290.137	0.149	0.09947
1290.652	0.151	0.11494
1291.168	0.136	0.08994
1291.684	0.155	0.12687
1292.199	0.148	0.09901
1292.715	0.136	0.11077
1293.23	0.122	0.0974
1293.746	0.144	0.113
1294.261	0.144	0.08579
1294.777	0.153	0.102
1295.292	0.14088	0.08928
1295.808	0.14	0.101
1296.323	0.11849	0.08069
1296.838	0.13265	0.09138
1297.354	0.1333	0.10935
1297.869	0.1272	0.10079
1298.384	0.12375	0.09585
1298.9	0.14194	0.09465
1299.415	0.146	0.101
1299.93	0.13171	0.103
1300.446	0.124	0.09322
1300.961	0.14	0.07833
1301.476	0.11866	0.08279
1301.991	0.13682	0.11684
1302.506	0.123	0.101
1303.022	0.131	0.0774
1303.537	0.12751	0.07187
1304.052	0.11811	0.10032
1304.567	0.13026	0.113
1305.082	0.131	0.09687
1305.597	0.13942	0.1015
1306.112	0.13755	0.08835
1306.627	0.124	0.0924
1307.142	0.13179	0.10103
1307.657	0.12311	0.0822
1308.172	0.126	0.089
1308.687	0.11863	0.10136
1309.202	0.13887	0.08251
1309.717	0.14243	0.10089
1310.232	0.136	0.0848
1310.747	0.124	0.08543
1311.262	0.1366	0.07642
1311.777	0.13318	0.07938
1312.292	0.126	0.09031
1312.807	0.12824	0.11703
1313.321	0.13302	0.06847
1313.836	0.11973	0.09407
1314.351	0.13298	0.10147
1314.866	0.11487	0.10908
1315.38	0.11339	0.10642
1315.895	0.11359	0.08332
1316.41	0.13506	0.10245
1316.925	0.12	0.10973
1317.439	0.11	0.10402
1317.954	0.111	0.10427
1318.468	0.115	0.09787
1318.983	0.13312	0.11654
1319.498	0.11491	0.10139
1320.012	0.104	0.0984
1320.527	0.11296	0.11066
1321.041	0.12386	0.08891
1321.556	0.12131	0.11795
1322.07	0.11831	0.09848
1322.585	0.121	0.10765
1323.099	0.0969	0.10033
1323.614	0.11378	0.09055
1324.128	0.117	0.10103
1324.643	0.10618	0.09513
1325.157	0.11	0.12806
1325.671	0.121	0.08815
1326.186	0.108	0.07541
1326.7	0.109	0.09197
1327.214	0.12	0.09664
1327.729	0.11272	0.0856
1328.243	0.09635	0.09741
1328.757	0.10086	0.11024
1329.272	0.112	0.0829
1329.786	0.11555	0.10497
1330.3	0.10847	0.12341
1330.814	0.11759	0.08233
1331.328	0.112	0.09759
1331.843	0.11932	0.0801
1332.357	0.08104	0.06017
1332.871	0.103	0.10333
1333.385	0.09971	0.10761
1333.899	0.09375	0.07898
1334.413	0.09232	0.07547
1334.927	0.10155	0.07715
1335.441	0.0987	0.08922
1335.955	0.08759	0.0679
1336.469	0.10961	0.11074
1336.983	0.07937	0.0637
1337.497	0.07181	0.08503
1338.011	0.11174	0.08679
1338.525	0.07237	0.09183
1339.039	0.09265	0.09106
1339.553	0.10577	0.05864
1340.067	0.08257	0.06423
1340.58	0.08539	0.04933
1341.094	0.0859	0.02791
1341.608	0.08265	0.06188
1342.122	0.08047	0.06293
1342.636	0.07433	0.07896
1343.149	0.06366	0.09788
1343.663	0.05774	0.08094
1344.177	0.0808	0.07017
1344.691	0.07832	0.0719
1345.204	0.08468	0.05419
1345.718	0.07965	0.0817
1346.232	0.05322	0.07896
1346.745	0.06793	0.0597
1347.259	0.06867	0.06347
1347.773	0.07924	0.071
1348.286	0.07231	0.0896
1348.8	0.06234	0.08447
1349.313	0.08411	0.05004
1349.827	0.07081	0.06329
1350.34	0.06217	0.04268
1350.854	0.06491	0.07679
1351.367	0.07231	0.04807
1351.881	0.06887	0.0609
1352.394	0.07688	0.04713
1352.908	0.06808	0.06844
1353.421	0.06002	0.06917
1353.934	0.04725	0.0558
1354.448	0.07509	0.04186
1354.961	0.05052	0.0563
1355.474	0.07182	0.06166
1355.988	0.05935	0.03819
1356.501	0.06401	0.06394
1357.014	0.09824	0.08787
1357.528	0.07028	0.08007
1358.041	0.03873	0.05702
1358.554	0.04795	0.05869
1359.067	0.06807	0.08327
1359.58	0.10371	0.05205
1360.094	0.05187	0.04465
1360.607	0.05921	0.05476
1361.12	0.0618	0.05866
1361.633	0.04939	0.05063
1362.146	0.05414	0.04121
1362.659	0.03858	0.05539
1363.172	0.06109	0.05298
1363.685	0.0741	0.05621
1364.198	0.03482	0.04814
1364.711	0.06654	0.047
1365.224	0.0383	0.05428
1365.737	0.05401	0.02887
1366.25	0.05848	0.05622
1366.763	0.04396	0.05996
1367.276	0.06241	0.04502
1367.789	0.05476	0.04611
1368.302	0.05562	0.05114
1368.815	0.04202	0.07943
1369.327	0.0481	0.05576
1369.84	0.07893	0.04156
1370.353	0.05153	0.06696
1370.866	0.04036	0.06307
1371.379	0.05824	0.02818
1371.891	0.04921	0.03845
1372.404	0.02959	0.07487
1372.917	0.03547	0.02559
1373.429	0.05001	0.04352
1373.942	0.04854	0.05399
1374.455	0.02617	0.03763
1374.967	0.05553	0.03084
1375.48	0.03003	0.06115
1375.993	0.07465	0.06402
1376.505	0.04482	0.03751
1377.018	0.03797	0.06088
1377.53	0.04904	0.07145
1378.043	0.01556	0.05057
1378.555	0.04502	0.07133
1379.068	0.03953	0.08758
1379.58	0.03879	0.02406
1380.093	0.05131	0.08106
1380.605	0.03657	0.05219
1381.118	0.04559	0.03462
1381.63	0.04703	0.05317
1382.143	0.07057	0.09705
1382.655	0.05354	0.05502
1383.167	0.03426	0.03534
1383.68	0.03645	0.09374
1384.192	0.06486	0.02512
1384.704	0.04814	0.06605
1385.216	0.02174	0.02988
1385.729	0.06188	0.05644
1386.241	0.00585	0.0461
1386.753	0.0199	0.03325
1387.265	0.01158	0.05166
1387.778	0.02653	0.05523
1388.29	0.0121	0.0734
1388.802	5.65E-4	0.04942
1389.314	0.02535	0.03781
1389.826	0.03395	0.03101
1390.338	0.01036	0.03716
1390.85	0.03543	0.05352
1391.362	-0.00265	0.01928
1391.874	0.02708	0.06808
1392.386	-4.06E-4	0.02973
1392.898	0.02076	0.02667
1393.41	0.0213	0.05733
1393.922	0.03916	0.08554
1394.434	0.03695	0.03503
1394.946	0.02453	0.05286
1395.458	0.00623	0.01177
1395.97	0.0404	0.03957
1396.482	-4.44E-4	0.02849
1396.994	0.03317	0.07381
1397.506	0.00253	0.05856
1398.018	0.04563	0.03951
1398.529	0.05785	0.00253
1399.041	0.04301	0.04565
1399.553	0.05371	0.02315
1400.065	0.03263	0.03847
1400.576	0.04126	0.05054
1401.088	0.01592	0.0195
1401.6	0.0294	0.02964
1402.112	0.02147	0.0739
1402.623	0.01596	0.03685
1403.135	0.04035	0.06939
1403.646	0.01593	0.05249
1404.158	0.01742	0.05286
1404.67	0.02925	0.03646
1405.181	0.00543	0.07638
1405.693	0.00502	0.00648
1406.204	0.01551	0.05301
1406.716	-0.02288	0.05901
1407.227	0.0141	0.02252
1407.739	-0.01641	0.01857
1408.25	-0.00393	0.01592
1408.762	0.01866	0.04927
1409.273	0.01901	0.00792
1409.785	0.00716	0.05267
1410.296	0.03093	0.06317
1410.807	0.02609	0.00744
1411.319	0.01733	0.03937
1411.83	-0.02752	0.03046
1412.341	0.03846	0.05794
1412.853	0.01846	0.02188
1413.364	0.0284	0.02193
1413.875	-1.89E-4	0.0472
