# Supplementary material for: Ratiometric fluorescent sensing of pyrophosphate with sp³-functionalized single-walled carbon nanotubes
Source: Nat Commun. 2024 Jan 24;15:706. doi: 10.1038/s41467-024-45052-1 (PMC10808354; doi:10.1038/s41467-024-45052-1)
Supplement: Supplementary file 4 — Source data [file 41467_2024_45052_MOESM4_ESM.zip › Fig. S17.txt]

Wavelength	PL intensity	PL intensity
nm	a.u.	a.u.
	Dz-Alkyne DOC	+Cu 15 �M
938.815	0.92409	0.07137
939.053	59.76979	75.42699
939.29	24.99733	37.48196
939.527	-11.38	0.60581
939.764	-36.52316	-27.18492
940	10.55339	12.36342
940.237	-11.38	4.34687
940.474	-2.28567	10.22567
940.711	-21.54426	-13.28955
940.948	-8.17024	3.81243
941.185	-11.38	1.14024
941.422	4.13386	8.08793
941.658	-26.89387	-18.09949
941.895	-6.0304	8.08793
942.132	-48.2923	-38.94253
942.369	-10.84504	-3.66969
942.605	5.73874	18.8
942.842	-4.96047	19.84554
943.079	-26.35891	-7.94518
943.315	-17.79954	-5.80744
943.552	-24.75403	-4.20412
943.789	10	38.0164
944.025	20.18269	33.20646
944.262	15.903	27.3
944.498	20.71765	36.41309
944.735	31.4	35.34421
944.971	5.20378	19.3111
945.208	-8.7052	12.36342
945.444	-5.49544	7.55349
945.681	5.73874	18.24223
945.917	20.18269	31.60315
946.153	28.2071	39.08527
946.39	21.3	36.4
946.626	2.52898	16.6
946.862	35.16159	47.63626
947.099	4.67	11.8
947.335	13.2	22
947.571	41	56.2
947.807	32.5	38
948.044	21.3	26.3
948.28	-8.71	5.42
948.516	6.81	10.8
948.752	6.80866	19.8
948.988	18.5778	38.0164
949.224	24.99733	33.2
949.46	14.8	17.2
949.696	-12.4	-4.74
949.932	17.5	31.1
950.168	35.2	34.8
950.404	22.3	22
950.64	13.8	21.4
950.876	30.9	33.7
951.112	4.13	2.21
951.348	13.8	10.8
951.584	45.9	44.4
951.819	58.2	62.6
952.055	0.389	2.74
952.291	-4.96	-12.8
952.527	0.924	-3.67
952.763	-12.4	-15.4
952.998	1.99	2.21
953.234	56	56.2
953.47	63	64.7
953.705	47.5	50.3
953.941	3.6	0.606
954.176	22.9	27.3
954.412	12.7	18.2
954.648	61.4	57.8
954.883	60.3	58.9
955.119	37.8	42.8
955.354	34.6	39.1
955.59	52.3	57.3
955.825	34.6	35.34421
956.06	34.6	31.6
956.296	25.53229	23.1
956.531	52.8	59.4
956.767	63	62.1
957.002	43.2	35.9
957.237	34.6	33.7
957.472	36.2	39.1
957.708	49.1	48.2
957.943	66.7	56.2
958.178	64.6	58.9
958.413	60.8	59.4
958.648	49.07057	42.82633
958.884	48	40.68858
959.119	55	50.84288
959.354	63	57.8
959.589	68.3	63.1
959.824	72.1	66.9
960.059	63	55.1
960.294	72.1	61
960.529	64.6	55.7
960.764	58.7	54.6
960.999	74.2	70.61705
961.234	82.2	76
961.468	49.6	48.1707
961.703	72.1	76
961.938	49.6	45.5
962.173	84.9	82.9091
962.408	64	55.1
962.642	73.7	65.27268
962.877	85.4	84.51241
963.112	100.96177	96.8
963.347	116	106.95877
963.581	58.2	48.1707
963.816	68.3	71.15149
964.051	94.5	95.20115
964.285	139	134.74949
964.52	135	132.61174
964.754	121	115.50976
964.989	139	132.61174
965.223	92.4024	83.44354
965.458	131.45454	118.18194
965.692	171.04165	160.9369
965.927	137	131.54287
966.161	95.6	91.99453
966.395	111	99.47665
966.63	116	108.56208
966.864	138	134.74949
967.098	171	160.40247
967.333	128	116.57863
967.567	144	136.88724
967.801	206	204.2263
968.035	187	171.62564
968.27	208	193.00312
968.504	180	160.9369
968.738	177	160.9369
968.972	218.1182	203.15742
969.206	196.71977	188.19319
969.44	207.95394	195.14087
969.674	233.0971	218.6561
969.908	225.60765	211.70842
970.142	215.97836	199.41636
970.376	199.39457	189.7965
970.61	180.67094	172.69452
970.844	206.88402	190.86537
971.078	207.41898	186.05544
971.312	231.49222	222.39716
971.546	262.51995	258.20443
971.779	250.75081	235.75808
972.013	286.05823	261.41105
972.247	297.82737	280.11635
972.481	335.27463	322.33687
972.714	347.04377	326.07793
972.948	326.18029	305.23489
973.182	320.83068	301.49383
973.415	325.64533	308.97595
973.649	330.99494	310.57926
973.883	327.25021	318.06137
974.116	313.87619	288.1329
974.35	355.60314	331.4223
974.583	353.99826	332.49117
974.817	379.67638	352.79978
975.05	404.81954	376.31501
975.284	409.09922	381.12494
975.517	392.51544	366.1607
975.751	415.51875	391.27924
975.984	409.09922	383.26269
976.217	426.75293	401.43354
976.451	438.52207	410.51897
976.684	425.14805	399.83023
976.917	464.20019	436.17195
977.151	509.1369	483.73684
977.384	469.5498	442.05075
977.617	458.31562	426.55208
977.85	489.87831	462.35936
978.083	542.30448	516.87193
978.316	549.25897	513.13087
978.55	577.07693	550.00702
978.783	584.03142	551.61034
979.016	549.25897	522.75074
979.249	550.32889	517.94081
979.482	557.28338	523.81961
979.715	573.86717	539.85272
979.948	595.2656	559.09245
980.181	605.42986	571.3845
980.414	634.8527	596.50304
980.646	646.08688	605.05403
980.879	671.765	633.37919
981.112	627.89821	589.55536
981.345	638.59743	597.03748
981.578	639.66735	597.03748
981.811	671.765	625.89708
982.043	676.04469	631.24145
982.276	691.55855	644.06793
982.509	715.09683	669.18647
982.741	715.09683	668.65203
982.974	747.19448	702.32156
983.207	725.26109	673.9964
983.439	742.91479	698.58051
983.672	744.51968	694.30501
983.904	773.40756	719.95798
984.137	785.1767	735.99109
984.369	796.94584	747.74871
984.602	817.27435	765.91957
984.834	828.50853	778.21162
985.067	815.13451	764.85069
985.299	814.06459	764.31625
985.531	798.01576	750.42089
985.764	822.089	773.93612
985.996	876.12005	829.51757
986.228	826.90365	780.34936
986.461	828.50853	782.48711
986.693	833.32318	788.36592
986.925	840.27767	793.71029
987.157	850.97689	802.79572
987.389	832.25326	788.36592
987.621	876.12005	825.77651
987.854	852.58177	802.79572
988.086	880.39973	834.3275
988.318	855.79153	803.86459
988.55	845.62728	790.50367
988.782	891.09895	845.55068
989.014	871.3054	818.29439
989.246	893.23879	842.34405
989.478	885.21438	835.39637
989.71	863.81595	811.34671
989.941	889.49407	840.20631
990.173	901.26321	845.01624
990.405	898.05344	845.01624
990.637	903.40305	850.36061
990.869	914.63723	861.04935
991.1	926.94133	870.66921
991.332	938.17551	884.56457
991.564	883.6095	834.86194
991.796	873.9802	822.56989
992.027	868.63059	819.8977
992.259	907.14778	861.58378
992.49	903.93801	862.65266
992.722	877.18997	832.72419
992.954	900.19328	860.51491
993.185	909.82258	863.1871
993.417	876.12005	836.99968
993.648	868.63059	830.58644
993.879	886.2843	842.34405
994.111	896.44856	849.82617
994.342	877.72493	831.65531
994.574	858.46634	814.01889
994.805	859.53626	814.01889
995.036	837.60287	791.57254
995.268	864.88587	818.29439
995.499	863.28099	819.36326
995.73	820.48412	780.34936
995.961	784.10678	748.28314
996.192	773.94252	737.59441
996.424	802.29545	769.12619
996.655	799.62064	764.85069
996.886	785.71166	750.42089
997.117	781.43198	745.07652
997.348	764.84819	725.30235
997.579	759.49858	723.69904
997.81	768.05795	740.80103
998.041	762.70835	730.11229
998.272	717.77163	680.40965
998.503	716.16675	684.68514
998.734	721.51636	693.77057
998.965	733.2855	697.51163
999.196	699.58297	662.77323
999.426	692.09351	654.22224
999.657	737.56519	700.71825
999.888	711.88707	677.20303
1000.119	659.99586	628.56926
1000.349	646.08688	616.27721
1000.58	643.41208	613.07059
1000.811	632.71286	599.17523
1001.041	650.90153	616.27721
1001.272	637.52751	601.31297
1001.503	617.73396	587.95205
1001.733	585.6363	554.28252
1001.964	546.58416	516.87193
1002.194	551.93377	523.28518
1002.425	546.0492	519.54412
1002.655	556.21346	525.95736
1002.886	547.11912	517.40637
1003.116	576.54197	550
1003.346	551.39881	527.02623
1003.577	529.46542	505.11432
1003.807	517.69628	495
1004.037	472.75957	448
1004.268	495.76288	469
1004.498	501.11249	471
1004.728	483.45878	451
1004.958	469.01484	439.37857
1005.188	435.31231	412
1005.418	432.6375	406
1005.649	435.84727	416
1005.879	463	448.99844
1006.109	423.00821	401
1006.339	420.86836	399.2958
1006.569	396	378.98719
1006.799	391	375.24613
1007.029	387	367.76401
1007.259	396	384.33156
1007.489	397	375.24613
1007.718	391	376.84944
1007.948	387	367.76401
1008.178	334	320.19912
1008.408	351	333.02561
1008.638	343	331.95674
1008.867	353.99826	333.02561
1009.097	357.20802	332.49117
1009.327	291	269.42761
1009.556	328	303.63158
1009.786	322.43557	307.90707
1010.016	319.2258	311.11369
1010.245	314.94611	292.4084
1010.475	314.41115	299.89052
1010.704	338.48439	319.66469
1010.934	284.45335	264.08324
1011.163	274.82405	260.34218
1011.393	271.07932	266.75542
1011.622	256.10042	241.10245
1011.851	256.10042	243.2402
1012.081	240.58656	230.41371
1012.31	250.75081	241.10245
1012.539	268.93948	253.92894
1012.769	323.50549	311.64813
1012.998	253.96058	241.10245
1013.227	248.61097	230.41371
1013.456	217.04828	198.88193
1013.686	196.71977	175.90114
1013.915	221.86293	206.36405
1014.144	273.21917	261.41105
1014.373	253	238.9647
1014.602	240	226.13821
1014.831	222	203.15742
1015.06	215.4434	198
1015.289	228.81742	215
1015.518	196.71977	185.521
1015.747	211.16371	193.00312
1015.976	256.10042	236.82695
1016.205	229.35238	223.46603
1016.434	224.53773	222.93159
1016.662	219.18812	206.36405
1016.891	251.28577	234.15477
1017.12	228.28246	217.05279
1017.349	204.74418	194.072
1017.577	218.65316	203.15742
1017.806	241.12152	231.48258
1018.035	217.58324	206.89848
1018.263	199.39457	187.12431
1018.492	215.4434	200.48524
1018.721	186.55551	170.55677
1018.949	177.99614	169.48789
1019.178	215.4434	211.17398
1019.406	181.74086	171.0912
1019.635	191.90512	176.43557
1019.863	196.18481	184.45213
1020.091	189.76528	180.17663
1020.32	201.53441	188.72763
1020.548	204.74418	196.20974
1020.776	175.85629	164.14352
1021.005	203.67426	190.86537
1021.233	219.18812	204.76073
1021.461	195.64984	193.53756
1021.689	195.64984	188.72763
1021.918	175.85629	168.41902
1022.146	210.62875	192.46868
1022.374	204.74418	183.91769
1022.602	197.78969	188.72763
1022.83	176.39125	177.50445
1023.058	175.85629	156.12697
1023.286	128.77974	118.18194
1023.514	142.15376	128.33625
1023.742	179.60102	166.81571
1023.97	189.23031	179.6422
1024.198	168.36684	162.54021
1024.426	164.08715	152.38591
1024.654	172.64653	158.79915
1024.882	152.31802	137.42168
1025.109	176.39125	166.28127
1025.337	162.48227	154.52366
1025.565	147.50337	145.43823
1025.793	145.89849	133.14618
1026.02	179.60102	168.41902
1026.248	170.50668	167.88458
1026.476	163.55219	160.9369
1026.703	178.5311	165.74684
1026.931	173.18149	159.33359
1027.158	167.83188	160.40247
1027.386	168.36684	169.48789
1027.613	134.66431	124.06075
1027.841	150.17817	137.42168
1028.068	138.40903	128.33625
1028.296	150.71313	147.04154
1028.523	171.57661	158.26472
1028.75	142.68872	137.42168
1028.978	164.62212	154.52366
1029.205	160.87739	150.24816
1029.432	168.36684	153.45478
1029.66	168.9018	157.19584
1029.887	131.45454	126.73294
1030.114	127.70982	126.1985
1030.341	130.91958	120.31969
1030.568	166.76196	157.19584
1030.795	167.83188	159.33359
1031.022	154.45786	143.30048
1031.249	146.43345	130.47399
1031.476	140.01392	134.21505
1031.703	137.33911	129.93956
1031.93	165.69204	154.52366
1032.157	157.13266	148.11041
1032.384	143.75864	142.76604
1032.611	133.59439	120.85413
1032.838	132.52446	127.80181
1033.065	141.08384	132.07731
1033.292	156.5977	145.43823
1033.518	146.96841	139.55942
1033.745	131.45454	127.80181
1033.972	143.22368	126.1985
1034.198	137.33911	119.78525
1034.425	141.08384	130.47399
1034.652	146	145
1034.878	122.36021	112.30314
1035.105	130.38462	113.90645
1035.331	125.56997	117.64751
1035.558	138.40903	134.21505
1035.784	126.63989	110.69983
1036.011	160.34243	149.71373
1036.237	147.50337	147.04154
1036.464	135.19927	135.28393
1036.69	125.56997	112.83757
1036.916	138.94399	125.12962
1037.143	154.99282	148.64485
1037.369	153.38794	156.12697
1037.595	121.29029	110.16539
1037.821	155.52778	137.42168
1038.048	106.84634	101.07996
1038.274	137.87407	139.55942
1038.5	87.58775	82.9091
1038.726	98.82193	90.39122
1038.952	130.91958	123.52631
1039.178	110.59107	109.63095
1039.404	100.42681	93.59784
1039.63	129.3147	120.31969
1039.856	105.77642	106.95877
1040.082	102.56666	109.63095
1040.308	100.96177	98.94221
1040.534	118.61548	110.69983
1040.76	112.73091	115.50976
1040.986	113.80083	119.78525
1041.211	114.87076	116.0442
1041.437	94.54224	93.06341
1041.663	83.84303	78.63361
1041.888	116.47564	113.37201
1042.114	92.4024	89.32235
1042.34	103.63658	101.6144
1042.565	112.19595	105.88989
1042.791	141.6188	136.3528
1043.017	120.22036	117.64751
1043.242	118.08052	118.18194
1043.468	84.37799	83.97798
1043.693	102.56666	98.9
1043.919	143.75864	145
1044.144	129.3147	136
1044.369	110.59107	106
1044.595	96.14713	93.6
1044.82	102.56666	103.75215
1045.045	125.03501	131.00843
1045.271	76.88854	77.56473
1045.496	119.15044	119.25082
1045.721	119.15044	117.11307
1045.946	106.31138	104.82102
1046.171	100.96177	103.75215
1046.397	110.59107	117.11307
1046.622	88.12271	88.78791
1046.847	102.56666	104.28658
1047.072	87.58775	97.87334
1047.297	90.79752	103.75215
1047.522	96.68209	98.40778
1047.747	102.56666	98.40778
1047.972	101.49673	103.75215
1048.196	92.93736	101.6144
1048.421	101.49673	102.68327
1048.646	125.56997	119.25082
1048.871	96.68209	97.3389
1049.096	79.02838	83.97798
1049.32	98.28697	97.87334
1049.545	119.15044	120.31969
1049.77	88.65767	91.99453
1049.995	108.98619	113.90645
1050.219	106.31138	108.02764
1050.444	104.7065	104.28658
1050.668	76.88854	87.1846
1050.893	73.14381	83.44354
1051.117	80.63326	81.84023
1051.342	49.60553	52.98063
1051.566	85.44791	93.59784
1051.791	162.48227	156.66141
1052.015	113.26587	115.50976
1052.239	125.56997	125.12962
1052.464	100.96177	105.88989
1052.688	85.44791	98.9
1052.912	89.19264	101
1053.137	102.56666	105
1053.361	94.00728	100.01109
1053.585	60.30475	75.42699
1053.809	62.44459	69.54818
1054.033	90.79752	95.20115
1054.257	112.73091	122.45744
1054.481	118.61548	129.93956
1054.706	88.65767	89.32235
1054.93	72.07389	72.22036
1055.154	87.58775	90.92566
1055.377	111.12603	113.90645
1055.601	97.21705	93.06341
1055.596	95.11302	94.44013
1055.829	84.95467	86.42074
1056.061	97.78627	97.11326
1056.294	68.91517	73.05509
1056.526	83.88537	84.28224
1056.758	88.16257	88.02462
1056.991	96.71697	97.64788
1057.223	67.84587	68.24346
1057.455	89.76652	86.95537
1057.688	48.59848	51.7
1057.92	82.81607	86.42074
1058.152	97.78627	100.32101
1058.384	84.42002	89.62849
1058.617	64.10333	73.05509
1058.849	72.65772	80.00523
1059.081	69.44982	77.3321
1059.313	108.47926	115.29053
1059.545	112.75646	122.7753
1059.777	111.68716	122.24067
1060.009	111.15251	118.49829
1060.241	115.96436	116.89441
1060.473	102.59812	111.54815
1060.705	92.97442	97.11326
1060.937	87.62792	94.44013
1061.169	97.25162	100.85564
1061.401	117.03366	120.63679
1061.633	134.14246	137.21019
1061.865	123.98411	123.84455
1062.097	95.64767	94.97475
1062.329	133.07316	131.32931
1062.56	95.11302	99.78639
1062.792	110.08321	113.15203
1063.024	142.69685	140.95258
1063.256	134.14246	131.86394
1063.487	125.05341	123.30992
1063.719	90.30117	90.69775
1063.951	91.90512	94.97475
1064.182	103.13277	108.3404
1064.414	125.05341	130.79468
1064.646	124.51876	129.19081
1064.877	105.80601	110.4789
1065.109	91.90512	94.44013
1065.34	125.58806	124.37917
1065.572	132.53851	133.46781
1065.803	119.70691	121.70605
1066.035	117.56831	114.22128
1066.266	130.93456	127.58693
1066.497	107.94461	101.39026
1066.729	113.29111	110
1066.96	148.04335	145
1067.191	168.8947	164.47611
1067.423	104.20207	106.2019
1067.654	93.50907	92.83625
1067.885	103.13277	104.06339
1068.116	97.25162	94.97475
1068.348	109.01391	107.80577
1068.579	155.52845	153.7836
1068.81	167.8254	167.14924
1069.041	157.1324	153.24897
1069.272	111.15251	111.54815
1069.503	132.00386	131.32931
1069.734	118.10296	117.96366
1069.965	159.80565	158.0606
1070.196	171.56795	167.14924
1070.427	155.52845	150.04121
1070.658	143.76615	140.41795
1070.889	160.3403	155.9221
1071.12	148.578	138.27945
1071.351	138.41966	132.39856
1071.582	132.53851	127
1071.813	161.4096	154
1072.043	174.2412	169
1072.274	156.0631	155.38747
1072.505	148.578	148.43734
1072.736	148.04335	154.31822
1072.966	164.6175	160.73373
1073.197	182.79559	172.4955
1073.428	180.12234	169.82237
1073.658	190.81534	166.61462
1073.889	165.15215	157
1074.12	163.01355	154.85285
1074.35	167.8254	160.73373
1074.581	172.1026	163
1074.811	183.33024	178
1075.042	200.43904	189
1075.272	182.26094	168
1075.503	182.26094	169.82237
1075.733	184.93419	179.44564
1075.963	188.14209	177.30713
1076.194	196.16184	186.9304
1076.424	199.36974	186.9304
1076.654	174.2412	162.87224
1076.885	196.16184	187.46502
1077.115	172.1026	158.0606
1077.345	219.68643	195.48441
1077.575	184.39954	176.77251
1077.806	190.81534	184.25727
1078.036	218.61713	200.29604
1078.266	239.46848	214.19632
1078.496	243.74568	228.09659
1078.726	185.46884	174.634
1078.956	203.64694	190.13815
1079.186	228.24083	214.73094
1079.416	270.47817	251.0855
1079.646	269.94352	254.82788
1079.876	248.02288	238.25448
1080.106	257.64657	255.36251
1080.336	221.82503	211.52319
1080.566	262.45842	241.46223
1080.796	296.14136	278.88604
1081.026	270.47817	245.20462
1081.255	228.77548	208.31543
1081.485	246.95358	229.70047
1081.715	242.67638	227.56196
1081.945	258.71587	236.6506
1082.174	295.07206	276.21291
1082.404	249.09218	232.90822
1082.634	269.40887	250.55087
1082.863	333.56685	315.77523
1083.093	304.69576	286.37081
1083.323	319.13131	305.61734
1083.552	291.86416	275.14366
1083.782	291.86416	279.9553
1084.011	328.22035	312.03285
1084.241	314.31946	294.39019
1084.47	322.33921	304.54808
1084.7	348.0024	331.27938
1084.929	336.2401	316.84448
1085.158	317.52736	296.5287
1085.388	315.38876	296.5287
1085.617	295.60671	276.74754
1085.846	308.43831	288.50931
1086.076	305.76506	283.69768
1086.305	338.91335	315.2406
1086.534	368.85374	345.71427
1086.763	349.60635	326.46774
1086.992	382.75464	360.6838
1087.222	393.44764	370.30706
1087.451	433.54638	412.5425
1087.68	435.15033	407.19625
1087.909	414.83363	394.36523
1088.138	407.88318	383.13808
1088.367	410.55643	389.01897
1088.596	415.36828	387.94972
1088.825	414.29898	380.99958
1089.054	392.91299	358.54529
1089.283	437.82357	396.50373
1089.512	430.33848	401.84999
1089.741	463.48677	428.58128
1089.969	476.31836	446
1090.198	488.61531	457.45108
1090.427	460.81352	430.71978
1090.656	480.59556	455.8472
1090.885	472.57582	450.50094
1091.113	489.14996	466.53971
1091.342	496.63506	472.4206
1091.571	488.61531	459.05495
1091.799	525.50615	484.18237
1092.028	558.65444	519.46767
1092.257	526.0408	484.71699
1092.485	512.67455	466.53971
1092.714	547.42679	503.96352
1092.942	596.07993	553.68373
1093.171	593.40668	554.75298
1093.399	626.55497	585.22665
1093.627	632.97077	590.03829
1093.856	590.73343	551.54522
1094.084	589.12948	550.47597
1094.313	596.61458	561.70312
1094.541	614.25803	575.60339
1094.769	637.24797	586.83053
1094.998	643.66377	599
1095.226	668.79231	624.78897
1095.454	681.62391	636.01611
1095.682	711.02965	664
1095.91	667.72301	616.76958
1096.139	674.67346	624.78897
1096.367	678.41601	626
1096.595	714.7722	661
1096.823	717.44545	668.09366
1097.051	735.62354	679.85543
1097.279	761.82139	707.65597
1097.507	762.35604	706.58672
1097.735	796.57363	739.1989
1097.963	776.25693	714
1098.191	800.85083	741.87203
1098.419	804.59338	741.87203
1098.646	831.86052	767.53407
1098.874	854.85046	790.52298
1099.102	865.00881	803
1099.33	896.0185	831
1099.558	910.45405	843.98556
1099.785	902.4343	835.96617
1100.013	906.17685	839.70855
1100.241	901.365	833.29304
1100.468	930.23609	857.88583
1100.696	992.79012	924.17944
1100.924	946.81024	878.73624
1101.151	957.50323	891.03264
1101.379	973.00808	901.72515
1101.606	987.44363	915
1101.834	1003.48312	929.5257
1102.061	995.46337	919.90243
1102.289	1044.65116	968.01876
1102.516	1030.75026	950.91073
1102.743	1073.52225	989
1102.971	1059.08671	977.1074
1103.198	1051.60161	976.03815
1103.425	1125.91794	1041.79712
1103.653	1110.94774	1027.89685
1103.88	1157.46228	1065.85529
1104.107	1155.32368	1070
1104.334	1156.92763	1074.4093
1104.561	1193.81847	1105.95223
1104.789	1215.20446	1128.94114
1105.016	1226.43211	1140
1105.243	1254.2339	1165.83032
1105.47	1277.22385	1185.61148
1105.697	1313.58004	1216.08515
1105.924	1339.77788	1244.95494
1106.151	1306.62959	1218.75828
1106.378	1310.90679	1221.43141
1106.605	1328.01558	1234.79705
1106.832	1388.43102	1288.79426
1107.058	1412.49026	1308.57542
1107.285	1400	1298.41753
1107.512	1446.70785	1354.55324
1107.739	1474.50964	1371.12664
1107.966	1475.04429	1362.57263
1108.192	1484.66799	1375.93828
1108.419	1533.85578	1424.0546
1108.646	1559.51897	1453.99365
1108.872	1580	1460.40916
1109.099	1580	1460.94379
1109.326	1610	1490
1109.552	1610	1487.14045
1109.779	1660	1551.29555
1110.005	1680	1562.5227
1110.232	1670	1552.89943
1110.458	1660	1543.27617
1110.685	1690	1556.64181
1110.911	1740	1612.2429
1111.138	1770	1643.2512
1111.364	1780	1656.08222
1111.59	1810	1677.46725
1111.817	1810	1680
1112.043	1850	1720
1112.269	1890	1760.33426
1112.495	1910	1780
1112.721	1892.60583	1757.1265
1112.948	1920	1800
1113.174	1962.64496	1824.48936
1113.4	2012.90205	1868.32868
1113.626	2001.6744	1859.24004
1113.852	2031.61479	1880.62507
1114.078	2103.79252	1960.28433
1114.304	2109.13902	1964.56133
1114.53	2090	1940
1114.756	2115.55482	1970
1114.982	2140	1993.43113
1115.208	2160	2018.55854
1115.434	2208.58389	2057.0516
1115.66	2231.57384	2086.45602
1115.885	2247.07868	2090
1116.111	2250	2110
1116.337	2246.54403	2089.12915
1116.563	2279.69233	2122.81058
1116.788	2310.16737	2150
1117.014	2350	2193.91582
1117.24	2379.67185	2215.83548
1117.465	2441.69123	2277.85208
1117.691	2460	2289.07922
1117.916	2458.26538	2288.00997
1118.142	2484.46322	2315.81051
1118.367	2470	2300
1118.593	2527.23521	2354.30357
1118.818	2559.3142	2384.77725
1119.044	2576.95765	2402.4199
1119.269	2590	2420
1119.495	2600	2427.01269
1119.72	2628.81868	2448.39772
1119.945	2672.65997	2492.77167
1120.171	2730	2549.44201
1120.396	2716.50126	2539.81874
1120.621	2736.2833	2559.5999
1120.846	2751.78815	2575.10405
1121.071	2779.58994	2592.7467
1121.297	2811.13428	2630.17051
1121.522	2856.04487	2668.12894
1121.747	2876.89621	2693.79098
1121.972	2899.35151	2711.96826
1122.197	2930	2744.04581
1122.422	2910	2721.59153
1122.647	2960	2766.5001
1122.872	2980	2790.55826
1123.097	3018.04378	2826.91282
1123.322	3043.70697	2850.97098
1123.547	3010	2820
1123.771	3072.57806	2879.84078
1123.996	3105.72635	2908.17595
1124.221	3133.52814	2935.44187
1124.446	3139.94394	2950.41139
1124.67	3160	2965.38091
1124.895	3230	3027.39751
1125.12	3194.47823	2988.90445
1125.345	3210	3004.94323
1125.569	3231.90372	3034.88227
1125.794	3240	3040.22853
1126.018	3260	3058.40581
1126.243	3270	3073.90996
1126.467	3310	3104.91826
1126.692	3340	3134.32268
1126.916	3413.15002	3207.56642
1127.141	3371.98198	3172.28112
1127.365	3383.74428	3177.09275
1127.589	3380	3168.00411
1127.814	3371.44733	3162.12322
1128.038	3416.89257	3216.12043
1128.262	3485.32775	3283.48329
1128.487	3500	3291.50268
1128.711	3500.29794	3290.96805
1128.935	3498.15935	3287.7603
1129.159	3500	3293.64118
1129.383	3543.06993	3332.13424
1129.607	3531.30764	3318.23397
1129.832	3560.71338	3355.65778
1130.056	3621.66346	3419.27826
1130.28	3630	3414.46662
1130.504	3640.37621	3426.22839
1130.728	3645.18806	3440.12866
1130.952	3689.56399	3481.29485
1131.175	3684.2175	3475.9486
1131.399	3672.4552	3465.7907
1131.623	3703.46489	3493.59125
1131.847	3735.00923	3521.92642
1132.071	3735.00923	3524.06492
1132.295	3735.54388	3523.5303
1132.518	3756.92988	3549.19234
1132.742	3733.93993	3522.46104
1132.966	3740.89038	3533.68819
1133.189	3790.61282	3576.99288
1133.413	3769.22682	3563.62723
1133.637	3787.93957	3578.06213
1133.86	3805.58301	3595.70478
1134.084	3800.77116	3591.42778
1134.307	3829.64226	3620.29757
1134.531	3842.47385	3629.38621
1134.754	3822.69181	3616.02057
1134.978	3857.9787	3657.72138
1135.201	3878.29539	3673.76016
1135.424	3862.2559	3655.58288
1135.648	3876.15679	3665.20614
1135.871	3853.7015	3647.56349
1136.094	3897.00814	3690.33356
1136.317	3894.33489	3687.66043
1136.541	3900.75069	3696.21444
1136.764	3886.31514	3683.38342
1136.987	3872.94889	3674.82941
1137.21	3832.3155	3625.10921
1137.433	3854.23615	3644.89036
1137.656	3890.59234	3692.47206
1137.879	3902.88929	3703.16458
1138.102	3869.74099	3675.36404
1138.325	3874.55284	3683.38342
1138.548	3891.66164	3699.4222
1138.771	3874.55284	3675.89866
1138.994	3888.45374	3692.47206
1139.217	3883.10724	3683.38342
1139.44	3867.6024	3671.62165
1139.663	3865.4638	3670.01778
1139.886	3891.66164	3703.16458
1140.108	3885.24584	3698.35295
1140.331	3881.50329	3687.1258
1140.554	3895.40419	3703.16458
1140.777	3888.98839	3698.35295
1140.999	3877.22609	3692.47206
1141.222	3880.43399	3691.93744
1141.444	3840.33525	3651.30587
1141.667	3848.88965	3665.20614
1141.889	3838.19665	3655.04825
1142.112	3839.8006	3665.74077
1142.334	3858.51335	3675.89866
1142.557	3826.43436	3644.89036
1142.779	3846.75105	3663.60227
1143.002	3836.05805	3652.37512
1143.224	3840.8699	3652.90975
1143.446	3831.78086	3655.58288
1143.669	3789.54352	3621.90145
1143.891	3767.62287	3598.91254
1144.113	3768.69217	3595.70478
1144.335	3800.23651	3630.99009
1144.558	3799.70186	3628.85159
1144.78	3778.31587	3599.44717
1145.002	3755.32593	3576.99288
1145.224	3740.35573	3564.69649
1145.446	3732.33598	3568.97349
1145.668	3746.77153	3583.94302
1145.89	3727.52413	3565.23111
1146.112	3703.46489	3539.03444
1146.334	3685.28679	3520.32254
1146.556	3674.5938	3508.56077
1146.778	3674.5938	3514.97628
1147	3678.871	3523.5303
1147.221	3660.6929	3500.54138
1147.443	3628.61391	3468.46383
1147.665	3636.09901	3476.48322
1147.887	3615.24766	3454.02894
1148.108	3610.97046	3458.84057
1148.33	3604.02002	3448.68268
1148.552	3563.92128	3411.25887
1148.773	3552.15898	3397.89322
1148.995	3547.88178	3398.42785
1149.217	3550.02038	3401.6356
1149.438	3521.14929	3363.67717
1149.66	3535.05019	3386.66608
1149.881	3513.66419	3373.83506
1150.102	3487.46635	3351.9154
1150.324	3462.33781	3323.0456
1150.545	3458.06061	3312.88771
1150.767	3467.14965	3326.78798
1150.988	3450.04086	3312.88771
1151.209	3407.26887	3259.42513
1151.431	3415.82327	3271.1869
1151.652	3359.15038	3219.86282
1151.873	3370.37803	3242.3171
1152.094	3309.42795	3180.3005
1152.315	3301.4082	3165.33098
1152.536	3324.39814	3190.99302
1152.757	3288.5766	3158.91547
1152.979	3271.46781	3134.85731
1153.2	3281.0915	3145.0152
1153.421	3240	3114.0069
1153.642	3219.60677	3099.572
1153.862	3209.44842	3083.53323
1154.083	3204.10193	3075.51384
1154.304	3188.59708	3064.82132
1154.525	3170.41898	3041.83241
1154.746	3165.07249	3029.00139
1154.967	3120	2992.64683
1155.187	3090.75616	2970.19255
1155.408	3107.86495	2984.09282
1155.629	3067.23156	2949.34214
1155.85	3052.79602	2941.85738
1156.07	3056.00392	2934.90724
1156.291	3067.76621	2947.73826
1156.511	3030.34072	2911.91833
1156.732	3020	2895.87955
1156.952	2965.11344	2849.36711
1157.173	2961.90554	2851.50561
1157.393	2985.96478	2873.42527
1157.614	2952.28184	2845.0901
1157.834	2917.5296	2811.40867
1158.055	2889.72781	2775.58874
1158.275	2879.03481	2771.31173
1158.495	2889.19316	2778.26187
1158.716	2821.82728	2717.31452
1158.936	2843.21327	2739.23418
1159.156	2830.38168	2725.33391
1159.376	2794.02549	2700.20649
1159.596	2777.98599	2682.02922
1159.816	2775.31274	2678.28683
1160.037	2737.3526	2641.39765
1160.257	2736.81795	2631.77439
1160.477	2705.27361	2615.73561
1160.697	2701.53106	2598.09296
1160.917	2686.02622	2590.07357
1161.137	2668.91742	2575.63867
1161.356	2658.75907	2566.01541
1161.576	2632.56123	2546.76888
1161.796	2628.28403	2546.23425
1162.016	2633.63053	2547.3035
1162.236	2602.08619	2513.62207
1162.456	2565.19535	2472.45588
1162.675	2567.33395	2478.33677
1162.895	2565.73	2484.21765
1163.115	2521.88871	2437.7052
1163.334	2516.00756	2432.89357
1163.554	2505.84921	2428.08194
1163.774	2483.39392	2401.88527
1163.993	2454.52283	2378.36174
1164.213	2430	2348.42269
1164.432	2424.04779	2339.33405
1164.652	2367.90955	2287.47534
1164.871	2388.7609	2310.99888
1165.09	2430.46358	2358.04595
1165.31	2377.53325	2308.86038
1165.529	2360.42445	2293.35623
1165.748	2331.01871	2261.27868
1165.968	2302.14762	2232.40888
1166.187	2293.05857	2220.64711
1166.406	2281.29628	2206.21221
1166.625	2257.77168	2183.2233
1166.844	2212.86109	2139.91861
1167.064	2196.28695	2124.94909
1167.283	2202.1681	2137.78011
1167.502	2213.39574	2143.66099
1167.721	2204.84135	2134.03772
1167.94	2157.79216	2088.0599
1168.159	2126.78247	2053.30922
1168.378	2121.43597	2055.44773
1168.597	2131.05967	2065.60562
1168.815	2095.77278	2030.32031
1168.805	2159.9221	2081.86389
1169.033	2136.40187	2052.48469
1169.26	2118.76171	2046.60885
1169.488	2088.29233	2004.94379
1169.716	2089.36143	2003.87545
1169.943	2072.79036	1986.7821
1170.171	2073.32492	1977.16708
1170.399	2030.56088	1945.11704
1170.626	2041.78644	1957.93706
1170.854	1983.52043	1899.71281
1171.081	2002.76425	1923.75034
1171.309	2003.83335	1931.22869
1171.536	1976.57128	1902.91782
1171.764	1949.84375	1871.40194
1171.991	1938.08364	1858.04776
1172.219	1925.78898	1845.76191
1172.446	1955.72381	1873.53861
1172.673	1941.29094	1861.78693
1172.901	1923.65078	1845.76191
1173.128	1907.07971	1834.01022
1173.355	1893.1814	1816.91687
1173.583	1863.24657	1793.4135
1173.81	1840.2609	1770.97847
1174.037	1823.68984	1752.81678
1174.264	1825.29349	1745.33844
1174.491	1829.56989	1754.41928
1174.719	1829.56989	1751.74844
1174.946	1810.32607	1734.65509
1175.173	1766.49293	1705.81005
1175.4	1794.82411	1726.64258
1175.627	1750.45642	1673.76
1175.854	1754.19827	1680.70418
1176.081	1772.90754	1706.34422
1176.308	1751.52552	1678.03334
1176.535	1718.91794	1650.25664
1176.762	1684.70671	1618.2066
1176.989	1683.63761	1609.12575
1177.215	1681.4994	1605.38658
1177.442	1675.0848	1612.33075
1177.669	1669.20474	1604.85241
1177.896	1649.96093	1575.4732
1178.123	1614.14604	1546.094
1178.349	1630.18256	1565.85819
1178.576	1631.78621	1565.32402
1178.803	1609.33509	1543.95733
1179.029	1589.55672	1523.65897
1179.256	1589.02217	1529.53481
1179.483	1552.13818	1492.67726
1179.709	1546.79268	1483.59641
1179.936	1569.77835	1498.5531
1180.162	1573.5202	1504.42894
1180.389	1506.16684	1439.26052
1180.615	1473.55926	1422.16716
1180.842	1471.95561	1410.94965
1181.068	1446.83174	1379.96794
1181.295	1451.10814	1387.44628
1181.521	1481.57752	1423.76966
1181.747	1482.64662	1421.63299
1181.974	1458.59185	1393.85629
1182.2	1394.98034	1332.42704
1182.426	1404.0677	1343.11039
1182.653	1381.08203	1322.27786
1182.879	1404.60225	1347.38373
1183.105	1403.53315	1347.91789
1183.331	1375.20197	1315.33368
1183.557	1352.75085	1296.63782
1183.783	1353.81995	1299.84283
1184.01	1330.83428	1269.92945
1184.236	1314.79777	1254.4386
1184.462	1298.76125	1238.94775
1184.688	1321.21237	1264.58778
1184.914	1319.07417	1266.19028
1185.14	1286.46659	1224.52523
1185.366	1267.22277	1206.8977
1185.592	1267.22277	1205.2952
1185.817	1271.49918	1211.70521
1186.043	1264.01547	1214.37605
1186.269	1260.27362	1203.15853
1186.495	1246.90985	1197.28269
1186.721	1221.78598	1165.76681
1186.946	1210.56042	1146.53679
1187.172	1203.61126	1147.60512
1187.398	1204.68036	1143.33178
1187.624	1195.59301	1142.79761
1187.849	1192.92025	1140.12678
1188.075	1173.14189	1119.29425
1188.301	1171.53823	1114.48674
1188.526	1160.84722	1108.07673
1188.752	1152.29442	1097.92755
1188.977	1150.69076	1098.46172
1189.203	1152.82897	1093.12005
1189.428	1115.41043	1061.07
1189.654	1122.35959	1068.54835
1189.879	1083.87195	1031.15663
1190.104	1114.34133	1062.67251
1190.33	1083.87195	1027.95162
1190.555	1084.94105	1028.48579
1190.781	1091.35566	1038.63497
1191.006	1099.90847	1044.51081
1191.231	1103.65032	1046.64748
1191.456	1042.17701	980.94489
1191.682	1048.59162	990.55991
1191.907	1051.26437	1005.51659
1192.132	1087.07926	1042.90831
1192.357	1076.9228	1022.60995
1192.582	1053.93713	1000.70909
1192.807	1056.60988	1007.1191
1193.032	1005.29303	956.37319
1193.257	1035.76241	988.42324
1193.482	1066.23179	1016.73411
1193.707	1019.72589	974.00072
1193.932	970.54725	923.78898
1194.157	978.03096	929.13066
1194.382	976.4273	924.85732
1194.607	985.51466	932.86983
1194.832	1007.96578	955.30486
1195.057	959.32169	898.14895
1195.281	959.32169	913.10564
1195.506	1010.63854	962.24904
1195.731	980.16916	929.66482
1195.956	986.04921	936.07483
1196.18	947.02703	899.75145
1196.405	936.87057	887.4656
1196.63	964.13264	913.6398
1196.854	926.17956	879.98726
1197.079	937.40512	889.0681
1197.303	949.69978	909.36646
1197.528	933.12871	887.4656
1197.752	903.72844	862.8939
1197.977	883.95007	842.59554
1198.201	851.34249	814.28467
1198.426	864.1717	821.22884
1198.65	853.48069	810.01133
1198.875	872.18996	834.58303
1199.099	897.31383	852.74472
1199.323	866.84445	822.29718
1199.548	881.27732	836.18553
1199.772	887.69192	845.26638
1199.996	913.35035	867.16724
1200.22	905.86664	865.03057
1200.444	874.32816	826.03635
1200.669	861.49895	821.76301
1200.893	854.01524	808.40883
1201.117	846.53153	803.60132
1201.341	831.56412	788.11046
1201.565	800.56019	758.73126
1201.789	828.89137	784.37129
1202.013	818.73491	779.02962
1202.237	827.28772	793.45214
1202.461	842.78968	810.01133
1202.685	835.30597	802.53298
1202.909	806.9748	767.8121
1203.133	810.1821	772.61961
1203.356	801.62929	763.53876
1203.58	803.76749	766.2096
1203.804	803.23294	764.07293
1204.028	779.71272	736.29623
1204.251	800.56019	763.0046
1204.475	825.14951	781.70046
1204.699	781.31637	740.0354
1204.922	753.51975	712.25869
1205.146	774.90177	733.62539
1205.37	812.85485	769.41461
1205.593	806.44025	766.2096
1205.817	820.87311	777.96128
1206.04	813.92395	772.08544
1206.264	758.3307	720.27121
1206.487	749.77789	710.12203
1206.711	742.29419	705.84869
1206.934	750.31245	711.19036
1207.157	756.1925	713.32703
1207.381	751.9161	715.99787
1207.604	762.60711	730.42039
1207.827	762.07256	730.42039
1208.051	779.17817	746.97958
1208.274	724.11947	686.61866
1208.497	715.03211	680.74282
1208.72	704.3411	665.78613
1208.943	724.65402	689.82366
1209.167	720.37762	682.34532
1209.39	724.11947	685.55033
1209.613	732.13773	696.76784
1209.836	723.58492	683.94782
1210.059	744.96694	704.24618
1210.282	710.75571	672.73031
1210.505	717.70487	680.74282
1210.728	703.80655	666.85447
1210.951	717.70487	677.53781
1211.174	723.05037	683.94782
1211.396	720.91217	683.41366
1211.619	729.46498	698.37034
1211.842	732.13773	700.50701
1212.065	707.01386	672.73031
1212.287	700.0647	664.7178
1212.51	674.94083	635.33859
1212.733	685.09729	649.22694
1212.956	729.99953	698.90451
1213.178	673.33717	641.7486
1213.401	666.38802	632.13359
1213.623	671.73352	629.99692
1213.846	662.11161	626.79191
1214.068	660.50796	627.32608
1214.291	635.91864	600.61771
1214.513	668.52622	630.53108
1214.736	635.91864	602.22021
1214.958	658.36976	624.65524
1215.181	628.43493	589.40019
1215.403	604.38016	571.2385
1215.625	651.95515	621.45024
1215.848	624.69308	588.33186
1216.07	642.33325	608.09605
1216.292	630.03858	594.74187
1216.514	602.77651	568.0335
1216.737	631.10769	592.6052
1216.959	633.78044	592.6052
1217.181	625.76218	592.07103
1217.403	625.22763	593.67353
1217.625	633.24589	599.01521
1217.847	642.33325	605.42522
1218.069	650.88605	616.10856
1218.291	600.10376	566.96516
1218.513	592.0855	555.74765
1218.735	586.20544	549.33764
1218.957	629.50403	589.40019
1219.179	622.02033	584.05852
1219.401	592.62005	563.22599
1219.622	618.81302	589.40019
1219.844	626.29673	593.13937
1220.066	594.2237	566.431
1220.288	589.41275	560.55516
1220.509	610.26022	577.64851
1220.731	619.34757	586.72936
1220.953	607.05291	571.77267
1221.174	590.48185	556.81598
1221.396	594.75825	564.29433
1221.618	574.97988	538.65429
1221.839	607.05291	572.30684
1222.061	606.51836	575.51184
1222.282	572.30713	540.79096
1222.504	540.2341	507.13842
1222.725	537.0268	505.00175
1222.946	569.63438	538.65429
1223.168	570.70348	540.79096
1223.389	561.08157	532.24428
1223.61	563.21977	533.84679
1223.832	547.71781	515.68509
1224.053	555.73607	526.36844
1224.274	566.42708	537.58596
1224.495	565.89253	535.98345
1224.717	526.33579	498.59174
1224.938	534.8886	504.46758
1225.159	548.78691	521.02677
1225.38	562.15067	533.84679
1225.601	533.8195	507.13842
1225.822	539.69955	506.07008
1226.043	584.06724	558.41849
1226.264	568.56528	547.20097
1226.485	525.26669	502.33091
1226.706	524.19759	499.1259
1226.927	524.19759	500.19424
1227.148	520.45573	494.85257
1227.369	546.11416	516.75343
1227.589	541.3032	513.54842
1227.81	527.93944	502.33091
1228.031	509.76472	479.89588
1228.252	477.15714	446.7775
1228.472	488.3827	459.06335
1228.693	493.72821	465.47336
1228.914	509.76472	472.9517
1229.134	503.35012	474.5542
1229.355	549.85601	517.82176
1229.575	532.21584	501.26257
1229.796	514.04113	485.77172
1230.016	514.04113	484.16922
1230.237	471.81164	446.7775
1230.457	502.28102	478.29338
1230.678	511.90293	481.49838
1230.898	503.88467	472.9517
1231.118	491.59001	466.00753
1231.339	476.08804	445.70917
1231.559	475.55349	448.38
1231.779	489.4518	460.66585
1231.999	525.26669	499.66007
1232.22	487.3136	459.06335
1232.44	486.77905	456.92668
1232.66	471.27709	443.03833
1232.88	472.34619	449.44834
1233.1	475.55349	448.91417
1233.32	492.65911	464.40502
1233.54	489.98636	464.93919
1233.76	486.77905	454.79001
1233.98	492.12456	457.99502
1234.2	439.20406	413.65912
1234.42	469.67344	443.5725
1234.64	469.13889	441.43583
1234.86	479.29535	453.72168
1235.08	478.22624	454.25584
1235.299	423.16754	398.70243
1235.519	464.86248	449.44834
1235.739	470.20799	442.50416
1235.959	469.13889	439.83332
1236.178	456.84422	432.35498
1236.398	464.32793	437.16249
1236.618	495.33186	468.1442
1236.837	446.68777	414.19329
1237.057	433.324	400.8391
1237.276	443.48046	408.85162
1237.496	423.70209	391.75826
1237.715	427.9785	398.70243
1237.935	417.28749	386.95075
1238.154	432.2549	401.37327
1238.373	443.48046	413.12495
1238.593	500.14281	471.3492
1238.812	433.324	410.45412
1239.031	424.7712	398.16827
1239.251	401.25097	371.99406
1239.47	377.73075	352.76404
1239.689	402.32007	379.47241
1239.908	450.96417	435.55998
1240.127	441.34226	420.06913
1240.347	430.65125	406.18078
1240.566	408.73468	380.54074
1240.785	402.85463	374.6649
1241.004	415.68384	391.22409
1241.223	388.42176	359.70821
1241.442	399.64732	372.52823
1241.661	444.54956	422.73997
1241.88	429.0476	403.50994
1242.099	418.89114	396.0316
1242.317	413.01108	390.15576
1242.536	441.87681	420.6033
1242.755	424.7712	400.8391
1242.974	407.13103	382.14325
1243.193	409.26923	387.48492
1243.411	431.72035	414.19329
1243.63	415.68384	393.36076
1243.849	405.52738	383.74575
1244.067	409.80378	386.41658
1244.286	380.93805	357.57155
1244.504	371.31615	348.4907
1244.723	415.14929	380.54074
1244.941	375.59255	348.4907
1245.16	392.16362	358.10571
1245.378	389.49086	366.65239
1245.597	383.07626	365.04989
1245.815	390.55996	370.39156
1246.033	387.88721	372.52823
1246.252	368.64339	344.21736
1246.47	401.78552	373.59657
1246.688	407.13103	382.67741
1246.907	385.74901	358.63988
1247.125	383.61081	368.25489
1247.343	368.64339	352.22987
1247.561	397.50912	374.13073
1247.779	388.42176	373.59657
1247.997	391.62906	368.78906
1248.215	371.8507	352.76404
1248.433	355.27963	332.46568
1248.651	318.39565	284.39061
1248.869	329.08666	307.89398
1249.087	372.9198	349.02487
1249.305	376.1271	360.77655
1249.523	347.26137	336.73902
1249.741	349.93413	329.79484
1249.959	359.55604	336.73902
1250.176	337.63946	311.63315
1250.394	360.62514	328.19234
1250.612	343.51952	320.17983
1250.83	334.96671	314.83815
1251.047	325.3448	305.22314
1251.265	359.55604	341.01236
1251.483	353.67598	332.46568
1251.7	354.21053	329.79484
1251.918	358.48693	333.53401
1252.135	353.14143	332.46568
1252.353	347.26137	322.3165
1252.57	345.65772	326.05567
1252.788	303.42823	278.51477
1253.005	324.2757	300.41563
1253.222	308.23919	291.86896
1253.44	328.01756	299.88147
1253.657	339.77767	319.64566
1253.874	317.32655	299.88147
1254.091	336.57036	320.714
1254.309	330.15576	320.17983
1254.526	332.82851	315.90649
1254.743	341.38132	322.85066
1254.96	305.03188	285.45895
1255.177	299.15183	274.7756
1255.394	298.08273	276.3781
1255.611	341.38132	319.11149
1255.828	337.10491	317.50899
1256.045	323.74115	310.03065
1256.262	310.37739	288.12978
1256.479	313.58469	284.92478
1256.696	308.77374	283.85644
1256.913	340.31222	321.24816
1257.13	324.2757	301.48397
1257.346	316.792	288.66395
1257.563	298.08273	277.9806
1257.78	305.56644	286.52728
1257.997	302.89368	285.99311
1258.213	321.0684	299.88147
1258.43	313.58469	292.40312
1258.647	300.22093	273.70726
1258.863	308.23919	286.52728
1259.08	302.35913	283.32228
1259.296	304.49733	282.78811
1259.513	308.23919	283.32228
1259.729	281.51166	264.62642
1259.946	280.44256	265.16059
1260.162	285.78807	265.16059
1260.378	303.42823	291.33479
1260.595	282.04621	259.28474
1260.811	324.2757	300.41563
1261.027	311.44649	288.12978
1261.243	307.17009	280.65144
1261.46	287.39172	260.88725
1261.676	299.15183	273.70726
1261.892	314.65379	298.27896
1262.108	318.39565	304.68897
1262.324	278.83891	261.42141
1262.54	309.30829	286.52728
1262.756	269.75155	243.25972
1262.972	302.89368	273.70726
1263.188	248.90408	226.70053
1263.404	253.71504	249.13556
1263.62	291.66812	266.22892
1263.836	271.3552	247.53306
1264.052	258.52599	236.31555
1264.268	295.40998	262.48975
1264.483	267.61335	246.46473
1264.699	263.33695	246.46473
1264.915	257.99144	241.65722
1265.13	268.68245	255.54557
1265.346	275.09706	248.6014
1265.562	277.76981	250.2039
1265.777	276.70071	255.01141
1265.993	251.57684	234.71304
1266.208	232.86757	216.55135
1266.424	266.54425	247.53306
1266.639	246.76588	223.49553
1266.855	255.85324	230.97387
1267.07	266.0097	245.39639
1267.286	303.96278	282.78811
1267.501	274.02796	252.87474
1267.716	272.95886	250.73807
1267.932	237.14397	217.08552
1268.147	256.38779	236.84971
1268.362	291.13357	280.11727
1268.577	279.90801	268.89976
1268.792	260.12964	244.32806
1269.007	252.11139	226.16637
1269.223	255.31869	231.50804
1269.438	276.70071	250.73807
1269.653	226.98751	206.93634
1269.868	265.47515	257.14808
1270.083	266.0097	247.53306
1270.298	250.50773	239.52055
1270.512	249.43863	233.64471
1270.727	271.88975	245.39639
1270.942	233.93667	216.55135
1271.157	252.64594	231.50804
1271.372	236.60942	228.8372
1271.587	243.55858	230.43971
1271.801	249.97318	225.09803
1272.016	252.11139	225.6322
1272.231	249.43863	230.97387
1272.445	246.76588	228.30304
1272.66	245.69678	227.2347
1272.874	264.9406	257.68224
1273.089	244.09313	225.09803
1273.303	223.24566	213.88052
1273.518	238.21307	225.09803
1273.732	268.1479	250.2039
1273.947	225.91841	210.14134
1274.161	245.16223	228.30304
1274.375	247.30043	235.24721
1274.59	241.42038	229.37137
1274.804	224.31476	209.07301
1275.018	224.31476	203.19717
1275.232	224.84931	199.99216
1275.447	193.84538	165.27128
1275.661	229.12571	208.53884
1275.875	293.27177	284.92478
1276.089	256.38779	238.45222
1276.303	269.75155	246.46473
1276.517	237.67852	220.29052
1276.731	228.59116	210.14134
1276.945	235.54032	220.29052
1277.159	239.81672	232.04221
1277.373	236.07487	217.08552
1277.587	206.67459	190.91132
1277.801	200.79454	181.29631
1278.014	223.24566	204.79967
1278.228	249.43863	230.97387
1278.442	254.78414	244.86223
1278.656	218.43471	205.86801
1278.869	207.7437	191.44549
1279.083	214.1583	201.0605
1279.297	235.54032	226.16637
1279.51	224.31476	204.79967
1279.505	243.87811	218.46067
1279.727	225.18276	205.6367
1279.95	229.45598	205.6367
1280.173	214.4997	187.46941
1280.395	236.93412	212.58302
1280.618	230.52429	202.96504
1280.841	229.99013	212.58302
1281.063	205.95326	186.40075
1281.286	223.5803	201.36204
1281.509	184.58714	161.28714
1281.731	226.25106	197.62172
1281.954	236.39997	212.04869
1282.176	225.18276	201.89638
1282.399	208.08987	191.20973
1282.621	210.22648	197.08739
1282.843	210.22648	189.07241
1283.066	254.02701	227.54432
1283.288	251.35625	232.88764
1283.511	244.41226	225.94132
1283.733	251.35625	227.54432
1283.955	249.21964	231.81897
1284.177	235.33166	211.51435
1284.4	222.51199	195.48439
1284.622	218.23877	197.62172
1284.844	223.04615	210.44569
1285.066	243.34396	222.201
1285.288	266.31253	240.36829
1285.51	247.61718	222.201
1285.732	233.7292	204.0337
1285.955	262.0393	240.90262
1286.177	221.97784	204.0337
1286.399	235.86582	218.995
1286.62	264.17592	253.72659
1286.842	252.42455	234.49063
1287.064	239.60489	215.78901
1287.286	213.4314	188.00374
1287.508	218.23877	197.62172
1287.73	226.25106	204.0337
1287.952	239.07073	223.26966
1288.174	245.48057	218.995
1288.395	230.52429	202.96504
1288.617	201.68003	183.72909
1288.839	229.45598	210.44569
1289.06	241.7415	218.995
1289.282	241.7415	217.92634
1289.504	226.78522	205.10237
1289.725	237.46827	207.77403
1289.947	205.4191	184.79775
1290.168	223.5803	196.01872
1290.39	247.61718	225.94132
1290.611	268.44914	248.38327
1290.833	208.08987	182.12609
1291.054	205.4191	175.7141
1291.276	201.68003	178.9201
1291.497	185.65545	162.89013
1291.718	201.68003	185.33208
1291.94	243.87811	235.5593
1292.161	259.90269	236.62796
1292.382	247.61718	221.66666
1292.604	192.59944	176.78277
1292.825	214.4997	198.15605
1293.046	204.88495	184.79775
1293.267	244.41226	222.73533
1293.488	252.42455	229.14731
1293.71	235.86582	212.58302
1293.931	224.11445	203.49937
1294.152	240.67319	227.00998
1294.373	217.17047	203.49937
1294.594	206.48741	189.07241
1294.815	207.55571	183.19475
1295.036	237.46827	214.18601
1295.257	241.7415	227.54432
1295.478	217.70462	205.6367
1295.698	210.76063	192.2784
1295.919	211.82894	201.89638
1296.14	228.38768	211.51435
1296.361	244.94641	216.85767
1296.582	237.46827	217.92634
1296.802	233.19505	217.92634
1297.023	213.4314	200.82771
1297.244	208.08987	204.56804
1297.464	218.77292	202.43071
1297.685	230.52429	207.2397
1297.906	230.52429	206.70537
1298.126	238.53658	208.30836
1298.347	226.78522	201.36204
1298.567	223.5803	204.56804
1298.788	225.71691	201.36204
1299.008	223.04615	204.0337
1299.229	228.38768	208.30836
1299.449	226.78522	204.56804
1299.67	203.28249	182.66042
1299.89	232.12675	208.84269
1300.11	194.20189	175.17977
1300.331	234.79751	216.85767
1300.551	208.08987	182.66042
1300.771	214.4997	185.33208
1300.991	232.6609	208.84269
1301.211	246.54887	224.33832
1301.432	248.68548	229.68164
1301.652	182.98468	166.63046
1301.872	204.88495	182.66042
1302.092	233.19505	202.96504
1302.312	264.17592	244.64294
1302.532	258.83439	242.50561
1302.752	237.46827	219.52934
1302.972	244.94641	224.87266
1303.192	204.3508	182.12609
1303.412	247.61718	218.46067
1303.632	274.85897	248.38327
1303.852	236.39997	221.66666
1304.072	193.13359	175.7141
1304.291	204.3508	192.2784
1304.511	210.76063	186.40075
1304.731	227.31937	196.01872
1304.951	251.35625	227.00998
1305.17	205.4191	177.85143
1305.39	221.44369	189.07241
1305.61	278.06389	254.26092
1305.829	249.75379	224.87266
1306.049	267.91499	233.9563
1306.268	226.78522	202.43071
1306.488	221.44369	206.17103
1306.708	255.09532	231.28464
1306.927	228.38768	206.70537
1307.146	241.20734	210.98002
1307.366	262.0393	231.28464
1307.585	241.20734	225.94132
1307.805	223.04615	209.91136
1308.024	207.02156	192.81273
1308.243	188.86037	168.23346
1308.463	197.94096	175.17977
1308.682	197.40681	167.69912
1308.901	212.36309	200.29338
1309.12	247.61718	229.14731
1309.339	218.23877	198.69038
1309.559	246.01472	216.32334
1309.778	252.42455	230.75031
1309.997	287.14449	254.79525
1310.216	280.2005	252.12359
1310.435	249.21964	233.42197
1310.654	242.27565	221.66666
1310.873	236.93412	211.51435
1311.092	235.86582	209.91136
1311.311	229.45598	199.22472
1311.53	193.13359	175.17977
1311.749	226.25106	214.18601
1311.967	229.99013	206.17103
1312.186	251.8904	218.995
1312.405	259.36854	237.69663
1312.624	261.50515	232.88764
1312.843	226.78522	200.29338
1313.061	238.00243	215.78901
1313.28	227.31937	204.0337
1313.499	238.53658	207.77403
1313.717	238.00243	214.18601
1313.936	220.37538	199.75905
1314.154	242.8098	221.13233
1314.373	264.17592	250.5206
1314.591	226.25106	205.10237
1314.81	208.08987	183.19475
1315.028	229.99013	215.25468
1315.247	278.06389	258.00124
1315.465	263.10761	246.24594
1315.683	286.07618	266.01623
1315.902	280.73465	261.74157
1316.12	239.07073	221.13233
1316.338	227.85352	206.70537
1316.557	233.19505	207.2397
1316.775	229.45598	206.17103
1316.993	234.26336	214.18601
1317.211	239.07073	217.92634
1317.429	262.57346	247.84894
1317.647	262.0393	238.76529
1317.865	287.14449	262.81023
1318.084	225.18276	203.49937
1318.302	224.64861	199.75905
1318.52	209.15817	189.07241
1318.738	243.34396	223.26966
1318.955	234.79751	209.37703
1319.173	248.15133	217.39201
1319.391	252.42455	226.47565
1319.609	244.94641	218.995
1319.827	263.64176	242.50561
1320.045	228.92183	220.598
1320.262	239.60489	222.201
1320.48	244.94641	212.58302
1320.698	250.28794	230.21598
1320.916	270.0516	238.76529
1321.133	258.30023	236.09363
1321.351	272.18821	262.2759
1321.568	274.85897	256.39825
1321.786	251.8904	243.03995
1322.004	242.27565	225.94132
1322.221	229.99013	204.0337
1322.439	234.79751	214.72035
1322.656	289.2811	264.41323
1322.873	230.52429	213.11735
1323.091	223.5803	216.32334
1323.308	228.92183	208.30836
1323.526	232.6609	214.72035
1323.743	226.78522	208.30836
1323.96	213.96555	184.79775
1324.177	237.46827	220.06367
1324.395	212.89724	199.22472
1324.612	238.00243	220.06367
1324.829	205.4191	197.62172
1325.046	186.1896	171.43945
1325.263	245.48057	225.40699
1325.48	208.62402	194.41573
1325.697	232.6609	210.98002
1325.914	215.56801	199.75905
1326.131	196.33851	188.00374
1326.348	221.97784	202.96504
1326.565	237.46827	213.11735
1326.782	228.38768	207.2397
1326.999	230.52429	210.98002
1327.216	234.26336	216.85767
1327.433	245.48057	229.68164
1327.649	259.36854	239.29962
1327.866	222.51199	199.75905
1328.083	202.21419	184.79775
1328.3	200.07758	181.05743
1328.516	236.93412	221.13233
1328.733	234.79751	216.85767
1328.949	211.82894	190.6754
1329.166	244.41226	229.68164
1329.383	243.34396	228.61298
1329.599	219.30708	202.96504
1329.816	215.03385	198.15605
1330.032	249.21964	222.73533
1330.248	254.02701	232.88764
1330.465	251.8904	231.28464
1330.681	224.64861	207.2397
1330.898	237.46827	224.87266
1331.114	211.82894	190.6754
1331.33	241.7415	232.35331
1331.546	247.08303	227.54432
1331.763	223.04615	195.48439
1331.979	182.45053	168
1332.195	193.66774	171.43945
1332.411	219.84123	205.6367
1332.627	238.53658	216.85767
1332.843	211.82894	197.08739
1333.059	217.70462	201.36204
1333.275	203.28249	184.26342
1333.491	207.55571	192.2784
1333.707	227.31937	208.30836
1333.923	234.79751	218.46067
1334.139	188.32621	173.57678
1334.355	200.07758	190.6754
1334.571	216.10216	197.08739
1334.787	227.85352	209.37703
1335.003	203	186.40075
1335.218	216.63631	197.62172
1335.434	261.50515	241.97128
1335.65	254.02701	243.57428
1335.865	204.3508	190.6754
1336.081	203.81664	197.62172
1336.297	208.08987	189.07241
1336.512	213.96555	199.75905
1336.728	233	217.39201
1336.943	229.99013	213.65168
1337.159	221.97784	200.29338
1337.374	200.07758	184.79775
1337.59	168.0284	151.66916
1337.805	187.79206	173.04244
1338.021	185.1213	171.43945
1338.236	202.74834	184.79775
1338.451	206	185
1338.666	249.21964	225.94132
1338.882	231.59259	212.58302
1339.097	220.90954	206.17103
1339.312	214.4997	200.29338
1339.527	177.64316	169.83645
1339.742	206.48741	193.8814
1339.958	219.84123	202.43071
1340.173	208.08987	193.34706
1340.388	203.81664	186.40075
1340.603	182.98468	168.23346
1340.818	180.84807	176.24844
1341.033	199.54342	185.86641
1341.248	241.20734	221.66666
1341.462	204.3508	185.86641
1341.677	209.69233	195.48439
1341.892	185.65545	177.3171
1342.107	193	177.85143
1342.322	195.80435	182.12609
1342.536	213.4314	200.82771
1342.751	212.89724	200.82771
1342.966	219.30708	205.6367
1343.18	216.63631	204.56804
1343.395	177.64316	157.54681
1343.61	197	178.9201
1343.824	200	177.85143
1344.039	207.55571	198.15605
1344.253	209.69233	209.91136
1344.468	154.67458	145.79151
1344.682	206.48741	189.60674
1344.897	206.48741	188.53807
1345.111	204.88495	181.59176
1345.325	196.87266	181.59176
1345.54	197.94096	197.62172
1345.754	233.7292	218.995
1345.968	188.86037	169.83645
1346.182	177.109	160.21847
1346.397	181.91638	159.68414
1346.611	164.28933	147.3945
1346.825	166	160.75281
1347.039	162.15272	146.32584
1347.253	189.39452	166.09613
1347.467	194.20189	177.85143
1347.681	245.48057	228.07865
1347.895	187.25791	168.76779
1348.109	178.71146	168.23346
1348.323	152	131.89887
1348.537	140.78661	118.54057
1348.751	159.48196	144.72284
1348.965	212.36309	202.43071
1349.178	205.4191	189
1349.392	197.94096	168.76779
1349.606	164.28933	146.86017
1349.82	163.22103	145.79151
1350.033	180.84807	163.42447
1350.247	151.46967	140.98252
1350.461	169.63086	148.9975
1350.674	215.56801	196.01872
1350.888	193.13359	182.66042
1351.101	189.39452	182.12609
1351.315	183.51884	168.23346
1351.528	220.37538	201.36204
1351.742	200.61173	183.19475
1351.955	176.57485	156.47815
1352.169	187.25791	163.9588
1352.382	202.74834	189.60674
1352.595	187.25791	174.64544
1352.809	180.31392	166.09613
1353.022	186.72375	174.11111
1353.235	149.86721	144.18851
1353.448	152.00382	138.31086
1353.661	194.73605	171.43945
1353.874	148.7989	135.6392
1354.088	163.75518	157.01248
1354.301	168.0284	155.94382
1354.514	160.01611	144.18851
1354.727	176.57485	159.14981
1354.94	184.05299	168.76779
1355.153	152.00382	138.31086
1355.366	182.98468	174.11111
1355.578	193.66774	177.85143
1355.791	176.57485	155.94382
1356.004	182.98468	163.42447
1356.217	160.55026	143.11985
1356.43	185.65545	171.43945
1356.642	176.0407	167.69912
1356.855	180.84807	168.23346
1357.068	166.9601	145.79151
1357.28	151.46967	138.31086
1357.493	96.98608	98.23595
1357.706	118.35219	106.25093
1357.918	169.09671	150.06616
1358.131	170.69917	160.21847
1358.343	143.99153	136.70786
1358.556	144.52568	135.10487
1358.768	159.48196	143.65418
1358.98	131.17186	115.86891
1359.193	158.41365	133.50187
1359.405	135.97923	125.48689
1359.617	127.96694	127.08988
1359.83	123.15957	109.99126
1360.042	162.15272	146.32584
1360.254	152.00382	139.91385
1360.466	146.66229	131.89887
1360.678	162.15272	145.79151
1360.891	158.94781	143.65418
1361.103	148.7989	140.98252
1361.315	149.86721	137.24219
1361.527	115.14727	100.90761
1361.739	139.7183	127.62422
1361.951	123.15957	109.99126
1362.163	138.65	121.21223
1362.374	148.26475	133.50187
1362.586	119.4205	106.25093
1362.798	147.7306	135.10487
1363.01	155.20874	131.36454
1363.222	148.7989	131.89887
1363.433	155.74289	136.70786
1363.645	116.21558	105.7166
1363.857	116.21558	108.38826
1364.068	111.94236	100.37328
1364.28	145.59399	139.91385
1364.492	153.60628	137.77653
1364.703	143.99153	124.41822
1364.915	124.76202	115.86891
1365.126	126.36448	113.19725
1365.338	122.62541	107.85393
1365.549	146.66229	138.84519
1365.76	137.58169	129.76155
1365.972	131.17186	114.80025
1366.183	117.81804	100.37328
1366.394	119.4205	99.30462
1366.606	124.76202	113.73158
1366.817	137.58169	136.70786
1367.028	134.37678	115.86891
1367.239	117.28388	99.83895
1367.45	120.4888	107.3196
1367.662	114.07897	104.11361
1367.873	125.83033	109.99126
1368.084	137.58169	117.47191
1368.295	106.60083	90.22097
1368.506	105.53252	92.89263
1368.717	109.27159	96.63296
1368.928	123.69372	118.00624
1369.138	102.86176	93.9613
1369.349	145.05983	125.48689
1369.56	130.63771	121.74656
1369.771	122.09126	115.33458
1369.982	111.4082	96.09862
1370.192	129.03525	105.18227
1370.403	142.92322	127.62422
1370.614	149.86721	137.24219
1370.824	104.99837	93.42696
1371.035	135.97923	127.08988
1371.246	95.91777	83.80899
1371.456	131.17186	115.86891
1371.667	75.08581	61.90137
1371.877	83.63226	74.72534
1372.087	120.4888	103.04494
1372.298	105.53252	83.80899
1372.508	92.71285	77.93133
1372.719	113.01066	111.59425
1372.929	98.58853	86.48065
1373.139	102.3276	80.06866
1373.349	93.24701	84.87765
1373.56	113.01066	99.83895
1373.77	106.60083	92.89263
1373.98	103.93006	87.54931
1374.19	105.53252	95.02996
1374.4	92.71285	78.46567
1374.61	72.41505	59.22971
1374.82	106.60083	87.54931
1375.03	85.76887	72.05368
1375.24	91.64455	83.80899
1375.45	104.99837	91.28964
1375.66	140.25246	117.47191
1375.87	107.66913	98.77028
1376.08	106.06667	101.97628
1376.29	78.82488	61.90137
1376.499	102.3276	79
1376.709	134.91093	120.14357
1376.919	117.28388	110.52559
1377.128	99.65684	83.27465
1377.338	96.45192	77.397
1377.548	91.1104	74.19101
1377.757	113.54481	98.23595
1377.967	66.00521	57.09238
1378.176	106.06667	101.97628
1378.386	109.27159	90.22097
1378.595	96.45192	73.65668
1378.805	86.83717	77.93133
1379.014	98.58853	93.9613
1379.223	79.89319	62.4357
1379.433	95.91777	72.05368
1379.642	77.75657	66.17603
1379.851	76.68827	79.53433
1380.061	87.90548	75.794
1380.27	94.31531	70.45068
1380.479	91.1104	77.93133
1380.688	80.96149	77.397
1380.897	88.97378	75.794
1381.106	123.15957	96.09862
1381.315	88.43963	75.25967
1381.524	72.9492	62.4357
1381.733	88.97378	73.65668
1381.942	106.60083	96.63296
1382.151	77.75657	68.31336
1382.36	102.3276	87.01498
1382.569	94.84947	81.13733
1382.777	85.76887	73.65668
1382.986	69.21013	58.69538
1383.195	69.21013	56.02372
1383.404	65.47106	51.21473
1383.612	31.81943	18.62047
1383.821	72.9492	60.83271
1384.03	144.52568	129.22721
1384.238	96.98608	87.54931
[truncated: 21 more rows]
