# Supplementary material for: Ratiometric fluorescent sensing of pyrophosphate with sp³-functionalized single-walled carbon nanotubes
Source: Nat Commun. 2024 Jan 24;15:706. doi: 10.1038/s41467-024-45052-1 (PMC10808354; doi:10.1038/s41467-024-45052-1)
Supplement: Supplementary file 4 — Source data [file 41467_2024_45052_MOESM4_ESM.zip › Fig. S18a.txt]

Wavelength	PL intensity	PL intensity	PL intensity	PL intensity	PL intensity	PL intensity	PL intensity	PL intensity
nm	a.u.	a.u.	a.u.	a.u.	a.u.	a.u.	a.u.	a.u.
	Dz-Alkyne	1 �M	12 �M	125 �M	1026 �M	1927 �M	10940 �M	19950 �M
938.815	7.89112	3.97137	7.00584	-0.11324	1.63971	0.68057	0.55095	-1.43906
939.053	100.11241	88.27678	91.76901	83.14839	85.92253	80.62515	91.66003	87.03604
939.29	59.30184	54.34252	55.74467	54.51063	46.69656	43.56475	51.93223	45.71234
939.527	14.78121	23.05938	24.48825	22.16057	10.65108	5.44547	9.55591	13.92488
939.764	-3.23904	-6.63309	-5.17886	-8.06818	-8.43183	-12.02586	-11.10254	-8.32635
940	36.51152	31.01273	43.55996	35.94912	31.32422	25.56398	24.38763	25.58028
940.237	25.38136	20.40827	22.89894	19.50893	21.25269	20.26964	19.62029	16.57383
940.474	41.81159	26.24072	36.67295	30.1155	28.14374	30.32889	28.62526	25.05049
940.711	9.48114	11.92471	11.77377	6.2507	10.121	7.56321	6.9074	3.85885
940.948	26.44138	33.66384	20.77986	17.91794	33.97463	30.32889	23.32822	17.10362
941.185	26.97138	25.7105	28.72641	21.63024	24.96325	21.85794	20.14999	17.63341
941.422	30.68144	34.72428	38.26226	34.35814	31.32422	33.5055	27.56585	29.28882
941.658	9.48114	9.27359	11.244	6.78103	8.53075	-3.02547	5.31828	7.03759
941.895	35.98151	23.58961	35.61341	31.70649	23.37301	29.27002	28.09555	22.40153
942.132	-14.3692	-10.34464	-9.94679	-16.55344	-13.73263	-17.3202	-17.98869	-15.74342
942.369	20.08129	28.36161	24.48825	21.63024	21.78277	12.32812	14.32325	16.57383
942.605	40.75158	41.61718	40.91111	39.1311	40.86567	36.15267	36.57082	35.11652
942.842	29.09141	32.60339	34.0241	32.76715	33.97463	26.09341	31.27378	21.87174
943.079	14.25121	6.62248	16.01193	9.43268	11.71124	9.15152	8.49651	3.85885
943.315	28.56141	13.51538	16.5417	23.22123	15.95188	20.26964	13.26384	7.56739
943.552	13.7212	13.51538	17.60124	12.61465	14.89172	11.26925	12.20443	8.09718
943.789	64.60191	60.7052	64.75075	56.10162	60.47866	46.74135	43.98667	45.71234
944.025	61.42187	58.05408	65.28052	50.79833	61.00874	50.97683	50.87282	55.24858
944.262	49.7617	54.34252	61.04236	43.37373	56.23801	40.91758	42.92726	47.30171
944.498	56.6518	54.87275	58.39351	50.79833	56.23801	46.74135	51.93223	51.01025
944.735	60.89186	55.40297	67.92937	50.79833	61.00874	49.91796	55.11045	49.95067
944.971	43.93162	41.61718	41.97065	36.47945	39.27543	36.6821	39.21934	34.05694
945.208	37.57153	32.07317	28.72641	25.87287	26.02342	26.62285	26.50644	21.87174
945.444	32.80147	32.60339	28.72641	26.4032	28.14374	26.62285	28.62526	26.63986
945.681	48.17168	41.08696	35.61341	40.19175	44.57624	37.21154	34.452	30.87819
945.917	58.77183	52.22163	56.80421	48.14669	54.11769	50.44739	52.99164	51.01025
946.153	66.19193	67.59809	67.3996	59.28359	62.0689	57.85947	59.34809	58.95712
946.39	54.53177	58.58431	57.33398	52.38932	58.88842	54.15343	52.99164	49.95067
946.626	29.62142	35.25451	34.55387	29.58518	39.80551	28.21115	30.21437	27.16965
946.862	70.43199	74.49099	71.10799	67.23853	70.55019	60.50665	66.76394	62.66565
947.099	39.69156	37.3754	35.08364	35.94912	36.09495	26.09341	32.33318	25.05049
947.335	54.53177	46.91941	52.56605	44.43438	47.22664	46.74135	42.92726	43.06338
947.571	85.2722	77.67232	85.41177	79.43609	78.5014	72.1542	69.94216	69.55294
947.807	67.25195	59.64475	68.98891	57.69261	60.47866	57.85947	57.22927	59.48691
948.044	52.94175	45.32874	56.27444	44.43438	46.69656	47.80022	43.45697	40.41443
948.28	29.62142	22.52916	28.19664	19.50893	20.19253	17.09303	23.85792	19.22279
948.516	35.4515	32.07317	36.14318	27.46386	29.2039	21.32851	30.74407	26.11007
948.752	41.81159	39.49629	43.55996	34.35814	41.39576	32.44663	39.21934	35.11652
948.988	61.42187	56.99364	60.51259	52.38932	58.88842	46.21192	50.87282	47.30171
949.224	57.71181	55.40297	53.62559	52.91965	57.29818	52.0357	50.34312	51.01025
949.46	40.75158	43.73807	46.73858	40.19175	47.75672	34.56436	31.27378	30.87819
949.696	23.26133	19.87805	18.66078	22.16057	20.19253	17.62246	14.32325	16.04404
949.932	49.7617	49.57052	44.6195	52.38932	49.34697	44.62362	42.39756	41.47401
950.168	60.89186	54.34252	61.57213	59.28359	57.82826	56.80061	55.11045	55.77837
950.404	57.71181	45.32874	52.03628	51.85899	50.40713	47.80022	44.51638	48.36129
950.64	45.52164	41.08696	47.79812	39.66142	39.27543	38.2704	38.15993	39.88464
950.876	56.6518	48.51007	53.09582	47.08603	50.93721	43.56475	45.57578	41.47401
951.112	29.62142	26.24072	30.84549	23.75156	28.14374	20.79907	24.38763	20.81216
951.348	36.51152	38.96607	40.38134	38.60077	39.27543	31.38776	32.33318	27.69944
951.584	74.14205	66.00742	70.57822	69.35984	72.67051	65.80099	64.11542	64.25503
951.819	91.10228	89.86744	88.06062	77.31478	84.86237	80.62515	78.94713	77.4998
952.055	32.27146	25.18028	31.37526	27.99419	24.96325	26.09341	27.03614	27.69944
952.291	26.44138	18.8176	21.30963	21.63024	14.36164	13.91642	19.62029	12.3355
952.527	24.32135	23.05938	29.78595	24.28189	26.5535	20.79907	25.97674	19.22279
952.763	10.54115	8.74337	19.19055	12.08432	11.71124	4.38661	10.08562	-0.90927
952.998	36.51152	26.24072	34.0241	26.4032	30.26406	26.09341	25.44703	23.46112
953.234	83.15217	71.30965	88.06062	78.90576	76.91116	69.50703	72.06098	72.20189
953.47	85.2722	91.98834	90.70947	86.33037	89.10302	85.39006	83.71447	84.91688
953.705	77.32209	82.44433	83.29269	75.19346	72.14043	71.09533	68.35305	66.37419
953.941	29.09141	24.11983	28.19664	25.34254	26.5535	26.62285	28.09555	22.40153
954.176	47.11167	46.38918	50.44697	46.02537	51.99737	41.97644	45.57578	39.88464
954.412	43.93162	36.31495	43.03019	36.47945	39.80551	35.62323	38.15993	32.99735
954.648	85.80221	74.49099	79.58431	74.1328	83.80221	72.68364	72.06098	67.43377
954.883	86.86222	85.09544	89.12016	86.8607	86.45261	80.62515	79.47684	82.79771
955.119	69.37198	64.94698	73.22707	69.89017	69.49003	62.09495	57.22927	56.83795
955.354	61.42187	60.7052	58.39351	57.69261	57.82826	54.68287	55.64016	58.42732
955.59	76.26207	84.03499	76.93546	77.8451	74.26076	70.5659	72.59068	73.26147
955.825	63.5419	61.23542	58.92328	57.69261	59.4185	53.624	52.99164	56.30816
956.06	58.24182	56.46341	58.92328	48.14669	54.11769	45.15305	43.45697	44.12297
956.296	48.17168	44.79852	47.79812	40.72208	48.81688	41.97644	40.80845	39.35485
956.531	80.50213	76.08165	80.64385	69.35984	79.03148	70.03646	68.35305	66.37419
956.767	89.51226	79.79321	91.23924	81.55741	84.86237	80.62515	76.82832	77.4998
957.002	64.60191	58.05408	63.69121	59.28359	56.76809	54.68287	51.40253	49.95067
957.237	65.13192	55.40297	59.98282	56.63195	58.88842	52.0357	52.46193	52.59962
957.472	69.90199	62.82609	65.81029	54.51063	60.47866	49.91796	58.28868	55.77837
957.708	78.91211	72.3701	81.17362	72.54182	77.44124	68.9776	69.94216	68.49335
957.943	92.1623	88.27678	97.06671	89.51234	86.98269	82.21345	76.29861	72.20189
958.178	93.75232	82.97455	93.88809	85.26971	88.57293	85.9195	83.71447	81.20834
958.413	90.04227	96.76034	99.18579	86.8607	89.6331	78.50741	84.77387	77.4998
958.648	76.26207	68.12831	76.93546	67.23853	70.02011	63.15382	69.41246	62.13586
958.884	75.20206	72.3701	71.63776	58.22294	61.00874	57.85947	59.87779	60.0167
959.119	80.50213	74.49099	76.93546	69.35984	72.14043	69.50703	67.82335	69.02314
959.354	87.39223	76.61188	83.82246	74.66313	81.15181	74.27194	76.82832	71.14231
959.589	94.81233	89.33722	90.70947	85.80004	84.86237	86.44893	82.12535	82.79771
959.824	107.53251	92.51856	103.42395	90.573	88.04285	94.91988	80.53624	89.1552
960.059	85.2722	85.62566	87.00108	81.02708	85.39245	85.39006	78.94713	80.67855
960.294	89.51226	89.86744	91.76901	88.98201	90.69326	85.39006	80.53624	79.61897
960.529	94.28233	93.04878	93.88809	85.26971	85.92253	84.33119	88.4818	84.38708
960.764	90.04227	94.10923	93.35832	86.33037	85.92253	80.09572	78.41743	78.55938
960.999	104.88248	101.00212	96.00717	97.9976	92.81358	91.21384	94.83825	89.685
961.234	109.12254	105.77413	98.65602	93.75497	94.9339	87.5078	89.54121	85.44667
961.468	82.62216	77.67232	77.46523	72.54182	73.73068	67.38929	67.82335	69.55294
961.703	105.94249	100.4719	101.30487	99.58859	93.34366	93.33158	93.24914	92.86374
961.938	71.49201	71.83987	71.10799	70.4205	72.14043	65.80099	66.76394	61.60607
962.173	114.95262	113.72747	109.78118	109.13451	115.07697	108.68517	102.78381	98.16165
962.408	85.80221	91.98834	89.12016	86.8607	85.92253	82.21345	80.53624	81.73813
962.642	94.28233	101.53234	97.59648	94.2853	91.22334	81.68402	88.4818	82.26792
962.877	116.54264	113.72747	119.84681	114.96813	111.89648	102.33196	108.61055	100.81061
963.112	132.44286	137.05726	133.62083	129.81734	119.31761	119.27386	120.26404	115.11496
963.347	137.74294	141.82927	146.3353	141.48457	132.56963	137.80406	129.26901	129.41932
963.581	82.62216	86.15589	82.23316	83.14839	73.2006	74.80137	68.35305	67.43377
963.816	100.64242	98.35101	102.36441	95.87629	92.81358	95.44931	93.77884	90.21479
964.051	120.7827	118.49947	127.26359	116.55911	118.25745	115.03838	115.4967	105.04894
964.285	167.42335	160.91729	165.40701	160.04608	162.25415	163.21691	161.58095	149.55138
964.52	169.54338	158.26617	162.75816	154.74279	160.6639	157.92257	156.81361	143.19389
964.754	150.99312	151.9035	147.92461	145.7272	151.65253	143.0984	146.21953	130.4789
964.989	163.7133	166.74973	160.63909	156.33378	156.42326	150.51049	154.16509	140.54493
965.223	122.90273	123.27147	116.13842	116.02879	111.3664	109.74404	110.19966	107.1681
965.458	167.42335	164.09862	156.9307	154.74279	149.53221	142.56897	145.16012	141.07473
965.692	192.86371	198.5631	194.54435	192.39615	188.2281	184.39428	182.7691	180.80905
965.927	163.7133	165.15907	155.87116	156.86411	150.59237	148.92218	150.45716	143.19389
966.161	126.08277	126.98303	121.43612	123.98372	117.72737	113.97952	116.55611	109.81705
966.395	144.10303	147.66172	136.26967	142.0149	135.75011	132.50972	130.32841	123.59162
966.63	149.93311	141.82927	140.50783	146.25753	142.64116	139.9218	139.33338	130.4789
966.864	164.77332	160.38706	158.52001	160.04608	156.42326	151.56935	154.6948	142.13431
967.098	197.10377	190.07953	190.30619	193.98713	189.28826	185.45315	189.12555	176.57072
967.333	156.8232	149.25239	147.39484	146.25753	147.41189	137.27463	144.10072	131.0087
967.567	172.72343	168.87063	170.70471	164.28871	164.37447	160.0403	159.46213	146.90243
967.801	237.38433	228.78579	228.44962	222.09456	222.15326	220.92525	215.61075	206.23902
968.035	211.94398	208.1071	206.19929	206.1847	207.311	202.39505	194.95229	191.40487
968.27	228.37421	222.42312	223.68169	219.97325	216.85246	214.04261	209.78401	206.23902
968.504	194.98374	198.5631	200.37182	192.39615	189.28826	188.10032	188.06614	177.63031
968.738	198.16378	197.50265	199.31228	189.7445	187.69802	187.04145	189.65526	174.98135
968.972	231.55425	238.3298	236.39617	230.57983	232.75488	225.16073	227.79394	215.77526
969.206	207.17391	215	208.31837	205.65437	204.13052	200.80675	198.66022	193.52404
969.44	230.49424	230.90668	228.44962	228.45851	223.21342	219.86638	219.31868	211.53693
969.674	250.10451	255.82715	252.81903	251.26265	244.94673	239.45545	238.38802	235.37753
969.908	245.33445	246.81336	244.34271	242.77739	240.176	235.74941	233.09098	224.25192
970.142	228.90421	229.84624	227.91985	223.68555	223.7435	221.45469	221.9672	208.35819
970.376	225.72417	226.13468	219.9733	216.26095	217.38254	213.51317	215.61075	199.88153
970.61	209.82395	207.04666	197.72297	197.16911	196.70939	194.45354	191.77407	179.21968
970.844	226.25418	226.6649	225.271	221.56423	221.0931	216.16034	214.02164	202.53049
971.078	221.48411	224.54401	218.91376	215.73062	215.26221	212.98374	207.66519	203.59007
971.312	260.17465	257.41782	252.81903	253.38397	252.89794	248.98527	243.68506	232.72857
971.546	291.9751	287.64051	286.19453	286.26436	279.40197	274.92756	274.40789	265.57562
971.779	272.89483	272.26405	274.00982	271.94548	263.49955	259.04453	259.04647	247.56272
972.013	297.80518	298.24496	297.84946	296.34061	284.70278	287.63398	290.299	278.2906
972.247	320.5955	317.8632	324.86772	317.55376	310.67673	311.98796	308.30894	298.42266
972.481	356.106	356.56946	356.65391	352.55547	348.31246	348.51893	345.38821	336.03783
972.714	364.58612	361.34146	366.18977	361.04073	352.55311	354.87214	347.50703	343.4549
972.948	341.7958	338.54189	341.82036	335.05462	331.87996	328.92986	324.20006	322.26326
973.182	346.03586	343.84411	344.4692	340.88823	335.59052	331.57703	327.90798	318.55472
973.415	343.38582	341.72322	343.93943	337.17593	336.1206	333.69477	330.5565	321.73347
973.649	356.63601	350.73701	354.53483	347.78251	347.78238	341.10685	336.91295	327.03138
973.883	351.86594	348.0859	348.70736	347.25218	343.01165	338.98911	338.50206	328.62075
974.116	336.49572	332.17922	335.46312	333.99396	326.04907	324.69438	321.55154	307.9589
974.35	374.12625	369.82503	376.25539	372.17764	369.51569	368.108	362.33874	351.93156
974.583	378.36631	377.24814	379.43401	378.01126	376.93682	369.6963	364.45756	353.52093
974.817	402.74665	398.98727	405.9225	406.64902	404.50101	399.34463	392.00216	383.71902
975.05	430.30704	429.74019	430.29191	433.16546	428.88472	418.9337	420.60617	405.97024
975.284	437.72714	438.22375	440.35754	440.59007	438.42617	431.11069	430.67055	412.32773
975.517	426.59699	426.02863	424.99421	426.80151	419.34327	413.10992	410.5418	393.78505
975.751	442.49721	437.16331	440.35754	443.24171	439.48633	434.81673	433.84877	418.68523
975.984	446.73727	444.0562	447.24454	443.24171	442.13674	434.28729	428.02203	415.50648
976.217	466.87755	462.614	465.78649	462.86388	459.6294	454.4058	452.91812	441.99603
976.451	478.53771	471.62778	476.91165	471.87947	468.64077	469.22996	460.86367	446.23436
976.684	466.34754	463.67444	471.61396	463.92454	462.2798	460.22958	455.03693	440.93645
976.917	507.15812	501.85048	506.04899	503.6992	499.38545	494.64281	490.5271	476.96224
977.151	543.19862	541.08696	549.49012	541.88288	537.02118	539.64473	530.78459	522.52427
977.384	510.86817	514.0456	517.17416	514.30578	510.51714	505.76093	499.53206	487.02827
977.617	501.85804	506.62248	513.99554	506.35085	504.15618	499.93715	494.23502	481.20057
977.85	542.13861	541.61718	539.95426	544.0042	538.61142	531.17378	529.72519	513.51782
978.083	597.78939	595.16967	597.1694	599.68873	598.51053	592.05873	589.05203	570.73525
978.316	603.08946	601.53234	602.99686	602.34038	597.45037	590.99986	592.75996	572.85442
978.55	638.59996	636.52704	643.78914	639.99373	631.90562	624.35422	624.54219	613.64833
978.783	648.14009	643.41994	650.67615	647.41833	640.91699	636.00178	626.66101	613.11854
979.016	617.39966	611.60657	619.9495	618.78057	613.88287	607.41232	592.23025	580.27149
979.249	618.98968	612.1368	619.9495	613.47728	616.53328	607.94176	599.64611	582.39066
979.482	631.17985	625.39236	636.37236	631.50847	632.96578	619.05988	613.41841	595.63543
979.715	649.20011	642.88971	652.79523	650.06998	645.68771	636.53121	633.01746	610.46958
979.948	669.8704	672.05196	677.69441	682.42004	669.01126	668.29727	663.21058	635.89955
980.181	685.77062	682.65642	686.17072	687.193	681.7332	678.35653	672.21555	645.43579
980.414	720.2211	721.36267	716.89737	716.36109	719.36892	709.59315	705.05719	685.17012
980.646	734.0013	728.78579	730.67139	732.27096	727.32013	721.24071	715.65127	694.17656
980.879	768.45178	766.4316	769.34458	766.74233	763.36562	754.06564	751.14144	733.91089
981.112	723.93116	724.54401	727.49277	724.84635	717.77868	712.76976	707.70571	691.52761
981.345	739.30137	740.98091	744.4454	740.22589	743.22255	733.94713	725.71565	710.07029
981.578	738.24136	738.3298	746.56448	746.05951	735.80143	733.4177	719.8889	708.48092
981.811	783.82199	785.51962	779.93998	793.25878	773.96723	783.18453	771.27019	747.68546
982.043	793.36213	791.35207	793.18422	799.62272	784.56885	786.36113	773.9187	755.63232
982.276	819.33249	817.8632	820.20248	816.06292	813.1932	802.7736	795.63657	778.94313
982.509	839.47278	843.84411	845.63143	842.04904	839.16715	828.71588	827.94851	804.3731
982.741	852.72296	851.26723	860.99475	857.42857	854.53949	850.42269	838.54259	819.73704
982.974	890.8835	886.26193	889.07255	891.36962	883.69393	876.8944	871.38423	844.63722
983.207	870.21321	869.82503	873.70923	879.17206	865.67119	859.95251	854.4337	832.98181
983.439	892.47352	891.03393	895.95956	900.38521	888.46466	883.77705	875.09216	856.29262
983.672	900.95364	902.69883	906.55496	903.56719	897.47603	896.48348	886.74564	869.5374
983.904	926.39399	927.6193	931.98391	932.73528	922.9199	920.83745	912.70114	889.66945
984.137	955.0144	962.08378	966.94871	961.90337	952.60442	948.36804	939.18634	917.74838
984.369	964.02452	967.91622	975.42503	970.38863	962.14587	957.36842	948.1913	932.58253
984.602	1000.06503	997.6087	1001.91352	1003.79935	994.48079	993.89939	983.15176	970.19769
984.834	1019.14529	1012.45493	1017.27684	1017.05757	1010.38321	1009.25299	999.57258	978.67435
985.067	1009.07515	1012.98515	1014.628	1012.81494	1010.38321	1000.25261	987.38939	977.61477
985.299	1012.7852	1015.10604	1015.15777	1016.52724	1010.38321	1010.84129	991.09732	981.85309
985.531	1010.13517	1015.63627	1008.80053	1015.99691	1008.79297	1006.60582	993.21614	985.03184
985.764	1040.34559	1035.25451	1037.4081	1043.57401	1034.76692	1036.78358	1020.76074	1002.51494
985.996	1112.4266	1100.4719	1110.51633	1113.57743	1101.55708	1099.25683	1081.6767	1071.38778
986.228	1065.25594	1055.40297	1063.36682	1068.49947	1056.50023	1052.66661	1042.4786	1032.71303
986.461	1072.14604	1072.90032	1067.60498	1080.69704	1068.162	1069.07907	1058.89943	1038.01094
986.693	1087.51625	1085.09544	1084.02784	1087.59131	1085.12458	1079.66776	1072.14202	1048.07697
986.925	1101.29645	1096.76034	1103.62932	1108.80447	1100.49692	1090.78588	1083.79551	1070.85799
987.157	1116.13665	1107.89502	1117.40334	1119.41105	1112.68878	1103.4923	1100.21633	1083.04318
987.389	1115.07664	1107.36479	1107.86748	1110.92578	1109.50829	1105.61004	1100.21633	1077.21548
987.621	1160.12727	1152.96394	1158.19561	1154.94308	1156.68547	1152.20026	1142.06295	1123.83709
987.854	1143.69704	1141.29905	1148.65975	1151.76111	1141.31313	1140.02327	1125.64212	1113.77106
988.086	1178.14752	1172.58218	1182.03525	1181.45953	1176.82854	1174.43651	1161.13229	1143.96915
988.318	1165.95735	1163.5684	1164.02308	1162.89801	1165.69684	1160.67121	1141.53324	1134.43291
988.55	1160.65728	1157.20573	1159.78492	1161.30703	1157.74563	1154.84743	1137.82531	1127.01584
988.782	1228.49823	1221.8929	1231.83361	1228.6588	1216.05451	1224.20333	1215.69179	1194.2993
989.014	1203.05787	1200.15376	1206.40466	1203.73334	1201.74233	1196.14331	1191.85512	1175.75661
989.246	1243.33844	1238.86002	1242.42901	1246.68998	1246.79919	1240.6158	1232.64232	1213.37178
989.478	1243.33844	1236.73913	1240.8397	1248.8113	1237.78781	1236.90976	1225.75617	1211.25261
989.71	1236.97835	1225.60445	1235.01223	1239.26538	1230.89677	1225.79164	1211.98387	1208.60366
989.941	1269.83881	1259.00848	1264.14957	1267.90314	1266.94225	1259.67543	1246.41462	1238.80175
990.173	1291.56911	1286.58006	1290.10829	1294.41958	1284.96499	1272.91129	1264.95426	1261.58276
990.405	1297.9292	1290.29162	1294.87622	1292.82859	1285.49507	1287.73545	1279.25627	1265.82109
990.637	1307.46934	1300.36585	1309.18	1309.26879	1313.05927	1309.44226	1299.38502	1284.89356
990.869	1326.5496	1319.98409	1325.60287	1327.8303	1328.96169	1321.61925	1312.62761	1303.43625
991.1	1351.45995	1349.14634	1345.20435	1351.6951	1349.10475	1351.79701	1339.11281	1322.50873
991.332	1372.13024	1371.41569	1365.86537	1370.25661	1365.00717	1363.974	1357.65245	1342.64079
991.564	1332.37969	1331.64899	1336.72803	1339.49754	1326.31129	1329.03133	1319.51377	1305.55542
991.796	1331.84968	1328.46766	1329.31125	1330.48194	1327.37145	1325.85473	1317.92465	1303.43625
992.027	1337.14975	1341.72322	1337.2578	1340.02786	1343.80395	1330.0902	1327.45933	1316.68103
992.259	1384.32041	1383.08059	1384.93708	1386.69681	1384.09008	1374.03325	1374.60298	1364.36222
992.49	1388.03047	1391.56416	1390.23478	1388.28779	1396.81201	1384.09251	1385.19706	1374.42825
992.722	1375.31029	1371.41569	1373.28215	1378.21154	1374.01855	1369.79778	1362.41979	1351.64724
992.954	1412.94082	1412.77306	1411.42557	1413.21325	1409.53395	1412.15253	1403.73669	1398.79864
993.185	1426.72101	1420.72641	1421.4912	1423.2895	1424.90629	1416.91743	1412.21196	1402.50717
993.417	1402.87067	1406.41039	1406.65764	1412.68292	1402.11282	1400.50497	1401.08817	1392.97094
993.648	1403.93069	1403.75928	1402.41949	1405.78865	1399.9925	1396.79893	1387.31587	1387.67303
993.879	1439.44119	1431.33086	1440.03314	1439.7297	1440.27863	1437.56537	1428.10307	1421.57965
994.111	1450.04134	1446.70732	1454.33693	1456.16989	1448.22984	1444.97745	1441.87538	1435.88401
994.342	1445.27127	1448.29799	1444.80107	1448.74529	1451.9404	1443.38915	1434.98923	1425.81798
994.574	1436.26114	1430.27041	1431.55682	1434.95674	1432.32742	1433.85933	1423.33574	1418.40091
994.805	1442.62123	1446.70732	1442.68199	1454.5789	1446.6396	1443.91859	1427.57337	1427.93714
995.036	1426.191	1424.96819	1423.08051	1428.06246	1424.37621	1425.38838	1415.39018	1417.34132
995.268	1467.00157	1459.43266	1469.17048	1472.07976	1457.24121	1457.15444	1452.46946	1459.19481
995.499	1468.5916	1465.79533	1468.11094	1471.0191	1466.25258	1461.91935	1456.70709	1459.19481
995.73	1436.26114	1436.10286	1444.2713	1443.442	1437.09814	1431.21216	1436.04863	1440.65213
995.961	1408.17075	1401.10817	1409.30649	1409.50095	1406.88355	1403.68158	1401.61788	1402.50717
996.192	1412.41081	1406.41039	1408.77672	1406.8493	1418.54532	1406.32875	1407.44462	1404.62634
996.424	1439.97119	1439.81442	1443.21176	1437.60838	1442.92903	1437.56537	1432.34071	1440.12234
996.655	1449.51133	1438.75398	1453.80716	1445.56331	1452.47048	1449.21293	1444.5239	1445.95004
996.886	1438.91118	1430.27041	1433.6759	1435.48706	1440.27863	1434.38877	1423.33574	1434.29464
997.117	1438.38117	1438.75398	1442.15222	1443.97233	1438.68839	1445.50689	1434.98923	1441.18192
997.348	1425.66099	1420.19618	1427.31867	1420.63786	1419.0754	1421.68234	1418.0387	1422.63923
997.579	1437.85116	1425.49841	1429.96752	1436.54772	1421.7258	1430.68273	1424.39515	1434.29464
997.81	1444.21125	1441.40509	1448.50946	1446.62397	1443.98919	1439.15368	1445.0536	1442.77129
998.041	1445.27127	1437.16331	1446.39038	1448.21496	1446.6396	1437.56537	1440.28627	1445.95004
998.272	1404.9907	1395.27572	1401.35995	1401.54602	1398.93234	1393.62232	1394.73173	1403.03697
998.503	1407.11073	1408.00106	1412.48511	1402.60667	1407.94371	1396.2695	1401.61788	1408.86467
998.734	1416.12086	1414.89396	1413.01488	1411.62226	1411.65427	1411.09366	1410.09314	1416.81153
998.965	1434.14111	1424.96819	1433.14613	1427.53213	1433.91766	1424.32952	1429.16248	1436.4138
999.196	1394.92056	1390.50371	1397.12179	1392.0001	1396.81201	1392.56345	1390.49409	1396.14968
999.426	1393.33054	1395.27572	1388.64547	1396.77306	1393.10145	1396.79893	1391.5535	1406.21571
999.657	1441.56122	1433.45175	1437.38429	1434.42641	1439.74855	1432.80047	1440.28627	1445.95004
999.888	1423.54096	1423.37752	1422.55074	1420.10753	1419.0754	1418.50574	1422.27633	1432.70526
1000.119	1368.9502	1369.2948	1365.86537	1366.54431	1364.47709	1363.44457	1368.24653	1378.13679
1000.349	1365.77015	1358.16013	1364.27606	1355.93773	1359.17629	1360.26796	1365.59801	1378.66658
1000.58	1363.65012	1353.91835	1355.79974	1355.93773	1352.28524	1351.79701	1351.82571	1369.13034
1000.811	1348.27991	1349.14634	1352.09136	1346.92214	1348.57467	1348.09097	1348.11778	1364.36222
1001.041	1366.30016	1357.6299	1364.27606	1363.36234	1362.88685	1355.50305	1359.77127	1380.25595
1001.272	1362.59011	1351.26723	1346.79366	1358.58938	1358.11613	1351.79701	1351.82571	1377.0772
1001.503	1340.3298	1330.05832	1334.07918	1328.36063	1335.85274	1330.0902	1327.45933	1348.46849
1001.733	1307.46934	1302.48674	1306.00138	1301.84418	1300.33733	1300.97131	1296.20679	1326.74706
1001.964	1264.53873	1256.88759	1257.79233	1257.29656	1255.81056	1257.02826	1258.59781	1280.65524
1002.194	1268.24879	1261.6596	1262.56026	1256.2359	1265.88209	1255.43996	1264.42456	1278.00628
1002.425	1261.8887	1255.29692	1256.20302	1248.28097	1256.34064	1247.49844	1253.30077	1274.82754
1002.655	1269.3088	1256.35737	1263.6198	1267.90314	1263.23169	1267.08752	1272.37012	1280.65524
1002.886	1255.52861	1244.16225	1253.55417	1255.17524	1249.44959	1248.55731	1254.88989	1271.119
1003.116	1293.15914	1281.80806	1289.04875	1281.16136	1277.01378	1281.38224	1281.90479	1304.49583
1003.346	1258.70865	1256.88759	1255.14348	1253.05393	1257.93088	1259.146	1254.88989	1277.47649
1003.577	1236.44834	1226.13468	1237.13131	1224.41617	1236.19757	1232.14485	1226.28587	1259.4636
1003.807	1225.31818	1211.28844	1220.17868	1212.74893	1216.58459	1215.20295	1210.39475	1238.27195
1004.037	1181.32757	1170.46129	1167.73147	1169.26196	1171.52773	1168.61273	1172.78577	1194.2993
1004.268	1188.74767	1183.71686	1182.56502	1185.70216	1189.02039	1176.02481	1189.2066	1207.01428
1004.498	1191.92772	1175.2333	1184.15433	1179.86854	1190.08055	1181.31915	1186.02837	1205.42491
1004.728	1166.48736	1155.61506	1159.25515	1155.47341	1159.86596	1153.78857	1160.60258	1186.88222
1004.958	1151.11714	1146.07105	1135.94528	1142.21519	1143.96354	1137.90554	1137.29561	1164.10121
1005.188	1111.36659	1110.54613	1105.7484	1105.62249	1109.50829	1106.66891	1107.10249	1130.19458
1005.418	1101.82645	1091.45811	1102.56978	1092.36427	1093.07579	1090.78588	1103.92426	1128.60521
1005.649	1109.24656	1097.82078	1099.39116	1098.72822	1099.43676	1095.02135	1098.09752	1124.89667
1005.879	1137.33695	1125.92259	1124.82011	1128.95697	1125.94079	1126.78741	1121.40449	1151.38622
1006.109	1085.39622	1075.02121	1077.14083	1070.09046	1076.11321	1073.31455	1075.84995	1099.99649
1006.339	1065.78595	1063.35631	1065.4859	1057.36257	1059.15063	1052.66661	1067.37469	1078.80485
1006.569	1039.81558	1028.89183	1035.28902	1033.49777	1033.17668	1030.9598	1035.59245	1056.02384
1006.799	1032.92549	1023.58961	1025.22339	1015.99691	1025.22547	1027.78319	1030.29541	1052.84509
1007.029	1020.73532	1012.98515	1017.27684	1008.04198	1018.33442	1005.54695	1020.76074	1037.48115
1007.259	1030.80546	1025.18028	1027.34247	1018.64856	1018.33442	1012.4296	1022.34985	1046.4876
1007.489	1013.31521	1007.68293	1006.68145	1004.32968	1005.0824	1000.25261	1005.92903	1034.30241
1007.718	995.29496	985.9438	994.49674	984.70751	994.48079	985.42844	992.15673	1012.05118
1007.948	985.22482	977.99046	981.2525	979.93455	980.69869	974.83976	978.38443	1004.10432
1008.178	926.924	924.43796	926.15644	920.00738	912.84837	916.60198	914.29025	949.00605
1008.408	936.99414	939.81442	935.6923	935.91725	928.75079	929.83784	933.35959	958.54229
1008.638	927.98402	919.66596	920.32897	926.37133	919.20934	910.7782	927.53285	941.05918
1008.867	927.45401	921.25663	917.68012	919.47705	922.9199	912.36651	923.29522	942.64856
1009.097	924.27396	913.30329	918.20989	905.15817	918.14917	907.07216	907.4041	938.94002
1009.327	850.60293	837.48144	841.92304	831.97279	840.7574	840.36343	838.01288	866.88844
1009.556	876.5733	877.24814	876.88785	868.03515	869.91183	876.36497	871.91393	889.66945
1009.786	865.97315	863.46235	865.23291	858.48923	860.37038	858.3642	862.90897	881.72259
1010.016	858.02304	847.02545	847.75051	846.822	850.29885	845.12834	844.36933	871.65656
1010.245	835.76272	829.5281	827.61926	824.54818	829.09562	824.4804	827.4188	852.05429
1010.475	829.40263	819.45387	818.61317	814.47193	828.56554	824.4804	824.24058	838.80952
1010.704	846.89288	841.193	837.68488	837.27608	842.87772	838.2457	841.72081	858.41178
1010.934	790.18208	779.15695	780.99952	779.47023	773.96723	769.94867	790.33953	801.72414
1011.163	766.86176	764.84093	758.74918	759.31773	759.65506	756.18337	768.62167	776.82396
1011.393	763.15171	757.41782	747.62402	753.48411	752.23393	747.18299	749.55232	763.57919
1011.622	736.12133	730.90668	721.6653	722.72504	721.48925	721.77014	724.65624	741.32797
1011.851	721.28112	723.48356	717.42714	714.23977	721.48925	719.6524	713.53246	734.97047
1012.081	704.32088	701.74443	699.94474	695.14793	701.87626	700.59277	699.76015	716.42779
1012.31	710.68097	710.228	708.42105	705.22418	703.99659	701.65164	704.52749	727.5534
1012.539	708.56094	712.87911	707.36151	705.22418	704.52667	703.76937	705.05719	725.43423
1012.769	757.85163	756.88759	757.15987	758.25707	750.64368	750.3596	755.90877	766.22814
1012.998	682.59058	683.71686	682.46233	676.58642	677.49255	677.29766	680.69081	692.0574
1013.227	668.28037	670.46129	659.68223	653.78228	661.59013	661.94406	669.03732	677.22325
1013.456	627.4698	629.10392	623.12812	621.43222	625.54465	624.35422	625.6016	641.19746
1013.686	599.90942	607.36479	595.58009	595.4461	608.05199	594.17646	591.70055	621.59519
1013.915	612.09959	618.49947	614.12203	613.47728	620.77392	609.00063	610.76989	631.66122
1014.144	658.21023	666.21951	658.09292	658.02491	660.52997	651.88481	656.85413	671.92534
1014.373	634.88991	639.70838	635.31282	633.09945	636.14626	630.70743	634.60657	650.7337
1014.602	620.0497	623.8017	620.47927	618.78057	614.94303	615.88327	620.83427	635.36976
1014.831	588.77926	591.45811	584.98469	582.18788	581.54795	580.94061	584.8144	604.11209
1015.06	577.1191	572.90032	573.32976	572.64196	573.06666	577.23457	575.27973	585.5694
1015.289	587.71925	583.50477	582.33584	580.06656	582.60811	585.17608	584.28469	598.28439
1015.518	554.32878	550.10074	553.72827	551.4288	551.86343	544.93907	544.02719	561.72881
1015.747	556.44881	555.40297	554.25804	552.48946	557.69432	548.11568	553.56186	562.78839
1015.976	599.90942	590.39767	599.28848	588.55183	601.16094	593.1176	597.52729	608.35042
1016.205	568.63898	565.4772	566.97252	567.869	570.94634	566.64588	573.69061	576.56295
1016.434	559.09884	555.93319	561.67482	556.73209	559.28456	556.05719	563.62624	565.96713
1016.662	543.72863	542.67762	544.19242	539.76157	544.44231	536.46812	543.49749	551.66278
1016.891	568.63898	567.59809	571.74045	564.68703	564.05529	563.99871	573.16091	575.50337
1017.12	541.6086	545.32874	543.13288	538.70091	542.85206	532.76208	545.61631	547.42445
1017.349	516.16824	520.93849	513.99554	516.4271	517.93827	506.8198	513.83407	525.17322
1017.577	519.34829	516.69671	513.46577	513.24512	514.75779	512.64358	516.48259	522.52427
1017.806	534.7185	533.66384	527.23978	531.80664	528.53989	524.82057	531.3143	543.18612
1018.035	514.04821	510.33404	506.04899	509.53282	506.2765	504.70206	512.77466	519.87531
1018.263	492.84792	491.24602	488.03682	490.44098	489.844	489.34846	492.64591	502.39221
1018.492	497.08797	493.36691	495.98337	488.85	493.55456	490.40733	491.5865	506.10075
1018.721	458.39743	457.31177	460.48879	453.84829	461.74972	454.93523	459.27456	467.95579
1018.949	454.15737	450.41888	449.89339	448.01467	452.20827	444.87598	446.03196	457.88976
1019.178	483.83779	483.82291	484.8582	483.01638	485.07327	480.87752	487.34887	491.2666
1019.406	444.08723	439.81442	437.17892	437.40809	436.30585	435.8756	441.79433	444.1152
1019.635	446.73727	449.35843	450.95293	451.19664	447.43754	448.58202	446.56167	456.83018
1019.863	449.38731	453.06999	446.71477	451.72697	449.55787	446.46428	447.62108	457.35997
1020.091	439.31716	440.34464	433.47053	440.59007	441.60666	433.22842	435.96759	448.35352
1020.32	450.97733	447.76776	442.47662	444.30237	446.37738	439.58164	440.20522	453.12164
1020.548	443.55722	441.40509	440.35754	441.65072	441.60666	438.52277	443.91315	448.35352
1020.776	417.05685	409.59173	410.16066	410.36132	409.80182	409.40388	413.72002	417.62564
1021.005	438.78716	440.34464	436.11938	437.93842	437.36601	434.81673	439.14581	443.05561
1021.233	448.32729	449.35843	442.47662	442.18105	443.1969	441.16994	441.79433	451.53227
1021.461	422.88693	421.78685	418.63698	420.43757	421.99367	415.22766	420.07647	426.63209
1021.689	425.00696	420.72641	421.81559	415.66461	419.87335	415.75709	416.89825	422.39376
1021.918	400.62662	396.33616	399.03549	396.57277	397.60996	393.52085	396.7695	407.02982
1022.146	430.30704	425.49841	424.46444	420.43757	425.70424	417.87483	420.07647	430.87042
1022.374	418.64688	415.9544	415.45836	410.89165	414.57254	408.87444	413.19032	421.33418
1022.602	418.11687	419.66596	414.92859	410.36132	415.10262	405.69784	410.5418	419.74481
1022.83	395.32655	392.09438	389.49964	389.14816	387.53843	387.69707	389.88335	394.84463
1023.058	381.54635	378.30859	375.72562	373.2383	372.16609	367.57857	374.52193	376.30194
1023.286	329.60563	326.34677	326.45703	321.26607	319.15802	317.2823	323.14065	331.26971
1023.514	343.38582	344.37434	344.99897	336.11527	338.24093	332.10646	334.79414	341.86553
1023.742	380.48634	382.02015	378.90424	375.88994	379.05714	367.04913	379.28927	383.18923
1023.97	387.37644	385.73171	384.73171	379.60224	382.23762	372.34347	383.5269	384.7786
1024.198	360.87607	356.03924	356.12414	351.49481	355.73359	349.5778	358.63081	362.52738
1024.426	363.5261	354.44857	359.30276	350.96448	355.20351	349.04836	351.21496	356.16988
1024.654	364.58612	359.7508	361.95161	352.55547	357.85391	355.40158	364.98726	363.05717
1024.882	342.32581	336.95122	338.11197	331.34231	336.1206	328.92986	335.32384	332.85908
1025.109	358.22603	353.91835	354.00506	348.31284	350.43278	345.87176	353.33377	358.81884
1025.337	345.50585	342.78367	342.87989	337.17593	340.36125	333.16533	335.32384	345.04427
1025.565	329.07562	324.22587	328.57611	322.32672	323.39867	318.34117	327.90798	337.09741
1025.793	322.71553	320.51432	320.62956	319.67508	315.97754	313.04683	317.31391	323.32284
1026.02	353.45596	344.37434	344.99897	349.90383	346.19214	343.75402	350.15555	357.75926
1026.248	351.86594	339.07211	344.99897	342.47922	344.07181	339.51855	340.09118	348.75281
1026.476	340.73578	328.99788	338.64174	335.05462	332.94012	332.10646	335.85354	336.03783
1026.703	350.27592	344.37434	348.17759	346.19152	345.66206	337.40081	342.20999	344.51448
1026.931	341.26579	334.83033	340.76082	333.99396	340.36125	333.69477	339.03177	333.38887
1027.158	339.14576	334.30011	335.46312	330.81199	334.00028	328.92986	333.20502	333.38887
1027.386	335.96572	333.76988	333.87381	330.28166	332.41004	326.28269	332.14562	335.50803
1027.613	298.8652	296.65429	294.67084	288.38567	293.71415	286.04568	291.88812	294.18433
1027.841	312.11538	309.37964	309.5044	302.70455	306.43609	300.3404	311.48716	306.36953
1028.068	307.87532	304.07741	304.2067	295.81028	295.83447	290.81059	292.41782	297.89287
1028.296	314.76542	309.90986	308.97463	303.23488	299.01496	302.98758	305.13072	307.9589
1028.523	329.07562	325.28632	325.39749	321.79639	322.86859	315.16457	318.90302	320.67389
1028.75	295.68515	296.12407	293.6113	292.62831	292.65399	290.28115	290.82871	294.18433
1028.978	322.18552	322.10498	316.39141	317.55376	318.62794	311.98796	313.60598	315.90577
1029.205	316.88545	314.68187	309.5044	310.12916	311.20681	307.22305	314.13568	315.37598
1029.432	323.24554	318.39343	316.92117	312.25047	317.0377	305.10531	311.48716	316.43556
1029.66	319.53549	316.80276	313.21279	312.25047	314.91738	301.39927	307.77923	318.55472
1029.887	288.26505	283.39873	282.48614	278.30943	279.40197	271.22152	273.34848	281.46935
1030.114	280.31494	272.79427	276.1289	269.82416	268.80036	266.45661	271.22966	272.4629
1030.341	284.02499	278.62672	279.30752	269.29383	270.3906	266.45661	269.11085	274.05227
1030.568	316.88545	311.50053	311.09371	302.70455	304.84585	305.10531	304.60101	313.7866
1030.795	320.06549	313.62142	314.27233	310.12916	309.61657	306.69362	306.19012	314.84618
1031.022	303.10526	296.65429	298.37923	293.15863	294.24423	293.98719	293.47723	296.3035
1031.249	286.67502	282.8685	284.07545	277.24877	283.11254	278.10416	278.64552	276.17144
1031.476	281.37495	275.97561	274.53959	275.12745	278.34181	266.98604	273.34848	276.70123
1031.703	285.085	277.03606	277.71821	275.12745	279.40197	271.22152	271.75937	279.35018
1031.93	308.40533	302.48674	304.2067	306.94719	303.2556	299.81097	300.36338	305.30995
1032.157	299.92521	291.35207	295.20061	297.40127	292.12391	286.04568	286.59108	288.35663
1032.384	279.78493	274.38494	277.18844	274.59712	273.57109	272.28038	274.40789	276.17144
1032.611	277.13489	273.3245	267.12281	269.29383	269.33044	264.33887	266.46233	265.57562
1032.838	274.48485	272.26405	262.88466	266.64219	265.61988	261.16226	263.81381	266.10541
1033.065	282.43497	279.68717	272.42051	275.65778	273.57109	271.22152	268.05144	274.05227
1033.292	294.09513	292.94274	284.60522	291.56765	284.1727	287.10455	287.12078	288.35663
1033.518	281.37495	283.39873	280.36706	278.30943	278.34181	279.69246	279.17522	277.23102
1033.745	266.00474	261.6596	260.23581	258.68726	259.78899	255.33849	261.16529	258.68833
1033.972	273.42484	270.14316	269.77166	270.35449	269.86052	262.22113	265.93262	266.10541
1034.198	264.94472	260.06893	258.11673	258.15693	255.54834	251.10301	257.45736	256.56917
1034.425	273.95485	270.14316	269.24189	269.82416	268.80036	263.80943	267.52174	268.22457
1034.652	279.78493	274.91516	274.00982	274.06679	273.57109	267.51547	269.11085	271.93311
1034.878	253.81456	252.11559	253.87857	248.61101	247.59713	244.7498	244.74447	244.91377
1035.105	252.75455	253.70626	252.81903	245.42903	249.71746	243.1615	245.80387	245.97335
1035.331	254.87458	253.70626	252.28926	248.08068	251.83778	245.27923	247.92269	246.50314
1035.558	267.06475	265.90138	261.82512	260.80857	262.96947	259.04453	262.2247	261.33729
1035.784	245.33445	249.46448	246.46179	243.30772	246.53697	243.1615	241.56624	239.61586
1036.011	279.25492	283.92895	277.18844	276.71844	275.69141	274.39812	275.997	278.2906
1036.237	276.07488	279.68717	275.06936	267.17252	269.86052	265.39774	269.64055	269.28416
1036.464	260.70466	263.78049	262.35489	254.97495	257.13859	252.69131	259.57618	260.8075
1036.69	249.5745	250.52492	245.93202	247.02002	247.59713	241.57319	241.56624	240.67544
1036.916	261.76468	256.35737	253.87857	255.50528	259.25891	251.63244	252.16032	252.33084
1037.143	282.96497	279.15695	277.18844	278.83975	280.46213	272.28038	270.69996	274.58207
1037.369	282.43497	280.74761	277.71821	277.24877	278.87189	272.28038	270.17025	278.2906
1037.595	243.74442	244.16225	242.22363	241.1864	242.29633	237.86715	233.09098	236.9669
1037.821	272.89483	271.73383	270.30143	267.70285	267.7402	264.8683	264.34351	264.51604
1038.048	232.61427	232.49735	229.50916	229.51917	227.45407	224.63129	223.0266	223.19234
1038.274	263.88471	261.6596	255.99765	256.03561	257.66867	258.51509	258.51677	255.50959
1038.5	213.00399	213.93955	206.19929	208.30601	211.02157	203.98335	208.7246	205.17944
1038.726	222.54413	220.83245	212.55653	217.85193	217.91262	209.80713	214.02164	213.12631
1038.952	252.22454	254.23648	246.46179	249.14134	250.24754	241.57319	247.39299	245.44356
1039.178	230.49424	231.96713	226.33054	224.74621	225.33375	218.27808	225.14542	223.19234
1039.404	225.19416	225.60445	217.85422	218.91259	216.85246	213.51317	215.08104	217.36463
1039.63	248.51449	247.87381	240.63432	242.24706	239.64592	236.27885	239.44743	243.85419
1039.856	228.37421	229.31601	223.68169	224.74621	225.33375	221.45469	221.9672	221.60296
1040.082	224.13415	221.8929	219.44353	218.91259	217.38254	215.10147	215.08104	213.12631
1040.308	223.60414	227.19512	223.68169	216.79127	218.4427	216.16034	216.67016	215.77526
1040.534	236.85433	233.55779	229.50916	224.21588	227.98415	222.51356	227.26424	225.84129
1040.76	231.55425	236.73913	230.5687	224.74621	230.63455	228.33733	224.08601	224.78171
1040.986	226.78419	229.31601	229.50916	224.21588	227.45407	224.63129	220.90779	226.90087
1041.211	235.2643	234.61824	235.33663	227.39785	231.16463	223.57242	226.20483	229.02004
1041.437	209.82395	211.81866	207.7886	207.77568	206.78092	198.68901	198.66022	201.4709
1041.663	198.16378	199.62354	193.48481	193.98713	198.82971	190.7475	189.65526	191.40487
1041.888	229.96423	233.02757	227.91985	226.86752	227.98415	217.21921	220.90779	215.77526
1042.114	210.88396	210.228	207.25883	203.00272	209.96141	195.5124	201.30874	196.70278
1042.34	210.88396	217.65111	212.02676	207.24535	207.311	202.92449	205.54637	204.64965
1042.565	224.13415	226.13468	224.74123	221.03391	219.50286	220.39582	218.78897	217.89443
1042.791	253.81456	254.7667	252.28926	252.85364	250.77762	248.98527	249.5118	249.68189
1043.017	234.7343	234.08802	231.62824	230.57983	229.57439	226.74903	225.67512	223.72213
1043.242	228.90421	227.19512	228.44962	223.68555	227.98415	220.92525	221.9672	220.54338
1043.468	202.40384	198.5631	202.4909	196.63878	198.82971	194.45354	192.30378	191.93466
1043.693	216.71404	217.65111	214.14583	214.66996	214.20205	210.33657	208.19489	211.00714
1043.919	254.34457	259.53871	252.28926	254.97495	256.07842	250.04414	249.5118	250.21168
1044.144	243.21442	240.98091	239.57478	239.06509	236.46544	230.45507	230.97216	230.60941
1044.369	223.07413	224.01379	218.91376	218.91259	222.15326	213.51317	214.02164	216.30505
1044.595	205.58389	208.1071	202.4909	199.29042	203.07036	199.74788	203.42756	202.00069
1044.82	214.06401	216.06045	208.84814	207.24535	213.14189	205.04222	207.66519	204.64965
1045.045	235.79431	229.31601	228.97939	224.74621	233.28496	221.45469	226.20483	227.43066
1045.271	188.09364	187.42842	183.94896	179.66825	183.45737	178.57051	178.53147	179.21968
1045.496	225.19416	223.48356	221.03284	218.91259	219.50286	217.74865	216.67016	216.30505
1045.721	229.96423	226.6649	224.74123	219.44292	221.62318	220.39582	216.67016	217.89443
1045.946	210.88396	210.228	206.19929	203.00272	204.6606	199.74788	199.18993	199.35174
1046.171	210.35395	210.228	209.37791	204.59371	208.90125	202.39505	202.89785	200.94111
1046.397	222.01412	217.65111	219.44353	215.73062	215.26221	209.2777	215.61075	212.59651
1046.622	194.98374	193.79109	192.42527	192.39615	189.28826	182.27655	187.53644	186.63675
1046.847	210.35395	204.39555	204.60998	203.00272	204.13052	196.04184	200.77904	202.00069
1047.072	205.05388	200.15376	199.84205	197.69943	201.48012	193.9241	198.13052	196.17299
1047.297	203.99387	204.39555	206.19929	196.63878	198.82971	197.63014	196.54141	196.70278
1047.522	208.76393	206.51644	204.60998	203.53305	204.13052	199.21844	201.83845	199.35174
1047.747	211.94398	205.45599	204.08021	203.53305	204.13052	198.15958	199.18993	196.70278
1047.972	212.47398	210.228	210.96722	207.24535	206.78092	203.45392	203.42756	200.41132
1048.196	204.52387	200.15376	196.13366	201.41174	195.64923	191.27693	193.89289	196.17299
1048.421	206.6439	204.92577	198.78251	205.12404	203.07036	197.63014	197.60081	201.4709
1048.646	229.43422	226.6649	225.80077	225.80687	225.33375	220.39582	221.43749	221.07317
1048.871	206.6439	205.45599	202.4909	203.53305	204.13052	199.21844	197.07111	196.17299
1049.096	187.03363	183.18664	179.7108	181.78957	182.39721	174.86446	178.53147	176.57072
1049.32	206.1139	207.04666	202.4909	200.88141	204.13052	193.39467	198.13052	197.23257
1049.545	226.25418	227.72534	216.79468	218.91259	221.0931	212.4543	217.19986	212.59651
1049.77	193.39372	193.26087	190.30619	186.0322	190.8785	183.86485	188.59585	189.28571
1049.995	210.35395	213.40933	203.55044	203.53305	206.78092	201.33618	198.66022	200.94111
1050.219	212.47398	213.93955	207.25883	205.65437	209.96141	203.45392	202.89785	207.2986
1050.444	207.17391	202.27466	197.1932	197.16911	200.41995	193.39467	194.42259	198.29216
1050.668	184.9136	182.65642	180.24057	178.60759	181.33705	177.51164	177.47206	176.04093
1050.893	180.67354	176.82397	176.53218	172.77398	173.38584	170.09956	171.11562	173.39198
1051.117	184.9136	180.0053	180.77034	175.42562	177.09641	178.04107	174.82355	176.57072
1051.342	152.58314	150.31283	147.39484	147.31819	151.12245	141.5101	145.68983	143.19389
1051.566	191.80369	190.60976	191.36573	188.15351	189.81834	180.68824	187.53644	185.57717
1051.791	259.64465	257.94804	252.28926	251.26265	252.89794	245.27923	248.45239	243.32439
1052.015	214.59401	217.65111	216.79468	215.20029	213.67197	207.68939	209.78401	208.35819
1052.239	222.54413	222.95334	221.03284	218.38226	222.68334	211.92487	219.84838	216.30505
1052.464	197.63378	201.74443	200.37182	200.35108	200.95004	191.80636	196.54141	197.23257
1052.688	191.27369	191.13998	188.18711	190.27483	186.10778	181.21768	188.59585	186.10696
1052.912	196.57376	195.38176	196.13366	197.16911	191.40858	190.21806	191.77407	190.34529
1053.137	202.93385	197.50265	200.90159	198.22976	195.64923	194.98297	191.77407	196.17299
1053.361	195.51375	193.26087	194.54435	193.98713	192.99883	191.80636	189.12555	191.40487
1053.585	163.7133	160.38706	161.69862	163.75839	157.48342	158.452	154.16509	158.55783
1053.809	163.7133	163.5684	164.34747	166.41003	155.89318	157.39313	154.16509	157.49825
1054.033	191.27369	188.48887	188.18711	189.7445	180.80697	181.74711	181.17999	178.68989
1054.257	214.06401	209.69777	213.61606	207.77568	207.84108	205.57166	205.54637	202.00069
1054.481	219.89409	215.53022	219.44353	215.73062	213.67197	210.33657	209.2543	206.23902
1054.706	183.32358	182.12619	184.47873	183.91088	177.62649	175.92333	178.00177	176.57072
1054.93	164.77332	160.91729	162.22839	161.63707	157.48342	155.27539	156.81361	155.37908
1055.154	177.49349	177.88441	180.24057	175.95595	180.27689	175.92333	171.11562	172.3324
1055.377	203.46386	199.09332	199.31228	201.41174	197.76955	193.9241	193.36318	197.76237
1055.601	186.50362	185.30753	180.77034	185.50187	183.45737	178.04107	179.06118	179.74947
1055.596	184.77696	181.11786	182.986	187.71068	177.77262	180.03772	181.11582	175.54108
1055.829	172.59516	174.22838	174.50883	176.5667	167.7051	172.0972	168.39679	172.36574
1056.061	181.5991	181.11786	179.27724	178.15869	175.12327	175.27341	177.4061	176.59953
1056.294	162.0023	159.38949	161.79309	158.52405	160.28693	154.09869	156.20773	157.01825
1056.526	178.42124	176.34822	175.56848	173.3827	167.17523	166.27415	171.57655	169.71962
1056.758	178.42124	180.5879	177.15795	178.15869	171.41418	175.27341	173.16643	175.54108
1056.991	184.77696	184.82759	177.68777	183.99602	178.83235	176.86151	175.81622	182.42099
1057.223	154.58729	163.09921	157.02469	162.23872	153.39863	155.68679	149.84822	157.01825
1057.455	177.36196	180.05794	177.15795	179.22003	175.65314	172.0972	165.747	172.36574
1057.688	137.10906	139.78095	137.95107	143.66541	136.97268	138.21765	132.35956	135.32007
1057.92	163.59123	173.69842	168.15096	170.72937	158.69732	166.80352	163.0972	165.48583
1058.152	192.19197	194.89683	193.05263	194.07867	184.66092	187.44887	186.94537	187.184
1058.384	186.36589	181.64782	181.39653	181.87336	170.88431	173.6853	178.46602	174.48263
1058.617	160.94301	164.68909	164.97203	164.36138	151.80902	159.39237	158.85752	160.72281
1058.849	170.47659	169.98869	173.44919	169.13737	159.75706	158.33363	160.97736	166.01505
1059.081	170.47659	171.04862	166.03167	172.85203	161.34667	160.98047	160.97736	167.60272
1059.313	210.19984	206.55596	202.05961	205.75332	196.31804	201.21244	195.95468	200.41459
1059.545	208.61091	209.20577	208.94731	212.12131	209.56478	208.62359	203.37411	207.2945
1059.777	204.90341	201.78632	197.82103	202.03866	202.67648	197.50686	197.54455	196.1808
1060.009	205.9627	211.32561	204.1789	203.63066	206.91543	201.7418	197.54455	202.00227
1060.241	209.6702	210.26569	206.29819	205.75332	206.91543	204.38864	198.07451	205.17761
1060.473	190.60304	195.42679	191.46316	193.01734	192.07909	193.27192	188.00529	186.65478
1060.705	181.06946	183.76767	175.03866	179.75069	173.00379	177.39088	175.81622	173.42418
1060.937	177.8916	184.82759	179.27724	182.40402	174.5934	178.44962	178.46602	176.59953
1061.169	184.24732	195.95676	188.81404	188.77201	182.01157	180.03772	183.23565	184.53788
1061.401	205.9627	211.85557	203.64908	205.22266	200.02713	198.5656	198.60447	202.00227
1061.633	216.02592	218.74505	207.88766	213.71331	208.50504	207.03548	204.43402	209.4114
1061.865	212.84806	211.85557	204.1789	212.65198	206.38556	205.97675	206.55386	206.23605
1062.097	187.95482	189.06727	185.10529	187.18001	182.54144	181.62582	181.64577	184.53788
1062.329	223.44093	224.57462	222.7227	224.32663	220.69203	219.74031	218.74293	220.5251
1062.56	190.0734	187.47739	182.45617	185.58802	179.89209	179.50835	181.64577	179.77487
1062.792	200.13662	206.55596	201.52979	207.34532	201.61674	200.68307	202.31419	202.53149
1063.024	232.44486	234.11391	228.02092	232.28662	224.40112	225.56336	225.6324	226.87578
1063.256	219.73342	221.39486	221.13323	220.61197	213.27386	214.976	214.50325	217.87898
1063.487	209.14056	203.3762	205.76837	200.44666	197.90765	197.50686	194.3648	196.71003
1063.719	178.95089	180.5879	184.04564	180.28136	175.12327	173.6853	172.63647	172.36574
1063.951	185.83625	189.59723	187.7544	185.58802	178.83235	176.86151	178.99598	178.1872
1064.182	192.19197	198.60656	194.11227	196.20134	188.37	189.56634	187.47533	190.35934
1064.414	204.90341	211.32561	205.23855	206.28399	198.96739	199.62433	202.84415	204.11916
1064.646	210.72949	216.09525	209.47713	210.52932	206.38556	210.74106	208.6737	207.2945
1064.877	196.95876	200.19644	192.5228	196.732	191.54922	193.27192	190.12512	191.94701
1065.109	178.42124	181.11786	176.0983	183.99602	175.65314	178.97898	175.28626	173.95341
1065.34	204.90341	207.08592	198.88068	209.46798	198.96739	203.32991	195.95468	199.88537
1065.572	217.08521	216.62521	213.71571	221.14264	212.74399	214.44663	212.91337	216.29131
1065.803	213.90735	209.73573	203.64908	209.99865	203.73621	202.80054	204.96398	206.23605
1066.035	202.78484	200.7264	199.4105	206.81465	198.43752	197.50686	200.19435	199.88537
1066.266	214.96663	207.08592	206.82802	209.99865	204.26608	204.91801	206.55386	209.4114
1066.497	188.48447	185.35755	187.22458	190.89468	180.42196	188.50761	181.64577	187.184
1066.729	199.07733	197.54664	195.70174	196.732	188.89987	193.80129	195.42472	195.65158
1066.96	228.73736	227.75438	229.08057	230.16396	221.2219	227.15146	228.81215	227.93423
1067.191	245.68595	240.47343	241.26649	245.55327	238.70759	239.32693	236.76154	237.46026
1067.423	190.0734	189.59723	190.40351	197.26267	186.25053	189.56634	185.88545	189.83012
1067.654	177.8916	178.99802	181.39653	178.68936	175.12327	178.97898	175.28626	180.30409
1067.885	186.36589	185.35755	190.40351	191.95601	182.54144	185.3314	189.0652	191.41779
1068.116	173.12481	168.92877	174.50883	176.03603	166.64536	165.21542	172.10651	171.83651
1068.348	191.13268	193.30695	195.70174	194.60934	189.95961	190.62508	190.12512	193.53469
1068.579	235.62272	239.94347	236.49808	239.71594	235.52838	233.50388	234.11175	238.5187
1068.81	250.98238	254.2524	247.62436	254.57459	250.89459	246.20871	246.83077	251.7493
1069.041	238.80058	237.82363	230.14021	236.53195	230.75955	229.7983	228.81215	229.5219
1069.272	193.25126	193.30695	186.69475	191.95601	187.84013	187.97824	185.35549	189.3009
1069.503	212.31842	210.26569	204.1789	207.34532	202.14661	204.91801	207.61378	207.2945
1069.734	202.78484	207.61588	200.47014	203.63066	197.37778	199.62433	203.90407	204.11916
1069.965	239.33023	245.77304	240.73667	240.24661	237.64785	237.73882	239.41134	240.6356
1070.196	249.39345	252.13256	249.74365	254.04392	249.83485	252.03176	247.36073	248.04473
1070.427	227.14843	229.87422	229.08057	234.40928	228.1102	230.85704	229.34211	228.99268
1070.658	224.50021	227.75438	228.02092	231.22529	223.34138	225.03399	226.69232	226.87578
1070.889	243.03773	245.24308	242.32613	246.6146	238.17772	236.68009	240.47126	241.16482
1071.12	227.14843	225.10458	228.02092	231.75595	225.46086	223.44589	224.57248	225.28811
1071.351	218.14449	217.68513	214.77536	220.61197	212.74399	213.3879	211.85345	214.17441
1071.582	213.3777	213.44545	215.835	217.95864	212.21412	211.79979	211.3235	211.52829
1071.813	244.09702	241.00339	246.56471	248.73726	239.23746	244.62061	247.89069	240.6356
1072.043	259.98632	256.37224	253.98223	256.69725	253.54393	252.56112	255.84008	254.92464
1072.274	233.50415	230.40418	224.84199	232.28662	229.69981	228.2102	229.87207	224.75889
1072.505	233.50415	228.28434	222.7227	236.00128	225.46086	225.03399	227.22227	220.5251
1072.736	234.03379	226.69446	224.31216	235.47062	227.58033	225.56336	233.05183	227.405
1072.966	253.6306	245.77304	247.09454	252.45193	245.06602	243.0325	250.54048	251.7493
1073.197	259.45667	250.54268	255.5717	264.12658	254.60367	253.09049	259.01983	262.33377
1073.428	261.0456	260.08197	265.10851	266.77991	260.43223	264.20722	263.25951	263.92144
1073.658	261.0456	262.73177	264.57869	264.12658	262.02184	260.50164	264.31943	265.50911
1073.889	250.45274	247.89288	247.62436	255.63592	246.65563	249.38492	251.07044	248.57395
1074.12	238.27094	240.47343	240.73667	246.6146	234.99851	241.97377	242.06114	243.81094
1074.35	245.1563	257.96213	252.39276	260.94258	249.83485	251.50239	251.6004	251.22007
1074.581	252.57131	260.08197	257.69099	263.59591	251.95433	256.79607	251.6004	254.39541
1074.811	263.69382	269.62125	265.63833	276.86256	262.55171	266.85406	268.02914	266.56756
1075.042	270.04954	276.51074	276.23478	282.69989	268.91014	272.14774	281.80808	280.8566
1075.272	264.75311	271.21114	269.87691	272.08657	259.3725	263.67785	270.14898	269.21368
1075.503	261.0456	270.15122	268.81727	273.1479	264.67119	266.32469	273.32873	273.97669
1075.733	270.57918	273.86094	274.64532	276.33189	273.1491	274.79458	277.03845	272.91825
1075.963	269.5199	272.27106	269.87691	267.31057	266.79067	267.38343	272.79878	270.80135
1076.194	279.05348	286.57999	283.6523	284.82255	284.27636	283.26446	286.04776	283.50272
1076.424	276.40526	282.87027	278.8839	284.29188	280.0374	283.26446	278.62833	281.38583
1076.654	258.39739	266.97145	262.45939	265.71857	259.90237	263.67785	260.60971	261.27532
1076.885	284.87955	285.52007	279.94354	283.76122	281.09714	282.7351	283.39796	286.14884
1077.115	252.04167	259.02205	256.63135	262.53458	256.19328	261.03101	256.9	261.27532
1077.345	292.29456	298.23912	294.24875	299.6812	292.2244	294.38119	295.05707	302.02555
1077.575	270.57918	276.51074	274.11549	278.98522	271.02962	272.67711	277.56841	277.68126
1077.806	282.23134	282.87027	281.53301	285.35321	277.91792	279.02952	283.39796	285.09039
1078.036	301.2985	303.00876	301.13645	306.04919	301.23217	301.26297	308.83601	305.20089
1078.266	314.00994	315.72781	315.44166	321.96917	315.53865	319.26148	325.79471	320.01916
1078.496	328.31031	331.62663	330.80652	337.35848	333.02434	335.14252	334.80401	333.77897
1078.726	271.10883	269.09129	270.40673	280.57722	270.49975	275.32394	273.85869	275.03514
1078.956	288.58706	295.05936	294.24875	298.61986	288.51531	294.38119	290.81739	295.67487
1079.186	309.24315	315.72781	314.91184	315.60117	308.65035	316.61464	314.66556	318.43149
1079.416	354.26283	360.77445	360.47659	361.76911	357.39833	360.55218	361.83194	359.71094
1079.646	348.43676	353.88496	352.52925	354.33979	352.6295	354.72913	357.0623	361.82783
1079.876	339.43282	343.81572	340.87315	341.07314	337.79316	340.96557	341.69348	348.06802
1080.106	346.31818	351.23516	351.4696	351.15579	349.98016	352.08229	356.00239	360.24016
1080.336	306.59493	309.89825	310.67326	312.41718	309.18022	312.3797	313.07568	317.37304
1080.566	344.72925	347.52544	348.29066	347.9718	350.51002	352.08229	356.53235	357.59404
1080.796	390.80822	390.45223	389.61683	394.13973	390.25023	393.37299	393.09954	397.81505
1081.026	352.14426	353.88496	350.40996	365.48377	354.21911	363.72839	358.12222	367.64929
1081.255	322.48423	317.31769	318.6206	330.99049	323.48669	321.90832	327.38458	332.72053
1081.485	330.95852	331.09666	331.86616	342.66514	336.20355	337.25999	341.16353	347.53879
1081.715	338.90317	339.04607	338.75386	349.56379	344.68146	340.96557	341.16353	349.12646
1081.945	354.79248	350.7052	353.05907	361.23845	360.57754	357.37597	359.7121	366.59085
1082.174	389.74894	385.68259	392.79577	396.2624	389.72036	392.31426	396.27929	399.93194
1082.404	341.55139	341.69587	347.76084	351.68646	345.7412	348.90609	356.53235	359.18171
1082.634	363.79641	367.66393	367.36428	370.25977	368.52558	368.4927	374.55096	377.17532
1082.863	425.76468	425.42962	428.82371	427.57169	429.46056	435.19306	433.37644	443.85751
1083.093	404.57895	408.47089	411.86938	413.24371	409.85539	411.3715	413.76795	419.51322
1083.323	417.82003	422.77982	427.23424	429.69435	427.87095	432.01685	433.9064	436.44838
1083.552	390.80822	398.40164	396.50453	399.44639	398.72814	400.25477	405.2886	406.81185
1083.782	389.74894	402.11136	400.74311	397.8544	402.43722	401.84288	410.05824	411.04564
1084.011	429.47219	438.67863	437.30087	440.83834	436.34886	438.89863	441.32583	447.56208
1084.241	402.99002	411.12069	412.92903	419.08103	410.91513	415.07708	418.00763	429.03925
1084.47	425.76468	427.54946	427.76406	435.00101	431.05017	432.01685	433.9064	444.38674
1084.7	445.89113	448.74788	453.72537	463.12631	455.42416	459.01461	462.52421	476.14016
1084.929	442.18363	445.03816	447.3675	455.16632	448.53586	453.19157	452.45498	460.79267
1085.158	425.23504	431.78915	433.06229	440.30767	434.22938	439.95737	441.85579	445.97441
1085.388	417.82003	421.7199	419.81672	427.57169	420.45278	421.95886	430.19669	433.27304
1085.617	395.04537	398.9316	403.39222	407.40638	407.20605	404.48972	413.23799	411.04564
1085.846	418.34968	420.65998	427.76406	430.22502	423.632	426.1938	431.25661	434.86071
1086.076	411.46431	416.95025	419.2869	424.38769	421.51252	423.54696	433.37644	434.33148
1086.305	445.89113	455.10741	457.96396	456.22765	455.95403	456.36777	466.76388	465.55568
1086.534	479.7883	486.37507	489.22349	487.00627	489.86566	492.89416	502.80111	505.77669
1086.763	462.31007	467.2965	469.09023	470.55563	466.02154	470.66071	477.36307	481.96162
1086.992	481.90688	491.67467	496.64101	502.92625	492.51501	501.89341	505.45091	511.06893
1087.222	506.80011	513.93301	512.53569	522.03023	515.82926	521.48003	522.93957	527.47486
1087.451	543.34551	548.9104	550.68292	557.58485	552.39025	561.71199	559.50676	570.34198
1087.68	551.29016	553.68005	552.80221	561.29951	553.44999	562.77073	559.50676	572.9881
1087.909	527.45621	529.83183	534.78824	540.07287	535.9643	547.94842	543.07802	553.40682
1088.138	525.86728	528.24194	533.7286	539.5422	535.43443	539.47854	545.72782	547.58536
1088.367	525.33763	531.95167	540.61629	542.19553	539.14351	533.65549	549.96749	550.76071
1088.596	531.69335	537.78123	543.2654	545.37953	541.79286	547.41906	554.20717	557.64061
1088.825	531.69335	537.25127	537.43735	546.44086	544.44221	546.88969	551.02741	559.22829
1089.054	508.91869	518.70266	514.12516	526.80622	517.41887	524.65624	528.23916	540.17623
1089.283	551.29016	559.50961	559.68991	568.72883	564.57724	567.53504	571.16586	585.68947
1089.512	553.93837	558.97965	561.27937	567.13683	561.39803	564.8882	572.75574	583.57258
1089.741	579.8909	583.35783	587.77051	606.40611	591.60058	594.5328	604.02334	608.44609
1089.969	602.66556	606.67609	613.20199	621.79543	611.73562	614.11941	621.512	629.61504
1090.198	608.49164	614.09553	623.26862	626.57142	621.80313	624.70677	628.40147	642.84564
1090.427	593.13198	593.95704	599.4266	605.34478	596.89927	601.41458	607.73306	617.97212
1090.656	606.37306	611.44573	622.20898	624.97942	618.62392	621.53056	631.05127	640.19952
1090.885	602.13592	609.85585	622.20898	621.79543	619.15379	622.5893	628.93143	637.02417
1091.113	624.38094	631.05427	642.34224	644.61406	638.75895	642.17591	651.18972	659.7808
1091.342	631.2663	637.41379	642.34224	648.32872	646.17712	645.88149	655.95935	668.24838
1091.571	621.20308	630.52431	631.21596	639.83807	640.34856	643.76402	653.30956	662.95614
1091.799	654.04096	664.44178	665.12461	671.14736	665.78229	679.23167	683.51724	692.06344
1092.028	692.17528	702.06897	707.51043	714.66197	714.0004	721.05173	719.55447	733.34289
1092.257	659.86704	670.27134	674.66142	679.63801	679.02902	679.23167	687.75691	698.41413
1092.485	651.39275	659.67213	668.30355	667.96336	658.36412	667.58557	681.3974	681.47897
1092.714	683.17135	687.76003	697.4438	702.45665	699.69393	705.1707	715.84476	722.2292
1092.942	737.19497	743.40588	753.07518	752.33925	749.50165	762.8718	771.49048	774.62235
1093.171	739.84319	747.64556	752.01553	759.23791	755.33021	763.93054	769.9006	780.97303
1093.399	776.38858	780.50311	788.57329	790.01653	790.83146	799.92755	799.04837	818.01869
1093.627	780.62572	783.68287	787.51365	797.97652	791.36133	800.45692	806.4678	818.01869
1093.856	744.08033	752.94517	745.65766	764.54456	763.80812	762.8718	773.08036	779.38536
1094.084	740.37283	751.88525	749.36642	765.07523	761.68864	763.93054	774.14028	781.50225
1094.313	753.08427	766.19418	757.84358	768.78989	766.45747	775.04726	781.02975	792.61595
1094.541	768.97357	781.03307	777.97684	787.89387	786.06263	795.16324	800.63824	808.49266
1094.769	792.27788	798.52176	799.69957	809.1205	809.37689	817.3967	825.01637	828.07394
1094.998	798.10395	803.82137	809.23638	822.38715	812.02623	822.16101	834.02568	840.77531
1095.226	830.4122	836.67891	841.02574	855.28844	852.82617	856.56992	870.06291	880.46709
1095.454	842.06435	845.15828	848.97308	861.12577	858.12487	868.74538	878.54226	887.347
1095.682	882.84689	883.84539	884.47119	900.92571	887.26768	909.50671	907.69002	927.56801
1095.91	836.23827	839.85868	839.43627	852.63511	844.87813	857.62866	861.58356	876.2333
1096.139	844.18292	854.16761	853.74148	857.41111	865.01317	867.68665	880.13214	889.99312
1096.367	844.18292	849.92793	854.80113	855.81911	863.95343	867.68665	880.6621	889.99312
1096.595	880.72832	886.4952	897.71676	905.17104	903.16376	910.03608	915.10945	924.92189
1096.823	889.73225	889.145	902.48516	907.82437	904.75337	913.74166	925.17868	935.50636
1097.051	913.5662	913.52318	924.20789	924.80568	925.94814	934.91637	951.67665	961.96755
1097.279	930.51479	937.90136	946.46045	952.93098	947.67279	959.2673	971.8151	984.19494
1097.507	945.3448	950.09045	957.0569	964.60563	952.44161	973.03086	973.93494	986.84106
1097.735	979.77162	979.23827	986.72697	999.62958	987.41299	1004.79294	1012.09201	1020.18216
1097.963	955.93767	958.56981	968.713	975.21895	977.34547	986.26506	1002.55274	1010.65613
1098.191	979.24198	979.23827	987.78661	999.09891	997.48051	1006.38104	1023.22115	1029.17896
1098.419	985.06805	993.01724	1003.68129	1013.42689	1011.78698	1016.9684	1024.28107	1032.3543
1098.646	1009.43165	1017.39542	1026.99349	1035.71486	1030.33241	1042.90743	1051.83896	1062.52006
1098.874	1040.15096	1038.06388	1056.13374	1071.26948	1057.88561	1063.55278	1083.63651	1093.74426
1099.102	1052.8624	1054.49265	1062.49161	1073.92281	1072.72195	1079.43382	1092.64582	1103.79951
1099.33	1082.52243	1085.76032	1094.81079	1107.35477	1106.10372	1115.43083	1118.08387	1138.72828
1099.558	1096.29316	1106.42877	1108.05636	1126.98941	1115.1115	1128.13566	1136.63244	1153.01732
1099.785	1093.64494	1093.17976	1101.16866	1119.02942	1113.52189	1128.13566	1134.51261	1146.13741
1100.013	1097.88209	1100.06925	1110.70547	1117.43742	1115.64137	1130.25314	1135.04257	1154.60499
1100.241	1098.94137	1097.41945	1106.99671	1117.43742	1113.52189	1124.95946	1136.10248	1148.78353
1100.468	1122.24568	1125.50735	1134.54749	1142.37872	1137.36602	1148.78101	1163.66037	1178.42006
1100.696	1183.68431	1189.1026	1199.18585	1206.05863	1215.25681	1225.53936	1230.9652	1250.39448
1100.924	1139.19427	1148.29565	1152.56146	1168.91202	1165.97896	1174.19067	1190.15833	1200.11823
1101.151	1152.43535	1161.54466	1171.10525	1184.30133	1182.40491	1184.24866	1199.6976	1215.99494
1101.379	1169.91358	1176.38355	1183.29117	1193.32265	1194.06204	1205.95275	1215.06642	1234.51777
1101.606	1183.68431	1192.81232	1198.65603	1219.85595	1213.13733	1220.24568	1242.09435	1245.10225
1101.834	1200.10325	1207.65122	1216.67	1234.18393	1222.67498	1237.18546	1251.63361	1269.44654
1102.061	1197.45503	1209.77106	1217.72965	1224.63194	1229.03341	1239.30293	1252.69353	1263.09585
1102.289	1248.3008	1260.1173	1262.76457	1276.6372	1273.54244	1285.35794	1296.1502	1311.78444
1102.516	1235.58936	1244.21849	1260.11546	1270.79988	1264.53466	1272.12374	1290.32064	1307.02142
1102.743	1279.54975	1282.9056	1298.26269	1304.7625	1309.57355	1309.17949	1327.94775	1339.83329
1102.971	1268.95689	1276.01611	1283.42766	1290.43452	1290.49826	1294.88656	1314.16881	1332.95339
1103.198	1264.71974	1270.71651	1278.65925	1289.37319	1288.37878	1299.65087	1309.92914	1328.7196
1103.425	1329.33623	1333.7818	1354.42389	1358.89043	1364.67997	1371.64491	1379.35381	1398.57713
1103.653	1316.09514	1324.77247	1334.82045	1345.62378	1344.54493	1356.82261	1374.58417	1388.52188
1103.88	1360.05554	1369.81911	1379.32556	1390.73038	1394.88252	1406.58319	1416.45096	1429.80133
1104.107	1370.11876	1369.81911	1379.85538	1392.32238	1397.53187	1403.93635	1419.10075	1438.26891
1104.334	1360.58518	1366.10938	1376.14662	1396.56771	1387.99422	1407.11256	1422.28051	1433.5059
1104.561	1401.36772	1410.0961	1417.47279	1429.99966	1429.32403	1443.10958	1457.25782	1474.25612
1104.789	1429.96846	1437.12408	1441.31481	1456.00229	1452.10841	1471.69545	1486.93555	1497.54197
1105.016	1442.6799	1445.60345	1459.8586	1466.08495	1468.53436	1481.75344	1494.35498	1515.00635
1105.243	1464.92492	1475.28123	1486.34973	1498.45557	1497.14731	1502.39878	1524.56266	1535.11685
1105.47	1495.11459	1500.18937	1511.2514	1525.51953	1522.58104	1535.2196	1546.29099	1565.81183
1105.697	1524.77462	1530.39712	1547.80916	1552.05283	1554.90307	1565.39357	1578.08855	1595.44836
1105.924	1544.90107	1558.48502	1570.06171	1579.11679	1582.45627	1590.80323	1607.76627	1620.8511
1106.151	1521.59676	1528.27728	1541.45129	1550.46083	1562.32124	1562.74673	1578.61851	1597.56525
1106.378	1531.13034	1538.34652	1546.74952	1557.35949	1566.56019	1575.45156	1588.15777	1604.44516
1106.605	1545.43071	1561.13482	1566.88278	1581.23946	1586.69523	1598.74375	1607.23631	1619.79265
1106.832	1606.86934	1615.72075	1621.98433	1639.08205	1634.91334	1654.32738	1665.53183	1683.2995
1107.058	1622.229	1635.85924	1649.00529	1655.53269	1658.75746	1669.67905	1685.67029	1699.70543
1107.285	1614.28435	1623.14019	1640.52813	1648.10337	1649.74968	1665.4441	1677.19094	1700.23466
1107.512	1669.8969	1677.19616	1690.86128	1695.8633	1705.38596	1708.32291	1725.41723	1744.16023
1107.739	1693.2012	1709.52374	1713.11383	1730.88725	1728.70021	1742.73182	1754.565	1775.38443
1107.966	1690.02334	1697.86461	1712.58401	1717.62061	1715.45348	1732.14446	1746.08565	1770.09219
1108.192	1704.32371	1707.4039	1722.65064	1735.66325	1737.17812	1750.67234	1766.75406	1787.55657
1108.419	1749.87304	1750.86066	1769.27503	1778.11652	1780.62741	1794.60988	1808.62084	1829.89447
1108.646	1782.71093	1787.95789	1802.12404	1814.73247	1813.47931	1828.48942	1839.88844	1863.23557
1108.872	1784.8295	1799.61702	1807.95209	1821.63113	1820.36761	1834.84184	1848.89775	1866.41091
1109.099	1792.77415	1802.79678	1812.19067	1826.93779	1829.90526	1843.84109	1855.78722	1873.82004
1109.326	1827.73061	1831.9446	1840.27127	1852.40976	1852.68964	1873.4857	1884.40503	1901.8689
1109.552	1824.02311	1827.17496	1842.39056	1857.71642	1859.04807	1872.42696	1885.9949	1906.63191
1109.779	1880.1653	1882.29084	1892.72371	1912.37501	1916.27396	1923.24628	1938.46087	1960.61274
1110.005	1904.5289	1903.48926	1918.1552	1935.72431	1937.46874	1952.89089	1964.95884	1987.60315
1110.232	1891.81746	1894.47993	1906.4991	1923.51899	1922.6324	1941.77416	1950.64994	1980.19401
1110.458	1878.57637	1883.88072	1901.20087	1912.90567	1915.7441	1929.5987	1940.58071	1970.13876
1110.685	1896.0546	1906.13906	1916.56573	1929.88698	1929.5207	1950.24405	1961.77908	1986.5447
1110.911	1952.1968	1961.78491	1977.49534	1992.50557	1987.80633	2007.94515	2017.95477	2038.93785
1111.138	1977.61968	1981.39344	2002.92683	2016.9162	2013.24006	2029.64923	2048.69241	2071.74972
1111.364	1996.1572	1998.35218	2017.23204	2030.18285	2027.01666	2044.47154	2057.70172	2077.04196
1111.59	2019.4615	2021.67044	2038.95477	2053.00148	2048.21143	2070.93993	2086.31952	2093.97712
1111.817	2026.87651	2029.61984	2047.43193	2063.08414	2058.27895	2072.52804	2089.49928	2106.67849
1112.043	2053.35868	2053.99802	2070.2143	2090.1481	2086.8919	2104.81948	2115.46728	2138.43191
1112.269	2099.96729	2102.75438	2114.71941	2134.19337	2133.5204	2146.63954	2156.27415	2183.94515
1112.495	2121.15303	2122.89288	2139.62107	2152.76668	2156.30478	2175.75478	2176.4126	2208.81867
1112.721	2105.26373	2105.93414	2121.6071	2138.4387	2135.63988	2152.46259	2163.69358	2185.0036
1112.948	2131.74589	2135.61193	2151.80699	2168.68666	2176.43982	2176.81352	2198.14093	2217.81547
1113.174	2168.29128	2173.23912	2191.01387	2199.99595	2205.58263	2214.92801	2229.40853	2253.27346
1113.4	2204.30703	2208.21651	2230.22075	2246.69455	2247.44231	2258.86554	2268.62552	2289.7899
1113.626	2203.24774	2206.62663	2223.86287	2235.0199	2236.31505	2250.92502	2262.79597	2286.61456
1113.852	2228.14098	2228.88496	2251.94347	2266.32919	2256.97996	2279.51089	2288.23402	2314.13419
1114.078	2298.58355	2307.31911	2321.88007	2337.9691	2333.81102	2353.09303	2365.60808	2382.40405
1114.304	2306.5282	2309.96891	2324.52918	2340.09176	2340.69932	2358.38671	2376.20726	2388.75474
1114.53	2282.69425	2287.71057	2307.04503	2324.17178	2327.98245	2334.56516	2344.4097	2372.3488
1114.756	2310.76534	2314.20859	2327.17829	2346.99042	2350.23697	2363.15102	2369.31779	2394.5762
1114.982	2334.06965	2339.11673	2354.19925	2368.74772	2371.43174	2384.85511	2396.34572	2413.62825
1115.208	2352.07752	2357.13539	2379.63073	2391.03569	2381.49926	2406.02983	2419.13397	2434.7972
1115.434	2398.15649	2403.77191	2416.71832	2436.67296	2427.59789	2455.26104	2462.06067	2482.95656
1115.66	2412.98651	2422.32052	2435.79194	2456.3076	2451.97188	2473.78892	2478.48941	2503.59629
1115.885	2432.05367	2437.15941	2453.27608	2466.39026	2466.27835	2481.72944	2499.68778	2514.70999
1116.111	2434.70188	2439.27925	2459.10413	2473.81958	2471.57705	2486.49375	2500.21774	2516.29766
1116.337	2421.4608	2430.26993	2450.09715	2464.26759	2458.33031	2479.0826	2488.55863	2507.30085
1116.563	2459.06548	2467.89712	2482.94615	2491.86222	2488.53287	2506.60973	2516.11652	2536.40816
1116.788	2480.25121	2485.38581	2503.60924	2518.92619	2521.38477	2530.43129	2544.73432	2562.34012
1117.014	2524.74125	2521.95308	2540.167	2557.6648	2559.53536	2567.48704	2587.66102	2605.20724
1117.24	2545.92699	2550.57094	2569.30725	2580.48343	2578.61066	2596.07291	2606.73956	2630.08076
1117.465	2604.18775	2613.63624	2632.88597	2644.16335	2646.43393	2662.2439	2670.33468	2695.7045
1117.691	2615.31027	2619.99576	2640.30348	2659.55266	2654.38197	2669.65505	2682.52374	2699.93829
1117.916	2628.02171	2630.59497	2643.48242	2666.45132	2659.1508	2675.4781	2691.00309	2705.75975
1118.142	2643.91101	2646.49378	2667.85426	2683.96329	2676.63649	2703.00523	2707.43183	2726.39948
1118.367	2625.90313	2633.77473	2652.4894	2667.51265	2660.74041	2683.94798	2687.82333	2708.9351
1118.593	2679.39711	2684.65093	2704.41202	2724.29391	2715.31695	2725.23868	2740.81926	2762.38669
1118.818	2711.17571	2714.32872	2735.67156	2752.94987	2749.75846	2755.94202	2769.43707	2792.02322
1119.044	2722.29822	2719.09836	2746.79784	2758.78719	2757.7065	2778.70484	2787.45568	2800.4908
1119.269	2736.06895	2737.64698	2758.45394	2770.46184	2767.77402	2791.93904	2799.64475	2813.7214
1119.495	2742.95431	2750.36603	2757.92411	2783.72849	2774.13245	2791.93904	2799.64475	2814.25062
1119.72	2764.14004	2765.73488	2781.23631	2806.54713	2800.09605	2813.64312	2820.84312	2835.41957
1119.945	2801.74472	2799.65235	2824.68177	2841.04041	2835.06742	2851.22825	2862.7099	2878.81591
1120.171	2859.47585	2856.88807	2881.90261	2896.22967	2895.47253	2906.81188	2919.41555	2934.91363
1120.396	2848.88298	2853.70831	2867.06758	2886.67769	2878.51671	2897.81262	2908.2864	2919.56614
1120.621	2866.89085	2871.197	2884.0219	2908.96566	2893.88292	2918.98734	2919.94551	2939.67664
1120.846	2873.77622	2878.08649	2901.50605	2913.74165	2909.779	2921.10481	2930.5447	2946.02733
1121.071	2897.61017	2896.6351	2924.81825	2937.09095	2929.91404	2945.9851	2952.80299	2964.55016
1121.297	2924.62198	2934.79226	2949.71991	2962.56292	2957.99711	2973.51224	2977.71107	2988.89445
1121.522	2963.28594	2966.58988	2984.68821	3001.30153	2998.26719	3012.68546	3016.92806	3026.46934
1121.747	2983.94203	2987.25834	3002.70218	3028.89616	3019.99183	3037.56575	3042.89607	3053.98897
1121.972	2991.88668	3003.68711	3022.30562	3043.75481	3038.00739	3047.09438	3057.73493	3062.98577
1122.197	3031.08029	3030.18513	3052.50551	3069.22677	3066.62033	3080.44456	3085.29281	3089.44696
1122.422	3009.36491	3004.21707	3020.71615	3043.75481	3039.06713	3049.74122	3049.78554	3057.16431
1122.647	3048.02888	3052.44347	3068.40019	3086.73875	3084.63589	3097.9137	3100.13167	3111.67436
1122.872	3068.15532	3068.87224	3090.65274	3108.49605	3101.06184	3115.38284	3117.62033	3127.02185
1123.097	3104.17107	3102.78971	3126.68068	3145.112	3139.21243	3149.79175	3153.1276	3164.06751
1123.322	3124.29752	3124.51809	3147.87359	3164.74664	3161.99682	3168.31963	3172.20614	3184.70723
1123.547	3098.34499	3093.25042	3107.07724	3129.72269	3124.37609	3132.85198	3136.16891	3147.13235
1123.771	3157.13541	3157.9056	3172.77525	3186.50395	3179.4825	3192.67056	3194.99439	3202.70084
1123.996	3178.32114	3180.69389	3202.97514	3213.56791	3206.50584	3219.13895	3225.73203	3231.80815
1124.221	3197.91794	3197.65263	3215.69089	3233.20255	3220.81231	3234.49062	3233.68142	3242.92184
1124.446	3205.33295	3206.132	3231.58557	3246.99986	3232.46944	3250.37166	3250.11016	3257.21089
1124.67	3228.63726	3222.56077	3253.3083	3268.75717	3252.60447	3266.2527	3266.5389	3270.44148
1124.895	3276.8348	3277.14669	3304.17127	3315.98644	3307.18102	3321.30696	3324.83442	3322.83463
1125.12	3242.40798	3238.98954	3261.78546	3278.83982	3270.62003	3281.60437	3282.96763	3286.31819
1125.345	3261.47514	3255.41832	3278.73979	3293.69847	3285.45637	3299.60288	3297.80649	3294.78577
1125.569	3281.07195	3273.43697	3301.52216	3314.92511	3300.82259	3311.24897	3312.1154	3310.66248
1125.794	3285.30909	3277.67665	3304.7011	3317.57844	3305.59141	3319.18949	3313.17531	3317.01317
1126.018	3308.6134	3296.22527	3314.2379	3331.37575	3322.01736	3331.36495	3329.07409	3333.4191
1126.243	3311.79126	3308.41436	3326.42382	3339.8664	3331.55501	3342.48168	3340.7332	3340.29901
1126.467	3341.98093	3339.68202	3357.15354	3370.11436	3356.98874	3370.53818	3367.23116	3370.99399
1126.692	3370.05203	3366.18005	3386.82361	3398.23966	3391.96011	3401.24152	3397.43884	3396.92595
1126.916	3435.7278	3432.4251	3455.17073	3465.63423	3458.72365	3467.41251	3462.09388	3466.78348
1127.141	3391.76741	3386.31854	3410.1358	3421.58896	3414.7445	3422.41623	3420.75705	3423.38714
1127.365	3397.59348	3393.20803	3410.1358	3427.95695	3420.04319	3424.00434	3425.52669	3419.68257
1127.589	3388.0599	3387.37846	3405.89722	3420.52763	3411.03541	3417.12255	3420.22709	3412.27344
1127.814	3375.34846	3373.06953	3395.30077	3405.13832	3397.78868	3407.59393	3404.85827	3399.57207
1128.038	3422.48672	3420.76597	3444.04445	3457.67425	3449.71587	3454.17831	3453.61453	3446.67298
1128.262	3488.1625	3482.77134	3504.44424	3514.98617	3506.4119	3517.70246	3511.91005	3506.47526
1128.487	3496.63679	3493.90051	3515.57051	3527.72215	3514.8898	3522.99614	3519.32948	3512.29673
1128.711	3497.16643	3490.72075	3512.9214	3523.47682	3506.4119	3518.76119	3515.61977	3512.29673
1128.935	3490.81071	3485.42114	3510.27229	3519.76216	3507.47163	3516.11435	3508.7303	3504.88759
1129.159	3491.87	3489.66083	3510.80211	3520.29283	3505.88203	3524.58424	3511.91005	3503.82915
1129.383	3531.59325	3531.5277	3550.00899	3562.7461	3551.98066	3564.28684	3548.47725	3544.57937
1129.607	3516.23359	3512.44912	3534.64413	3548.94879	3535.02484	3549.46453	3534.6983	3527.11499
1129.832	3548.01219	3540.53703	3563.78437	3577.60475	3563.10792	3574.34483	3559.07643	3555.69307
1130.056	3600.97653	3596.18287	3621.00522	3633.85534	3620.86368	3630.98719	3617.90192	3612.84923
1130.28	3604.68403	3598.30271	3624.71398	3634.91667	3622.45328	3626.22288	3615.25212	3610.20312
1130.504	3606.8026	3600.95252	3628.42274	3639.69266	3629.87145	3632.5753	3618.96183	3610.20312
1130.728	3620.04369	3612.08168	3634.25079	3649.77532	3637.28963	3638.92771	3627.97114	3619.72914
1130.952	3652.35193	3652.35868	3671.8682	3686.92193	3671.73113	3677.0422	3664.53833	3654.65791
1131.175	3652.88157	3646.52911	3666.56997	3678.43128	3668.02205	3668.57232	3655.52903	3646.19033
1131.399	3643.34799	3634.34002	3656.50334	3669.40996	3656.89479	3660.10243	3644.92984	3637.72275
1131.623	3667.71159	3655.00848	3678.22607	3690.6366	3676.49996	3683.39462	3668.24805	3657.83325
1131.847	3690.48625	3678.32674	3706.30667	3716.10856	3707.23238	3706.68681	3697.92577	3682.70677
1132.071	3694.19376	3683.62634	3703.12773	3716.63923	3706.17264	3710.39238	3692.62618	3677.41453
1132.295	3683.60089	3677.26682	3698.35933	3715.04723	3692.92591	3700.86376	3683.08691	3672.65152
1132.518	3708.49413	3700.05512	3715.84348	3733.08987	3714.12068	3723.09721	3703.22536	3688.52823
1132.742	3679.89339	3675.67694	3690.94181	3704.43391	3688.15708	3693.98198	3682.02699	3665.77161
1132.966	3689.95661	3684.68626	3698.35933	3711.33257	3698.2246	3703.5106	3687.85654	3671.06385
1133.189	3733.91701	3727.0831	3747.10301	3759.0925	3741.67389	3747.44814	3730.25329	3709.69718
1133.413	3707.96448	3703.23488	3721.67153	3729.90588	3714.65055	3719.921	3701.63549	3684.29444
1133.637	3725.97236	3721.25353	3740.21532	3750.07118	3732.13624	3735.27267	3715.94439	3695.93736
1133.86	3743.45059	3735.0325	3756.63982	3763.33783	3748.03232	3747.9775	3735.02292	3713.93097
1134.084	3737.62451	3730.79282	3749.75213	3764.39916	3746.97258	3749.03624	3733.43304	3707.58028
1134.307	3767.81418	3756.76088	3775.18362	3787.74846	3770.28683	3772.32843	3756.75125	3734.57069
1134.531	3767.81418	3764.18033	3781.54149	3795.17779	3773.46605	3779.21021	3761.52089	3738.80448
1134.754	3750.86559	3755.171	3768.29592	3782.97247	3755.45049	3762.27044	3742.97231	3717.63553
1134.978	3782.11455	3783.78886	3801.67475	3818.52709	3792.54135	3795.62062	3770.00024	3752.03508
1135.201	3807.53743	3806.0472	3815.45014	3830.73241	3812.67638	3808.85481	3789.60873	3770.55791
1135.424	3786.88134	3781.13906	3797.96599	3813.7511	3796.25043	3794.03251	3767.8804	3750.44741
1135.648	3798.53349	3788.02855	3806.97297	3817.99642	3796.7803	3796.67935	3769.47028	3750.44741
1135.871	3784.76277	3770.53985	3788.42918	3805.26044	3781.41409	3778.15148	3757.81117	3737.21681
1136.094	3826.07495	3811.87677	3827.10624	3843.99905	3822.21403	3819.44217	3794.90832	3771.08713
1136.317	3814.95244	3807.10712	3822.86765	3834.44707	3820.09455	3809.38418	3789.60873	3761.5611
1136.541	3822.89709	3815.05653	3834.52375	3840.28439	3823.80364	3817.3247	3794.37836	3768.97024
1136.764	3810.18565	3793.85811	3816.50978	3824.89508	3811.61664	3803.03177	3780.06946	3750.97663
1136.987	3804.88921	3789.08847	3809.62209	3818.52709	3798.89978	3795.09125	3770.00024	3740.92138
1137.21	3752.45452	3741.92199	3759.28894	3773.95115	3747.50245	3741.62509	3726.01361	3688.52823
1137.433	3777.34776	3764.71029	3779.95202	3792.52446	3768.69723	3760.68233	3739.2626	3707.58028
1137.656	3812.30422	3804.98728	3818.09925	3833.38574	3815.32573	3806.20798	3782.1893	3749.38896
1137.879	3829.25281	3811.87677	3832.93429	3841.87639	3819.56468	3821.03028	3789.60873	3755.21042
1138.102	3799.06314	3784.84878	3802.20457	3815.87376	3793.07122	3790.32694	3753.04154	3728.22001
1138.325	3804.35957	3792.26823	3804.32386	3816.93509	3795.72056	3791.91504	3762.58081	3731.92458
1138.548	3816.01172	3806.57716	3818.62907	3831.26307	3807.37769	3803.56114	3771.59011	3744.62594
1138.771	3798.53349	3790.67835	3799.02563	3813.7511	3784.59331	3779.21021	3751.45166	3721.86932
1138.994	3813.89315	3799.15772	3816.50978	3829.67107	3802.07899	3799.32619	3771.59011	3735.62914
1139.217	3806.47814	3794.91803	3811.21156	3820.64975	3794.13095	3790.85631	3764.70064	3726.63234
1139.44	3800.12242	3780.6091	3799.55546	3808.44444	3784.59331	3781.32768	3749.86178	3715.51864
1139.663	3793.7667	3781.13906	3797.43617	3805.79111	3778.76474	3773.38716	3742.97231	3708.63873
1139.886	3821.8378	3810.28689	3827.10624	3836.03907	3810.02703	3808.85481	3776.88971	3738.80448
1140.108	3820.24887	3811.34681	3825.51677	3836.03907	3807.90756	3803.03177	3771.59011	3730.86613
1140.331	3810.18565	3795.97795	3812.80102	3824.89508	3799.42965	3794.03251	3763.64073	3718.69398
1140.554	3830.31209	3811.87677	3829.22553	3837.63106	3810.5569	3806.20798	3775.29983	3733.51225
1140.777	3819.71923	3806.0472	3820.74836	3835.5084	3807.37769	3803.56114	3771.59011	3721.86932
1140.999	3821.8378	3807.10712	3815.97996	3829.67107	3801.54913	3797.20872	3762.05085	3719.22321
1141.222	3820.77851	3802.86744	3818.62907	3828.60974	3803.13873	3795.09125	3763.11077	3717.10631
1141.444	3785.82205	3768.42001	3784.72042	3790.93246	3764.45827	3756.97676	3721.24398	3678.47298
1141.667	3798.00385	3780.6091	3799.55546	3809.50577	3778.23487	3765.44665	3730.78325	3693.82047
1141.889	3790.58884	3771.59977	3787.36954	3797.30045	3766.57775	3758.56486	3724.42374	3683.76522
1142.112	3791.64813	3777.42934	3792.13794	3800.48445	3772.40631	3758.03549	3723.89378	3687.46978
1142.334	3812.83386	3794.38807	3811.21156	3821.71108	3786.18291	3774.4459	3741.91239	3704.93416
1142.557	3782.11455	3762.59045	3783.66078	3787.2178	3755.98036	3742.68382	3710.64479	3672.65152
1142.779	3810.18565	3790.67835	3806.44315	3812.1591	3779.82448	3769.68159	3737.14276	3694.34969
1143.002	3799.06314	3779.01922	3798.49581	3799.95378	3769.75696	3762.79981	3726.54357	3686.41133
1143.224	3803.30028	3786.43867	3799.02563	3805.79111	3771.87644	3767.03475	3728.66341	3685.35289
1143.446	3799.06314	3782.19898	3799.02563	3807.3831	3770.28683	3766.50538	3725.48365	3679.0022
1143.669	3762.51775	3742.45195	3760.8784	3767.58316	3732.13624	3727.33216	3688.3865	3646.19033
1143.891	3749.27666	3727.61306	3747.10301	3749.54052	3714.12068	3708.27491	3668.77801	3625.02138
1144.113	3749.80631	3730.79282	3746.04337	3751.13251	3717.82977	3703.5106	3671.42781	3625.5506
1144.335	3779.46633	3765.24025	3783.13096	3791.46313	3752.80114	3742.68382	3704.81524	3662.59627
1144.558	3784.76277	3768.42001	3781.54149	3783.50314	3747.50245	3738.44888	3702.6954	3656.7748
1144.78	3759.86953	3747.75155	3764.58716	3763.8685	3727.89729	3719.39164	3683.08691	3632.95974
1145.002	3746.0988	3733.44262	3747.63284	3750.60185	3712.53107	3697.68755	3662.94846	3612.84923
1145.224	3732.32808	3722.31345	3730.67851	3739.45786	3702.46356	3688.6883	3656.58895	3602.79398
1145.446	3737.62451	3722.84341	3730.67851	3736.80453	3701.93369	3685.51209	3644.92984	3600.67709
1145.668	3754.5731	3741.92199	3748.16266	3754.31651	3721.00898	3704.56933	3664.53833	3616.5538
1145.89	3742.3913	3725.49322	3734.91709	3739.45786	3708.29212	3696.09945	3650.22943	3602.26476
1146.112	3724.38343	3700.58508	3716.3733	3719.82322	3687.62721	3672.80726	3630.62094	3582.68348
1146.334	3715.37949	3693.69559	3703.12773	3711.86323	3676.49996	3661.16117	3616.31204	3571.56978
1146.556	3702.13841	3683.09638	3690.94181	3700.71925	3668.02205	3653.75001	3607.83269	3559.39764
1146.778	3704.25698	3691.57575	3697.82951	3702.84191	3672.261	3661.69053	3609.42257	3564.68987
1147	3707.43484	3695.81543	3706.30667	3713.45523	3674.91035	3663.27864	3616.31204	3569.98211
1147.221	3704.25698	3689.98587	3694.65057	3700.18858	3668.02205	3655.86749	3603.59301	3555.16385
1147.443	3676.18588	3657.65828	3664.9805	3672.06329	3638.34936	3631.51656	3580.80476	3527.11499
1147.665	3687.30839	3667.19757	3675.04713	3677.90061	3648.41688	3632.04593	3585.04444	3532.93645
1147.887	3663.47444	3648.11899	3653.3244	3661.98063	3625.6325	3609.28311	3564.37603	3512.29673
1148.108	3675.65624	3658.18824	3660.2121	3665.16463	3635.17015	3614.04742	3570.73554	3517.58896
1148.33	3670.88945	3657.65828	3654.38405	3662.5113	3626.69224	3611.92995	3567.02582	3512.29673
1148.552	3639.64049	3624.80073	3627.36309	3631.73268	3597.54942	3579.10914	3534.16835	3481.07252
1148.773	3634.8737	3619.50113	3624.18416	3630.14068	3594.90008	3577.52103	3527.27887	3471.5465
1148.995	3633.81441	3616.32137	3621.00522	3625.36468	3590.13125	3574.87419	3523.56916	3469.4296
1149.217	3635.40334	3622.15093	3621.00522	3631.20201	3592.25073	3576.4623	3528.86875	3474.72184
1149.438	3613.68797	3600.42256	3601.93161	3609.97537	3569.99622	3551.05264	3505.55054	3452.49444
1149.66	3636.46263	3621.62097	3621.00522	3629.61001	3593.31047	3574.87419	3530.98859	3477.36796
1149.881	3628.51798	3608.90192	3612.52806	3616.87403	3580.5936	3567.99241	3521.97928	3460.96202
1150.102	3606.8026	3590.88327	3591.86498	3600.95405	3563.10792	3543.64149	3499.19103	3440.85152
1150.324	3585.61687	3567.03505	3573.85101	3574.95142	3541.91314	3519.29056	3473.75298	3415.44878
1150.545	3577.14258	3559.6156	3567.49313	3569.64476	3535.02484	3516.64372	3466.86351	3415.44878
1150.767	3596.73938	3583.99378	3588.68604	3586.62607	3555.15988	3535.1716	3486.47201	3429.73782
1150.988	3586.67616	3570.21481	3574.91065	3577.07408	3546.1521	3522.99614	3474.8129	3416.50723
1151.209	3543.77505	3528.8779	3531.46519	3530.90615	3502.17294	3477.99986	3431.8862	3369.40632
1151.431	3558.60506	3544.24675	3546.30023	3550.54079	3515.41967	3495.46901	3445.66514	3386.34148
1151.652	3518.35217	3501.31995	3504.44424	3501.71952	3469.85091	3449.94336	3395.84897	3340.82824
1151.873	3541.12683	3521.45845	3525.63714	3520.82349	3488.39634	3465.8244	3414.9275	3359.35107
1152.094	3487.63285	3465.81261	3468.4163	3466.1649	3432.76006	3411.82887	3359.81173	3303.78257
1152.315	3474.92141	3454.68344	3461.5286	3458.20491	3425.34188	3406.5352	3356.63198	3302.1949
1152.536	3507.7593	3487.01102	3495.96707	3490.04487	3456.07431	3439.88537	3389.48945	3329.71454
1152.757	3476.51034	3464.22272	3466.82683	3461.91957	3425.87175	3408.1233	3357.6919	3300.60723
1152.979	3463.26926	3448.32391	3448.28304	3447.59159	3411.03541	3390.12479	3335.43361	3281.55518
1153.2	3478.09927	3460.513	3462.05842	3458.73558	3421.6328	3404.94709	3349.74251	3290.02276
1153.421	3449.49853	3433.48502	3436.62694	3433.26361	3396.72894	3375.83186	3324.83442	3264.09079
1153.642	3435.19816	3415.99633	3417.55332	3419.99696	3380.83286	3359.42145	3306.28584	3245.03874
1153.862	3433.07959	3409.10684	3414.37439	3414.6903	3382.42247	3354.65714	3299.92633	3245.56796
1154.083	3434.13887	3409.6368	3417.0235	3409.38364	3376.06403	3353.5984	3302.04617	3247.15563
1154.304	3421.95708	3402.21735	3408.01651	3403.01565	3368.11599	3347.77536	3297.80649	3238.15883
1154.525	3408.71599	3388.96834	3387.88325	3382.85035	3352.74978	3325.01254	3275.5482	3219.636
1154.746	3406.59742	3384.1987	3385.23414	3384.44234	3349.57057	3325.01254	3275.5482	3220.69445
1154.967	3374.81882	3348.16139	3351.85531	3348.88773	3314.59919	3287.95678	3243.75065	3181.00267
1155.187	3348.33665	3327.49293	3333.31152	3329.25309	3296.58363	3271.54638	3222.02231	3162.47984
1155.408	3367.93346	3342.33183	3348.14655	3345.70373	3313.00958	3286.89805	3234.74134	3175.71043
1155.629	3335.62521	3312.65404	3319.00631	3319.17043	3281.74729	3260.95902	3208.24337	3149.24924
1155.85	3329.26949	3309.47428	3314.76773	3311.74111	3275.91873	3253.54787	3200.29398	3141.84011
1156.07	3338.27343	3315.30384	3321.1256	3319.17043	3285.45637	3261.48838	3209.83325	3146.60312
1156.291	3355.75166	3334.38242	3335.96063	3336.68241	3299.76285	3274.72258	3222.02231	3166.71363
1156.511	3324.5027	3302.05483	3305.76074	3303.78112	3270.09016	3242.96051	3192.34459	3132.84331
1156.732	3308.08376	3288.27586	3291.98535	3286.79981	3256.31356	3228.66757	3177.50573	3119.08349
1156.952	3267.83086	3247.46891	3251.18901	3245.40787	3216.57336	3188.43561	3137.75878	3078.86249
1157.173	3280.5423	3254.88836	3251.18901	3252.30652	3220.28244	3194.78803	3141.4685	3084.15472
1157.393	3306.49483	3284.56614	3284.03801	3285.73848	3250.485	3222.84453	3171.67618	3112.20358
1157.614	3278.95337	3257.53816	3258.0767	3261.32784	3224.5214	3195.84676	3147.29805	3086.80084
1157.834	3247.17477	3229.98021	3231.58557	3231.61055	3193.25911	3170.4371	3116.03045	3055.57664
1158.055	3221.75189	3202.42227	3205.09444	3201.36259	3167.29551	3139.73376	3096.42196	3029.11546
1158.275	3222.28154	3198.71255	3200.32603	3202.95459	3164.11629	3140.7925	3089.53249	3024.88167
1158.495	3240.28941	3218.85105	3217.28036	3214.62924	3179.4825	3156.14417	3102.25151	3042.34605
1158.716	3179.38043	3158.43556	3161.64898	3157.31732	3121.19688	3097.9137	3047.13574	2987.836
1158.936	3212.74796	3181.75382	3187.08047	3182.25862	3148.75008	3124.91146	3075.75355	3015.88486
1159.156	3198.44759	3177.51413	3179.13313	3179.07462	3137.09296	3119.61778	3065.15436	3009.00495
1159.376	3176.20257	3156.31572	3155.82093	3156.25599	3113.7787	3096.85496	3037.06652	2976.72231
1159.596	3162.43184	3146.77643	3146.81394	3144.05067	3106.36053	3089.44381	3030.17705	2975.13463
1159.816	3161.37255	3151.01611	3147.34377	3146.704	3105.83066	3089.97318	3029.11713	2980.42687
1160.037	3128.00502	3116.56868	3117.6737	3115.92538	3076.15798	3052.38806	2995.19973	2947.615
1160.257	3129.59395	3114.9788	3120.32281	3117.51737	3083.04628	3056.09363	3004.20904	2948.67345
1160.477	3121.11966	3098.02007	3102.83866	3099.47473	3065.03072	3033.86018	2985.66046	2928.56295
1160.697	3119.00108	3092.1905	3099.1299	3095.2294	3057.61255	3026.9784	2981.42079	2917.97847
1160.917	3111.05643	3093.25042	3091.18256	3085.67742	3045.95543	3026.44903	2973.4714	2913.74468
1161.137	3097.81535	3083.18118	3077.937	3073.4721	3036.94765	3010.56799	2963.40217	2901.57254
1161.356	3091.45963	3075.76173	3069.98966	3066.04278	3033.76843	3006.33305	2957.57262	2898.92642
1161.576	3076.62962	3056.68315	3052.50551	3051.7148	3019.46196	2997.86316	2943.26372	2887.81272
1161.796	3076.62962	3056.68315	3054.09498	3052.24546	3019.99183	2996.27506	2939.02404	2884.63738
1162.016	3090.40034	3069.4022	3062.57214	3064.45078	3033.23856	3006.33305	2953.86291	2897.33875
1162.236	3063.38853	3044.49406	3035.02136	3041.63214	3002.50614	2976.68844	2919.94551	2860.29308
1162.456	3027.37279	3020.11588	3010.1197	3009.79219	2972.30359	2944.397	2890.26779	2829.06888
1162.675	3035.31744	3022.23573	3011.70917	3014.56818	2977.60228	2946.51447	2899.80706	2842.29948
1162.895	3045.9103	3029.65517	3032.90207	3026.24283	2985.55032	2959.2193	2911.99612	2856.58852
1163.115	3003.53884	2989.90814	2987.86715	2979.54423	2949.5192	2920.04608	2868.53946	2813.7214
1163.334	3012.01313	2992.55794	2988.92679	2982.19756	2953.22829	2924.28102	2875.95889	2820.07208
1163.554	3003.53884	2989.90814	2984.15839	2977.42156	2945.28025	2918.98734	2866.94958	2808.95838
1163.774	2985.53096	2978.77897	2964.02513	2965.21625	2929.38417	2906.28251	2847.87104	2793.61089
1163.993	2968.58238	2949.63115	2942.83222	2942.92828	2905.54005	2880.34348	2825.61275	2768.73738
1164.213	2954.81165	2935.85218	2925.87789	2929.13096	2889.1141	2866.05055	2809.18401	2753.38989
1164.432	2945.27807	2923.13313	2918.9902	2920.10964	2885.40501	2855.99256	2803.35446	2746.50998
1164.652	2892.31373	2881.79621	2881.37279	2872.88037	2838.24664	2807.29071	2764.13747	2704.70131
1164.871	2921.44412	2907.76427	2903.09552	2895.69901	2857.85181	2837.46468	2782.68605	2730.63327
1165.09	2976.52703	2955.99067	2953.42867	2948.7656	2910.83874	2891.98958	2829.85243	2780.90952
1165.31	2924.09233	2908.29423	2903.09552	2900.475	2863.68037	2839.58215	2783.74597	2731.69172
1165.529	2917.73661	2894.51526	2886.1412	2891.98435	2854.14272	2828.46543	2772.61682	2720.04879
1165.748	2881.72087	2866.42736	2862.29918	2859.08306	2825.52978	2799.35019	2741.87918	2694.64606
1165.968	2859.47585	2842.57914	2843.22556	2832.54976	2803.27526	2775.52863	2724.39053	2674.00633
1166.187	2855.76834	2837.27954	2831.03964	2823.52844	2791.08827	2770.23495	2720.68081	2663.42185
1166.406	2843.58655	2825.62041	2820.44319	2812.91512	2782.61036	2762.29444	2701.60228	2651.77893
1166.625	2821.87117	2808.66167	2805.60815	2796.46448	2767.24415	2738.47288	2687.82333	2634.84377
1166.844	2780.02934	2766.7948	2765.34163	2760.37919	2723.79486	2694.00597	2650.19622	2597.26889
1167.064	2772.08469	2758.84539	2752.62589	2749.23521	2709.48839	2692.41787	2638.00716	2582.45062
1167.283	2782.67756	2766.7948	2763.75216	2760.37919	2723.79486	2703.5346	2650.19622	2593.0351
1167.502	2794.85936	2783.22357	2773.81879	2780.5445	2737.57146	2713.59259	2662.38529	2609.44103
1167.721	2786.38507	2777.39401	2767.99074	2771.52318	2734.39225	2704.06396	2652.84602	2609.97026
1167.94	2749.31003	2728.63765	2729.84351	2725.35524	2685.1144	2664.36137	2613.62903	2560.75245
1168.159	2719.12036	2700.01979	2696.46468	2691.92328	2650.67289	2641.06918	2583.95131	2525.29446
1168.378	2722.29822	2713.2688	2699.64362	2696.69928	2663.38975	2638.95171	2584.48127	2536.40816
1168.597	2736.06895	2716.97852	2709.71025	2708.37393	2673.98714	2646.89223	2594.02054	2545.40496
1168.815	2712.235	2692.07038	2688.51734	2683.43263	2642.72485	2622.01194	2576.53188	2515.23921
1168.805	2734.65321	2717.38941	2712.9914	2700.99867	2679.23506	2646.05464	2600.49727	2543.75348
1169.033	2715.06133	2693.01575	2694.96598	2687.21793	2654.32014	2627.51985	2576.64827	2522.03155
1169.26	2705.00064	2684.00809	2687.54375	2676.08733	2642.12773	2619.57636	2570.28854	2514.6143
1169.488	2674.81857	2659.63443	2658.91515	2645.87569	2619.86332	2592.56852	2546.43955	2493.95198
1169.716	2681.17269	2658.57471	2658.38499	2646.93575	2621.98374	2592.56852	2547.4995	2493.42218
1169.943	2670.05298	2651.6865	2653.0834	2640.5754	2605.02039	2584.09548	2534.25006	2477.52808
1170.171	2664.22837	2650.62677	2647.7818	2635.27512	2607.14081	2586.21374	2531.60017	2479.11749
1170.399	2632.98728	2619.3649	2615.97224	2606.65357	2579.04525	2550.73285	2506.69122	2447.3293
1170.626	2645.16601	2626.78297	2627.10559	2619.37426	2589.64735	2558.67634	2517.29078	2455.80615
1170.854	2591.15599	2578.03564	2578.86109	2574.85185	2538.22718	2508.36762	2463.23305	2409.71327
1171.081	2612.33639	2603.99889	2599.5373	2588.63259	2558.90127	2533.78676	2481.78227	2429.84579
1171.309	2627.16267	2617.24545	2606.95953	2594.99294	2572.15389	2538.55285	2498.21158	2437.79284
1171.536	2609.15933	2591.81206	2588.40396	2578.03202	2550.9497	2515.25197	2473.30263	2417.13052
1171.764	2577.91824	2564.78909	2566.66742	2551.53058	2524.44445	2492.48065	2447.8637	2393.28937
1171.991	2569.97559	2563.1995	2559.24519	2541.46004	2520.20362	2488.77369	2442.03395	2390.64036
1172.219	2567.85755	2552.07239	2546.52137	2534.56967	2508.0112	2479.77108	2431.4344	2379.51449
1172.446	2590.62648	2574.85647	2576.21029	2565.31133	2530.27561	2500.9537	2456.87332	2406.00465
1172.673	2585.86089	2570.08771	2575.14997	2555.77081	2526.03477	2498.83544	2455.28339	2403.88544
1172.901	2573.15265	2556.84115	2554.47376	2538.8099	2511.72194	2487.185	2439.38406	2384.28272
1173.128	2561.50342	2546.24391	2545.99121	2537.21981	2503.24026	2479.24152	2436.73417	2373.15685
1173.355	2548.26567	2531.40777	2540.15945	2525.55918	2497.93921	2467.59108	2427.19457	2367.32901
1173.583	2529.73282	2510.21328	2512.59117	2493.75746	2469.31355	2442.17193	2402.28562	2345.60708
1173.81	2498.49173	2486.36948	2481.31177	2472.02628	2436.97716	2423.10758	2377.37667	2319.11692
1174.037	2488.43104	2471.53333	2473.88954	2460.89568	2435.38684	2404.57279	2364.12723	2307.99106
1174.264	2491.6081	2476.83196	2476.01017	2460.36565	2433.79653	2402.45452	2363.06728	2314.8785
1174.491	2494.78516	2486.89934	2479.19113	2471.49625	2442.80831	2414.10496	2369.95699	2320.70633
1174.719	2492.13761	2484.25003	2480.78161	2476.26651	2449.69967	2416.22323	2372.60688	2318.05732
1174.946	2483.13594	2474.71251	2472.29906	2457.18548	2430.6159	2402.98409	2358.29748	2306.93145
1175.173	2443.9522	2436.56243	2434.65774	2417.43333	2395.09888	2371.21016	2324.90889	2278.32208
1175.4	2472.54574	2464.64512	2462.22603	2449.76508	2422.13422	2397.68843	2348.2279	2302.69302
1175.627	2432.83249	2419.60683	2420.34344	2402.06249	2379.19573	2349.49798	2304.23976	2251.30211
1175.854	2440.77514	2429.67422	2426.70535	2415.31321	2383.96667	2359.55972	2314.83931	2265.6068
1176.081	2459.8375	2445.57008	2441.54981	2437.04439	2405.70097	2383.39017	2342.39815	2286.79893
1176.308	2444.48171	2431.2638	2430.41647	2410.54295	2389.26772	2362.73711	2322.78898	2272.49424
1176.535	2414.82914	2409.00959	2402.31802	2384.57155	2364.8829	2326.1971	2290.99032	2247.59349
1176.762	2379.35197	2371.38937	2366.79735	2353.29986	2324.59493	2297.60056	2263.43148	2209.44766
1176.989	2381.99952	2369.26992	2371.56878	2350.11968	2328.30567	2296.01187	2257.60172	2204.14963
1177.215	2378.82246	2367.15047	2363.61639	2353.29986	2326.18525	2299.18926	2258.1317	2207.85825
1177.442	2383.05854	2363.9713	2365.20687	2358.60014	2325.65514	2307.13274	2263.43148	2211.03707
1177.669	2378.29295	2367.68033	2368.91798	2350.64971	2323.00462	2296.01187	2254.95184	2209.44766
1177.896	2351.28794	2336.94832	2337.63858	2323.61825	2299.1499	2269.00403	2229.51291	2185.07672
1178.123	2328.51901	2307.8059	2316.43221	2296.05676	2271.58445	2244.64402	2201.42409	2156.99715
1178.349	2340.16823	2332.17956	2333.39731	2312.48765	2288.0177	2260.53098	2222.09322	2175.54026
1178.576	2345.99284	2330.58998	2331.80683	2316.72788	2292.25854	2266.88576	2222.09322	2182.9575
1178.803	2327.9895	2313.10452	2317.49253	2300.29699	2269.99414	2243.58488	2207.25385	2162.29518
1179.029	2306.27959	2297.73852	2294.16552	2281.74598	2259.92214	2225.57966	2192.41447	2143.22226
1179.256	2314.75175	2294.55935	2293.1052	2283.33607	2257.80172	2232.46401	2190.29456	2144.28187
1179.483	2279.80409	2269.12596	2264.47659	2245.174	2221.22449	2195.92399	2161.14579	2110.90427
1179.709	2271.86144	2257.99885	2259.70516	2243.05389	2222.81481	2192.21703	2154.25608	2113.55328
1179.936	2295.68939	2280.25306	2282.50201	2268.49527	2245.60931	2221.34314	2180.75496	2132.0964
1180.162	2296.74841	2288.73086	2287.8036	2267.96524	2247.19963	2220.81357	2183.93483	2133.156
1180.389	2236.38426	2218.78904	2215.70193	2201.18162	2181.99673	2155.67702	2116.62767	2076.99686
1180.615	2212.55631	2202.36332	2191.3146	2187.9309	2158.14202	2137.14223	2096.48852	2056.33454
1180.842	2207.26121	2194.94524	2188.6638	2180.5105	2153.37107	2129.19874	2090.65876	2048.38749
1181.068	2178.66767	2163.68337	2163.21616	2147.64872	2127.39594	2097.95438	2057.80015	2025.60595
1181.295	2180.78571	2170.57158	2173.81934	2158.77933	2130.04646	2115.43004	2071.57957	2022.95694
1181.521	2223.14651	2201.83345	2200.85747	2183.69068	2163.97317	2140.84918	2101.25832	2056.33454
1181.747	2218.91043	2208.72166	2206.15906	2193.23119	2168.74411	2148.2631	2104.43818	2057.39415
1181.974	2186.61032	2178.51951	2177.53046	2165.13967	2139.05824	2118.60744	2080.05921	2030.90399
1182.2	2134.18883	2120.76453	2116.56213	2105.77646	2079.6865	2055.58915	2017.52185	1973.15544
1182.426	2135.24785	2128.71246	2123.98436	2114.25692	2086.57786	2066.71002	2034.48113	1983.7515
1182.653	2119.89205	2114.40618	2105.95895	2093.05577	2073.85535	2046.05697	2013.28202	1971.56603
1182.879	2141.07246	2140.36943	2138.29867	2120.61726	2101.4208	2079.41959	2035.54109	1996.46678
1183.105	2144.77903	2133.48122	2129.28596	2120.61726	2096.11975	2073.06481	2038.72095	1992.75816
1183.331	2110.36087	2106.45825	2101.18751	2088.28551	2065.37367	2037.05435	2003.74243	1967.3276
1183.557	2098.71165	2090.03252	2084.22241	2073.44471	2049.47053	2025.93348	1993.14287	1948.78449
1183.783	2101.88871	2094.27142	2088.99385	2078.745	2052.65115	2030.17	1995.79276	1954.61233
1184.01	2071.17713	2059.30051	2060.8954	2052.24356	2026.67602	2006.33956	1966.64399	1921.23472
1184.236	2049.46722	2049.76299	2040.74934	2030.51238	2007.06214	1985.6865	1950.21468	1901.1022
1184.462	2039.93604	2037.0463	2031.20648	2022.03193	1994.86973	1976.15433	1940.14511	1896.33397
1184.688	2059.52791	2054.53175	2050.29221	2040.0529	2008.12235	1994.68912	1961.87419	1911.16846
1184.914	2060.58693	2054.53175	2055.06365	2041.11296	2013.9535	1990.45259	1960.28426	1920.70492
1185.14	2031.46388	2015.32194	2015.83186	2001.89084	1975.78595	1961.32649	1934.31535	1880.96968
1185.366	2020.34417	2004.7247	2002.04771	1988.64012	1964.12365	1942.26214	1913.11625	1867.7246
1185.592	2010.81299	1993.59759	1990.91437	1982.8098	1957.76239	1939.08474	1903.04667	1864.01598
1185.817	2013.46054	2002.60525	2002.04771	1989.70018	1968.36449	1943.85083	1910.46636	1875.14185
1186.043	2007.10642	1999.95594	1999.39692	1996.06052	1969.4247	1947.55779	1909.93638	1865.60539
1186.269	2004.45887	1998.89621	1991.44453	1982.8098	1960.41291	1934.84822	1906.75652	1866.13519
1186.495	1988.04406	1989.35869	1980.84134	1966.90894	1953.52155	1917.37256	1889.79723	1851.83051
1186.721	1964.74561	1963.92531	1958.57465	1947.29788	1923.30558	1902.01516	1865.41826	1824.81054
1186.946	1945.68325	1940.61137	1942.13971	1928.21685	1909.52285	1885.59863	1851.63884	1808.91645
1187.172	1952.03737	1945.38013	1944.26034	1931.39702	1911.11317	1886.65776	1859.05853	1812.62507
1187.398	1939.32913	1939.02178	1932.06668	1927.15679	1907.40243	1878.18471	1851.10886	1804.67802
1187.624	1946.74227	1939.02178	1934.18732	1928.74688	1901.57128	1881.36211	1851.63884	1813.15487
1187.849	1940.38815	1934.78288	1926.23492	1928.74688	1903.16159	1879.77341	1849.51893	1807.32704
1188.075	1926.62089	1915.17798	1912.45078	1907.54573	1877.71656	1863.35688	1831.49969	1783.48589
1188.301	1916.03069	1904.58074	1902.37775	1899.06527	1871.88541	1852.23601	1821.96009	1778.71766
1188.526	1914.44216	1905.1106	1899.1968	1891.64487	1864.99405	1849.05861	1816.66031	1772.88983
1188.752	1898.55686	1889.74459	1884.35234	1876.27404	1850.68121	1832.11252	1806.06076	1760.70436
1188.977	1902.26343	1893.45363	1885.41265	1880.51427	1854.92205	1834.76035	1805.53078	1764.41298
1189.203	1883.73058	1877.0279	1872.15867	1864.61341	1834.77807	1824.16904	1786.98157	1748.51888
1189.428	1858.84361	1852.65424	1844.06023	1838.11197	1810.92335	1795.5725	1760.48268	1723.08833
1189.654	1867.84528	1863.78134	1856.78405	1848.18252	1823.64587	1807.75251	1773.20215	1738.98242
1189.879	1840.84027	1826.69099	1824.97449	1815.85077	1792.89979	1771.74206	1741.93346	1706.13463
1190.104	1866.78626	1851.06465	1852.01262	1844.47232	1817.81472	1798.22033	1774.2621	1733.68439
1190.33	1834.48615	1825.1014	1822.85385	1813.73065	1794.4901	1769.09423	1744.58335	1703.48561
1190.555	1826.5435	1822.45209	1820.20305	1806.84028	1785.47832	1763.79857	1738.22362	1705.07502
1190.781	1846.13537	1832.51947	1833.9872	1821.15105	1799.79115	1778.62641	1747.76322	1716.20089
1191.006	1846.13537	1839.40768	1837.69831	1822.74114	1802.97178	1781.8038	1752.00304	1717.7903
1191.231	1855.66655	1846.82575	1846.18086	1834.40177	1808.80293	1793.98381	1764.19253	1725.20754
1191.456	1782.06465	1776.35407	1772.48871	1763.37793	1736.70868	1720.90377	1691.05561	1651.5649
1191.682	1794.24338	1786.95132	1784.15222	1775.03856	1746.25056	1735.73161	1702.71512	1662.69076
1191.907	1800.5975	1797.0187	1795.81572	1781.92893	1760.56339	1742.08639	1713.31467	1672.22722
1192.132	1836.07468	1830.92988	1833.45704	1814.79071	1796.08042	1774.38988	1745.64331	1707.19423
1192.357	1824.42546	1815.56388	1814.3713	1805.25019	1779.64717	1762.20988	1728.68402	1698.18758
1192.582	1802.18603	1791.19022	1791.57445	1782.98899	1754.73224	1744.20465	1714.37463	1676.46565
1192.807	1808.54015	1794.36939	1790.51413	1781.92893	1755.79245	1743.14552	1714.37463	1679.64447
1193.032	1751.35307	1745.62206	1738.02836	1733.16629	1715.50448	1692.30724	1664.02675	1626.66415
1193.257	1775.71053	1776.88394	1767.71728	1759.1377	1741.47962	1718.25594	1689.46568	1652.0947
1193.482	1812.77623	1806.55622	1798.99668	1791.46945	1775.93643	1748.97074	1723.38425	1684.4127
1193.707	1764.06131	1754.09986	1751.28234	1743.76687	1723.45606	1703.42811	1674.6263	1637.26021
1193.932	1720.11198	1705.8824	1706.21879	1701.8946	1680.51756	1656.29679	1633.28804	1595.93556
1194.157	1722.23002	1714.36019	1716.29182	1702.42463	1682.10788	1663.18114	1638.58782	1600.17399
1194.382	1720.64149	1708.00184	1709.39975	1698.1844	1679.98746	1660.00374	1633.81802	1600.17399
1194.607	1724.87757	1722.30812	1715.76166	1701.8946	1687.40893	1657.88548	1641.76769	1606.53163
1194.832	1750.82356	1741.38317	1735.90772	1728.39603	1708.08302	1688.60028	1661.37686	1628.25356
1195.057	1692.57746	1688.9268	1686.07274	1664.26256	1650.83169	1629.28895	1600.95941	1573.68383
1195.281	1699.9906	1693.1657	1689.25369	1678.04331	1660.90369	1637.23243	1612.61892	1579.51166
1195.506	1755.05964	1747.21165	1738.02836	1726.27592	1712.32385	1689.65941	1662.43682	1634.6112
1195.731	1724.34806	1710.12129	1709.39975	1696.59431	1676.80683	1663.7107	1633.81802	1600.70379
1195.956	1725.93659	1721.2484	1712.58071	1701.8946	1681.04767	1664.76983	1635.40796	1599.64418
1196.18	1685.69383	1677.26983	1671.75844	1665.32262	1645.00054	1628.22982	1600.95941	1568.9156
1196.405	1671.92656	1669.85176	1665.39652	1656.84216	1630.68771	1616.04981	1591.94979	1555.67052
1196.63	1699.46109	1695.28515	1687.66322	1680.69345	1662.494	1643.05765	1618.44867	1582.16068
1196.854	1667.69048	1658.19479	1652.14254	1649.95179	1624.85656	1604.39937	1579.23032	1545.07446
1197.079	1669.80852	1661.37397	1657.97429	1652.60193	1629.6275	1611.81329	1587.17999	1554.61091
1197.303	1684.1053	1682.03859	1680.77115	1671.15294	1645.53065	1624.52286	1601.48939	1570.50501
1197.528	1661.86587	1659.25452	1656.91397	1649.42176	1632.80813	1616.04981	1588.76992	1551.43209
1197.752	1634.86086	1634.88086	1626.16473	1617.09001	1603.12226	1580.56892	1555.91131	1519.1141
1197.977	1616.32801	1615.27595	1606.54884	1593.23872	1579.79765	1561.50457	1536.30213	1506.39882
1198.201	1590.38202	1584.01408	1579.51071	1564.61717	1546.40104	1528.14194	1502.91354	1476.20004
1198.426	1596.20663	1590.37243	1583.75198	1574.68771	1559.12356	1543.49934	1519.34285	1485.20669
1198.65	1582.43937	1580.30504	1569.96784	1554.54662	1541.6301	1530.78977	1507.15336	1467.19339
1198.875	1603.09026	1595.14119	1591.17421	1582.10812	1565.48482	1548.795	1523.58267	1490.50473
1199.099	1624.80017	1624.28361	1607.60915	1601.18915	1585.6288	1568.91848	1541.60191	1514.34587
1199.323	1593.02957	1582.42449	1577.39007	1569.91746	1557.00314	1537.14456	1514.57305	1477.25965
1199.548	1602.56075	1603.08912	1590.64406	1588.46846	1572.90628	1547.2063	1523.58267	1492.09414
1199.772	1611.56242	1608.91761	1604.95836	1599.59906	1579.26754	1560.975	1534.7122	1505.33922
1199.996	1637.50841	1629.05237	1626.69489	1624.51041	1608.95341	1580.56892	1559.62115	1524.94193
1200.22	1632.74282	1624.81347	1622.45362	1614.96989	1597.82121	1578.45066	1552.20146	1520.70351
1200.444	1605.73781	1584.54394	1589.58374	1581.57809	1564.95471	1542.96978	1521.46276	1485.20669
1200.669	1584.55741	1576.06615	1576.85991	1564.61717	1547.46125	1536.61499	1506.09341	1477.25965
1200.893	1572.37868	1562.81959	1567.8472	1557.19677	1532.61832	1526.55325	1497.08379	1469.8424
1201.117	1566.02456	1556.46124	1559.36465	1547.12622	1529.43769	1514.90281	1489.13412	1459.24634
1201.341	1552.2573	1547.98345	1545.58051	1540.23585	1513.53454	1505.37063	1472.70482	1447.59067
1201.565	1521.0162	1508.77364	1511.65031	1502.07378	1482.78846	1469.88974	1446.20593	1412.09385
1201.789	1548.02122	1546.92372	1544.52019	1531.75539	1512.47433	1500.60454	1476.94464	1438.58401
1202.013	1538.49004	1529.43827	1529.14557	1516.38456	1500.28192	1488.42453	1462.63524	1425.86874
1202.237	1550.66877	1544.27441	1549.82179	1530.1653	1523.07643	1500.07497	1478.00459	1439.64362
1202.461	1559.14093	1558.05083	1556.1837	1545.53614	1528.90758	1510.13672	1488.60414	1454.47811
1202.685	1556.49338	1546.92372	1543.99003	1534.40553	1526.25706	1500.07497	1487.01421	1450.76949
1202.909	1518.89816	1515.66185	1514.83127	1499.95367	1480.13794	1469.36018	1448.85582	1414.21307
1203.133	1529.48837	1517.7813	1516.95191	1516.38456	1496.04108	1480.48105	1462.10526	1429.57736
1203.356	1513.60306	1504.00488	1505.81856	1498.36358	1478.01752	1463.00539	1437.19631	1409.44484
1203.58	1516.25061	1517.25144	1515.36143	1504.72393	1491.27014	1476.24453	1446.73591	1414.21307
1203.804	1514.66208	1504.00488	1505.2884	1498.89361	1480.13794	1464.06452	1441.96611	1409.44484
1204.028	1486.59805	1488.63888	1490.9741	1477.69246	1458.40364	1446.0593	1416.52718	1388.78251
1204.251	1510.426	1503.47502	1501.04712	1492.00324	1476.95731	1460.35756	1437.72629	1406.79582
1204.475	1539.01955	1529.43827	1532.85669	1524.86502	1501.87224	1484.18801	1464.22517	1431.16677
1204.699	1491.89315	1486.51943	1486.73282	1475.57235	1461.58427	1436.52712	1419.17707	1385.07389
1204.922	1462.24059	1453.66797	1458.63438	1444.30066	1426.59735	1411.63754	1396.91801	1362.29235
1205.146	1482.36197	1476.98191	1478.78043	1468.68198	1446.74133	1431.76103	1409.63747	1379.77586
1205.37	1517.30963	1519.37089	1512.71063	1502.60381	1488.08951	1465.65322	1456.80549	1427.45815
1205.593	1508.83747	1500.29585	1506.87888	1494.12335	1475.8971	1462.47583	1438.78625	1410.50444
1205.817	1522.60473	1526.78896	1529.14557	1517.44462	1497.10129	1475.71496	1453.62562	1432.22637
1206.04	1512.01453	1506.65419	1513.24079	1500.4837	1484.90888	1467.77148	1442.49609	1417.92169
1206.264	1468.0652	1464.26521	1468.17724	1457.55137	1437.72955	1425.40624	1394.7981	1367.59038
1206.487	1455.35696	1450.4888	1445.38039	1435.8202	1421.82641	1407.40102	1383.13859	1353.2857
1206.711	1449.53235	1444.66031	1442.7296	1434.23011	1415.46515	1404.75319	1377.83881	1352.22609
1206.934	1453.76843	1446.2499	1445.91055	1433.17005	1415.46515	1401.5758	1383.66857	1350.63668
1207.157	1453.23892	1446.2499	1450.68199	1442.18054	1427.12746	1411.63754	1397.97797	1362.82216
1207.381	1450.06186	1439.89155	1444.85023	1435.8202	1418.11567	1403.16449	1384.72852	1355.93471
1207.604	1468.59471	1464.79508	1459.6947	1446.42077	1440.38008	1419.05146	1400.62785	1377.65665
1207.827	1462.24059	1453.13811	1453.86294	1444.83069	1428.18767	1412.69667	1397.44799	1366.53078
1208.051	1478.6554	1475.39232	1476.65979	1459.14146	1454.69291	1425.93581	1411.75738	1387.72291
1208.274	1418.29126	1414.45816	1409.85972	1405.07853	1391.61043	1368.74274	1352.92986	1326.26574
1208.497	1411.93714	1410.21926	1413.04067	1404.01848	1384.71907	1365.03578	1341.80033	1320.9677
1208.72	1396.05184	1393.79354	1395.01525	1380.69721	1369.34603	1350.20795	1332.79071	1300.83518
1208.943	1420.4093	1417.10747	1414.63115	1413.55899	1389.49001	1378.27492	1355.57975	1320.9677
1209.167	1406.64204	1408.09982	1406.1486	1399.77825	1382.06855	1362.91752	1344.9802	1315.13987
1209.39	1418.29126	1416.04775	1406.1486	1402.42839	1384.18896	1375.62709	1358.22964	1318.31869
1209.613	1420.4093	1417.63734	1415.16131	1410.37882	1391.61043	1381.98188	1357.69966	1331.03396
1209.836	1411.93714	1411.27899	1409.32956	1394.47796	1391.08033	1371.39057	1354.5198	1319.9081
1210.059	1428.35195	1425.05541	1420.99306	1413.55899	1399.0319	1386.2184	1364.58937	1335.80219
1210.282	1389.69772	1387.43519	1394.4851	1385.9975	1371.99655	1350.20795	1335.4406	1309.84184
1210.505	1397.11086	1395.91298	1396.60573	1383.34736	1375.17718	1359.21056	1332.79071	1311.43125
1210.728	1389.69772	1386.37546	1387.59302	1379.63716	1362.45467	1344.38273	1331.20078	1306.13321
1210.951	1394.46331	1390.61436	1389.71366	1386.52753	1373.05676	1352.32621	1334.38065	1315.13987
1211.174	1406.11253	1406.51023	1395.54541	1401.36833	1379.94813	1369.80187	1346.57013	1319.9081
1211.396	1403.46498	1398.03243	1400.31685	1385.9975	1371.99655	1357.0923	1340.74038	1313.02066
1211.619	1408.23057	1413.9283	1405.61844	1403.48845	1385.77928	1376.68622	1350.80995	1317.78888
1211.842	1408.76008	1404.39078	1403.4978	1401.89836	1382.06855	1371.39057	1348.69004	1323.08692
1212.065	1390.75674	1382.66643	1389.1835	1375.92696	1369.34603	1347.56012	1321.66118	1299.77558
1212.287	1369.57633	1372.06918	1371.15808	1365.32638	1348.14184	1332.73229	1311.06163	1290.23912
1212.51	1349.98446	1346.6358	1349.95171	1336.70483	1326.40754	1303.60619	1286.68266	1272.22581
1212.733	1365.86976	1357.7629	1359.49458	1345.71532	1337.00963	1316.84532	1296.75223	1272.22581
1212.956	1408.76008	1412.86858	1407.73908	1404.01848	1386.30938	1368.21317	1349.22002	1328.91475
1213.178	1350.51397	1347.16566	1344.65012	1334.58472	1324.28712	1306.25401	1287.21264	1260.04034
1213.401	1346.27789	1339.74759	1342.52948	1330.87452	1315.80544	1304.66532	1288.27259	1262.68935
1213.623	1339.39426	1337.62814	1332.98661	1325.57423	1308.91408	1295.66271	1275.02315	1252.09329
1213.846	1338.86475	1334.97883	1339.87868	1321.86403	1316.33555	1298.31053	1279.26297	1251.56348
1214.068	1331.98112	1331.26979	1329.27549	1318.15383	1308.38397	1289.83749	1270.78333	1248.91447
1214.291	1314.50729	1311.66489	1307.53896	1287.94219	1286.64968	1266.5366	1250.1142	1221.3647
1214.513	1338.86475	1340.27745	1339.34852	1323.98415	1313.15492	1295.66271	1284.03277	1255.80191
1214.736	1311.33023	1305.8364	1307.0088	1299.60283	1281.34863	1259.65225	1252.23411	1225.07332
1214.958	1333.04014	1323.32186	1322.38342	1313.9136	1301.49261	1284.01227	1270.78333	1240.96742
1215.181	1297.03346	1296.29888	1296.93577	1288.47222	1267.5659	1259.12269	1238.45469	1216.59647
1215.403	1273.20551	1268.74605	1270.42781	1263.03085	1247.42192	1227.87833	1213.54574	1187.9871
1215.625	1326.15651	1324.38158	1321.3231	1310.2034	1303.61303	1285.60096	1268.66342	1244.67604
1215.848	1291.73836	1293.11971	1285.27227	1280.52179	1264.91538	1251.17921	1232.62494	1206.00041
1216.07	1308.15317	1308.48571	1301.17705	1296.95268	1282.93894	1267.59574	1257.00391	1232.49057
1216.292	1290.67934	1293.64957	1291.10402	1278.40168	1266.50569	1253.29747	1235.27483	1216.59647
1216.514	1274.79404	1279.34329	1269.36749	1265.15096	1238.41014	1223.6418	1214.6057	1187.9871
1216.737	1292.26787	1290.4704	1281.03099	1282.11188	1265.97559	1247.47225	1235.27483	1205.47061
1216.959	1298.09248	1295.76902	1292.6945	1289.00225	1276.04758	1259.65225	1236.86476	1207.58982
1217.181	1291.20885	1287.82109	1282.62147	1279.99176	1262.26485	1252.7679	1229.44507	1203.35139
1217.403	1290.14983	1287.82109	1285.27227	1275.22151	1268.09601	1258.59312	1238.45469	1216.06667
1217.625	1293.8564	1292.05999	1292.16434	1285.82208	1272.86695	1261.77052	1237.92471	1213.41765
1217.847	1308.15317	1309.54544	1300.11673	1292.71245	1283.46905	1263.88878	1251.70413	1228.25214
1218.069	1316.62533	1311.66489	1303.29769	1297.48271	1289.3002	1266.00704	1255.94395	1236.19919
1218.291	1264.20384	1258.67866	1263.00558	1253.49033	1241.06066	1225.2305	1212.48579	1182.68907
1218.513	1249.90707	1242.25293	1249.22143	1238.1195	1221.44678	1207.75484	1188.10681	1166.79497
1218.735	1250.96609	1238.5439	1241.26904	1238.1195	1229.92846	1208.2844	1194.46655	1159.90753
1218.957	1279.03012	1283.05233	1280.50083	1272.57136	1258.02401	1247.47225	1228.38512	1198.58316
1219.179	1280.61865	1285.70164	1284.21195	1267.8011	1255.37349	1244.29486	1218.84552	1200.70238
1219.401	1249.90707	1244.90225	1246.04048	1232.28918	1225.68762	1214.63919	1191.28668	1165.20556
1219.622	1279.03012	1272.98494	1278.91036	1266.21102	1252.72297	1240.5879	1214.6057	1196.46395
1219.844	1277.9711	1278.28357	1281.56115	1268.86116	1258.02401	1242.70616	1216.72561	1198.05336
1220.066	1256.26119	1248.61128	1249.22143	1242.88976	1235.22951	1224.17137	1200.82628	1171.0334
1220.288	1247.25952	1236.42445	1237.55793	1232.28918	1218.26615	1209.8731	1185.45693	1162.55655
1220.509	1262.0858	1267.68632	1271.48813	1251.90024	1250.07244	1230.52615	1215.66565	1185.86789
1220.731	1272.14649	1272.98494	1274.13892	1266.21102	1254.31328	1236.88094	1222.02538	1191.16592
1220.953	1261.55629	1257.08908	1264.06589	1256.6705	1242.12087	1221.52354	1209.8359	1187.4573
1221.174	1244.61197	1238.01404	1242.85952	1230.16907	1219.32636	1207.75484	1187.57684	1159.90753
1221.396	1248.31854	1250.73073	1243.38968	1240.23961	1228.33814	1217.28702	1193.40659	1170.5036
1221.618	1227.66765	1222.64803	1222.71347	1213.20815	1202.36301	1185.51309	1164.7878	1146.66245
1221.839	1265.79237	1254.96963	1260.88494	1249.78013	1241.06066	1224.70093	1209.30592	1175.80163
1222.061	1258.37923	1252.32032	1253.46271	1245.5399	1232.04888	1224.17137	1199.76632	1176.86123
1222.282	1223.96107	1220.52858	1221.65315	1217.97841	1205.01353	1187.63135	1175.91733	1149.84127
1222.504	1187.42488	1183.96809	1185.07215	1178.22626	1170.55672	1152.15046	1135.10905	1109.57623
1222.725	1192.71998	1187.14726	1177.11976	1176.63617	1163.66536	1158.50525	1132.98914	1113.28485
1222.946	1221.84303	1214.17024	1212.11028	1204.72769	1193.35123	1182.3357	1162.13791	1140.30481
1223.168	1222.37254	1213.64037	1221.12299	1203.1376	1203.95332	1184.98352	1165.84775	1146.66245
1223.389	1210.19381	1204.63272	1205.21821	1195.18717	1189.11039	1173.33308	1155.77818	1133.41737
1223.61	1216.54793	1212.58065	1204.15789	1204.72769	1185.92976	1171.21482	1161.60793	1131.82796
1223.832	1192.71998	1188.20699	1190.9039	1180.34637	1169.49651	1155.32786	1138.28891	1113.81465
1224.053	1199.0741	1192.97575	1199.38645	1184.5866	1183.27923	1166.9783	1146.23858	1128.11934
1224.274	1213.37087	1208.87161	1208.39916	1199.95743	1191.76091	1176.51048	1160.018	1135.53658
1224.495	1214.42989	1212.58065	1213.1706	1194.12712	1193.35123	1178.09917	1162.66789	1139.77501
1224.717	1175.24615	1165.42291	1169.69753	1154.90499	1149.35252	1136.2635	1118.67974	1095.27154
1224.938	1183.1888	1175.49029	1177.11976	1169.7458	1159.95462	1144.73655	1129.80927	1105.86761
1225.159	1191.13145	1185.02781	1185.07215	1180.8764	1167.37609	1152.68003	1137.75894	1116.99347
1225.38	1203.31018	1195.62506	1210.5198	1192.53703	1188.58028	1175.98091	1160.54798	1127.05973
1225.601	1176.83468	1172.84098	1179.77056	1164.97554	1151.47294	1138.91133	1122.91956	1098.98016
1225.822	1183.1888	1182.3785	1180.83088	1173.456	1159.95462	1145.26611	1125.03947	1110.10603
1226.043	1231.37422	1227.41679	1228.54522	1217.44838	1206.60385	1196.1044	1181.2171	1153.54989
1226.264	1214.42989	1208.87161	1217.41187	1211.08803	1186.45986	1178.09917	1162.13791	1145.60285
1226.485	1166.77399	1162.24374	1163.33562	1154.90499	1144.05148	1128.84958	1113.90994	1097.92056
1226.706	1168.36252	1167.54236	1167.57689	1150.13474	1147.23211	1136.79307	1118.14976	1092.62253
1226.927	1171.53958	1159.59442	1165.98641	1150.66476	1141.93106	1133.08611	1115.49987	1089.44371
1227.148	1163.59693	1162.7736	1158.56418	1159.14522	1145.11169	1127.79045	1107.02023	1092.09272
1227.369	1185.83635	1184.49795	1181.36104	1176.10614	1164.19546	1152.15046	1130.86923	1108.51662
1227.589	1185.83635	1178.1396	1184.54199	1170.80585	1162.07504	1143.14785	1129.27929	1108.51662
1227.81	1173.12811	1163.30346	1169.69753	1159.67525	1148.29231	1135.20437	1118.14976	1097.39075
1228.031	1149.82967	1148.46732	1145.84036	1132.64379	1132.38917	1117.72871	1104.90032	1076.72843
1228.252	1113.29348	1110.8471	1110.84984	1101.3721	1094.22162	1082.24782	1060.91218	1042.29122
1228.472	1125.47221	1119.32489	1117.21175	1116.74293	1099.52267	1089.13217	1074.16162	1058.18532
1228.693	1130.76731	1122.50407	1124.63399	1118.33301	1104.29361	1094.95739	1076.81151	1053.41709
1228.914	1143.47555	1143.1687	1146.90068	1128.93359	1129.73865	1114.02175	1096.42068	1068.78138
1229.134	1137.65094	1138.39994	1137.88797	1122.57324	1119.66665	1106.60783	1089.53097	1064.01315
1229.355	1182.12978	1181.31878	1177.64992	1173.456	1159.42452	1151.6209	1136.69898	1101.09938
1229.575	1168.36252	1158.5347	1161.21498	1150.13474	1144.58158	1126.73132	1111.26005	1086.79469
1229.796	1148.24114	1151.11663	1150.08163	1135.29393	1124.9677	1113.49219	1104.90032	1080.43705
1230.016	1142.94604	1142.10897	1143.18956	1129.46362	1120.72686	1112.43305	1103.31039	1070.37079
1230.237	1110.64593	1103.42903	1100.77681	1094.48172	1088.92057	1071.65651	1060.91218	1029.57595
1230.457	1136.59192	1128.86241	1128.87526	1118.86304	1114.89571	1100.78261	1087.41106	1057.65551
1230.678	1141.88702	1142.10897	1145.3102	1130.52367	1119.13655	1115.08088	1095.36072	1066.13237
1230.898	1132.35584	1125.68324	1127.28478	1120.45313	1111.71508	1098.66435	1083.17124	1056.59591
1231.118	1126.53123	1114.02627	1119.86255	1111.44264	1108.00435	1089.66174	1079.46139	1051.29788
1231.339	1104.29181	1096.01096	1099.7165	1085.47124	1084.14963	1069.53825	1050.31262	1033.81437
1231.559	1102.17377	1102.3693	1095.47522	1093.9517	1086.80015	1069.53825	1052.96251	1031.69516
1231.779	1117.00005	1114.02627	1110.84984	1102.43215	1100.58288	1083.30695	1067.27191	1046.52965
1231.999	1156.7133	1144.22842	1151.14195	1134.23388	1129.73865	1123.02436	1105.4303	1086.26489
1232.22	1113.82299	1107.13806	1112.44032	1099.78201	1091.5711	1084.36609	1062.50211	1043.88063
1232.44	1114.88201	1110.31724	1105.54825	1100.31204	1093.16141	1074.30434	1069.9218	1041.76142
1232.66	1097.40818	1096.01096	1094.94506	1080.70098	1077.25827	1060.00607	1050.8426	1027.98654
1232.88	1099.52622	1091.2422	1101.30697	1086.53129	1076.72816	1070.06782	1048.19271	1027.98654
1233.1	1101.64426	1099.19013	1102.89745	1090.77152	1076.72816	1064.77216	1048.72269	1030.10575
1233.32	1125.47221	1118.79503	1114.56096	1102.96218	1099.52267	1082.24782	1075.75155	1057.12571
1233.54	1119.6476	1114.02627	1116.15144	1099.78201	1093.16141	1084.89565	1066.74193	1048.64886
1233.76	1114.88201	1107.13806	1120.39271	1100.31204	1083.08942	1079.07043	1068.33186	1044.41044
1233.98	1114.3525	1112.96655	1116.68159	1106.14235	1094.22162	1082.24782	1069.9218	1048.64886
1234.2	1071.46218	1064.74908	1058.36407	1051.5494	1047.5724	1037.76432	1015.86408	992.48972
1234.42	1090.52455	1091.77206	1088.05299	1076.46075	1069.3067	1061.59477	1040.24305	1021.6289
1234.64	1088.93602	1082.7644	1094.94506	1080.17095	1068.77659	1052.59216	1043.95289	1023.21831
1234.86	1098.99671	1096.54082	1101.83713	1090.77152	1081.49911	1065.30173	1055.08242	1032.22496
1235.08	1107.99838	1103.42903	1101.30697	1092.36161	1089.98078	1073.24521	1056.14238	1032.75476
1235.299	1045.51619	1040.37542	1041.92913	1029.2882	1020.53705	1009.69736	994.13499	973.41681
1235.519	1087.34749	1078.5255	1089.11331	1075.93072	1063.47554	1051.53303	1037.06318	1019.50968
1235.739	1086.28847	1080.11509	1085.93235	1077.52081	1063.47554	1057.88781	1038.65311	1020.56929
1235.959	1086.81798	1084.35399	1081.69108	1069.04035	1060.82502	1048.8852	1045.54282	1021.6289
1236.178	1079.40484	1071.63729	1072.14821	1062.14997	1058.17449	1044.11911	1027.52358	1009.44342
1236.398	1074.10973	1075.34633	1081.16092	1067.98029	1060.82502	1050.4739	1032.82336	1010.50303
1236.618	1105.35083	1102.89917	1107.13873	1099.25198	1087.33026	1081.18869	1058.79227	1041.76142
1236.837	1056.6359	1055.74143	1048.29104	1039.88877	1032.19936	1021.87736	1001.55468	998.84736
1237.057	1047.63423	1049.38308	1039.80849	1033.52842	1026.3682	1009.16779	998.37481	984.54267
1237.276	1049.22276	1050.4428	1047.23072	1042.00888	1036.9703	1017.64084	1008.44439	990.90031
1237.496	1029.63089	1024.47955	1025.49419	1025.04797	1017.88653	1000.16518	988.30524	970.76779
1237.715	1038.10305	1033.48721	1028.14498	1020.80774	1012.05537	993.81039	988.83522	967.58897
1237.935	1028.04236	1025.00942	1020.72275	1009.67713	1005.16401	987.98517	980.35557	964.41015
1238.154	1043.92766	1043.55459	1035.03705	1031.40831	1025.8381	1007.57909	998.37481	984.01287
1238.373	1047.10472	1044.08446	1044.04976	1038.29868	1029.01873	1017.64084	1002.61463	986.66189
1238.593	1101.64426	1103.42903	1100.77681	1087.59135	1079.37869	1069.53825	1060.3822	1040.17201
1238.812	1037.57354	1037.19625	1045.11008	1026.63805	1019.47684	1011.28605	995.72492	977.12543
1239.031	1033.86697	1029.77818	1030.26562	1024.51794	1018.94674	1010.22692	986.18533	963.88035
1239.251	1004.74392	1000.10589	1000.5767	990.5961	982.3695	974.74603	958.62649	940.56901
1239.47	982.5045	984.21002	984.67192	966.74481	965.93625	955.68168	943.78711	926.26432
1239.689	1007.39147	1008.05382	1005.87829	997.48647	988.73076	980.57125	962.33633	950.63527
1239.908	1060.34247	1049.38308	1057.30375	1053.13949	1048.63261	1027.17302	1015.3341	999.37716
1240.127	1043.39815	1037.72611	1040.86881	1038.29868	1025.8381	1015.52258	1003.14461	985.60228
1240.347	1028.57187	1028.71845	1030.26562	1020.27771	1014.17579	1009.16779	986.7153	977.65523
1240.566	1003.15539	1008.05382	1007.99893	994.83633	988.73076	981.10082	964.45624	947.98625
1240.785	998.3898	993.74754	997.9259	991.65616	978.12866	976.33473	963.92627	943.74783
1241.004	1014.80461	1017.59134	1015.42116	1010.73719	997.21244	989.0443	984.06542	959.11212
1241.223	992.03568	989.50865	987.32271	981.05558	974.94804	968.92081	950.14685	934.74117
1241.442	999.97833	1000.10589	1000.5767	991.12613	988.20066	977.92343	962.33633	944.27763
1241.661	1049.75227	1049.38308	1040.33865	1040.4188	1030.60904	1018.69997	1014.80412	996.19834
1241.88	1031.74893	1026.06914	1026.02435	1017.62756	1008.87474	1001.75387	989.36519	976.06582
1242.099	1025.92432	1024.47955	1020.72275	1013.91736	1009.93495	1003.34257	982.47548	963.35055
1242.317	1017.98167	1016.00176	1014.891	1005.4369	999.33286	993.28083	972.93589	954.34389
1242.536	1040.22109	1045.67404	1039.27833	1038.82871	1025.30799	1016.58171	1005.7945	988.7811
1242.755	1020.62922	1018.65107	1020.72275	1016.56751	1008.34464	994.33996	980.88555	968.64858
1242.974	1001.56686	1000.63575	1006.93861	993.24624	988.73076	982.68952	965.5162	941.09881
1243.193	1007.39147	1007.52396	1011.71004	998.0165	991.38129	984.80778	972.40591	950.63527
1243.411	1030.1604	1030.8379	1029.2053	1017.62756	1005.16401	998.57648	985.65535	973.94661
1243.63	1013.21608	1010.70314	1009.05925	1002.25673	996.15223	984.80778	970.286	956.99291
1243.849	992.56519	993.74754	997.39574	981.05558	981.30929	973.6869	958.62649	937.39019
1244.067	1002.62588	1004.34479	1004.81797	991.65616	990.85118	974.21647	963.39629	948.51606
1244.286	973.50283	976.26209	969.82745	961.97455	951.09332	945.61993	932.12761	919.37688
1244.504	967.14871	966.19471	963.46554	956.14424	946.32237	940.85384	928.41776	908.25101
1244.723	1010.03902	1000.10589	1004.81797	991.65616	985.55013	969.97995	969.22604	941.62862
1244.941	965.03067	958.24677	963.46554	957.20429	948.44279	934.49906	924.17794	910.37023
1245.16	975.09136	976.79195	974.59889	972.57513	952.68363	948.26776	935.83745	919.37688
1245.378	981.97499	977.85168	975.65921	975.7553	959.04489	951.97472	937.95736	923.61531
1245.597	977.2094	967.25443	975.65921	963.03461	952.15353	945.09037	933.71754	919.90668
1245.815	985.68156	981.56071	982.55128	972.57513	967.52657	954.09298	942.72716	929.44314
1246.033	977.73891	984.73989	975.65921	973.63518	964.34594	958.32951	948.55691	920.43649
1246.252	951.79292	956.65719	952.86236	949.25386	939.96112	928.14427	919.93812	895.00593
1246.47	986.21107	980.50099	985.20208	984.76579	972.82762	957.79994	942.72716	930.50275
1246.688	993.0947	994.27741	993.68463	985.82584	980.24908	964.15473	952.26676	940.56901
1246.907	975.62087	973.08292	974.59889	961.97455	963.81583	946.67906	936.36743	917.78747
1247.125	974.03234	970.96347	969.82745	960.91449	955.33416	945.09037	937.95736	916.19806
1247.343	951.79292	952.41829	953.39251	940.7734	938.90091	919.14166	911.45848	900.83377
1247.561	980.91597	976.26209	982.02112	967.80487	965.40615	953.56342	940.07727	927.85373
1247.779	974.03234	970.96347	977.77984	966.21478	962.22552	947.20863	932.12761	914.60865
1247.997	971.9143	973.61278	974.06873	967.27484	960.1051	950.91559	933.71754	918.84708
1248.215	960.26508	959.3065	953.39251	945.54366	940.49122	926.02601	913.57839	903.48278
1248.433	944.37978	939.17173	935.89726	932.29295	923.52787	911.72774	904.03879	881.76085
1248.651	890.89926	887.7751	892.95435	881.94022	872.6378	865.65555	857.93073	829.84014
1248.869	907.31407	904.20082	908.32897	899.43117	886.42053	881.01295	869.06026	852.62168
1249.087	950.7339	945.53008	953.92267	943.95358	929.35902	927.61471	909.86854	899.24436
1249.305	951.79292	951.88843	952.86236	948.72383	937.8407	926.02601	917.28823	897.12515
1249.523	925.84692	922.746	930.0655	923.28246	917.16661	901.13644	892.37928	871.69459
1249.741	923.19937	924.33559	928.47502	914.802	910.80535	899.01817	886.54953	867.98597
1249.959	931.67154	931.2238	940.13853	928.05272	919.81713	906.96166	891.31933	883.35026
1250.176	908.9026	907.38	910.44961	905.26148	897.02263	887.8973	872.24013	858.44951
1250.394	928.49448	932.28352	927.41471	922.75243	919.28703	904.84339	896.08913	873.81381
1250.612	917.90427	917.97724	910.44961	907.91163	905.5043	894.25208	884.95959	863.74755
1250.83	906.25505	905.26055	903.55754	896.78102	888.54095	884.19034	868.00031	857.38991
1251.047	902.54848	895.19317	899.31626	890.95071	882.17969	870.42164	855.81082	847.85345
1251.265	928.49448	929.10435	935.89726	918.5122	917.69671	906.96166	896.08913	880.17144
1251.483	921.61084	922.21614	924.23375	913.21191	909.74514	899.54774	889.19942	871.16479
1251.7	915.78623	914.26821	915.7512	912.68188	898.08284	889.48599	874.89002	866.92636
1251.918	927.96496	922.21614	923.70359	925.40257	911.33546	899.01817	886.01955	874.34361
1252.135	926.37643	920.09669	926.35439	919.04223	907.62472	895.31122	887.60948	868.51577
1252.353	919.4928	915.85779	915.7512	911.62183	905.5043	896.89991	887.60948	867.45617
1252.57	915.25672	924.33559	913.63056	913.74194	905.5043	893.72252	881.77973	871.16479
1252.788	871.8369	875.0584	875.45909	872.3997	864.15613	850.82772	837.26161	828.78053
1253.005	891.42877	889.89454	892.95435	897.84108	883.2399	869.36251	857.40076	840.96601
1253.222	884.54514	878.76744	881.29084	879.82011	872.6378	860.35989	845.74125	831.95935
1253.44	898.84191	894.6633	891.89403	891.48074	885.89042	870.42164	854.22089	848.38325
1253.657	907.84358	908.96958	907.26865	901.55128	894.90221	883.66077	872.77011	857.38991
1253.874	877.132	874.52854	879.70036	881.94022	867.86686	859.83033	847.86116	824.01231
1254.091	905.72554	899.96193	904.08769	901.02125	888.54095	882.60164	869.59024	851.56207
1254.309	898.84191	897.31262	905.14801	890.42068	892.25168	873.06947	861.64058	851.56207
1254.526	900.95995	899.43206	900.37658	894.13088	889.60116	877.83555	865.35042	850.50247
1254.743	907.84358	894.6633	902.49722	901.02125	887.48074	885.24947	869.06026	848.91306
1254.96	869.18935	862.87157	867.5067	861.2691	855.14434	849.23902	830.90187	815.00565
1255.177	863.36474	861.28198	866.97654	854.37873	850.90351	834.41119	819.77234	810.76723
1255.394	864.95327	860.75212	862.73527	851.72859	850.90351	835.99988	824.01216	813.41624
1255.611	902.01897	903.1411	903.55754	893.60085	882.7098	878.89469	863.76049	849.97266
1255.828	900.43044	899.96193	898.7861	894.13088	882.7098	881.54251	865.35042	851.56207
1256.045	886.13367	880.88689	889.77339	886.18045	873.16791	865.12598	858.46071	842.55542
1256.262	876.07298	869.22992	870.1575	864.44927	853.55403	846.06163	834.08174	824.54211
1256.479	865.48278	866.58061	865.38606	855.96881	850.90351	846.06163	831.96183	818.71427
1256.696	864.42376	867.64033	866.44638	857.5589	848.78309	844.47293	833.02178	819.24408
1256.913	890.36975	899.96193	891.89403	892.54079	871.57759	875.71729	856.87078	843.61502
1257.13	876.60249	886.71537	877.04957	872.3997	863.62602	858.24163	846.8012	834.60837
1257.346	866.01229	860.75212	870.1575	855.96881	852.49382	846.06163	833.55176	820.83349
1257.563	859.65817	851.2146	858.49399	847.48836	841.89172	833.35206	826.66205	805.999
1257.78	864.42376	854.39377	852.13208	849.60847	839.2412	835.99988	833.55176	813.41624
1257.997	862.30572	861.28198	857.96383	855.96881	849.8433	838.11814	830.90187	820.30368
1258.213	872.36641	880.35702	874.39877	877.69999	866.27655	856.65294	846.27123	835.66798
1258.43	866.5418	866.05074	867.5067	861.79913	854.61424	846.06163	834.08174	816.59506
1258.647	849.06797	852.80419	854.78288	843.24813	841.89172	832.82249	818.71239	801.76057
1258.863	857.54013	857.04309	859.02415	854.37873	842.95193	839.70684	827.19203	808.64801
1259.08	852.24503	845.38612	849.48128	849.07844	833.41005	829.6451	813.41261	805.999
1259.296	854.36307	853.33405	856.37335	850.1385	844.01214	833.88162	821.89225	808.64801
1259.513	858.06964	860.75212	864.8559	849.07844	853.55403	842.35467	834.08174	816.06526
1259.729	831.06463	832.13956	836.75746	828.93735	820.68753	815.8764	806.5229	786.39628
1259.946	836.35973	841.14722	842.05905	833.17758	818.56711	813.75813	805.46295	800.17116
1260.162	837.41875	838.49791	840.46857	833.17758	816.9768	814.81726	805.99292	795.40293
1260.378	854.36307	852.27433	854.78288	852.78864	835.53047	828.58597	824.54214	799.64136
1260.595	835.30071	826.84094	829.86539	829.99741	817.5069	809.52161	802.28308	782.68766
1260.811	864.95327	861.81185	869.09718	857.02887	854.61424	850.29815	836.73163	819.77388
1261.027	854.89258	854.39377	860.08447	851.19856	844.54225	835.47032	824.54214	815.53545
1261.243	844.83189	849.09515	843.64953	841.12801	830.22942	825.93814	815.00254	798.58175
1261.46	827.35806	827.90066	829.33523	821.51695	812.73596	807.93291	800.69315	782.68766
1261.676	839.00728	841.14722	842.05905	839.53793	825.98858	823.81988	802.28308	793.28372
1261.892	861.77621	859.16253	855.84319	854.90876	845.07235	838.64771	826.13207	814.47585
1262.108	867.07131	864.46116	864.32574	852.25861	849.8433	834.41119	827.19203	818.71427
1262.324	817.82688	822.07218	818.20188	809.85632	806.3747	799.98943	785.85377	774.21081
1262.54	844.83189	848.03543	842.58921	841.12801	831.81973	826.4677	820.8323	803.34998
1262.756	804.05962	802.99714	803.35742	796.07557	789.41135	785.69116	771.0144	758.31671
1262.972	831.06463	836.37846	838.87809	839.53793	822.80795	821.70162	805.46295	798.58175
1263.188	782.34971	783.9221	782.15104	781.23477	765.02652	763.97898	751.40523	736.59478
1263.404	792.93991	793.45962	798.05582	785.475	785.70061	772.45203	768.36451	745.60143
1263.62	825.24002	822.07218	824.03363	818.86681	806.9048	802.10769	792.2135	781.62805
1263.836	809.88423	808.82562	803.88758	798.72572	782.51998	786.7503	767.30455	765.73395
1264.052	793.99893	793.98948	792.22407	787.59511	777.74904	772.98159	758.82491	748.78025
1264.268	813.5908	817.83328	818.20188	818.33678	809.02522	802.63726	789.56362	770.50218
1264.483	794.52844	796.63879	800.70662	794.48549	787.29093	779.33638	768.89449	752.48887
1264.699	790.29236	790.81031	799.6463	784.41494	784.6404	772.45203	759.35489	749.83986
1264.915	790.82187	788.69086	795.40503	784.94497	776.15872	770.86333	757.76496	747.19084
1265.13	800.35305	805.11659	803.35742	796.07557	787.29093	789.39812	770.48442	753.01868
1265.346	797.7055	802.99714	801.76694	793.95546	786.23072	779.86594	765.18464	754.60809
1265.562	798.76452	793.98948	800.17646	797.66566	786.23072	779.33638	773.13431	756.7273
1265.777	795.58746	792.39989	796.46535	797.13563	783.05009	776.15899	766.77458	755.66769
1265.993	770.17097	771.73526	778.43993	772.22428	756.54485	761.33115	743.45556	740.8332
1266.208	755.34469	760.60816	759.35419	753.14325	741.70191	747.56245	731.26607	720.70068
1266.424	787.1153	797.16865	788.51296	788.65517	776.15872	773.51116	765.71462	749.83986
1266.639	765.93489	763.78733	762.00499	762.68377	752.83411	747.03289	741.86563	720.17088
1266.855	771.7595	774.91444	772.07802	771.16422	761.31579	756.56506	741.86563	728.11793
1267.07	781.29069	786.04154	782.6812	780.17471	774.03831	760.27202	752.99516	742.42261
1267.286	815.70884	813.59438	816.08124	812.50646	797.89302	799.98943	786.91373	767.85317
1267.501	785.52677	786.04154	786.39232	782.82486	774.56841	769.27463	758.29493	740.3034
1267.716	777.0546	779.6832	785.86216	779.64468	772.9781	757.62419	759.35489	739.7736
1267.932	746.34302	745.24215	751.93196	744.66279	740.1116	729.55723	722.78643	706.396
1268.147	761.1693	767.49637	768.3669	766.924	758.13516	749.15115	737.62581	733.94576
1268.362	801.41207	804.58672	801.76694	800.84583	795.7726	785.1616	779.49404	768.38297
1268.577	790.29236	795.57907	793.28439	782.82486	783.58019	774.04072	768.89449	744.01202
1268.792	768.58244	770.67554	772.60818	764.27385	754.42443	750.73984	742.92558	724.93911
1269.007	754.81518	753.19009	752.99228	749.96308	742.23202	735.38245	719.60657	712.22383
1269.223	756.93322	759.54843	754.58276	753.14325	743.29222	734.85288	725.9663	715.93245
1269.438	778.11362	780.74292	778.97009	777.52457	773.5082	761.33115	753.52514	740.8332
1269.653	727.28066	730.40601	731.25575	727.17184	718.9074	711.02243	703.17726	690.5019
1269.868	764.87587	772.79499	771.0177	763.21379	755.48464	747.56245	742.39561	733.94576
1270.083	765.40538	765.90678	769.42722	763.21379	753.36422	744.38506	736.03587	726.52852
1270.298	750.5791	756.36926	752.46212	745.72285	736.93097	727.43896	718.54661	716.46226
1270.512	750.5791	752.66022	748.751	743.60273	734.28044	730.08679	718.01663	707.98541
1270.727	761.1693	757.42898	761.47483	757.38348	753.36422	743.32593	733.38598	714.87285
1270.942	733.10527	730.40601	732.31606	728.2319	726.85898	714.19983	706.35712	691.56151
1271.157	749.52008	746.30188	748.22085	745.72285	733.22023	724.79114	715.36674	707.98541
1271.372	732.04625	734.64491	738.67798	734.59225	726.32887	717.90678	706.8871	700.03836
1271.587	738.40037	740.47339	751.4018	733.00216	730.0396	723.20244	715.36674	701.09796
1271.801	738.40037	744.18243	745.57005	732.47213	727.91918	721.08418	720.13654	697.38934
1272.016	742.63645	747.89146	740.26846	736.18233	731.09981	728.49809	722.78643	703.21718
1272.231	741.04792	743.1227	738.67798	735.12227	732.69013	724.26157	713.24683	700.03836
1272.445	733.10527	739.94353	736.02718	734.59225	728.44929	715.78852	705.82715	700.56816
1272.66	734.6938	741.53312	737.61766	735.12227	726.32887	720.02505	709.00701	700.56816
1272.874	761.69881	762.19774	767.30658	754.73334	745.94275	739.61897	739.74572	712.22383
1273.089	734.16429	734.11505	737.61766	728.76193	719.43751	714.19983	712.71686	692.62111
1273.303	715.10193	716.09973	716.41128	708.62084	708.30531	706.78591	688.33788	675.66741
1273.518	729.3987	733.05532	728.60495	725.58176	722.08803	720.02505	701.05735	691.56151
1273.732	745.284	752.13036	750.34148	754.20331	737.46107	735.91201	725.43632	715.40265
1273.947	717.74948	718.21918	715.88112	714.98118	706.18489	701.49026	696.28755	681.49525
1274.161	731.51674	740.47339	736.55734	728.76193	724.20845	720.55461	713.77681	690.5019
1274.375	729.92821	739.41367	732.84622	728.76193	727.38908	716.84765	709.00701	693.15092
1274.59	727.28066	729.87615	737.0875	721.34153	720.49772	712.61113	699.99739	689.9721
1274.804	709.27732	704.44276	714.82081	700.67041	696.1129	692.48764	678.79829	666.66076
1275.018	710.86585	703.38304	702.62714	699.61035	695.05269	686.66242	678.79829	671.95879
1275.232	703.45271	705.50248	699.97634	701.20044	687.63122	686.13286	679.85824	660.30312
1275.447	664.79848	672.65103	673.46838	670.45877	659.00556	651.7111	645.40969	627.45532
1275.661	706.10026	709.74138	705.8081	710.74095	695.05269	688.78068	679.32826	665.07135
1275.875	764.34636	773.85471	775.78913	770.6342	763.96631	752.32854	746.10545	732.88616
1276.089	728.86919	727.22684	732.84622	726.64182	721.02782	713.1407	704.76719	692.09131
1276.303	734.6938	738.88381	743.97957	737.24239	727.91918	722.67287	712.18688	705.33639
1276.517	710.33634	710.80111	715.88112	711.80101	698.23331	697.25373	684.62804	678.84623
1276.731	701.86418	704.44276	697.32555	700.67041	686.0409	679.24851	670.84862	668.25017
1276.945	702.9232	701.26359	699.97634	699.08032	691.34195	684.54416	675.61842	669.30977
1277.159	716.16095	707.09207	711.10969	708.09081	697.1731	693.54677	684.09806	676.72702
1277.373	699.21663	699.14414	698.91603	695.37012	687.63122	681.36677	670.84862	661.36272
1277.587	660.5624	670.00171	670.28742	672.04886	664.30661	651.7111	650.70947	638.05138
1277.801	661.62142	665.76282	665.51599	667.80863	656.35503	644.29719	638.51998	628.51493
1278.014	686.50839	690.13648	694.14459	686.88966	676.49902	677.65981	657.0692	649.17725
1278.228	707.68879	711.33097	711.10969	707.56078	696.643	692.48764	680.9182	671.95879
1278.442	716.16095	719.80876	720.1224	710.21093	703.00426	691.95808	690.45779	678.84623
1278.656	675.91819	677.41979	680.89061	675.22903	668.54744	662.83198	654.41931	643.34942
1278.869	659.50338	658.87461	659.68423	657.73809	654.23461	643.23805	641.16987	629.04473
1279.083	673.27064	673.18089	670.28742	668.86869	664.83671	654.88849	648.05958	640.1706
1279.297	696.56908	697.02469	692.02395	690.06984	686.57101	680.30764	662.89896	657.6541
1279.51	674.85917	674.24061	677.70965	670.9888	668.54744	661.77285	644.87972	640.1706
1279.505	708.48126	704.79219	713.73249	706.9503	694.50812	697.67887	687.33764	677.06389
1279.727	695.23178	692.07252	696.23137	691.05595	684.43984	679.14538	673.56262	661.71275
1279.95	703.71144	703.20223	699.94373	700.59256	694.50812	690.26547	684.15879	671.77039
1280.173	677.21249	677.23289	679.26059	672.51253	667.48272	663.25954	659.25779	648.479
1280.395	690.99194	694.19246	689.33699	687.34726	688.67912	673.32057	677.27128	659.59535
1280.618	688.87203	688.8926	692.51901	689.46651	682.85011	677.5568	670.91358	658.53665
1280.841	694.7018	697.37238	696.76171	696.88388	688.67912	678.08633	674.09243	664.3595
1281.063	669.79278	667.69314	670.77519	672.51253	662.18363	651.60992	649.72124	641.06811
1281.286	687.81207	692.6025	693.57969	693.70501	680.20056	674.90916	670.38377	660.1247
1281.509	645.41374	645.4337	647.9707	648.67099	635.68814	634.13549	628.52891	620.42347
1281.731	676.68251	682.00277	685.62463	682.57896	671.19209	672.26152	668.26454	654.8312
1281.954	694.17182	698.43236	696.76171	696.35406	687.08939	684.44066	679.92032	664.3595
1282.176	684.63219	694.19246	681.38193	680.98952	682.85011	681.79302	666.67511	656.41925
1282.399	664.49299	672.46301	667.59317	659.79704	655.82471	650.02133	644.42316	636.30396
1282.621	667.67286	667.16315	670.77519	661.91629	657.41444	650.02133	649.72124	643.18551
1282.843	666.6129	668.22312	669.18418	658.73742	655.82471	650.55086	647.0722	634.18656
1283.066	705.83136	703.73222	707.36845	699.53294	693.97821	696.09028	688.92707	678.12259
1283.288	705.83136	702.67225	705.2471	700.59256	698.7474	695.56076	686.27803	674.94649
1283.511	702.65149	701.08229	703.12575	702.71181	689.73894	684.97019	685.74822	668.06494
1283.733	703.71144	702.14226	703.65609	699.00312	689.73894	685.49972	683.09917	673.35844
1283.955	704.24142	704.26221	710.02014	693.17519	693.4483	691.32453	684.15879	680.76934
1284.177	680.92234	682.53276	686.68531	678.87027	674.37155	671.20246	667.20492	659.59535
1284.4	668.73282	672.46301	677.13924	670.92309	663.24345	662.73001	655.01933	645.83226
1284.622	665.02297	668.75311	673.95722	667.21441	660.5939	659.02331	650.78086	641.06811
1284.844	676.15253	677.23289	675.54823	675.6914	665.36309	666.43671	662.96645	649.00835
1285.066	689.93199	689.42258	693.57969	687.87707	677.55101	680.73397	674.09243	665.4182
1285.288	699.47161	703.20223	704.71676	701.65218	685.49966	692.91312	685.21841	674.94649
1285.51	694.17182	693.13249	693.04935	693.17519	679.67065	682.32255	676.21166	668.06494
1285.732	671.38272	672.993	675.54823	675.6914	659.00417	659.55284	652.37029	644.24421
1285.955	705.83136	703.20223	704.71676	703.24162	691.32866	688.67689	680.45013	676.00519
1286.177	668.73282	663.98323	670.24486	666.6846	662.18363	651.08039	651.31067	642.12681
1286.399	685.16217	677.76288	685.09429	679.40008	671.19209	668.55482	660.31741	652.7138
1286.62	710.07119	707.44213	720.09654	706.42049	702.98668	701.38557	685.74822	682.88674
1286.842	693.11186	689.95257	701.00441	688.9367	690.79876	681.79302	675.15205	665.4182
1287.064	681.45232	678.82285	689.33699	681.51933	668.01263	674.37963	662.96645	655.36055
1287.286	652.30347	649.67359	659.10778	651.32005	639.92742	639.43077	634.88661	624.12892
1287.508	660.25315	657.62339	658.57744	657.6778	643.10687	642.07841	646.01258	627.83437
1287.73	666.08292	659.74334	670.24486	660.32686	652.64525	652.66897	645.48278	634.71591
1287.952	679.86238	677.76288	678.73025	673.57215	670.13227	664.31859	662.96645	651.6551
1288.174	678.80242	679.35284	676.6089	673.04234	673.84164	661.67095	660.84722	654.8312
1288.395	662.37307	661.86328	664.41115	653.96911	660.5939	653.72803	639.12507	640.53876
1288.617	644.35378	636.42393	642.66733	640.194	636.74796	630.42879	622.70101	617.24737
1288.839	669.79278	662.39327	675.01789	664.56535	657.41444	650.02133	647.60201	645.83226
1289.06	676.68251	672.993	679.79092	673.57215	667.48272	660.08237	658.19818	645.83226
1289.282	667.67286	662.39327	668.12351	668.27403	660.5939	655.31662	652.90009	636.30396
1289.504	658.66322	653.3835	658.57744	655.55855	649.46579	643.13747	641.24431	627.30502
1289.725	669.79278	662.92326	670.77519	669.33366	661.12381	657.43473	653.95971	642.65616
1289.947	637.99403	636.95392	643.728	641.25363	633.5685	628.84021	622.1712	616.18867
1290.168	649.12359	649.67359	655.92576	653.96911	648.40597	632.5469	634.3568	627.83437
1290.39	678.80242	676.17292	679.79092	674.63178	668.54254	662.20048	661.37703	653.7725
1290.611	690.99194	688.8926	696.23137	687.34726	677.0211	675.43869	673.56262	659.59535
1290.833	634.28417	631.65405	637.36396	634.89588	627.20958	625.13351	620.05197	606.66038
1291.054	619.97474	621.58431	630.99992	616.88228	611.31229	612.95436	607.33657	591.83859
1291.276	624.21457	625.29421	629.4089	615.82266	616.08148	615.602	611.57504	593.42664
1291.497	606.19528	603.56476	612.43812	597.80905	598.59445	601.30474	587.73366	582.31029
1291.718	620.50472	618.40439	626.22688	614.23322	616.08148	612.42483	602.56829	597.13208
1291.94	665.55294	661.3333	666.00216	660.85667	662.71354	657.96426	647.60201	647.94965
1292.161	677.74247	669.81308	675.01789	676.75102	670.66218	662.20048	653.4299	654.8312
1292.382	660.78313	654.97346	657.51677	665.62497	656.88453	645.25558	639.12507	632.06916
1292.604	608.84518	603.03478	608.72576	609.46491	601.77391	599.18663	588.79327	580.19289
1292.825	627.39445	623.70425	631.53025	620.59096	630.38904	617.19059	614.75389	601.36688
1293.046	614.14497	608.86463	617.74149	614.23322	608.13283	605.01144	599.38944	589.19184
1293.267	652.30347	649.67359	653.80441	648.14118	642.04705	646.31464	630.64814	627.83437
1293.488	658.13324	650.73357	658.0471	655.02874	646.81624	651.60992	641.24431	634.18656
1293.71	633.22422	631.12406	636.83362	631.71701	624.56003	632.01738	627.9991	620.42347
1293.931	625.80451	623.17427	630.46958	622.71021	618.73102	619.83823	614.75389	604.01363
1294.152	643.29382	642.25378	644.78868	639.66419	638.8676	636.2536	632.76737	613.54192
1294.373	618.91478	619.99435	622.51452	620.59096	616.08148	614.01342	606.27695	594.48533
1294.594	610.43511	609.9246	615.0898	615.82266	610.78238	601.30474	588.26346	579.13419
1294.815	604.60534	604.62474	607.66509	606.81585	602.83373	597.59805	587.73366	580.19289
1295.036	637.46405	638.54388	641.07632	630.65739	635.68814	623.0154	617.40293	606.66038
1295.257	642.76384	639.07386	643.19767	635.4257	635.68814	628.31068	621.6414	615.12997
1295.478	616.26488	609.39461	615.62014	614.23322	603.89355	609.77719	599.38944	593.42664
1295.698	606.72526	604.62474	607.66509	604.16679	595.9449	600.24569	590.91251	578.07549
1295.919	610.43511	603.56476	601.83138	608.40529	598.59445	602.89333	595.15097	585.48639
1296.14	620.50472	615.22447	615.0898	620.06115	611.8422	614.01342	606.27695	598.19078
1296.361	630.04434	623.17427	624.10553	628.53814	621.38057	619.3087	609.98561	596.07338
1296.582	623.15461	622.64428	627.28756	624.29965	619.26093	617.72012	606.80676	601.89623
1296.802	624.74455	624.23424	626.22688	626.41889	620.32075	613.48389	607.33657	595.54403
1297.023	605.6653	600.38484	606.60441	599.39849	600.18418	593.89135	588.79327	578.07549
1297.244	600.36551	594.025	597.58868	595.6898	592.76544	589.12559	582.96538	577.54614
1297.464	607.25524	602.50479	605.0134	601.51774	595.9449	599.71616	586.14423	578.07549
1297.685	609.37515	608.33464	607.66509	600.45811	608.13283	599.18663	594.62117	588.66249
1297.906	610.96509	607.80466	612.43812	607.34567	606.5431	603.42286	600.44906	584.42769
1298.126	617.85482	614.69448	622.51452	616.35247	603.89355	608.71814	609.4558	587.07444
1298.347	605.13532	596.14495	604.48306	599.9283	593.29535	593.36182	587.73366	577.01679
1298.567	606.72526	600.91483	615.0898	603.10717	594.35517	594.42088	582.96538	578.07549
1298.788	602.48543	597.73491	606.07407	598.86868	594.88508	591.77324	585.61442	573.8407
1299.008	601.95545	591.37507	588.04261	596.21962	590.1159	591.77324	578.72691	572.25265
1299.229	604.60534	599.32487	598.64936	599.9283	597.00472	592.30276	587.73366	575.42875
1299.449	607.25524	590.84509	594.40666	599.39849	597.53463	595.47993	588.79327	580.72224
1299.67	578.10638	570.17561	572.66284	570.25883	566.79987	567.94447	558.06438	544.72646
1299.89	597.71561	590.84509	597.05834	597.80905	591.70563	585.94843	587.73366	567.4885
1300.11	563.79695	559.57588	564.70778	562.31165	557.26149	555.23579	550.64707	539.96231
1300.331	597.18563	596.14495	604.48306	592.51093	594.88508	589.65512	588.26346	580.19289
1300.551	573.86655	569.64562	577.43587	572.37808	567.85968	562.11966	559.65381	548.96126
1300.771	576.51645	574.4155	584.86059	570.25883	567.85968	568.474	561.24323	547.90256
1300.991	592.41582	589.25513	597.58868	586.15319	589.05608	578.0055	575.01825	565.90045
1301.211	603.54538	598.79488	609.2561	603.63698	594.35517	594.42088	591.97212	582.83964
1301.432	609.90513	605.15472	615.62014	608.40529	602.30382	601.30474	596.21059	588.13314
1301.652	550.54747	547.38619	557.8134	548.00673	545.60347	547.8224	540.58071	521.96442
1301.872	564.85691	557.98592	567.35947	560.72222	559.91104	559.47202	553.82592	540.49166
1302.092	580.75628	572.29556	586.4516	581.9147	582.16725	571.65117	574.48845	562.72435
1302.312	617.85482	615.22447	623.5752	617.41209	613.43193	610.83625	607.86638	596.60273
1302.532	617.85482	610.45459	623.04486	616.35247	613.96184	606.60002	595.68078	593.95598
1302.752	594.00576	586.60519	597.58868	593.04075	589.05608	586.47795	580.84615	570.6646
1302.972	605.6653	595.61496	600.7707	598.86868	606.01319	596.53899	587.73366	582.83964
1303.192	557.4372	549.50613	556.75273	554.89429	549.84275	546.23381	540.0509	533.61012
1303.412	597.71561	584.48525	588.57295	585.62338	580.04761	580.65314	578.72691	563.78305
1303.632	628.98438	621.58431	622.51452	620.06115	616.08148	614.54295	609.98561	602.95493
1303.852	590.82588	577.06544	584.33026	579.26564	576.86815	580.65314	573.95864	563.2537
1304.072	545.77766	541.55634	545.08531	539.52974	537.65483	534.58419	528.39511	520.37638
1304.291	557.96718	556.92595	556.22239	553.83466	549.84275	543.05664	542.69994	537.31557
1304.511	560.61707	552.15607	553.57071	549.59617	548.78293	544.1157	542.17013	533.08077
1304.731	567.5068	568.58565	568.42014	567.60977	563.62041	557.3539	551.17687	546.31451
1304.951	597.71561	588.72514	593.34598	595.6898	587.99626	584.35984	580.84615	574.8994
1305.17	547.89757	543.1463	548.79767	548.00673	540.83429	539.87947	533.16339	525.66987
1305.39	553.72734	555.33599	556.75273	552.24523	553.02221	548.88145	542.69994	533.08077
1305.61	613.08501	616.28444	615.0898	618.47172	611.31229	610.30672	604.68753	593.95598
1305.829	586.05607	582.89529	584.33026	585.62338	581.10743	579.59409	574.48845	564.3124
1306.049	598.24559	594.025	599.71003	588.80225	595.41499	586.47795	591.97212	578.60484
1306.268	563.79695	560.10587	560.99542	556.48372	556.20167	549.41098	553.29611	540.49166
1306.488	561.14705	555.33599	561.52576	555.4241	552.4923	548.88145	543.22975	539.43297
1306.708	587.11603	585.54522	586.98194	585.09357	582.69716	578.53503	574.48845	570.13525
1306.927	559.02713	561.69583	558.34374	553.83466	551.96239	550.99957	542.17013	536.25687
1307.146	562.20701	563.28579	568.95048	562.31165	560.97086	560.00155	552.23649	547.37321
1307.366	584.99611	590.84509	586.98194	585.62338	582.69716	583.83031	573.95864	564.3124
1307.585	568.03678	568.05566	569.48082	567.60977	566.26996	567.41494	553.29611	547.90256
1307.805	548.95753	548.44616	551.9797	550.65579	547.1932	539.34995	540.0509	531.49272
1308.024	538.35795	533.07655	532.35722	532.11238	532.35573	525.05269	520.97779	511.90678
1308.243	509.73907	500.21739	507.43138	507.21122	507.97988	498.04675	494.48737	491.26214
1308.463	520.33866	518.76691	518.56846	518.33727	518.04816	512.34401	504.55373	502.37849
1308.682	512.38897	507.6372	511.14374	514.62858	505.86024	502.8125	496.0768	484.3806
1308.901	537.82797	529.89663	535.00891	541.11918	527.58654	529.28891	520.97779	512.96548
1309.12	565.38688	559.57588	565.23812	566.02034	554.61194	556.29485	546.93841	536.25687
1309.339	534.11811	528.83666	538.19093	535.29125	527.05663	530.34797	518.85856	508.73068
1309.559	553.72734	550.56611	559.40441	555.4241	546.66329	554.17674	540.58071	528.31662
1309.778	565.91686	562.7558	568.95048	564.96071	559.91104	562.64919	547.99802	540.49166
1309.997	593.47578	588.72514	594.40666	591.45131	587.46635	587.53701	582.96538	571.19395
1310.216	589.76593	586.60519	591.75497	586.683	584.28689	585.4189	572.36921	566.4298
1310.435	560.61707	557.98592	559.93475	559.13278	559.38113	553.11768	544.81917	542.60906
1310.654	551.07745	543.1463	550.91902	549.06636	545.07356	544.1157	536.87205	525.14052
1310.873	548.42755	540.49636	547.737	544.29805	538.18474	537.76136	533.6932	517.72963
1311.092	544.7177	535.1965	541.90329	536.35087	534.47537	532.46608	528.39511	516.14158
1311.311	530.93824	526.18673	532.35722	530.52294	528.11645	525.05269	522.56722	505.02523
1311.53	504.43928	501.27736	503.18869	501.38329	496.32186	499.10581	494.48737	475.911
1311.749	535.70805	530.95661	536.59992	534.23162	529.17627	535.11372	526.27588	514.55353
1311.967	527.22839	521.94683	531.29655	521.51614	519.10798	522.93457	511.97105	501.31979
1312.186	542.59778	537.84643	550.38868	539.52974	536.0651	537.23183	534.223	520.90573
1312.405	556.37724	551.09609	556.22239	549.59617	549.31284	548.35193	543.22975	529.37532
1312.624	556.37724	552.68605	555.69205	551.18561	549.84275	544.64523	540.58071	527.25792
1312.843	524.04851	523.00681	527.58419	520.98633	519.63789	516.58024	506.67297	494.96759
1313.061	536.76801	533.07655	538.72127	529.99313	534.47537	525.05269	520.97779	509.78938
1313.28	520.86864	515.587	525.46284	514.09877	522.28744	510.2259	509.32201	496.55564
1313.499	531.9982	529.36665	531.82689	528.40369	535.00528	525.05269	522.03741	508.20133
1313.717	527.22839	524.59677	527.58419	525.22482	527.05663	521.87552	514.09028	501.31979
1313.936	507.61916	506.57722	507.96172	508.27084	504.27051	503.87156	492.36814	485.96864
1314.154	531.46822	530.95661	531.82689	528.40369	526.52672	523.4641	517.79894	510.31873
1314.373	559.55711	557.45593	559.93475	558.60297	551.96239	555.23579	545.87879	539.43297
1314.591	517.15878	510.28713	515.91678	512.50934	513.27898	507.57826	500.84507	497.08499
1314.81	492.77974	491.7376	496.82464	494.49573	488.37322	482.69043	482.83159	472.7349
1315.028	517.15878	513.99704	518.56846	514.09877	508.50979	505.98967	505.08354	491.26214
1315.247	559.55711	553.74603	559.40441	563.90109	549.84275	546.76334	545.87879	529.90467
1315.465	549.48751	543.1463	549.32801	549.59617	541.89411	541.99759	539.52109	522.49377
1315.683	571.74663	566.99569	573.19318	568.13959	569.44941	565.29683	566.01151	543.13841
1315.902	564.85691	559.57588	562.58644	560.72222	558.32131	555.76532	557.00477	537.84492
1316.12	521.39861	515.05701	516.44711	509.86028	515.39862	512.87354	504.02392	495.49694
1316.338	508.67912	504.98726	509.55273	500.32366	502.15087	495.92864	497.66622	484.3806
1316.557	504.96926	499.6874	502.65835	498.20442	501.62096	497.51722	492.36814	483.3219
1316.775	508.14914	502.86732	501.06734	507.21122	498.97141	498.04675	490.77871	485.43929
1316.993	516.6288	511.3471	514.8561	516.21802	511.68925	512.34401	502.96431	505.02523
1317.211	515.56884	513.46705	513.79543	508.80065	504.80042	507.57826	505.08354	493.90889
1317.429	533.58814	532.01658	533.94824	532.64219	531.29591	527.70033	522.03741	506.61328
1317.647	529.3483	530.95661	527.05385	527.87388	526.52672	521.87552	516.73933	506.61328
1317.865	548.42755	552.15607	549.32801	545.88749	548.25302	548.88145	542.17013	526.72857
1318.084	493.30972	492.79757	489.93026	489.19761	486.25358	485.8676	483.8912	469.5588
1318.302	493.8397	489.61765	493.11228	490.25724	484.13394	484.27902	490.77871	473.7936
1318.52	479.00028	473.18807	475.08082	471.18401	473.53574	466.80459	470.64599	454.20766
1318.738	504.43928	502.33733	502.12801	497.6746	493.67231	495.39911	489.18929	482.2632
1318.955	494.89966	493.85755	495.76397	491.31686	491.55268	486.39713	483.8912	474.32295
1319.173	503.9093	500.21739	504.7797	504.56216	497.38168	497.51722	494.48737	487.02734
1319.391	517.15878	508.69717	513.26509	511.44971	507.97988	508.10778	501.37488	494.43824
1319.609	505.49924	500.74737	506.90105	509.86028	500.56114	508.63731	498.19603	482.79255
1319.827	525.10847	518.76691	524.93251	525.75463	518.57807	517.63929	516.73933	500.79044
1320.045	495.42964	488.55768	495.23363	500.32366	491.55268	483.74949	487.07005	470.08815
1320.262	503.9093	495.97749	501.59768	501.9131	496.85177	493.281	492.36814	477.49905
1320.48	494.89966	485.37776	494.17296	491.31686	487.84331	484.27902	486.01044	470.08815
1320.698	507.08918	497.03747	503.18869	504.03235	496.32186	495.39911	496.0768	482.2632
1320.916	515.56884	509.22716	517.50779	514.62858	511.15934	508.63731	516.20952	499.20239
1321.133	512.91895	506.57722	512.73475	508.80065	505.86024	507.57826	502.96431	491.79149
1321.351	523.51853	518.23693	525.46284	521.51614	521.22762	522.93457	511.44124	510.31873
1321.568	524.57849	522.47682	523.34149	523.10557	523.34726	518.16882	518.32875	505.55458
1321.786	506.02922	502.33733	506.90105	502.44291	503.21069	503.87156	498.19603	490.73279
1322.004	493.8397	489.61765	495.23363	490.78705	488.90313	488.51524	484.95082	470.6175
1322.221	473.17051	473.18807	474.55049	472.24363	475.65538	476.33609	469.58638	455.26636
1322.439	486.94997	482.19784	484.09655	484.42931	484.66385	481.63138	478.06331	462.14791
1322.656	533.05816	529.36665	533.4179	536.88068	535.00528	531.93655	531.57396	515.61223
1322.873	475.29043	468.41819	476.67183	473.83307	469.82637	467.33412	469.58638	456.32506
1323.091	471.58057	467.35822	472.95948	474.36288	466.11701	465.74553	470.64599	453.67831
1323.308	469.99064	469.47817	468.18644	465.88589	465.05719	462.56836	466.40752	451.03156
1323.526	468.93068	471.06813	474.02015	469.59457	461.34782	464.15695	463.22867	460.03051
1323.743	468.4007	466.29825	466.59543	469.06476	458.69827	463.62742	457.93059	450.50221
1323.96	445.08162	442.97884	449.09431	453.70022	440.68134	443.50535	436.73825	422.97603
1324.177	481.1202	475.838	477.20217	478.60138	473.00583	475.27704	470.64599	456.32506
1324.395	450.38141	446.68874	448.03363	449.46172	443.33088	454.62544	443.09595	427.21083
1324.612	475.29043	471.06813	472.95948	470.12438	464.52728	471.04081	458.4604	449.44351
1324.829	441.37176	439.26893	441.13925	444.69341	435.91215	438.21007	430.91036	421.38798
1325.046	420.70258	418.59946	417.80442	420.32207	411.00639	417.02894	412.89687	401.27269
1325.263	470.52062	471.06813	473.48981	482.83987	468.23664	465.74553	473.29503	457.38376
1325.48	442.43172	442.97884	442.73026	443.63379	433.79251	436.62148	435.67864	419.79993
1325.697	464.69085	464.70829	466.59543	458.99833	459.75809	457.27308	456.87097	445.73807
1325.914	452.50132	448.80869	449.09431	448.4021	445.98043	441.38724	442.03634	429.85758
1326.131	430.77218	427.60923	432.65386	424.56056	426.90368	423.91281	425.61227	411.85969
1326.348	453.0313	446.68874	451.21566	447.87229	438.03179	440.32818	441.50653	433.03367
1326.565	459.39105	453.04858	460.76172	455.81946	448.10007	453.03686	447.86423	443.09132
1326.782	455.15122	449.33868	451.21566	446.28285	443.33088	444.03488	443.09595	437.79782
1326.999	456.74116	455.16853	457.04936	453.70022	445.98043	449.85969	448.39404	446.26742
1327.216	461.51097	456.75849	460.23139	459.52815	450.74962	454.09591	453.16231	443.09132
1327.433	469.46066	466.82823	471.8988	472.24363	466.64692	473.68845	460.57963	446.79677
1327.649	481.1202	475.30802	481.9752	476.48213	471.4161	474.74751	469.58638	460.55986
1327.866	435.01201	426.54925	431.06285	432.50774	429.55323	433.44431	426.14208	415.03578
1328.083	423.88245	415.41954	420.98644	421.38169	414.18585	413.85177	409.71802	402.86074
1328.3	421.23255	418.06947	422.04712	416.08357	416.30549	419.14705	412.89687	399.15529
1328.516	459.39105	455.69852	459.17071	454.75984	448.10007	453.56638	449.45365	433.56302
1328.733	452.50132	453.04858	456.51903	452.64059	449.6898	445.09393	449.45365	437.79782
1328.949	426.53235	422.83935	423.10779	423.50094	416.8354	418.088	415.54591	407.09554
1329.166	453.56128	451.98861	454.39768	457.4089	446.51034	448.2711	448.39404	437.26847
1329.383	463.63089	456.75849	460.23139	460.58777	452.33935	450.91874	448.39404	441.50327
1329.599	436.60195	436.619	438.48757	436.21642	431.14296	428.67856	431.96998	420.85863
1329.816	432.36212	426.54925	429.47184	426.67981	422.6644	422.32422	421.90362	407.09554
1330.032	456.21118	448.2787	451.21566	454.23003	449.15989	446.15299	452.63251	436.20977
1330.248	468.93068	461.52837	463.41341	462.70702	454.9889	455.6845	458.4604	444.15002
1330.465	453.56128	445.09878	452.27633	450.52134	443.86079	446.68252	440.97672	436.20977
1330.681	438.72187	430.25916	434.24487	433.03755	427.9635	427.6195	421.90362	417.15318
1330.898	442.43172	435.55903	437.42689	443.10398	436.44206	441.91676	430.91036	424.56408
1331.114	421.76253	416.47951	420.98644	419.79225	415.24567	413.32224	408.6584	402.33139
1331.33	457.27114	452.5186	451.21566	451.05116	446.51034	449.85969	442.56614	432.50432
1331.546	458.3311	454.63854	452.80667	452.64059	447.04025	447.74157	440.97672	431.97497
1331.763	424.41243	419.65943	422.04712	419.26244	416.30549	420.73564	410.77764	406.56619
1331.979	395.79356	384.15033	389.16622	385.88429	381.86135	384.19819	373.69105	371.09976
1332.195	388.90383	382.56037	389.16622	385.35448	382.92117	386.84583	375.28047	368.98236
1332.411	423.88245	418.59946	417.80442	415.02395	412.59612	418.088	409.18821	399.15529
1332.627	424.41243	418.59946	424.16847	425.09037	419.48494	429.20809	417.66515	410.80099
1332.843	417.5227	410.11967	413.56173	410.25564	405.17738	411.73366	401.24109	394.9205
1333.059	417.5227	414.88955	414.6224	417.67301	410.47648	421.26517	408.6584	398.09659
1333.275	404.27322	402.69986	401.36397	398.06997	396.16891	395.84781	393.29396	381.1574
1333.491	408.51306	408.52971	406.13701	406.01715	402.52783	403.79074	396.47281	390.6857
1333.707	424.41243	423.36934	426.82015	422.97113	419.48494	416.49941	416.60553	406.56619
1333.923	423.88245	419.65943	423.10779	422.97113	421.60458	412.26319	417.66515	411.33034
1334.139	388.37385	385.2103	386.51454	383.23523	379.74171	378.90291	377.92952	364.21821
1334.355	396.85351	392.63012	397.65161	391.71222	392.45955	390.55253	389.5853	377.9813
1334.571	409.57301	406.93975	407.19768	405.48733	400.9381	397.96593	394.35358	389.09765
1334.787	424.94241	423.36934	424.16847	420.85188	416.8354	418.088	415.54591	406.56619
1335.003	400.03339	395.28005	397.12128	392.77185	389.28009	390.55253	385.34683	379.56935
1335.218	403.21326	397.92998	404.01566	398.59978	392.45955	395.31829	390.11511	385.92155
1335.434	456.74116	449.33868	451.21566	449.46172	444.3907	446.15299	440.97672	431.44562
1335.65	439.78183	436.619	438.48757	439.39529	432.73269	435.56243	430.91036	426.68148
1335.865	394.7336	389.4502	393.93926	390.6526	385.04081	386.84583	381.63817	376.92261
1336.081	392.61368	388.39022	390.2269	393.83147	386.63054	390.023	385.87664	380.0987
1336.297	400.56337	391.04016	395.53027	393.30166	384.5109	389.49348	383.2276	375.33456
1336.512	398.97343	387.86024	393.40892	393.30166	386.63054	386.84583	385.34683	383.2748
1336.728	422.82249	414.35956	417.27409	413.43451	409.41666	403.79074	404.94975	399.68464
1336.943	415.93276	410.11967	413.03139	412.37489	406.2372	408.02696	408.1286	398.62594
1337.159	409.04303	399.51994	404.01566	399.6594	396.69882	394.78876	394.35358	387.5096
1337.374	385.72395	377.79049	381.21117	378.99674	371.26315	376.25527	378.45932	367.92366
1337.59	354.45518	351.82115	350.45162	349.32727	339.46857	343.42452	340.31312	330.33983
1337.805	361.34491	360.30094	359.99768	359.92351	351.12658	358.25131	353.55833	341.45617
1338.021	367.70466	361.36091	366.36173	363.10238	354.83595	357.19226	356.20737	344.10292
1338.236	385.19397	380.97041	387.04487	381.6458	378.15198	376.25527	374.75067	363.15951
1338.451	387.31389	377.79049	383.33251	376.87749	371.79306	372.01905	371.04201	360.51276
1338.666	423.35247	420.18942	421.51678	417.67301	412.59612	414.3813	413.42668	406.56619
1338.882	406.39314	407.46974	407.72802	402.30846	397.75864	397.4364	393.82377	385.92155
1339.097	393.14366	393.69009	393.93926	387.47373	385.57072	387.90489	386.93626	372.68781
1339.312	391.55372	386.80026	391.81791	383.76505	381.86135	383.13914	382.69779	371.09976
1339.527	352.86524	345.9913	353.1033	349.85708	345.29757	346.07217	348.79005	336.16268
1339.742	382.0141	376.73052	379.62015	377.4073	374.97252	372.01905	373.69105	362.63016
1339.958	385.72395	386.27028	384.39319	388.00354	388.75018	385.78678	383.75741	374.80521
1340.173	379.89418	378.85047	376.96847	376.87749	372.32297	372.54857	368.92277	361.04211
1340.388	373.00445	370.37068	373.25611	372.10918	369.67342	367.25329	367.86316	357.33667
1340.603	356.5751	353.41111	355.75499	351.44652	351.12658	348.71981	345.08139	334.57463
1340.818	356.04512	352.88112	357.87634	354.62539	347.94712	356.66273	346.14101	343.04422
1341.033	375.65435	369.31071	373.25611	367.34088	362.25469	364.60565	358.85641	354.68992
1341.248	406.92312	405.87978	408.78869	400.71903	400.40819	403.79074	392.76415	389.09765
1341.462	373.00445	369.84069	370.60443	368.4005	363.31451	360.89895	358.85641	355.21927
1341.677	366.6447	368.25073	372.19544	367.34088	362.7846	360.89895	359.91603	351.51382
1341.892	357.10508	352.88112	356.81566	351.97633	348.47703	345.01311	347.20063	336.69203
1342.107	357.10508	355.00107	355.22465	352.50614	352.1864	350.30839	348.79005	337.22138
1342.322	364.52479	362.95087	362.11903	359.92351	356.95559	349.77886	349.84967	343.04422
1342.536	380.95414	376.20053	378.02914	373.69862	371.26315	373.0781	366.27373	361.57146
1342.751	378.30424	377.26051	378.02914	373.69862	366.49397	369.37141	364.6843	358.39537
1342.966	373.00445	373.02061	372.19544	374.75824	366.49397	369.37141	364.1545	361.57146
1343.18	378.30424	377.79049	378.55948	378.46693	371.26315	370.43046	366.80354	359.98341
1343.395	327.42624	327.97176	326.05611	326.01555	319.8619	319.06623	322.29963	315.51804
1343.61	357.10508	356.06104	355.22465	355.1552	349.00694	347.66075	350.90929	339.33878
1343.824	349.68537	353.9411	357.346	354.09558	352.1864	349.24933	347.73043	342.51487
1344.039	367.17468	369.84069	367.4224	367.87069	360.66496	355.60367	359.38622	350.98447
1344.253	367.70466	367.19076	367.95274	368.93031	363.84442	362.48754	366.27373	358.92472
1344.468	315.7667	310.4822	316.51005	310.651	305.55434	302.65086	303.75633	295.9321
1344.682	355.51514	352.88112	358.93701	353.03596	348.47703	348.19028	347.20063	341.98552
1344.897	356.5751	357.651	359.99768	360.45332	350.59667	350.83792	347.73043	346.74967
1345.111	354.45518	359.77095	356.81566	356.21483	346.8873	345.01311	348.26024	345.16162
1345.325	353.9252	351.82115	349.92128	345.61859	346.35739	338.12924	341.37273	335.10398
1345.54	354.45518	350.76118	353.63364	350.91671	350.06676	345.54264	346.14101	346.22032
1345.754	387.31389	386.80026	388.10555	383.76505	379.2118	375.19621	373.69105	369.51171
1345.968	333.25602	332.74164	331.35948	329.72423	325.69091	327.00915	321.76982	318.69414
1346.182	330.60612	327.44177	327.11679	322.83668	320.92172	320.65481	315.41212	308.10714
1346.397	329.54616	326.91178	326.05611	324.42611	321.98154	320.65481	313.8227	315.51804
1346.611	316.82666	314.19211	310.146	307.47213	306.08425	302.65086	298.98806	297.52015
1346.825	315.7667	313.13213	313.85836	306.94232	306.08425	301.5918	309.05442	302.81365
1347.039	312.05685	309.42223	307.49432	305.35288	299.72533	297.8851	300.04768	295.40275
1347.253	322.65643	322.1419	322.34375	314.8895	312.44317	319.06623	312.23327	313.92999
1347.467	340.14574	335.39157	339.31454	331.84348	331.51992	331.77491	326.5381	321.34089
1347.681	393.67364	387.86024	390.2269	386.94392	385.04081	382.60961	376.34009	381.68675
1347.895	332.72604	326.91178	325.52578	326.54536	318.80209	320.65481	313.29289	312.87129
1348.109	323.18641	315.78207	315.97971	321.77705	313.50299	307.94614	309.05442	304.4017
1348.323	297.74741	289.28274	291.05387	292.6374	285.94768	282.52879	276.2063	273.17006
1348.537	276.54825	273.38314	276.20443	271.97474	262.63165	268.76105	259.78223	253.58412
1348.751	309.40695	300.94244	306.43364	296.87589	289.65705	296.82605	283.62361	285.34511
1348.965	354.98516	351.82115	352.04263	339.79066	344.76766	345.54264	339.2535	336.16268
1349.178	345.97551	342.81138	340.37521	333.96273	335.22929	333.89302	327.06791	319.75284
1349.392	328.4862	327.44177	328.17746	321.77705	322.51145	316.41859	319.12078	313.40064
1349.606	308.87697	309.42223	305.37297	300.05477	300.25524	298.41463	295.80921	289.5799
1349.82	300.92729	297.76252	300.0696	295.81627	290.18696	287.29454	294.21978	284.28641
1350.033	325.30633	321.61192	319.69207	319.12799	314.56281	310.59378	309.05442	304.93105
1350.247	296.68745	293.52263	292.11454	285.74984	285.94768	284.11737	278.85534	274.22876
1350.461	307.81702	306.24231	300.59993	300.05477	294.95614	293.11935	292.10055	285.34511
1350.674	351.27531	348.64123	347.79993	344.02915	341.58821	341.83594	337.66407	334.57463
1350.888	332.72604	330.62169	334.54151	331.31367	324.63109	327.00915	323.35925	316.04739
1351.101	326.89627	324.26185	321.81342	322.83668	322.51145	318.00717	318.59097	310.75389
1351.315	323.18641	320.02196	317.04038	314.35969	312.44317	308.47567	308.52461	303.343
1351.528	347.56545	344.40134	345.67858	339.26085	341.0583	334.42255	338.72369	329.28113
1351.742	333.78599	329.56172	327.64712	323.36649	321.98154	320.12529	320.7102	311.81259
1351.955	309.40695	304.12236	308.02465	300.58458	302.90479	300.53274	297.39863	292.22665
1352.169	320.53652	314.19211	317.57072	311.71063	308.7338	309.53472	303.22653	301.2256
1352.382	334.31597	333.27162	331.88982	332.37329	321.98154	329.12726	324.94867	324.51698
1352.595	320.00654	320.55194	320.22241	313.30006	311.38335	311.12331	310.64384	307.04844
1352.809	302.51722	305.71232	301.13027	294.75665	296.54587	295.76699	295.2794	292.22665
1353.022	314.70674	316.84204	312.26735	305.8827	305.55434	303.70991	301.10729	300.1669
1353.235	277.07822	278.15302	280.97746	270.3853	275.87939	272.99728	269.84859	264.70047
1353.448	277.07822	279.74298	274.08308	268.79586	268.46066	271.93822	266.13994	259.40697
1353.661	310.99689	311.54217	303.78196	303.23364	299.72533	306.88708	300.04768	302.2843
1353.874	273.89835	274.9731	270.90106	267.20643	261.57183	266.64294	258.72262	260.46567
1354.088	284.49793	281.86293	278.85612	275.68342	276.93921	277.2335	275.14668	270.52331
1354.301	296.15747	292.99264	289.99319	287.33928	285.41777	281.99926	278.85534	275.28746
1354.514	284.49793	283.98287	282.56848	281.51135	277.99903	275.64492	274.08706	267.34722
1354.727	299.86733	292.46266	301.13027	293.16721	289.65705	286.23548	286.80246	274.75811
1354.94	299.86733	296.70255	296.35724	290.51815	289.65705	287.82407	285.74285	277.93421
1355.153	281.31806	272.85316	274.08308	272.50455	264.75129	267.17247	263.49089	255.17217
1355.366	307.81702	300.94244	302.19095	298.46533	296.01596	296.29652	287.33227	289.05055
1355.578	318.4166	311.01219	315.44937	309.59138	306.61416	301.06227	298.98806	297.52015
1355.791	293.50758	287.69278	288.40218	286.27966	284.35795	280.41067	278.32553	272.64071
1356.004	296.68745	292.46266	288.40218	290.51815	289.65705	285.17643	283.09381	275.81681
1356.217	274.42833	265.96333	266.12803	264.02756	266.34102	262.93624	261.37166	253.58412
1356.43	305.16712	300.94244	295.29656	297.93552	297.07578	290.47171	291.04093	287.4625
1356.642	294.56754	293.52263	286.28083	286.27966	282.23831	284.11737	283.09381	278.46356
1356.855	296.15747	295.64258	291.58421	291.57778	283.82804	291.53076	284.68323	279.52226
1357.068	278.13818	277.62303	270.37072	269.85549	264.22138	267.702	262.96109	259.40697
1357.28	267.5386	268.61326	261.88533	260.84869	255.21291	256.05238	255.54377	245.11453
1357.493	213.48073	214.55463	211.50331	208.92712	206.99112	209.4539	202.56292	198.0024
1357.706	238.38975	235.7541	232.71679	228.53016	226.59778	227.45786	219.51679	214.41225
1357.918	277.07822	276.56306	270.90106	266.1468	266.34102	265.58388	255.01396	252.52542
1358.131	280.78808	282.9229	284.15949	276.74304	273.22984	270.34964	268.25917	263.11242
1358.343	256.40904	254.83361	251.80893	249.19282	249.91381	240.16653	243.88798	239.82103
1358.556	260.11889	258.54352	257.1123	251.84188	250.97363	243.3437	246.00722	237.17428
1358.768	269.12854	265.43334	264.00668	259.78906	254.683	251.81615	250.24568	247.23193
1358.98	244.7495	244.23388	244.91455	239.65621	231.89688	229.57597	231.17258	224.99924
1359.193	261.70883	262.25342	258.17297	255.02075	249.91381	247.57993	247.59664	240.87973
1359.405	251.10925	250.06373	247.03589	247.07358	241.96517	238.57795	238.06009	233.46883
1359.617	233.61993	237.87404	235.89882	232.76865	231.36697	227.45786	226.93411	224.99924
1359.83	232.55998	234.69412	232.71679	228.00035	226.59778	221.10352	226.4043	214.9416
1360.042	263.29877	261.19345	258.17297	255.02075	257.33255	252.34568	255.01396	248.81998
1360.254	264.8887	258.01353	259.76398	251.31207	253.62318	250.22757	250.24568	245.11453
1360.466	254.8191	250.59372	249.68758	244.42452	245.67453	239.10748	244.41779	236.11558
1360.678	267.5386	262.25342	262.41567	259.25925	258.92228	254.46379	259.25243	248.29063
1360.891	259.58891	253.24365	255.52129	255.55057	248.32408	248.63898	247.59664	240.87973
1361.103	259.58891	252.18368	256.05162	253.96113	245.67453	247.57993	247.06683	241.93843
1361.315	257.99898	249.00376	251.80893	251.84188	245.67453	246.52087	244.41779	242.46778
1361.527	223.02035	214.02465	216.80668	212.6358	209.64067	207.86531	205.74177	200.1198
1361.739	238.38975	229.92424	231.65612	228.53016	224.47814	223.22163	224.81488	218.11769
1361.951	232.55998	222.50443	224.2314	222.70223	217.05941	216.86729	217.39756	207.00135
1362.163	237.32979	232.04419	233.77747	234.35809	227.6576	222.6921	225.87449	218.64704
1362.374	255.34908	249.00376	250.21792	250.78226	241.96517	242.28464	243.88798	234.52753
1362.586	228.32014	223.03442	219.9887	217.40411	217.05941	217.39682	215.27833	212.29485
1362.798	253.75914	249.00376	247.56623	243.36489	240.37544	240.16653	237.53028	232.41014
1363.01	245.80945	242.64392	239.08084	235.94753	234.54643	236.45984	233.82162	230.29274
1363.222	251.10925	249.53375	246.50556	243.8947	241.43526	240.16653	239.64951	232.41014
1363.433	247.39939	244.76387	244.38421	241.77546	240.37544	236.98936	238.06009	230.82209
1363.645	214.54068	211.37472	210.97297	209.98674	209.11076	207.33579	203.09273	200.1198
1363.857	208.18093	208.72478	203.01792	200.97994	203.81166	197.27475	198.32446	196.94371
1364.068	212.95075	210.84473	209.9123	207.33768	204.87148	199.92239	201.50331	190.59151
1364.28	250.04929	244.76387	241.73252	244.95433	238.2558	239.10748	234.35143	232.41014
1364.492	252.1692	246.88381	247.56623	246.01395	241.96517	239.637	237.53028	236.11558
1364.703	236.79981	230.98422	235.36848	228.00035	228.18751	226.3988	225.34469	222.35249
1364.915	226.73021	216.14459	222.11005	215.81467	213.35004	211.04248	209.98024	209.11875
1365.126	221.43041	210.84473	214.155	205.21844	203.28175	204.15862	204.68216	199.0611
1365.338	224.08031	215.08462	217.33702	214.22524	208.05094	205.7472	206.80139	203.2959
1365.549	250.57927	244.23388	244.38421	237.00715	237.72589	229.57597	234.35143	233.46883
1365.76	241.56962	229.92424	231.65612	226.94072	229.77724	223.22163	226.4043	217.05899
1365.972	224.08031	214.02465	213.09432	212.10599	213.35004	207.33579	204.68216	204.88395
1366.183	214.01071	211.9047	207.79095	207.8675	205.40139	203.09956	199.38407	200.1198
1366.394	215.07066	211.37472	206.73028	205.21844	201.69202	200.98145	200.44369	197.47305
1366.606	222.49037	217.20457	219.45837	213.69543	210.17058	209.98343	209.45043	204.3546
1366.817	233.61993	231.5142	231.12578	227.47054	222.88841	223.22163	225.87449	216.00029
1367.028	229.3801	224.09439	219.45837	220.58298	218.64914	213.69012	217.92737	208.06005
1367.239	207.65096	207.13482	200.36623	198.33088	197.45274	193.56805	196.20522	193.23826
1367.45	217.19058	217.20457	213.62466	211.04637	209.11076	202.57003	208.39082	201.70785
1367.662	209.24089	208.72478	203.01792	202.56938	197.45274	195.68617	195.14561	193.76761
1367.873	218.25054	220.38449	212.03365	211.04637	208.05094	208.39484	203.09273	202.2372
1368.084	221.96039	221.97445	216.27634	214.22524	213.35004	211.57201	206.80139	203.2959
1368.295	198.64131	198.65504	192.94151	188.26446	189.5041	188.27277	186.13886	177.88712
1368.506	201.82119	196.00511	196.65387	190.3837	191.62374	193.56805	190.90714	180.53386
1368.717	204.47108	197.59507	198.24488	195.15201	193.21347	192.509	188.2581	183.70996
1368.928	217.72056	211.37472	210.97297	205.21844	204.34157	200.98145	202.56292	200.64915
1369.138	198.64131	196.53509	194.00219	190.3837	186.85455	184.03655	186.66867	178.94582
1369.349	230.44006	225.15437	219.45837	222.17242	215.99959	215.27871	218.45718	212.8242
1369.56	229.3801	218.26454	216.27634	216.8743	211.2304	212.63107	213.6889	209.11875
1369.771	214.01071	203.42492	205.13927	205.21844	201.69202	200.45192	201.50331	196.94371
1369.982	200.23125	192.82519	195.5932	194.09239	190.56392	188.27277	185.07925	178.94582
1370.192	210.30085	201.30497	199.8359	201.50975	197.98265	197.80428	195.67541	191.65021
1370.403	228.85012	224.62438	224.76174	222.17242	221.29868	217.92635	218.98699	212.8242
1370.614	229.3801	218.26454	224.2314	222.70223	223.41832	217.39682	220.57641	212.8242
1370.824	191.75158	184.3454	188.69882	186.67502	187.91437	181.91843	181.37059	174.18167
1371.035	218.78052	216.67458	219.45837	214.22524	212.82013	208.39484	211.56967	203.82525
1371.246	184.33187	178.51555	181.2741	173.95953	175.19653	166.03259	172.89365	163.59467
1371.456	214.01071	207.13482	210.44264	202.56938	202.75184	197.27475	198.32446	189.00346
1371.667	162.60273	160.49601	162.18197	152.23725	152.94032	149.08769	151.17151	147.18483
1371.877	172.14235	167.91582	166.955	162.83348	159.29924	155.97155	160.70806	153.53703
1372.087	205.53104	202.36494	203.01792	195.15201	191.09383	190.39088	191.43695	185.82736
1372.298	185.92181	177.98556	179.15275	175.01916	173.6068	171.32787	170.24461	167.30012
1372.508	176.38219	170.03576	172.25837	164.95273	165.12825	161.79636	162.82729	158.83053
1372.719	200.23125	190.17525	199.30556	191.44333	190.03401	185.62513	184.01963	181.59256
1372.929	181.152	178.51555	180.74376	172.3701	172.01707	169.73929	170.24461	165.18272
1373.139	175.85221	175.86562	172.78871	164.42292	162.4787	159.14872	164.41672	156.18378
1373.349	177.44214	170.56575	166.955	167.07198	167.7778	162.85542	162.29748	159.88923
1373.56	189.10169	180.10551	177.56174	176.60859	176.78626	170.79834	171.83403	166.77077
1373.77	187.51175	179.57552	178.09208	173.95953	174.13671	174.50504	171.83403	171.00557
1373.98	183.80189	180.10551	172.25837	169.72104	167.24789	171.8574	169.7148	168.35882
1374.19	189.10169	181.16548	177.56174	178.72784	170.95725	173.44598	177.66193	173.12297
1374.4	167.37254	158.90605	158.46961	155.41612	149.23095	150.14674	152.76093	147.71418
1374.61	154.65304	146.18637	145.21118	143.23044	137.57294	137.43807	138.4561	135.00979
1374.82	190.69162	183.28543	182.33477	178.72784	174.13671	166.03259	172.36384	164.65337
1375.03	166.84256	157.84607	160.06062	151.70743	158.23942	150.14674	153.82055	146.65548
1375.24	168.4325	163.14594	162.7123	158.06518	159.29924	154.38297	155.40997	154.06638
1375.45	181.68198	177.98556	178.62241	174.48935	175.72644	169.73929	171.30423	164.65337
1375.66	209.24089	207.13482	210.44264	204.68862	204.87148	200.98145	199.91388	200.1198
1375.87	190.16164	179.04554	184.98646	179.25765	177.31617	175.5641	176.0725	172.06427
1376.08	183.80189	173.21568	170.66736	170.78066	169.89744	167.62117	166.53595	162.53597
1376.29	149.35325	141.41649	146.27185	143.76026	139.69258	138.49712	135.80706	133.42174
1376.499	169.49246	159.96602	165.89433	160.71424	154.53005	153.85344	154.35036	150.89028
1376.709	208.18093	198.65504	205.13927	199.92032	195.3331	194.62711	197.26484	187.94476
1376.919	190.69162	186.46535	187.63814	185.08558	183.14518	181.38891	179.25135	172.59362
1377.128	168.96248	164.20591	168.01567	163.89311	161.41888	157.56014	160.17825	153.53703
1377.338	157.83292	150.42626	154.22691	144.81988	146.5814	143.79241	142.69457	138.18589
1377.548	163.13271	160.49601	158.99994	155.41612	156.64969	151.2058	150.11189	149.83158
1377.757	184.86185	177.98556	180.21343	174.48935	173.07689	167.62117	168.12538	165.71207
1377.967	139.81362	129.2268	129.83141	129.45533	126.97474	123.14081	121.50223	120.188
1378.176	176.38219	169.50578	165.36399	165.48254	161.41888	161.79636	158.58882	157.77183
1378.386	175.85221	173.21568	172.25837	168.66142	163.53852	164.444	164.94652	158.83053
1378.595	158.89287	155.72613	152.10556	147.99875	145.52158	145.91052	144.8138	141.36199
1378.805	154.65304	156.7861	152.10556	152.23725	149.23095	144.32193	146.40323	142.95004
1379.014	165.7826	168.4458	163.24264	162.30367	159.29924	152.79438	153.82055	153.00768
1379.223	140.87358	140.8865	137.25612	138.99195	131.21402	128.96562	127.33013	127.06954
1379.433	154.12306	152.54621	149.45388	150.118	144.99168	144.85146	139.51572	141.89134
1379.642	147.76331	143.00645	143.08983	141.64101	138.10285	139.55618	134.74744	136.06849
1379.851	155.713	145.1264	151.04489	145.8795	139.16267	139.02665	138.4561	135.00979
1380.061	153.0631	145.65638	151.04489	150.118	142.87204	141.67429	141.10515	136.59784
1380.27	156.24298	154.66615	148.3932	150.64781	142.87204	138.49712	141.10515	130.77499
1380.479	154.65304	151.48624	149.98421	151.17762	149.23095	145.38099	144.8138	138.18589
1380.688	150.41321	143.00645	143.08983	144.81988	139.69258	135.84948	133.15802	128.12824
1380.897	151.47317	145.65638	147.86287	147.99875	142.87204	136.90854	134.21764	132.36304
1381.106	174.79225	167.91582	168.01567	166.01236	162.4787	154.9125	155.40997	157.77183
1381.315	149.88323	145.1264	148.3932	143.23044	138.10285	134.79043	134.74744	134.48044
1381.524	127.09412	128.16683	126.64938	119.38891	114.78682	119.43411	112.49549	114.8945
1381.733	147.76331	143.00645	146.27185	139.52176	134.92339	135.31996	130.50898	132.89239
1381.942	171.61237	168.97579	170.13702	158.06518	150.29077	154.38297	151.70131	149.83158
1382.151	136.10377	131.34675	135.66511	128.39571	122.20555	123.14081	120.44262	117.54125
1382.36	156.24298	150.95625	149.45388	140.05157	139.69258	139.55618	136.86668	131.30434
1382.569	153.0631	147.24634	151.04489	144.81988	142.87204	141.67429	141.63495	132.89239
1382.777	147.76331	142.47646	140.96848	136.34289	132.27384	132.67231	131.03878	123.89345
1382.986	121.26435	122.33697	120.81568	118.8591	111.07745	106.72543	114.61472	108.5423
1383.195	117.5545	114.38718	116.57298	113.56098	108.95781	102.48921	105.60798	105.36621
1383.404	121.79433	117.5671	118.69433	117.26966	113.727	107.25496	106.13779	108.5423
1383.612	99.00523	87.88785	86.34377	85.48095	79.81277	75.48327	71.70024	76.78132
1383.821	135.57379	126.57687	126.11905	125.21684	117.96628	117.84553	113.0253	117.0119
1384.03	198.11133	188.58529	191.88084	184.55577	179.96572	178.74126	176.0725	176.29907
1384.238	151.47317	148.8363	152.6359	146.40932	144.99168	142.73335	140.04553	143.47938
[truncated: 21 more rows]
