# Supplementary material for: Ratiometric fluorescent sensing of pyrophosphate with sp³-functionalized single-walled carbon nanotubes
Source: Nat Commun. 2024 Jan 24;15:706. doi: 10.1038/s41467-024-45052-1 (PMC10808354; doi:10.1038/s41467-024-45052-1)
Supplement: Supplementary file 4 — Source data [file 41467_2024_45052_MOESM4_ESM.zip › Fig. S18b.txt]

Wavelegnth	Norm. PL intensity	Norm. PL intensity	Norm. PL intensity	Norm. PL intensity	Norm. PL intensity	Norm. PL intensity	Norm. PL intensity	Norm. PL intensity
nm
	Dz-Alkyne	1 �M	12 �M	125 �M	1026 �M	1927 �M	10940 �M	19950 �M
938.815	0.00538	0.00272	0.00477	-7.69E-5	0.00112	4.66E-4	3.78E-4	-9.86E-4
939.053	0.06824	0.06049	0.06246	0.05648	0.0586	0.05515	0.06292	0.05965
939.29	0.04042	0.03724	0.03794	0.03703	0.03185	0.0298	0.03565	0.03133
939.527	0.01008	0.0158	0.01667	0.01505	0.00726	0.00372	0.00656	0.00954
939.764	-0.00221	-0.00454	-0.00353	-0.00548	-0.00575	-0.00823	-0.00762	-0.00571
940	0.02489	0.02125	0.02965	0.02442	0.02136	0.01749	0.01674	0.01753
940.237	0.0173	0.01398	0.01559	0.01325	0.01449	0.01387	0.01347	0.01136
940.474	0.0285	0.01798	0.02496	0.02046	0.01919	0.02075	0.01965	0.01717
940.711	0.00646	0.00817	0.00801	0.00425	0.0069	0.00517	0.00474	0.00264
940.948	0.01802	0.02307	0.01414	0.01217	0.02317	0.02075	0.01601	0.01172
941.185	0.01839	0.01762	0.01955	0.01469	0.01703	0.01495	0.01383	0.01208
941.422	0.02091	0.02379	0.02604	0.02334	0.02136	0.02292	0.01892	0.02007
941.658	0.00646	0.00635	0.00765	0.00461	0.00582	-0.00207	0.00365	0.00482
941.895	0.02453	0.01616	0.02424	0.02154	0.01594	0.02002	0.01929	0.01535
942.132	-0.00979	-0.00709	-0.00677	-0.01124	-0.00937	-0.01185	-0.01235	-0.01079
942.369	0.01369	0.01943	0.01667	0.01469	0.01486	0.00843	0.00983	0.01136
942.605	0.02778	0.02852	0.02785	0.02658	0.02787	0.02473	0.02511	0.02407
942.842	0.01983	0.02234	0.02316	0.02226	0.02317	0.01785	0.02147	0.01499
943.079	0.00971	0.00454	0.0109	0.00641	0.00799	0.00626	0.00583	0.00264
943.315	0.01947	0.00926	0.01126	0.01577	0.01088	0.01387	0.00911	0.00519
943.552	0.00935	0.00926	0.01198	0.00857	0.01016	0.00771	0.00838	0.00555
943.789	0.04404	0.0416	0.04407	0.03811	0.04125	0.03197	0.0302	0.03133
944.025	0.04187	0.03978	0.04443	0.03451	0.04161	0.03487	0.03492	0.03786
944.262	0.03392	0.03724	0.04155	0.02946	0.03835	0.02799	0.02947	0.03242
944.498	0.03862	0.0376	0.03975	0.03451	0.03835	0.03197	0.03565	0.03496
944.735	0.04151	0.03796	0.04624	0.03451	0.04161	0.03415	0.03783	0.03423
944.971	0.02995	0.02852	0.02857	0.02478	0.02679	0.02509	0.02692	0.02334
945.208	0.02561	0.02198	0.01955	0.01758	0.01775	0.01821	0.0182	0.01499
945.444	0.02236	0.02234	0.01955	0.01794	0.01919	0.01821	0.01965	0.01826
945.681	0.03284	0.02815	0.02424	0.0273	0.0304	0.02545	0.02365	0.02116
945.917	0.04006	0.03578	0.03866	0.03271	0.03691	0.03451	0.03638	0.03496
946.153	0.04512	0.04632	0.04588	0.04027	0.04233	0.03958	0.04074	0.0404
946.39	0.03717	0.04014	0.03902	0.03559	0.04016	0.03704	0.03638	0.03423
946.626	0.02019	0.02416	0.02352	0.0201	0.02715	0.0193	0.02074	0.01862
946.862	0.04801	0.05104	0.0484	0.04568	0.04812	0.04139	0.04583	0.04295
947.099	0.02706	0.02561	0.02388	0.02442	0.02462	0.01785	0.0222	0.01717
947.335	0.03717	0.03215	0.03578	0.03018	0.03221	0.03197	0.02947	0.02951
947.571	0.05813	0.05322	0.05814	0.05396	0.05354	0.04936	0.04801	0.04767
947.807	0.04584	0.04087	0.04696	0.03919	0.04125	0.03958	0.03929	0.04077
948.044	0.03609	0.03106	0.0383	0.03018	0.03185	0.0327	0.02983	0.0277
948.28	0.02019	0.01544	0.01919	0.01325	0.01377	0.01169	0.01638	0.01317
948.516	0.02417	0.02198	0.0246	0.01866	0.01992	0.01459	0.02111	0.01789
948.752	0.0285	0.02706	0.02965	0.02334	0.02823	0.02219	0.02692	0.02407
948.988	0.04187	0.03905	0.04119	0.03559	0.04016	0.03161	0.03492	0.03242
949.224	0.03934	0.03796	0.0365	0.03595	0.03908	0.03559	0.03456	0.03496
949.46	0.02778	0.02997	0.03181	0.0273	0.03257	0.02364	0.02147	0.02116
949.696	0.01586	0.01362	0.0127	0.01505	0.01377	0.01205	0.00983	0.011
949.932	0.03392	0.03397	0.03037	0.03559	0.03366	0.03052	0.02911	0.02842
950.168	0.04151	0.03724	0.04191	0.04027	0.03944	0.03885	0.03783	0.03823
950.404	0.03934	0.03106	0.03542	0.03523	0.03438	0.0327	0.03056	0.03314
950.64	0.03103	0.02815	0.03253	0.02694	0.02679	0.02618	0.0262	0.02733
950.876	0.03862	0.03324	0.03614	0.03199	0.03474	0.0298	0.03129	0.02842
951.112	0.02019	0.01798	0.021	0.01613	0.01919	0.01423	0.01674	0.01426
951.348	0.02489	0.0267	0.02749	0.02622	0.02679	0.02147	0.0222	0.01898
951.584	0.05054	0.04523	0.04804	0.04712	0.04956	0.04501	0.04401	0.04403
951.819	0.0621	0.06158	0.05994	0.05252	0.05788	0.05515	0.0542	0.05311
952.055	0.022	0.01725	0.02136	0.01902	0.01703	0.01785	0.01856	0.01898
952.291	0.01802	0.01289	0.0145	0.01469	0.00979	0.00952	0.01347	0.00845
952.527	0.01658	0.0158	0.02027	0.01649	0.01811	0.01423	0.01783	0.01317
952.763	0.00719	0.00599	0.01306	0.00821	0.00799	0.003	0.00692	-6.23E-4
952.998	0.02489	0.01798	0.02316	0.01794	0.02064	0.01785	0.01747	0.01608
953.234	0.05668	0.04886	0.05994	0.0536	0.05245	0.04755	0.04947	0.04948
953.47	0.05813	0.06303	0.06174	0.05865	0.06077	0.05841	0.05747	0.05819
953.705	0.05271	0.05649	0.05669	0.05108	0.0492	0.04863	0.04692	0.04549
953.941	0.01983	0.01653	0.01919	0.01722	0.01811	0.01821	0.01929	0.01535
954.176	0.03211	0.03179	0.03434	0.03127	0.03546	0.02871	0.03129	0.02733
954.412	0.02995	0.02488	0.02929	0.02478	0.02715	0.02437	0.0262	0.02261
954.648	0.05849	0.05104	0.05417	0.05036	0.05715	0.04972	0.04947	0.04621
954.883	0.05921	0.05831	0.06066	0.05901	0.05896	0.05515	0.05456	0.05674
955.119	0.04729	0.0445	0.04984	0.04748	0.04739	0.04247	0.03929	0.03895
955.354	0.04187	0.0416	0.03975	0.03919	0.03944	0.0374	0.0382	0.04004
955.59	0.05198	0.05758	0.05237	0.05288	0.05065	0.04827	0.04983	0.05021
955.825	0.04331	0.04196	0.04011	0.03919	0.04052	0.03668	0.03638	0.03859
956.06	0.0397	0.03869	0.04011	0.03271	0.03691	0.03089	0.02983	0.03024
956.296	0.03284	0.0307	0.03253	0.02766	0.03329	0.02871	0.02801	0.02697
956.531	0.05488	0.05213	0.05489	0.04712	0.0539	0.04791	0.04692	0.04549
956.767	0.06102	0.05467	0.0621	0.0554	0.05788	0.05515	0.05274	0.05311
957.002	0.04404	0.03978	0.04335	0.04027	0.03872	0.0374	0.03529	0.03423
957.237	0.0444	0.03796	0.04083	0.03847	0.04016	0.03559	0.03601	0.03605
957.472	0.04765	0.04305	0.04479	0.03703	0.04125	0.03415	0.04001	0.03823
957.708	0.05379	0.04959	0.05525	0.04928	0.05282	0.04718	0.04801	0.04694
957.943	0.06282	0.06049	0.06607	0.06081	0.05932	0.05624	0.05238	0.04948
958.178	0.06391	0.05685	0.06391	0.05792	0.06041	0.05877	0.05747	0.05565
958.413	0.06138	0.0663	0.06751	0.05901	0.06113	0.0537	0.0582	0.05311
958.648	0.05198	0.04668	0.05237	0.04568	0.04775	0.0432	0.04765	0.04258
958.884	0.05126	0.04959	0.04876	0.03955	0.04161	0.03958	0.0411	0.04113
959.119	0.05488	0.05104	0.05237	0.04712	0.0492	0.04755	0.04656	0.0473
959.354	0.05957	0.05249	0.05705	0.05072	0.05535	0.0508	0.05274	0.04875
959.589	0.06463	0.06121	0.06174	0.05828	0.05788	0.05913	0.05638	0.05674
959.824	0.0733	0.06339	0.0704	0.06153	0.06005	0.06493	0.05529	0.0611
960.059	0.05813	0.05867	0.05922	0.05504	0.05824	0.05841	0.0542	0.05529
960.294	0.06102	0.06158	0.06246	0.06045	0.06185	0.05841	0.05529	0.05456
960.529	0.06427	0.06376	0.06391	0.05792	0.0586	0.05769	0.06074	0.05783
960.764	0.06138	0.06448	0.06354	0.05865	0.0586	0.05479	0.05383	0.05384
960.999	0.07149	0.06921	0.06535	0.06657	0.0633	0.06239	0.0651	0.06146
961.234	0.07438	0.07248	0.06715	0.06369	0.06475	0.05986	0.06147	0.05856
961.468	0.05632	0.05322	0.05273	0.04928	0.05029	0.0461	0.04656	0.04767
961.703	0.07222	0.06884	0.06895	0.06765	0.06366	0.06384	0.06401	0.06364
961.938	0.04873	0.04922	0.0484	0.04784	0.0492	0.04501	0.04583	0.04222
962.173	0.07836	0.07793	0.07472	0.07414	0.07848	0.07434	0.07056	0.06727
962.408	0.05849	0.06303	0.06066	0.05901	0.0586	0.05624	0.05529	0.05602
962.642	0.06427	0.06957	0.06643	0.06405	0.06222	0.05587	0.06074	0.05638
962.877	0.07944	0.07793	0.08157	0.0781	0.07631	0.07	0.07456	0.06909
963.112	0.09028	0.09391	0.09095	0.08819	0.08138	0.08159	0.08256	0.07889
963.347	0.09389	0.09718	0.0996	0.09611	0.09041	0.09426	0.08874	0.08869
963.581	0.05632	0.05903	0.05597	0.05648	0.04992	0.05117	0.04692	0.04621
963.816	0.0686	0.06739	0.06967	0.06513	0.0633	0.06529	0.06438	0.06183
964.051	0.08233	0.0812	0.08662	0.07918	0.08065	0.07869	0.07929	0.07199
964.285	0.11413	0.11026	0.11259	0.10872	0.11066	0.11165	0.11092	0.10249
964.52	0.11557	0.10844	0.11078	0.10512	0.10957	0.10802	0.10765	0.09813
964.754	0.10293	0.10408	0.10069	0.09899	0.10343	0.09788	0.10038	0.08942
964.989	0.1116	0.11426	0.10934	0.1062	0.10668	0.10295	0.10583	0.09632
965.223	0.08378	0.08447	0.07905	0.07882	0.07595	0.07507	0.07565	0.07344
965.458	0.11413	0.11244	0.10682	0.10512	0.10198	0.09752	0.09965	0.09668
965.692	0.13147	0.13605	0.13242	0.1307	0.12837	0.12613	0.12547	0.12391
965.927	0.1116	0.11317	0.10609	0.10656	0.10271	0.10187	0.10329	0.09813
966.161	0.08595	0.08701	0.08266	0.08422	0.08029	0.07797	0.08001	0.07526
966.395	0.09823	0.10118	0.09275	0.09647	0.09258	0.09064	0.08947	0.0847
966.63	0.1022	0.09718	0.09564	0.09935	0.09728	0.09571	0.09565	0.08942
966.864	0.11232	0.1099	0.1079	0.10872	0.10668	0.10368	0.10619	0.09741
967.098	0.13436	0.13024	0.12953	0.13178	0.1291	0.12686	0.12983	0.12101
967.333	0.1069	0.10227	0.10033	0.09935	0.10054	0.0939	0.09892	0.08978
967.567	0.11774	0.11571	0.11619	0.1116	0.11211	0.10947	0.10947	0.10067
967.801	0.16182	0.15676	0.1555	0.15087	0.15151	0.15112	0.14801	0.14134
968.035	0.14447	0.14259	0.14035	0.14006	0.14139	0.13844	0.13383	0.13117
968.27	0.15567	0.1524	0.15225	0.14943	0.1479	0.14641	0.14401	0.14134
968.504	0.13291	0.13605	0.13638	0.1307	0.1291	0.12867	0.1291	0.12173
968.738	0.13508	0.13533	0.13566	0.1289	0.12801	0.12794	0.13019	0.11992
968.972	0.15784	0.1633	0.1609	0.15664	0.15874	0.15402	0.15638	0.14787
969.206	0.14122	0.14732	0.14179	0.1397	0.13922	0.13736	0.13638	0.13262
969.44	0.15712	0.15822	0.1555	0.15519	0.15223	0.1504	0.15056	0.14497
969.674	0.17049	0.17529	0.17208	0.17069	0.16706	0.1638	0.16365	0.16131
969.908	0.16724	0.16912	0.16631	0.16492	0.1638	0.16126	0.16001	0.15368
970.142	0.15604	0.15749	0.15514	0.15195	0.1526	0.15148	0.15238	0.14279
970.376	0.15387	0.15495	0.14973	0.14691	0.14826	0.14605	0.14801	0.13698
970.61	0.14303	0.14187	0.13458	0.13394	0.13416	0.13301	0.13165	0.12282
970.844	0.15423	0.15531	0.15333	0.15051	0.15079	0.14786	0.14692	0.1388
971.078	0.15098	0.15386	0.14901	0.14655	0.14681	0.14569	0.14256	0.13952
971.312	0.17735	0.17638	0.17208	0.17213	0.17248	0.17031	0.16728	0.15949
971.546	0.19903	0.19709	0.1948	0.19446	0.19056	0.18806	0.18838	0.182
971.779	0.18602	0.18655	0.18651	0.18474	0.17971	0.17719	0.17783	0.16966
972.013	0.203	0.20436	0.20273	0.20131	0.19417	0.19675	0.19928	0.19072
972.247	0.21854	0.2178	0.22112	0.21572	0.21188	0.21341	0.21165	0.20451
972.481	0.24274	0.24432	0.24276	0.23949	0.23755	0.2384	0.2371	0.23029
972.714	0.24852	0.24759	0.24925	0.24526	0.24045	0.24274	0.23856	0.23537
972.948	0.23299	0.23197	0.23266	0.22761	0.22635	0.225	0.22256	0.22085
973.182	0.23588	0.2356	0.23447	0.23157	0.22888	0.22681	0.2251	0.21831
973.415	0.23407	0.23415	0.2341	0.22905	0.22924	0.22826	0.22692	0.22049
973.649	0.24311	0.24032	0.24132	0.23625	0.23719	0.23333	0.23128	0.22412
973.883	0.23985	0.23851	0.23735	0.23589	0.23394	0.23188	0.23237	0.22521
974.116	0.22938	0.22761	0.22834	0.22689	0.22237	0.2221	0.22074	0.21105
974.35	0.25503	0.2534	0.2561	0.25282	0.25201	0.2518	0.24874	0.24118
974.583	0.25792	0.25849	0.25826	0.25679	0.25707	0.25288	0.25019	0.24227
974.817	0.27454	0.27339	0.27629	0.27624	0.27587	0.27316	0.2691	0.26297
975.05	0.29332	0.29446	0.29288	0.29425	0.2925	0.28656	0.28874	0.27822
975.284	0.29838	0.30027	0.29973	0.2993	0.29901	0.29489	0.29565	0.28257
975.517	0.2908	0.29191	0.28927	0.28993	0.286	0.28258	0.28183	0.26986
975.751	0.30163	0.29954	0.29973	0.3011	0.29973	0.29743	0.29783	0.28693
975.984	0.30452	0.30427	0.30442	0.3011	0.30154	0.29707	0.29383	0.28475
976.217	0.31825	0.31698	0.31704	0.31443	0.31347	0.31083	0.31092	0.3029
976.451	0.3262	0.32316	0.32461	0.32055	0.31962	0.32097	0.31637	0.30581
976.684	0.31789	0.31771	0.32101	0.31515	0.31528	0.31481	0.31237	0.30218
976.917	0.34571	0.34387	0.34445	0.34217	0.34059	0.33835	0.33674	0.32687
977.151	0.37028	0.37075	0.37401	0.36811	0.36625	0.36913	0.36437	0.35809
977.384	0.34824	0.35222	0.35202	0.34937	0.34818	0.34596	0.34292	0.33377
977.617	0.3421	0.34714	0.34985	0.34397	0.34384	0.34197	0.33928	0.32977
977.85	0.36956	0.37111	0.36752	0.36955	0.36734	0.36334	0.36365	0.35192
978.083	0.40749	0.40781	0.40647	0.40738	0.40819	0.40499	0.40437	0.39113
978.316	0.4111	0.41217	0.41043	0.40918	0.40747	0.40426	0.40692	0.39258
978.55	0.43531	0.43615	0.4382	0.43475	0.43097	0.42708	0.42874	0.42054
978.783	0.44181	0.44087	0.44289	0.4398	0.43711	0.43505	0.43019	0.42018
979.016	0.42086	0.41907	0.42197	0.42034	0.41867	0.41549	0.40655	0.39767
979.249	0.42194	0.41943	0.42197	0.41674	0.42048	0.41585	0.41164	0.39912
979.482	0.43025	0.42852	0.43315	0.42899	0.43169	0.42346	0.4211	0.40819
979.715	0.44254	0.44051	0.44433	0.4416	0.44037	0.43541	0.43455	0.41836
979.948	0.45663	0.46049	0.46128	0.46358	0.45627	0.45714	0.45528	0.43579
980.181	0.46746	0.46775	0.46705	0.46682	0.46495	0.46402	0.46146	0.44232
980.414	0.49095	0.49428	0.48796	0.48663	0.49062	0.48538	0.48401	0.46955
980.646	0.50034	0.49936	0.49734	0.49744	0.49604	0.49335	0.49128	0.47573
980.879	0.52382	0.52516	0.52366	0.52086	0.52062	0.51581	0.51564	0.50296
981.112	0.49348	0.49646	0.49517	0.4924	0.48953	0.48756	0.48583	0.47391
981.345	0.50395	0.50772	0.50671	0.50284	0.50689	0.50204	0.49819	0.48662
981.578	0.50323	0.5059	0.50815	0.50681	0.50182	0.50168	0.49419	0.48553
981.811	0.5343	0.53824	0.53087	0.53887	0.52785	0.53572	0.52946	0.5124
982.043	0.54081	0.54223	0.53989	0.54319	0.53508	0.5379	0.53128	0.51784
982.276	0.55851	0.5604	0.55828	0.55436	0.55461	0.54912	0.54619	0.53382
982.509	0.57224	0.5782	0.57558	0.57201	0.57232	0.56687	0.56837	0.55124
982.741	0.58127	0.58329	0.58604	0.58246	0.58281	0.58172	0.57564	0.56177
982.974	0.60728	0.60726	0.60515	0.60552	0.60269	0.59982	0.59819	0.57884
983.207	0.59319	0.596	0.5947	0.59723	0.5904	0.58824	0.58655	0.57085
983.439	0.60837	0.61053	0.60984	0.61164	0.60594	0.60453	0.60073	0.58683
983.672	0.61415	0.61853	0.61705	0.6138	0.61209	0.61322	0.60873	0.5959
983.904	0.63149	0.6356	0.63436	0.63362	0.62944	0.62988	0.62655	0.6097
984.137	0.651	0.65922	0.65816	0.65343	0.64969	0.64871	0.64473	0.62894
984.369	0.65714	0.66321	0.66393	0.6592	0.65619	0.65487	0.65091	0.63911
984.602	0.68171	0.68356	0.68196	0.68189	0.67825	0.67986	0.67491	0.66489
984.834	0.69471	0.69373	0.69242	0.6909	0.68909	0.69036	0.68619	0.67069
985.067	0.68785	0.6941	0.69061	0.68802	0.68909	0.68421	0.67782	0.66997
985.299	0.69038	0.69555	0.69097	0.69054	0.68909	0.69145	0.68037	0.67287
985.531	0.68857	0.69591	0.68665	0.69018	0.68801	0.68855	0.68182	0.67505
985.764	0.70916	0.70935	0.70612	0.70891	0.70572	0.70919	0.70073	0.68703
985.996	0.7583	0.75404	0.75588	0.75647	0.75127	0.75193	0.74255	0.73423
986.228	0.72615	0.72316	0.72379	0.72584	0.72054	0.72006	0.71564	0.70773
986.461	0.73084	0.73515	0.72667	0.73413	0.7285	0.73128	0.72691	0.71136
986.693	0.74132	0.7435	0.73785	0.73881	0.74007	0.73853	0.736	0.71826
986.925	0.75071	0.7515	0.75119	0.75322	0.75055	0.74613	0.744	0.73387
987.157	0.76083	0.75913	0.76057	0.76043	0.75887	0.75482	0.75528	0.74222
987.389	0.76011	0.75876	0.75408	0.75466	0.7567	0.75627	0.75528	0.73823
987.621	0.79082	0.79001	0.78833	0.78457	0.78887	0.78814	0.784	0.77018
987.854	0.77962	0.78202	0.78184	0.7824	0.77839	0.77981	0.77273	0.76328
988.086	0.8031	0.80345	0.80456	0.80258	0.80261	0.80335	0.79709	0.78397
988.318	0.79479	0.79727	0.7923	0.78997	0.79502	0.79394	0.78364	0.77744
988.55	0.79118	0.79291	0.78941	0.78889	0.78959	0.78995	0.78109	0.77235
988.782	0.83742	0.83724	0.83846	0.83464	0.82936	0.83739	0.83455	0.81846
989.014	0.82008	0.82234	0.82115	0.81771	0.8196	0.8182	0.81818	0.80576
989.246	0.84754	0.84886	0.84567	0.84689	0.85033	0.84862	0.84618	0.83154
989.478	0.84754	0.84741	0.84459	0.84833	0.84418	0.84609	0.84146	0.83008
989.71	0.8432	0.83978	0.84062	0.84185	0.83948	0.83848	0.832	0.82827
989.941	0.8656	0.86267	0.86045	0.8613	0.86407	0.86166	0.85564	0.84896
990.173	0.88041	0.88156	0.87812	0.87931	0.87636	0.87071	0.86837	0.86457
990.405	0.88475	0.8841	0.88137	0.87823	0.87672	0.88085	0.87818	0.86748
990.637	0.89125	0.89101	0.8911	0.8894	0.89552	0.8957	0.892	0.88055
990.869	0.90426	0.90445	0.90228	0.90201	0.90637	0.90403	0.90109	0.89326
991.1	0.92124	0.92443	0.91562	0.91822	0.9201	0.92467	0.91927	0.90633
991.332	0.93533	0.93969	0.92968	0.93083	0.93095	0.933	0.932	0.92012
991.564	0.90823	0.91244	0.90985	0.90994	0.90456	0.9091	0.90582	0.89471
991.796	0.90787	0.91026	0.9048	0.90381	0.90528	0.90693	0.90473	0.89326
992.027	0.91148	0.91935	0.91021	0.9103	0.91649	0.90982	0.91127	0.90233
992.259	0.94364	0.94768	0.94267	0.942	0.94396	0.93988	0.94364	0.93501
992.49	0.94617	0.9535	0.94627	0.94308	0.95264	0.94676	0.95091	0.94191
992.722	0.9375	0.93969	0.93473	0.93623	0.9371	0.93699	0.93527	0.9263
992.954	0.96315	0.96803	0.9607	0.96001	0.96132	0.96596	0.96364	0.95861
993.185	0.97254	0.97348	0.96755	0.96686	0.9718	0.96922	0.96945	0.96115
993.417	0.95628	0.96367	0.95745	0.95965	0.95626	0.95799	0.96182	0.95462
993.648	0.95701	0.96185	0.95457	0.95497	0.95481	0.95546	0.95236	0.95099
993.879	0.98121	0.98074	0.98017	0.97802	0.98229	0.98334	0.98036	0.97422
994.111	0.98844	0.99128	0.9899	0.98919	0.98771	0.98841	0.98982	0.98402
994.342	0.98519	0.99237	0.98341	0.98415	0.99024	0.98732	0.98509	0.97713
994.574	0.97905	0.98002	0.9744	0.97478	0.97686	0.98081	0.97709	0.97204
994.805	0.98338	0.99128	0.98197	0.98811	0.98662	0.98769	0.98	0.97858
995.036	0.97218	0.97639	0.96863	0.9701	0.97144	0.97501	0.97164	0.97132
995.268	1	1	1	1	0.99385	0.99674	0.99709	1
995.499	1.00108	1.00436	0.99928	0.99928	1	1	1	1
995.73	0.97905	0.98401	0.98305	0.98055	0.98012	0.979	0.98582	0.98729
995.961	0.9599	0.96004	0.95925	0.95749	0.95951	0.96016	0.96218	0.96115
996.192	0.96279	0.96367	0.95889	0.95569	0.96746	0.96197	0.96618	0.9626
996.424	0.98157	0.98656	0.98233	0.97658	0.98409	0.98334	0.98327	0.98693
996.655	0.98808	0.98583	0.98954	0.98199	0.9906	0.99131	0.99164	0.99092
996.886	0.98085	0.98002	0.97584	0.97514	0.98229	0.98117	0.97709	0.98294
997.117	0.98049	0.98583	0.98161	0.98091	0.9812	0.98877	0.98509	0.98766
997.348	0.97182	0.97312	0.97151	0.96505	0.96782	0.97248	0.97345	0.97495
997.579	0.98013	0.97675	0.97332	0.97586	0.96963	0.97863	0.97782	0.98294
997.81	0.98446	0.98765	0.98594	0.98271	0.98482	0.98443	0.992	0.98874
998.041	0.98519	0.98474	0.98449	0.98379	0.98662	0.98334	0.98873	0.99092
998.272	0.95773	0.95604	0.95384	0.95209	0.95409	0.95328	0.95746	0.96151
998.503	0.95917	0.96476	0.96142	0.95281	0.96023	0.95509	0.96218	0.96551
998.734	0.96532	0.96948	0.96178	0.95893	0.96276	0.96523	0.968	0.97095
998.965	0.9776	0.97639	0.97548	0.96974	0.97795	0.97429	0.98109	0.98439
999.196	0.95087	0.95277	0.95096	0.9456	0.95264	0.95256	0.95455	0.95679
999.426	0.94978	0.95604	0.94519	0.94884	0.95011	0.95546	0.95527	0.96369
999.657	0.98266	0.9822	0.97836	0.97442	0.98192	0.98008	0.98873	0.99092
999.888	0.97037	0.9753	0.96827	0.96469	0.96782	0.9703	0.97636	0.98185
1000.119	0.93316	0.93824	0.92968	0.92831	0.93059	0.93264	0.93927	0.94445
1000.349	0.93099	0.93061	0.9286	0.9211	0.92697	0.93047	0.93746	0.94481
1000.58	0.92955	0.9277	0.92283	0.9211	0.92227	0.92467	0.928	0.93828
1000.811	0.91907	0.92443	0.92031	0.91498	0.91974	0.92214	0.92546	0.93501
1001.041	0.93136	0.93024	0.9286	0.92615	0.9295	0.92721	0.93346	0.9459
1001.272	0.92883	0.92589	0.9167	0.9229	0.92625	0.92467	0.928	0.94372
1001.503	0.91365	0.91135	0.90805	0.90237	0.91107	0.90982	0.91127	0.92412
1001.733	0.89125	0.89246	0.88894	0.88436	0.88684	0.88991	0.88982	0.90923
1001.964	0.86199	0.86122	0.85612	0.8541	0.85648	0.85985	0.864	0.87765
1002.194	0.86452	0.86449	0.85937	0.85337	0.86335	0.85876	0.868	0.87583
1002.425	0.86018	0.86013	0.85504	0.84797	0.85684	0.85333	0.86037	0.87365
1002.655	0.86524	0.86085	0.86009	0.8613	0.86154	0.86673	0.87346	0.87765
1002.886	0.85585	0.8525	0.85324	0.85265	0.85214	0.85405	0.86146	0.87111
1003.116	0.8815	0.87829	0.8774	0.87031	0.87094	0.87651	0.88	0.89398
1003.346	0.85801	0.86122	0.85432	0.85121	0.85792	0.8613	0.86146	0.87547
1003.577	0.84284	0.84014	0.84206	0.83176	0.8431	0.84283	0.84182	0.86312
1003.807	0.83525	0.82997	0.83052	0.82383	0.82972	0.83124	0.83091	0.8486
1004.037	0.80527	0.802	0.79482	0.79429	0.79899	0.79937	0.80509	0.81846
1004.268	0.81032	0.81108	0.80492	0.80546	0.81092	0.80444	0.81637	0.82718
1004.498	0.81249	0.80527	0.806	0.8015	0.81165	0.80806	0.81418	0.82609
1004.728	0.79515	0.79182	0.78905	0.78493	0.79104	0.78923	0.79673	0.81338
1004.958	0.78467	0.78529	0.77319	0.77592	0.7802	0.77836	0.78073	0.79777
1005.188	0.75758	0.76094	0.75263	0.75106	0.7567	0.757	0.76	0.77453
1005.418	0.75107	0.74786	0.75047	0.74206	0.74549	0.74613	0.75782	0.77344
1005.649	0.75613	0.75222	0.74831	0.74638	0.74983	0.74903	0.75382	0.7709
1005.879	0.77528	0.77148	0.76562	0.76691	0.7679	0.77076	0.76982	0.78906
1006.109	0.73987	0.7366	0.73316	0.72692	0.73392	0.73418	0.73855	0.75384
1006.339	0.72651	0.72861	0.72523	0.71828	0.72235	0.72006	0.73273	0.73932
1006.569	0.7088	0.70499	0.70468	0.70207	0.70464	0.70521	0.71091	0.7237
1006.799	0.70411	0.70136	0.69782	0.69018	0.69921	0.70304	0.70728	0.72152
1007.029	0.6958	0.6941	0.69242	0.68477	0.69452	0.68783	0.70073	0.711
1007.259	0.70266	0.70245	0.69927	0.69198	0.69452	0.69253	0.70182	0.71717
1007.489	0.69074	0.69046	0.6852	0.68225	0.68548	0.68421	0.69055	0.70882
1007.718	0.67846	0.67557	0.67691	0.66892	0.67825	0.67406	0.6811	0.69357
1007.948	0.67159	0.67012	0.6679	0.66568	0.66885	0.66682	0.67164	0.68812
1008.178	0.63185	0.63342	0.63039	0.62497	0.62257	0.62699	0.62764	0.65036
1008.408	0.63871	0.64396	0.63688	0.63578	0.63342	0.63604	0.64073	0.6569
1008.638	0.63257	0.63015	0.62643	0.62929	0.62691	0.623	0.63673	0.64492
1008.867	0.63221	0.63124	0.62462	0.62461	0.62944	0.62409	0.63382	0.64601
1009.097	0.63004	0.62579	0.62499	0.61488	0.62619	0.62047	0.62291	0.64346
1009.327	0.57982	0.57384	0.57306	0.56517	0.57341	0.57484	0.57528	0.59409
1009.556	0.59753	0.60109	0.59686	0.58967	0.59329	0.59946	0.59855	0.6097
1009.786	0.5903	0.59164	0.58893	0.58318	0.58678	0.58715	0.59237	0.60425
1010.016	0.58488	0.58038	0.57703	0.57526	0.57991	0.5781	0.57964	0.59735
1010.245	0.56971	0.56839	0.56332	0.56012	0.56545	0.56397	0.56801	0.58392
1010.475	0.56537	0.56149	0.55719	0.55328	0.56509	0.56397	0.56582	0.57484
1010.704	0.5773	0.57638	0.57018	0.56877	0.57485	0.57339	0.57782	0.58828
1010.934	0.53864	0.53388	0.53159	0.5295	0.52785	0.52667	0.54255	0.54943
1011.163	0.52274	0.52407	0.51645	0.51581	0.51809	0.51725	0.52764	0.53236
1011.393	0.52021	0.51898	0.50887	0.51185	0.51303	0.5111	0.51455	0.52329
1011.622	0.50179	0.50082	0.49121	0.49096	0.49206	0.49371	0.49746	0.50804
1011.851	0.49167	0.49573	0.48832	0.48519	0.49206	0.49227	0.48983	0.50368
1012.081	0.48011	0.48083	0.47642	0.47222	0.47869	0.47923	0.48037	0.49097
1012.31	0.48444	0.48665	0.48219	0.47907	0.48013	0.47995	0.48364	0.4986
1012.539	0.483	0.48846	0.48147	0.47907	0.48049	0.4814	0.48401	0.49715
1012.769	0.5166	0.51862	0.51537	0.51509	0.51195	0.51327	0.51892	0.5251
1012.998	0.4653	0.46848	0.46452	0.45961	0.46206	0.46329	0.46728	0.47427
1013.227	0.45554	0.4594	0.44902	0.44412	0.45121	0.45279	0.45928	0.46411
1013.456	0.42772	0.43106	0.42414	0.42215	0.42663	0.42708	0.42946	0.43942
1013.686	0.40894	0.41617	0.40539	0.40449	0.4147	0.40644	0.40619	0.42599
1013.915	0.41725	0.42379	0.41801	0.41674	0.42337	0.41658	0.41928	0.43288
1014.144	0.44868	0.45649	0.44794	0.447	0.45049	0.44591	0.45092	0.46048
1014.373	0.43278	0.43833	0.43243	0.43007	0.43386	0.43142	0.43564	0.44595
1014.602	0.42266	0.42743	0.42233	0.42034	0.4194	0.42128	0.42619	0.43542
1014.831	0.40135	0.40527	0.39817	0.39549	0.39662	0.39738	0.40146	0.414
1015.06	0.3934	0.39255	0.39024	0.389	0.39084	0.39485	0.39492	0.4013
1015.289	0.40063	0.39982	0.39637	0.39405	0.39734	0.40028	0.4011	0.41001
1015.518	0.37787	0.37693	0.3769	0.37459	0.37638	0.37276	0.37346	0.38496
1015.747	0.37931	0.38056	0.37726	0.37531	0.38035	0.37493	0.38001	0.38568
1015.976	0.40894	0.40454	0.40791	0.39981	0.41	0.40571	0.41019	0.41691
1016.205	0.38762	0.38746	0.38591	0.38576	0.38939	0.3876	0.39383	0.39512
1016.434	0.38112	0.38092	0.38231	0.37819	0.38144	0.38036	0.38692	0.38786
1016.662	0.37064	0.37184	0.37041	0.36667	0.37132	0.36696	0.3731	0.37806
1016.891	0.38762	0.38892	0.38916	0.3836	0.38469	0.38579	0.39346	0.3944
1017.12	0.36919	0.37366	0.36969	0.36595	0.37023	0.36443	0.37455	0.37516
1017.349	0.35185	0.35695	0.34985	0.35081	0.35324	0.34668	0.35274	0.35991
1017.577	0.35402	0.35404	0.34949	0.34865	0.35107	0.35066	0.35455	0.35809
1017.806	0.3645	0.36567	0.35887	0.36126	0.36047	0.35899	0.36474	0.37225
1018.035	0.35041	0.34968	0.34445	0.34613	0.34529	0.34523	0.35201	0.35628
1018.263	0.33596	0.3366	0.33219	0.33316	0.33408	0.33473	0.33819	0.34429
1018.492	0.33885	0.33805	0.33759	0.33208	0.33661	0.33545	0.33746	0.34684
1018.721	0.31247	0.31335	0.31343	0.3083	0.31492	0.31119	0.31528	0.32069
1018.949	0.30958	0.30863	0.30622	0.30434	0.30841	0.30431	0.30619	0.3138
1019.178	0.32981	0.33151	0.33002	0.32812	0.33083	0.32894	0.33456	0.33667
1019.406	0.30272	0.30136	0.29757	0.29714	0.29757	0.29815	0.30328	0.30436
1019.635	0.30452	0.3079	0.30694	0.3065	0.30516	0.30684	0.30656	0.31307
1019.863	0.30633	0.31044	0.30406	0.30686	0.3066	0.3054	0.30728	0.31343
1020.091	0.29947	0.30172	0.29504	0.2993	0.30118	0.29634	0.29928	0.30726
1020.32	0.30741	0.30681	0.30117	0.30182	0.30443	0.30069	0.30219	0.31053
1020.548	0.30236	0.30245	0.29973	0.30002	0.30118	0.29996	0.30474	0.30726
1020.776	0.28429	0.28065	0.27918	0.27876	0.27949	0.28005	0.28401	0.2862
1021.005	0.2991	0.30172	0.29685	0.2975	0.29829	0.29743	0.30146	0.30363
1021.233	0.30561	0.3079	0.30117	0.30038	0.30227	0.30177	0.30328	0.30944
1021.461	0.28827	0.28901	0.28495	0.28561	0.2878	0.28403	0.28837	0.29238
1021.689	0.28971	0.28828	0.28711	0.28237	0.28636	0.28439	0.28619	0.28947
1021.918	0.27309	0.27157	0.27161	0.2694	0.27117	0.26918	0.27237	0.27894
1022.146	0.29332	0.29155	0.28891	0.28561	0.29033	0.28584	0.28837	0.29528
1022.374	0.28538	0.28501	0.28278	0.27912	0.28274	0.27968	0.28365	0.28874
1022.602	0.28501	0.28755	0.28242	0.27876	0.2831	0.27751	0.28183	0.28766
1022.83	0.26948	0.26866	0.26512	0.26435	0.26431	0.2652	0.26765	0.27059
1023.058	0.26009	0.25922	0.25574	0.25354	0.25382	0.25144	0.2571	0.25788
1023.286	0.22468	0.22361	0.22221	0.21824	0.21767	0.21703	0.22183	0.22702
1023.514	0.23407	0.23596	0.23483	0.22833	0.23068	0.22717	0.22983	0.23428
1023.742	0.25936	0.26176	0.2579	0.25535	0.25852	0.25107	0.26037	0.2626
1023.97	0.26406	0.2643	0.26187	0.25787	0.26069	0.25469	0.26328	0.26369
1024.198	0.246	0.24396	0.2424	0.23877	0.24261	0.23912	0.24619	0.24844
1024.426	0.2478	0.24287	0.24456	0.23841	0.24225	0.23876	0.2411	0.24409
1024.654	0.24852	0.2465	0.24636	0.23949	0.24406	0.24311	0.25056	0.24881
1024.882	0.23335	0.23088	0.23014	0.22508	0.22924	0.225	0.23019	0.22811
1025.109	0.24419	0.2425	0.24096	0.23661	0.239	0.23659	0.24256	0.2459
1025.337	0.23552	0.23487	0.23338	0.22905	0.23213	0.2279	0.23019	0.23646
1025.565	0.22432	0.22216	0.22365	0.21896	0.22056	0.21776	0.2251	0.23102
1025.793	0.21998	0.21962	0.21824	0.21716	0.2155	0.21413	0.21783	0.22158
1026.02	0.24094	0.23596	0.23483	0.23769	0.23611	0.23514	0.24037	0.24518
1026.248	0.23985	0.23233	0.23483	0.23265	0.23466	0.23224	0.23347	0.239
1026.476	0.23227	0.22543	0.2305	0.22761	0.22707	0.22717	0.23056	0.23029
1026.703	0.23877	0.23596	0.23699	0.23517	0.23575	0.23079	0.23492	0.2361
1026.931	0.23263	0.22942	0.23194	0.22689	0.23213	0.22826	0.23274	0.22847
1027.158	0.23118	0.22906	0.22834	0.22472	0.22779	0.225	0.22874	0.22847
1027.386	0.22902	0.2287	0.22725	0.22436	0.22671	0.22319	0.22801	0.22993
1027.613	0.20373	0.20327	0.20057	0.1959	0.20032	0.19566	0.20038	0.20161
1027.841	0.21276	0.21199	0.21067	0.20563	0.20899	0.20544	0.21383	0.20996
1028.068	0.20987	0.20835	0.20706	0.20095	0.20176	0.19892	0.20074	0.20415
1028.296	0.21456	0.21235	0.21031	0.20599	0.20393	0.20725	0.20947	0.21105
1028.523	0.22432	0.22289	0.22148	0.2186	0.2202	0.21558	0.21892	0.21976
1028.75	0.20156	0.2029	0.19985	0.19879	0.19959	0.19856	0.19965	0.20161
1028.978	0.21962	0.22071	0.21535	0.21572	0.21731	0.21341	0.21528	0.21649
1029.205	0.21601	0.21562	0.21067	0.21067	0.21225	0.21015	0.21565	0.21613
1029.432	0.22034	0.21816	0.21571	0.21212	0.21622	0.2087	0.21383	0.21686
1029.66	0.21782	0.21707	0.21319	0.21212	0.21478	0.20617	0.21128	0.21831
1029.887	0.1965	0.19418	0.19228	0.18906	0.19056	0.18552	0.18765	0.19289
1030.114	0.19108	0.18692	0.18795	0.18329	0.18332	0.18226	0.18619	0.18672
1030.341	0.19361	0.19091	0.19011	0.18293	0.18441	0.18226	0.18474	0.18781
1030.568	0.21601	0.21344	0.21175	0.20563	0.20791	0.2087	0.2091	0.21504
1030.795	0.21818	0.21489	0.21391	0.21067	0.21116	0.20979	0.21019	0.21577
1031.022	0.20662	0.20327	0.20309	0.19915	0.20068	0.2011	0.20147	0.20306
1031.249	0.19542	0.19382	0.19336	0.18834	0.19309	0.19023	0.19128	0.18926
1031.476	0.1918	0.1891	0.18687	0.1869	0.18983	0.18263	0.18765	0.18963
1031.703	0.19433	0.18982	0.18903	0.1869	0.19056	0.18552	0.18656	0.19144
1031.93	0.21023	0.20726	0.20706	0.20851	0.20682	0.20508	0.20619	0.20923
1032.157	0.20445	0.19963	0.20093	0.20203	0.19923	0.19566	0.19674	0.19761
1032.384	0.19072	0.18801	0.18867	0.18654	0.18658	0.18625	0.18838	0.18926
1032.611	0.18891	0.18728	0.18182	0.18293	0.18369	0.18082	0.18292	0.182
1032.838	0.18711	0.18655	0.17893	0.18113	0.18116	0.17864	0.1811	0.18236
1033.065	0.19253	0.19164	0.18542	0.18726	0.18658	0.18552	0.18401	0.18781
1033.292	0.20047	0.20072	0.19372	0.19807	0.19381	0.19639	0.1971	0.19761
1033.518	0.1918	0.19418	0.19083	0.18906	0.18983	0.19132	0.19165	0.18999
1033.745	0.18133	0.17929	0.17713	0.17573	0.17718	0.17466	0.17928	0.17728
1033.972	0.18638	0.1851	0.18362	0.18365	0.18405	0.17937	0.18256	0.18236
1034.198	0.1806	0.1782	0.17569	0.17537	0.17429	0.17176	0.17674	0.17583
1034.425	0.18674	0.1851	0.18326	0.18329	0.18332	0.18045	0.18365	0.18382
1034.652	0.19072	0.18837	0.18651	0.18618	0.18658	0.18299	0.18474	0.18636
1034.878	0.17302	0.17275	0.1728	0.16888	0.16886	0.16742	0.16801	0.16784
1035.105	0.17229	0.17384	0.17208	0.16672	0.17031	0.16633	0.16874	0.16857
1035.331	0.17374	0.17384	0.17172	0.16852	0.17176	0.16778	0.17019	0.16893
1035.558	0.18205	0.1822	0.17821	0.17717	0.17935	0.17719	0.18001	0.1791
1035.784	0.16724	0.17093	0.16776	0.16528	0.16814	0.16633	0.16583	0.16421
1036.011	0.19036	0.19455	0.18867	0.18798	0.18802	0.1877	0.18947	0.19072
1036.237	0.18819	0.19164	0.18723	0.18149	0.18405	0.18154	0.1851	0.18454
1036.464	0.17771	0.18074	0.17857	0.17321	0.17537	0.17285	0.17819	0.17873
1036.69	0.17013	0.17166	0.1674	0.1678	0.16886	0.16524	0.16583	0.16494
1036.916	0.17844	0.17566	0.1728	0.17357	0.17682	0.17212	0.1731	0.17292
1037.143	0.19289	0.19128	0.18867	0.18942	0.19128	0.18625	0.18583	0.18817
1037.369	0.19253	0.19237	0.18903	0.18834	0.19019	0.18625	0.18547	0.19072
1037.595	0.16615	0.1673	0.16487	0.16384	0.16525	0.16271	0.16001	0.1624
1037.821	0.18602	0.18619	0.18398	0.18185	0.1826	0.18118	0.18147	0.18128
1038.048	0.15856	0.15931	0.15622	0.15591	0.15513	0.15366	0.1531	0.15296
1038.274	0.17988	0.17929	0.17425	0.17393	0.17573	0.17683	0.17747	0.1751
1038.5	0.1452	0.14659	0.14035	0.1415	0.14392	0.13953	0.14329	0.14061
1038.726	0.1517	0.15131	0.14468	0.14799	0.14862	0.14351	0.14692	0.14606
1038.952	0.17193	0.1742	0.16776	0.16924	0.17067	0.16524	0.16983	0.1682
1039.178	0.15712	0.15894	0.15405	0.15267	0.15368	0.14931	0.15456	0.15296
1039.404	0.15351	0.15458	0.14828	0.14871	0.1479	0.14605	0.14765	0.14896
1039.63	0.1694	0.16984	0.16379	0.16456	0.16344	0.16162	0.16438	0.16712
1039.856	0.15567	0.15713	0.15225	0.15267	0.15368	0.15148	0.15238	0.15187
1040.082	0.15278	0.15204	0.14937	0.14871	0.14826	0.14714	0.14765	0.14606
1040.308	0.15242	0.15567	0.15225	0.14727	0.14898	0.14786	0.14874	0.14787
1040.534	0.16145	0.16003	0.15622	0.15231	0.15549	0.15221	0.15601	0.15477
1040.76	0.15784	0.16221	0.15694	0.15267	0.1573	0.15619	0.15383	0.15405
1040.986	0.15459	0.15713	0.15622	0.15231	0.15513	0.15366	0.15165	0.1555
1041.211	0.16037	0.16076	0.16018	0.15447	0.15766	0.15293	0.15529	0.15695
1041.437	0.14303	0.14514	0.14143	0.14114	0.14103	0.13591	0.13638	0.13807
1041.663	0.13508	0.13678	0.1317	0.13178	0.1356	0.13048	0.13019	0.13117
1041.888	0.15676	0.15967	0.15514	0.15411	0.15549	0.14858	0.15165	0.14787
1042.114	0.14375	0.14405	0.14107	0.1379	0.1432	0.13374	0.13819	0.1348
1042.34	0.14375	0.14913	0.14432	0.14078	0.14139	0.13881	0.1411	0.14025
1042.565	0.15278	0.15495	0.15297	0.15015	0.1497	0.15076	0.15019	0.14933
1042.791	0.17302	0.17457	0.17172	0.17177	0.17103	0.17031	0.17128	0.17111
1043.017	0.16001	0.1604	0.15766	0.15664	0.15657	0.1551	0.15492	0.15332
1043.242	0.15604	0.15567	0.1555	0.15195	0.15549	0.15112	0.15238	0.15114
1043.468	0.13797	0.13605	0.13783	0.13358	0.1356	0.13301	0.13201	0.13153
1043.693	0.14773	0.14913	0.14576	0.14583	0.14609	0.14388	0.14292	0.14461
1043.919	0.17338	0.17784	0.17172	0.17321	0.17465	0.17104	0.17128	0.17147
1044.144	0.16579	0.16512	0.16307	0.1624	0.16127	0.15764	0.15856	0.15804
1044.369	0.15206	0.15349	0.14901	0.14871	0.15151	0.14605	0.14692	0.14824
1044.595	0.14014	0.14259	0.13783	0.13538	0.1385	0.13663	0.13965	0.13843
1044.82	0.14592	0.14804	0.14215	0.14078	0.14537	0.14026	0.14256	0.14025
1045.045	0.16073	0.15713	0.15586	0.15267	0.1591	0.15148	0.15529	0.15586
1045.271	0.12822	0.12843	0.12521	0.12205	0.12512	0.12215	0.12256	0.12282
1045.496	0.15351	0.15313	0.15045	0.14871	0.1497	0.14895	0.14874	0.14824
1045.721	0.15676	0.15531	0.15297	0.14907	0.15115	0.15076	0.14874	0.14933
1045.946	0.14375	0.14405	0.14035	0.1379	0.13958	0.13663	0.13674	0.13662
1046.171	0.14339	0.14405	0.14251	0.13898	0.14247	0.13844	0.13929	0.13771
1046.397	0.15134	0.14913	0.14937	0.14655	0.14681	0.14315	0.14801	0.14569
1046.622	0.13291	0.13279	0.13098	0.1307	0.1291	0.12468	0.12874	0.1279
1046.847	0.14339	0.14005	0.13927	0.1379	0.13922	0.1341	0.13783	0.13843
1047.072	0.13978	0.13714	0.13602	0.1343	0.13741	0.13265	0.13601	0.13444
1047.297	0.13905	0.14005	0.14035	0.13358	0.1356	0.13519	0.13492	0.1348
1047.522	0.14231	0.1415	0.13927	0.13826	0.13922	0.13627	0.13856	0.13662
1047.747	0.14447	0.14078	0.13891	0.13826	0.13922	0.13555	0.13674	0.1348
1047.972	0.14484	0.14405	0.1436	0.14078	0.14103	0.13917	0.13965	0.13734
1048.196	0.13942	0.13714	0.1335	0.13682	0.13343	0.13084	0.1331	0.13444
1048.421	0.14086	0.14041	0.1353	0.13934	0.1385	0.13519	0.13565	0.13807
1048.646	0.1564	0.15531	0.15369	0.15339	0.15368	0.15076	0.15201	0.1515
1048.871	0.14086	0.14078	0.13783	0.13826	0.13922	0.13627	0.13529	0.13444
1049.096	0.12749	0.12552	0.12232	0.12349	0.1244	0.11961	0.12256	0.12101
1049.32	0.1405	0.14187	0.13783	0.13646	0.13922	0.13229	0.13601	0.13517
1049.545	0.15423	0.15604	0.14756	0.14871	0.15079	0.14533	0.1491	0.14569
1049.77	0.13183	0.13242	0.12953	0.12637	0.13018	0.12577	0.12947	0.12972
1049.995	0.14339	0.14623	0.13855	0.13826	0.14103	0.13772	0.13638	0.13771
1050.219	0.14484	0.14659	0.14107	0.1397	0.1432	0.13917	0.13929	0.14206
1050.444	0.14122	0.1386	0.13422	0.13394	0.13669	0.13229	0.13347	0.13589
1050.668	0.12605	0.12516	0.12268	0.12133	0.12367	0.12142	0.12183	0.12064
1050.893	0.12316	0.12116	0.12016	0.11737	0.11825	0.11635	0.11747	0.11883
1051.117	0.12605	0.12334	0.12304	0.11917	0.12078	0.12179	0.12001	0.12101
1051.342	0.10401	0.10299	0.10033	0.10007	0.10307	0.0968	0.10001	0.09813
1051.566	0.13075	0.13061	0.13025	0.12781	0.12946	0.1236	0.12874	0.12718
1051.791	0.17699	0.17675	0.17172	0.17069	0.17248	0.16778	0.17056	0.16675
1052.015	0.14628	0.14913	0.14756	0.14619	0.14573	0.14207	0.14401	0.14279
1052.239	0.1517	0.15277	0.15045	0.14835	0.15187	0.14496	0.15092	0.14824
1052.464	0.13472	0.13823	0.13638	0.1361	0.13705	0.1312	0.13492	0.13517
1052.688	0.13038	0.13097	0.12809	0.12926	0.12693	0.12396	0.12947	0.12754
1052.912	0.134	0.13388	0.1335	0.13394	0.13054	0.13012	0.13165	0.13045
1053.137	0.13833	0.13533	0.13674	0.13466	0.13343	0.13337	0.13165	0.13444
1053.361	0.13327	0.13242	0.13242	0.13178	0.13163	0.1312	0.12983	0.13117
1053.585	0.1116	0.1099	0.11006	0.11124	0.10741	0.10839	0.10583	0.10866
1053.809	0.1116	0.11208	0.11186	0.11304	0.10632	0.10766	0.10583	0.10794
1054.033	0.13038	0.12915	0.12809	0.1289	0.12331	0.12432	0.12438	0.12246
1054.257	0.14592	0.14368	0.1454	0.14114	0.14175	0.14062	0.1411	0.13843
1054.481	0.14989	0.14768	0.14937	0.14655	0.14573	0.14388	0.14365	0.14134
1054.706	0.12496	0.12479	0.12557	0.12493	0.12114	0.12034	0.12219	0.12101
1054.93	0.11232	0.11026	0.11042	0.1098	0.10741	0.10621	0.10765	0.10648
1055.154	0.12099	0.12189	0.12268	0.11953	0.12295	0.12034	0.11747	0.1181
1055.377	0.13869	0.13642	0.13566	0.13682	0.13488	0.13265	0.13274	0.13553
1055.601	0.12713	0.12697	0.12304	0.12601	0.12512	0.12179	0.12292	0.12318
1055.596	0.12596	0.1241	0.12455	0.12751	0.12124	0.12315	0.12433	0.1203
1055.829	0.11765	0.11938	0.11878	0.11994	0.11438	0.11772	0.1156	0.11812
1056.061	0.12379	0.1241	0.12203	0.12103	0.11944	0.11989	0.12179	0.12103
1056.294	0.11043	0.10921	0.11013	0.10769	0.10932	0.10541	0.10723	0.10761
1056.526	0.12162	0.12083	0.1195	0.11778	0.11402	0.11374	0.11778	0.11631
1056.758	0.12162	0.12374	0.12058	0.12103	0.11691	0.11989	0.11888	0.1203
1056.991	0.12596	0.12664	0.12094	0.12499	0.12197	0.12098	0.12069	0.12501
1057.223	0.10538	0.11176	0.10688	0.11021	0.10462	0.10649	0.10287	0.10761
1057.455	0.1209	0.12338	0.12058	0.12175	0.1198	0.11772	0.11378	0.11812
1057.688	0.09346	0.09578	0.0939	0.09759	0.09342	0.09455	0.09086	0.09274
1057.92	0.11151	0.11902	0.11445	0.11598	0.10823	0.1141	0.11196	0.11341
1058.152	0.13101	0.13354	0.1314	0.13184	0.12594	0.12822	0.12833	0.12828
1058.384	0.12704	0.12446	0.12347	0.12355	0.11654	0.11881	0.12251	0.11957
1058.617	0.10971	0.11284	0.11229	0.11165	0.10354	0.10903	0.10905	0.11014
1058.849	0.11621	0.11648	0.11806	0.1149	0.10896	0.10831	0.11051	0.11377
1059.081	0.11621	0.1172	0.11301	0.11742	0.11004	0.11012	0.11051	0.11486
1059.313	0.14329	0.14153	0.13753	0.13977	0.13389	0.13764	0.13452	0.13735
1059.545	0.1422	0.14335	0.14222	0.1441	0.14293	0.14271	0.13961	0.14206
1059.777	0.13967	0.13826	0.13465	0.13725	0.13823	0.1351	0.13561	0.13444
1060.009	0.1404	0.1448	0.13898	0.13833	0.14112	0.138	0.13561	0.13843
1060.241	0.14292	0.14407	0.14042	0.13977	0.14112	0.13981	0.13597	0.14061
1060.473	0.12993	0.13391	0.13032	0.13112	0.131	0.1322	0.12906	0.12792
1060.705	0.12343	0.12592	0.11914	0.12211	0.11799	0.12134	0.12069	0.11885
1060.937	0.12126	0.12664	0.12203	0.12391	0.11907	0.12207	0.12251	0.12103
1061.169	0.12559	0.13427	0.12852	0.12823	0.12413	0.12315	0.12579	0.12647
1061.401	0.1404	0.14516	0.13862	0.13941	0.13642	0.13583	0.13634	0.13843
1061.633	0.14726	0.14988	0.1415	0.14518	0.1422	0.14162	0.14034	0.14351
1061.865	0.14509	0.14516	0.13898	0.14446	0.14076	0.14089	0.1418	0.14134
1062.097	0.12812	0.12955	0.12599	0.12715	0.1245	0.12424	0.1247	0.12647
1062.329	0.15231	0.15388	0.1516	0.15239	0.15051	0.15031	0.15016	0.15113
1062.56	0.12957	0.12846	0.12419	0.12607	0.12269	0.12279	0.1247	0.1232
1062.792	0.13643	0.14153	0.13717	0.14085	0.1375	0.13727	0.13888	0.1388
1063.024	0.15845	0.16041	0.1552	0.15779	0.15304	0.15429	0.15489	0.15548
1063.256	0.14978	0.1517	0.15052	0.14986	0.14546	0.14705	0.14725	0.14931
1063.487	0.14256	0.13935	0.14006	0.13617	0.13498	0.1351	0.13343	0.13481
1063.719	0.12198	0.12374	0.12527	0.12247	0.11944	0.11881	0.11851	0.11812
1063.951	0.12668	0.12991	0.1278	0.12607	0.12197	0.12098	0.12288	0.12211
1064.182	0.13101	0.13608	0.13212	0.13328	0.12847	0.12967	0.1287	0.13046
1064.414	0.13967	0.1448	0.1397	0.14013	0.1357	0.13655	0.13925	0.13988
1064.646	0.14365	0.14807	0.14258	0.14301	0.14076	0.14415	0.14325	0.14206
1064.877	0.13426	0.13717	0.13104	0.13364	0.13064	0.1322	0.13052	0.13154
1065.109	0.12162	0.1241	0.11986	0.12499	0.1198	0.12243	0.12033	0.11921
1065.34	0.13967	0.14189	0.13537	0.14229	0.1357	0.13908	0.13452	0.13698
1065.572	0.14798	0.14843	0.14547	0.15022	0.14509	0.14669	0.14616	0.14823
1065.803	0.14581	0.14371	0.13862	0.14265	0.13895	0.13872	0.1407	0.14134
1066.035	0.13823	0.13754	0.13573	0.14049	0.13534	0.1351	0.13743	0.13698
1066.266	0.14653	0.14189	0.14078	0.14265	0.13931	0.14017	0.1418	0.14351
1066.497	0.12848	0.12701	0.12744	0.12968	0.12305	0.12895	0.1247	0.12828
1066.729	0.1357	0.13536	0.13321	0.13364	0.12883	0.13257	0.13416	0.13408
1066.96	0.15592	0.15606	0.15593	0.15635	0.15088	0.15538	0.15707	0.15621
1067.191	0.16747	0.16477	0.16422	0.16681	0.1628	0.16371	0.16253	0.16273
1067.423	0.12957	0.12991	0.1296	0.134	0.12702	0.12967	0.12761	0.13009
1067.654	0.12126	0.12265	0.12347	0.12139	0.11944	0.12243	0.12033	0.12356
1067.885	0.12704	0.12701	0.1296	0.1304	0.1245	0.12677	0.12979	0.13118
1068.116	0.11801	0.11575	0.11878	0.11958	0.11365	0.11301	0.11815	0.11776
1068.348	0.13029	0.13245	0.13321	0.1322	0.12955	0.13039	0.13052	0.13263
1068.579	0.16062	0.16441	0.16097	0.16284	0.16063	0.15972	0.16071	0.16346
1068.81	0.17109	0.17421	0.16855	0.17294	0.17111	0.16841	0.16944	0.17253
1069.041	0.16278	0.16296	0.15665	0.16068	0.15738	0.15719	0.15707	0.15729
1069.272	0.13173	0.13245	0.12707	0.1304	0.12811	0.12858	0.12724	0.12973
1069.503	0.14473	0.14407	0.13898	0.14085	0.13787	0.14017	0.14252	0.14206
1069.734	0.13823	0.14226	0.13645	0.13833	0.13461	0.13655	0.13998	0.13988
1069.965	0.16314	0.1684	0.16386	0.1632	0.16208	0.16262	0.16435	0.16491
1070.196	0.17	0.17276	0.16999	0.17257	0.17039	0.1724	0.16981	0.16999
1070.427	0.15484	0.15751	0.15593	0.15924	0.15557	0.15791	0.15744	0.15693
1070.658	0.15303	0.15606	0.1552	0.15707	0.15232	0.15393	0.15562	0.15548
1070.889	0.16567	0.16804	0.16494	0.16753	0.16244	0.1619	0.16508	0.16527
1071.12	0.15484	0.15424	0.1552	0.15743	0.15377	0.15284	0.15416	0.15439
1071.351	0.1487	0.14916	0.14619	0.14986	0.14509	0.14596	0.14543	0.14678
1071.582	0.14545	0.14625	0.14691	0.14806	0.14473	0.14488	0.14507	0.14496
1071.813	0.16639	0.16513	0.16783	0.16897	0.16316	0.16733	0.17017	0.16491
1072.043	0.17722	0.17567	0.17287	0.17438	0.17292	0.17276	0.17563	0.1747
1072.274	0.15917	0.15787	0.15304	0.15779	0.15666	0.1561	0.1578	0.15403
1072.505	0.15917	0.15642	0.1516	0.16032	0.15377	0.15393	0.15598	0.15113
1072.736	0.15953	0.15533	0.15268	0.15996	0.15521	0.15429	0.15999	0.15584
1072.966	0.17289	0.1684	0.16819	0.17149	0.16714	0.16624	0.17199	0.17253
1073.197	0.17686	0.17167	0.17396	0.17942	0.17364	0.17312	0.17781	0.17978
1073.428	0.17795	0.17821	0.18045	0.18123	0.17762	0.18073	0.18072	0.18087
1073.658	0.17795	0.18002	0.18009	0.17942	0.1787	0.17819	0.18145	0.18196
1073.889	0.17072	0.16986	0.16855	0.17366	0.16822	0.17059	0.17235	0.17035
1074.12	0.16242	0.16477	0.16386	0.16753	0.16027	0.16552	0.16617	0.16709
1074.35	0.16711	0.17676	0.17179	0.17726	0.17039	0.17204	0.17272	0.17216
1074.581	0.17217	0.17821	0.1754	0.17906	0.17184	0.17566	0.17272	0.17434
1074.811	0.17975	0.18474	0.18081	0.18808	0.17906	0.18254	0.184	0.18268
1075.042	0.18408	0.18946	0.18802	0.19204	0.1834	0.18616	0.19346	0.19247
1075.272	0.18047	0.18583	0.18369	0.18483	0.17689	0.18036	0.18545	0.18449
1075.503	0.17795	0.18511	0.18297	0.18555	0.18051	0.18217	0.18763	0.18776
1075.733	0.18444	0.18765	0.18694	0.18772	0.18629	0.18797	0.19018	0.18703
1075.963	0.18372	0.18656	0.18369	0.18159	0.18195	0.1829	0.18727	0.18558
1076.194	0.19022	0.19636	0.19307	0.19348	0.19388	0.19376	0.19637	0.19429
1076.424	0.18842	0.19382	0.18982	0.19312	0.19099	0.19376	0.19127	0.19284
1076.654	0.17614	0.18293	0.17864	0.18051	0.17726	0.18036	0.1789	0.17905
1076.885	0.19419	0.19564	0.19055	0.19276	0.19171	0.1934	0.19455	0.1961
1077.115	0.17181	0.17748	0.17468	0.17834	0.17473	0.17855	0.17636	0.17905
1077.345	0.19925	0.20435	0.20028	0.20358	0.1993	0.20137	0.20255	0.20698
1077.575	0.18444	0.18946	0.18658	0.18952	0.18485	0.18652	0.19055	0.1903
1077.806	0.19239	0.19382	0.19163	0.19384	0.18954	0.19087	0.19455	0.19538
1078.036	0.20538	0.20762	0.20497	0.2079	0.20544	0.20607	0.21201	0.20916
1078.266	0.21405	0.21634	0.21471	0.21872	0.2152	0.21839	0.22365	0.21931
1078.496	0.2238	0.22723	0.22517	0.22917	0.22713	0.22925	0.22984	0.22874
1078.726	0.1848	0.18438	0.18405	0.1906	0.18448	0.18833	0.188	0.18848
1078.956	0.19672	0.20217	0.20028	0.20286	0.19677	0.20137	0.19964	0.20263
1079.186	0.2108	0.21634	0.21435	0.21439	0.2105	0.21657	0.21601	0.21822
1079.416	0.24149	0.2472	0.24536	0.24575	0.24375	0.24663	0.24839	0.24651
1079.646	0.23752	0.24248	0.23995	0.24071	0.2405	0.24265	0.24512	0.24796
1079.876	0.23138	0.23558	0.23202	0.23169	0.23038	0.23323	0.23457	0.23853
1080.106	0.23607	0.24067	0.23923	0.23854	0.23869	0.24084	0.24439	0.24688
1080.336	0.20899	0.21234	0.21146	0.21223	0.21086	0.21368	0.21492	0.2175
1080.566	0.23499	0.23812	0.23707	0.23638	0.23905	0.24084	0.24475	0.24506
1080.796	0.2664	0.26754	0.2652	0.26774	0.26615	0.26908	0.26985	0.27263
1081.026	0.24004	0.24248	0.23851	0.24828	0.24158	0.2488	0.24584	0.25195
1081.255	0.21983	0.21743	0.21687	0.22485	0.22062	0.2202	0.22474	0.22802
1081.485	0.2256	0.22687	0.22589	0.23278	0.22929	0.2307	0.2342	0.23817
1081.715	0.23102	0.23231	0.23057	0.23746	0.23508	0.23323	0.2342	0.23926
1081.945	0.24185	0.2403	0.24031	0.24539	0.24592	0.24446	0.24694	0.25123
1082.174	0.26568	0.26427	0.26736	0.26919	0.26579	0.26836	0.27204	0.27408
1082.404	0.23282	0.23413	0.23671	0.2389	0.2358	0.23866	0.24475	0.24615
1082.634	0.24799	0.25192	0.25005	0.25152	0.25134	0.25206	0.25712	0.25848
1082.863	0.29023	0.2915	0.29188	0.29045	0.2929	0.29769	0.2975	0.30418
1083.093	0.27579	0.27988	0.28034	0.28072	0.27953	0.28139	0.28404	0.2875
1083.323	0.28481	0.28969	0.2908	0.2919	0.29181	0.29551	0.29787	0.2991
1083.552	0.2664	0.27298	0.26988	0.27135	0.27194	0.27379	0.27822	0.27879
1083.782	0.26568	0.27553	0.27277	0.27027	0.27447	0.27487	0.2815	0.28169
1084.011	0.29276	0.30058	0.29765	0.29947	0.29759	0.30022	0.30296	0.30672
1084.241	0.2747	0.2817	0.28106	0.28469	0.28025	0.28393	0.28695	0.29402
1084.47	0.29023	0.29296	0.29116	0.2955	0.29398	0.29551	0.29787	0.30454
1084.7	0.30395	0.30748	0.30883	0.31461	0.3106	0.31398	0.31751	0.3263
1084.929	0.30142	0.30494	0.3045	0.3092	0.30591	0.31	0.3106	0.31579
1085.158	0.28987	0.29586	0.29477	0.29911	0.29615	0.30095	0.30333	0.30563
1085.388	0.28481	0.28896	0.28575	0.29045	0.28675	0.28863	0.29532	0.29693
1085.617	0.26929	0.27335	0.27457	0.27676	0.27772	0.27668	0.28368	0.28169
1085.846	0.28517	0.28824	0.29116	0.29226	0.28892	0.29153	0.29605	0.29801
1086.076	0.28048	0.28569	0.28539	0.28829	0.28748	0.28972	0.2975	0.29765
1086.305	0.30395	0.31184	0.31172	0.30992	0.31097	0.31217	0.32042	0.31905
1086.534	0.32705	0.33326	0.33299	0.33083	0.33409	0.33716	0.34516	0.34661
1086.763	0.31514	0.32019	0.31929	0.31965	0.31783	0.32195	0.3277	0.33029
1086.992	0.3285	0.33689	0.33804	0.34164	0.3359	0.34331	0.34698	0.35024
1087.222	0.34547	0.35215	0.34886	0.35462	0.3518	0.35671	0.35899	0.36148
1087.451	0.37038	0.37611	0.37483	0.37877	0.37674	0.38423	0.38409	0.39086
1087.68	0.37579	0.37938	0.37627	0.3813	0.37746	0.38495	0.38409	0.39267
1087.909	0.35955	0.36304	0.36401	0.36688	0.36553	0.37481	0.37281	0.37925
1088.138	0.35846	0.36195	0.36329	0.36652	0.36517	0.36902	0.37463	0.37527
1088.367	0.3581	0.36449	0.36797	0.36832	0.3677	0.36504	0.37754	0.37744
1088.596	0.36244	0.36849	0.36978	0.37048	0.36951	0.37445	0.38045	0.38216
1088.825	0.36244	0.36812	0.36581	0.3712	0.37132	0.37409	0.37827	0.38324
1089.054	0.34691	0.35541	0.34994	0.35787	0.35289	0.35888	0.36263	0.37019
1089.283	0.37579	0.38337	0.38096	0.38634	0.38505	0.38821	0.39209	0.40138
1089.512	0.3776	0.38301	0.38204	0.38526	0.38288	0.3864	0.39319	0.39993
1089.741	0.39529	0.39972	0.40007	0.41194	0.40348	0.40668	0.41465	0.41697
1089.969	0.41081	0.41569	0.41738	0.42239	0.41721	0.42008	0.42666	0.43148
1090.198	0.41479	0.42078	0.42423	0.42564	0.42408	0.42732	0.43138	0.44055
1090.427	0.40432	0.40698	0.408	0.41122	0.40709	0.41139	0.4172	0.4235
1090.656	0.41334	0.41896	0.42351	0.42456	0.42191	0.42515	0.4332	0.43873
1090.885	0.41045	0.41787	0.42351	0.42239	0.42227	0.42587	0.43175	0.43656
1091.113	0.42562	0.4324	0.43721	0.43789	0.43564	0.43927	0.44703	0.45215
1091.342	0.43031	0.43675	0.43721	0.44042	0.4407	0.4418	0.4503	0.45796
1091.571	0.42345	0.43203	0.42964	0.43465	0.43672	0.44036	0.44848	0.45433
1091.799	0.44584	0.45527	0.45272	0.45592	0.45407	0.46462	0.46922	0.47428
1092.028	0.47183	0.48106	0.48157	0.48548	0.48696	0.49322	0.49396	0.50257
1092.257	0.44981	0.45927	0.45921	0.46169	0.46311	0.46462	0.47213	0.47863
1092.485	0.44403	0.45201	0.45488	0.45375	0.44901	0.45665	0.46777	0.46702
1092.714	0.46569	0.47125	0.47472	0.47719	0.4772	0.48236	0.49141	0.49495
1092.942	0.50252	0.50938	0.51259	0.51107	0.51117	0.52183	0.52961	0.53086
1093.171	0.50432	0.51229	0.51186	0.51576	0.51514	0.52255	0.52852	0.53521
1093.399	0.52924	0.5348	0.53675	0.53667	0.53936	0.54718	0.54853	0.5606
1093.627	0.53212	0.53698	0.53603	0.54207	0.53972	0.54754	0.55362	0.5606
1093.856	0.50721	0.51592	0.50754	0.51936	0.52093	0.52183	0.5307	0.53412
1094.084	0.50468	0.51519	0.51006	0.51972	0.51948	0.52255	0.53143	0.53557
1094.313	0.51335	0.52499	0.51583	0.52225	0.52273	0.53016	0.53616	0.54319
1094.541	0.52418	0.53516	0.52953	0.53522	0.5361	0.54392	0.54962	0.55407
1094.769	0.54007	0.54715	0.54432	0.54964	0.552	0.55913	0.56636	0.56749
1094.998	0.54404	0.55078	0.55081	0.55866	0.55381	0.56238	0.57254	0.57619
1095.226	0.56606	0.57329	0.57245	0.58101	0.58164	0.58592	0.59728	0.60339
1095.454	0.574	0.5791	0.57786	0.58497	0.58525	0.59425	0.6031	0.60811
1095.682	0.6018	0.60561	0.60202	0.61201	0.60513	0.62213	0.62311	0.63567
1095.91	0.57003	0.57547	0.57137	0.5792	0.57622	0.58665	0.59146	0.60049
1096.139	0.57545	0.58527	0.5811	0.58245	0.58995	0.59353	0.60419	0.60992
1096.367	0.57545	0.58237	0.58183	0.58137	0.58923	0.59353	0.60456	0.60992
1096.595	0.60036	0.60742	0.61104	0.61489	0.61597	0.62249	0.6282	0.63386
1096.823	0.6065	0.60924	0.61428	0.6167	0.61705	0.62503	0.63512	0.64111
1097.051	0.62274	0.62594	0.62907	0.62823	0.63151	0.63951	0.65331	0.65925
1097.279	0.6343	0.64265	0.64421	0.64734	0.64632	0.65617	0.66713	0.67448
1097.507	0.64441	0.651	0.65143	0.65527	0.64958	0.66558	0.66859	0.67629
1097.735	0.66787	0.67097	0.67162	0.67906	0.67343	0.68731	0.69478	0.69914
1097.963	0.65163	0.65681	0.65936	0.66248	0.66656	0.67464	0.68823	0.69261
1098.191	0.66751	0.67097	0.67234	0.6787	0.68029	0.6884	0.70242	0.70531
1098.419	0.67148	0.68041	0.68316	0.68843	0.69005	0.69564	0.70315	0.70748
1098.646	0.68809	0.69712	0.69903	0.70357	0.7027	0.71338	0.72207	0.72816
1098.874	0.70903	0.71128	0.71886	0.72773	0.72149	0.7275	0.74389	0.74955
1099.102	0.7177	0.72254	0.72319	0.72953	0.73161	0.73837	0.75008	0.75644
1099.33	0.73791	0.74396	0.74519	0.75224	0.75437	0.76299	0.76754	0.78038
1099.558	0.7473	0.75812	0.75421	0.76558	0.76052	0.77168	0.78028	0.79017
1099.785	0.7455	0.74904	0.74952	0.76017	0.75943	0.77168	0.77882	0.78546
1100.013	0.74839	0.75376	0.75601	0.75909	0.76088	0.77313	0.77918	0.79126
1100.241	0.74911	0.75195	0.75348	0.75909	0.75943	0.76951	0.77991	0.78727
1100.468	0.76499	0.7712	0.77224	0.77603	0.7757	0.7858	0.79883	0.80758
1100.696	0.80687	0.81477	0.81623	0.81929	0.82882	0.83831	0.84503	0.85691
1100.924	0.77655	0.78681	0.7845	0.79405	0.79521	0.80318	0.81702	0.82245
1101.151	0.78557	0.79589	0.79712	0.80451	0.80641	0.81006	0.82357	0.83333
1101.379	0.79749	0.80606	0.80541	0.81064	0.81436	0.82491	0.83412	0.84603
1101.606	0.80687	0.81731	0.81587	0.82866	0.82737	0.83469	0.85267	0.85328
1101.834	0.81807	0.82748	0.82813	0.83839	0.83388	0.84627	0.85922	0.86996
1102.061	0.81626	0.82893	0.82886	0.83191	0.83821	0.84772	0.85995	0.86561
1102.289	0.85092	0.86343	0.85951	0.86723	0.86857	0.87923	0.88978	0.89898
1102.516	0.84225	0.85254	0.85771	0.86327	0.86243	0.87017	0.88578	0.89571
1102.743	0.87222	0.87904	0.88367	0.88634	0.89314	0.89552	0.91161	0.9182
1102.971	0.865	0.87432	0.87357	0.87661	0.88013	0.88574	0.90215	0.91349
1103.198	0.86211	0.87069	0.87033	0.87589	0.87869	0.889	0.89924	0.91058
1103.425	0.90616	0.9139	0.9219	0.92311	0.93073	0.93825	0.9469	0.95846
1103.653	0.89713	0.90773	0.90855	0.9141	0.91699	0.92811	0.94362	0.95157
1103.88	0.9271	0.9386	0.93885	0.94474	0.95132	0.96215	0.97236	0.97986
1104.107	0.93396	0.9386	0.93921	0.94582	0.95313	0.96034	0.97418	0.98566
1104.334	0.92746	0.93606	0.93668	0.9487	0.94663	0.96251	0.97637	0.9824
1104.561	0.95526	0.96619	0.96481	0.97141	0.97481	0.98713	1.00038	1.01032
1104.789	0.97476	0.98471	0.98104	0.98908	0.99035	1.00669	1.02075	1.02628
1105.016	0.98342	0.99052	0.99366	0.99593	1.00156	1.01357	1.02584	1.03825
1105.243	0.99858	1.01086	1.01169	1.01792	1.02107	1.02769	1.04658	1.05203
1105.47	1.01916	1.02793	1.02864	1.0363	1.03842	1.05014	1.0615	1.07307
1105.697	1.03938	1.04862	1.05353	1.05433	1.06046	1.07078	1.08333	1.09338
1105.924	1.0531	1.06787	1.06867	1.07271	1.07925	1.08816	1.1037	1.11078
1106.151	1.03722	1.04717	1.0492	1.05325	1.06552	1.06897	1.08369	1.09483
1106.378	1.04371	1.05407	1.0528	1.05793	1.06841	1.07766	1.09024	1.09954
1106.605	1.05346	1.06969	1.06651	1.07415	1.08214	1.09359	1.10334	1.11006
1106.832	1.09534	1.10709	1.10401	1.11345	1.11503	1.13161	1.14335	1.15358
1107.058	1.10581	1.12089	1.12241	1.12462	1.13129	1.14211	1.15718	1.16482
1107.285	1.1004	1.11217	1.11664	1.11957	1.12515	1.13922	1.15136	1.16519
1107.512	1.13831	1.14921	1.1509	1.15202	1.16309	1.16855	1.18446	1.19529
1107.739	1.15419	1.17136	1.16604	1.17581	1.17899	1.19208	1.20447	1.21669
1107.966	1.15203	1.16337	1.16568	1.1668	1.16996	1.18484	1.19865	1.21306
1108.192	1.16177	1.16991	1.17253	1.17906	1.18477	1.19752	1.21284	1.22503
1108.419	1.19282	1.19969	1.20427	1.20789	1.21441	1.22757	1.24158	1.25404
1108.646	1.21521	1.2251	1.22663	1.23277	1.23681	1.25075	1.26305	1.27689
1108.872	1.21665	1.23309	1.23059	1.23745	1.24151	1.25509	1.26923	1.27907
1109.099	1.22207	1.23527	1.23348	1.24106	1.24802	1.26125	1.27396	1.28415
1109.326	1.2459	1.25524	1.25259	1.25836	1.26355	1.28152	1.29361	1.30337
1109.552	1.24337	1.25198	1.25403	1.26197	1.26789	1.2808	1.2947	1.30663
1109.779	1.28164	1.28974	1.28829	1.2991	1.30692	1.31556	1.33071	1.34363
1110.005	1.29825	1.30427	1.3056	1.31496	1.32137	1.33584	1.3489	1.36212
1110.232	1.28958	1.29809	1.29767	1.30667	1.31126	1.32824	1.33908	1.35705
1110.458	1.28056	1.29083	1.29406	1.29946	1.30656	1.31991	1.33217	1.35015
1110.685	1.29247	1.30608	1.30452	1.31099	1.31595	1.33403	1.34672	1.3614
1110.911	1.33074	1.34421	1.34599	1.35353	1.35571	1.3735	1.38529	1.3973
1111.138	1.34807	1.35765	1.3633	1.37011	1.37305	1.38835	1.40639	1.41979
1111.364	1.36071	1.36927	1.37304	1.37913	1.38245	1.39848	1.41257	1.42342
1111.59	1.37659	1.38524	1.38783	1.39463	1.3969	1.41659	1.43222	1.43502
1111.817	1.38165	1.39069	1.3936	1.40148	1.40377	1.41768	1.4344	1.44373
1112.043	1.3997	1.40739	1.4091	1.41986	1.42328	1.43976	1.45223	1.46549
1112.269	1.43147	1.4408	1.4394	1.44978	1.45508	1.46837	1.48024	1.49668
1112.495	1.44591	1.4546	1.45635	1.4624	1.47062	1.48829	1.49406	1.51372
1112.721	1.43508	1.44298	1.44409	1.45266	1.45653	1.47235	1.48533	1.4974
1112.948	1.45313	1.46332	1.46464	1.47321	1.48436	1.48901	1.50898	1.51989
1113.174	1.47804	1.4891	1.49133	1.49448	1.50423	1.51508	1.53044	1.54419
1113.4	1.50259	1.51307	1.51801	1.5262	1.53278	1.54514	1.55737	1.56921
1113.626	1.50187	1.51198	1.51369	1.51827	1.52519	1.53971	1.55336	1.56704
1113.852	1.51884	1.52723	1.5328	1.53954	1.53928	1.55926	1.57083	1.5859
1114.078	1.56686	1.58097	1.5804	1.58821	1.59168	1.60959	1.62394	1.63268
1114.304	1.57227	1.58279	1.58221	1.58965	1.59638	1.61321	1.63122	1.63704
1114.53	1.55603	1.56753	1.5703	1.57884	1.58771	1.59692	1.60939	1.62579
1114.756	1.57516	1.58569	1.58401	1.59434	1.60289	1.61647	1.62649	1.64103
1114.982	1.59105	1.60276	1.6024	1.60912	1.61734	1.63132	1.64504	1.65408
1115.208	1.60332	1.6151	1.61971	1.62426	1.62421	1.6458	1.66069	1.66859
1115.434	1.63473	1.64706	1.64495	1.65526	1.65565	1.67948	1.69015	1.70159
1115.66	1.64484	1.65977	1.65794	1.6686	1.67227	1.69215	1.70143	1.71574
1115.885	1.65784	1.66994	1.66984	1.67545	1.68203	1.69758	1.71599	1.72335
1116.111	1.65965	1.67139	1.6738	1.68049	1.68564	1.70084	1.71635	1.72444
1116.337	1.65062	1.66522	1.66767	1.674	1.67661	1.69577	1.70835	1.71828
1116.563	1.67625	1.691	1.69003	1.69275	1.69721	1.7146	1.72726	1.73822
1116.788	1.69069	1.70298	1.7041	1.71113	1.71961	1.7309	1.74691	1.756
1117.014	1.72102	1.72804	1.72898	1.73745	1.74563	1.75624	1.77638	1.78537
1117.24	1.73546	1.74765	1.74881	1.75295	1.75864	1.7758	1.78947	1.80242
1117.465	1.77518	1.79086	1.79209	1.79621	1.8049	1.82106	1.83313	1.84739
1117.691	1.78276	1.79522	1.79714	1.80666	1.81032	1.82613	1.8415	1.85029
1117.916	1.79142	1.80248	1.7993	1.81135	1.81357	1.83011	1.84732	1.85428
1118.142	1.80226	1.81337	1.81589	1.82325	1.82549	1.84894	1.8586	1.86843
1118.367	1.78998	1.80466	1.80543	1.81207	1.81465	1.83591	1.84514	1.85646
1118.593	1.82644	1.83952	1.84077	1.85064	1.85188	1.86415	1.88152	1.89309
1118.818	1.84811	1.85985	1.86205	1.87011	1.87536	1.88515	1.90116	1.9134
1119.044	1.85569	1.86312	1.86962	1.87407	1.88079	1.90072	1.91353	1.9192
1119.269	1.86508	1.87583	1.87756	1.88201	1.88765	1.90978	1.9219	1.92827
1119.495	1.86977	1.88454	1.8772	1.89102	1.89199	1.90978	1.9219	1.92863
1119.72	1.88421	1.89508	1.89307	1.90652	1.9097	1.92462	1.93645	1.94314
1119.945	1.90984	1.91832	1.92264	1.92995	1.93355	1.95033	1.96519	1.97288
1120.171	1.9492	1.95753	1.96158	1.96744	1.97474	1.98835	2.00412	2.01132
1120.396	1.94198	1.95535	1.95149	1.96095	1.96318	1.9822	1.99648	2.00081
1120.621	1.95425	1.96734	1.96303	1.97609	1.97366	1.99668	2.00448	2.01459
1120.846	1.95895	1.97206	1.97493	1.97934	1.9845	1.99813	2.01176	2.01894
1121.071	1.97519	1.98477	1.9908	1.9952	1.99823	2.01515	2.02704	2.03163
1121.297	1.99361	2.01091	2.00775	2.0125	2.01739	2.03398	2.04414	2.04832
1121.522	2.01996	2.0327	2.03155	2.03882	2.04485	2.06077	2.07106	2.07407
1121.747	2.03404	2.04686	2.04381	2.05756	2.05967	2.07779	2.08889	2.09293
1121.972	2.03946	2.05812	2.05715	2.06766	2.07195	2.08431	2.09907	2.09909
1122.197	2.06617	2.07628	2.07771	2.08496	2.09147	2.10712	2.11799	2.11723
1122.422	2.05137	2.05848	2.05607	2.06766	2.07268	2.08612	2.09362	2.0951
1122.647	2.07773	2.09153	2.08853	2.09686	2.10375	2.11907	2.12818	2.13246
1122.872	2.09145	2.10278	2.10367	2.11164	2.11496	2.13102	2.14018	2.14298
1123.097	2.116	2.12602	2.12819	2.13651	2.14098	2.15456	2.16456	2.16837
1123.322	2.12972	2.14091	2.14262	2.14985	2.15652	2.16723	2.17766	2.18251
1123.547	2.11203	2.11949	2.11485	2.12606	2.13086	2.14297	2.15292	2.15676
1123.771	2.1521	2.16379	2.15957	2.16463	2.16844	2.18389	2.1933	2.19484
1123.996	2.16654	2.1794	2.18012	2.18301	2.18687	2.20199	2.2144	2.21479
1124.221	2.1799	2.19102	2.18878	2.19635	2.19663	2.2125	2.21986	2.22241
1124.446	2.18496	2.19683	2.1996	2.20572	2.20458	2.22336	2.23113	2.2322
1124.67	2.20084	2.20809	2.21438	2.2205	2.21831	2.23422	2.24241	2.24126
1124.895	2.2337	2.24549	2.249	2.25259	2.25553	2.27188	2.28243	2.27717
1125.12	2.21023	2.21935	2.22015	2.22735	2.2306	2.24472	2.25369	2.25214
1125.345	2.22323	2.23061	2.23169	2.23745	2.24072	2.25703	2.26388	2.25795
1125.569	2.23658	2.24295	2.2472	2.25187	2.2512	2.265	2.2737	2.26883
1125.794	2.23947	2.24586	2.24937	2.25367	2.25445	2.27043	2.27443	2.27318
1126.018	2.25536	2.25857	2.25586	2.26304	2.26565	2.27876	2.28534	2.28442
1126.243	2.25752	2.26692	2.26415	2.26881	2.27216	2.28637	2.29335	2.28914
1126.467	2.2781	2.28834	2.28507	2.28936	2.2895	2.30556	2.31154	2.31017
1126.692	2.29724	2.3065	2.30526	2.30846	2.31335	2.32656	2.33227	2.32795
1126.916	2.34201	2.35189	2.35178	2.35424	2.35889	2.37182	2.37666	2.37582
1127.141	2.31204	2.3203	2.32113	2.32432	2.32889	2.34104	2.34828	2.34608
1127.365	2.31601	2.32502	2.32113	2.32865	2.33251	2.34213	2.35155	2.34354
1127.589	2.30951	2.32102	2.31825	2.3236	2.32636	2.33742	2.34792	2.33846
1127.814	2.30085	2.31122	2.31103	2.31315	2.31733	2.3309	2.33737	2.32976
1128.038	2.33298	2.3439	2.34421	2.34884	2.35274	2.36277	2.37084	2.36204
1128.262	2.37775	2.38639	2.38532	2.38777	2.39141	2.40622	2.41086	2.40302
1128.487	2.38353	2.39401	2.39289	2.39642	2.39719	2.40984	2.41595	2.40701
1128.711	2.38389	2.39183	2.39109	2.39354	2.39141	2.40695	2.4134	2.40701
1128.935	2.37955	2.3882	2.38929	2.39101	2.39213	2.40514	2.40867	2.40193
1129.159	2.38028	2.39111	2.38965	2.39137	2.39105	2.41093	2.41086	2.40121
1129.383	2.40735	2.41979	2.41634	2.42021	2.42249	2.43809	2.43596	2.42913
1129.607	2.39688	2.40672	2.40588	2.41084	2.41092	2.42795	2.4265	2.41717
1129.832	2.41855	2.42597	2.42571	2.43031	2.43008	2.44497	2.44323	2.43675
1130.056	2.45465	2.4641	2.46466	2.46852	2.46947	2.48371	2.48362	2.47592
1130.28	2.45718	2.46555	2.46718	2.46924	2.47055	2.48045	2.4818	2.47411
1130.504	2.45862	2.46736	2.46971	2.47248	2.47561	2.4848	2.48434	2.47411
1130.728	2.46765	2.47499	2.47368	2.47933	2.48067	2.48914	2.49053	2.48063
1130.952	2.48967	2.50259	2.49928	2.50457	2.50416	2.51522	2.51563	2.50457
1131.175	2.49003	2.49859	2.49567	2.4988	2.50163	2.50942	2.50945	2.49877
1131.399	2.48353	2.49024	2.48882	2.49267	2.49404	2.50363	2.50217	2.49297
1131.623	2.50014	2.5044	2.50361	2.50709	2.50741	2.51956	2.51818	2.50675
1131.847	2.51567	2.52038	2.52272	2.52439	2.52837	2.53549	2.53855	2.52379
1132.071	2.51819	2.52401	2.52056	2.52475	2.52765	2.53803	2.53491	2.52017
1132.295	2.51097	2.51966	2.51731	2.52367	2.51862	2.53151	2.52836	2.5169
1132.518	2.52794	2.53527	2.52921	2.53593	2.53307	2.54672	2.54219	2.52778
1132.742	2.50845	2.51857	2.51226	2.51646	2.51536	2.5268	2.52764	2.51219
1132.966	2.51531	2.52474	2.51731	2.52115	2.52223	2.53332	2.53164	2.51581
1133.189	2.54527	2.55379	2.55049	2.55359	2.55186	2.56338	2.56074	2.54229
1133.413	2.52758	2.53745	2.53318	2.53377	2.53343	2.54455	2.5411	2.52488
1133.637	2.53986	2.54979	2.5458	2.54746	2.54536	2.55505	2.55092	2.53286
1133.86	2.55177	2.55924	2.55698	2.55648	2.5562	2.56374	2.56402	2.54519
1134.084	2.5478	2.55633	2.55229	2.5572	2.55548	2.56446	2.56293	2.54084
1134.307	2.56838	2.57412	2.5696	2.57306	2.57138	2.58039	2.57893	2.55934
1134.531	2.56838	2.57921	2.57393	2.57811	2.57354	2.5851	2.58221	2.56224
1134.754	2.55682	2.57303	2.56491	2.56981	2.56126	2.57351	2.56947	2.54773
1134.978	2.57813	2.59264	2.58763	2.59397	2.58655	2.59633	2.58803	2.57131
1135.201	2.59546	2.6079	2.59701	2.60226	2.60029	2.60538	2.60149	2.584
1135.424	2.58138	2.59083	2.58511	2.59072	2.58908	2.59524	2.58657	2.57022
1135.648	2.58932	2.59555	2.59124	2.59361	2.58944	2.59705	2.58767	2.57022
1135.871	2.57993	2.58357	2.57862	2.58496	2.57897	2.58438	2.57966	2.56115
1136.094	2.60809	2.61189	2.60494	2.61127	2.60679	2.61262	2.60513	2.58436
1136.317	2.60051	2.60862	2.60206	2.60478	2.60535	2.60574	2.60149	2.57783
1136.541	2.60593	2.61407	2.60999	2.60875	2.60788	2.61117	2.60476	2.58291
1136.764	2.59726	2.59954	2.59773	2.59829	2.59956	2.6014	2.59494	2.57058
1136.987	2.59365	2.59627	2.59304	2.59397	2.59089	2.59596	2.58803	2.56369
1137.21	2.55791	2.56396	2.55878	2.56369	2.55584	2.55939	2.55783	2.52778
1137.433	2.57488	2.57957	2.57285	2.5763	2.57029	2.57243	2.56693	2.54084
1137.656	2.5987	2.60717	2.59881	2.60406	2.60209	2.60357	2.5964	2.56949
1137.879	2.61026	2.61189	2.60891	2.60983	2.60498	2.61371	2.60149	2.57348
1138.102	2.58968	2.59337	2.58799	2.59217	2.58692	2.59271	2.57639	2.55498
1138.325	2.59329	2.59845	2.58944	2.59289	2.58872	2.59379	2.58294	2.55752
1138.548	2.60123	2.60826	2.59917	2.60262	2.59667	2.60176	2.58912	2.56623
1138.771	2.58932	2.59736	2.58583	2.59072	2.58113	2.5851	2.5753	2.55063
1138.994	2.59979	2.60317	2.59773	2.60154	2.59306	2.59886	2.58912	2.56006
1139.217	2.59473	2.60027	2.59412	2.59541	2.58764	2.59307	2.58439	2.5539
1139.44	2.5904	2.59046	2.58619	2.58712	2.58113	2.58655	2.5742	2.54628
1139.663	2.58607	2.59083	2.58475	2.58532	2.57716	2.58112	2.56947	2.54157
1139.886	2.6052	2.6108	2.60494	2.60586	2.59848	2.60538	2.59276	2.56224
1140.108	2.60412	2.61153	2.60386	2.60586	2.59703	2.6014	2.58912	2.5568
1140.331	2.59726	2.601	2.59521	2.59829	2.59125	2.59524	2.58366	2.54846
1140.554	2.61098	2.61189	2.60639	2.60695	2.59884	2.60357	2.59167	2.55861
1140.777	2.60376	2.6079	2.60062	2.6055	2.59667	2.60176	2.58912	2.55063
1140.999	2.6052	2.60862	2.59737	2.60154	2.5927	2.59741	2.58257	2.54882
1141.222	2.60448	2.60572	2.59917	2.60082	2.59378	2.59596	2.5833	2.54737
1141.444	2.58065	2.58211	2.57609	2.57522	2.5674	2.56989	2.55456	2.52089
1141.667	2.58896	2.59046	2.58619	2.58784	2.5768	2.57569	2.56111	2.53141
1141.889	2.5839	2.58429	2.5779	2.57955	2.56885	2.57098	2.55674	2.52452
1142.112	2.58462	2.58829	2.58114	2.58171	2.57282	2.57062	2.55638	2.52706
1142.334	2.59907	2.59991	2.59412	2.59613	2.58222	2.58184	2.56875	2.53903
1142.557	2.57813	2.57812	2.57537	2.5727	2.56162	2.56012	2.54728	2.5169
1142.779	2.59726	2.59736	2.59088	2.58964	2.57788	2.57858	2.56547	2.53177
1143.002	2.58968	2.58938	2.58547	2.58135	2.57101	2.57388	2.5582	2.52633
1143.224	2.59257	2.59446	2.58583	2.58532	2.57246	2.57677	2.55965	2.52561
1143.446	2.58968	2.59155	2.58583	2.5864	2.57138	2.57641	2.55747	2.52125
1143.669	2.56477	2.56432	2.55987	2.55936	2.54536	2.54962	2.532	2.49877
1143.891	2.55574	2.55415	2.55049	2.5471	2.53307	2.53658	2.51854	2.48426
1144.113	2.5561	2.55633	2.54977	2.54819	2.5356	2.53332	2.52036	2.48462
1144.335	2.57632	2.57993	2.57501	2.57558	2.55945	2.56012	2.54328	2.51001
1144.558	2.57993	2.58211	2.57393	2.57018	2.55584	2.55722	2.54183	2.50602
1144.78	2.56296	2.56795	2.56239	2.55684	2.54247	2.54418	2.52836	2.4897
1145.002	2.55358	2.55815	2.55085	2.54783	2.53199	2.52934	2.51454	2.47592
1145.224	2.54419	2.55052	2.53931	2.54025	2.52512	2.52318	2.51017	2.46903
1145.446	2.5478	2.55088	2.53931	2.53845	2.52476	2.52101	2.50217	2.46758
1145.668	2.55935	2.56396	2.55121	2.55035	2.53777	2.53404	2.51563	2.47846
1145.89	2.55105	2.5527	2.54219	2.54025	2.5291	2.52825	2.50581	2.46867
1146.112	2.53877	2.53563	2.52957	2.52692	2.515	2.51232	2.49235	2.45525
1146.334	2.53263	2.53091	2.52056	2.52151	2.50741	2.50435	2.48253	2.44763
1146.556	2.52361	2.52365	2.51226	2.51394	2.50163	2.49928	2.4767	2.43929
1146.778	2.52505	2.52946	2.51695	2.51538	2.50452	2.50471	2.4778	2.44292
1147	2.52722	2.53236	2.52272	2.52259	2.50633	2.5058	2.48253	2.44654
1147.221	2.52505	2.52837	2.51479	2.51358	2.50163	2.50073	2.47379	2.43639
1147.443	2.50592	2.50622	2.49459	2.49447	2.48139	2.48407	2.45815	2.41717
1147.665	2.5135	2.51276	2.50144	2.49844	2.48826	2.48444	2.46106	2.42115
1147.887	2.49725	2.49968	2.48666	2.48762	2.47272	2.46887	2.44687	2.40701
1148.108	2.50556	2.50658	2.49135	2.48979	2.47923	2.47213	2.45124	2.41064
1148.33	2.50231	2.50622	2.48738	2.48798	2.47344	2.47068	2.44869	2.40701
1148.552	2.48101	2.48371	2.46899	2.46708	2.45357	2.44823	2.42614	2.38561
1148.773	2.47776	2.48007	2.46682	2.46599	2.45176	2.44714	2.42141	2.37908
1148.995	2.47704	2.4779	2.46466	2.46275	2.44851	2.44533	2.41886	2.37763
1149.217	2.47812	2.48189	2.46466	2.46672	2.44995	2.44642	2.4225	2.38126
1149.438	2.46332	2.467	2.45168	2.4523	2.43478	2.42903	2.40649	2.36603
1149.66	2.47884	2.48153	2.46466	2.46563	2.45068	2.44533	2.42395	2.38307
1149.881	2.47342	2.47281	2.45889	2.45698	2.442	2.44062	2.41777	2.37183
1150.102	2.45862	2.46047	2.44483	2.44617	2.43008	2.42397	2.40212	2.35805
1150.324	2.44418	2.44412	2.43256	2.4285	2.41562	2.40731	2.38466	2.34064
1150.545	2.4384	2.43904	2.42824	2.4249	2.41092	2.4055	2.37993	2.34064
1150.767	2.45176	2.45574	2.44266	2.43643	2.42466	2.41817	2.39339	2.35043
1150.988	2.4449	2.4463	2.43329	2.42995	2.41851	2.40984	2.38539	2.34136
1151.209	2.41566	2.41798	2.40371	2.39858	2.38852	2.37906	2.35592	2.30909
1151.431	2.42577	2.42851	2.41381	2.41192	2.39755	2.39101	2.36538	2.32069
1151.652	2.39833	2.3991	2.38532	2.37876	2.36648	2.35987	2.33118	2.2895
1151.873	2.41385	2.4129	2.39975	2.39173	2.37912	2.37074	2.34428	2.3022
1152.094	2.37739	2.37477	2.3608	2.3546	2.34118	2.3338	2.30644	2.26411
1152.315	2.36872	2.36714	2.35611	2.3492	2.33612	2.33018	2.30426	2.26303
1152.536	2.39111	2.38929	2.37955	2.37083	2.35708	2.35299	2.32682	2.28188
1152.757	2.36981	2.37368	2.35972	2.35172	2.33648	2.33127	2.30499	2.26194
1152.979	2.36078	2.36278	2.3471	2.34199	2.32636	2.31895	2.28971	2.24888
1153.2	2.37089	2.37114	2.35647	2.34956	2.33359	2.32909	2.29953	2.25468
1153.421	2.35139	2.35262	2.33916	2.33225	2.31661	2.30918	2.28243	2.23691
1153.642	2.34165	2.34063	2.32618	2.32324	2.30576	2.29795	2.2697	2.22386
1153.862	2.3402	2.33591	2.32402	2.31964	2.30685	2.29469	2.26533	2.22422
1154.083	2.34092	2.33628	2.32582	2.31603	2.30251	2.29397	2.26679	2.22531
1154.304	2.33262	2.33119	2.31969	2.31171	2.29709	2.28999	2.26388	2.21914
1154.525	2.32359	2.32211	2.30598	2.29801	2.28661	2.27442	2.2486	2.20645
1154.746	2.32215	2.31885	2.30418	2.29909	2.28444	2.27442	2.2486	2.20717
1154.967	2.30049	2.29415	2.28146	2.27494	2.26059	2.24907	2.22677	2.17997
1155.187	2.28244	2.27999	2.26884	2.2616	2.24831	2.23784	2.21185	2.16728
1155.408	2.29579	2.29016	2.27894	2.27277	2.25951	2.24834	2.22058	2.17634
1155.629	2.27377	2.26982	2.2591	2.25475	2.23819	2.2306	2.20239	2.15821
1155.85	2.26944	2.26764	2.25622	2.2497	2.23421	2.22553	2.19694	2.15313
1156.07	2.27558	2.27164	2.26054	2.25475	2.24072	2.23096	2.20349	2.1564
1156.291	2.28749	2.28471	2.27064	2.26665	2.25047	2.24002	2.21185	2.17018
1156.511	2.26619	2.26256	2.25009	2.24429	2.23024	2.21829	2.19148	2.14697
1156.732	2.255	2.25312	2.24071	2.23276	2.22084	2.20851	2.18129	2.13754
1156.952	2.22756	2.22516	2.21294	2.20464	2.19374	2.18099	2.15401	2.10997
1157.173	2.23622	2.23024	2.21294	2.20933	2.19627	2.18534	2.15655	2.1136
1157.393	2.25391	2.25058	2.2353	2.23204	2.21687	2.20453	2.17729	2.13282
1157.614	2.23514	2.23206	2.21763	2.21546	2.19916	2.18606	2.16056	2.11541
1157.834	2.21348	2.21318	2.1996	2.19527	2.17784	2.16868	2.13909	2.09402
1158.055	2.19615	2.19429	2.18157	2.17472	2.16013	2.14768	2.12563	2.07588
1158.275	2.19651	2.19175	2.17832	2.1758	2.15796	2.1484	2.1209	2.07298
1158.495	2.20878	2.20555	2.18986	2.18373	2.16844	2.1589	2.12963	2.08495
1158.716	2.16726	2.16415	2.152	2.1448	2.12869	2.11907	2.0918	2.04759
1158.936	2.19001	2.18013	2.16931	2.16174	2.14748	2.13754	2.11144	2.06681
1159.156	2.18026	2.17723	2.1639	2.15958	2.13953	2.13392	2.10417	2.0621
1159.376	2.1651	2.1627	2.14803	2.14408	2.12363	2.11835	2.08488	2.03998
1159.596	2.15571	2.15616	2.1419	2.13579	2.11857	2.11328	2.08016	2.03889
1159.816	2.15499	2.15907	2.14226	2.13759	2.11821	2.11364	2.07943	2.04251
1160.037	2.13224	2.13547	2.12206	2.11668	2.09797	2.08793	2.05614	2.02003
1160.257	2.13333	2.13438	2.12387	2.11776	2.10267	2.09047	2.06233	2.02075
1160.477	2.12755	2.12276	2.11197	2.10551	2.09038	2.07526	2.0496	2.00697
1160.697	2.12611	2.11876	2.10944	2.10262	2.08532	2.07055	2.04669	1.99972
1160.917	2.12069	2.11949	2.10403	2.09613	2.07737	2.07019	2.04123	1.99682
1161.137	2.11166	2.11259	2.09502	2.08784	2.07123	2.05933	2.03432	1.98848
1161.356	2.10733	2.10751	2.08961	2.0828	2.06906	2.05643	2.03031	1.98666
1161.576	2.09722	2.09443	2.07771	2.07306	2.05931	2.05064	2.02049	1.97905
1161.796	2.09722	2.09443	2.07879	2.07342	2.05967	2.04955	2.01758	1.97687
1162.016	2.10661	2.10315	2.08456	2.08172	2.0687	2.05643	2.02777	1.98557
1162.236	2.0882	2.08608	2.06581	2.06621	2.04774	2.03615	2.00448	1.96019
1162.456	2.06365	2.06938	2.04886	2.04458	2.02714	2.01406	1.98411	1.93879
1162.675	2.06906	2.07083	2.04994	2.04783	2.03076	2.01551	1.99066	1.94785
1162.895	2.07628	2.07591	2.06436	2.05576	2.03618	2.0242	1.99903	1.95765
1163.115	2.0474	2.04868	2.03371	2.02404	2.0116	1.99741	1.96919	1.92827
1163.334	2.05318	2.05049	2.03443	2.02584	2.01413	2.0003	1.97429	1.93262
1163.554	2.0474	2.04868	2.03119	2.0226	2.00871	1.99668	1.9681	1.92501
1163.774	2.03512	2.04105	2.01748	2.0143	1.99787	1.98799	1.95501	1.91449
1163.993	2.02357	2.02108	2.00306	1.99916	1.98161	1.97025	1.93973	1.89744
1164.213	2.01418	2.01164	1.99152	1.98979	1.97041	1.96047	1.92845	1.88692
1164.432	2.00769	2.00292	1.98683	1.98366	1.96788	1.95359	1.92445	1.88221
1164.652	1.97158	1.9746	1.96122	1.95158	1.93571	1.92028	1.89752	1.85356
1164.871	1.99144	1.99239	1.97601	1.96708	1.94909	1.94092	1.91026	1.87133
1165.09	2.02899	2.02544	2.01027	2.00313	1.98522	1.97821	1.94264	1.90578
1165.31	1.99324	1.99276	1.97601	1.97032	1.95306	1.94237	1.91099	1.87205
1165.529	1.98891	1.98332	1.96447	1.96456	1.94656	1.93476	1.90335	1.86408
1165.748	1.96436	1.96407	1.94824	1.94221	1.92704	1.91485	1.88224	1.84667
1165.968	1.9492	1.94773	1.93526	1.92418	1.91186	1.89855	1.87024	1.83252
1166.187	1.94667	1.9441	1.92696	1.91805	1.90355	1.89493	1.86769	1.82527
1166.406	1.93837	1.93611	1.91975	1.91084	1.89777	1.8895	1.8546	1.81729
1166.625	1.92356	1.92449	1.90965	1.89967	1.88729	1.8732	1.84514	1.80568
1166.844	1.89504	1.8958	1.88225	1.87516	1.85766	1.84279	1.81931	1.77993
1167.064	1.88963	1.89035	1.87359	1.86759	1.8479	1.8417	1.81094	1.76978
1167.283	1.89685	1.8958	1.88117	1.87516	1.85766	1.8493	1.81931	1.77703
1167.502	1.90515	1.90706	1.88802	1.88885	1.86705	1.85618	1.82767	1.78827
1167.721	1.89937	1.90306	1.88405	1.88273	1.86488	1.84967	1.82113	1.78864
1167.94	1.8741	1.86966	1.85808	1.85136	1.83128	1.82251	1.7942	1.75491
1168.159	1.85352	1.85005	1.83537	1.82865	1.80779	1.80658	1.77383	1.73061
1168.378	1.85569	1.85913	1.83753	1.8319	1.81646	1.80513	1.77419	1.73822
1168.597	1.86508	1.86167	1.84438	1.83983	1.82369	1.81056	1.78074	1.74439
1168.815	1.84883	1.8446	1.82996	1.82289	1.80237	1.79354	1.76874	1.72372
1168.805	1.86411	1.86195	1.84661	1.83482	1.82727	1.80999	1.78519	1.74326
1169.033	1.85076	1.84525	1.83435	1.82546	1.81027	1.79731	1.76882	1.72837
1169.26	1.8439	1.83908	1.82929	1.8179	1.80196	1.79187	1.76445	1.72329
1169.488	1.82332	1.82238	1.80981	1.79737	1.78677	1.7734	1.74808	1.70913
1169.716	1.82765	1.82165	1.80945	1.79809	1.78822	1.7734	1.74881	1.70877
1169.943	1.82008	1.81693	1.80584	1.79377	1.77665	1.7676	1.73971	1.69787
1170.171	1.8161	1.8162	1.80223	1.79017	1.7781	1.76905	1.73789	1.69896
1170.399	1.79481	1.79478	1.78058	1.77073	1.75894	1.74478	1.72079	1.67718
1170.626	1.80311	1.79987	1.78816	1.77937	1.76617	1.75022	1.72807	1.68299
1170.854	1.76629	1.76646	1.75532	1.74913	1.7311	1.7158	1.69096	1.6514
1171.081	1.78073	1.78425	1.76939	1.75849	1.7452	1.73319	1.70369	1.6652
1171.309	1.79084	1.79333	1.77444	1.76281	1.75424	1.73645	1.71497	1.67064
1171.536	1.77857	1.7759	1.76181	1.75129	1.73978	1.72051	1.69787	1.65648
1171.764	1.75727	1.75739	1.74702	1.73328	1.7217	1.70494	1.68041	1.64014
1171.991	1.75186	1.7563	1.74197	1.72644	1.71881	1.7024	1.67641	1.63833
1172.219	1.75041	1.74867	1.73331	1.72176	1.71049	1.69624	1.66913	1.6307
1172.446	1.76593	1.76429	1.75351	1.74264	1.72568	1.71073	1.68659	1.64886
1172.673	1.76268	1.76102	1.75279	1.73616	1.72278	1.70928	1.6855	1.64741
1172.901	1.75402	1.75194	1.73872	1.72464	1.71302	1.70131	1.67459	1.63397
1173.128	1.74608	1.74468	1.73294	1.72356	1.70724	1.69588	1.67277	1.62635
1173.355	1.73706	1.73451	1.72898	1.71564	1.70362	1.68791	1.66622	1.62235
1173.583	1.72442	1.71999	1.71021	1.69404	1.6841	1.67052	1.64912	1.60747
1173.81	1.70313	1.70365	1.68892	1.67927	1.66204	1.65748	1.63202	1.58931
1174.037	1.69627	1.69349	1.68387	1.67171	1.66096	1.64481	1.62293	1.58169
1174.264	1.69844	1.69712	1.68531	1.67135	1.65988	1.64336	1.6222	1.58641
1174.491	1.7006	1.70402	1.68748	1.67891	1.66602	1.65133	1.62693	1.5904
1174.719	1.6988	1.7022	1.68856	1.68216	1.67072	1.65277	1.62875	1.58859
1174.946	1.69266	1.69567	1.68279	1.66919	1.65771	1.64372	1.61892	1.58096
1175.173	1.66595	1.66953	1.65716	1.64219	1.63348	1.62198	1.596	1.56136
1175.4	1.68544	1.68877	1.67593	1.66415	1.65192	1.6401	1.61201	1.57806
1175.627	1.65837	1.65791	1.64742	1.63175	1.62264	1.60713	1.58181	1.54284
1175.854	1.66378	1.66481	1.65175	1.64075	1.62589	1.61401	1.58909	1.55264
1176.081	1.67678	1.6757	1.66186	1.65551	1.64071	1.63032	1.60801	1.56716
1176.308	1.66631	1.6659	1.65428	1.63751	1.62951	1.61619	1.59455	1.55736
1176.535	1.6461	1.65065	1.63515	1.61987	1.61288	1.59119	1.57272	1.5403
1176.762	1.62192	1.62487	1.61098	1.59862	1.5854	1.57163	1.5538	1.51416
1176.989	1.62372	1.62342	1.61422	1.59646	1.58793	1.57055	1.5498	1.51052
1177.215	1.62155	1.62197	1.60881	1.59862	1.58648	1.57272	1.55016	1.51307
1177.442	1.62444	1.61979	1.60989	1.60222	1.58612	1.57815	1.5538	1.51524
1177.669	1.62119	1.62233	1.61242	1.59682	1.58431	1.57055	1.54798	1.51416
1177.896	1.60278	1.60127	1.59113	1.57846	1.56804	1.55207	1.53052	1.49745
1178.123	1.58726	1.5813	1.57669	1.55974	1.54924	1.53541	1.51123	1.47821
1178.349	1.5952	1.598	1.58824	1.5709	1.56045	1.54628	1.52542	1.49092
1178.576	1.59918	1.59692	1.58716	1.57378	1.56334	1.55062	1.52542	1.496
1178.803	1.5869	1.58493	1.57742	1.56262	1.54816	1.53468	1.51524	1.48184
1179.029	1.5721	1.57441	1.56154	1.55002	1.54129	1.52237	1.50505	1.46877
1179.256	1.57788	1.57223	1.56082	1.5511	1.53985	1.52708	1.50359	1.4695
1179.483	1.55406	1.5548	1.54133	1.52517	1.5149	1.50208	1.48358	1.44662
1179.709	1.54864	1.54718	1.53808	1.52373	1.51598	1.49955	1.47885	1.44844
1179.936	1.56489	1.56242	1.5536	1.54101	1.53153	1.51947	1.49704	1.46115
1180.162	1.56561	1.56823	1.55721	1.54065	1.53261	1.51911	1.49923	1.46187
1180.389	1.52446	1.52031	1.50813	1.49529	1.48815	1.47455	1.45302	1.42339
1180.615	1.50822	1.50905	1.49153	1.48629	1.47188	1.46187	1.4392	1.40923
1180.842	1.50461	1.50397	1.48973	1.48124	1.46862	1.45644	1.4352	1.40378
1181.068	1.48512	1.48255	1.47241	1.45892	1.45091	1.43507	1.41264	1.38817
1181.295	1.48656	1.48727	1.47962	1.46648	1.45271	1.44702	1.4221	1.38635
1181.521	1.51544	1.50869	1.49803	1.48341	1.47585	1.46441	1.44247	1.40923
1181.747	1.51255	1.51341	1.50164	1.48989	1.47911	1.46948	1.44465	1.40995
1181.974	1.49053	1.49272	1.48215	1.4708	1.45886	1.4492	1.42792	1.3918
1182.2	1.4548	1.45314	1.44065	1.43048	1.41837	1.40609	1.38499	1.35222
1182.426	1.45552	1.45859	1.4457	1.43624	1.42307	1.4137	1.39663	1.35948
1182.653	1.44505	1.44879	1.43343	1.42184	1.41439	1.39957	1.38208	1.35113
1182.879	1.45949	1.46658	1.45545	1.44056	1.43319	1.42239	1.39736	1.3682
1183.105	1.46202	1.46186	1.44931	1.44056	1.42958	1.41804	1.39954	1.36566
1183.331	1.43855	1.44334	1.43019	1.4186	1.40861	1.39341	1.37553	1.34823
1183.557	1.43061	1.43209	1.41864	1.40851	1.39776	1.3858	1.36825	1.33552
1183.783	1.43278	1.43499	1.42189	1.41211	1.39993	1.3887	1.37007	1.33951
1184.01	1.41184	1.41103	1.40276	1.39411	1.38221	1.3724	1.35006	1.31664
1184.236	1.39705	1.40449	1.38905	1.37935	1.36884	1.35827	1.33878	1.30284
1184.462	1.39055	1.39578	1.38255	1.37359	1.36052	1.35175	1.33187	1.29958
1184.688	1.4039	1.40776	1.39554	1.38583	1.36956	1.36443	1.34679	1.30974
1184.914	1.40462	1.40776	1.39879	1.38655	1.37354	1.36153	1.3457	1.31628
1185.14	1.38477	1.38089	1.37209	1.35991	1.34751	1.34161	1.32787	1.28905
1185.366	1.37719	1.37363	1.36271	1.35091	1.33955	1.32857	1.31332	1.27997
1185.592	1.3707	1.36601	1.35513	1.34694	1.33521	1.3264	1.3064	1.27743
1185.817	1.3725	1.37218	1.36271	1.35163	1.34245	1.32966	1.3115	1.28505
1186.043	1.36817	1.37037	1.3609	1.35595	1.34317	1.33219	1.31113	1.27852
1186.269	1.36636	1.36964	1.35549	1.34694	1.33702	1.3235	1.30895	1.27888
1186.495	1.35518	1.3631	1.34827	1.33614	1.33232	1.31154	1.29731	1.26908
1186.721	1.33929	1.34568	1.33312	1.32282	1.31172	1.30104	1.28057	1.25056
1186.946	1.3263	1.3297	1.32193	1.30986	1.30232	1.28981	1.27111	1.23967
1187.172	1.33063	1.33297	1.32337	1.31202	1.3034	1.29053	1.27621	1.24221
1187.398	1.32197	1.32861	1.31507	1.30914	1.30087	1.28474	1.27075	1.23676
1187.624	1.32702	1.32861	1.31652	1.31022	1.29689	1.28691	1.27111	1.24257
1187.849	1.32269	1.32571	1.3111	1.31022	1.29798	1.28583	1.26966	1.23858
1188.075	1.31331	1.31228	1.30172	1.29582	1.28062	1.2746	1.25729	1.22224
1188.301	1.30609	1.30501	1.29487	1.29006	1.27665	1.26699	1.25074	1.21897
1188.526	1.305	1.30538	1.2927	1.28502	1.27195	1.26482	1.2471	1.21498
1188.752	1.29418	1.29485	1.2826	1.27457	1.26218	1.25322	1.23982	1.20663
1188.977	1.2967	1.29739	1.28332	1.27745	1.26508	1.25504	1.23946	1.20917
1189.203	1.28407	1.28614	1.2743	1.26665	1.25134	1.24779	1.22673	1.19828
1189.428	1.2671	1.26943	1.25517	1.24865	1.23507	1.22823	1.20854	1.18085
1189.654	1.27324	1.27706	1.26383	1.25549	1.24375	1.23656	1.21727	1.19174
1189.879	1.25483	1.25164	1.24218	1.23353	1.22278	1.21193	1.1958	1.16923
1190.104	1.27252	1.26835	1.26058	1.25297	1.23977	1.23004	1.218	1.18811
1190.33	1.2505	1.25056	1.24074	1.23209	1.22386	1.21012	1.19762	1.16741
1190.555	1.24509	1.24874	1.23893	1.22741	1.21772	1.2065	1.19326	1.1685
1190.781	1.25844	1.25564	1.24831	1.23713	1.22748	1.21664	1.1998	1.17613
1191.006	1.25844	1.26036	1.25084	1.23821	1.22965	1.21881	1.20271	1.17722
1191.231	1.26494	1.26544	1.25661	1.24613	1.23362	1.22714	1.21108	1.1823
1191.456	1.21477	1.21715	1.20646	1.19788	1.18445	1.17715	1.16088	1.13183
1191.682	1.22307	1.22442	1.21439	1.2058	1.19096	1.1873	1.16888	1.13946
1191.907	1.2274	1.23131	1.22233	1.21048	1.20072	1.19164	1.17616	1.14599
1192.132	1.25158	1.25455	1.24795	1.23281	1.22495	1.21374	1.19835	1.16996
1192.357	1.24364	1.24402	1.23496	1.22633	1.21374	1.20541	1.18671	1.16378
1192.582	1.22848	1.22732	1.21945	1.2112	1.19675	1.19309	1.17688	1.1489
1192.807	1.23281	1.2295	1.21872	1.21048	1.19747	1.19237	1.17688	1.15108
1193.032	1.19383	1.1961	1.183	1.17736	1.16999	1.15759	1.14232	1.11477
1193.257	1.21044	1.21752	1.20321	1.195	1.18771	1.17534	1.15978	1.1322
1193.482	1.2357	1.23785	1.2245	1.21696	1.21121	1.19635	1.18307	1.15434
1193.707	1.20249	1.20191	1.19202	1.18456	1.17542	1.1652	1.1496	1.12203
1193.932	1.17254	1.16887	1.16135	1.15612	1.14613	1.13296	1.12122	1.09371
1194.157	1.17398	1.17468	1.1682	1.15648	1.14722	1.13767	1.12486	1.09661
1194.382	1.1729	1.17032	1.16351	1.1536	1.14577	1.1355	1.12158	1.09661
1194.607	1.17578	1.18012	1.16784	1.15612	1.15083	1.13405	1.12704	1.10097
1194.832	1.19347	1.19319	1.18156	1.17412	1.16493	1.15506	1.1405	1.11586
1195.057	1.15377	1.15725	1.14764	1.13055	1.12588	1.11449	1.09903	1.07846
1195.281	1.15882	1.16015	1.1498	1.13991	1.13275	1.11992	1.10703	1.08245
1195.506	1.19636	1.19719	1.183	1.17268	1.16782	1.15578	1.14123	1.12021
1195.731	1.17542	1.17177	1.16351	1.15252	1.1436	1.13803	1.12158	1.09698
1195.956	1.17651	1.1794	1.16568	1.15612	1.14649	1.13876	1.12267	1.09625
1196.18	1.14907	1.14926	1.13789	1.13127	1.12191	1.11376	1.09903	1.07519
1196.405	1.13969	1.14418	1.13356	1.12551	1.11215	1.10543	1.09284	1.06612
1196.63	1.15846	1.16161	1.14872	1.14171	1.13384	1.1239	1.11103	1.08427
1196.854	1.1368	1.13619	1.12454	1.12083	1.10817	1.09746	1.08411	1.05885
1197.079	1.13825	1.13837	1.12851	1.12263	1.11142	1.10253	1.08957	1.06539
1197.303	1.14799	1.15253	1.14403	1.13523	1.12227	1.11123	1.09939	1.07628
1197.528	1.13283	1.13692	1.12779	1.12047	1.11359	1.10543	1.09066	1.06321
1197.752	1.11442	1.12022	1.10686	1.09851	1.09335	1.08116	1.0681	1.04106
1197.977	1.10179	1.10678	1.09351	1.0823	1.07744	1.06812	1.05464	1.03235
1198.201	1.0841	1.08536	1.0751	1.06286	1.05466	1.0453	1.03172	1.01165
1198.426	1.08807	1.08972	1.07799	1.0697	1.06334	1.0558	1.043	1.01783
1198.65	1.07869	1.08282	1.06861	1.05602	1.05141	1.04711	1.03463	1.00548
1198.875	1.09277	1.09299	1.08304	1.07474	1.06768	1.05943	1.04591	1.02146
1199.099	1.10757	1.11296	1.09423	1.08771	1.08142	1.07319	1.05828	1.0378
1199.323	1.08591	1.08427	1.07366	1.06646	1.06189	1.05146	1.03972	1.01238
1199.548	1.09241	1.09843	1.08268	1.07906	1.07274	1.05834	1.04591	1.02255
1199.772	1.09854	1.10243	1.09242	1.08663	1.07708	1.06776	1.05355	1.03162
1199.996	1.11623	1.11622	1.10722	1.10355	1.09732	1.08116	1.07065	1.04506
1200.22	1.11298	1.11332	1.10433	1.09707	1.08973	1.07971	1.06555	1.04215
1200.444	1.09457	1.08573	1.08196	1.07438	1.06732	1.05544	1.04445	1.01783
1200.669	1.08013	1.07992	1.0733	1.06286	1.05539	1.05109	1.0339	1.01238
1200.893	1.07183	1.07084	1.06716	1.05782	1.04526	1.04421	1.02772	1.0073
1201.117	1.0675	1.06648	1.06139	1.05098	1.04309	1.03624	1.02226	1.00004
1201.341	1.05812	1.06067	1.05201	1.0463	1.03225	1.02972	1.01098	0.99205
1201.565	1.03682	1.03381	1.02891	1.02038	1.01128	1.00545	0.99279	0.96772
1201.789	1.05523	1.05995	1.05129	1.04054	1.03152	1.02646	1.01389	0.98588
1202.013	1.04873	1.04797	1.04082	1.0301	1.02321	1.01813	1.00407	0.97716
1202.237	1.05703	1.05813	1.0549	1.03946	1.03875	1.0261	1.01462	0.9866
1202.461	1.06281	1.06757	1.05923	1.0499	1.04273	1.03298	1.0219	0.99677
1202.685	1.061	1.05995	1.05093	1.04234	1.04092	1.0261	1.02081	0.99423
1202.909	1.03538	1.03853	1.03108	1.01894	1.00947	1.00509	0.99461	0.96917
1203.133	1.04259	1.03998	1.03252	1.0301	1.02032	1.0127	1.00371	0.9797
1203.356	1.03177	1.03054	1.02494	1.01785	1.00802	1.00074	0.98661	0.96591
1203.58	1.03357	1.03962	1.03144	1.02218	1.01706	1.0098	0.99315	0.96917
1203.804	1.03249	1.03054	1.02458	1.01821	1.00947	1.00147	0.98988	0.96591
1204.028	1.01336	1.02001	1.01484	1.00381	0.99465	0.98915	0.97242	0.95175
1204.251	1.0296	1.03018	1.0217	1.01353	1.0073	0.99893	0.98697	0.96409
1204.475	1.04909	1.04797	1.04335	1.03586	1.02429	1.01523	1.00516	0.98079
1204.699	1.01697	1.01856	1.01195	1.00237	0.99682	0.98263	0.97424	0.9492
1204.922	0.99675	0.99605	0.99283	0.98113	0.97295	0.96561	0.95896	0.93359
1205.146	1.01047	1.01202	1.00654	0.99769	0.98669	0.97937	0.96769	0.94557
1205.37	1.03429	1.04107	1.02964	1.02074	1.01489	1.00255	1.00007	0.97825
1205.593	1.02852	1.028	1.02567	1.01497	1.00658	1.00038	0.9877	0.96663
1205.817	1.0379	1.04615	1.04082	1.03082	1.02104	1.00944	0.99788	0.98152
1206.04	1.03068	1.03236	1.03	1.0193	1.01272	1.004	0.99024	0.97172
1206.264	1.00073	1.00331	0.99932	0.99013	0.98055	0.97502	0.9575	0.93722
1206.487	0.99206	0.99387	0.98381	0.97537	0.9697	0.96271	0.9495	0.92742
1206.711	0.98809	0.98988	0.982	0.97429	0.96536	0.9609	0.94586	0.92669
1206.934	0.99098	0.99097	0.98417	0.97357	0.96536	0.95872	0.94986	0.9256
1207.157	0.99062	0.99097	0.98742	0.97969	0.97332	0.96561	0.95968	0.93395
1207.381	0.98845	0.98661	0.98345	0.97537	0.96717	0.95981	0.95059	0.92923
1207.604	1.00109	1.00367	0.99355	0.98257	0.98235	0.97068	0.9615	0.94412
1207.827	0.99675	0.99569	0.98958	0.98149	0.97404	0.96633	0.95932	0.9365
1208.051	1.00794	1.01094	1.0051	0.99121	0.99212	0.97539	0.96914	0.95102
1208.274	0.9668	0.96918	0.95963	0.95449	0.94909	0.93626	0.92876	0.9089
1208.497	0.96246	0.96628	0.96179	0.95377	0.94439	0.93373	0.92112	0.90527
1208.72	0.95164	0.95502	0.94953	0.93792	0.93391	0.92359	0.91493	0.89147
1208.943	0.96824	0.971	0.96288	0.96025	0.94765	0.94278	0.93058	0.90527
1209.167	0.95886	0.96483	0.9571	0.95088	0.94259	0.93228	0.9233	0.90128
1209.39	0.9668	0.97027	0.9571	0.95269	0.94403	0.94097	0.9324	0.90346
1209.613	0.96824	0.97136	0.96324	0.95809	0.94909	0.94532	0.93203	0.91217
1209.836	0.96246	0.96701	0.95927	0.94728	0.94873	0.93808	0.92985	0.90455
1210.059	0.97365	0.97644	0.96721	0.96025	0.95415	0.94822	0.93676	0.91544
1210.282	0.9473	0.95067	0.94916	0.94152	0.93572	0.92359	0.91675	0.89765
1210.505	0.95236	0.95648	0.95061	0.93972	0.93789	0.92974	0.91493	0.89874
1210.728	0.9473	0.94994	0.94447	0.9372	0.92921	0.9196	0.91384	0.89511
1210.951	0.95055	0.95285	0.94592	0.94188	0.93644	0.92503	0.91603	0.90128
1211.174	0.95849	0.96374	0.94989	0.95196	0.94114	0.93699	0.92439	0.90455
1211.396	0.95669	0.95793	0.95313	0.94152	0.93572	0.92829	0.92039	0.89983
1211.619	0.95994	0.96882	0.95674	0.95341	0.94512	0.9417	0.9273	0.90309
1211.842	0.9603	0.96229	0.9553	0.95233	0.94259	0.93808	0.92585	0.90672
1212.065	0.94803	0.9474	0.94556	0.93468	0.93391	0.92177	0.90729	0.89075
1212.287	0.93359	0.94014	0.93329	0.92748	0.91945	0.91163	0.90002	0.88421
1212.51	0.92023	0.92271	0.91885	0.90804	0.90462	0.89171	0.88328	0.87187
1212.733	0.93106	0.93034	0.92535	0.91416	0.91185	0.90076	0.89019	0.87187
1212.956	0.9603	0.96809	0.95819	0.95377	0.94548	0.9359	0.92621	0.91072
1213.178	0.92059	0.92307	0.91524	0.9066	0.90318	0.89352	0.88365	0.86352
1213.401	0.91771	0.91799	0.9138	0.90408	0.89739	0.89243	0.88437	0.86533
1213.623	0.91301	0.91654	0.90731	0.90048	0.89269	0.88628	0.87528	0.85807
1213.846	0.91265	0.91472	0.912	0.89796	0.89775	0.88809	0.87819	0.85771
1214.068	0.90796	0.91218	0.90478	0.89544	0.89233	0.88229	0.87237	0.85589
1214.291	0.89605	0.89875	0.88998	0.87491	0.87751	0.86635	0.85818	0.83701
1214.513	0.91265	0.91836	0.91164	0.8994	0.89559	0.88628	0.88146	0.86061
1214.736	0.89388	0.89476	0.88962	0.88283	0.87389	0.86164	0.85963	0.83955
1214.958	0.90868	0.90674	0.90009	0.89256	0.88763	0.87831	0.87237	0.85045
1215.181	0.88414	0.88822	0.88277	0.87527	0.86449	0.86128	0.85017	0.83375
1215.403	0.8679	0.86934	0.86472	0.85799	0.85076	0.83991	0.83307	0.81414
1215.625	0.90399	0.90746	0.89937	0.89004	0.88908	0.87939	0.87091	0.85299
1215.848	0.88053	0.88604	0.87483	0.86987	0.86269	0.85585	0.84617	0.82648
1216.07	0.89172	0.89657	0.88565	0.88103	0.87498	0.86708	0.86291	0.84464
1216.292	0.87981	0.88641	0.8788	0.86843	0.86377	0.8573	0.84799	0.83375
1216.514	0.86898	0.8766	0.864	0.85943	0.84461	0.83701	0.8338	0.81414
1216.737	0.88089	0.88423	0.87194	0.87095	0.86341	0.85331	0.84799	0.82612
1216.959	0.88486	0.88786	0.87988	0.87563	0.87028	0.86164	0.84908	0.82757
1217.181	0.88017	0.88241	0.87302	0.86951	0.86088	0.85693	0.84399	0.82467
1217.403	0.87945	0.88241	0.87483	0.86627	0.86486	0.86092	0.85017	0.83338
1217.625	0.88197	0.88532	0.87952	0.87347	0.86811	0.86309	0.84981	0.83157
1217.847	0.89172	0.8973	0.88493	0.87815	0.87534	0.86454	0.85927	0.84173
1218.069	0.89749	0.89875	0.8871	0.88139	0.87932	0.86599	0.86218	0.84718
1218.291	0.86176	0.86244	0.85967	0.85151	0.84642	0.8381	0.83235	0.81051
1218.513	0.85201	0.85119	0.85029	0.84107	0.83304	0.82614	0.81561	0.79962
1218.735	0.85274	0.84865	0.84488	0.84107	0.83882	0.82651	0.81998	0.7949
1218.957	0.87187	0.87914	0.87158	0.86447	0.85799	0.85331	0.84326	0.8214
1219.179	0.87295	0.88096	0.87411	0.86123	0.85618	0.85114	0.83671	0.82285
1219.401	0.85201	0.853	0.84813	0.83711	0.83593	0.83085	0.81779	0.79853
1219.622	0.87187	0.87225	0.8705	0.86015	0.85437	0.8486	0.8338	0.81995
1219.844	0.87115	0.87588	0.8723	0.86195	0.85799	0.85005	0.83526	0.82104
1220.066	0.85635	0.85555	0.85029	0.84431	0.84244	0.83737	0.82434	0.80252
1220.288	0.85021	0.8472	0.84235	0.83711	0.83087	0.82759	0.81379	0.79671
1220.509	0.86032	0.86862	0.86545	0.85043	0.85256	0.84172	0.83453	0.81269
1220.731	0.86717	0.87225	0.86725	0.86015	0.85546	0.84607	0.8389	0.81632
1220.953	0.85996	0.86135	0.86039	0.85367	0.84714	0.83556	0.83053	0.81378
1221.174	0.84841	0.84828	0.84596	0.83567	0.83159	0.82614	0.81525	0.7949
1221.396	0.85093	0.857	0.84632	0.84251	0.83774	0.83266	0.81925	0.80216
1221.618	0.83686	0.83776	0.83225	0.82415	0.82002	0.81093	0.7996	0.78582
1221.839	0.86284	0.8599	0.85823	0.84899	0.84642	0.83773	0.83016	0.80579
1222.061	0.85779	0.85809	0.85318	0.84611	0.84027	0.83737	0.82362	0.80651
1222.282	0.83433	0.8363	0.83153	0.82739	0.82183	0.81238	0.80724	0.788
1222.504	0.80942	0.81125	0.80663	0.80038	0.79833	0.78811	0.77923	0.7604
1222.725	0.81303	0.81343	0.80121	0.7993	0.79363	0.79245	0.77777	0.76294
1222.946	0.83288	0.83195	0.82503	0.81838	0.81388	0.80876	0.79778	0.78146
1223.168	0.83325	0.83158	0.83116	0.8173	0.82111	0.81057	0.80033	0.78582
1223.389	0.82494	0.82541	0.82034	0.8119	0.81099	0.8026	0.79342	0.77674
1223.61	0.82928	0.83086	0.81962	0.81838	0.80882	0.80115	0.79742	0.77565
1223.832	0.81303	0.81416	0.8106	0.80182	0.79761	0.79028	0.78141	0.76331
1224.053	0.81736	0.81742	0.81637	0.8047	0.80701	0.79825	0.78687	0.77311
1224.274	0.82711	0.82832	0.8225	0.81514	0.81279	0.80477	0.79633	0.77819
1224.495	0.82783	0.83086	0.82575	0.81118	0.81388	0.80586	0.79815	0.7811
1224.717	0.80112	0.79855	0.79616	0.78454	0.78387	0.77724	0.76795	0.7506
1224.938	0.80654	0.80544	0.80121	0.79462	0.7911	0.78304	0.77559	0.75786
1225.159	0.81195	0.81198	0.80663	0.80218	0.79616	0.78847	0.78105	0.76549
1225.38	0.82025	0.81924	0.82395	0.8101	0.81062	0.80441	0.79669	0.77238
1225.601	0.8022	0.80363	0.80302	0.79138	0.78532	0.77905	0.77086	0.75314
1225.822	0.80654	0.81016	0.80374	0.79714	0.7911	0.7834	0.77232	0.76077
1226.043	0.83938	0.84102	0.83622	0.82703	0.82292	0.81817	0.81088	0.79054
1226.264	0.82783	0.82832	0.82864	0.82271	0.80918	0.80586	0.79778	0.78509
1226.485	0.79535	0.79637	0.79183	0.78454	0.78026	0.77217	0.76468	0.75242
1226.706	0.79643	0.8	0.79472	0.7813	0.78242	0.7776	0.76759	0.74878
1226.927	0.79859	0.79455	0.79364	0.78166	0.77881	0.77507	0.76577	0.74661
1227.148	0.79318	0.79673	0.78858	0.78742	0.78098	0.77145	0.75995	0.74842
1227.369	0.80834	0.81162	0.8041	0.79894	0.79399	0.78811	0.77632	0.75968
1227.589	0.80834	0.80726	0.80627	0.79534	0.79255	0.78195	0.77523	0.75968
1227.81	0.79968	0.79709	0.79616	0.78778	0.78315	0.77652	0.76759	0.75205
1228.031	0.7838	0.78693	0.77992	0.76942	0.7723	0.76456	0.75849	0.73789
1228.252	0.75889	0.76115	0.75611	0.74817	0.74627	0.74029	0.72829	0.71429
1228.472	0.76719	0.76696	0.76044	0.75862	0.74989	0.745	0.73739	0.72518
1228.693	0.7708	0.76914	0.76549	0.7597	0.75314	0.74899	0.73921	0.72192
1228.914	0.77946	0.7833	0.78065	0.7669	0.77049	0.76203	0.75267	0.73245
1229.134	0.77549	0.78003	0.77451	0.76258	0.76362	0.75696	0.74794	0.72918
1229.355	0.80581	0.80944	0.80157	0.79714	0.79074	0.78775	0.78032	0.75459
1229.575	0.79643	0.79383	0.79039	0.7813	0.78062	0.77072	0.76286	0.74479
1229.796	0.78271	0.78874	0.78281	0.77122	0.76724	0.76166	0.75849	0.74043
1230.016	0.7791	0.78257	0.77812	0.76726	0.76435	0.76094	0.7574	0.73354
1230.237	0.75709	0.75607	0.74925	0.74349	0.74266	0.73305	0.72829	0.70558
1230.457	0.77477	0.77349	0.76838	0.76006	0.76037	0.75297	0.74649	0.72482
1230.678	0.77838	0.78257	0.77956	0.76798	0.76326	0.76275	0.75194	0.73063
1230.898	0.77188	0.77132	0.76729	0.76114	0.7582	0.75152	0.74358	0.7241
1231.118	0.76791	0.76333	0.76224	0.75502	0.75567	0.74536	0.74103	0.72046
1231.339	0.75275	0.75098	0.74853	0.73737	0.7394	0.7316	0.72102	0.70848
1231.559	0.75131	0.75534	0.74564	0.74313	0.74121	0.7316	0.72284	0.70703
1231.779	0.76142	0.76333	0.75611	0.74889	0.75061	0.74102	0.73266	0.7172
1231.999	0.78849	0.78402	0.78353	0.7705	0.77049	0.76818	0.75886	0.74443
1232.22	0.75925	0.75861	0.75719	0.74709	0.74446	0.74174	0.72939	0.71538
1232.44	0.75997	0.76079	0.7525	0.74745	0.74555	0.73486	0.73448	0.71393
1232.66	0.74806	0.75098	0.74528	0.73413	0.7347	0.72508	0.72138	0.70449
1232.88	0.74951	0.74772	0.74961	0.73809	0.73434	0.73196	0.71956	0.70449
1233.1	0.75095	0.75316	0.75069	0.74097	0.73434	0.72834	0.71993	0.70594
1233.32	0.76719	0.7666	0.75863	0.74925	0.74989	0.74029	0.73848	0.72446
1233.54	0.76322	0.76333	0.75972	0.74709	0.74555	0.7421	0.7323	0.71865
1233.76	0.75997	0.75861	0.7626	0.74745	0.73868	0.73812	0.73339	0.71574
1233.98	0.75961	0.7626	0.76008	0.75141	0.74627	0.74029	0.73448	0.71865
1234.2	0.73038	0.72956	0.72038	0.71433	0.71446	0.70986	0.69737	0.68016
1234.42	0.74337	0.74808	0.74059	0.73125	0.72928	0.72617	0.71411	0.70013
1234.64	0.74229	0.74191	0.74528	0.73377	0.72892	0.72001	0.71665	0.70122
1234.86	0.74914	0.75135	0.74997	0.74097	0.73759	0.7287	0.72429	0.70739
1235.08	0.75528	0.75607	0.74961	0.74205	0.74338	0.73413	0.72502	0.70776
1235.299	0.71269	0.71286	0.7092	0.69921	0.69602	0.69067	0.68245	0.66709
1235.519	0.7412	0.739	0.74131	0.73089	0.7253	0.71928	0.71192	0.69868
1235.739	0.74048	0.74009	0.73915	0.73197	0.7253	0.72363	0.71301	0.69941
1235.959	0.74084	0.743	0.73626	0.72621	0.72349	0.71747	0.71774	0.70013
1236.178	0.73579	0.73428	0.72976	0.72153	0.72169	0.71421	0.70537	0.69178
1236.398	0.73218	0.73682	0.7359	0.72549	0.72349	0.71856	0.70901	0.69251
1236.618	0.75348	0.7557	0.75358	0.74673	0.74157	0.73957	0.72684	0.71393
1236.837	0.72027	0.72339	0.71353	0.70641	0.70397	0.699	0.68755	0.68452
1237.057	0.71413	0.71903	0.70775	0.70209	0.69999	0.6903	0.68536	0.67472
1237.276	0.71522	0.71976	0.7128	0.70785	0.70722	0.6961	0.69228	0.67907
1237.496	0.70186	0.70197	0.69801	0.69633	0.69421	0.68415	0.67845	0.66528
1237.715	0.70764	0.70814	0.69981	0.69345	0.69023	0.6798	0.67882	0.6631
1237.935	0.70078	0.70233	0.69476	0.68588	0.68553	0.67581	0.67299	0.66092
1238.154	0.71161	0.71504	0.7045	0.70065	0.69963	0.68922	0.68536	0.67435
1238.373	0.71377	0.7154	0.71064	0.70533	0.7018	0.6961	0.68827	0.67617
1238.593	0.75095	0.75607	0.74925	0.73881	0.73615	0.7316	0.72793	0.71284
1238.812	0.70728	0.71068	0.71136	0.69741	0.69529	0.69175	0.68355	0.66963
1239.031	0.70475	0.7056	0.70126	0.69597	0.69493	0.69103	0.677	0.66056
1239.251	0.6849	0.68527	0.68105	0.67292	0.66999	0.66676	0.65808	0.64458
1239.47	0.66974	0.67438	0.67022	0.65672	0.65878	0.65372	0.64789	0.63478
1239.689	0.6867	0.69072	0.68466	0.6776	0.67432	0.67074	0.66062	0.65148
1239.908	0.7228	0.71903	0.71966	0.71541	0.71518	0.70262	0.69701	0.68488
1240.127	0.71125	0.71105	0.70847	0.70533	0.69963	0.69465	0.68864	0.67544
1240.347	0.70114	0.70488	0.70126	0.69309	0.69168	0.6903	0.67736	0.67
1240.566	0.68381	0.69072	0.6861	0.6758	0.67432	0.6711	0.66208	0.64966
1240.785	0.68056	0.68091	0.67924	0.67364	0.66709	0.66784	0.66172	0.64676
1241.004	0.69175	0.69725	0.69115	0.6866	0.68011	0.67654	0.67554	0.65729
1241.223	0.67623	0.67801	0.67203	0.66644	0.66493	0.66277	0.65226	0.64059
1241.442	0.68165	0.68527	0.68105	0.67328	0.67396	0.66893	0.66062	0.64712
1241.661	0.71558	0.71903	0.70811	0.70677	0.70289	0.69682	0.69664	0.6827
1241.88	0.7033	0.70306	0.69837	0.69129	0.68806	0.68523	0.67918	0.66891
1242.099	0.69933	0.70197	0.69476	0.68877	0.68879	0.68632	0.67445	0.66019
1242.317	0.69392	0.69616	0.69079	0.683	0.68156	0.67944	0.6679	0.65402
1242.536	0.70908	0.71649	0.70739	0.70569	0.69927	0.69537	0.69046	0.67762
1242.755	0.69572	0.69798	0.69476	0.69057	0.6877	0.68016	0.67336	0.66382
1242.974	0.68273	0.68563	0.68538	0.67472	0.67432	0.67219	0.66281	0.64494
1243.193	0.6867	0.69035	0.68863	0.67796	0.67613	0.67364	0.66754	0.65148
1243.411	0.70222	0.70633	0.70053	0.69129	0.68553	0.68306	0.67663	0.66745
1243.63	0.69067	0.69253	0.68682	0.68084	0.67939	0.67364	0.66608	0.65584
1243.849	0.67659	0.68091	0.67888	0.66644	0.66926	0.66603	0.65808	0.6424
1244.067	0.68345	0.68817	0.68394	0.67364	0.67577	0.6664	0.66135	0.65003
1244.286	0.6636	0.66893	0.66012	0.65348	0.64866	0.64683	0.63989	0.63006
1244.504	0.65927	0.66203	0.65579	0.64952	0.6454	0.64357	0.63734	0.62243
1244.723	0.68851	0.68527	0.68394	0.67364	0.67216	0.6635	0.66535	0.64531
1244.941	0.65783	0.65659	0.65579	0.65024	0.64685	0.63923	0.63443	0.62389
1245.16	0.66468	0.6693	0.66337	0.66068	0.64974	0.64865	0.64243	0.63006
1245.378	0.66938	0.67002	0.66409	0.66284	0.65408	0.65118	0.64389	0.63296
1245.597	0.66613	0.66276	0.66409	0.6542	0.64938	0.64647	0.64098	0.63042
1245.815	0.6719	0.67256	0.66878	0.66068	0.65986	0.65263	0.64716	0.63696
1246.033	0.66649	0.67474	0.66409	0.6614	0.65769	0.65553	0.65117	0.63078
1246.252	0.6488	0.6555	0.64857	0.64484	0.64106	0.63488	0.63152	0.61336
1246.47	0.67226	0.67184	0.67058	0.66896	0.66348	0.65517	0.64716	0.63768
1246.688	0.67696	0.68128	0.67636	0.66968	0.66854	0.65951	0.65371	0.64458
1246.907	0.66504	0.66675	0.66337	0.65348	0.65733	0.64756	0.6428	0.62897
1247.125	0.66396	0.6653	0.66012	0.65276	0.65155	0.64647	0.64389	0.62788
1247.343	0.6488	0.65259	0.64893	0.63908	0.64034	0.62872	0.6257	0.61735
1247.561	0.66865	0.66893	0.66842	0.65744	0.65842	0.65227	0.64534	0.63587
1247.779	0.66396	0.6653	0.66553	0.65636	0.65625	0.64792	0.63989	0.62679
1247.997	0.66252	0.66712	0.66301	0.65708	0.6548	0.65046	0.64098	0.62969
1248.215	0.65458	0.65731	0.64893	0.64232	0.64143	0.63343	0.62715	0.61917
1248.433	0.64375	0.64352	0.63702	0.63332	0.62986	0.62365	0.6206	0.60428
1248.651	0.60729	0.6083	0.60779	0.59911	0.59515	0.59214	0.58895	0.5687
1248.869	0.61848	0.61956	0.61826	0.61099	0.60455	0.60264	0.59659	0.58431
1249.087	0.64808	0.64788	0.64929	0.64124	0.63383	0.63452	0.62461	0.61626
1249.305	0.6488	0.65223	0.64857	0.64448	0.63962	0.63343	0.6297	0.61481
1249.523	0.63112	0.63226	0.63305	0.6272	0.62552	0.61641	0.6126	0.59738
1249.741	0.62931	0.63335	0.63197	0.62144	0.62118	0.61496	0.6086	0.59484
1249.959	0.63509	0.63807	0.63991	0.63044	0.62733	0.62039	0.61187	0.60537
1250.176	0.61956	0.62173	0.6197	0.61495	0.61178	0.60735	0.59878	0.5883
1250.394	0.63292	0.6388	0.63125	0.62684	0.62696	0.61894	0.61515	0.59883
1250.612	0.6257	0.629	0.6197	0.61675	0.61756	0.6117	0.60751	0.59193
1250.83	0.61776	0.62028	0.61501	0.60919	0.60599	0.60481	0.59586	0.58758
1251.047	0.61523	0.61338	0.61213	0.60523	0.60166	0.5954	0.5875	0.58104
1251.265	0.63292	0.63662	0.63702	0.62396	0.62588	0.62039	0.61515	0.60319
1251.483	0.62823	0.6319	0.62909	0.62035	0.62046	0.61532	0.61042	0.59702
1251.7	0.62426	0.62645	0.62331	0.61999	0.6125	0.60844	0.60059	0.59411
1251.918	0.63256	0.6319	0.62872	0.62864	0.62154	0.61496	0.60823	0.5992
1252.135	0.63148	0.63045	0.63053	0.62432	0.61901	0.61242	0.60933	0.5952
1252.353	0.62678	0.62754	0.62331	0.61927	0.61756	0.61351	0.60933	0.59448
1252.57	0.6239	0.63335	0.62187	0.62071	0.61756	0.61134	0.60532	0.59702
1252.788	0.5943	0.59959	0.59589	0.59263	0.58936	0.58199	0.57476	0.56797
1253.005	0.60765	0.60975	0.60779	0.60991	0.60238	0.59467	0.58859	0.57632
1253.222	0.60296	0.60213	0.59986	0.59767	0.59515	0.58851	0.58058	0.57015
1253.44	0.61271	0.61302	0.60707	0.60559	0.60419	0.5954	0.58641	0.58141
1253.657	0.61884	0.62282	0.61754	0.61243	0.61033	0.60445	0.59914	0.58758
1253.874	0.59791	0.59923	0.59877	0.59911	0.59189	0.58815	0.58204	0.5647
1254.091	0.6174	0.61665	0.61537	0.61207	0.60599	0.60373	0.59696	0.58358
1254.309	0.61271	0.61484	0.61609	0.60487	0.60853	0.59721	0.5915	0.58358
1254.526	0.61415	0.61629	0.61285	0.60739	0.60672	0.60047	0.59405	0.58286
1254.743	0.61884	0.61302	0.61429	0.61207	0.60527	0.60554	0.59659	0.58177
1254.96	0.59249	0.59124	0.59047	0.58507	0.58322	0.58091	0.5704	0.55853
1255.177	0.58852	0.59015	0.59011	0.58039	0.58033	0.57076	0.56276	0.55563
1255.394	0.58961	0.58979	0.58723	0.57859	0.58033	0.57185	0.56567	0.55744
1255.611	0.61487	0.61883	0.61501	0.60703	0.60202	0.60119	0.59295	0.58249
1255.828	0.61379	0.61665	0.61176	0.60739	0.60202	0.603	0.59405	0.58358
1256.045	0.60404	0.60358	0.60563	0.60199	0.59551	0.59177	0.58932	0.57741
1256.262	0.59719	0.59559	0.59228	0.58723	0.58213	0.57873	0.57258	0.56507
1256.479	0.58997	0.59378	0.58903	0.58147	0.58033	0.57873	0.57112	0.56107
1256.696	0.58925	0.59451	0.58975	0.58255	0.57888	0.57765	0.57185	0.56144
1256.913	0.60693	0.61665	0.60707	0.60631	0.59443	0.59902	0.58822	0.57814
1257.13	0.59755	0.60758	0.59697	0.59263	0.589	0.58706	0.58131	0.57197
1257.346	0.59033	0.58979	0.59228	0.58147	0.58141	0.57873	0.57222	0.56252
1257.563	0.586	0.58325	0.58434	0.57571	0.57418	0.57004	0.56749	0.55236
1257.78	0.58925	0.58543	0.58001	0.57715	0.57237	0.57185	0.57222	0.55744
1257.997	0.5878	0.59015	0.58398	0.58147	0.5796	0.5733	0.5704	0.56216
1258.213	0.59466	0.60322	0.59516	0.59623	0.59081	0.58598	0.58095	0.57269
1258.43	0.59069	0.59342	0.59047	0.58543	0.58286	0.57873	0.57258	0.55962
1258.647	0.57878	0.58434	0.58181	0.57283	0.57418	0.56968	0.56203	0.54945
1258.863	0.58455	0.58724	0.5847	0.58039	0.5749	0.57439	0.56785	0.55417
1259.08	0.58094	0.57926	0.5782	0.57679	0.56839	0.5675	0.55839	0.55236
1259.296	0.58239	0.5847	0.5829	0.57751	0.57563	0.5704	0.56421	0.55417
1259.513	0.58491	0.58979	0.58867	0.57679	0.58213	0.5762	0.57258	0.55926
1259.729	0.56651	0.57018	0.56954	0.56311	0.55972	0.55809	0.55366	0.53892
1259.946	0.57012	0.57635	0.57315	0.56599	0.55827	0.55664	0.55293	0.54836
1260.162	0.57084	0.57454	0.57207	0.56599	0.55719	0.55736	0.5533	0.5451
1260.378	0.58239	0.58398	0.58181	0.57931	0.56984	0.56678	0.56603	0.548
1260.595	0.56939	0.56655	0.56485	0.56383	0.55755	0.55374	0.55075	0.53638
1260.811	0.58961	0.59051	0.59156	0.58219	0.58286	0.58163	0.5744	0.5618
1261.027	0.58275	0.58543	0.58542	0.57823	0.57599	0.57149	0.56603	0.55889
1261.243	0.57589	0.5818	0.57424	0.57139	0.56623	0.56497	0.55948	0.54728
1261.46	0.56398	0.56728	0.56449	0.55807	0.55429	0.55265	0.54966	0.53638
1261.676	0.57192	0.57635	0.57315	0.57031	0.56333	0.56352	0.55075	0.54364
1261.892	0.58744	0.5887	0.58253	0.58075	0.57635	0.57366	0.56712	0.55817
1262.108	0.59105	0.59233	0.58831	0.57895	0.5796	0.57076	0.56785	0.56107
1262.324	0.55748	0.56328	0.55691	0.55014	0.54996	0.54722	0.53947	0.53057
1262.54	0.57589	0.58107	0.57351	0.57139	0.56731	0.56533	0.56348	0.55054
1262.756	0.5481	0.55021	0.54681	0.54078	0.53839	0.53744	0.52929	0.51968
1262.972	0.56651	0.57308	0.57099	0.57031	0.56116	0.56207	0.55293	0.54728
1263.188	0.5333	0.53714	0.53238	0.5307	0.52176	0.52259	0.51582	0.5048
1263.404	0.54052	0.54368	0.5432	0.53358	0.53586	0.52838	0.52747	0.51097
1263.62	0.56254	0.56328	0.56088	0.55627	0.55032	0.54867	0.54384	0.53566
1263.836	0.55207	0.55421	0.54717	0.54258	0.53369	0.53816	0.52674	0.52476
1264.052	0.54124	0.54404	0.53923	0.53502	0.53043	0.52874	0.52092	0.51315
1264.268	0.55459	0.56038	0.55691	0.55591	0.55176	0.54903	0.54202	0.52803
1264.483	0.5416	0.54586	0.54501	0.5397	0.53694	0.53309	0.52783	0.51569
1264.699	0.53871	0.54186	0.54428	0.53286	0.53513	0.52838	0.52128	0.51387
1264.915	0.53907	0.54041	0.5414	0.53322	0.52935	0.5273	0.52019	0.51206
1265.13	0.54557	0.55166	0.54681	0.54078	0.53694	0.53997	0.52892	0.51605
1265.346	0.54377	0.55021	0.54573	0.53934	0.53622	0.53345	0.52528	0.51714
1265.562	0.54449	0.54404	0.54465	0.54186	0.53622	0.53309	0.53074	0.51859
1265.777	0.54232	0.54295	0.54212	0.5415	0.53405	0.53092	0.52638	0.51787
1265.993	0.525	0.52879	0.52985	0.52458	0.51597	0.52078	0.51037	0.5077
1266.208	0.51489	0.52117	0.51686	0.51162	0.50585	0.51136	0.502	0.4939
1266.424	0.53655	0.54622	0.53671	0.53574	0.52935	0.52911	0.52565	0.51387
1266.639	0.52211	0.52335	0.51866	0.5181	0.51344	0.51099	0.50928	0.49354
1266.855	0.52608	0.53097	0.52552	0.52386	0.51923	0.51751	0.50928	0.49899
1267.07	0.53258	0.53859	0.53274	0.52998	0.5279	0.52005	0.51692	0.50879
1267.286	0.55604	0.55747	0.55547	0.55194	0.54417	0.54722	0.5402	0.52622
1267.501	0.53546	0.53859	0.53526	0.53178	0.52826	0.52621	0.52055	0.50734
1267.716	0.52969	0.53424	0.5349	0.52962	0.52718	0.51824	0.52128	0.50697
1267.932	0.50875	0.51064	0.51181	0.50586	0.50476	0.49904	0.49618	0.4841
1268.147	0.51886	0.52589	0.52299	0.52098	0.51706	0.51244	0.50637	0.50298
1268.362	0.54629	0.5513	0.54573	0.54402	0.54273	0.53708	0.53511	0.52658
1268.577	0.53871	0.54513	0.53995	0.53178	0.53441	0.52947	0.52783	0.50988
1268.792	0.52391	0.52807	0.52588	0.51918	0.51453	0.51353	0.51	0.49681
1269.007	0.51453	0.51608	0.51253	0.50946	0.50621	0.50303	0.494	0.48809
1269.223	0.51597	0.52044	0.51361	0.51162	0.50693	0.50266	0.49836	0.49064
1269.438	0.53041	0.53496	0.53021	0.52818	0.52754	0.52078	0.51728	0.5077
1269.653	0.49576	0.50047	0.49773	0.49398	0.4903	0.48636	0.48272	0.47321
1269.868	0.52139	0.52952	0.5248	0.51846	0.51525	0.51136	0.50964	0.50298
1270.083	0.52175	0.5248	0.52372	0.51846	0.5138	0.50918	0.50527	0.4979
1270.298	0.51164	0.51826	0.51217	0.50658	0.50259	0.49759	0.49327	0.491
1270.512	0.51164	0.51572	0.50964	0.50514	0.50079	0.4994	0.4929	0.48519
1270.727	0.51886	0.51899	0.5183	0.5145	0.5138	0.50846	0.50345	0.48991
1270.942	0.49973	0.50047	0.49846	0.4947	0.49573	0.48854	0.4849	0.47393
1271.157	0.51092	0.51136	0.50928	0.50658	0.50006	0.49578	0.49108	0.48519
1271.372	0.49901	0.50338	0.50279	0.49902	0.49536	0.49107	0.48526	0.47974
1271.587	0.50334	0.50737	0.51145	0.49794	0.49789	0.49469	0.49108	0.48047
1271.801	0.50334	0.50991	0.50748	0.49758	0.49645	0.49324	0.49436	0.47793
1272.016	0.50623	0.51245	0.50387	0.5001	0.49862	0.49832	0.49618	0.48192
1272.231	0.50514	0.50919	0.50279	0.49938	0.4997	0.49542	0.48963	0.47974
1272.445	0.49973	0.50701	0.50098	0.49902	0.49681	0.48962	0.48454	0.48011
1272.66	0.50081	0.5081	0.50206	0.49938	0.49536	0.49252	0.48672	0.48011
1272.874	0.51922	0.52226	0.52227	0.5127	0.50874	0.50592	0.50782	0.48809
1273.089	0.50045	0.50301	0.50206	0.49506	0.49066	0.48854	0.48927	0.47466
1273.303	0.48746	0.49067	0.48763	0.48137	0.48307	0.48346	0.47253	0.46304
1273.518	0.4972	0.50229	0.49593	0.4929	0.49247	0.49252	0.48126	0.47393
1273.732	0.50803	0.51536	0.51072	0.51234	0.50296	0.50339	0.498	0.49027
1273.947	0.48926	0.49212	0.48727	0.48569	0.48163	0.47984	0.47799	0.46704
1274.161	0.49865	0.50737	0.50134	0.49506	0.49392	0.49288	0.48999	0.47321
1274.375	0.49756	0.50664	0.49882	0.49506	0.49609	0.49035	0.48672	0.47502
1274.59	0.49576	0.50011	0.5017	0.49002	0.49139	0.48745	0.48053	0.47284
1274.804	0.48349	0.48268	0.48655	0.47597	0.47476	0.47368	0.46598	0.45687
1275.018	0.48457	0.48196	0.47825	0.47525	0.47403	0.4697	0.46598	0.4605
1275.232	0.47952	0.48341	0.47644	0.47633	0.46897	0.46934	0.46671	0.45251
1275.447	0.45317	0.4609	0.4584	0.45545	0.44945	0.44579	0.44306	0.43
1275.661	0.48132	0.48631	0.48041	0.48281	0.47403	0.47115	0.46635	0.45578
1275.875	0.52103	0.53024	0.52805	0.5235	0.52103	0.51462	0.51219	0.50225
1276.089	0.49684	0.49829	0.49882	0.49362	0.49175	0.48781	0.48381	0.4743
1276.303	0.50081	0.50628	0.50639	0.50082	0.49645	0.49433	0.4889	0.48337
1276.517	0.48421	0.48704	0.48727	0.48353	0.4762	0.47694	0.46998	0.46522
1276.731	0.47843	0.48268	0.47464	0.47597	0.46789	0.46463	0.46052	0.45796
1276.945	0.47916	0.4805	0.47644	0.47489	0.4715	0.46825	0.4638	0.45868
1277.159	0.48818	0.4845	0.48402	0.48101	0.47548	0.47441	0.46962	0.46377
1277.373	0.47663	0.47905	0.47572	0.47237	0.46897	0.46608	0.46052	0.45324
1277.587	0.45028	0.45908	0.45624	0.45653	0.45306	0.44579	0.4467	0.43726
1277.801	0.451	0.45618	0.45299	0.45365	0.44764	0.44072	0.43833	0.43073
1278.014	0.46797	0.47288	0.47247	0.46661	0.46138	0.46354	0.45106	0.44489
1278.228	0.4824	0.4874	0.48402	0.48065	0.47512	0.47368	0.46744	0.4605
1278.442	0.48818	0.49321	0.49016	0.48245	0.47946	0.47332	0.47399	0.46522
1278.656	0.46075	0.46417	0.46345	0.45869	0.45596	0.4534	0.44925	0.44089
1278.869	0.44956	0.45146	0.44902	0.44681	0.4462	0.44	0.44015	0.43109
1279.083	0.45894	0.46126	0.45624	0.45437	0.45343	0.44796	0.44488	0.43871
1279.297	0.47483	0.4776	0.47103	0.46877	0.46825	0.46535	0.45507	0.4507
1279.51	0.46003	0.46199	0.46129	0.45581	0.45596	0.45267	0.4427	0.43871
1279.505	0.48295	0.48292	0.48581	0.48024	0.47366	0.47723	0.47184	0.464
1279.727	0.47391	0.47421	0.47389	0.46944	0.4668	0.46456	0.46239	0.45348
1279.95	0.47969	0.48183	0.47642	0.47592	0.47366	0.47216	0.46966	0.46037
1280.173	0.46163	0.46404	0.46234	0.45685	0.45523	0.45369	0.45257	0.44441
1280.395	0.47102	0.47566	0.4692	0.46692	0.46969	0.46057	0.46493	0.45203
1280.618	0.46958	0.47203	0.47137	0.46836	0.46571	0.46347	0.46057	0.4513
1280.841	0.47355	0.47784	0.47426	0.4734	0.46969	0.46383	0.46275	0.45529
1281.063	0.45657	0.4575	0.45657	0.45685	0.45162	0.44572	0.44602	0.43933
1281.286	0.46886	0.47457	0.47209	0.47124	0.4639	0.46166	0.4602	0.45239
1281.509	0.43995	0.44225	0.44105	0.44065	0.43355	0.43377	0.43147	0.42518
1281.731	0.46127	0.46731	0.46667	0.46368	0.45776	0.45985	0.45875	0.44876
1281.954	0.47319	0.47856	0.47426	0.47304	0.4686	0.46818	0.46675	0.45529
1282.176	0.46669	0.47566	0.46379	0.4626	0.46571	0.46637	0.45766	0.44985
1282.399	0.45296	0.46077	0.4544	0.44821	0.44728	0.44464	0.44238	0.43607
1282.621	0.45513	0.45714	0.45657	0.44965	0.44836	0.44464	0.44602	0.44078
1282.843	0.45441	0.45786	0.45548	0.44749	0.44728	0.445	0.4442	0.43461
1283.066	0.48114	0.4822	0.48147	0.4752	0.4733	0.47615	0.47293	0.46472
1283.288	0.48114	0.48147	0.48003	0.47592	0.47655	0.47579	0.47112	0.46255
1283.511	0.47897	0.48038	0.47859	0.47736	0.47041	0.46854	0.47075	0.45783
1283.733	0.47969	0.48111	0.47895	0.47484	0.47041	0.4689	0.46893	0.46146
1283.955	0.48005	0.48256	0.48328	0.47088	0.47294	0.47289	0.46966	0.46654
1284.177	0.46416	0.46767	0.4674	0.46116	0.45993	0.45912	0.45802	0.45203
1284.4	0.45585	0.46077	0.4609	0.45577	0.45234	0.45333	0.44966	0.44259
1284.622	0.45332	0.45823	0.45873	0.45325	0.45053	0.45079	0.44675	0.43933
1284.844	0.46091	0.46404	0.45982	0.459	0.45378	0.45586	0.45511	0.44477
1285.066	0.4703	0.47239	0.47209	0.46728	0.4621	0.46564	0.46275	0.45602
1285.288	0.4768	0.48183	0.47967	0.47664	0.46752	0.47397	0.47039	0.46255
1285.51	0.47319	0.47493	0.47173	0.47088	0.46354	0.46673	0.46421	0.45783
1285.732	0.45766	0.46113	0.45982	0.459	0.44945	0.45116	0.44784	0.44151
1285.955	0.48114	0.48183	0.47967	0.47772	0.47149	0.47108	0.46712	0.46327
1286.177	0.45585	0.45496	0.45621	0.45289	0.45162	0.44536	0.44711	0.44006
1286.399	0.46705	0.4644	0.46631	0.46152	0.45776	0.45731	0.45329	0.44731
1286.62	0.48403	0.48474	0.49014	0.47988	0.47944	0.47977	0.47075	0.46799
1286.842	0.47247	0.47275	0.47714	0.468	0.47113	0.46637	0.46348	0.45602
1287.064	0.46452	0.46513	0.4692	0.46296	0.45559	0.4613	0.45511	0.44912
1287.286	0.44465	0.44515	0.44863	0.44245	0.43644	0.43739	0.43584	0.42772
1287.508	0.45007	0.4506	0.44826	0.44677	0.43861	0.4392	0.44347	0.43026
1287.73	0.45404	0.45205	0.45621	0.44857	0.44511	0.44645	0.44311	0.43498
1287.952	0.46344	0.4644	0.46198	0.45756	0.45704	0.45442	0.45511	0.44659
1288.174	0.46271	0.46549	0.46054	0.45721	0.45957	0.4526	0.45366	0.44876
1288.395	0.45151	0.45351	0.45224	0.44425	0.45053	0.44717	0.43875	0.43897
1288.617	0.43923	0.43608	0.43744	0.43489	0.43427	0.43123	0.42747	0.42301
1288.839	0.45657	0.45387	0.45946	0.45145	0.44836	0.44464	0.44457	0.44259
1289.06	0.46127	0.46113	0.4627	0.45756	0.45523	0.45152	0.45184	0.44259
1289.282	0.45513	0.45387	0.45476	0.45397	0.45053	0.44826	0.4482	0.43607
1289.504	0.44899	0.4477	0.44826	0.44533	0.44294	0.43993	0.4402	0.4299
1289.725	0.45657	0.45423	0.45657	0.45469	0.45089	0.44971	0.44893	0.44042
1289.947	0.4349	0.43644	0.43816	0.43561	0.4321	0.43015	0.42711	0.42228
1290.168	0.44248	0.44515	0.44646	0.44425	0.44222	0.43268	0.43547	0.43026
1290.39	0.46271	0.46331	0.4627	0.45828	0.45595	0.45297	0.45402	0.44804
1290.611	0.47102	0.47203	0.47389	0.46692	0.46174	0.46202	0.46239	0.45203
1290.833	0.43237	0.43281	0.43383	0.43129	0.42776	0.42761	0.42565	0.41575
1291.054	0.42261	0.42591	0.42949	0.41905	0.41692	0.41928	0.41692	0.40559
1291.276	0.4255	0.42845	0.42841	0.41834	0.42017	0.42109	0.41983	0.40668
1291.497	0.41322	0.41356	0.41686	0.4061	0.40825	0.41131	0.40347	0.39906
1291.718	0.42297	0.42373	0.42625	0.41726	0.42017	0.41892	0.41365	0.40922
1291.94	0.45368	0.45314	0.45332	0.44893	0.45198	0.45007	0.44457	0.44405
1292.161	0.46199	0.45895	0.45946	0.45972	0.4574	0.45297	0.44857	0.44876
1292.382	0.45043	0.44879	0.44754	0.45217	0.448	0.44138	0.43875	0.43316
1292.604	0.41503	0.4132	0.41433	0.41402	0.41042	0.40986	0.40419	0.39761
1292.825	0.42767	0.42736	0.42985	0.42157	0.42993	0.42218	0.42202	0.41212
1293.046	0.41864	0.41719	0.42047	0.41726	0.41475	0.41385	0.41147	0.40378
1293.267	0.44465	0.44515	0.44502	0.44029	0.43788	0.4421	0.43293	0.43026
1293.488	0.44862	0.44588	0.4479	0.44497	0.44114	0.44572	0.4402	0.43461
1293.71	0.43165	0.43244	0.43346	0.42913	0.42596	0.43232	0.43111	0.42518
1293.931	0.42659	0.427	0.42913	0.42301	0.42198	0.42399	0.42202	0.41394
1294.152	0.43851	0.44007	0.43888	0.43453	0.43571	0.43522	0.43438	0.42047
1294.373	0.42189	0.42482	0.42372	0.42157	0.42017	0.42	0.4162	0.40741
1294.594	0.41611	0.41792	0.41866	0.41834	0.41656	0.41131	0.40383	0.39689
1294.815	0.41214	0.41429	0.41361	0.41222	0.41114	0.40878	0.40347	0.39761
1295.036	0.43454	0.43753	0.43635	0.42841	0.43355	0.42616	0.42383	0.41575
1295.257	0.43815	0.43789	0.4378	0.43165	0.43355	0.42978	0.42674	0.42155
1295.478	0.42008	0.41756	0.41903	0.41726	0.41186	0.41711	0.41147	0.40668
1295.698	0.41358	0.41429	0.41361	0.41042	0.40644	0.41059	0.40565	0.39616
1295.919	0.41611	0.41356	0.40964	0.4133	0.40825	0.4124	0.40856	0.40124
1296.14	0.42297	0.42155	0.41866	0.42121	0.41728	0.42	0.4162	0.40995
1296.361	0.42948	0.427	0.4248	0.42697	0.42379	0.42363	0.41874	0.40849
1296.582	0.42478	0.42663	0.42697	0.42409	0.42234	0.42254	0.41656	0.41249
1296.802	0.42586	0.42772	0.42625	0.42553	0.42307	0.41964	0.41692	0.40813
1297.023	0.41286	0.41138	0.41289	0.40718	0.40933	0.40624	0.40419	0.39616
1297.244	0.40925	0.40702	0.40675	0.40466	0.40427	0.40298	0.40019	0.3958
1297.464	0.41394	0.41283	0.41181	0.40862	0.40644	0.41023	0.40238	0.39616
1297.685	0.41539	0.41683	0.41361	0.4079	0.41475	0.40986	0.4082	0.40342
1297.906	0.41647	0.41647	0.41686	0.41258	0.41367	0.41276	0.4122	0.40051
1298.126	0.42117	0.42119	0.42372	0.4187	0.41186	0.41638	0.41838	0.40233
1298.347	0.4125	0.40848	0.41145	0.40754	0.40463	0.40588	0.40347	0.39544
1298.567	0.41358	0.41175	0.41866	0.4097	0.40536	0.4066	0.40019	0.39616
1298.788	0.41069	0.40957	0.41253	0.40682	0.40572	0.40479	0.40201	0.39326
1299.008	0.41033	0.40521	0.40025	0.40502	0.40247	0.40479	0.39728	0.39217
1299.229	0.41214	0.41066	0.40747	0.40754	0.40716	0.40515	0.40347	0.39435
1299.449	0.41394	0.40485	0.40459	0.40718	0.40753	0.40733	0.40419	0.39797
1299.67	0.39407	0.39068	0.38979	0.38738	0.38656	0.38849	0.3831	0.37331
1299.89	0.40744	0.40485	0.40639	0.4061	0.40355	0.40081	0.40347	0.38891
1300.11	0.38432	0.38342	0.38437	0.38198	0.38006	0.3798	0.37801	0.37004
1300.331	0.40708	0.40848	0.41145	0.4025	0.40572	0.40334	0.40383	0.39761
1300.551	0.39118	0.39032	0.39304	0.38882	0.38729	0.38451	0.38419	0.37621
1300.771	0.39299	0.39359	0.39809	0.38738	0.38729	0.38885	0.38528	0.37548
1300.991	0.40383	0.40376	0.40675	0.39818	0.40174	0.39537	0.39474	0.38782
1301.211	0.41141	0.41029	0.41469	0.41006	0.40536	0.4066	0.40638	0.39943
1301.432	0.41575	0.41465	0.41903	0.4133	0.41078	0.41131	0.40929	0.40305
1301.652	0.37529	0.37507	0.37968	0.37227	0.37211	0.37473	0.3711	0.35771
1301.872	0.38504	0.38233	0.38618	0.3809	0.38187	0.3827	0.38019	0.3704
1302.092	0.39588	0.39214	0.39917	0.3953	0.39704	0.39103	0.39437	0.38564
1302.312	0.42117	0.42155	0.42444	0.41941	0.41837	0.41783	0.41729	0.40886
1302.532	0.42117	0.41828	0.42408	0.4187	0.41873	0.41493	0.40892	0.40704
1302.752	0.40491	0.40194	0.40675	0.40286	0.40174	0.40117	0.39874	0.39108
1302.972	0.41286	0.40811	0.40892	0.40682	0.41331	0.40805	0.40347	0.39943
1303.192	0.37998	0.37652	0.37896	0.37695	0.375	0.37364	0.37073	0.36569
1303.412	0.40744	0.40049	0.40062	0.39782	0.3956	0.39719	0.39728	0.38637
1303.632	0.42876	0.42591	0.42372	0.42121	0.42017	0.42037	0.41874	0.41321
1303.852	0.40274	0.3954	0.39773	0.3935	0.39343	0.39719	0.39401	0.386
1304.072	0.37204	0.37107	0.37102	0.36651	0.36669	0.36567	0.36273	0.35662
1304.291	0.38035	0.3816	0.3786	0.37623	0.375	0.37147	0.37255	0.36823
1304.511	0.38215	0.37834	0.37679	0.37335	0.37428	0.37219	0.37219	0.36533
1304.731	0.38685	0.38959	0.3869	0.38558	0.3844	0.38125	0.37837	0.37439
1304.951	0.40744	0.40339	0.40386	0.40466	0.40102	0.39972	0.39874	0.39398
1305.17	0.37348	0.37216	0.37354	0.37227	0.36885	0.36929	0.36601	0.36025
1305.39	0.37746	0.38051	0.37896	0.37515	0.37717	0.37545	0.37255	0.36533
1305.61	0.41792	0.42228	0.41866	0.42013	0.41692	0.41747	0.41511	0.40704
1305.829	0.39949	0.3994	0.39773	0.39782	0.39632	0.39646	0.39437	0.38673
1306.049	0.4078	0.40702	0.4082	0.39998	0.40608	0.40117	0.40638	0.39652
1306.268	0.38432	0.38378	0.38185	0.37803	0.37934	0.37581	0.37983	0.3704
1306.488	0.38251	0.38051	0.38221	0.37731	0.37681	0.37545	0.37292	0.36968
1306.708	0.40021	0.40121	0.39953	0.39746	0.39741	0.39574	0.39437	0.39072
1306.927	0.38107	0.38487	0.38004	0.37623	0.37644	0.3769	0.37219	0.3675
1307.146	0.38324	0.38596	0.38726	0.38198	0.38259	0.38306	0.3791	0.37512
1307.366	0.39877	0.40485	0.39953	0.39782	0.39741	0.39936	0.39401	0.38673
1307.585	0.38721	0.38923	0.38762	0.38558	0.3862	0.38813	0.37983	0.37548
1307.805	0.3742	0.37579	0.37571	0.37407	0.37319	0.36893	0.37073	0.36424
1308.024	0.36698	0.36526	0.36235	0.36147	0.36307	0.35915	0.35764	0.35081
1308.243	0.34747	0.34275	0.34539	0.34455	0.34645	0.34068	0.33946	0.33667
1308.463	0.3547	0.35546	0.35297	0.35211	0.35331	0.35046	0.34637	0.34428
1308.682	0.34928	0.34783	0.34791	0.34959	0.345	0.34394	0.34055	0.33195
1308.901	0.36662	0.36308	0.36416	0.36759	0.35982	0.36205	0.35764	0.35154
1309.12	0.3854	0.38342	0.38473	0.3845	0.37825	0.38052	0.37546	0.3675
1309.339	0.36409	0.36236	0.36632	0.36363	0.35946	0.36278	0.35619	0.34864
1309.559	0.37746	0.37725	0.38076	0.37731	0.37283	0.37907	0.3711	0.36206
1309.778	0.38576	0.3856	0.38726	0.38378	0.38187	0.38487	0.37619	0.3704
1309.997	0.40455	0.40339	0.40459	0.40178	0.40066	0.40189	0.40019	0.39144
1310.216	0.40202	0.40194	0.40278	0.39854	0.39849	0.40045	0.39292	0.38818
1310.435	0.38215	0.38233	0.38112	0.37983	0.3815	0.37835	0.37401	0.37186
1310.654	0.37565	0.37216	0.37499	0.37299	0.37175	0.37219	0.36855	0.35988
1310.873	0.37384	0.37035	0.37282	0.36975	0.36705	0.36785	0.36637	0.35481
1311.092	0.37131	0.36672	0.36885	0.36435	0.36452	0.36422	0.36273	0.35372
1311.311	0.36192	0.36054	0.36235	0.36039	0.36018	0.35915	0.35873	0.3461
1311.53	0.34386	0.34347	0.3425	0.3406	0.3385	0.3414	0.33946	0.32615
1311.749	0.36517	0.36381	0.36524	0.36291	0.3609	0.36604	0.36128	0.35263
1311.967	0.35939	0.35764	0.36163	0.35427	0.35404	0.3577	0.35146	0.34356
1312.186	0.36987	0.36853	0.37463	0.36651	0.3656	0.36748	0.36673	0.35698
1312.405	0.37926	0.37761	0.3786	0.37335	0.37464	0.37509	0.37292	0.36279
1312.624	0.37926	0.3787	0.37824	0.37443	0.375	0.37255	0.3711	0.36133
1312.843	0.35722	0.35836	0.3591	0.35391	0.3544	0.35336	0.34782	0.33921
1313.061	0.36589	0.36526	0.36668	0.36003	0.36452	0.35915	0.35764	0.34936
1313.28	0.35506	0.35328	0.35766	0.34923	0.35621	0.34901	0.34964	0.34029
1313.499	0.36264	0.36272	0.36199	0.35895	0.36488	0.35915	0.35837	0.34828
1313.717	0.35939	0.35945	0.3591	0.35679	0.35946	0.35698	0.35291	0.34356
1313.936	0.34602	0.34711	0.34575	0.34527	0.34392	0.34466	0.338	0.33304
1314.154	0.36228	0.36381	0.36199	0.35895	0.3591	0.35807	0.35546	0.34973
1314.373	0.38143	0.38197	0.38112	0.37947	0.37644	0.3798	0.37473	0.36968
1314.591	0.35253	0.34965	0.35116	0.34815	0.35006	0.3472	0.34382	0.34066
1314.81	0.33591	0.33694	0.33817	0.33592	0.33308	0.33018	0.33145	0.32397
1315.028	0.35253	0.35219	0.35297	0.34923	0.34681	0.34611	0.34673	0.33667
1315.247	0.38143	0.37943	0.38076	0.38306	0.375	0.374	0.37473	0.36315
1315.465	0.37457	0.37216	0.3739	0.37335	0.36958	0.37074	0.37037	0.35807
1315.683	0.38974	0.3885	0.39015	0.38594	0.38837	0.38668	0.38856	0.37222
1315.902	0.38504	0.38342	0.38293	0.3809	0.38078	0.38016	0.38237	0.36859
1316.12	0.35542	0.35292	0.35152	0.34635	0.35151	0.35082	0.346	0.33957
1316.338	0.34675	0.34602	0.34683	0.33988	0.34247	0.33923	0.34164	0.33195
1316.557	0.34422	0.34238	0.34214	0.33844	0.34211	0.34032	0.338	0.33123
1316.775	0.34639	0.34456	0.34105	0.34455	0.3403	0.34068	0.33691	0.33268
1316.993	0.35217	0.35037	0.35044	0.35067	0.34898	0.35046	0.34527	0.3461
1317.211	0.35144	0.35183	0.34972	0.34563	0.34428	0.3472	0.34673	0.33848
1317.429	0.36373	0.36454	0.36344	0.36183	0.36235	0.36096	0.35837	0.34719
1317.647	0.36084	0.36381	0.35874	0.35859	0.3591	0.35698	0.35473	0.34719
1317.865	0.37384	0.37834	0.3739	0.37083	0.37391	0.37545	0.37219	0.36097
1318.084	0.33627	0.33766	0.33347	0.33232	0.33163	0.33235	0.33218	0.32179
1318.302	0.33663	0.33548	0.33564	0.33304	0.33018	0.33126	0.33691	0.3247
1318.52	0.32652	0.32423	0.32337	0.32008	0.32296	0.31931	0.32309	0.31127
1318.738	0.34386	0.3442	0.34178	0.33808	0.33669	0.33887	0.33582	0.3305
1318.955	0.33735	0.33839	0.33744	0.33376	0.33524	0.33271	0.33218	0.32506
1319.173	0.3435	0.34275	0.34358	0.34275	0.33922	0.34032	0.33946	0.33376
1319.391	0.35253	0.34856	0.34936	0.34743	0.34645	0.34756	0.34418	0.33884
1319.609	0.34458	0.34311	0.34503	0.34635	0.34139	0.34792	0.342	0.33086
1319.827	0.35795	0.35546	0.3573	0.35715	0.35368	0.35408	0.35473	0.3432
1320.045	0.33772	0.33476	0.33708	0.33988	0.33524	0.3309	0.33436	0.32216
1320.262	0.3435	0.33984	0.34142	0.34096	0.33886	0.33742	0.338	0.32723
1320.48	0.33735	0.33258	0.33636	0.33376	0.33271	0.33126	0.33364	0.32216
1320.698	0.34566	0.34057	0.3425	0.34239	0.3385	0.33887	0.34055	0.3305
1320.916	0.35144	0.34892	0.35224	0.34959	0.34862	0.34792	0.35437	0.34211
1321.133	0.34964	0.34711	0.349	0.34563	0.345	0.3472	0.34527	0.33703
1321.351	0.35686	0.35509	0.35766	0.35427	0.35548	0.3577	0.35109	0.34973
1321.568	0.35759	0.358	0.35622	0.35535	0.35693	0.35444	0.35582	0.34646
1321.786	0.34494	0.3442	0.34503	0.34132	0.3432	0.34466	0.342	0.3363
1322.004	0.33663	0.33548	0.33708	0.3334	0.33344	0.33416	0.33291	0.32252
1322.221	0.32254	0.32423	0.32301	0.3208	0.3244	0.32583	0.32236	0.312
1322.439	0.33194	0.3304	0.3295	0.32908	0.33055	0.32945	0.32818	0.31671
1322.656	0.36337	0.36272	0.36307	0.36471	0.36488	0.36386	0.36491	0.35335
1322.873	0.32399	0.32096	0.32445	0.32188	0.32043	0.31967	0.32236	0.31272
1323.091	0.32146	0.32023	0.32192	0.32224	0.3179	0.31858	0.32309	0.31091
1323.308	0.32038	0.32169	0.31867	0.31648	0.31717	0.31641	0.32018	0.3091
1323.526	0.31965	0.32277	0.32264	0.319	0.31464	0.3175	0.318	0.31526
1323.743	0.31929	0.31951	0.31759	0.31864	0.31284	0.31714	0.31436	0.30873
1323.96	0.3034	0.30353	0.30568	0.3082	0.30055	0.30337	0.29981	0.28987
1324.177	0.32796	0.32604	0.32481	0.32512	0.3226	0.3251	0.32309	0.31272
1324.395	0.30701	0.30607	0.30496	0.30532	0.30236	0.31098	0.30418	0.29277
1324.612	0.32399	0.32277	0.32192	0.31936	0.31681	0.32221	0.31472	0.30801
1324.829	0.30087	0.30099	0.30026	0.30209	0.2973	0.29975	0.29581	0.28878
1325.046	0.28678	0.28682	0.28438	0.28553	0.28031	0.28526	0.28345	0.275
1325.263	0.32074	0.32277	0.32228	0.328	0.31934	0.31858	0.32491	0.31345
1325.48	0.30159	0.30353	0.30135	0.30137	0.29585	0.29866	0.29908	0.28769
1325.697	0.31676	0.31842	0.31759	0.3118	0.31356	0.31279	0.31363	0.30547
1325.914	0.30845	0.30752	0.30568	0.3046	0.30416	0.30192	0.30345	0.29459
1326.131	0.29364	0.293	0.29449	0.28841	0.29115	0.28997	0.29217	0.28225
1326.348	0.30881	0.30607	0.30712	0.30424	0.29874	0.3012	0.30309	0.29676
1326.565	0.31315	0.31043	0.31362	0.30964	0.30561	0.30989	0.30745	0.30365
1326.782	0.31026	0.30789	0.30712	0.30316	0.30236	0.30373	0.30418	0.30003
1326.999	0.31134	0.31188	0.31109	0.3082	0.30416	0.30772	0.30781	0.30583
1327.216	0.31459	0.31297	0.31326	0.31216	0.30742	0.31062	0.31109	0.30365
1327.433	0.32001	0.31987	0.3212	0.3208	0.31826	0.32402	0.31618	0.30619
1327.649	0.32796	0.32568	0.32806	0.32368	0.32151	0.32474	0.32236	0.31563
1327.866	0.29653	0.29227	0.29341	0.29381	0.29296	0.29649	0.29254	0.28443
1328.083	0.28894	0.28464	0.28655	0.28625	0.28248	0.28309	0.28126	0.27608
1328.3	0.28714	0.28646	0.28727	0.28265	0.28392	0.28671	0.28345	0.27354
1328.516	0.31315	0.31224	0.31254	0.30892	0.30561	0.31025	0.30854	0.29712
1328.733	0.30845	0.31043	0.31073	0.30748	0.30669	0.30446	0.30854	0.30003
1328.949	0.29075	0.28973	0.28799	0.28769	0.28429	0.28599	0.28526	0.27899
1329.166	0.30918	0.3097	0.30929	0.31072	0.30452	0.30663	0.30781	0.29966
1329.383	0.31604	0.31297	0.31326	0.31288	0.3085	0.30844	0.30781	0.30257
1329.599	0.29762	0.29917	0.29846	0.29633	0.29404	0.29323	0.29654	0.28842
1329.816	0.29473	0.29227	0.29232	0.28985	0.28826	0.28888	0.28963	0.27899
1330.032	0.31098	0.30716	0.30712	0.30856	0.30633	0.30518	0.31072	0.29894
1330.248	0.31965	0.31624	0.31543	0.31432	0.31031	0.3117	0.31472	0.30438
1330.465	0.30918	0.30498	0.30784	0.30604	0.30272	0.30555	0.30272	0.29894
1330.681	0.29906	0.29481	0.29557	0.29417	0.29188	0.29251	0.28963	0.28588
1330.898	0.30159	0.29844	0.29774	0.30101	0.29766	0.30229	0.29581	0.29096
1331.114	0.2875	0.28537	0.28655	0.28517	0.2832	0.28273	0.28054	0.27572
1331.33	0.3117	0.31006	0.30712	0.3064	0.30452	0.30772	0.30381	0.2964
1331.546	0.31243	0.31152	0.30821	0.30748	0.30489	0.30627	0.30272	0.29604
1331.763	0.28931	0.28755	0.28727	0.28481	0.28392	0.2878	0.28199	0.27862
1331.979	0.2698	0.26322	0.26489	0.26214	0.26043	0.2628	0.25653	0.25432
1332.195	0.2651	0.26213	0.26489	0.26178	0.26116	0.26462	0.25762	0.25287
1332.411	0.28894	0.28682	0.28438	0.28193	0.28139	0.28599	0.2809	0.27354
1332.627	0.28931	0.28682	0.28871	0.28877	0.28609	0.29359	0.28672	0.28153
1332.843	0.28461	0.28101	0.28149	0.27869	0.27634	0.28164	0.27544	0.27064
1333.059	0.28461	0.28428	0.28222	0.28373	0.27995	0.28816	0.28054	0.27282
1333.275	0.27558	0.27593	0.27319	0.27041	0.27019	0.27077	0.26999	0.26121
1333.491	0.27847	0.27992	0.27644	0.27581	0.27453	0.27621	0.27217	0.26774
1333.707	0.28931	0.29009	0.29052	0.28733	0.28609	0.2849	0.28599	0.27862
1333.923	0.28894	0.28755	0.28799	0.28733	0.28754	0.282	0.28672	0.28189
1334.139	0.26474	0.26395	0.26308	0.26034	0.25899	0.25918	0.25944	0.2496
1334.355	0.27052	0.26903	0.27066	0.26609	0.26766	0.26715	0.26744	0.25903
1334.571	0.27919	0.27883	0.27716	0.27545	0.27344	0.27222	0.27072	0.26665
1334.787	0.28967	0.29009	0.28871	0.28589	0.28429	0.28599	0.28526	0.27862
1335.003	0.27269	0.27085	0.2703	0.26681	0.26549	0.26715	0.26453	0.26012
1335.218	0.27486	0.27266	0.275	0.27077	0.26766	0.27041	0.26781	0.26448
1335.434	0.31134	0.30789	0.30712	0.30532	0.30308	0.30518	0.30272	0.29567
1335.65	0.29978	0.29917	0.29846	0.29849	0.29513	0.29794	0.29581	0.29241
1335.865	0.26908	0.26685	0.26814	0.26537	0.2626	0.26462	0.26199	0.25831
1336.081	0.26763	0.26612	0.26561	0.26753	0.26369	0.26679	0.2649	0.26049
1336.297	0.27305	0.26794	0.26922	0.26717	0.26224	0.26643	0.26308	0.25722
1336.512	0.27197	0.26576	0.26778	0.26717	0.26369	0.26462	0.26453	0.26266
1336.728	0.28822	0.28392	0.28402	0.28085	0.27923	0.27621	0.27799	0.27391
1336.943	0.28353	0.28101	0.28113	0.28013	0.27706	0.2791	0.28017	0.27318
1337.159	0.27883	0.27375	0.275	0.27149	0.27055	0.27005	0.27072	0.26556
1337.374	0.26293	0.25886	0.25947	0.25746	0.25321	0.25737	0.2598	0.25214
1337.59	0.24162	0.24107	0.23854	0.2373	0.23152	0.23491	0.23362	0.22639
1337.805	0.24632	0.24688	0.24503	0.2445	0.23947	0.24506	0.24271	0.234
1338.021	0.25065	0.2476	0.24937	0.24666	0.242	0.24433	0.24453	0.23582
1338.236	0.26257	0.26104	0.26344	0.25926	0.2579	0.25737	0.25726	0.24888
1338.451	0.26402	0.25886	0.26092	0.25602	0.25357	0.25447	0.25471	0.24706
1338.666	0.28858	0.28791	0.28691	0.28373	0.28139	0.28345	0.28381	0.27862
1338.882	0.27702	0.2792	0.27752	0.27329	0.27128	0.27186	0.27035	0.26448
1339.097	0.26799	0.26976	0.26814	0.26322	0.26296	0.26534	0.26562	0.25541
1339.312	0.26691	0.26503	0.26669	0.2607	0.26043	0.26208	0.26271	0.25432
1339.527	0.24054	0.23707	0.24034	0.23766	0.2355	0.23672	0.23944	0.23038
1339.742	0.2604	0.25813	0.25839	0.25638	0.25574	0.25447	0.25653	0.24851
1339.958	0.26293	0.26467	0.26164	0.26358	0.26513	0.26389	0.26344	0.25686
1340.173	0.25896	0.25959	0.25659	0.25602	0.25393	0.25484	0.25326	0.24743
1340.388	0.25426	0.25378	0.25406	0.25278	0.25212	0.25121	0.25253	0.24489
1340.603	0.24306	0.24216	0.24215	0.23874	0.23947	0.23854	0.23689	0.22929
1340.818	0.2427	0.24179	0.24359	0.2409	0.2373	0.24397	0.23762	0.23509
1341.033	0.25607	0.25305	0.25406	0.24954	0.24706	0.2494	0.24635	0.24307
1341.248	0.27738	0.27811	0.27824	0.27221	0.27308	0.27621	0.26962	0.26665
1341.462	0.25426	0.25341	0.25225	0.25026	0.24778	0.24687	0.24635	0.24344
1341.677	0.24993	0.25232	0.25334	0.24954	0.24742	0.24687	0.24708	0.2409
1341.892	0.24343	0.24179	0.24287	0.2391	0.23767	0.236	0.23835	0.23074
1342.107	0.24343	0.24325	0.24179	0.23946	0.24019	0.23962	0.23944	0.2311
1342.322	0.24848	0.24869	0.24648	0.2445	0.24345	0.23926	0.24016	0.23509
1342.536	0.25968	0.25777	0.25731	0.25386	0.25321	0.2552	0.25144	0.24779
1342.751	0.25788	0.2585	0.25731	0.25386	0.24995	0.25266	0.25035	0.24561
1342.966	0.25426	0.25559	0.25334	0.25458	0.24995	0.25266	0.24998	0.24779
1343.18	0.25788	0.25886	0.25767	0.2571	0.25321	0.25339	0.2518	0.2467
1343.395	0.22319	0.22473	0.22193	0.22147	0.21815	0.21825	0.22125	0.21623
1343.61	0.24343	0.24397	0.24179	0.24126	0.23803	0.23781	0.24089	0.23255
1343.824	0.23837	0.24252	0.24323	0.24054	0.24019	0.2389	0.23871	0.23473
1344.039	0.25029	0.25341	0.25009	0.2499	0.24598	0.24324	0.24671	0.24053
1344.253	0.25065	0.2516	0.25045	0.25062	0.24815	0.24795	0.25144	0.24597
1344.468	0.21525	0.21274	0.21543	0.21103	0.20839	0.20702	0.20852	0.20281
1344.682	0.24234	0.24179	0.24431	0.23982	0.23767	0.23817	0.23835	0.23437
1344.897	0.24306	0.24506	0.24503	0.24486	0.23911	0.23998	0.23871	0.23763
1345.111	0.24162	0.24651	0.24287	0.24198	0.23658	0.236	0.23907	0.23654
1345.325	0.24126	0.24107	0.23818	0.23478	0.23622	0.23129	0.23435	0.22965
1345.54	0.24162	0.24034	0.2407	0.23838	0.23875	0.23636	0.23762	0.23727
1345.754	0.26402	0.26503	0.26417	0.2607	0.25863	0.25665	0.25653	0.25323
1345.968	0.22717	0.22799	0.22554	0.22399	0.22212	0.22368	0.22089	0.2184
1346.182	0.22536	0.22436	0.22265	0.21931	0.21887	0.21934	0.21652	0.21115
1346.397	0.22464	0.224	0.22193	0.22039	0.21959	0.21934	0.21543	0.21623
1346.611	0.21597	0.21528	0.2111	0.20887	0.20875	0.20702	0.20525	0.20389
1346.825	0.21525	0.21456	0.21363	0.20851	0.20875	0.2063	0.21216	0.20752
1347.039	0.21272	0.21202	0.2093	0.20743	0.20442	0.20376	0.20598	0.20244
1347.253	0.21994	0.22073	0.21941	0.21391	0.21309	0.21825	0.21434	0.21514
1347.467	0.23186	0.22981	0.23096	0.22542	0.2261	0.22694	0.22416	0.22022
1347.681	0.26835	0.26576	0.26561	0.26286	0.2626	0.26172	0.25835	0.26157
1347.895	0.22681	0.224	0.22157	0.22183	0.21743	0.21934	0.21507	0.21441
1348.109	0.2203	0.21637	0.21507	0.21859	0.21381	0.21065	0.21216	0.20861
1348.323	0.20296	0.19822	0.19811	0.19879	0.19502	0.19326	0.18961	0.18721
1348.537	0.18851	0.18732	0.188	0.18476	0.17912	0.18384	0.17834	0.17378
1348.751	0.21091	0.20621	0.20858	0.20167	0.19755	0.20304	0.1947	0.19555
1348.965	0.24198	0.24107	0.23962	0.23082	0.23514	0.23636	0.23289	0.23038
1349.178	0.23584	0.23489	0.23168	0.22686	0.22863	0.22839	0.22453	0.21913
1349.392	0.22392	0.22436	0.22338	0.21859	0.21996	0.21644	0.21907	0.21478
1349.606	0.21055	0.21202	0.20785	0.20383	0.20478	0.20413	0.20307	0.19845
1349.82	0.20513	0.20403	0.20424	0.20095	0.19791	0.19652	0.20198	0.19482
1350.033	0.22175	0.22037	0.2176	0.21679	0.21454	0.21246	0.21216	0.20897
1350.247	0.20224	0.20112	0.19883	0.19411	0.19502	0.19435	0.19143	0.18793
1350.461	0.20983	0.20984	0.20461	0.20383	0.20116	0.2005	0.20052	0.19555
1350.674	0.23945	0.23889	0.23673	0.2337	0.23297	0.23383	0.2318	0.22929
1350.888	0.22681	0.22654	0.22771	0.22507	0.2214	0.22368	0.22198	0.21659
1351.101	0.22283	0.22218	0.21904	0.21931	0.21996	0.21753	0.21871	0.21296
1351.315	0.2203	0.21928	0.2158	0.21355	0.21309	0.21101	0.2118	0.20788
1351.528	0.23692	0.23598	0.23529	0.23046	0.23261	0.22876	0.23253	0.22566
1351.742	0.22753	0.22581	0.22302	0.21967	0.21959	0.21898	0.22016	0.21369
1351.955	0.21091	0.20838	0.20966	0.20419	0.20658	0.20557	0.20416	0.20027
1352.169	0.2185	0.21528	0.21616	0.21175	0.21056	0.21173	0.20816	0.20643
1352.382	0.22789	0.22836	0.2259	0.22578	0.21959	0.22513	0.22307	0.22239
1352.595	0.21814	0.21964	0.21796	0.21283	0.21237	0.21282	0.21325	0.21042
1352.809	0.20621	0.20947	0.20497	0.20023	0.20225	0.20231	0.2027	0.20027
1353.022	0.21452	0.2171	0.21255	0.20779	0.20839	0.20775	0.2067	0.20571
1353.235	0.18887	0.19059	0.19125	0.18368	0.18815	0.18674	0.18525	0.1814
1353.448	0.18887	0.19168	0.18656	0.1826	0.18309	0.18601	0.1827	0.17777
1353.661	0.21199	0.21347	0.20677	0.20599	0.20442	0.20992	0.20598	0.20716
1353.874	0.18671	0.18841	0.18439	0.18152	0.17839	0.18239	0.17761	0.1785
1354.088	0.19393	0.19313	0.18981	0.18727	0.18888	0.18964	0.18888	0.18539
1354.301	0.20188	0.20076	0.19739	0.19519	0.19466	0.1929	0.19143	0.18866
1354.514	0.19393	0.19458	0.19233	0.19123	0.1896	0.18855	0.18816	0.18322
1354.727	0.20441	0.20039	0.20497	0.19915	0.19755	0.19579	0.19688	0.18829
1354.94	0.20441	0.2033	0.20172	0.19735	0.19755	0.19688	0.19616	0.19047
1355.153	0.19176	0.18696	0.18656	0.18512	0.18056	0.18275	0.18088	0.17487
1355.366	0.20983	0.20621	0.20569	0.20275	0.20189	0.20268	0.19725	0.19809
1355.578	0.21705	0.2131	0.21471	0.21031	0.20911	0.20594	0.20525	0.20389
1355.791	0.20007	0.19713	0.1963	0.19447	0.19394	0.19181	0.19106	0.18684
1356.004	0.20224	0.20039	0.1963	0.19735	0.19755	0.19507	0.19434	0.18902
1356.217	0.18707	0.18224	0.18114	0.17936	0.18165	0.17986	0.17943	0.17378
1356.43	0.20802	0.20621	0.201	0.20239	0.20261	0.19869	0.19979	0.197
1356.642	0.2008	0.20112	0.19486	0.19447	0.19249	0.19435	0.19434	0.19083
1356.855	0.20188	0.20257	0.19847	0.19807	0.19357	0.19942	0.19543	0.19156
1357.068	0.1896	0.19023	0.18403	0.18332	0.1802	0.18312	0.18052	0.17777
1357.28	0.18237	0.18405	0.17825	0.1772	0.17406	0.17515	0.17543	0.16798
1357.493	0.14552	0.14701	0.14396	0.14193	0.14117	0.14327	0.13906	0.13569
1357.706	0.1625	0.16154	0.1584	0.15524	0.15454	0.15559	0.15069	0.14694
1357.918	0.18887	0.1895	0.18439	0.1808	0.18165	0.18167	0.17506	0.17306
1358.131	0.1914	0.19386	0.19341	0.18799	0.18635	0.18493	0.18415	0.18031
1358.343	0.17478	0.17461	0.1714	0.16928	0.17044	0.16428	0.16742	0.16435
1358.556	0.17731	0.17715	0.17501	0.17108	0.17117	0.16645	0.16888	0.16254
1358.768	0.18345	0.18187	0.1797	0.17648	0.1737	0.17225	0.17179	0.16943
1358.98	0.16684	0.16735	0.1667	0.1628	0.15816	0.15704	0.1587	0.15419
1359.193	0.1784	0.1797	0.17573	0.17324	0.17044	0.16935	0.16997	0.16508
1359.405	0.17117	0.17134	0.16815	0.16784	0.16502	0.1632	0.16342	0.16
1359.617	0.15925	0.16299	0.16057	0.15812	0.15779	0.15559	0.15579	0.15419
1359.83	0.15853	0.16081	0.1584	0.15488	0.15454	0.15124	0.15542	0.1473
1360.042	0.17948	0.17897	0.17573	0.17324	0.1755	0.17261	0.17506	0.17052
1360.254	0.18056	0.17679	0.17681	0.17072	0.17297	0.17116	0.17179	0.16798
1360.466	0.1737	0.17171	0.16995	0.16604	0.16755	0.16356	0.16779	0.16181
1360.678	0.18237	0.1797	0.17861	0.17612	0.17659	0.17406	0.17797	0.17016
1360.891	0.17695	0.17352	0.17392	0.1736	0.16936	0.17008	0.16997	0.16508
1361.103	0.17695	0.1728	0.17428	0.17252	0.16755	0.16935	0.16961	0.1658
1361.315	0.17587	0.17062	0.1714	0.17108	0.16755	0.16863	0.16779	0.16617
1361.527	0.15202	0.14665	0.14757	0.14445	0.14298	0.14219	0.14124	0.13714
1361.739	0.1625	0.15754	0.15768	0.15524	0.1531	0.15269	0.15433	0.14948
1361.951	0.15853	0.15246	0.15262	0.15128	0.14804	0.14834	0.14924	0.14186
1362.163	0.16178	0.159	0.15912	0.1592	0.15526	0.15233	0.15506	0.14984
1362.374	0.17406	0.17062	0.17031	0.17036	0.16502	0.16573	0.16742	0.16072
1362.586	0.15564	0.15282	0.14974	0.14769	0.14804	0.14871	0.14778	0.14549
1362.798	0.17298	0.17062	0.16851	0.16532	0.16394	0.16428	0.16306	0.15927
1363.01	0.16756	0.16626	0.16273	0.16028	0.15996	0.16175	0.16051	0.15782
1363.222	0.17117	0.17098	0.16779	0.16568	0.16466	0.16428	0.16451	0.15927
1363.433	0.16864	0.16771	0.16634	0.16424	0.16394	0.16211	0.16342	0.15818
1363.645	0.14624	0.14483	0.1436	0.14265	0.14262	0.14182	0.13942	0.13714
1363.857	0.14191	0.14302	0.13819	0.13653	0.139	0.13494	0.13615	0.13497
1364.068	0.14516	0.14447	0.14288	0.14085	0.13972	0.13675	0.13833	0.13061
1364.28	0.17045	0.16771	0.16454	0.1664	0.16249	0.16356	0.16088	0.15927
1364.492	0.17189	0.16916	0.16851	0.16712	0.16502	0.16392	0.16306	0.16181
1364.703	0.16142	0.15827	0.16021	0.15488	0.15563	0.15486	0.15469	0.15238
1364.915	0.15455	0.1481	0.15118	0.14661	0.14551	0.14436	0.14415	0.14331
1365.126	0.15094	0.14447	0.14577	0.13941	0.13864	0.13965	0.14051	0.13642
1365.338	0.15275	0.14738	0.14793	0.14553	0.14189	0.14074	0.14196	0.13932
1365.549	0.17081	0.16735	0.16634	0.161	0.16213	0.15704	0.16088	0.16
1365.76	0.16467	0.15754	0.15768	0.15416	0.15671	0.15269	0.15542	0.14875
1365.972	0.15275	0.14665	0.14504	0.14409	0.14551	0.14182	0.14051	0.14041
1366.183	0.14588	0.1452	0.14143	0.14121	0.14009	0.13893	0.13687	0.13714
1366.394	0.14661	0.14483	0.14071	0.13941	0.13756	0.13748	0.1376	0.13533
1366.606	0.15166	0.14883	0.14938	0.14517	0.14334	0.14364	0.14378	0.14005
1366.817	0.15925	0.15863	0.15732	0.15452	0.15201	0.15269	0.15506	0.14803
1367.028	0.15636	0.15355	0.14938	0.14984	0.14912	0.14617	0.1496	0.14259
1367.239	0.14155	0.14193	0.13638	0.13473	0.13466	0.13241	0.13469	0.13243
1367.45	0.14805	0.14883	0.1454	0.14337	0.14262	0.13856	0.14306	0.13823
1367.662	0.14263	0.14302	0.13819	0.13761	0.13466	0.13386	0.13396	0.13279
1367.873	0.14877	0.15101	0.14432	0.14337	0.14189	0.14255	0.13942	0.1386
1368.084	0.1513	0.1521	0.14721	0.14553	0.14551	0.14472	0.14196	0.13932
1368.295	0.13541	0.13612	0.13133	0.12789	0.12924	0.12878	0.12778	0.12191
1368.506	0.13757	0.1343	0.13385	0.12933	0.13069	0.13241	0.13105	0.12372
1368.717	0.13938	0.13539	0.13494	0.13257	0.13177	0.13168	0.12924	0.1259
1368.928	0.14841	0.14483	0.1436	0.13941	0.13936	0.13748	0.13906	0.13751
1369.138	0.13541	0.13467	0.13205	0.12933	0.12744	0.12589	0.12814	0.12263
1369.349	0.15708	0.15428	0.14938	0.15092	0.14731	0.14726	0.14997	0.14585
1369.56	0.15636	0.14955	0.14721	0.14733	0.14406	0.14545	0.14669	0.14331
1369.771	0.14588	0.13939	0.13963	0.13941	0.13756	0.13712	0.13833	0.13497
1369.982	0.13649	0.13212	0.13313	0.13185	0.12997	0.12878	0.12705	0.12263
1370.192	0.14335	0.13793	0.13602	0.13689	0.13503	0.1353	0.13433	0.13134
1370.403	0.156	0.15391	0.15299	0.15092	0.15093	0.14907	0.15033	0.14585
1370.614	0.15636	0.14955	0.15262	0.15128	0.15237	0.14871	0.15142	0.14585
1370.824	0.13071	0.12631	0.12844	0.12681	0.12816	0.12444	0.12451	0.11937
1371.035	0.14913	0.14846	0.14938	0.14553	0.14515	0.14255	0.14524	0.13968
1371.246	0.12565	0.12232	0.12339	0.11817	0.11949	0.11357	0.11869	0.11211
1371.456	0.14588	0.14193	0.14324	0.13761	0.13828	0.13494	0.13615	0.12953
1371.667	0.11084	0.10997	0.11039	0.10342	0.10431	0.10198	0.10378	0.10087
1371.877	0.11734	0.11506	0.11364	0.11061	0.10864	0.10669	0.11032	0.10522
1372.087	0.1401	0.13866	0.13819	0.13257	0.13033	0.13023	0.13142	0.12735
1372.298	0.12674	0.12196	0.12194	0.11889	0.1184	0.11719	0.11687	0.11465
1372.508	0.12023	0.11651	0.11725	0.11205	0.11262	0.11067	0.11178	0.10885
1372.719	0.13649	0.13031	0.13566	0.13005	0.12961	0.12697	0.12633	0.12445
1372.929	0.12348	0.12232	0.12302	0.11709	0.11732	0.11611	0.11687	0.1132
1373.139	0.11987	0.1205	0.11761	0.11169	0.11081	0.10886	0.11287	0.10703
1373.349	0.12096	0.11687	0.11364	0.11349	0.11443	0.1114	0.11141	0.10957
1373.56	0.1289	0.12341	0.12086	0.11997	0.12057	0.11683	0.11796	0.11429
1373.77	0.12782	0.12304	0.12122	0.11817	0.11876	0.11937	0.11796	0.11719
1373.98	0.12529	0.12341	0.11725	0.11529	0.11406	0.11756	0.11651	0.11538
1374.19	0.1289	0.12413	0.12086	0.12141	0.11659	0.11864	0.12196	0.11864
1374.4	0.11409	0.10888	0.10786	0.10558	0.10178	0.10271	0.10487	0.10123
1374.61	0.10542	0.10017	0.09884	0.0973	0.09383	0.09401	0.09505	0.09252
1374.82	0.12999	0.12559	0.12411	0.12141	0.11876	0.11357	0.11832	0.11284
1375.03	0.11373	0.10816	0.10895	0.10306	0.10792	0.10271	0.10559	0.1005
1375.24	0.11481	0.11179	0.11075	0.10738	0.10864	0.1056	0.10669	0.10558
1375.45	0.12385	0.12196	0.12158	0.11853	0.11985	0.11611	0.1176	0.11284
1375.66	0.14263	0.14193	0.14324	0.13905	0.13972	0.13748	0.13724	0.13714
1375.87	0.12963	0.12268	0.12591	0.12177	0.12093	0.12009	0.12087	0.11792
1376.08	0.12529	0.11869	0.11617	0.11601	0.11587	0.11466	0.11432	0.11139
1376.29	0.10181	0.0969	0.09956	0.09766	0.09527	0.09474	0.09323	0.09144
1376.499	0.11554	0.10961	0.11292	0.10917	0.10539	0.10524	0.10596	0.10341
1376.709	0.14191	0.13612	0.13963	0.13581	0.13322	0.13313	0.13542	0.1288
1376.919	0.12999	0.12777	0.12772	0.12573	0.12491	0.12408	0.12305	0.11828
1377.128	0.11518	0.11251	0.11436	0.11133	0.11009	0.10778	0.10996	0.10522
1377.338	0.10759	0.10307	0.10498	0.09838	0.09997	0.09836	0.09796	0.0947
1377.548	0.1112	0.10997	0.10822	0.10558	0.10684	0.10343	0.10305	0.10268
1377.757	0.12601	0.12196	0.12266	0.11853	0.11804	0.11466	0.11541	0.11356
1377.967	0.09531	0.08855	0.08837	0.08794	0.0866	0.08423	0.08341	0.08237
1378.176	0.12023	0.11614	0.11256	0.11241	0.11009	0.11067	0.10887	0.10812
1378.386	0.11987	0.11869	0.11725	0.11457	0.11154	0.11249	0.11323	0.10885
1378.595	0.10831	0.1067	0.10353	0.10054	0.09925	0.09981	0.09941	0.09688
1378.805	0.10542	0.10743	0.10353	0.10342	0.10178	0.09872	0.1005	0.09797
1379.014	0.11301	0.11542	0.11111	0.11025	0.10864	0.10452	0.10559	0.10486
1379.223	0.09603	0.09654	0.09342	0.09442	0.08949	0.08822	0.08741	0.08708
1379.433	0.10506	0.10452	0.10173	0.10198	0.09889	0.09908	0.09577	0.09724
1379.642	0.10072	0.09799	0.09739	0.09622	0.09419	0.09546	0.0925	0.09325
1379.851	0.10614	0.09944	0.10281	0.0991	0.09491	0.0951	0.09505	0.09252
1380.061	0.10434	0.0998	0.10281	0.10198	0.09744	0.09691	0.09687	0.09361
1380.27	0.1065	0.10598	0.101	0.10234	0.09744	0.09474	0.09687	0.08962
1380.479	0.10542	0.1038	0.10209	0.1027	0.10178	0.09945	0.09941	0.0947
1380.688	0.10253	0.09799	0.09739	0.09838	0.09527	0.09293	0.09141	0.08781
1380.897	0.10325	0.0998	0.10064	0.10054	0.09744	0.09365	0.09214	0.09071
1381.106	0.11915	0.11506	0.11436	0.11277	0.11081	0.10597	0.10669	0.10812
1381.315	0.10217	0.09944	0.101	0.0973	0.09419	0.0922	0.0925	0.09216
1381.524	0.08664	0.08782	0.0862	0.0811	0.07829	0.0817	0.07723	0.07874
1381.733	0.10072	0.09799	0.09956	0.09478	0.09202	0.09256	0.08959	0.09107
1381.942	0.11698	0.11578	0.1158	0.10738	0.1025	0.1056	0.10414	0.10268
1382.151	0.09278	0.09	0.09234	0.08722	0.08335	0.08423	0.08268	0.08055
1382.36	0.1065	0.10343	0.10173	0.09514	0.09527	0.09546	0.09396	0.08998
1382.569	0.10434	0.10089	0.10281	0.09838	0.09744	0.09691	0.09723	0.09107
1382.777	0.10072	0.09762	0.09595	0.09262	0.09021	0.09075	0.08996	0.08491
1382.986	0.08266	0.08383	0.08223	0.08074	0.07576	0.073	0.07868	0.07439
1383.195	0.08013	0.07838	0.07935	0.07714	0.07431	0.07011	0.0725	0.07221
1383.404	0.08302	0.08056	0.08079	0.07966	0.07756	0.07337	0.07286	0.07439
1383.612	0.06749	0.06022	0.05877	0.05807	0.05443	0.05163	0.04922	0.05262
1383.821	0.09242	0.08673	0.08584	0.08506	0.08045	0.08061	0.07759	0.08019
1384.03	0.13505	0.12922	0.1306	0.12537	0.12274	0.12226	0.12087	0.12082
1384.238	0.10325	0.10198	0.10389	0.09946	0.09889	0.09763	0.09614	0.09833
[truncated: 21 more rows]
