# Supplementary material for: Ratiometric fluorescent sensing of pyrophosphate with sp³-functionalized single-walled carbon nanotubes
Source: Nat Commun. 2024 Jan 24;15:706. doi: 10.1038/s41467-024-45052-1 (PMC10808354; doi:10.1038/s41467-024-45052-1)
Supplement: Supplementary file 4 — Source data [file 41467_2024_45052_MOESM4_ESM.zip › Fig. S19a.txt]

Conc PPi	(I-I0)/I0
�M
0	2.09E-6
0.75	0.00825
8.27	0.00127
27.08	0.05078
45.88	0.1187
64.69	0.14472
83.49	0.17138
100	0.1644
140	0.21391
220	0.25009
290	0.30594
670	0.28373
1420	0.29896
2200	0.30468
4100	0.27929
