# Supplementary material for: Ratiometric fluorescent sensing of pyrophosphate with sp³-functionalized single-walled carbon nanotubes
Source: Nat Commun. 2024 Jan 24;15:706. doi: 10.1038/s41467-024-45052-1 (PMC10808354; doi:10.1038/s41467-024-45052-1)
Supplement: Supplementary file 4 — Source data [file 41467_2024_45052_MOESM4_ESM.zip › Fig. S19b.txt]

Wavelength	Norm. PL intensity	Norm. PL intensity	Norm. PL intensity	Norm. PL intensity	Norm. PL intensity	Norm. PL intensity	Norm. PL intensity	Norm. PL intensity	Norm. PL intensity
nm
	0.00 �M	27.08 �M	45.88 �M	83.49 �M	0.14 mM	0.22 mM	0.67 mM	2.2 mM	Dz-Alkyne
881.39	-5.54	-5.05214	-4.81979	-5.36	-4.79295	-4.29	-3.52	-5.32	-4.03481
881.919	-5.50303	-4.96795	-4.73574	-5.23278	-4.73634	-4.2324	-3.49441	-5.20349	-4.00438
882.449	-5.46732	-4.88666	-4.65267	-5.10979	-4.67859	-4.18063	-3.47135	-5.08673	-3.97346
882.979	-5.43303	-4.80725	-4.56899	-4.99022	-4.61965	-4.12916	-3.44664	-4.97086	-3.94385
883.509	-5.39878	-4.72821	-4.48223	-4.87074	-4.559	-4.07349	-3.41817	-4.85591	-3.91555
884.038	-5.36158	-4.64711	-4.38962	-4.74869	-4.49496	-4.01042	-3.3835	-4.74179	-3.88689
884.568	-5.31881	-4.56348	-4.29021	-4.62566	-4.42404	-3.94001	-3.34208	-4.62798	-3.85393
885.098	-5.26765	-4.48473	-4.19325	-4.52307	-4.34092	-3.87994	-3.29607	-4.52037	-3.80647
885.627	-5.20956	-4.41388	-4.08848	-4.47418	-4.21155	-3.8397	-3.20379	-4.42439	-3.75775
886.157	-5.1609	-4.34456	-4.00284	-4.43922	-4.08369	-3.818	-3.11582	-4.32548	-3.70991
886.686	-5.12411	-4.26127	-3.92649	-4.39115	-3.97239	-3.7828	-3.03742	-4.21962	-3.65389
887.216	-5.07342	-4.16016	-3.84585	-4.31195	-3.88109	-3.70828	-2.95806	-4.11726	-3.57059
887.746	-4.99035	-4.03557	-3.73573	-4.18996	-3.79364	-3.58443	-2.86409	-4.00754	-3.45362
888.275	-4.88687	-3.89941	-3.60194	-4.03634	-3.69478	-3.42349	-2.75124	-3.87802	-3.31096
888.805	-4.76856	-3.77279	-3.46315	-3.88119	-3.58435	-3.26283	-2.62815	-3.73352	-3.15658
889.334	-4.63014	-3.64714	-3.32702	-3.73051	-3.47848	-3.12454	-2.49961	-3.57969	-2.98532
889.864	-4.46453	-3.52524	-3.20612	-3.58818	-3.39155	-3.00906	-2.39034	-3.43132	-2.81587
890.393	-4.28411	-3.40829	-3.08873	-3.46441	-3.32763	-2.90131	-2.32088	-3.29643	-2.6603
890.923	-4.09895	-3.28173	-2.95243	-3.32359	-3.26061	-2.77499	-2.26353	-3.16424	-2.49962
891.452	-3.89162	-3.13711	-2.78595	-3.15173	-3.16437	-2.62273	-2.18738	-3.02455	-2.33981
891.981	-3.65821	-2.97684	-2.60197	-2.96561	-3.03171	-2.45818	-2.07971	-2.87895	-2.20253
892.511	-3.40051	-2.81186	-2.41245	-2.78638	-2.86579	-2.29404	-1.95007	-2.72848	-2.093
893.04	-3.13169	-2.63507	-2.21346	-2.61473	-2.68054	-2.13297	-1.81469	-2.56881	-1.9924
893.57	-2.8636	-2.44517	-2.01609	-2.44466	-2.4838	-1.96609	-1.68152	-2.40253	-1.88777
894.099	-2.60407	-2.22965	-1.82066	-2.26142	-2.28469	-1.79032	-1.55256	-2.23215	-1.77093
894.628	-2.35528	-1.99454	-1.63799	-2.06016	-2.08058	-1.60851	-1.42274	-2.05588	-1.63721
895.158	-2.10697	-1.74849	-1.46267	-1.84374	-1.86665	-1.42223	-1.28167	-1.86558	-1.48519
895.687	-1.85704	-1.50302	-1.29559	-1.61807	-1.64512	-1.23578	-1.12521	-1.65879	-1.31885
896.216	-1.60305	-1.27733	-1.13338	-1.40319	-1.42728	-1.06047	-0.96613	-1.4451	-1.14641
896.745	-1.3559	-1.07907	-0.97752	-1.20942	-1.22827	-0.90323	-0.81294	-1.23861	-0.9778
897.275	-1.13115	-0.90737	-0.82887	-1.03431	-1.04754	-0.75771	-0.67395	-1.04478	-0.82039
897.804	-0.94118	-0.75396	-0.69138	-0.87305	-0.88173	-0.63111	-0.55383	-0.8677	-0.67671
898.333	-0.77975	-0.61135	-0.57045	-0.71933	-0.72523	-0.52249	-0.44751	-0.70721	-0.54836
898.862	-0.63171	-0.49194	-0.47016	-0.58282	-0.58623	-0.43154	-0.35722	-0.57006	-0.43974
899.391	-0.50121	-0.39868	-0.38696	-0.46851	-0.47074	-0.35732	-0.28352	-0.45538	-0.35505
899.921	-0.39309	-0.32545	-0.31547	-0.37278	-0.37716	-0.29672	-0.22199	-0.35915	-0.28838
900.45	-0.30964	-0.26543	-0.25362	-0.2919	-0.30051	-0.24396	-0.17176	-0.28083	-0.23526
900.979	-0.24917	-0.21478	-0.20121	-0.22511	-0.23574	-0.19631	-0.13121	-0.21982	-0.19283
901.508	-0.20473	-0.1732	-0.15821	-0.17383	-0.18526	-0.15726	-0.10043	-0.17377	-0.15719
902.037	-0.17023	-0.13948	-0.12407	-0.13635	-0.1479	-0.12555	-0.07809	-0.14022	-0.12691
902.566	-0.14303	-0.1111	-0.09722	-0.10899	-0.11896	-0.09891	-0.06105	-0.1161	-0.1012
903.095	-0.12141	-0.08773	-0.07593	-0.08861	-0.09541	-0.07645	-0.04697	-0.09814	-0.07985
903.624	-0.10411	-0.07005	-0.05964	-0.07348	-0.07837	-0.05997	-0.03579	-0.08467	-0.06369
904.153	-0.08997	-0.05852	-0.04752	-0.06202	-0.06715	-0.04929	-0.02763	-0.07393	-0.05263
904.682	-0.07827	-0.05211	-0.03953	-0.05438	-0.05969	-0.04223	-0.02292	-0.06578	-0.04504
905.211	-0.06837	-0.04911	-0.03516	-0.05064	-0.05471	-0.03723	-0.02078	-0.06012	-0.04012
905.74	-0.0607	-0.04771	-0.03376	-0.04993	-0.05178	-0.03448	-0.02036	-0.05655	-0.0369
906.269	-0.05576	-0.04697	-0.03403	-0.05086	-0.05046	-0.0334	-0.02091	-0.05443	-0.0349
906.798	-0.05285	-0.04671	-0.03468	-0.05246	-0.05052	-0.0333	-0.0217	-0.05306	-0.03401
907.327	-0.05092	-0.04635	-0.03574	-0.05379	-0.05141	-0.03371	-0.02253	-0.05205	-0.03381
907.856	-0.04966	-0.04512	-0.03674	-0.05426	-0.05228	-0.03377	-0.02291	-0.05096	-0.03363
908.384	-0.04955	-0.04257	-0.03679	-0.05367	-0.05232	-0.033	-0.02249	-0.0495	-0.03346
908.913	-0.05029	-0.039	-0.03595	-0.05251	-0.05143	-0.03182	-0.0214	-0.04737	-0.03331
909.442	-0.05147	-0.03534	-0.03437	-0.0511	-0.04965	-0.03068	-0.01997	-0.04438	-0.0331
909.971	-0.0525	-0.03239	-0.03217	-0.04958	-0.04755	-0.02954	-0.0182	-0.04102	-0.03259
910.5	-0.05243	-0.03042	-0.02967	-0.04773	-0.04573	-0.02848	-0.01573	-0.03792	-0.03171
911.028	-0.05065	-0.0288	-0.02689	-0.04508	-0.04417	-0.02764	-0.01284	-0.03544	-0.03025
911.557	-0.04743	-0.02724	-0.02396	-0.04176	-0.04223	-0.02689	-0.01002	-0.03364	-0.02805
912.086	-0.04353	-0.02566	-0.02108	-0.03831	-0.03948	-0.02596	-0.00758	-0.03214	-0.02562
912.615	-0.03924	-0.02437	-0.01869	-0.03528	-0.03646	-0.02509	-0.0056	-0.0307	-0.02343
913.143	-0.0352	-0.02373	-0.01675	-0.03298	-0.03396	-0.02441	-0.00421	-0.02901	-0.02155
913.672	-0.03226	-0.02387	-0.0151	-0.03132	-0.0322	-0.02368	-0.00333	-0.02738	-0.02006
914.201	-0.03013	-0.02413	-0.01359	-0.02986	-0.03086	-0.02257	-0.00262	-0.02578	-0.01879
914.729	-0.02835	-0.02386	-0.01235	-0.02832	-0.02947	-0.02094	-0.00213	-0.02453	-0.01748
915.258	-0.02673	-0.02283	-0.01141	-0.02641	-0.02753	-0.01903	-0.00173	-0.02352	-0.01589
915.787	-0.02479	-0.02117	-0.0109	-0.02417	-0.02521	-0.01717	-0.00154	-0.02251	-0.01418
916.315	-0.0227	-0.0195	-0.01107	-0.02209	-0.02314	-0.01538	-0.00167	-0.02124	-0.01273
916.844	-0.02131	-0.01801	-0.0114	-0.0204	-0.02155	-0.01322	-0.00164	-0.01943	-0.01178
917.372	-0.02072	-0.01656	-0.01171	-0.01919	-0.02052	-0.01078	-9.81E-4	-0.01735	-0.01136
917.901	-0.02028	-0.01525	-0.01176	-0.01827	-0.01977	-0.0085	2.75E-4	-0.01548	-0.0112
918.429	-0.01964	-0.01411	-0.01147	-0.01767	-0.01878	-0.00675	0.00159	-0.01423	-0.01119
918.958	-0.01874	-0.01336	-0.01123	-0.01763	-0.01748	-0.00572	0.00245	-0.01384	-0.01132
919.486	-0.01767	-0.01284	-0.01129	-0.01821	-0.01629	-0.00532	0.00277	-0.01415	-0.01159
920.015	-0.01694	-0.01236	-0.01134	-0.01905	-0.01536	-0.00517	0.00284	-0.01474	-0.01172
920.543	-0.01687	-0.01167	-0.01076	-0.01959	-0.01458	-0.00502	0.00298	-0.01506	-0.01175
921.072	-0.01757	-0.01053	-0.00946	-0.01947	-0.01379	-0.00469	0.00351	-0.01479	-0.0118
921.6	-0.01839	-0.00895	-0.00765	-0.01875	-0.01275	-0.00409	0.00451	-0.01394	-0.01184
922.128	-0.01875	-0.00721	-0.00572	-0.01773	-0.0112	-0.00348	0.0056	-0.01273	-0.01172
922.657	-0.01835	-0.00549	-0.00392	-0.01661	-0.00927	-0.00304	0.00649	-0.01146	-0.01117
923.185	-0.01741	-0.00375	-0.0026	-0.01557	-0.00745	-0.00263	0.00719	-0.01044	-0.01016
923.713	-0.01655	-0.00204	-0.00189	-0.01478	-0.00611	-0.00225	0.00771	-0.00989	-0.00897
924.242	-0.01603	-4.14E-4	-0.00124	-0.01403	-0.00523	-0.00187	0.0082	-0.00963	-0.00792
924.77	-0.01573	9.42E-4	-3.29E-4	-0.01311	-0.00485	-0.00138	0.00866	-0.00947	-0.00715
925.298	-0.01558	0.00151	6.48E-4	-0.01227	-0.00488	-9.15E-4	0.00876	-0.00947	-0.00667
925.827	-0.01543	0.00108	0.00124	-0.01206	-0.00538	-7.25E-4	0.00853	-0.00971	-0.00631
926.355	-0.01496	-1.29E-4	0.00127	-0.01256	-0.00661	-8.45E-4	0.00806	-0.01012	-0.00609
926.883	-0.0143	-0.00165	9.14E-4	-0.01323	-0.00806	-9.7E-4	0.00755	-0.01042	-0.00603
927.411	-0.01368	-0.00312	5.15E-4	-0.01355	-0.00917	-0.00106	0.00702	-0.01048	-0.00596
927.939	-0.01308	-0.00439	2.24E-4	-0.01352	-0.00985	-0.00122	0.00652	-0.01026	-0.00575
928.468	-0.01257	-0.0055	1.03E-4	-0.01315	-0.01009	-0.00134	0.00613	-0.00971	-0.00541
928.996	-0.01199	-0.00666	2.04E-4	-0.0126	-0.00996	-0.00135	0.00593	-0.00885	-0.005
929.524	-0.01128	-0.00763	6.59E-4	-0.01186	-0.00924	-0.00122	0.00635	-0.00755	-0.00464
930.052	-0.01074	-0.00819	0.00142	-0.01108	-0.00812	-9.73E-4	0.00735	-0.00607	-0.0046
930.58	-0.01065	-0.00843	0.00214	-0.01046	-0.00687	-7.2E-4	0.00858	-0.00473	-0.00473
931.108	-0.01091	-0.00847	0.00262	-0.01023	-0.00563	-6.77E-4	0.00956	-0.00381	-0.00471
931.636	-0.01129	-0.00847	0.00297	-0.01053	-0.0046	-8.36E-4	0.01018	-0.00343	-0.00438
932.164	-0.01163	-0.00868	0.00312	-0.01109	-0.00415	-0.00109	0.01047	-0.00385	-0.00378
932.692	-0.01175	-0.00912	0.00314	-0.01148	-0.00419	-0.00133	0.0108	-0.00476	-0.00312
933.22	-0.01144	-0.00943	0.00327	-0.01136	-0.00461	-0.00121	0.0116	-0.00547	-0.00261
933.748	-0.01094	-0.00904	0.00367	-0.01057	-0.00507	-3.72E-4	0.01276	-0.00562	-0.00244
934.276	-0.01038	-0.00789	0.00413	-0.00938	-0.00527	0.00129	0.01394	-0.00526	-0.00234
934.804	-0.00989	-0.00619	0.0046	-0.00815	-0.00521	0.00327	0.01476	-0.00453	-0.00195
935.332	-0.00953	-0.00439	0.00487	-0.00715	-0.00498	0.00505	0.01513	-0.00363	-0.00132
935.86	-0.00906	-0.00263	0.00506	-0.006	-0.00456	0.00666	0.01538	-0.00266	-7E-4
936.388	-0.00799	-9.19E-4	0.0054	-0.00442	-0.00374	0.00828	0.01608	-0.00164	-1.02E-4
936.916	-0.00641	8.81E-4	0.00632	-0.00264	-0.0024	0.00993	0.01746	-3.98E-4	3.01E-4
937.444	-0.00513	0.00256	0.00786	-0.00108	-8.19E-4	0.01154	0.01885	9.53E-4	4.33E-4
937.972	-0.00424	0.00388	0.00954	2.49E-5	6.45E-4	0.01295	0.01963	0.00212	6.46E-4
938.499	-0.00367	0.00492	0.01099	5.32E-4	0.00186	0.01387	0.01961	0.00292	0.00102
939.027	-0.00325	0.00556	0.0119	4.39E-4	0.0025	0.01388	0.01885	0.00302	0.00141
939.555	-0.00284	0.00584	0.01228	-2.5E-5	0.00256	0.01305	0.01773	0.00237	0.00173
940.083	-0.00224	0.00613	0.01244	-3.62E-4	0.00259	0.0118	0.01677	0.00149	0.00195
940.611	-0.00157	0.0067	0.01254	-3.41E-4	0.00291	0.0105	0.01627	6.17E-4	0.00209
941.138	-0.00133	0.00767	0.0129	8.43E-5	0.00368	0.00959	0.01624	-2.09E-4	0.00216
941.666	-0.00164	0.0089	0.01343	5.75E-4	0.00474	0.00915	0.01637	-0.00103	0.00222
942.194	-0.00255	0.00984	0.01385	9.16E-4	0.00591	0.00888	0.01612	-0.00165	0.00206
942.721	-0.00384	0.01035	0.01385	0.00125	0.00681	0.00879	0.0157	-0.00208	0.00159
943.249	-0.00519	0.01082	0.01375	0.00187	0.0076	0.00934	0.01587	-0.00211	0.00105
943.777	-0.00598	0.01134	0.01403	0.00306	0.00864	0.01073	0.0172	-0.00138	8.52E-4
944.304	-0.006	0.01191	0.01483	0.0046	0.00993	0.01246	0.01932	1.92E-5	0.00114
944.832	-0.00551	0.01239	0.01592	0.00622	0.01104	0.01416	0.02162	0.00164	0.00175
945.359	-0.00445	0.01269	0.01692	0.00755	0.01178	0.01567	0.02357	0.00309	0.00252
945.887	-0.00311	0.01238	0.01746	0.00787	0.01161	0.01678	0.02471	0.00416	0.00338
946.415	-0.00141	0.01165	0.01761	0.00669	0.00989	0.01721	0.02526	0.00497	0.00415
946.942	8.88E-4	0.01071	0.01746	0.0045	0.00715	0.0171	0.02569	0.00563	0.00473
947.47	0.00373	0.00994	0.0171	0.00236	0.00437	0.0166	0.02642	0.00627	0.00541
947.997	0.00687	0.00969	0.01671	9.57E-4	0.00218	0.01584	0.02747	0.00677	0.00644
948.525	0.00974	0.01021	0.01664	5.47E-4	8.99E-4	0.01517	0.0288	0.00725	0.00776
949.052	0.0122	0.01122	0.01666	8.99E-4	4.3E-4	0.01482	0.02992	0.00772	0.00911
949.58	0.01393	0.01232	0.01662	0.00167	4.69E-4	0.01496	0.0306	0.00815	0.01012
950.107	0.0149	0.01379	0.01688	0.00303	0.00111	0.01599	0.03138	0.00899	0.01075
950.634	0.0156	0.01552	0.01778	0.00488	0.00265	0.01766	0.03251	0.01051	0.01132
951.162	0.01653	0.01716	0.01905	0.00721	0.00496	0.01956	0.03384	0.01255	0.01222
951.689	0.01758	0.01871	0.02064	0.01022	0.00795	0.02141	0.03533	0.01466	0.01345
952.216	0.01832	0.02029	0.02259	0.01384	0.0113	0.02349	0.03699	0.01649	0.01468
952.744	0.01893	0.02175	0.0247	0.01743	0.01453	0.02593	0.03852	0.01792	0.01587
953.271	0.01922	0.02276	0.02653	0.01977	0.01687	0.02822	0.03955	0.01892	0.01703
953.798	0.01966	0.02336	0.02797	0.02043	0.0181	0.02995	0.04017	0.01983	0.01792
954.326	0.02039	0.02347	0.02905	0.01997	0.01882	0.03104	0.04054	0.02072	0.01864
954.853	0.02101	0.02339	0.02986	0.0192	0.01934	0.03157	0.04088	0.02157	0.0197
955.38	0.02145	0.02354	0.03057	0.01887	0.02001	0.03196	0.04154	0.02225	0.02118
955.907	0.02166	0.02404	0.03115	0.01915	0.02095	0.0325	0.04258	0.02258	0.02285
956.435	0.02174	0.0248	0.03147	0.01977	0.02213	0.03322	0.04381	0.02256	0.02454
956.962	0.02149	0.02591	0.03167	0.02029	0.02356	0.034	0.04504	0.02254	0.02622
957.489	0.02139	0.02739	0.03217	0.02089	0.02525	0.03479	0.04629	0.02316	0.02798
958.016	0.02182	0.02911	0.03318	0.0218	0.0271	0.03543	0.04762	0.0247	0.02989
958.543	0.02285	0.03102	0.03476	0.02325	0.02903	0.03626	0.04911	0.02695	0.03179
959.07	0.02434	0.03329	0.03716	0.02559	0.03113	0.03769	0.05116	0.0296	0.03347
959.598	0.02609	0.03573	0.0401	0.02836	0.03304	0.03955	0.05355	0.03218	0.03491
960.125	0.02798	0.0382	0.04315	0.0311	0.03468	0.04153	0.05608	0.0346	0.03634
960.652	0.03025	0.04066	0.04612	0.03371	0.0363	0.04359	0.05861	0.03733	0.03784
961.179	0.03324	0.04308	0.04925	0.03642	0.03813	0.04585	0.06102	0.04073	0.03951
961.706	0.03688	0.04578	0.05272	0.0394	0.04032	0.04848	0.0635	0.04477	0.04163
962.233	0.04089	0.04875	0.0562	0.04256	0.04296	0.05146	0.06605	0.04885	0.04423
962.76	0.04491	0.05202	0.05944	0.04564	0.04613	0.05484	0.0688	0.05246	0.0471
963.287	0.04866	0.05536	0.0623	0.04835	0.04964	0.05845	0.07179	0.05551	0.0502
963.814	0.05203	0.05881	0.06483	0.05092	0.05354	0.06228	0.07517	0.05849	0.05345
964.341	0.05541	0.06268	0.06732	0.05379	0.0581	0.06651	0.07911	0.06175	0.05691
964.868	0.059	0.06693	0.07016	0.05744	0.06337	0.07141	0.08362	0.06533	0.06055
965.394	0.06298	0.07168	0.07355	0.06195	0.06929	0.07717	0.08852	0.06942	0.06448
965.921	0.06732	0.07686	0.07752	0.06707	0.07538	0.08361	0.09351	0.07401	0.06872
966.448	0.07178	0.0823	0.0818	0.0727	0.0813	0.09019	0.09869	0.07908	0.0733
966.975	0.07623	0.08767	0.086	0.07861	0.08689	0.09636	0.10428	0.08442	0.07829
967.502	0.08087	0.09285	0.09003	0.08469	0.09224	0.10185	0.1103	0.09001	0.08373
968.029	0.08607	0.0979	0.09412	0.09104	0.09767	0.10693	0.11657	0.09611	0.08955
968.556	0.0917	0.1026	0.09855	0.09766	0.10332	0.11198	0.12275	0.10255	0.09576
969.082	0.09776	0.10765	0.1037	0.10452	0.10956	0.11731	0.12892	0.10931	0.10266
969.609	0.10434	0.11366	0.10989	0.11178	0.11656	0.12316	0.1354	0.11646	0.11026
970.136	0.11158	0.12087	0.1171	0.1194	0.12405	0.12948	0.14251	0.12403	0.11828
970.663	0.11969	0.12905	0.12488	0.12753	0.13175	0.13635	0.15038	0.13204	0.12658
971.189	0.12872	0.13794	0.13308	0.13632	0.13975	0.14404	0.1591	0.14068	0.13511
971.716	0.13877	0.14761	0.14198	0.14587	0.14857	0.15286	0.16893	0.15012	0.14388
972.243	0.14959	0.15797	0.15199	0.15622	0.15851	0.16314	0.17982	0.16055	0.153
972.769	0.1611	0.16924	0.16332	0.16739	0.16951	0.17497	0.19147	0.17215	0.16284
973.296	0.17327	0.18151	0.17589	0.17932	0.18133	0.18811	0.20375	0.18474	0.17355
973.822	0.18626	0.19459	0.18949	0.19178	0.19389	0.20217	0.21689	0.19807	0.18506
974.349	0.20018	0.20822	0.20375	0.20475	0.20691	0.2167	0.23104	0.21194	0.1974
974.876	0.21486	0.22225	0.2183	0.21811	0.22038	0.23147	0.24599	0.22645	0.21048
975.402	0.23022	0.2366	0.23292	0.23203	0.23442	0.24663	0.26146	0.24172	0.22408
975.929	0.2463	0.25126	0.24782	0.24659	0.24929	0.26234	0.2773	0.25772	0.23839
976.455	0.26284	0.26654	0.2634	0.26175	0.26539	0.27858	0.29355	0.27451	0.25367
976.982	0.27957	0.28269	0.28005	0.27762	0.28281	0.29556	0.31059	0.29208	0.26983
977.508	0.29647	0.29973	0.29764	0.29425	0.30104	0.31335	0.32833	0.31008	0.28658
978.035	0.31394	0.31786	0.31573	0.31211	0.31983	0.33212	0.34674	0.32865	0.30392
978.561	0.3322	0.33696	0.33424	0.33119	0.33914	0.35153	0.36571	0.34811	0.32182
979.088	0.35148	0.35702	0.35322	0.35128	0.35916	0.37144	0.38536	0.36869	0.34046
979.614	0.37151	0.37762	0.3727	0.372	0.37969	0.39174	0.40554	0.39015	0.36005
980.14	0.39208	0.39857	0.39261	0.3931	0.40044	0.41256	0.42613	0.41202	0.3806
980.667	0.41294	0.41992	0.41316	0.41455	0.42156	0.43388	0.44702	0.43394	0.40186
981.193	0.43411	0.44177	0.43458	0.43638	0.44326	0.45571	0.46838	0.45581	0.42346
981.719	0.45568	0.46421	0.45652	0.45872	0.46543	0.47782	0.49021	0.47772	0.44538
982.246	0.47789	0.48724	0.47861	0.4815	0.48802	0.50019	0.5126	0.49998	0.46782
982.772	0.5008	0.51045	0.50059	0.50441	0.51076	0.52258	0.53531	0.5225	0.49084
983.298	0.5241	0.53353	0.52238	0.52726	0.53351	0.54486	0.55817	0.54519	0.51432
983.825	0.54732	0.55634	0.54438	0.5501	0.55642	0.56728	0.58128	0.56807	0.53803
984.351	0.57032	0.57881	0.56664	0.57291	0.57946	0.58984	0.60453	0.5909	0.56179
984.877	0.5935	0.60107	0.58885	0.59571	0.60256	0.61251	0.6278	0.61351	0.58561
985.403	0.61702	0.62342	0.61079	0.61862	0.62581	0.63526	0.65108	0.63622	0.60945
985.93	0.6406	0.64594	0.63284	0.64161	0.64939	0.6581	0.67443	0.65931	0.63337
986.456	0.66379	0.66849	0.65517	0.66456	0.67308	0.6808	0.69765	0.68266	0.65741
986.982	0.68646	0.69112	0.67782	0.68757	0.69654	0.70341	0.72073	0.70614	0.68128
987.508	0.70878	0.71394	0.70068	0.71071	0.71972	0.72617	0.74346	0.72937	0.70453
988.034	0.73082	0.7367	0.72358	0.7337	0.74264	0.74893	0.76562	0.75213	0.72707
988.56	0.75266	0.75925	0.74605	0.7563	0.76527	0.77143	0.78731	0.77446	0.74923
989.086	0.77416	0.78162	0.76761	0.77831	0.78741	0.79321	0.80855	0.79638	0.77141
989.612	0.79517	0.80364	0.78824	0.79963	0.80904	0.81412	0.82935	0.8179	0.79349
990.138	0.81541	0.82498	0.80831	0.82017	0.82996	0.83406	0.84937	0.83868	0.815
990.665	0.83482	0.84541	0.82777	0.83997	0.84983	0.85296	0.86832	0.85838	0.83545
991.191	0.85348	0.86466	0.84655	0.85887	0.86846	0.87077	0.88608	0.87668	0.85463
991.717	0.87165	0.88244	0.86414	0.87659	0.88578	0.88719	0.90252	0.89355	0.8729
992.243	0.8894	0.89877	0.88053	0.89302	0.9019	0.90245	0.91777	0.9091	0.89034
992.768	0.90641	0.91404	0.89653	0.90855	0.91711	0.91708	0.9322	0.92379	0.90707
993.294	0.92235	0.92824	0.91253	0.92336	0.93151	0.93109	0.94576	0.93768	0.923
993.82	0.93696	0.94118	0.9285	0.9374	0.94505	0.94406	0.95798	0.9505	0.93778
994.346	0.95028	0.95294	0.94408	0.95068	0.95756	0.95585	0.96851	0.96206	0.95092
994.872	0.96248	0.96366	0.95866	0.9628	0.96877	0.96646	0.97722	0.97203	0.96217
995.398	0.97333	0.97327	0.97146	0.97342	0.97838	0.97576	0.98426	0.98032	0.97177
995.924	0.98264	0.98194	0.98218	0.98262	0.98644	0.98391	0.99003	0.98732	0.98019
996.45	0.99026	0.98948	0.9908	0.99026	0.99291	0.99087	0.99489	0.99325	0.98764
996.976	0.99587	0.99528	0.99691	0.99593	0.99754	0.99627	0.99848	0.99773	0.99378
997.501	0.99913	0.99882	1	0.99918	0.99992	0.99946	1	1	0.99806
998.027	1	1	0.99988	1	1	1	0.99914	0.99981	1
998.553	0.99838	0.99882	0.99644	0.99829	0.99776	0.99786	0.99602	0.99724	0.99947
999.079	0.99447	0.99527	0.98992	0.99427	0.99331	0.99334	0.99092	0.99251	0.99655
999.604	0.98839	0.98951	0.98116	0.98822	0.98675	0.9869	0.98421	0.98587	0.99139
1000.13	0.97986	0.98165	0.97093	0.98017	0.97819	0.97875	0.97592	0.97747	0.98419
1000.656	0.9689	0.97171	0.95924	0.97003	0.96763	0.96872	0.96562	0.96711	0.97489
1001.181	0.95594	0.9599	0.94616	0.95792	0.95543	0.95663	0.95305	0.95497	0.96335
1001.707	0.94135	0.94633	0.93177	0.94401	0.94147	0.94241	0.93818	0.94149	0.94955
1002.233	0.92552	0.93107	0.91611	0.9285	0.92579	0.92645	0.92151	0.92768	0.93377
1002.758	0.90854	0.91419	0.89917	0.91182	0.90869	0.90908	0.9037	0.91354	0.91626
1003.284	0.89051	0.89583	0.88116	0.89405	0.89034	0.8906	0.88519	0.89857	0.89722
1003.809	0.87153	0.87624	0.86227	0.87516	0.87081	0.87133	0.86609	0.88248	0.877
1004.335	0.85162	0.85557	0.84232	0.855	0.85029	0.85133	0.84608	0.86497	0.85587
1004.861	0.83088	0.83414	0.82155	0.83374	0.82921	0.83073	0.82538	0.84629	0.83407
1005.386	0.80958	0.81237	0.80045	0.81192	0.80802	0.80977	0.80452	0.82703	0.81185
1005.912	0.78778	0.79007	0.77892	0.78984	0.78669	0.78834	0.78373	0.8074	0.78924
1006.437	0.76554	0.76719	0.75713	0.76784	0.76531	0.76658	0.76309	0.78733	0.76619
1006.963	0.7426	0.74395	0.73516	0.74571	0.7437	0.74464	0.74241	0.76638	0.74256
1007.488	0.71901	0.72103	0.71323	0.72351	0.72202	0.7231	0.72172	0.74458	0.71874
1008.013	0.69511	0.69875	0.69132	0.70133	0.70026	0.70207	0.70111	0.72202	0.69505
1008.539	0.6713	0.67706	0.6694	0.67928	0.67848	0.68132	0.68065	0.69925	0.67168
1009.064	0.64805	0.65589	0.64768	0.65761	0.65673	0.66065	0.66052	0.67718	0.64891
1009.59	0.62555	0.6349	0.62611	0.6364	0.63509	0.63994	0.6407	0.65626	0.62662
1010.115	0.60385	0.61424	0.60491	0.61572	0.61388	0.61949	0.62136	0.63608	0.60484
1010.64	0.58291	0.59433	0.58437	0.59559	0.59321	0.59972	0.60258	0.61656	0.58352
1011.166	0.5627	0.57533	0.56469	0.57606	0.57318	0.58084	0.58435	0.59785	0.56286
1011.691	0.54351	0.55714	0.54584	0.55709	0.55402	0.5628	0.56678	0.57985	0.54312
1012.216	0.52554	0.53956	0.52779	0.53864	0.53574	0.54525	0.54982	0.56235	0.52435
1012.742	0.50885	0.52231	0.51052	0.52074	0.51841	0.52804	0.5332	0.54529	0.50643
1013.267	0.49334	0.50533	0.494	0.50352	0.50215	0.5113	0.51692	0.52896	0.48941
1013.792	0.47844	0.48892	0.47829	0.48711	0.48706	0.49534	0.50118	0.51352	0.47332
1014.317	0.46397	0.47352	0.4634	0.47153	0.47355	0.48037	0.48623	0.49889	0.45809
1014.843	0.4499	0.45921	0.4493	0.45675	0.46128	0.46618	0.47212	0.48489	0.44353
1015.368	0.43616	0.44566	0.43582	0.44255	0.44956	0.4524	0.45877	0.47121	0.42955
1015.893	0.42278	0.43232	0.42261	0.42881	0.4378	0.4388	0.44593	0.45768	0.41601
1016.418	0.40983	0.419	0.40947	0.4155	0.42574	0.42537	0.43344	0.44435	0.40301
1016.943	0.39733	0.40578	0.39651	0.40269	0.41343	0.41239	0.42121	0.43132	0.39058
1017.468	0.3851	0.39351	0.3844	0.39055	0.40122	0.4002	0.40951	0.41886	0.37855
1017.993	0.37327	0.38272	0.37358	0.37922	0.38947	0.38889	0.39853	0.40725	0.36676
1018.518	0.36214	0.37292	0.36376	0.3684	0.37806	0.37817	0.38806	0.39624	0.3552
1019.043	0.35182	0.36336	0.35444	0.35788	0.36673	0.36778	0.37769	0.38552	0.34394
1019.569	0.34211	0.3535	0.34545	0.3476	0.35529	0.3576	0.36713	0.37504	0.33325
1020.094	0.33271	0.34321	0.33663	0.33773	0.34386	0.34774	0.35647	0.36483	0.3233
1020.619	0.32353	0.33314	0.32799	0.32858	0.3329	0.3383	0.3463	0.35509	0.31408
1021.144	0.31483	0.32382	0.31973	0.32015	0.323	0.32942	0.33706	0.34606	0.30556
1021.668	0.30704	0.31545	0.31199	0.3122	0.3145	0.32102	0.32867	0.33785	0.29753
1022.193	0.30008	0.3078	0.30467	0.30455	0.3069	0.3129	0.32095	0.33029	0.28974
1022.718	0.29344	0.30046	0.2975	0.29709	0.29986	0.30499	0.31375	0.32313	0.28233
1023.243	0.28688	0.29321	0.29045	0.29001	0.29324	0.2975	0.30712	0.31646	0.27545
1023.768	0.28027	0.28601	0.2834	0.28332	0.28681	0.29038	0.30098	0.31018	0.26915
1024.293	0.27352	0.27908	0.27646	0.27703	0.28042	0.28352	0.29525	0.3041	0.26313
1024.818	0.26672	0.2729	0.27	0.27119	0.27417	0.27712	0.28998	0.29836	0.25705
1025.343	0.26039	0.26745	0.26394	0.26565	0.26805	0.27132	0.28505	0.29312	0.25106
1025.868	0.25481	0.26228	0.25796	0.26007	0.26195	0.26601	0.28009	0.28811	0.24533
1026.392	0.24957	0.25711	0.25213	0.25447	0.25597	0.26094	0.27486	0.28312	0.23994
1026.917	0.24436	0.252	0.24666	0.24905	0.25036	0.25605	0.26934	0.27809	0.23516
1027.442	0.23925	0.2471	0.2415	0.24413	0.24527	0.25125	0.26381	0.273	0.23095
1027.967	0.23426	0.24271	0.2367	0.23965	0.2407	0.24651	0.25856	0.26791	0.22711
1028.491	0.22969	0.23877	0.23243	0.2353	0.23645	0.24204	0.25368	0.26293	0.22348
1029.016	0.22579	0.23504	0.22883	0.231	0.23242	0.23787	0.24919	0.25818	0.21989
1029.541	0.22246	0.23131	0.22587	0.22693	0.22883	0.23398	0.24507	0.2538	0.21638
1030.065	0.2194	0.22752	0.22337	0.22295	0.22576	0.23024	0.24111	0.24974	0.21317
1030.59	0.21664	0.22366	0.2209	0.21881	0.22302	0.22653	0.23712	0.24582	0.21017
1031.115	0.21413	0.2197	0.21821	0.21453	0.22038	0.22265	0.233	0.24191	0.20721
1031.639	0.21147	0.21549	0.21542	0.21023	0.21772	0.21861	0.22885	0.2379	0.20411
1032.164	0.20853	0.21108	0.21248	0.20601	0.21495	0.21461	0.22481	0.23384	0.20075
1032.689	0.20544	0.20672	0.20938	0.20201	0.21197	0.21086	0.22105	0.22985	0.19734
1033.213	0.20203	0.20247	0.20621	0.19821	0.20874	0.20737	0.21751	0.2259	0.1939
1033.738	0.19805	0.19854	0.203	0.19476	0.20541	0.20406	0.21417	0.22205	0.19043
1034.262	0.19383	0.19527	0.19964	0.19172	0.2022	0.20099	0.2111	0.21839	0.18704
1034.787	0.1898	0.19266	0.19587	0.18893	0.19908	0.19799	0.20818	0.2148	0.18385
1035.311	0.18601	0.19047	0.19192	0.18603	0.19595	0.19502	0.20546	0.21115	0.18087
1035.836	0.18253	0.18838	0.18812	0.18311	0.19266	0.19223	0.20298	0.20745	0.17812
1036.36	0.17925	0.18616	0.18469	0.18053	0.18916	0.18964	0.20074	0.20385	0.1756
1036.885	0.17584	0.18381	0.18164	0.17827	0.18547	0.1872	0.19865	0.20037	0.1733
1037.409	0.17238	0.18138	0.17885	0.17596	0.18169	0.18478	0.19644	0.19691	0.17111
1037.933	0.16921	0.17878	0.17602	0.17325	0.17794	0.18218	0.19394	0.19342	0.16883
1038.458	0.16658	0.17588	0.17304	0.17009	0.17432	0.17931	0.1911	0.19007	0.16652
1038.982	0.16452	0.17258	0.17006	0.16665	0.17085	0.1762	0.18796	0.18684	0.16422
1039.507	0.16288	0.16899	0.16715	0.16328	0.16755	0.17296	0.18461	0.18369	0.16192
1040.031	0.16143	0.16534	0.1645	0.1604	0.16448	0.16993	0.18138	0.18069	0.1596
1040.555	0.15973	0.16173	0.16218	0.15804	0.16165	0.16716	0.17834	0.17788	0.1571
1041.079	0.15746	0.15867	0.16009	0.15632	0.15921	0.16461	0.17553	0.17535	0.15445
1041.604	0.15492	0.1563	0.15807	0.15499	0.15716	0.16209	0.17284	0.17302	0.15175
1042.128	0.15262	0.15436	0.15602	0.15371	0.15531	0.15961	0.17016	0.17084	0.14917
1042.652	0.15072	0.15244	0.15391	0.15226	0.15344	0.15723	0.16759	0.16869	0.1467
1043.177	0.14904	0.15035	0.15184	0.15071	0.15141	0.15493	0.16518	0.16649	0.14438
1043.701	0.14715	0.14808	0.14977	0.14912	0.1492	0.15262	0.16284	0.16417	0.14214
1044.225	0.14477	0.14586	0.14773	0.14747	0.14681	0.15033	0.16053	0.16181	0.13988
1044.749	0.1419	0.14375	0.14553	0.14573	0.14425	0.14796	0.15808	0.15938	0.13751
1045.273	0.13873	0.14174	0.14308	0.14381	0.14151	0.14552	0.15553	0.15686	0.13497
1045.797	0.13558	0.13982	0.14061	0.14156	0.13861	0.14312	0.15303	0.1543	0.13241
1046.321	0.13293	0.13775	0.13835	0.139	0.13577	0.14089	0.15079	0.15172	0.13009
1046.846	0.13088	0.13553	0.13637	0.13642	0.13332	0.13895	0.14882	0.14929	0.12805
1047.37	0.1292	0.13319	0.13454	0.13392	0.13128	0.13713	0.14701	0.14712	0.12619
1047.894	0.12755	0.13084	0.13265	0.13145	0.12947	0.13521	0.14511	0.14517	0.12428
1048.418	0.12581	0.12857	0.13047	0.12906	0.1278	0.13314	0.14298	0.14329	0.12235
1048.942	0.12437	0.12641	0.12806	0.12674	0.12632	0.13112	0.14074	0.14136	0.12048
1049.466	0.12331	0.12438	0.12575	0.1246	0.12511	0.12946	0.1387	0.13958	0.11878
1049.99	0.12269	0.12274	0.12387	0.12286	0.12421	0.12841	0.13719	0.13821	0.11731
1050.514	0.12228	0.12162	0.12257	0.1216	0.1236	0.12793	0.13613	0.13735	0.11597
1051.038	0.122	0.12078	0.12161	0.1206	0.12299	0.12767	0.13524	0.1368	0.11467
1051.562	0.12183	0.12	0.1207	0.11975	0.12213	0.12741	0.13446	0.13624	0.11334
1052.086	0.12191	0.11905	0.1197	0.11904	0.12105	0.12704	0.13376	0.13544	0.11208
1052.609	0.12204	0.11799	0.11879	0.1184	0.11989	0.12667	0.13316	0.1344	0.11096
1053.133	0.12189	0.11686	0.11814	0.11778	0.1187	0.12638	0.13268	0.13323	0.11017
1053.657	0.12131	0.11579	0.11776	0.11719	0.11756	0.12618	0.13226	0.13202	0.10965
1054.181	0.12014	0.11495	0.11757	0.11663	0.11658	0.12594	0.13177	0.13083	0.10919
1054.705	0.1183	0.114	0.11733	0.11578	0.11554	0.12528	0.13107	0.1296	0.10874
1055.229	0.11602	0.11269	0.11675	0.11453	0.11434	0.12406	0.13007	0.12835	0.10823
1055.752	0.11351	0.11111	0.11586	0.11312	0.11316	0.12246	0.12885	0.1271	0.10769
1056.276	0.11083	0.10965	0.11488	0.11174	0.11224	0.12077	0.12762	0.12591	0.10721
1056.8	0.10789	0.10856	0.11395	0.11051	0.11166	0.11925	0.12641	0.12489	0.10684
1057.324	0.1049	0.10797	0.11307	0.10955	0.1114	0.11807	0.12521	0.12415	0.10648
1057.847	0.10202	0.10775	0.1122	0.10875	0.11143	0.1172	0.12407	0.1236	0.10599
1058.371	0.09963	0.10754	0.11127	0.10792	0.11168	0.11645	0.12311	0.1231	0.10537
1058.895	0.09818	0.10722	0.11042	0.10709	0.11203	0.11576	0.1224	0.12263	0.10469
1059.418	0.09787	0.10671	0.10982	0.10639	0.11238	0.11514	0.12201	0.12228	0.10411
1059.942	0.09828	0.10597	0.10936	0.10577	0.11245	0.11449	0.12189	0.12189	0.10384
1060.466	0.09881	0.10491	0.10869	0.10505	0.11209	0.1137	0.12175	0.12107	0.10394
1060.989	0.09925	0.10382	0.10777	0.10415	0.11152	0.11278	0.12145	0.11981	0.10424
1061.513	0.09957	0.10285	0.10672	0.10313	0.11081	0.11185	0.121	0.1184	0.10459
1062.037	0.09979	0.10214	0.10566	0.10226	0.11004	0.11109	0.12057	0.11729	0.10483
1062.56	0.10003	0.1019	0.1048	0.1017	0.10932	0.11057	0.12029	0.11664	0.10482
1063.084	0.10015	0.10202	0.10415	0.10142	0.10869	0.11025	0.12016	0.1163	0.10473
1063.607	0.09997	0.10226	0.1036	0.1013	0.10812	0.11001	0.12007	0.11599	0.10478
1064.131	0.09938	0.10241	0.10304	0.10124	0.10771	0.10992	0.11984	0.11551	0.1051
1064.654	0.09842	0.10241	0.10246	0.10123	0.10753	0.11007	0.11941	0.11493	0.10559
1065.178	0.09727	0.10237	0.1019	0.10127	0.10748	0.11047	0.11898	0.11444	0.10612
1065.701	0.09643	0.10234	0.10142	0.1014	0.10755	0.11097	0.11864	0.11422	0.10665
1066.224	0.09621	0.10235	0.10117	0.10178	0.10777	0.11155	0.11842	0.11442	0.10713
1066.748	0.09634	0.10236	0.10116	0.10241	0.10802	0.11213	0.11843	0.115	0.10766
1067.271	0.09637	0.10219	0.10123	0.10311	0.10816	0.1125	0.11864	0.11566	0.10826
1067.795	0.09617	0.10177	0.10118	0.10368	0.10817	0.11268	0.11899	0.11616	0.10885
1068.318	0.09601	0.10134	0.10126	0.1042	0.10824	0.11286	0.11958	0.11676	0.10942
1068.841	0.09617	0.10116	0.10159	0.10478	0.10836	0.11326	0.12043	0.11774	0.10997
1069.365	0.09665	0.10138	0.1022	0.10552	0.10859	0.11401	0.1215	0.11919	0.11047
1069.888	0.09727	0.10194	0.10298	0.10628	0.10899	0.11501	0.12262	0.1209	0.11094
1070.411	0.09784	0.10266	0.10373	0.10695	0.10958	0.11605	0.12366	0.12263	0.11151
1070.934	0.09834	0.10344	0.10452	0.10757	0.11041	0.11716	0.12473	0.12425	0.11224
1071.458	0.09869	0.10412	0.10542	0.10813	0.11143	0.11837	0.12596	0.12569	0.11314
1071.981	0.09907	0.10459	0.1063	0.10856	0.11242	0.1195	0.12722	0.12692	0.11433
1072.504	0.09957	0.105	0.10716	0.10895	0.11326	0.12055	0.12846	0.12804	0.11575
1073.027	0.10013	0.10553	0.10807	0.10946	0.11422	0.12162	0.12969	0.12913	0.1173
1073.551	0.10058	0.1064	0.1091	0.11024	0.11552	0.12284	0.13095	0.13022	0.11889
1074.074	0.10079	0.10758	0.11028	0.11117	0.11709	0.12414	0.13231	0.13124	0.12053
1074.597	0.101	0.10888	0.11161	0.11217	0.11887	0.12539	0.13384	0.13223	0.12213
1075.12	0.10156	0.1102	0.11306	0.11329	0.12075	0.12654	0.13562	0.13333	0.12372
1075.643	0.10254	0.11149	0.11462	0.11457	0.12267	0.12763	0.13754	0.13474	0.12535
1076.166	0.10367	0.11284	0.1162	0.116	0.12454	0.12881	0.13935	0.1364	0.12702
1076.689	0.10474	0.11431	0.11777	0.11761	0.12638	0.1303	0.14107	0.13826	0.12875
1077.212	0.10576	0.11611	0.11939	0.11959	0.12838	0.13212	0.14286	0.14038	0.1307
1077.735	0.10689	0.11807	0.12101	0.12188	0.1306	0.13421	0.14482	0.14268	0.13305
1078.258	0.10829	0.1198	0.12269	0.12433	0.13293	0.13641	0.147	0.1451	0.13583
1078.781	0.10998	0.12125	0.12446	0.12681	0.13518	0.13864	0.14941	0.14763	0.13895
1079.304	0.11201	0.12251	0.12617	0.12927	0.13731	0.14092	0.15185	0.15028	0.14224
1079.827	0.11412	0.12392	0.12797	0.13187	0.1395	0.14356	0.15438	0.15323	0.14556
1080.35	0.11618	0.12575	0.13002	0.13483	0.14196	0.14671	0.15723	0.15664	0.14891
1080.873	0.11806	0.12809	0.13251	0.13824	0.14483	0.15034	0.16052	0.16056	0.15237
1081.396	0.11997	0.13075	0.13537	0.14183	0.14811	0.15431	0.16412	0.16477	0.15608
1081.919	0.12222	0.13352	0.13846	0.14543	0.15168	0.15838	0.16789	0.16905	0.15997
1082.442	0.12493	0.13641	0.14167	0.14892	0.15536	0.16241	0.17189	0.17328	0.16403
1082.965	0.128	0.13943	0.14478	0.1523	0.15893	0.16637	0.17603	0.1775	0.16821
1083.487	0.13119	0.14287	0.14777	0.15573	0.16244	0.17034	0.18044	0.18188	0.17244
1084.01	0.13429	0.1469	0.15072	0.15946	0.16613	0.17445	0.18531	0.18664	0.17669
1084.533	0.1372	0.15126	0.15377	0.16358	0.17011	0.17876	0.19059	0.1917	0.18105
1085.056	0.14013	0.15554	0.15694	0.16791	0.17429	0.18329	0.19614	0.19675	0.18566
1085.579	0.14339	0.15944	0.16029	0.17215	0.17863	0.18792	0.20196	0.20174	0.19064
1086.101	0.14712	0.16316	0.16397	0.17628	0.18315	0.19256	0.20805	0.20684	0.19597
1086.624	0.15114	0.16704	0.16797	0.18045	0.18783	0.19732	0.21431	0.2122	0.20155
1087.147	0.15514	0.17133	0.17228	0.1849	0.19273	0.20244	0.22081	0.21801	0.20742
1087.669	0.15918	0.17597	0.17679	0.18976	0.19791	0.20788	0.22755	0.22428	0.21357
1088.192	0.16354	0.18077	0.18156	0.1951	0.20356	0.21377	0.23447	0.23098	0.22008
1088.715	0.16842	0.18546	0.18658	0.20067	0.20963	0.22004	0.2413	0.23794	0.22712
1089.237	0.17369	0.18998	0.19192	0.2064	0.21606	0.22664	0.248	0.24504	0.23465
1089.76	0.17921	0.19453	0.1976	0.21238	0.22282	0.23352	0.25468	0.25233	0.24267
1090.283	0.18494	0.19948	0.20356	0.21887	0.2299	0.24062	0.26155	0.26001	0.25108
1090.805	0.19066	0.20498	0.20975	0.22594	0.23742	0.24799	0.26883	0.26822	0.25967
1091.328	0.19633	0.2108	0.21617	0.23345	0.2454	0.25568	0.27656	0.27683	0.26839
1091.85	0.20222	0.21657	0.22271	0.24106	0.2536	0.26364	0.28459	0.28568	0.27737
1092.373	0.20853	0.22222	0.22925	0.24864	0.26199	0.27186	0.29294	0.29471	0.28682
1092.895	0.21497	0.22782	0.23584	0.25622	0.27053	0.28033	0.30161	0.30396	0.29674
1093.418	0.22125	0.23362	0.24271	0.264	0.27927	0.28908	0.31063	0.31358	0.30703
1093.94	0.22719	0.2398	0.24989	0.27208	0.28814	0.29813	0.32004	0.3236	0.31754
1094.463	0.23299	0.24636	0.2574	0.2806	0.29731	0.3075	0.33003	0.33409	0.32844
1094.985	0.23923	0.25328	0.26524	0.28946	0.30681	0.3171	0.34055	0.345	0.33976
1095.507	0.2462	0.26058	0.27329	0.29845	0.31659	0.32696	0.35144	0.35637	0.35162
1096.03	0.2536	0.26823	0.28146	0.30753	0.32662	0.33725	0.36262	0.36821	0.36409
1096.552	0.26122	0.27634	0.28983	0.3169	0.33692	0.34814	0.37414	0.38052	0.37701
1097.075	0.26914	0.28505	0.29874	0.32704	0.34775	0.35979	0.3863	0.39346	0.39036
1097.597	0.27732	0.29455	0.30836	0.33817	0.35934	0.37226	0.39926	0.4071	0.40408
1098.119	0.28594	0.30469	0.31858	0.35007	0.37161	0.38546	0.41282	0.42132	0.41826
1098.642	0.29536	0.3151	0.32927	0.36249	0.38434	0.39915	0.42676	0.43595	0.43316
1099.164	0.30562	0.32569	0.34003	0.37522	0.3973	0.41317	0.44094	0.4509	0.44881
1099.686	0.31639	0.33658	0.3508	0.38842	0.41055	0.42767	0.45564	0.46619	0.46519
1100.208	0.32727	0.34767	0.36174	0.40209	0.42406	0.44271	0.47094	0.48187	0.48207
1100.731	0.33805	0.35894	0.37316	0.4162	0.43802	0.45825	0.48689	0.49806	0.49933
1101.253	0.34872	0.37034	0.38504	0.43076	0.45251	0.4742	0.50339	0.51475	0.51691
1101.775	0.35974	0.38199	0.39753	0.44575	0.46766	0.49061	0.52041	0.53198	0.53503
1102.297	0.37166	0.39395	0.41064	0.46125	0.48351	0.5075	0.53795	0.54978	0.55376
1102.819	0.3843	0.40628	0.42412	0.47713	0.49992	0.52479	0.55596	0.56814	0.5731
1103.342	0.39716	0.41915	0.4381	0.49332	0.51693	0.54257	0.5746	0.58718	0.59298
1103.864	0.41004	0.43268	0.45276	0.50962	0.53436	0.56074	0.59391	0.60693	0.61315
1104.386	0.42301	0.44703	0.46825	0.52612	0.55227	0.57939	0.61389	0.6274	0.63366
1104.908	0.4362	0.46211	0.48434	0.54284	0.57071	0.59846	0.63438	0.64842	0.65461
1105.43	0.45001	0.47757	0.50073	0.55979	0.58956	0.61788	0.65518	0.66979	0.67617
1105.952	0.46446	0.49317	0.51727	0.5772	0.60888	0.63753	0.67628	0.69146	0.69848
1106.474	0.47918	0.509	0.53383	0.59517	0.62864	0.65737	0.69768	0.71347	0.72145
1106.996	0.49399	0.52508	0.55042	0.61361	0.64874	0.67732	0.71927	0.73571	0.745
1107.518	0.50896	0.54117	0.56715	0.63233	0.66908	0.69751	0.74103	0.75816	0.76898
1108.04	0.52406	0.5572	0.58415	0.65141	0.68976	0.7181	0.763	0.78095	0.79319
1108.562	0.53943	0.57326	0.60156	0.671	0.71092	0.73917	0.78542	0.80423	0.81751
1109.084	0.55519	0.58947	0.61927	0.69117	0.73261	0.76077	0.80839	0.82793	0.84201
1109.606	0.57132	0.60602	0.63727	0.71208	0.75486	0.78287	0.83191	0.85203	0.8668
1110.128	0.58757	0.62304	0.6556	0.73356	0.77754	0.80542	0.85584	0.87653	0.89186
1110.65	0.60397	0.64051	0.67438	0.75535	0.80053	0.82838	0.88007	0.90143	0.91719
1111.172	0.62075	0.65834	0.69357	0.77729	0.82364	0.85167	0.90466	0.92669	0.94276
1111.693	0.63791	0.67639	0.71299	0.79926	0.84671	0.8752	0.92959	0.95229	0.96872
1112.215	0.65548	0.69461	0.73242	0.82127	0.86987	0.8989	0.95497	0.9782	0.99518
1112.737	0.67349	0.71315	0.75169	0.84345	0.89319	0.92277	0.9807	1.00445	1.02221
1113.259	0.69197	0.73228	0.77105	0.86609	0.91687	0.94698	1.00669	1.03115	1.04986
1113.781	0.71096	0.75193	0.79059	0.88929	0.94089	0.97162	1.03276	1.05823	1.07805
1114.302	0.73051	0.77192	0.81026	0.91294	0.96507	0.99669	1.05883	1.08543	1.1066
1114.824	0.75066	0.79217	0.83037	0.93699	0.9895	1.02242	1.08511	1.11281	1.13542
1115.346	0.77105	0.8126	0.85094	0.96118	1.0141	1.0486	1.11153	1.14044	1.16434
1115.868	0.79138	0.83336	0.87205	0.98549	1.03895	1.07498	1.13821	1.16837	1.19347
1116.389	0.81149	0.85424	0.89353	1.00985	1.06389	1.10141	1.16504	1.19644	1.22279
1116.911	0.83152	0.87522	0.91544	1.03453	1.08894	1.12801	1.19202	1.22471	1.25232
1117.433	0.85147	0.89626	0.93768	1.05943	1.11413	1.15481	1.21913	1.25315	1.28179
1117.954	0.8713	0.91722	0.96006	1.08433	1.13946	1.18161	1.24636	1.28164	1.31094
1118.476	0.8909	0.93801	0.98249	1.10898	1.16494	1.20829	1.27379	1.31018	1.33969
1118.997	0.9101	0.95843	1.0047	1.13303	1.19039	1.23469	1.30124	1.33862	1.36817
1119.519	0.92908	0.97863	1.02663	1.15676	1.21594	1.26086	1.32879	1.367	1.39665
1120.041	0.94796	0.99889	1.04825	1.18059	1.24172	1.28682	1.35628	1.39533	1.42519
1120.562	0.96664	1.0193	1.06959	1.20472	1.26771	1.31257	1.38353	1.42347	1.45367
1121.084	0.98535	1.03984	1.09053	1.22903	1.2937	1.33821	1.41054	1.45136	1.48202
1121.605	1.00445	1.06042	1.11104	1.2532	1.31931	1.36364	1.43721	1.47876	1.50992
1122.127	1.02405	1.08105	1.13146	1.27704	1.34454	1.38895	1.46353	1.50577	1.53728
1122.648	1.04356	1.10162	1.15186	1.30047	1.36927	1.414	1.48927	1.53239	1.56418
1123.17	1.06261	1.12208	1.17232	1.32364	1.39347	1.4389	1.51451	1.55864	1.59092
1123.691	1.08111	1.14206	1.19256	1.34632	1.41689	1.46336	1.53894	1.58416	1.61721
1124.212	1.09915	1.16159	1.21243	1.36844	1.4395	1.48719	1.5626	1.60888	1.64285
1124.734	1.11693	1.18066	1.23188	1.38998	1.46146	1.51033	1.58569	1.63284	1.66761
1125.255	1.13456	1.19875	1.25075	1.41078	1.48266	1.53255	1.60812	1.65591	1.69122
1125.777	1.15211	1.21568	1.26896	1.43062	1.50303	1.5539	1.62978	1.67811	1.71386
1126.298	1.16925	1.23158	1.28638	1.4494	1.52251	1.5745	1.65057	1.69948	1.73581
1126.819	1.18578	1.24691	1.30318	1.46743	1.54141	1.59454	1.67061	1.72027	1.75736
1127.341	1.20152	1.26208	1.31955	1.48512	1.56002	1.61404	1.69008	1.74066	1.77836
1127.862	1.21629	1.27721	1.33537	1.50243	1.57813	1.63296	1.70901	1.76043	1.79854
1128.383	1.23053	1.2922	1.35047	1.51923	1.59563	1.65127	1.72747	1.77934	1.8178
1128.904	1.2446	1.30671	1.36469	1.53533	1.61244	1.66863	1.74529	1.7973	1.83604
1129.426	1.2584	1.32053	1.37809	1.55071	1.62868	1.68495	1.76219	1.8144	1.85323
1129.947	1.27153	1.33376	1.39087	1.56541	1.64435	1.70049	1.778	1.83079	1.86947
1130.468	1.28388	1.34666	1.40341	1.57946	1.65952	1.71553	1.79291	1.84658	1.8848
1130.989	1.29544	1.3593	1.41583	1.59298	1.67406	1.73003	1.80714	1.8617	1.89902
1131.51	1.30613	1.37163	1.42781	1.60601	1.6878	1.74392	1.8207	1.87605	1.91218
1132.032	1.31606	1.3833	1.43907	1.61843	1.70071	1.75707	1.8335	1.88952	1.92447
1132.553	1.32562	1.39393	1.44945	1.62991	1.71256	1.76915	1.84519	1.90183	1.93599
1133.074	1.33501	1.40318	1.45877	1.64007	1.72306	1.77974	1.85534	1.91263	1.94666
1133.595	1.34386	1.41104	1.46717	1.64899	1.73214	1.78891	1.86397	1.92189	1.95644
1134.116	1.35171	1.41789	1.47484	1.65699	1.74002	1.79686	1.87133	1.92996	1.96518
1134.637	1.35808	1.42408	1.48178	1.66414	1.74671	1.80386	1.87761	1.93702	1.97265
1135.158	1.3627	1.42964	1.4877	1.67016	1.75204	1.80987	1.88274	1.94278	1.97896
1135.679	1.36597	1.4343	1.49232	1.67472	1.75583	1.81444	1.88642	1.94678	1.98412
1136.2	1.36836	1.43771	1.49554	1.67774	1.75806	1.81715	1.88857	1.94885	1.98783
1136.721	1.37007	1.43972	1.49761	1.67941	1.75905	1.81806	1.88931	1.94916	1.98977
1137.242	1.3711	1.44059	1.49876	1.67998	1.75918	1.81755	1.88883	1.94817	1.98989
1137.763	1.37159	1.44057	1.49899	1.67957	1.75859	1.81589	1.88723	1.9461	1.9882
1138.284	1.37164	1.43993	1.49818	1.67838	1.75736	1.81328	1.88468	1.94313	1.98487
1138.805	1.37113	1.43868	1.4963	1.67629	1.75547	1.80984	1.88125	1.93941	1.98042
1139.326	1.37016	1.43668	1.49344	1.67316	1.7527	1.8055	1.87698	1.93478	1.97528
1139.847	1.36899	1.4338	1.48977	1.66906	1.74886	1.80016	1.87191	1.92905	1.96966
1140.367	1.36748	1.43001	1.4853	1.6641	1.74382	1.79393	1.86599	1.9222	1.96344
1140.888	1.36536	1.42586	1.48018	1.65863	1.73789	1.78717	1.85935	1.91458	1.95658
1141.409	1.36252	1.42189	1.47443	1.65276	1.73125	1.78014	1.85203	1.90643	1.94888
1141.93	1.35885	1.41824	1.46825	1.64648	1.7239	1.77298	1.84407	1.89781	1.94032
1142.451	1.35437	1.41465	1.4618	1.63984	1.71581	1.76554	1.83553	1.88863	1.93108
1142.971	1.34934	1.41063	1.45511	1.63267	1.7069	1.75747	1.82623	1.87868	1.92137
1143.492	1.34376	1.40559	1.44817	1.62486	1.69722	1.74866	1.81624	1.868	1.91117
1144.013	1.33762	1.39929	1.44084	1.61626	1.68694	1.73926	1.80553	1.85698	1.90059
1144.534	1.33099	1.392	1.43295	1.60687	1.6762	1.72935	1.79398	1.84573	1.88961
1145.054	1.3241	1.38414	1.42456	1.59713	1.66511	1.71894	1.78171	1.8342	1.87805
1145.575	1.31706	1.37587	1.41577	1.58723	1.65383	1.70778	1.76906	1.82235	1.86561
1146.096	1.30958	1.36676	1.40661	1.57688	1.64218	1.69569	1.75607	1.80995	1.85224
1146.616	1.30156	1.35661	1.39714	1.56597	1.63015	1.68282	1.74278	1.79702	1.83822
1147.137	1.29294	1.34547	1.38737	1.55438	1.61778	1.66931	1.72924	1.78373	1.82382
1147.658	1.2836	1.33387	1.37726	1.54203	1.60506	1.65544	1.71551	1.77002	1.80925
1148.178	1.27353	1.32267	1.36701	1.52936	1.59232	1.64164	1.70171	1.75582	1.79463
1148.699	1.26285	1.31218	1.35662	1.51663	1.57974	1.62808	1.68776	1.74119	1.77993
1149.219	1.25192	1.30231	1.3462	1.50424	1.56752	1.6147	1.67392	1.72647	1.76525
1149.74	1.24112	1.2927	1.33583	1.49216	1.55556	1.60117	1.66013	1.71152	1.75037
1150.26	1.23078	1.28296	1.32564	1.48022	1.5437	1.5874	1.64633	1.69651	1.73537
1150.781	1.22073	1.27294	1.31547	1.46831	1.53164	1.57362	1.63258	1.68169	1.72043
1151.301	1.21066	1.26289	1.30526	1.45637	1.51942	1.56015	1.61893	1.66724	1.70585
1151.822	1.20041	1.25297	1.2951	1.44449	1.50702	1.54695	1.60526	1.65302	1.69159
1152.342	1.1903	1.24331	1.28476	1.43291	1.49453	1.53388	1.59137	1.63872	1.67762
1152.863	1.18065	1.23365	1.27411	1.42146	1.48193	1.52063	1.57715	1.62408	1.66347
1153.383	1.17134	1.22383	1.26335	1.40999	1.46914	1.50708	1.56279	1.60915	1.64886
1153.903	1.16213	1.21377	1.25268	1.39843	1.45596	1.49317	1.54845	1.59437	1.63378
1154.424	1.15282	1.20343	1.24196	1.38651	1.4422	1.47906	1.53413	1.57976	1.61828
1154.944	1.14318	1.19305	1.2312	1.37401	1.42808	1.46514	1.51974	1.56499	1.60253
1155.464	1.13333	1.18303	1.22064	1.36112	1.41407	1.45169	1.50525	1.55007	1.58672
1155.985	1.1234	1.17303	1.20995	1.34781	1.40041	1.43842	1.4905	1.53502	1.57108
1156.505	1.11357	1.16287	1.19911	1.33444	1.38723	1.42515	1.47575	1.52007	1.55563
1157.025	1.10377	1.15241	1.18825	1.32108	1.37421	1.41165	1.46112	1.50515	1.54034
1157.546	1.09395	1.14165	1.17744	1.30779	1.36087	1.39793	1.44669	1.4904	1.52539
1158.066	1.08414	1.13061	1.16669	1.29463	1.34702	1.3841	1.43249	1.47577	1.51093
1158.586	1.07428	1.11944	1.15602	1.28163	1.33307	1.37022	1.4184	1.46114	1.4969
1159.106	1.06458	1.10837	1.1454	1.26884	1.31936	1.35637	1.40419	1.44651	1.48318
1159.626	1.05508	1.09761	1.1345	1.25624	1.30624	1.34257	1.38988	1.43194	1.46967
1160.147	1.04566	1.08709	1.1233	1.24377	1.29373	1.32882	1.37569	1.41756	1.45588
1160.667	1.0362	1.07677	1.11211	1.23139	1.28137	1.315	1.36179	1.40341	1.44172
1161.187	1.02659	1.06638	1.10103	1.21888	1.26852	1.30092	1.34817	1.3895	1.42711
1161.707	1.01665	1.05609	1.09025	1.20632	1.25544	1.28713	1.33478	1.37613	1.41203
1162.227	1.00634	1.04607	1.07944	1.19356	1.24253	1.27368	1.32142	1.36294	1.39653
1162.747	0.99579	1.03644	1.06814	1.18063	1.22991	1.26024	1.30799	1.34962	1.38075
1163.267	0.98472	1.0269	1.05604	1.16761	1.21741	1.2466	1.2945	1.33591	1.36473
1163.787	0.97315	1.01732	1.04342	1.15447	1.20456	1.2329	1.28087	1.3218	1.34849
1164.307	0.96125	1.00764	1.03077	1.14124	1.19119	1.21924	1.26708	1.30745	1.33228
1164.827	0.94914	0.99786	1.01854	1.12802	1.17757	1.20567	1.25312	1.29313	1.31642
1165.347	0.93684	0.98783	1.00695	1.115	1.16386	1.19216	1.23882	1.27899	1.30091
1165.867	0.9244	0.97744	0.99573	1.10232	1.15024	1.17874	1.22415	1.26481	1.2857
1166.387	0.91197	0.96661	0.98461	1.08988	1.13678	1.16519	1.20931	1.25041	1.27077
1166.907	0.89975	0.9553	0.97344	1.07753	1.12339	1.15143	1.19457	1.23563	1.25605
1167.427	0.88816	0.94365	0.96247	1.06513	1.11008	1.13766	1.18016	1.22057	1.24136
1167.947	0.87757	0.93216	0.95218	1.053	1.09691	1.1242	1.1663	1.20584	1.22673
1168.467	0.86773	0.92097	0.94245	1.04128	1.08395	1.11119	1.15307	1.192	1.21207
1168.987	0.8581	0.9102	0.93314	1.03013	1.07146	1.09902	1.14034	1.17928	1.19735
1169.507	0.84856	0.89954	0.92357	1.01918	1.05926	1.08733	1.12784	1.16684	1.18289
1170.026	0.83897	0.88866	0.91333	1.00825	1.0469	1.07555	1.11544	1.15401	1.1689
1170.546	0.82899	0.87718	0.90233	0.99702	1.03408	1.06328	1.10301	1.14044	1.15494
1171.066	0.819	0.86525	0.89081	0.98534	1.02109	1.05067	1.09024	1.12653	1.14083
1171.586	0.80924	0.85329	0.87913	0.97345	1.00849	1.0381	1.07719	1.113	1.12678
1172.105	0.7996	0.8415	0.86734	0.96133	0.99617	1.02556	1.06378	1.09993	1.11305
1172.625	0.78993	0.82984	0.85546	0.94911	0.98376	1.01305	1.04991	1.08699	1.09957
1173.145	0.78011	0.81825	0.84366	0.93681	0.97128	1.00054	1.03577	1.07393	1.08637
1173.665	0.76992	0.80657	0.83215	0.92433	0.95874	0.98787	1.0217	1.06068	1.07341
1174.184	0.75962	0.79486	0.82104	0.91174	0.94607	0.97509	1.00808	1.04723	1.06051
1174.704	0.74962	0.78331	0.81039	0.89923	0.93365	0.96243	0.9951	1.03389	1.04738
1175.224	0.74025	0.77237	0.80033	0.88736	0.92193	0.95011	0.98287	1.02113	1.03416
1175.743	0.73151	0.76222	0.79075	0.87623	0.91091	0.93816	0.97111	1.00901	1.02089
1176.263	0.72335	0.75282	0.78147	0.86569	0.90037	0.92655	0.95963	0.99739	1.00779
1176.782	0.7154	0.74401	0.77233	0.8555	0.88995	0.91503	0.94838	0.98606	0.99495
1177.302	0.70703	0.73547	0.76302	0.84556	0.87917	0.90336	0.93738	0.97487	0.98205
1177.822	0.69796	0.72685	0.75354	0.83581	0.86829	0.89164	0.92676	0.96378	0.96897
1178.341	0.68851	0.71808	0.74422	0.82609	0.85771	0.8802	0.91639	0.95289	0.95608
1178.861	0.67907	0.70918	0.73499	0.81628	0.84753	0.86917	0.90605	0.9421	0.94387
1179.38	0.66992	0.70035	0.72578	0.80638	0.83763	0.85842	0.89546	0.93123	0.93233
1179.9	0.66123	0.69177	0.71657	0.79642	0.82785	0.84782	0.88463	0.92032	0.92123
1180.419	0.6528	0.68364	0.70761	0.78639	0.81789	0.83735	0.87393	0.90962	0.91027
1180.939	0.64423	0.67578	0.69891	0.77614	0.80742	0.82701	0.8635	0.89911	0.89915
1181.458	0.6355	0.66813	0.69059	0.7659	0.79652	0.81697	0.85331	0.88868	0.88789
1181.977	0.6263	0.66043	0.6827	0.75591	0.78561	0.80737	0.84316	0.87837	0.87658
1182.497	0.61668	0.6526	0.67529	0.74621	0.77496	0.79805	0.83289	0.86826	0.86537
1183.016	0.60753	0.64469	0.66812	0.73659	0.7646	0.78874	0.82238	0.85836	0.85421
1183.535	0.59937	0.63663	0.66067	0.72698	0.75451	0.77906	0.81163	0.84844	0.84298
1184.055	0.59172	0.62827	0.65278	0.71746	0.74461	0.76883	0.8008	0.83846	0.83134
1184.574	0.5843	0.61989	0.6445	0.70823	0.73503	0.75843	0.79041	0.82869	0.81955
1185.093	0.57694	0.61132	0.63572	0.69903	0.72564	0.74807	0.78041	0.81887	0.80792
1185.613	0.56937	0.60253	0.62662	0.68954	0.71623	0.73789	0.77042	0.80872	0.79673
1186.132	0.56167	0.59361	0.61741	0.67986	0.70675	0.72793	0.76039	0.79815	0.78621
1186.651	0.55431	0.58499	0.60844	0.67046	0.69758	0.71837	0.7508	0.78739	0.77631
1187.17	0.54772	0.57688	0.59968	0.66147	0.68883	0.70926	0.74199	0.77674	0.76693
1187.69	0.54177	0.5694	0.59124	0.65267	0.68038	0.70043	0.73379	0.76641	0.75778
1188.209	0.53614	0.56269	0.58332	0.64408	0.67222	0.69182	0.7258	0.75657	0.74866
1188.728	0.53005	0.55679	0.57602	0.63604	0.66432	0.68372	0.71796	0.74733	0.73937
1189.247	0.52306	0.55149	0.5693	0.62878	0.65662	0.67627	0.7103	0.73886	0.72986
1189.766	0.51547	0.54652	0.56288	0.62195	0.64892	0.66912	0.70268	0.73093	0.72038
1190.285	0.50789	0.54146	0.55624	0.61512	0.6412	0.66182	0.69483	0.72307	0.71104
1190.805	0.50061	0.53591	0.54912	0.60818	0.63354	0.65402	0.68658	0.71505	0.7019
1191.324	0.49359	0.52988	0.54177	0.60116	0.62593	0.64573	0.67815	0.70711	0.69288
1191.843	0.48679	0.52325	0.53433	0.59391	0.61827	0.63697	0.66957	0.69932	0.68404
1192.362	0.47967	0.51569	0.52682	0.58618	0.61034	0.62785	0.66054	0.69131	0.67526
1192.881	0.4721	0.50735	0.51933	0.57791	0.60216	0.61865	0.65104	0.68296	0.66651
1193.4	0.46456	0.49891	0.51211	0.56946	0.59383	0.6096	0.64154	0.67443	0.6579
1193.919	0.45761	0.49091	0.50531	0.56121	0.58559	0.60104	0.63252	0.66594	0.64961
1194.438	0.45151	0.4834	0.49882	0.55305	0.57739	0.5928	0.62393	0.65745	0.64179
1194.957	0.44623	0.47635	0.4926	0.545	0.56944	0.58485	0.61576	0.64899	0.63443
1195.476	0.44162	0.46969	0.48679	0.53738	0.56211	0.57748	0.60812	0.64069	0.62721
1195.995	0.43707	0.46347	0.48154	0.53044	0.55566	0.57097	0.60126	0.6328	0.6199
1196.513	0.43259	0.45785	0.47672	0.52412	0.54981	0.56511	0.59495	0.62548	0.61255
1197.032	0.42823	0.45295	0.47195	0.51819	0.54416	0.55955	0.58898	0.61845	0.60531
1197.551	0.42382	0.4485	0.46694	0.5125	0.53844	0.55406	0.58326	0.6115	0.59826
1198.07	0.41951	0.44419	0.46172	0.50714	0.53261	0.54854	0.57783	0.60461	0.59148
1198.589	0.41528	0.43952	0.45634	0.50191	0.52656	0.54276	0.57262	0.59774	0.58482
1199.108	0.41064	0.43428	0.4508	0.49649	0.5204	0.53659	0.56727	0.59093	0.57814
1199.627	0.40528	0.42874	0.4453	0.49092	0.51438	0.53056	0.56172	0.58445	0.57131
1200.145	0.39958	0.4233	0.44009	0.48542	0.50867	0.52501	0.5561	0.57857	0.56434
1200.664	0.39373	0.41807	0.43544	0.48009	0.5031	0.5197	0.55043	0.57315	0.55727
1201.183	0.38797	0.41291	0.43133	0.47491	0.49759	0.51418	0.54459	0.56778	0.55044
1201.702	0.38248	0.40763	0.42733	0.46965	0.49198	0.50824	0.53861	0.56227	0.54397
1202.22	0.37751	0.40233	0.42312	0.46433	0.48635	0.50217	0.53259	0.5568	0.53773
1202.739	0.37321	0.3971	0.41858	0.45911	0.48072	0.49638	0.52654	0.55163	0.53139
1203.258	0.36922	0.39211	0.41382	0.45416	0.47526	0.49103	0.52058	0.54681	0.52511
1203.776	0.36541	0.38744	0.40894	0.44946	0.47009	0.48602	0.51481	0.54213	0.51905
1204.295	0.36166	0.38308	0.404	0.44487	0.46514	0.4812	0.50943	0.53726	0.51319
1204.813	0.35809	0.37896	0.39914	0.4402	0.46011	0.47633	0.50437	0.53205	0.50761
1205.332	0.35476	0.37517	0.39426	0.43524	0.4548	0.47121	0.49954	0.52644	0.50229
1205.851	0.35135	0.37163	0.38912	0.43003	0.44921	0.46583	0.49474	0.52051	0.49722
1206.369	0.34751	0.36839	0.38385	0.42491	0.44365	0.46056	0.48978	0.51467	0.49231
1206.888	0.34322	0.3653	0.37856	0.42022	0.4384	0.45572	0.4849	0.509	0.48741
1207.406	0.33884	0.36214	0.37345	0.41583	0.43358	0.45104	0.4803	0.50354	0.48249
1207.925	0.33452	0.35885	0.36877	0.41128	0.42901	0.44608	0.47588	0.49812	0.47768
1208.443	0.33044	0.35566	0.36487	0.4066	0.42465	0.44084	0.47145	0.49269	0.47319
1208.962	0.32618	0.35236	0.36147	0.40188	0.42037	0.43545	0.46671	0.48734	0.46885
1209.48	0.3216	0.34882	0.35814	0.39734	0.41611	0.43031	0.46149	0.48228	0.46445
1209.999	0.31687	0.34508	0.35469	0.39314	0.41186	0.42568	0.456	0.47765	0.45988
1210.517	0.3122	0.34121	0.35106	0.38913	0.40766	0.42155	0.45067	0.47341	0.4553
1211.035	0.30793	0.33735	0.34729	0.38522	0.40361	0.4178	0.44576	0.4696	0.45076
1211.554	0.3043	0.33375	0.34367	0.38139	0.39979	0.41443	0.44143	0.46611	0.44628
1212.072	0.3013	0.33064	0.34034	0.37749	0.39608	0.4113	0.43751	0.46258	0.44199
1212.591	0.29824	0.328	0.33718	0.37366	0.39255	0.40834	0.43402	0.45906	0.43799
1213.109	0.2947	0.32547	0.33392	0.36996	0.38918	0.40548	0.43069	0.45549	0.43412
1213.627	0.29091	0.32294	0.33052	0.36628	0.38589	0.40261	0.42729	0.45193	0.43024
1214.145	0.28742	0.32037	0.32693	0.36273	0.38246	0.39957	0.42392	0.44836	0.42632
1214.664	0.28454	0.3176	0.32337	0.35934	0.37878	0.39626	0.42058	0.44492	0.42247
1215.182	0.28217	0.31483	0.32018	0.35611	0.37506	0.39273	0.4173	0.4414	0.41861
1215.7	0.27999	0.31201	0.31732	0.35301	0.37158	0.389	0.41388	0.43754	0.41457
1216.218	0.27775	0.30884	0.31458	0.35001	0.36857	0.38511	0.41035	0.43338	0.41029
1216.737	0.27536	0.30525	0.31172	0.34683	0.36591	0.38111	0.40679	0.42907	0.40569
1217.255	0.27289	0.30141	0.30885	0.34332	0.36319	0.37717	0.40326	0.42479	0.40091
1217.773	0.27033	0.29714	0.30582	0.33956	0.35998	0.37324	0.39959	0.42053	0.39614
1218.291	0.2676	0.29259	0.30258	0.33583	0.35619	0.36922	0.39555	0.41623	0.3915
1218.809	0.26496	0.2884	0.29943	0.33224	0.35212	0.36527	0.39135	0.41196	0.38708
1219.327	0.2626	0.28481	0.29652	0.3287	0.34809	0.36135	0.38736	0.40786	0.383
1219.845	0.26041	0.28153	0.29374	0.32524	0.34422	0.35753	0.38376	0.40412	0.37917
1220.363	0.25786	0.27823	0.29076	0.32171	0.34038	0.35381	0.38033	0.40061	0.37528
1220.882	0.25479	0.27488	0.28765	0.31802	0.33625	0.35015	0.37685	0.39726	0.37138
1221.4	0.25139	0.27143	0.28446	0.31435	0.33161	0.3466	0.37319	0.39392	0.36769
1221.918	0.248	0.26811	0.28136	0.3108	0.32658	0.34303	0.36939	0.39066	0.36437
1222.436	0.2451	0.26549	0.27841	0.30742	0.32164	0.33961	0.36582	0.38751	0.36144
1222.954	0.24298	0.26333	0.27562	0.30418	0.31718	0.33645	0.36259	0.38433	0.35867
1223.472	0.24149	0.26116	0.27288	0.30125	0.31345	0.3336	0.35976	0.381	0.35585
1223.989	0.24008	0.25847	0.27008	0.29861	0.31019	0.33094	0.3573	0.37732	0.35274
1224.507	0.23819	0.25534	0.26725	0.29604	0.30693	0.32818	0.35512	0.3732	0.34938
1225.025	0.23578	0.25201	0.26449	0.29328	0.30346	0.32511	0.35274	0.36866	0.34597
1225.543	0.23308	0.24898	0.26227	0.29047	0.30005	0.32179	0.35002	0.36406	0.34272
1226.061	0.23054	0.24667	0.26069	0.28794	0.29711	0.31861	0.34741	0.36001	0.33986
1226.579	0.22825	0.24488	0.25939	0.28569	0.29479	0.31572	0.34504	0.35655	0.33721
1227.097	0.22593	0.24305	0.2577	0.28345	0.29278	0.31296	0.34269	0.35341	0.3344
1227.615	0.22334	0.24102	0.25542	0.28106	0.29077	0.31022	0.34032	0.35045	0.33138
1228.132	0.2207	0.23902	0.25261	0.27822	0.28852	0.30733	0.33779	0.3477	0.32837
1228.65	0.21792	0.23704	0.24935	0.27483	0.28589	0.30431	0.33479	0.34492	0.32549
1229.168	0.21508	0.23535	0.24622	0.27127	0.28315	0.30136	0.33153	0.34237	0.32273
1229.686	0.21246	0.23382	0.24313	0.2677	0.2803	0.29847	0.3281	0.34002	0.32015
1230.203	0.21037	0.23189	0.23979	0.26407	0.27733	0.2955	0.32445	0.33759	0.31768
1230.721	0.20866	0.22937	0.23623	0.26063	0.27452	0.29261	0.32085	0.33506	0.31517
1231.239	0.2072	0.22636	0.23278	0.25751	0.27192	0.2898	0.31744	0.3324	0.31255
1231.756	0.20581	0.22343	0.22974	0.25462	0.26944	0.28694	0.31419	0.32966	0.30979
1232.274	0.20445	0.2207	0.22747	0.25209	0.26715	0.2842	0.31089	0.32687	0.30682
1232.792	0.20291	0.21815	0.22621	0.25014	0.26536	0.28171	0.30771	0.32407	0.30362
1233.309	0.20123	0.21589	0.22559	0.24856	0.26409	0.27922	0.3047	0.3213	0.30027
1233.827	0.19933	0.21398	0.22546	0.24711	0.26326	0.27663	0.30188	0.31851	0.29679
1234.345	0.19724	0.21238	0.22549	0.2456	0.26258	0.27394	0.2992	0.31578	0.29331
1234.862	0.19522	0.21122	0.22535	0.24406	0.26164	0.27144	0.2967	0.31309	0.29006
1235.38	0.19348	0.21053	0.22458	0.24248	0.26033	0.2692	0.29433	0.31034	0.28699
1235.897	0.19199	0.20986	0.22329	0.24081	0.25858	0.26714	0.29197	0.30738	0.28387
1236.415	0.19071	0.20914	0.22207	0.23902	0.25653	0.26507	0.28971	0.30448	0.28068
1236.932	0.18946	0.20831	0.22074	0.23696	0.25406	0.26274	0.28745	0.30181	0.27771
1237.45	0.1879	0.2072	0.2192	0.23474	0.25125	0.26027	0.28509	0.29922	0.27516
1237.967	0.18577	0.20581	0.21762	0.23287	0.24839	0.25808	0.28286	0.29684	0.27306
1238.485	0.18383	0.20408	0.21585	0.23117	0.24538	0.25609	0.28059	0.29452	0.27154
1239.002	0.18256	0.20194	0.21377	0.22934	0.24221	0.2542	0.27823	0.29218	0.27045
1239.519	0.18174	0.19951	0.21151	0.22733	0.23908	0.25234	0.27585	0.28982	0.26932
1240.037	0.18077	0.19722	0.20942	0.22527	0.23632	0.25027	0.27347	0.28744	0.26777
1240.554	0.17932	0.19537	0.2076	0.22322	0.23402	0.24778	0.27102	0.28497	0.26592
1241.071	0.17717	0.19355	0.20576	0.22123	0.23201	0.24492	0.26847	0.28234	0.26388
1241.589	0.17453	0.19155	0.20352	0.21907	0.23001	0.24204	0.26582	0.27957	0.26189
1242.106	0.17212	0.18946	0.2008	0.21662	0.22803	0.23952	0.26328	0.27674	0.26002
1242.623	0.17023	0.18729	0.19781	0.21383	0.22618	0.23748	0.26077	0.27395	0.25806
1243.141	0.16875	0.18541	0.19518	0.21113	0.22471	0.23603	0.25847	0.27151	0.25577
1243.658	0.16711	0.18402	0.19317	0.20885	0.22375	0.23489	0.25666	0.2695	0.25317
1244.175	0.16495	0.18278	0.1912	0.20689	0.22301	0.23373	0.25505	0.26752	0.25046
1244.692	0.16265	0.18115	0.18885	0.20509	0.22218	0.2322	0.25321	0.2651	0.24783
1245.21	0.1605	0.17928	0.18632	0.20342	0.22124	0.23044	0.25115	0.26233	0.24542
1245.727	0.15861	0.17713	0.18368	0.20158	0.22015	0.22868	0.24886	0.2595	0.2431
1246.244	0.15679	0.17501	0.1812	0.19952	0.21882	0.22688	0.24633	0.25683	0.24067
1246.761	0.15504	0.17333	0.1791	0.19757	0.21734	0.22497	0.24382	0.25439	0.2381
1247.278	0.15338	0.17184	0.17717	0.1957	0.21564	0.22268	0.24154	0.25198	0.2356
1247.795	0.15186	0.17002	0.17483	0.19354	0.21334	0.21965	0.23924	0.24921	0.2334
1248.312	0.15052	0.16775	0.17194	0.19099	0.21023	0.21596	0.2369	0.24611	0.23147
1248.829	0.14943	0.16551	0.16909	0.18818	0.20668	0.21219	0.23483	0.24298	0.22986
1249.347	0.1485	0.16347	0.16677	0.18535	0.20326	0.20891	0.23302	0.24033	0.22832
1249.864	0.14752	0.16166	0.16506	0.18284	0.20006	0.20636	0.23119	0.2384	0.22669
1250.381	0.14675	0.16008	0.1638	0.18079	0.19709	0.20444	0.22933	0.2371	0.22485
1250.898	0.14625	0.15859	0.16279	0.17909	0.19434	0.20294	0.22742	0.23607	0.2228
1251.415	0.14596	0.15718	0.16169	0.17743	0.19166	0.20173	0.22531	0.23475	0.22057
1251.932	0.14557	0.15595	0.16062	0.17583	0.18902	0.20063	0.22301	0.23306	0.21821
1252.448	0.14426	0.15484	0.15998	0.1745	0.18663	0.19962	0.22077	0.23142	0.21583
1252.965	0.1417	0.15341	0.15987	0.17346	0.18456	0.19859	0.21866	0.23	0.21337
1253.482	0.1387	0.15162	0.16004	0.1727	0.18264	0.19749	0.21657	0.22882	0.21088
1253.999	0.13596	0.14957	0.16009	0.172	0.18074	0.19637	0.21448	0.22778	0.20854
1254.516	0.13352	0.14743	0.15959	0.17111	0.17864	0.19523	0.21242	0.22665	0.20644
1255.033	0.13148	0.14552	0.15847	0.16988	0.17616	0.19396	0.21039	0.22508	0.20453
1255.55	0.12963	0.14386	0.15689	0.16826	0.17333	0.19248	0.20855	0.2229	0.20261
1256.067	0.12782	0.14231	0.15499	0.16624	0.17056	0.19077	0.2069	0.22026	0.20066
1256.583	0.12611	0.14083	0.15283	0.16414	0.16827	0.18888	0.20529	0.21757	0.19865
1257.1	0.12498	0.13944	0.15036	0.16197	0.16637	0.18682	0.20351	0.21495	0.19652
1257.617	0.12488	0.13815	0.14753	0.15971	0.16457	0.18461	0.20137	0.21228	0.19407
1258.134	0.12532	0.13729	0.1448	0.15757	0.1629	0.18263	0.19916	0.20977	0.1914
1258.65	0.12576	0.13696	0.14232	0.15568	0.16143	0.18105	0.1971	0.20763	0.18868
1259.167	0.12582	0.13679	0.14003	0.15409	0.16018	0.17956	0.19516	0.20579	0.18611
1259.684	0.12539	0.13614	0.13794	0.1529	0.1594	0.17799	0.19331	0.20418	0.18408
1260.201	0.12466	0.13456	0.13621	0.15195	0.15889	0.17627	0.19161	0.20266	0.18269
1260.717	0.12394	0.13229	0.13513	0.15113	0.15838	0.17456	0.19032	0.20141	0.18176
1261.234	0.1231	0.12982	0.13471	0.15046	0.15779	0.17296	0.18944	0.20047	0.18128
1261.75	0.12206	0.12763	0.13474	0.15018	0.15707	0.17165	0.18871	0.19956	0.18115
1262.267	0.12103	0.12583	0.13495	0.15018	0.1562	0.1708	0.18795	0.1982	0.18107
1262.784	0.12003	0.12443	0.13481	0.15019	0.15534	0.17031	0.18704	0.1961	0.18075
1263.3	0.11917	0.12354	0.13438	0.14988	0.15474	0.17016	0.18589	0.19353	0.18045
1263.817	0.11831	0.12334	0.13395	0.14918	0.15442	0.17035	0.18478	0.19097	0.18003
1264.333	0.11734	0.12367	0.13362	0.14798	0.15389	0.17057	0.1838	0.18866	0.17919
1264.85	0.11602	0.1241	0.13328	0.1465	0.15262	0.17047	0.18283	0.18653	0.1777
1265.366	0.11424	0.12461	0.13314	0.14494	0.15088	0.16987	0.18186	0.18478	0.17574
1265.883	0.11216	0.12518	0.13293	0.14329	0.14926	0.16881	0.18071	0.18335	0.17344
1266.399	0.10993	0.1256	0.13218	0.14156	0.14795	0.16739	0.17931	0.18193	0.171
1266.916	0.10774	0.1254	0.13066	0.13955	0.14658	0.16538	0.17742	0.18042	0.16851
1267.432	0.10575	0.12423	0.12877	0.13727	0.14482	0.16275	0.17524	0.17902	0.16595
1267.949	0.10405	0.12237	0.12719	0.13498	0.14281	0.15977	0.17329	0.17806	0.16357
1268.465	0.10248	0.11996	0.12585	0.13296	0.14079	0.15654	0.17142	0.17741	0.16147
1268.981	0.10106	0.11707	0.12449	0.13116	0.13891	0.15311	0.16931	0.17662	0.15966
1269.498	0.09967	0.11399	0.12293	0.12955	0.13742	0.14978	0.16702	0.1755	0.1581
1270.014	0.09833	0.11116	0.12103	0.12812	0.1363	0.147	0.16473	0.17389	0.1568
1270.53	0.09738	0.10898	0.11895	0.12666	0.13536	0.14499	0.16266	0.17195	0.15569
1271.047	0.09696	0.10743	0.1169	0.12514	0.13439	0.14362	0.16125	0.17017	0.15476
1271.563	0.09713	0.10636	0.11517	0.12355	0.13327	0.14269	0.16064	0.16892	0.15421
1272.079	0.0975	0.10547	0.11398	0.12192	0.13198	0.14179	0.16044	0.1681	0.15396
1272.595	0.09772	0.10464	0.11333	0.12018	0.13063	0.14071	0.16014	0.16745	0.15391
1273.112	0.09762	0.10411	0.11284	0.1184	0.12935	0.13967	0.15958	0.16668	0.15375
1273.628	0.09732	0.10403	0.11205	0.11671	0.12807	0.13872	0.15871	0.16554	0.15314
1274.144	0.09693	0.10426	0.11087	0.11503	0.12682	0.13777	0.15756	0.16419	0.15182
1274.66	0.09632	0.10426	0.1097	0.11338	0.12556	0.13708	0.15643	0.163	0.15031
1275.176	0.09542	0.10386	0.10894	0.11211	0.12435	0.13693	0.15567	0.16232	0.14921
1275.692	0.09432	0.10293	0.1085	0.11151	0.12321	0.1369	0.15507	0.16196	0.14844
1276.209	0.09318	0.10147	0.10799	0.11134	0.12204	0.13656	0.15407	0.16139	0.14775
1276.725	0.09188	0.09975	0.10711	0.11119	0.12073	0.1358	0.15246	0.16014	0.14672
1277.241	0.09052	0.0982	0.10584	0.11086	0.11921	0.13478	0.15054	0.15809	0.14515
1277.757	0.08914	0.09711	0.10442	0.11042	0.11779	0.13377	0.14882	0.15586	0.14316
1278.273	0.08763	0.09618	0.10293	0.10992	0.1166	0.13277	0.14766	0.15398	0.14135
1278.789	0.08607	0.09496	0.10133	0.10933	0.11557	0.13164	0.14689	0.15247	0.13993
1279.305	0.0844	0.09323	0.09958	0.10866	0.11433	0.13	0.14619	0.15104	0.13862
1279.821	0.08263	0.09118	0.09782	0.10782	0.11278	0.12769	0.14524	0.14948	0.1373
1280.337	0.081	0.08924	0.09611	0.10663	0.11118	0.12488	0.1439	0.14778	0.13576
1280.853	0.07965	0.08772	0.09464	0.10521	0.10984	0.12213	0.14232	0.1461	0.13404
1281.369	0.07844	0.08672	0.0934	0.10359	0.10892	0.12001	0.14084	0.14468	0.13232
1281.885	0.07728	0.08597	0.09228	0.10198	0.1082	0.11867	0.1398	0.1436	0.13101
1282.401	0.07632	0.08527	0.09122	0.10067	0.10769	0.11792	0.13946	0.14294	0.13017
1282.916	0.07553	0.0845	0.09013	0.0995	0.10729	0.11741	0.13952	0.1425	0.12961
1283.432	0.07485	0.08373	0.08907	0.09813	0.10684	0.11703	0.13953	0.14196	0.12911
1283.948	0.07433	0.08326	0.08848	0.09678	0.10644	0.11673	0.13881	0.1413	0.12879
1284.464	0.07436	0.08335	0.08857	0.09609	0.10669	0.11617	0.13647	0.14093	0.12883
1284.98	0.07505	0.08412	0.08905	0.09611	0.10765	0.11546	0.1331	0.1407	0.12897
1285.496	0.07593	0.08514	0.08942	0.0964	0.10885	0.11466	0.12966	0.14024	0.12875
1286.011	0.07621	0.0858	0.08936	0.09658	0.10979	0.11377	0.12678	0.13937	0.12812
1286.527	0.07534	0.08588	0.08895	0.09664	0.11022	0.11283	0.12464	0.13833	0.12722
1287.043	0.07381	0.0853	0.08858	0.09662	0.11003	0.11185	0.12294	0.13728	0.12641
1287.559	0.07246	0.08398	0.08827	0.09655	0.10934	0.11078	0.1212	0.13621	0.12585
1288.074	0.07184	0.08225	0.08802	0.09667	0.10855	0.10976	0.11953	0.1351	0.12557
1288.59	0.07188	0.08067	0.08781	0.09695	0.10777	0.109	0.11855	0.13392	0.12533
1289.106	0.07212	0.0794	0.08777	0.09719	0.10677	0.10854	0.11886	0.13275	0.1249
1289.621	0.07199	0.07836	0.08779	0.09701	0.10544	0.10846	0.12066	0.13155	0.12414
1290.137	0.07122	0.07728	0.08751	0.0962	0.10363	0.10874	0.12336	0.13032	0.12318
1290.652	0.0703	0.07622	0.08707	0.09512	0.1016	0.10926	0.12608	0.12934	0.12223
1291.168	0.06967	0.07523	0.08666	0.094	0.0998	0.10952	0.12765	0.12882	0.12145
1291.684	0.0695	0.07432	0.0862	0.09283	0.09836	0.10902	0.12742	0.12843	0.12065
1292.199	0.06951	0.07384	0.08581	0.0916	0.09727	0.10815	0.12657	0.12767	0.11938
1292.715	0.06909	0.07371	0.08541	0.09018	0.0965	0.10717	0.12568	0.12652	0.11771
1293.23	0.06797	0.07371	0.08463	0.08845	0.09582	0.10605	0.1248	0.12507	0.11612
1293.746	0.06649	0.07354	0.08327	0.08639	0.09498	0.10467	0.12366	0.12338	0.11468
1294.261	0.06515	0.07295	0.08143	0.08422	0.09401	0.10307	0.12207	0.12152	0.11358
1294.777	0.06409	0.07204	0.07928	0.08221	0.09316	0.10127	0.12013	0.1195	0.11278
1295.292	0.06337	0.07102	0.07726	0.08055	0.0924	0.09938	0.11812	0.11719	0.11219
1295.808	0.06293	0.07008	0.07583	0.07933	0.0916	0.09748	0.11646	0.11476	0.11167
1296.323	0.06275	0.06938	0.07528	0.07865	0.09088	0.09601	0.11562	0.11264	0.11122
1296.838	0.06304	0.06904	0.07538	0.07851	0.09038	0.09526	0.11565	0.11106	0.11091
1297.354	0.06365	0.06879	0.07565	0.07886	0.09003	0.09514	0.11621	0.11012	0.11075
1297.869	0.06422	0.0685	0.07589	0.07952	0.08985	0.09549	0.11694	0.10984	0.11051
1298.384	0.06445	0.06816	0.07617	0.0801	0.08963	0.09596	0.11744	0.10981	0.10994
1298.9	0.06438	0.06781	0.07654	0.08045	0.08913	0.09643	0.11753	0.10945	0.10908
1299.415	0.06417	0.06753	0.07699	0.08065	0.0885	0.09702	0.11749	0.10897	0.10804
1299.93	0.06394	0.06745	0.07739	0.08072	0.08795	0.09784	0.11751	0.10878	0.10706
1300.446	0.06377	0.06749	0.07753	0.08052	0.08743	0.09865	0.11749	0.10888	0.10624
1300.961	0.06351	0.06751	0.07729	0.07989	0.08699	0.09923	0.11732	0.10909	0.10549
1301.476	0.06285	0.06744	0.07675	0.07885	0.08661	0.09939	0.11687	0.10923	0.10504
1301.991	0.06181	0.06728	0.07576	0.07748	0.08601	0.09886	0.11594	0.10887	0.10467
1302.506	0.06044	0.0672	0.07454	0.07606	0.08512	0.09782	0.11456	0.10792	0.10418
1303.022	0.05906	0.06721	0.0735	0.07505	0.08401	0.09675	0.11318	0.10669	0.10358
1303.537	0.05815	0.06737	0.07293	0.07471	0.08294	0.09595	0.11212	0.10554	0.10288
1304.052	0.05788	0.06764	0.07269	0.07479	0.08187	0.09525	0.11159	0.1048	0.10214
1304.567	0.05765	0.06791	0.07253	0.07495	0.08072	0.09443	0.1116	0.1044	0.10135
1305.082	0.05727	0.06814	0.07238	0.07513	0.07962	0.09358	0.11187	0.10418	0.10039
1305.597	0.05685	0.06842	0.07218	0.07529	0.07872	0.09281	0.11211	0.10395	0.09931
1306.112	0.05636	0.06858	0.07157	0.07519	0.07794	0.09207	0.11201	0.10342	0.09838
1306.627	0.05572	0.06835	0.07057	0.0748	0.07722	0.09136	0.11155	0.10282	0.09771
1307.142	0.05499	0.0678	0.06951	0.07416	0.07685	0.09076	0.1107	0.10233	0.09714
1307.657	0.05438	0.06712	0.06855	0.07315	0.07674	0.09029	0.1097	0.10193	0.09667
1308.172	0.05411	0.06652	0.0679	0.07167	0.0767	0.08993	0.10873	0.10154	0.09634
1308.687	0.05408	0.0659	0.06751	0.0698	0.07666	0.08954	0.10774	0.10112	0.09613
1309.202	0.05404	0.06507	0.06688	0.06776	0.07662	0.08897	0.10666	0.10052	0.09562
1309.717	0.05372	0.06442	0.06611	0.06608	0.07673	0.08838	0.10561	0.09983	0.09476
1310.232	0.05336	0.06381	0.06543	0.0649	0.0767	0.08774	0.10465	0.09919	0.09385
1310.747	0.05298	0.06304	0.06455	0.0639	0.07627	0.08681	0.1035	0.09866	0.0931
1311.262	0.05248	0.06208	0.06337	0.06288	0.07528	0.08566	0.1022	0.0982	0.09264
1311.777	0.05201	0.06104	0.06208	0.06206	0.07394	0.08448	0.10083	0.09774	0.09238
1312.292	0.05147	0.0601	0.06074	0.06156	0.0726	0.08347	0.09961	0.09732	0.09195
1312.807	0.05052	0.05896	0.05937	0.06105	0.07144	0.08254	0.09862	0.09693	0.09126
1313.321	0.0489	0.0574	0.05817	0.06056	0.07056	0.08165	0.09769	0.09652	0.09068
1313.836	0.04728	0.05548	0.05748	0.06034	0.06991	0.08092	0.09668	0.09639	0.09031
1314.351	0.04609	0.05363	0.05716	0.0603	0.06951	0.08017	0.09539	0.09621	0.09019
1314.866	0.0453	0.05211	0.05696	0.06028	0.06921	0.07922	0.09385	0.09554	0.09024
1315.38	0.04455	0.05098	0.057	0.06031	0.06909	0.07838	0.09247	0.09452	0.09016
1315.895	0.0434	0.05024	0.05733	0.06037	0.06936	0.0779	0.09179	0.09356	0.08965
1316.41	0.04213	0.04988	0.05777	0.06044	0.07001	0.0778	0.09202	0.09262	0.08844
1316.925	0.04115	0.04992	0.05811	0.06061	0.07061	0.07786	0.09277	0.0916	0.08685
1317.439	0.04065	0.05022	0.05803	0.06058	0.07067	0.07744	0.09335	0.09046	0.08524
1317.954	0.04056	0.05073	0.05725	0.05996	0.06997	0.07626	0.09318	0.08913	0.08389
1318.468	0.04092	0.05121	0.0559	0.05882	0.06864	0.07473	0.09243	0.08771	0.0829
1318.983	0.04123	0.0515	0.0543	0.05719	0.06696	0.07338	0.09155	0.08614	0.08208
1319.498	0.04072	0.05154	0.05248	0.05488	0.06505	0.07231	0.0907	0.08431	0.0816
1320.012	0.03954	0.05095	0.05063	0.05209	0.06298	0.07146	0.08986	0.0822	0.08174
1320.527	0.03809	0.04982	0.04915	0.04973	0.06084	0.07084	0.08912	0.08008	0.0822
1321.041	0.03675	0.04858	0.04839	0.04831	0.05881	0.07035	0.08829	0.07828	0.08265
1321.556	0.03544	0.04775	0.0482	0.04773	0.05717	0.06998	0.08727	0.07661	0.08299
1322.07	0.03405	0.04751	0.04857	0.04788	0.05619	0.07001	0.08659	0.07541	0.08324
1322.585	0.03268	0.04765	0.04928	0.04851	0.05585	0.07057	0.08649	0.07481	0.08338
1323.099	0.03139	0.04767	0.04992	0.04936	0.05597	0.07134	0.08693	0.07471	0.08337
1323.614	0.03018	0.04723	0.05022	0.0503	0.05614	0.07185	0.08773	0.07446	0.08305
1324.128	0.02892	0.04646	0.05051	0.0515	0.05633	0.07192	0.08868	0.07395	0.08225
1324.643	0.02778	0.04585	0.05103	0.0528	0.0568	0.07154	0.08958	0.07331	0.08078
1325.157	0.02733	0.04545	0.0517	0.05367	0.05738	0.07102	0.09021	0.07248	0.07878
1325.671	0.02769	0.04477	0.05222	0.05386	0.0577	0.07042	0.0905	0.07147	0.07651
1326.186	0.02818	0.04347	0.05202	0.05308	0.05729	0.06943	0.09015	0.07019	0.07416
1326.7	0.02838	0.04152	0.05081	0.05127	0.05603	0.06771	0.08907	0.06878	0.07193
1327.214	0.02789	0.0391	0.04903	0.049	0.05419	0.06556	0.08761	0.06736	0.06985
1327.729	0.02643	0.03644	0.04732	0.04706	0.05224	0.06358	0.08595	0.06581	0.06769
1328.243	0.02427	0.03399	0.0458	0.0456	0.05056	0.06197	0.08382	0.06407	0.06572
1328.757	0.02239	0.03207	0.04424	0.04436	0.04923	0.06057	0.08131	0.06198	0.06426
1329.272	0.02113	0.03064	0.04229	0.04331	0.04837	0.05915	0.07864	0.06003	0.06352
1329.786	0.0202	0.02936	0.03966	0.04225	0.04776	0.05758	0.07564	0.05867	0.06335
1330.3	0.01906	0.02793	0.03671	0.04104	0.0471	0.05597	0.07258	0.05801	0.06343
1330.814	0.01769	0.02652	0.0339	0.03971	0.04619	0.0542	0.06981	0.05749	0.06363
1331.328	0.01647	0.02563	0.03181	0.03854	0.04536	0.05237	0.0676	0.05665	0.06367
1331.843	0.01571	0.02536	0.03061	0.03768	0.04478	0.05052	0.06611	0.05521	0.06351
1332.357	0.01549	0.02524	0.02997	0.03678	0.04429	0.04864	0.06488	0.05321	0.06324
1332.871	0.01567	0.025	0.02977	0.03585	0.0436	0.04697	0.06372	0.05139	0.0627
1333.385	0.01575	0.0245	0.02943	0.0347	0.04235	0.04563	0.0626	0.05017	0.06159
1333.899	0.0157	0.02374	0.02865	0.03318	0.04059	0.04451	0.06161	0.04932	0.05973
1334.413	0.0156	0.02322	0.02768	0.03162	0.03865	0.04378	0.06088	0.04846	0.05723
1334.927	0.01574	0.02338	0.027	0.03066	0.03699	0.04366	0.06057	0.04747	0.05423
1335.441	0.01644	0.02396	0.02672	0.03022	0.03557	0.04376	0.0605	0.04637	0.05125
1335.955	0.0177	0.02427	0.02658	0.02985	0.03428	0.04368	0.0603	0.04503	0.04882
1336.469	0.01915	0.02408	0.026	0.02925	0.03338	0.04336	0.05974	0.0437	0.04712
1336.983	0.02068	0.02326	0.02493	0.02827	0.03287	0.04296	0.0589	0.04272	0.04589
1337.497	0.02221	0.02207	0.02339	0.02688	0.03264	0.04228	0.05798	0.04185	0.0448
1338.011	0.02374	0.02115	0.0215	0.02533	0.03249	0.04105	0.0571	0.04071	0.04379
1338.525	0.02483	0.02076	0.01981	0.0241	0.03242	0.03962	0.05657	0.03927	0.04297
1339.039	0.02524	0.02024	0.01863	0.02347	0.03235	0.03815	0.05631	0.0377	0.04258
1339.553	0.02514	0.01915	0.01782	0.02318	0.03192	0.03666	0.05587	0.03613	0.04249
1340.067	0.02483	0.01809	0.01761	0.02331	0.03116	0.03572	0.05548	0.03496	0.04254
1340.58	0.02426	0.01705	0.01745	0.02365	0.03016	0.03517	0.05514	0.03414	0.04252
1341.094	0.02386	0.01609	0.01721	0.0241	0.02919	0.03482	0.05497	0.03354	0.04221
1341.608	0.02358	0.01566	0.01745	0.02468	0.02839	0.03475	0.05514	0.0331	0.04139
1342.122	0.0231	0.01578	0.01859	0.02537	0.02782	0.03507	0.05581	0.03301	0.04021
1342.636	0.02199	0.01604	0.02066	0.02581	0.02722	0.03559	0.05651	0.03311	0.03929
1343.149	0.02036	0.01646	0.02329	0.02595	0.02662	0.03643	0.05707	0.03347	0.0388
1343.663	0.01875	0.01711	0.02598	0.02611	0.02642	0.03778	0.05772	0.03429	0.0384
1344.177	0.01724	0.01755	0.02814	0.02625	0.0264	0.03901	0.05833	0.03523	0.0377
1344.691	0.01587	0.0176	0.02922	0.02588	0.02624	0.03934	0.05839	0.03553	0.03653
1345.204	0.01433	0.01682	0.02915	0.02452	0.02547	0.03842	0.05746	0.03463	0.03511
1345.718	0.01262	0.01514	0.02815	0.0222	0.02411	0.03651	0.05567	0.03259	0.03385
1346.232	0.01108	0.01307	0.02654	0.01956	0.02248	0.03401	0.05335	0.02979	0.03325
1346.745	0.00994	0.01107	0.02428	0.01674	0.02041	0.03135	0.05074	0.02671	0.03356
1347.259	0.00887	0.00914	0.02121	0.01376	0.01794	0.02889	0.04816	0.02374	0.03466
1347.773	0.00761	0.00647	0.01722	0.01067	0.0149	0.02613	0.04557	0.02086	0.0361
1348.286	0.00661	0.00315	0.0131	0.00751	0.01159	0.02297	0.04299	0.01804	0.03712
1348.8	0.00622	-1.2E-4	0.00971	0.00415	0.00856	0.02002	0.04066	0.01536	0.03727
1349.313	0.00634	-0.00247	0.00752	7.95E-4	0.00635	0.01786	0.03879	0.01328	0.03703
1349.827	0.00632	-0.0032	0.00679	-0.00206	0.00514	0.0169	0.0376	0.01216	0.03703
1350.34	0.00617	-0.00223	0.00732	-0.00392	0.005	0.01726	0.03753	0.01239	0.03714
1350.854	0.00543	-3.08E-4	0.00875	-0.00456	0.00589	0.01867	0.03867	0.01365	0.03699
1351.367	0.00371	0.00143	0.01035	-0.00439	0.00719	0.02029	0.04044	0.01489	0.03622
1351.881	0.00152	0.00279	0.01182	-0.0039	0.0086	0.02186	0.04221	0.01562	0.03482
1352.394	-5.06E-4	0.0043	0.01336	-0.00312	0.01007	0.02372	0.04392	0.01605	0.03309
1352.908	-0.00176	0.0067	0.01509	-0.00191	0.01161	0.02606	0.04554	0.01655	0.03136
1353.421	-0.00244	0.00991	0.01687	-1.28E-4	0.01307	0.02885	0.04704	0.01737	0.02994
1353.934	-0.00342	0.0129	0.01795	0.00163	0.01378	0.03142	0.04793	0.01833	0.02885
1354.448	-0.00551	0.01457	0.01787	0.00284	0.01333	0.033	0.04792	0.01891	0.02795
1354.961	-0.00795	0.01446	0.01689	0.00334	0.01164	0.03329	0.04693	0.0187	0.02719
1355.474	-0.00964	0.01323	0.01544	0.00306	0.00921	0.03263	0.04479	0.01765	0.02659
1355.988	-0.01003	0.0119	0.0137	0.00221	0.00673	0.0319	0.04205	0.01634	0.02601
1356.501	-0.00954	0.01075	0.0117	0.00114	0.00429	0.03106	0.03909	0.01503	0.02534
1357.014	-0.00908	0.00941	0.00957	-2.27E-4	0.0016	0.02981	0.03616	0.0135	0.02451
1357.528	-0.00888	0.0077	0.00773	-0.00179	-0.00116	0.02827	0.03356	0.01202	0.02354
1358.041	-0.00902	0.00541	0.006	-0.00357	-0.0038	0.02635	0.03125	0.01064	0.02264
1358.554	-0.0096	0.00234	0.00414	-0.00571	-0.00605	0.02397	0.02904	0.00929	0.02165
1359.067	-0.01023	-7.07E-4	0.00247	-0.008	-0.00747	0.02149	0.02709	0.00818	0.02077
1359.58	-0.01104	-0.00297	0.00173	-0.0098	-0.00762	0.0196	0.02575	0.00756	0.02008
1360.094	-0.01225	-0.00439	0.00201	-0.01068	-0.00684	0.01852	0.02488	0.00741	0.01927
1360.607	-0.01398	-0.00537	0.00311	-0.01037	-0.0057	0.01811	0.02449	0.00783	0.01824
1361.12	-0.01616	-0.00602	0.00472	-0.00903	-0.00441	0.0179	0.02455	0.00881	0.01709
1361.633	-0.01836	-0.0065	0.00643	-0.00737	-0.00324	0.01747	0.0251	0.00988	0.01578
1362.146	-0.0202	-0.00714	0.00781	-0.00614	-0.00233	0.01663	0.02581	0.01066	0.0144
1362.659	-0.02143	-0.00789	0.00855	-0.00551	-0.00178	0.01518	0.02607	0.011	0.01302
1363.172	-0.02194	-0.00859	0.00848	-0.0052	-0.00143	0.01327	0.02603	0.01104	0.01149
1363.685	-0.02186	-0.00937	0.00776	-0.00461	-0.00157	0.01119	0.02583	0.01059	0.01024
1364.198	-0.02134	-0.01057	0.00638	-0.00402	-0.00274	0.00907	0.02542	0.0093	0.00955
1364.711	-0.02045	-0.01193	0.0044	-0.00372	-0.00465	0.00721	0.02512	0.0076	0.00904
1365.224	-0.01937	-0.01334	0.00145	-0.00424	-0.00698	0.00538	0.02486	0.00543	0.00825
1365.737	-0.01899	-0.0151	-0.00224	-0.00573	-0.00948	0.00349	0.0244	0.00306	0.00693
1366.25	-0.01934	-0.01703	-0.00597	-0.00764	-0.01206	0.00167	0.0236	7.28E-4	0.00549
1366.763	-0.02035	-0.01852	-0.00895	-0.00905	-0.01413	3.83E-4	0.02279	-0.00145	0.00395
1367.276	-0.02158	-0.01909	-0.01099	-0.00972	-0.01535	-1.41E-4	0.02214	-0.0033	0.00239
1367.789	-0.0227	-0.01876	-0.01222	-0.00967	-0.01557	-9.88E-5	0.02173	-0.00468	9.55E-4
1368.302	-0.02387	-0.01777	-0.01298	-0.00932	-0.01488	3.71E-6	0.02155	-0.0058	-3.13E-4
1368.815	-0.02514	-0.01661	-0.01341	-0.00952	-0.01397	-1.39E-4	0.02129	-0.00713	-0.0016
1369.327	-0.02655	-0.01568	-0.01355	-0.01044	-0.01344	-7.77E-4	0.0205	-0.00868	-0.0029
1369.84	-0.02758	-0.01486	-0.01307	-0.01135	-0.01321	-0.00179	0.01926	-0.01027	-0.00421
1370.353	-0.02796	-0.0139	-0.0119	-0.01182	-0.01239	-0.00254	0.01826	-0.01119	-0.00501
1370.866	-0.02799	-0.01303	-0.01022	-0.01205	-0.01102	-0.00295	0.0175	-0.01135	-0.00481
1371.379	-0.02785	-0.01294	-0.00844	-0.01257	-0.0096	-0.00355	0.01664	-0.01146	-0.00408
1371.891	-0.0281	-0.01362	-0.00709	-0.01374	-0.00849	-0.00445	0.01562	-0.01213	-0.00351
1372.404	-0.02849	-0.01488	-0.00618	-0.01558	-0.00837	-0.00558	0.01414	-0.01371	-0.0032
1372.917	-0.02905	-0.01725	-0.00557	-0.01787	-0.00987	-0.00695	0.01224	-0.01598	-0.00312
1373.429	-0.02978	-0.02088	-0.00548	-0.02028	-0.01271	-0.00842	0.01022	-0.01885	-0.00338
1373.942	-0.03031	-0.02485	-0.00611	-0.02282	-0.01597	-0.01012	0.00856	-0.02182	-0.00402
1374.455	-0.03065	-0.02832	-0.00742	-0.02572	-0.01891	-0.01262	0.00716	-0.02414	-0.00492
1374.967	-0.03096	-0.03121	-0.00929	-0.0287	-0.02119	-0.01588	0.00569	-0.02581	-0.00621
1375.48	-0.03197	-0.03334	-0.01171	-0.03169	-0.02341	-0.01951	0.00407	-0.02734	-0.00813
1375.993	-0.0339	-0.03462	-0.01418	-0.03475	-0.02602	-0.0228	0.00235	-0.0295	-0.0105
1376.505	-0.03636	-0.03568	-0.01662	-0.03773	-0.02917	-0.02527	6.8E-4	-0.03231	-0.01277
1377.018	-0.03898	-0.03684	-0.01923	-0.04049	-0.03278	-0.02694	-9.89E-4	-0.03545	-0.01463
1377.53	-0.04164	-0.03753	-0.02183	-0.04308	-0.03591	-0.02811	-0.00266	-0.03798	-0.01582
1378.043	-0.04417	-0.03731	-0.02379	-0.04539	-0.03804	-0.02927	-0.00433	-0.03974	-0.01666
1378.555	-0.04695	-0.03621	-0.02492	-0.04702	-0.03902	-0.03028	-0.00564	-0.04119	-0.01757
1379.068	-0.05045	-0.03419	-0.02551	-0.04797	-0.03908	-0.03045	-0.00658	-0.04249	-0.01911
1379.58	-0.05421	-0.03223	-0.02582	-0.04833	-0.03895	-0.02997	-0.00709	-0.04372	-0.02103
1380.093	-0.05759	-0.03157	-0.02652	-0.04858	-0.03955	-0.02967	-0.00751	-0.04514	-0.02267
1380.605	-0.05993	-0.03225	-0.02793	-0.04879	-0.04101	-0.02983	-0.00831	-0.04682	-0.02389
1381.118	-0.06107	-0.03339	-0.02963	-0.04915	-0.04272	-0.03076	-0.00953	-0.04845	-0.02499
1381.63	-0.06143	-0.03455	-0.03099	-0.04956	-0.04405	-0.0324	-0.0107	-0.04935	-0.02654
1382.143	-0.06121	-0.03557	-0.03186	-0.04945	-0.0446	-0.0341	-0.01139	-0.04934	-0.02877
1382.655	-0.06084	-0.03592	-0.03206	-0.04848	-0.04431	-0.03532	-0.01138	-0.04829	-0.03134
1383.167	-0.06063	-0.03611	-0.03191	-0.04716	-0.04385	-0.03591	-0.01096	-0.04693	-0.03346
1383.68	-0.06078	-0.03714	-0.03209	-0.04606	-0.04392	-0.03574	-0.01068	-0.04566	-0.03474
1384.192	-0.06138	-0.0389	-0.03274	-0.04542	-0.04484	-0.03495	-0.01082	-0.0448	-0.03532
1384.704	-0.06189	-0.04103	-0.03365	-0.04534	-0.04595	-0.0339	-0.01128	-0.04457	-0.03546
1385.216	-0.06173	-0.04329	-0.03448	-0.04602	-0.04702	-0.03283	-0.01182	-0.04485	-0.03552
1385.729	-0.06172	-0.04529	-0.03529	-0.04706	-0.0479	-0.03166	-0.01231	-0.04539	-0.03565
1386.241	-0.06244	-0.04655	-0.03598	-0.04816	-0.04844	-0.03019	-0.0126	-0.04569	-0.03592
1386.753	-0.0636	-0.0474	-0.03688	-0.04932	-0.04904	-0.02895	-0.01255	-0.04581	-0.03599
1387.265	-0.06491	-0.04816	-0.03824	-0.05086	-0.05014	-0.02831	-0.01271	-0.04631	-0.03585
1387.778	-0.06611	-0.04887	-0.04	-0.05254	-0.05146	-0.02814	-0.01312	-0.04719	-0.03589
1388.29	-0.06723	-0.04923	-0.04178	-0.05441	-0.05253	-0.02848	-0.01329	-0.04803	-0.03644
1388.802	-0.06782	-0.04888	-0.0434	-0.05616	-0.05331	-0.02945	-0.0131	-0.04831	-0.03765
1389.314	-0.06727	-0.04769	-0.04454	-0.05716	-0.05366	-0.03115	-0.01276	-0.04812	-0.03934
1389.826	-0.06603	-0.04596	-0.04547	-0.05758	-0.05351	-0.03362	-0.01271	-0.04807	-0.0411
1390.338	-0.06505	-0.04436	-0.04676	-0.05809	-0.05331	-0.03651	-0.01327	-0.0488	-0.04291
1390.85	-0.06467	-0.04334	-0.04861	-0.05916	-0.05339	-0.03955	-0.01442	-0.05025	-0.0448
1391.362	-0.06432	-0.04306	-0.05112	-0.06087	-0.05414	-0.04278	-0.01613	-0.05255	-0.04672
1391.874	-0.06304	-0.04392	-0.05413	-0.06314	-0.05562	-0.04608	-0.01864	-0.05576	-0.04857
1392.386	-0.06129	-0.04612	-0.05685	-0.06557	-0.05769	-0.04944	-0.02173	-0.0594	-0.05039
1392.898	-0.06026	-0.04939	-0.05882	-0.0673	-0.0599	-0.05274	-0.02483	-0.06299	-0.05191
1393.41	-0.06023	-0.05319	-0.06009	-0.06789	-0.06203	-0.05588	-0.02766	-0.06641	-0.05301
1393.922	-0.06047	-0.05706	-0.06107	-0.06762	-0.06423	-0.0586	-0.03027	-0.06971	-0.05373
1394.434	-0.06084	-0.06055	-0.06193	-0.06706	-0.06627	-0.06061	-0.0327	-0.07273	-0.05402
1394.946	-0.06161	-0.06344	-0.06257	-0.0664	-0.06772	-0.06179	-0.0347	-0.07488	-0.05369
1395.458	-0.06285	-0.06615	-0.06247	-0.06583	-0.06858	-0.06247	-0.03623	-0.07576	-0.0531
1395.97	-0.06433	-0.06842	-0.06121	-0.06494	-0.06898	-0.06319	-0.03714	-0.0753	-0.05259
1396.482	-0.06546	-0.07009	-0.05889	-0.06344	-0.06882	-0.06405	-0.03723	-0.07385	-0.05219
1396.994	-0.06598	-0.07113	-0.05618	-0.06143	-0.06788	-0.0645	-0.03672	-0.07227	-0.05178
1397.506	-0.0662	-0.07103	-0.05351	-0.05936	-0.0665	-0.06379	-0.03592	-0.07104	-0.05132
1398.018	-0.06635	-0.06985	-0.0515	-0.05812	-0.06548	-0.06198	-0.03548	-0.07022	-0.05056
1398.529	-0.06697	-0.06824	-0.05059	-0.05806	-0.06536	-0.05996	-0.03585	-0.06999	-0.04967
1399.041	-0.06812	-0.06695	-0.05019	-0.05883	-0.06604	-0.05831	-0.03687	-0.06999	-0.04908
1399.553	-0.07068	-0.06626	-0.04958	-0.05972	-0.06712	-0.05749	-0.03754	-0.06974	-0.04889
1400.065	-0.07414	-0.06586	-0.04894	-0.06013	-0.06815	-0.05691	-0.03743	-0.0692	-0.04894
1400.576	-0.07728	-0.06529	-0.04855	-0.05992	-0.06889	-0.05565	-0.03689	-0.06903	-0.04916
1401.088	-0.07935	-0.06445	-0.04878	-0.05958	-0.06952	-0.05347	-0.03644	-0.06944	-0.04935
1401.6	-0.08086	-0.06393	-0.04996	-0.05966	-0.07025	-0.05149	-0.03641	-0.07023	-0.04935
1402.112	-0.0826	-0.06449	-0.05216	-0.06056	-0.07153	-0.051	-0.03686	-0.07145	-0.04958
1402.623	-0.08486	-0.06647	-0.05506	-0.06256	-0.07332	-0.05268	-0.03769	-0.07297	-0.05047
1403.135	-0.08751	-0.06899	-0.05855	-0.06567	-0.07523	-0.056	-0.03874	-0.07441	-0.05168
1403.646	-0.08904	-0.07163	-0.06211	-0.06957	-0.07674	-0.05927	-0.03993	-0.07584	-0.05292
1404.158	-0.08864	-0.07429	-0.0652	-0.0736	-0.07757	-0.06151	-0.04097	-0.07767	-0.05397
1404.67	-0.087	-0.07664	-0.06785	-0.0776	-0.07836	-0.06278	-0.04192	-0.08004	-0.05448
1405.181	-0.08495	-0.07872	-0.07044	-0.08177	-0.07977	-0.06399	-0.04314	-0.0828	-0.05453
1405.693	-0.08329	-0.08039	-0.07311	-0.08548	-0.08179	-0.06595	-0.04457	-0.08564	-0.05474
1406.204	-0.08257	-0.08154	-0.07496	-0.08799	-0.08354	-0.06816	-0.04569	-0.08781	-0.05529
1406.716	-0.08338	-0.08167	-0.07546	-0.08914	-0.08446	-0.06982	-0.04627	-0.089	-0.05569
1407.227	-0.08479	-0.08088	-0.07471	-0.08952	-0.08459	-0.07024	-0.04682	-0.08967	-0.05593
1407.739	-0.08618	-0.07951	-0.0728	-0.08937	-0.08424	-0.06955	-0.04734	-0.09031	-0.05611
1408.25	-0.08706	-0.07806	-0.07008	-0.08838	-0.08385	-0.06846	-0.04735	-0.0905	-0.05641
1408.762	-0.08711	-0.07719	-0.06723	-0.08635	-0.08379	-0.06763	-0.04683	-0.08995	-0.0573
1409.273	-0.08701	-0.07737	-0.06483	-0.08414	-0.08386	-0.06731	-0.04629	-0.08922	-0.05895
1409.785	-0.08754	-0.07817	-0.06312	-0.08262	-0.08371	-0.06748	-0.04619	-0.08865	-0.06087
1410.296	-0.08815	-0.07853	-0.06241	-0.08205	-0.08362	-0.0678	-0.04683	-0.08824	-0.06257
1410.807	-0.08677	-0.07904	-0.06325	-0.08382	-0.08501	-0.06809	-0.04802	-0.08873	-0.06399
1411.319	-0.08505	-0.07972	-0.06394	-0.08564	-0.08695	-0.06849	-0.04937	-0.08907	-0.06559
1411.83	-0.08308	-0.08065	-0.06471	-0.08751	-0.08907	-0.06894	-0.05068	-0.08933	-0.06725
1412.341	-0.08091	-0.08179	-0.06568	-0.08953	-0.09129	-0.06941	-0.05196	-0.08963	-0.06893
1412.853	-0.07865	-0.08307	-0.06687	-0.09177	-0.0936	-0.0699	-0.05324	-0.09004	-0.07058
1413.364	-0.07632	-0.08434	-0.06827	-0.09424	-0.09602	-0.07042	-0.05451	-0.09059	-0.07219
1413.875	-0.07389	-0.08551	-0.06984	-0.09689	-0.09859	-0.07097	-0.0558	-0.09122	-0.07378
