# Supplementary material for: Ratiometric fluorescent sensing of pyrophosphate with sp³-functionalized single-walled carbon nanotubes
Source: Nat Commun. 2024 Jan 24;15:706. doi: 10.1038/s41467-024-45052-1 (PMC10808354; doi:10.1038/s41467-024-45052-1)
Supplement: Supplementary file 4 — Source data [file 41467_2024_45052_MOESM4_ESM.zip › Fig. S19c.txt]

Conc. PPi	Peak position E11
�M	nm
0	998
0.75	997.9866
8.27	997.74691
27.08	998.03346
45.88	997.7415
64.69	998.02445
83.49	997.93254
140	997.77935
220	997.86946
670	997.5739
1420	997.66581
2200	997.73249
