# Supplementary material for: Ratiometric fluorescent sensing of pyrophosphate with sp³-functionalized single-walled carbon nanotubes
Source: Nat Commun. 2024 Jan 24;15:706. doi: 10.1038/s41467-024-45052-1 (PMC10808354; doi:10.1038/s41467-024-45052-1)
Supplement: Supplementary file 4 — Source data [file 41467_2024_45052_MOESM4_ESM.zip › Fig. S19d.txt]

Conc PPi	E11*/E11 PL area ratio
�M
0.75	2.82044
8.27	2.86666
27.08	2.98256
45.88	3.1235
64.69	3.35392
83.49	3.4877
140	3.62723
220	3.68875
670	3.78154
1420	3.92708
2200	3.99658
9700	4.07775
