# Supplementary material for: Ratiometric fluorescent sensing of pyrophosphate with sp³-functionalized single-walled carbon nanotubes
Source: Nat Commun. 2024 Jan 24;15:706. doi: 10.1038/s41467-024-45052-1 (PMC10808354; doi:10.1038/s41467-024-45052-1)
Supplement: Supplementary file 4 — Source data [file 41467_2024_45052_MOESM4_ESM.zip › Fig. S19e.txt]

Wavelength	Norm. PL intensity	Norm. PL intensity	Norm. PL intensity	Norm. PL intensity	Norm. PL intensity	Norm. PL intensity	Norm. PL intensity	Norm. PL intensity	Norm. PL intensity
nm
	0.00 �M	27.08 �M	45.88 �M	83.49 �M	0.14 mM	0.22 mM	0.67 mM	2.2 mM	Dz-Alkyne
881.39	-4.04	-3.507	-3.21536	-3.19	-2.72453	-2.36	-1.86	-2.73	-2.02766
881.919	-4.01202	-3.44856	-3.15929	-3.11479	-2.69235	-2.32798	-1.84957	-2.6696	-2.01236
882.449	-3.98599	-3.39213	-3.10387	-3.04158	-2.65952	-2.29951	-1.83736	-2.6097	-1.99683
882.979	-3.96098	-3.33701	-3.04804	-2.97041	-2.62602	-2.27119	-1.82429	-2.55025	-1.98194
883.509	-3.93601	-3.28214	-2.99016	-2.89929	-2.59154	-2.24057	-1.80921	-2.49128	-1.96772
884.038	-3.90889	-3.22585	-2.92838	-2.82664	-2.55514	-2.20588	-1.79087	-2.43273	-1.95332
884.568	-3.87771	-3.1678	-2.86207	-2.75341	-2.51483	-2.16715	-1.76894	-2.37434	-1.93676
885.098	-3.84041	-3.11313	-2.79738	-2.69234	-2.46758	-2.13411	-1.74459	-2.31913	-1.91291
885.627	-3.79806	-3.06395	-2.72749	-2.66324	-2.39404	-2.11198	-1.69575	-2.26989	-1.88842
886.157	-3.76258	-3.01583	-2.67036	-2.64243	-2.32136	-2.10004	-1.64918	-2.21915	-1.86438
886.686	-3.73577	-2.95801	-2.61942	-2.61382	-2.25809	-2.08068	-1.60769	-2.16484	-1.83623
887.216	-3.69881	-2.88783	-2.56563	-2.56667	-2.20619	-2.03969	-1.56568	-2.11232	-1.79437
887.746	-3.63825	-2.80134	-2.49216	-2.49406	-2.15648	-1.97157	-1.51595	-2.05603	-1.73559
888.275	-3.5628	-2.70683	-2.40291	-2.40262	-2.10028	-1.88305	-1.45622	-1.98958	-1.66389
888.805	-3.47655	-2.61893	-2.31032	-2.31026	-2.03751	-1.79468	-1.39106	-1.91545	-1.58631
889.334	-3.37563	-2.53171	-2.21951	-2.22057	-1.97733	-1.71861	-1.32303	-1.83653	-1.50024
889.864	-3.25489	-2.44709	-2.13885	-2.13585	-1.92791	-1.6551	-1.26519	-1.76041	-1.41509
890.393	-3.12336	-2.36591	-2.06054	-2.06217	-1.89158	-1.59583	-1.22843	-1.6912	-1.33691
890.923	-2.98837	-2.27805	-1.96961	-1.97836	-1.85348	-1.52635	-1.19807	-1.62338	-1.25616
891.452	-2.83721	-2.17767	-1.85855	-1.87605	-1.79878	-1.4426	-1.15777	-1.55172	-1.17585
891.981	-2.66704	-2.06641	-1.73582	-1.76527	-1.72336	-1.35209	-1.10078	-1.47702	-1.10686
892.511	-2.47916	-1.95189	-1.60938	-1.65858	-1.62904	-1.26181	-1.03216	-1.39982	-1.05182
893.04	-2.28318	-1.82917	-1.47664	-1.55641	-1.52374	-1.17322	-0.9605	-1.31791	-1.00126
893.57	-2.08773	-1.69734	-1.34497	-1.45517	-1.41191	-1.08142	-0.89002	-1.23259	-0.94868
894.099	-1.89851	-1.54774	-1.21459	-1.3461	-1.29872	-0.98474	-0.82176	-1.14518	-0.88997
894.628	-1.71713	-1.38453	-1.09273	-1.2263	-1.1827	-0.88474	-0.75305	-1.05475	-0.82276
895.158	-1.5361	-1.21374	-0.97577	-1.09748	-1.06109	-0.78228	-0.67838	-0.95712	-0.74637
895.687	-1.35389	-1.04334	-0.86431	-0.96315	-0.93516	-0.67972	-0.59557	-0.85103	-0.66278
896.216	-1.16871	-0.88668	-0.7561	-0.83524	-0.81133	-0.5833	-0.51137	-0.74139	-0.57612
896.745	-0.98852	-0.74905	-0.65212	-0.7199	-0.6982	-0.49681	-0.43028	-0.63546	-0.49138
897.275	-0.82467	-0.62986	-0.55295	-0.61567	-0.59547	-0.41677	-0.35672	-0.53602	-0.41228
897.804	-0.68617	-0.52337	-0.46123	-0.51968	-0.50122	-0.34714	-0.29314	-0.44516	-0.34007
898.333	-0.56848	-0.42437	-0.38056	-0.42818	-0.41225	-0.28739	-0.23686	-0.36283	-0.27557
898.862	-0.46055	-0.34149	-0.31365	-0.34692	-0.33324	-0.23736	-0.18908	-0.29247	-0.22099
899.391	-0.36541	-0.27675	-0.25815	-0.27888	-0.26759	-0.19654	-0.15007	-0.23363	-0.17843
899.921	-0.28659	-0.22591	-0.21045	-0.22189	-0.2144	-0.16321	-0.1175	-0.18426	-0.14492
900.45	-0.22574	-0.18425	-0.16919	-0.17375	-0.17082	-0.13419	-0.09091	-0.14408	-0.11823
900.979	-0.18166	-0.14909	-0.13423	-0.134	-0.13401	-0.10798	-0.06945	-0.11277	-0.0969
901.508	-0.14926	-0.12023	-0.10554	-0.10347	-0.10531	-0.0865	-0.05316	-0.08915	-0.07899
902.037	-0.1241	-0.09682	-0.08277	-0.08116	-0.08408	-0.06906	-0.04133	-0.07194	-0.06378
902.566	-0.10428	-0.07712	-0.06486	-0.06488	-0.06762	-0.05441	-0.03231	-0.05956	-0.05086
903.095	-0.08852	-0.0609	-0.05065	-0.05275	-0.05423	-0.04205	-0.02486	-0.05035	-0.04013
903.624	-0.0759	-0.04863	-0.03979	-0.04374	-0.04455	-0.03299	-0.01894	-0.04344	-0.03201
904.153	-0.06559	-0.04062	-0.0317	-0.03692	-0.03817	-0.02711	-0.01463	-0.03793	-0.02645
904.682	-0.05707	-0.03617	-0.02637	-0.03237	-0.03393	-0.02323	-0.01213	-0.03375	-0.02263
905.211	-0.04984	-0.03409	-0.02346	-0.03014	-0.0311	-0.02048	-0.011	-0.03084	-0.02016
905.74	-0.04425	-0.03312	-0.02252	-0.02972	-0.02944	-0.01897	-0.01078	-0.02901	-0.01854
906.269	-0.04066	-0.03261	-0.0227	-0.03027	-0.02869	-0.01837	-0.01107	-0.02793	-0.01754
906.798	-0.03853	-0.03243	-0.02314	-0.03122	-0.02872	-0.01831	-0.01149	-0.02722	-0.01709
907.327	-0.03712	-0.03217	-0.02384	-0.03202	-0.02922	-0.01854	-0.01193	-0.0267	-0.01699
907.856	-0.03621	-0.03132	-0.02451	-0.0323	-0.02972	-0.01858	-0.01213	-0.02614	-0.0169
908.384	-0.03613	-0.02955	-0.02454	-0.03195	-0.02974	-0.01815	-0.01191	-0.02539	-0.01682
908.913	-0.03666	-0.02707	-0.02399	-0.03125	-0.02923	-0.0175	-0.01133	-0.0243	-0.01674
909.442	-0.03752	-0.02453	-0.02293	-0.03042	-0.02822	-0.01688	-0.01057	-0.02277	-0.01663
909.971	-0.03828	-0.02248	-0.02146	-0.02951	-0.02703	-0.01625	-0.00963	-0.02104	-0.01638
910.5	-0.03822	-0.02112	-0.01979	-0.02841	-0.026	-0.01566	-0.00833	-0.01945	-0.01594
911.028	-0.03693	-0.01999	-0.01794	-0.02683	-0.02511	-0.0152	-0.0068	-0.01818	-0.0152
911.557	-0.03458	-0.01891	-0.01598	-0.02486	-0.024	-0.01479	-0.0053	-0.01726	-0.01409
912.086	-0.03174	-0.01781	-0.01407	-0.0228	-0.02244	-0.01428	-0.00401	-0.01649	-0.01288
912.615	-0.02861	-0.01692	-0.01247	-0.021	-0.02073	-0.0138	-0.00297	-0.0157	-0.01178
913.143	-0.02566	-0.01647	-0.01117	-0.01963	-0.01931	-0.01343	-0.00223	-0.01489	-0.01083
913.672	-0.02352	-0.01657	-0.01007	-0.01865	-0.01831	-0.01303	-0.00176	-0.01405	-0.01008
914.201	-0.02196	-0.01675	-0.00906	-0.01777	-0.01754	-0.01241	-0.00138	-0.01323	-0.00944
914.729	-0.02067	-0.01657	-0.00824	-0.01686	-0.01675	-0.01152	-0.00113	-0.01258	-0.00878
915.258	-0.01949	-0.01585	-0.00761	-0.01572	-0.01565	-0.01047	-9.13E-4	-0.01207	-0.00799
915.787	-0.01807	-0.01469	-0.00727	-0.01439	-0.01433	-0.00945	-8.14E-4	-0.01155	-0.00713
916.315	-0.01655	-0.01354	-0.00738	-0.01315	-0.01315	-0.00846	-8.83E-4	-0.0109	-0.0064
916.844	-0.01554	-0.0125	-0.0076	-0.01214	-0.01225	-0.00727	-8.67E-4	-0.00997	-0.00592
917.372	-0.0151	-0.01149	-0.00781	-0.01142	-0.01166	-0.00593	-5.19E-4	-0.0089	-0.00571
917.901	-0.01479	-0.01059	-0.00785	-0.01087	-0.01124	-0.00467	1.45E-4	-0.00794	-0.00563
918.429	-0.01432	-0.00979	-0.00765	-0.01052	-0.01068	-0.00371	8.4E-4	-0.0073	-0.00562
918.958	-0.01366	-0.00927	-0.00749	-0.01049	-0.00994	-0.00315	0.0013	-0.0071	-0.00569
919.486	-0.01288	-0.00891	-0.00753	-0.01084	-0.00926	-0.00292	0.00147	-0.00726	-0.00583
920.015	-0.01235	-0.00858	-0.00757	-0.01134	-0.00873	-0.00285	0.00151	-0.00756	-0.00589
920.543	-0.0123	-0.0081	-0.00718	-0.01166	-0.00829	-0.00276	0.00158	-0.00772	-0.0059
921.072	-0.01281	-0.00731	-0.00631	-0.01159	-0.00784	-0.00258	0.00186	-0.00759	-0.00593
921.6	-0.01341	-0.00621	-0.00511	-0.01116	-0.00725	-0.00225	0.00239	-0.00715	-0.00595
922.128	-0.01367	-0.00501	-0.00381	-0.01056	-0.00637	-0.00191	0.00296	-0.00653	-0.00589
922.657	-0.01338	-0.00381	-0.00262	-0.00989	-0.00527	-0.00167	0.00343	-0.00588	-0.00561
923.185	-0.01269	-0.00261	-0.00173	-0.00927	-0.00424	-0.00145	0.0038	-0.00536	-0.00511
923.713	-0.01207	-0.00141	-0.00126	-0.0088	-0.00347	-0.00124	0.00408	-0.00507	-0.00451
924.242	-0.01168	-2.87E-4	-8.28E-4	-0.00835	-0.00297	-0.00103	0.00434	-0.00494	-0.00398
924.77	-0.01147	6.54E-4	-2.2E-4	-0.0078	-0.00276	-7.58E-4	0.00458	-0.00486	-0.00359
925.298	-0.01136	0.00105	4.32E-4	-0.00731	-0.00277	-5.04E-4	0.00464	-0.00486	-0.00335
925.827	-0.01125	7.5E-4	8.28E-4	-0.00718	-0.00306	-3.99E-4	0.00451	-0.00498	-0.00317
926.355	-0.01091	-8.93E-5	8.47E-4	-0.00747	-0.00376	-4.65E-4	0.00426	-0.00519	-0.00306
926.883	-0.01042	-0.00115	6.09E-4	-0.00788	-0.00458	-5.34E-4	0.004	-0.00535	-0.00303
927.411	-0.00997	-0.00217	3.44E-4	-0.00807	-0.00522	-5.82E-4	0.00371	-0.00537	-0.003
927.939	-0.00954	-0.00305	1.49E-4	-0.00805	-0.0056	-6.72E-4	0.00345	-0.00526	-0.00289
928.468	-0.00917	-0.00382	6.88E-5	-0.00783	-0.00574	-7.39E-4	0.00324	-0.00498	-0.00272
928.996	-0.00874	-0.00462	1.36E-4	-0.0075	-0.00566	-7.41E-4	0.00314	-0.00454	-0.00251
929.524	-0.00822	-0.0053	4.4E-4	-0.00706	-0.00525	-6.73E-4	0.00336	-0.00387	-0.00233
930.052	-0.00783	-0.00568	9.47E-4	-0.0066	-0.00461	-5.35E-4	0.00389	-0.00311	-0.00231
930.58	-0.00777	-0.00585	0.00143	-0.00623	-0.0039	-3.96E-4	0.00454	-0.00243	-0.00238
931.108	-0.00795	-0.00588	0.00175	-0.00609	-0.0032	-3.72E-4	0.00506	-0.00195	-0.00237
931.636	-0.00823	-0.00588	0.00198	-0.00627	-0.00262	-4.6E-4	0.00539	-0.00176	-0.0022
932.164	-0.00848	-0.00602	0.00208	-0.0066	-0.00236	-6.02E-4	0.00554	-0.00198	-0.0019
932.692	-0.00856	-0.00633	0.0021	-0.00683	-0.00238	-7.29E-4	0.00572	-0.00244	-0.00157
933.22	-0.00834	-0.00655	0.00218	-0.00676	-0.00262	-6.66E-4	0.00614	-0.00281	-0.00131
933.748	-0.00798	-0.00628	0.00245	-0.00629	-0.00288	-2.04E-4	0.00675	-0.00288	-0.00123
934.276	-0.00757	-0.00548	0.00275	-0.00558	-0.003	7.09E-4	0.00738	-0.0027	-0.00117
934.804	-0.00721	-0.0043	0.00307	-0.00485	-0.00296	0.0018	0.00781	-0.00232	-9.8E-4
935.332	-0.00695	-0.00305	0.00325	-0.00426	-0.00283	0.00278	0.00801	-0.00186	-6.61E-4
935.86	-0.0066	-0.00183	0.00338	-0.00357	-0.00259	0.00366	0.00814	-0.00136	-3.52E-4
936.388	-0.00583	-6.38E-4	0.0036	-0.00263	-0.00213	0.00456	0.00851	-8.41E-4	-5.15E-5
936.916	-0.00468	6.12E-4	0.00421	-0.00157	-0.00136	0.00546	0.00924	-2.04E-4	1.51E-4
937.444	-0.00374	0.00177	0.00524	-6.41E-4	-4.66E-4	0.00635	0.00998	4.89E-4	2.18E-4
937.972	-0.00309	0.0027	0.00637	1.48E-5	3.66E-4	0.00712	0.01039	0.00109	3.24E-4
938.499	-0.00267	0.00341	0.00733	3.17E-4	0.00106	0.00763	0.01038	0.0015	5.12E-4
939.027	-0.00237	0.00386	0.00794	2.61E-4	0.00142	0.00763	0.00998	0.00155	7.1E-4
939.555	-0.00207	0.00406	0.00819	-1.49E-5	0.00146	0.00718	0.00938	0.00122	8.71E-4
940.083	-0.00163	0.00426	0.0083	-2.15E-4	0.00147	0.00649	0.00888	7.65E-4	9.81E-4
940.611	-0.00115	0.00465	0.00837	-2.03E-4	0.00165	0.00578	0.00861	3.16E-4	0.00105
941.138	-9.7E-4	0.00533	0.00861	5.02E-5	0.00209	0.00528	0.0086	-1.07E-4	0.00109
941.666	-0.00119	0.00617	0.00896	3.42E-4	0.0027	0.00503	0.00866	-5.3E-4	0.00112
942.194	-0.00186	0.00683	0.00924	5.45E-4	0.00336	0.00489	0.00853	-8.49E-4	0.00104
942.721	-0.0028	0.00718	0.00924	7.46E-4	0.00387	0.00484	0.00831	-0.00107	7.98E-4
943.249	-0.00378	0.00751	0.00918	0.00111	0.00432	0.00514	0.0084	-0.00108	5.27E-4
943.777	-0.00436	0.00787	0.00936	0.00182	0.00491	0.0059	0.00911	-7.06E-4	4.28E-4
944.304	-0.00437	0.00827	0.00989	0.00274	0.00565	0.00685	0.01022	9.85E-6	5.75E-4
944.832	-0.00402	0.0086	0.01062	0.0037	0.00628	0.00779	0.01144	8.43E-4	8.79E-4
945.359	-0.00324	0.00881	0.01129	0.00449	0.0067	0.00862	0.01247	0.00159	0.00127
945.887	-0.00227	0.0086	0.01165	0.00468	0.0066	0.00923	0.01308	0.00214	0.0017
946.415	-0.00103	0.00809	0.01175	0.00398	0.00562	0.00946	0.01337	0.00255	0.00208
946.942	6.48E-4	0.00743	0.01165	0.00268	0.00407	0.00941	0.0136	0.00289	0.00238
947.47	0.00272	0.0069	0.01141	0.0014	0.00249	0.00913	0.01398	0.00322	0.00272
947.997	0.00501	0.00672	0.01115	5.7E-4	0.00124	0.00871	0.01454	0.00347	0.00324
948.525	0.0071	0.00708	0.0111	3.26E-4	5.11E-4	0.00834	0.01524	0.00372	0.0039
949.052	0.0089	0.00779	0.01111	5.35E-4	2.44E-4	0.00815	0.01584	0.00396	0.00458
949.58	0.01015	0.00855	0.01109	9.96E-4	2.67E-4	0.00823	0.01619	0.00418	0.00509
950.107	0.01087	0.00957	0.01126	0.0018	6.31E-4	0.00879	0.01661	0.00461	0.0054
950.634	0.01138	0.01078	0.01186	0.0029	0.00151	0.00972	0.01721	0.00539	0.00569
951.162	0.01205	0.01191	0.01271	0.00429	0.00282	0.01076	0.01791	0.00644	0.00614
951.689	0.01282	0.01299	0.01377	0.00608	0.00452	0.01178	0.0187	0.00752	0.00676
952.216	0.01336	0.01409	0.01507	0.00824	0.00642	0.01292	0.01958	0.00846	0.00738
952.744	0.0138	0.0151	0.01648	0.01037	0.00826	0.01426	0.02039	0.00919	0.00797
953.271	0.01401	0.0158	0.0177	0.01177	0.00959	0.01552	0.02093	0.00971	0.00856
953.798	0.01434	0.01621	0.01866	0.01216	0.01029	0.01647	0.02126	0.01017	0.00901
954.326	0.01486	0.01629	0.01938	0.01189	0.0107	0.01707	0.02146	0.01063	0.00937
954.853	0.01532	0.01624	0.01992	0.01143	0.01099	0.01737	0.02164	0.01107	0.0099
955.38	0.01564	0.01634	0.02039	0.01123	0.01137	0.01758	0.02199	0.01142	0.01064
955.907	0.01579	0.01669	0.02078	0.0114	0.01191	0.01788	0.02254	0.01158	0.01148
956.435	0.01585	0.01721	0.02099	0.01177	0.01258	0.01827	0.02319	0.01158	0.01233
956.962	0.01567	0.01799	0.02113	0.01208	0.01339	0.0187	0.02384	0.01156	0.01318
957.489	0.01559	0.01901	0.02146	0.01244	0.01435	0.01914	0.0245	0.01188	0.01406
958.016	0.01591	0.02021	0.02213	0.01298	0.0154	0.01949	0.0252	0.01267	0.01502
958.543	0.01666	0.02154	0.02319	0.01384	0.0165	0.01995	0.02599	0.01383	0.01597
959.07	0.01774	0.02311	0.02479	0.01523	0.0177	0.02073	0.02708	0.01519	0.01682
959.598	0.01902	0.02481	0.02675	0.01688	0.01878	0.02175	0.02834	0.01651	0.01754
960.125	0.0204	0.02652	0.02879	0.01851	0.01971	0.02284	0.02968	0.01775	0.01826
960.652	0.02205	0.02823	0.03077	0.02006	0.02063	0.02398	0.03102	0.01915	0.01902
961.179	0.02424	0.02991	0.03286	0.02168	0.02168	0.02522	0.0323	0.0209	0.01986
961.706	0.02688	0.03178	0.03517	0.02345	0.02292	0.02667	0.03361	0.02297	0.02092
962.233	0.02981	0.03384	0.03749	0.02533	0.02442	0.02831	0.03496	0.02506	0.02223
962.76	0.03274	0.03611	0.03965	0.02717	0.02622	0.03017	0.03642	0.02691	0.02367
963.287	0.03548	0.03843	0.04156	0.02878	0.02822	0.03215	0.038	0.02848	0.02523
963.814	0.03793	0.04083	0.04325	0.03031	0.03043	0.03426	0.03978	0.03001	0.02686
964.341	0.0404	0.04351	0.04491	0.03202	0.03302	0.03658	0.04187	0.03168	0.0286
964.868	0.04302	0.04646	0.04681	0.03419	0.03602	0.03928	0.04426	0.03352	0.03043
965.394	0.04592	0.04976	0.04907	0.03687	0.03939	0.04245	0.04686	0.03561	0.03241
965.921	0.04908	0.05335	0.05171	0.03993	0.04285	0.04599	0.0495	0.03797	0.03453
966.448	0.05233	0.05713	0.05457	0.04327	0.04622	0.04961	0.05224	0.04057	0.03684
966.975	0.05557	0.06085	0.05737	0.04679	0.04939	0.053	0.0552	0.04331	0.03934
967.502	0.05896	0.06445	0.06006	0.05041	0.05243	0.05602	0.05838	0.04618	0.04208
968.029	0.06275	0.06796	0.06279	0.05419	0.05552	0.05881	0.0617	0.04931	0.045
968.556	0.06685	0.07122	0.06574	0.05813	0.05873	0.06159	0.06497	0.05261	0.04812
969.082	0.07127	0.07473	0.06918	0.06222	0.06228	0.06452	0.06824	0.05608	0.05159
969.609	0.07607	0.0789	0.07331	0.06654	0.06626	0.06774	0.07167	0.05975	0.05541
970.136	0.08135	0.08391	0.07812	0.07107	0.07052	0.07122	0.07543	0.06363	0.05944
970.663	0.08726	0.08958	0.08331	0.07591	0.07489	0.075	0.0796	0.06774	0.06361
971.189	0.09385	0.09575	0.08878	0.08114	0.07944	0.07923	0.08421	0.07217	0.0679
971.716	0.10117	0.10247	0.09472	0.08683	0.08445	0.08408	0.08942	0.07702	0.07231
972.243	0.10906	0.10966	0.1014	0.09299	0.0901	0.08973	0.09518	0.08237	0.07689
972.769	0.11745	0.11748	0.10895	0.09964	0.09636	0.09624	0.10134	0.08832	0.08183
973.296	0.12633	0.12599	0.11734	0.10674	0.10308	0.10347	0.10784	0.09478	0.08722
973.822	0.1358	0.13507	0.12641	0.11416	0.11021	0.1112	0.1148	0.10162	0.093
974.349	0.14594	0.14454	0.13592	0.12188	0.11762	0.11919	0.12229	0.10873	0.0992
974.876	0.15664	0.15428	0.14563	0.12983	0.12527	0.12732	0.1302	0.11618	0.10577
975.402	0.16784	0.16424	0.15539	0.13812	0.13326	0.13566	0.13839	0.12401	0.11261
975.929	0.17957	0.17441	0.16532	0.14678	0.14171	0.1443	0.14677	0.13222	0.1198
976.455	0.19162	0.18502	0.17572	0.1558	0.15086	0.15323	0.15538	0.14083	0.12748
976.982	0.20382	0.19624	0.18683	0.16525	0.16076	0.16257	0.16439	0.14985	0.1356
977.508	0.21614	0.20806	0.19856	0.17515	0.17112	0.17236	0.17378	0.15908	0.14402
978.035	0.22888	0.22065	0.21063	0.18578	0.1818	0.18268	0.18353	0.16861	0.15273
978.561	0.24219	0.2339	0.22298	0.19714	0.19278	0.19336	0.19357	0.17859	0.16173
979.088	0.25625	0.24783	0.23564	0.2091	0.20416	0.2043	0.20397	0.18915	0.1711
979.614	0.27085	0.26213	0.24864	0.22143	0.21583	0.21547	0.21465	0.20016	0.18094
980.14	0.28585	0.27667	0.26192	0.23399	0.22763	0.22692	0.22555	0.21138	0.19127
980.667	0.30106	0.29149	0.27562	0.24676	0.23963	0.23865	0.23661	0.22263	0.20195
981.193	0.31649	0.30666	0.28992	0.25975	0.25197	0.25066	0.24791	0.23385	0.21281
981.719	0.33222	0.32224	0.30456	0.27305	0.26457	0.26282	0.25946	0.24509	0.22382
982.246	0.34841	0.33823	0.31929	0.28661	0.27742	0.27512	0.27131	0.25651	0.2351
982.772	0.36511	0.35434	0.33395	0.30025	0.29034	0.28744	0.28334	0.26806	0.24667
983.298	0.38209	0.37036	0.34849	0.31385	0.30327	0.29969	0.29543	0.2797	0.25847
983.825	0.39903	0.38619	0.36317	0.32744	0.31629	0.31203	0.30767	0.29144	0.27038
984.351	0.4158	0.40179	0.37801	0.34102	0.32939	0.32443	0.31997	0.30315	0.28232
984.877	0.43269	0.41724	0.39283	0.35459	0.34253	0.3369	0.33229	0.31475	0.29429
985.403	0.44984	0.43276	0.40747	0.36823	0.35574	0.34941	0.34461	0.32641	0.30627
985.93	0.46703	0.44839	0.42218	0.38192	0.36914	0.36198	0.35697	0.33825	0.31829
986.456	0.48394	0.46404	0.43708	0.39558	0.38261	0.37447	0.36926	0.35023	0.33038
986.982	0.50047	0.47975	0.45219	0.40928	0.39595	0.3869	0.38148	0.36228	0.34237
987.508	0.51674	0.49559	0.46744	0.42305	0.40912	0.39942	0.39351	0.3742	0.35405
988.034	0.53281	0.51139	0.48271	0.43673	0.42215	0.41194	0.40524	0.38587	0.36538
988.56	0.54873	0.52704	0.4977	0.45018	0.43501	0.42432	0.41672	0.39733	0.37652
989.086	0.56441	0.54257	0.51208	0.46329	0.4476	0.4363	0.42796	0.40857	0.38766
989.612	0.57973	0.55786	0.52585	0.47598	0.4599	0.4478	0.43897	0.41962	0.39876
990.138	0.59448	0.57267	0.53923	0.4882	0.47179	0.45876	0.44957	0.43028	0.40957
990.665	0.60863	0.58685	0.55222	0.49999	0.48308	0.46916	0.4596	0.44038	0.41985
991.191	0.62223	0.60022	0.56475	0.51124	0.49367	0.47895	0.469	0.44977	0.42949
991.717	0.63548	0.61256	0.57648	0.52179	0.50352	0.48799	0.4777	0.45843	0.43867
992.243	0.64842	0.62389	0.58742	0.53157	0.51268	0.49638	0.48577	0.46641	0.44743
992.768	0.66082	0.63449	0.59809	0.54081	0.52133	0.50443	0.49341	0.47394	0.45584
993.294	0.67245	0.64435	0.60877	0.54963	0.52951	0.51213	0.50058	0.48107	0.46385
993.82	0.68309	0.65333	0.61941	0.55798	0.53721	0.51927	0.50705	0.48765	0.47127
994.346	0.69281	0.66149	0.62981	0.56589	0.54432	0.52575	0.51263	0.49358	0.47787
994.872	0.7017	0.66893	0.63953	0.5731	0.5507	0.53159	0.51724	0.49869	0.48353
995.398	0.70962	0.67561	0.64808	0.57942	0.55616	0.5367	0.52096	0.50294	0.48835
995.924	0.7164	0.68162	0.65523	0.5849	0.56074	0.54119	0.52402	0.50653	0.49259
996.45	0.72196	0.68686	0.66098	0.58945	0.56441	0.54501	0.52659	0.50958	0.49633
996.976	0.72605	0.69089	0.66506	0.59282	0.56704	0.54798	0.52849	0.51188	0.49941
997.501	0.72842	0.69334	0.66712	0.59476	0.5684	0.54974	0.52929	0.51304	0.50156
998.027	0.72906	0.69416	0.66703	0.59525	0.56845	0.55004	0.52884	0.51294	0.50254
998.553	0.72787	0.69334	0.66474	0.59423	0.56717	0.54886	0.52719	0.51162	0.50227
999.079	0.72502	0.69088	0.66039	0.59183	0.56464	0.54637	0.52449	0.5092	0.50081
999.604	0.72059	0.68688	0.65455	0.58823	0.56092	0.54283	0.52093	0.50579	0.49821
1000.13	0.71437	0.68142	0.64772	0.58344	0.55605	0.53835	0.51655	0.50148	0.49459
1000.656	0.70638	0.67452	0.63993	0.57741	0.55005	0.53283	0.5111	0.49617	0.48992
1001.181	0.69693	0.66633	0.6312	0.5702	0.54311	0.52618	0.50444	0.48994	0.48412
1001.707	0.6863	0.65691	0.6216	0.56192	0.53517	0.51836	0.49657	0.48302	0.47719
1002.233	0.67476	0.64631	0.61115	0.55269	0.52626	0.50958	0.48775	0.47594	0.46926
1002.758	0.66238	0.63459	0.59985	0.54276	0.51654	0.50003	0.47832	0.46868	0.46046
1003.284	0.64923	0.62185	0.58784	0.53218	0.50611	0.48986	0.46852	0.461	0.45089
1003.809	0.6354	0.60825	0.57524	0.52094	0.49501	0.47926	0.45841	0.45275	0.44073
1004.335	0.62088	0.5939	0.56193	0.50893	0.48334	0.46826	0.44782	0.44377	0.43011
1004.861	0.60576	0.57903	0.54807	0.49628	0.47136	0.45693	0.43687	0.43418	0.41915
1005.386	0.59023	0.56392	0.53399	0.48329	0.45931	0.4454	0.42583	0.4243	0.40799
1005.912	0.57434	0.54843	0.51963	0.47015	0.44719	0.43362	0.41482	0.41423	0.39663
1006.437	0.55813	0.53255	0.50509	0.45706	0.43504	0.42165	0.4039	0.40393	0.38504
1006.963	0.5414	0.51642	0.49044	0.44388	0.42275	0.40958	0.39295	0.39318	0.37317
1007.488	0.5242	0.50051	0.47581	0.43066	0.41043	0.39773	0.382	0.382	0.36119
1008.013	0.50678	0.48504	0.46119	0.41746	0.39806	0.38616	0.37109	0.37043	0.34929
1008.539	0.48942	0.46999	0.44657	0.40434	0.38568	0.37475	0.36027	0.35875	0.33755
1009.064	0.47247	0.45529	0.43208	0.39144	0.37332	0.36338	0.34961	0.34742	0.3261
1009.59	0.45606	0.44072	0.41769	0.37881	0.36101	0.35199	0.33912	0.33669	0.3149
1010.115	0.44024	0.42638	0.40355	0.3665	0.34896	0.34074	0.32888	0.32634	0.30395
1010.64	0.42497	0.41256	0.38984	0.35452	0.33721	0.32987	0.31894	0.31632	0.29324
1011.166	0.41024	0.39937	0.37671	0.3429	0.32582	0.31949	0.30929	0.30672	0.28286
1011.691	0.39625	0.38675	0.36414	0.33161	0.31493	0.30956	0.29999	0.29749	0.27294
1012.216	0.38315	0.37454	0.3521	0.32062	0.30454	0.29991	0.29102	0.28851	0.26351
1012.742	0.37098	0.36257	0.34058	0.30997	0.29469	0.29044	0.28222	0.27975	0.2545
1013.267	0.35968	0.35078	0.32955	0.29972	0.28544	0.28123	0.2736	0.27138	0.24595
1013.792	0.34881	0.33939	0.31907	0.28995	0.27687	0.27246	0.26527	0.26346	0.23786
1014.317	0.33826	0.3287	0.30914	0.28067	0.26919	0.26422	0.25736	0.25595	0.23021
1014.843	0.328	0.31877	0.29974	0.27188	0.26221	0.25642	0.24989	0.24877	0.22289
1015.368	0.31799	0.30936	0.29074	0.26343	0.25555	0.24884	0.24282	0.24175	0.21587
1015.893	0.30823	0.3001	0.28193	0.25524	0.24887	0.24136	0.23603	0.23481	0.20906
1016.418	0.29879	0.29085	0.27316	0.24733	0.24201	0.23397	0.22942	0.22797	0.20253
1016.943	0.28967	0.28168	0.26452	0.2397	0.23501	0.22683	0.22294	0.22128	0.19628
1017.468	0.28076	0.27316	0.25644	0.23247	0.22807	0.22013	0.21675	0.21489	0.19024
1017.993	0.27213	0.26567	0.24922	0.22573	0.22139	0.21391	0.21094	0.20893	0.18431
1018.518	0.26402	0.25887	0.24267	0.21929	0.21491	0.20801	0.2054	0.20329	0.1785
1019.043	0.25649	0.25223	0.23646	0.21303	0.20847	0.20229	0.19991	0.19779	0.17285
1019.569	0.24942	0.24539	0.23045	0.2069	0.20196	0.19669	0.19432	0.19241	0.16747
1020.094	0.24256	0.23824	0.22457	0.20103	0.19547	0.19127	0.18868	0.18717	0.16247
1020.619	0.23587	0.23125	0.21881	0.19559	0.18924	0.18608	0.1833	0.18217	0.15784
1021.144	0.22953	0.22478	0.2133	0.19057	0.18361	0.18119	0.1784	0.17754	0.15355
1021.668	0.22385	0.21897	0.20814	0.18584	0.17878	0.17657	0.17396	0.17333	0.14952
1022.193	0.21878	0.21366	0.20325	0.18128	0.17446	0.17211	0.16988	0.16945	0.14561
1022.718	0.21393	0.20857	0.19847	0.17684	0.17045	0.16775	0.16606	0.16578	0.14188
1023.243	0.20915	0.20353	0.19376	0.17262	0.16669	0.16364	0.16255	0.16236	0.13842
1023.768	0.20433	0.19854	0.18906	0.16865	0.16304	0.15972	0.15931	0.15914	0.13526
1024.293	0.19941	0.19373	0.18443	0.1649	0.1594	0.15594	0.15628	0.15601	0.13223
1024.818	0.19446	0.18944	0.18012	0.16142	0.15585	0.15243	0.15348	0.15307	0.12918
1025.343	0.18984	0.18565	0.17608	0.15812	0.15237	0.14924	0.15087	0.15038	0.12617
1025.868	0.18577	0.18206	0.17209	0.1548	0.14891	0.14632	0.14825	0.14781	0.12329
1026.392	0.18195	0.17847	0.1682	0.15147	0.14551	0.14353	0.14548	0.14525	0.12058
1026.917	0.17815	0.17493	0.16455	0.14824	0.14231	0.14083	0.14256	0.14267	0.11818
1027.442	0.17443	0.17153	0.16111	0.14532	0.13943	0.1382	0.13963	0.14006	0.11606
1027.967	0.17079	0.16848	0.1579	0.14265	0.13683	0.13559	0.13685	0.13745	0.11413
1028.491	0.16745	0.16575	0.15505	0.14006	0.13441	0.13313	0.13427	0.13489	0.11231
1029.016	0.16462	0.16316	0.15265	0.1375	0.13212	0.13084	0.13189	0.13246	0.11051
1029.541	0.16219	0.16057	0.15068	0.13508	0.13008	0.1287	0.12972	0.13021	0.10874
1030.065	0.15995	0.15794	0.14901	0.13271	0.12833	0.12664	0.12762	0.12813	0.10712
1030.59	0.15795	0.15526	0.14737	0.13025	0.12678	0.1246	0.1255	0.12612	0.10562
1031.115	0.15612	0.15251	0.14557	0.1277	0.12527	0.12246	0.12333	0.12411	0.10413
1031.639	0.15418	0.14958	0.14371	0.12514	0.12376	0.12024	0.12113	0.12205	0.10257
1032.164	0.15203	0.14652	0.14175	0.12263	0.12219	0.11804	0.11899	0.11997	0.10088
1032.689	0.14978	0.1435	0.13968	0.12025	0.12049	0.11598	0.117	0.11792	0.09917
1033.213	0.14729	0.14054	0.13756	0.11798	0.11865	0.11406	0.11513	0.1159	0.09744
1033.738	0.14439	0.13782	0.13542	0.11593	0.11676	0.11224	0.11336	0.11392	0.0957
1034.262	0.14131	0.13555	0.13318	0.11412	0.11494	0.11055	0.11173	0.11204	0.094
1034.787	0.13837	0.13374	0.13067	0.11246	0.11317	0.1089	0.11019	0.1102	0.09239
1035.311	0.13561	0.13222	0.12803	0.11073	0.11139	0.10727	0.10875	0.10833	0.09089
1035.836	0.13308	0.13076	0.1255	0.10899	0.10952	0.10573	0.10744	0.10643	0.08951
1036.36	0.13068	0.12923	0.12321	0.10746	0.10753	0.10431	0.10625	0.10458	0.08825
1036.885	0.1282	0.1276	0.12118	0.10611	0.10543	0.10297	0.10514	0.1028	0.08709
1037.409	0.12568	0.12591	0.11931	0.10474	0.10328	0.10164	0.10397	0.10103	0.08599
1037.933	0.12337	0.1241	0.11743	0.10313	0.10115	0.1002	0.10265	0.09923	0.08485
1038.458	0.12145	0.12209	0.11544	0.10125	0.09909	0.09863	0.10115	0.09751	0.08368
1038.982	0.11994	0.1198	0.11345	0.0992	0.09712	0.09692	0.09949	0.09586	0.08253
1039.507	0.11875	0.11731	0.11151	0.09719	0.09524	0.09514	0.09772	0.09424	0.08137
1040.031	0.11769	0.11477	0.10974	0.09547	0.0935	0.09347	0.096	0.0927	0.08021
1040.555	0.11645	0.11227	0.1082	0.09407	0.09189	0.09194	0.09439	0.09126	0.07895
1041.079	0.1148	0.11014	0.1068	0.09305	0.0905	0.09054	0.09291	0.08996	0.07762
1041.604	0.11295	0.1085	0.10545	0.09226	0.08933	0.08915	0.09148	0.08877	0.07626
1042.128	0.11127	0.10715	0.10409	0.09149	0.08829	0.08779	0.09006	0.08765	0.07496
1042.652	0.10988	0.10581	0.10268	0.09063	0.08722	0.08648	0.08871	0.08654	0.07372
1043.177	0.10865	0.10437	0.1013	0.08971	0.08607	0.08522	0.08743	0.08542	0.07256
1043.701	0.10728	0.10279	0.09991	0.08876	0.08481	0.08395	0.08619	0.08422	0.07143
1044.225	0.10555	0.10125	0.09855	0.08778	0.08345	0.08268	0.08497	0.08301	0.07029
1044.749	0.10346	0.09978	0.09709	0.08674	0.082	0.08138	0.08367	0.08177	0.06911
1045.273	0.10114	0.09839	0.09545	0.0856	0.08044	0.08004	0.08232	0.08048	0.06783
1045.797	0.09884	0.09706	0.0938	0.08426	0.07879	0.07872	0.081	0.07916	0.06654
1046.321	0.09691	0.09562	0.09229	0.08274	0.07718	0.07749	0.07981	0.07784	0.06538
1046.846	0.09542	0.09408	0.09097	0.0812	0.07578	0.07643	0.07877	0.07659	0.06435
1047.37	0.0942	0.09246	0.08975	0.07972	0.07462	0.07543	0.07781	0.07548	0.06341
1047.894	0.09299	0.09082	0.08849	0.07825	0.0736	0.07437	0.0768	0.07448	0.06246
1048.418	0.09172	0.08925	0.08704	0.07682	0.07265	0.07323	0.07568	0.07351	0.06149
1048.942	0.09068	0.08775	0.08543	0.07544	0.07181	0.07212	0.07449	0.07253	0.06055
1049.466	0.0899	0.08634	0.08389	0.07417	0.07112	0.07121	0.07341	0.07161	0.05969
1049.99	0.08945	0.0852	0.08263	0.07313	0.07061	0.07063	0.07261	0.0709	0.05895
1050.514	0.08915	0.08442	0.08177	0.07238	0.07026	0.07037	0.07205	0.07047	0.05828
1051.038	0.08894	0.08384	0.08113	0.07179	0.06991	0.07022	0.07158	0.07019	0.05762
1051.562	0.08882	0.0833	0.08052	0.07128	0.06942	0.07008	0.07117	0.0699	0.05696
1052.086	0.08888	0.08264	0.07986	0.07086	0.06881	0.06988	0.0708	0.06948	0.05632
1052.609	0.08898	0.0819	0.07925	0.07048	0.06815	0.06967	0.07048	0.06896	0.05576
1053.133	0.08886	0.08112	0.07882	0.07011	0.06747	0.06951	0.07023	0.06835	0.05536
1053.657	0.08844	0.08038	0.07856	0.06976	0.06683	0.0694	0.07	0.06773	0.0551
1054.181	0.08759	0.07979	0.07843	0.06942	0.06627	0.06927	0.06974	0.06712	0.05487
1054.705	0.08625	0.07913	0.07827	0.06892	0.06568	0.06891	0.06938	0.06649	0.05465
1055.229	0.08458	0.07822	0.07789	0.06818	0.06499	0.06824	0.06885	0.06585	0.05439
1055.752	0.08276	0.07713	0.07729	0.06734	0.06432	0.06736	0.0682	0.06521	0.05412
1056.276	0.0808	0.07612	0.07664	0.06652	0.0638	0.06643	0.06755	0.0646	0.05388
1056.8	0.07865	0.07536	0.07602	0.06578	0.06348	0.06559	0.06691	0.06408	0.05369
1057.324	0.07648	0.07495	0.07543	0.06521	0.06332	0.06495	0.06627	0.06369	0.05351
1057.847	0.07438	0.07479	0.07485	0.06473	0.06334	0.06446	0.06567	0.06341	0.05326
1058.371	0.07264	0.07465	0.07423	0.06424	0.06348	0.06405	0.06516	0.06315	0.05295
1058.895	0.07158	0.07443	0.07367	0.06374	0.06368	0.06367	0.06479	0.06291	0.05261
1059.418	0.07136	0.07407	0.07327	0.06333	0.06388	0.06333	0.06458	0.06274	0.05232
1059.942	0.07165	0.07356	0.07296	0.06296	0.06392	0.06297	0.06452	0.06253	0.05218
1060.466	0.07204	0.07283	0.07251	0.06253	0.06372	0.06254	0.06444	0.06211	0.05223
1060.989	0.07236	0.07207	0.0719	0.06199	0.06339	0.06203	0.06428	0.06147	0.05239
1061.513	0.07259	0.07139	0.07119	0.06139	0.06299	0.06152	0.06404	0.06075	0.05256
1062.037	0.07275	0.0709	0.07049	0.06087	0.06255	0.0611	0.06382	0.06017	0.05268
1062.56	0.07293	0.07073	0.06992	0.06054	0.06214	0.06082	0.06367	0.05984	0.05268
1063.084	0.07302	0.07082	0.06948	0.06037	0.06178	0.06064	0.0636	0.05967	0.05263
1063.607	0.07288	0.07098	0.06911	0.0603	0.06146	0.06051	0.06355	0.05951	0.05266
1064.131	0.07246	0.07109	0.06874	0.06026	0.06123	0.06046	0.06343	0.05926	0.05282
1064.654	0.07175	0.07109	0.06835	0.06026	0.06113	0.06054	0.0632	0.05897	0.05306
1065.178	0.07092	0.07106	0.06798	0.06028	0.0611	0.06076	0.06297	0.05871	0.05333
1065.701	0.07031	0.07104	0.06766	0.06036	0.06114	0.06104	0.06279	0.0586	0.0536
1066.224	0.07014	0.07105	0.06749	0.06058	0.06126	0.06136	0.06268	0.0587	0.05384
1066.748	0.07024	0.07106	0.06749	0.06096	0.0614	0.06168	0.06268	0.059	0.05411
1067.271	0.07026	0.07094	0.06753	0.06138	0.06148	0.06188	0.0628	0.05934	0.0544
1067.795	0.07011	0.07064	0.0675	0.06171	0.06149	0.06198	0.06298	0.0596	0.0547
1068.318	0.07	0.07035	0.06755	0.06202	0.06153	0.06208	0.06329	0.0599	0.05499
1068.841	0.07011	0.07022	0.06777	0.06237	0.06159	0.0623	0.06374	0.0604	0.05526
1069.365	0.07046	0.07038	0.06818	0.06281	0.06173	0.06271	0.06431	0.06115	0.05552
1069.888	0.07092	0.07076	0.0687	0.06326	0.06196	0.06326	0.0649	0.06203	0.05575
1070.411	0.07133	0.07126	0.0692	0.06366	0.06229	0.06383	0.06545	0.06291	0.05604
1070.934	0.07169	0.07181	0.06973	0.06403	0.06276	0.06444	0.06602	0.06375	0.05641
1071.458	0.07195	0.07228	0.07033	0.06436	0.06334	0.06511	0.06667	0.06449	0.05686
1071.981	0.07223	0.0726	0.07091	0.06462	0.06391	0.06573	0.06734	0.06512	0.05745
1072.504	0.07259	0.07289	0.07149	0.06485	0.06438	0.06631	0.06799	0.06569	0.05817
1073.027	0.073	0.07326	0.07209	0.06516	0.06493	0.0669	0.06864	0.06625	0.05895
1073.551	0.07333	0.07386	0.07278	0.06562	0.06566	0.06756	0.06931	0.06681	0.05975
1074.074	0.07348	0.07468	0.07357	0.06617	0.06656	0.06828	0.07003	0.06733	0.06057
1074.597	0.07363	0.07558	0.07445	0.06677	0.06757	0.06897	0.07084	0.06784	0.06138
1075.12	0.07404	0.0765	0.07543	0.06743	0.06864	0.0696	0.07178	0.0684	0.06217
1075.643	0.07475	0.07739	0.07646	0.0682	0.06973	0.0702	0.0728	0.06913	0.06299
1076.166	0.07558	0.07833	0.07752	0.06905	0.07079	0.07085	0.07376	0.06998	0.06383
1076.689	0.07636	0.07935	0.07857	0.07001	0.07184	0.07167	0.07467	0.07094	0.0647
1077.212	0.07711	0.0806	0.07964	0.07118	0.07298	0.07267	0.07562	0.07202	0.06568
1077.735	0.07793	0.08196	0.08073	0.07255	0.07424	0.07382	0.07665	0.0732	0.06686
1078.258	0.07895	0.08316	0.08185	0.07401	0.07556	0.07503	0.07781	0.07444	0.06826
1078.781	0.08018	0.08417	0.08303	0.07549	0.07684	0.07626	0.07908	0.07574	0.06983
1079.304	0.08166	0.08504	0.08417	0.07695	0.07805	0.07751	0.08037	0.0771	0.07148
1079.827	0.0832	0.08602	0.08537	0.0785	0.0793	0.07897	0.08171	0.07861	0.07315
1080.35	0.0847	0.08729	0.08674	0.08026	0.0807	0.08069	0.08322	0.08036	0.07483
1080.873	0.08607	0.08891	0.0884	0.08229	0.08233	0.08269	0.08496	0.08237	0.07657
1081.396	0.08747	0.09076	0.09031	0.08443	0.08419	0.08488	0.08687	0.08453	0.07844
1081.919	0.08911	0.09268	0.09237	0.08657	0.08622	0.08711	0.08886	0.08673	0.08039
1082.442	0.09108	0.09469	0.09451	0.08865	0.08831	0.08933	0.09098	0.0889	0.08243
1082.965	0.09332	0.09678	0.09658	0.09065	0.09034	0.09151	0.09317	0.09106	0.08453
1083.487	0.09564	0.09918	0.09858	0.0927	0.09234	0.09369	0.09551	0.09331	0.08666
1084.01	0.09791	0.10197	0.10055	0.09492	0.09443	0.09595	0.09808	0.09575	0.0888
1084.533	0.10002	0.105	0.10258	0.09737	0.0967	0.09832	0.10088	0.09835	0.09098
1085.056	0.10216	0.10797	0.1047	0.09995	0.09907	0.10082	0.10382	0.10094	0.0933
1085.579	0.10454	0.11068	0.10693	0.10247	0.10154	0.10336	0.1069	0.1035	0.0958
1086.101	0.10726	0.11326	0.10939	0.10493	0.10411	0.10591	0.11012	0.10612	0.09848
1086.624	0.11019	0.11595	0.11205	0.10741	0.10677	0.10854	0.11343	0.10887	0.10129
1087.147	0.11311	0.11893	0.11493	0.11006	0.10956	0.11135	0.11687	0.11185	0.10423
1087.669	0.11605	0.12215	0.11794	0.11296	0.1125	0.11434	0.12044	0.11506	0.10733
1088.192	0.11923	0.12548	0.12112	0.11613	0.11571	0.11758	0.1241	0.1185	0.1106
1088.715	0.12279	0.12874	0.12447	0.11945	0.11917	0.12103	0.12772	0.12207	0.11414
1089.237	0.12663	0.13188	0.12804	0.12286	0.12282	0.12466	0.13126	0.12572	0.11792
1089.76	0.13065	0.13504	0.13182	0.12642	0.12666	0.12844	0.1348	0.12946	0.12195
1090.283	0.13483	0.13847	0.1358	0.13028	0.13069	0.13235	0.13844	0.1334	0.12618
1090.805	0.139	0.14229	0.13993	0.13449	0.13496	0.1364	0.14229	0.13761	0.13049
1091.328	0.14314	0.14633	0.14421	0.13896	0.13949	0.14063	0.14638	0.14202	0.13488
1091.85	0.14743	0.15034	0.14857	0.14349	0.14416	0.14501	0.15063	0.14656	0.13939
1092.373	0.15203	0.15426	0.15294	0.148	0.14893	0.14953	0.15505	0.1512	0.14414
1092.895	0.15672	0.15815	0.15733	0.15251	0.15378	0.15419	0.15964	0.15594	0.14912
1093.418	0.1613	0.16217	0.16192	0.15714	0.15875	0.159	0.16441	0.16088	0.15429
1093.94	0.16564	0.16646	0.1667	0.16195	0.16379	0.16398	0.16939	0.16602	0.15958
1094.463	0.16986	0.17101	0.17171	0.16703	0.169	0.16914	0.17468	0.1714	0.16505
1094.985	0.17441	0.17582	0.17694	0.1723	0.17441	0.17442	0.18025	0.177	0.17074
1095.507	0.1795	0.18088	0.18232	0.17765	0.17996	0.17984	0.18602	0.18283	0.1767
1096.03	0.18489	0.1862	0.18776	0.18305	0.18567	0.1855	0.19193	0.18891	0.18297
1096.552	0.19044	0.19182	0.19335	0.18864	0.19152	0.19149	0.19803	0.19522	0.18946
1097.075	0.19622	0.19787	0.1993	0.19467	0.19768	0.1979	0.20447	0.20186	0.19617
1097.597	0.20218	0.20447	0.20571	0.2013	0.20427	0.20476	0.21133	0.20886	0.20307
1098.119	0.20847	0.2115	0.21253	0.20838	0.21124	0.21202	0.21851	0.21615	0.21019
1098.642	0.21533	0.21873	0.21966	0.21577	0.21848	0.21955	0.22588	0.22366	0.21768
1099.164	0.22282	0.22608	0.22684	0.22335	0.22584	0.22726	0.23339	0.23133	0.22555
1099.686	0.23067	0.23364	0.23402	0.23121	0.23338	0.23523	0.24117	0.23917	0.23378
1100.208	0.2386	0.24134	0.24132	0.23934	0.24106	0.24351	0.24926	0.24722	0.24226
1100.731	0.24646	0.24916	0.24894	0.24774	0.24899	0.25205	0.25771	0.25552	0.25093
1101.253	0.25424	0.25708	0.25686	0.25641	0.25723	0.26083	0.26644	0.26409	0.25977
1101.775	0.26227	0.26516	0.2652	0.26533	0.26584	0.26986	0.27545	0.27293	0.26888
1102.297	0.27096	0.27346	0.27395	0.27456	0.27485	0.27914	0.28473	0.28206	0.27829
1102.819	0.28018	0.28202	0.28293	0.28401	0.28418	0.28866	0.29427	0.29148	0.28801
1103.342	0.28956	0.29096	0.29226	0.29365	0.29385	0.29843	0.30413	0.30125	0.298
1103.864	0.29894	0.30035	0.30204	0.30335	0.30375	0.30843	0.31435	0.31138	0.30813
1104.386	0.3084	0.31031	0.31238	0.31317	0.31393	0.31869	0.32493	0.32188	0.31844
1104.908	0.31801	0.32078	0.32311	0.32312	0.32442	0.32918	0.33577	0.33267	0.32897
1105.43	0.32808	0.33151	0.33404	0.33321	0.33513	0.33985	0.34678	0.34363	0.3398
1105.952	0.33862	0.34234	0.34508	0.34358	0.34612	0.35067	0.35795	0.35475	0.35101
1106.474	0.34935	0.35333	0.35613	0.35427	0.35735	0.36158	0.36928	0.36604	0.36256
1106.996	0.36015	0.36449	0.36719	0.36525	0.36877	0.37255	0.3807	0.37745	0.37439
1107.518	0.37106	0.37566	0.37835	0.37639	0.38034	0.38366	0.39222	0.38897	0.38645
1108.04	0.38207	0.38679	0.3897	0.38775	0.39209	0.39498	0.40385	0.40066	0.39861
1108.562	0.39327	0.39794	0.40131	0.39941	0.40412	0.40657	0.41572	0.4126	0.41083
1109.084	0.40476	0.40919	0.41313	0.41141	0.41645	0.41845	0.42787	0.42476	0.42314
1109.606	0.41652	0.42067	0.42513	0.42386	0.4291	0.43061	0.44032	0.43712	0.4356
1110.128	0.42837	0.43249	0.43736	0.43665	0.44199	0.44301	0.45299	0.44969	0.4482
1110.65	0.44033	0.44462	0.44989	0.44962	0.45506	0.45564	0.46582	0.46247	0.46092
1111.172	0.45257	0.45699	0.46269	0.46268	0.4682	0.46845	0.47883	0.47543	0.47378
1111.693	0.46507	0.46952	0.47565	0.47576	0.48131	0.48139	0.49203	0.48856	0.48682
1112.215	0.47788	0.48217	0.48861	0.48886	0.49447	0.49443	0.50546	0.50186	0.50012
1112.737	0.49101	0.49504	0.50146	0.50206	0.50773	0.50756	0.51908	0.51532	0.5137
1113.259	0.50449	0.50832	0.51438	0.51554	0.52119	0.52087	0.53283	0.52902	0.5276
1113.781	0.51833	0.52196	0.52742	0.52935	0.53484	0.53443	0.54663	0.54292	0.54176
1114.302	0.53258	0.53584	0.54054	0.54342	0.54859	0.54822	0.56043	0.55687	0.55611
1114.824	0.54727	0.54989	0.55395	0.55774	0.56248	0.56237	0.57434	0.57092	0.5706
1115.346	0.56214	0.56408	0.56767	0.57214	0.57646	0.57677	0.58832	0.58509	0.58513
1115.868	0.57696	0.57849	0.58176	0.58661	0.59059	0.59128	0.60245	0.59942	0.59977
1116.389	0.59162	0.59298	0.59609	0.60111	0.60477	0.60582	0.61665	0.61382	0.6145
1116.911	0.60622	0.60755	0.6107	0.6158	0.619	0.62045	0.63093	0.62833	0.62934
1117.433	0.62077	0.62215	0.62554	0.63062	0.63332	0.63519	0.64528	0.64292	0.64415
1117.954	0.63522	0.6367	0.64047	0.64544	0.64772	0.64993	0.65969	0.65753	0.6588
1118.476	0.64952	0.65113	0.65544	0.66011	0.66221	0.66461	0.67421	0.67217	0.67325
1118.997	0.66351	0.6653	0.67025	0.67443	0.67667	0.67913	0.68874	0.68676	0.68756
1119.519	0.67735	0.67933	0.68488	0.68855	0.69119	0.69352	0.70332	0.70132	0.70188
1120.041	0.69111	0.69339	0.69931	0.70274	0.70585	0.7078	0.71787	0.71586	0.71621
1120.562	0.70473	0.70756	0.71354	0.71711	0.72062	0.72196	0.73229	0.7303	0.73053
1121.084	0.71837	0.72182	0.72751	0.73158	0.7354	0.73607	0.74659	0.74461	0.74478
1121.605	0.7323	0.73611	0.7412	0.74596	0.74996	0.75006	0.76071	0.75866	0.7588
1122.127	0.74659	0.75042	0.75482	0.76015	0.7643	0.76397	0.77464	0.77252	0.77255
1122.648	0.76081	0.7647	0.76842	0.7741	0.77836	0.77775	0.78826	0.78618	0.78607
1123.17	0.7747	0.77891	0.78207	0.78789	0.79211	0.79145	0.80162	0.79965	0.7995
1123.691	0.78819	0.79277	0.79558	0.80139	0.80543	0.80491	0.81455	0.81274	0.81272
1124.212	0.80134	0.80633	0.80883	0.81456	0.81828	0.81801	0.82707	0.82542	0.8256
1124.734	0.81431	0.81957	0.82181	0.82738	0.83076	0.83074	0.83929	0.83771	0.83804
1125.255	0.82716	0.83212	0.8344	0.83976	0.84281	0.84296	0.85117	0.84955	0.84991
1125.777	0.83995	0.84388	0.84655	0.85157	0.85439	0.8547	0.86263	0.86094	0.86128
1126.298	0.85245	0.85491	0.85817	0.86275	0.86546	0.86604	0.87363	0.8719	0.87232
1126.819	0.8645	0.86556	0.86937	0.87348	0.87621	0.87705	0.88424	0.88257	0.88314
1127.341	0.87598	0.87609	0.88029	0.88401	0.88679	0.88779	0.89455	0.89303	0.8937
1127.862	0.88675	0.88659	0.89084	0.89431	0.89708	0.89819	0.90457	0.90317	0.90384
1128.383	0.89713	0.897	0.90092	0.90431	0.90703	0.90826	0.91434	0.91287	0.91352
1128.904	0.90738	0.90707	0.91041	0.9139	0.91658	0.91781	0.92377	0.92209	0.92269
1129.426	0.91744	0.91666	0.91934	0.92306	0.92582	0.92679	0.93271	0.93086	0.93132
1129.947	0.92701	0.92584	0.92787	0.9318	0.93473	0.93533	0.94108	0.93927	0.93948
1130.468	0.93602	0.9348	0.93624	0.94017	0.94334	0.9436	0.94898	0.94737	0.94719
1130.989	0.94445	0.94358	0.94453	0.94822	0.95161	0.95158	0.95651	0.95513	0.95434
1131.51	0.95224	0.95214	0.95252	0.95597	0.95943	0.95922	0.96369	0.96249	0.96095
1132.032	0.95948	0.96023	0.96003	0.96336	0.96676	0.96646	0.97046	0.9694	0.96712
1132.553	0.96645	0.96761	0.96695	0.9702	0.9735	0.9731	0.97665	0.97572	0.97291
1133.074	0.9733	0.97403	0.97317	0.97625	0.97946	0.97893	0.98202	0.98126	0.97828
1133.595	0.97975	0.97949	0.97877	0.98156	0.98463	0.98397	0.98659	0.98601	0.98319
1134.116	0.98547	0.98424	0.98389	0.98632	0.9891	0.98834	0.99048	0.99015	0.98758
1134.637	0.99012	0.98854	0.98852	0.99057	0.99291	0.99219	0.99381	0.99377	0.99134
1135.158	0.99348	0.9924	0.99247	0.99416	0.99594	0.9955	0.99652	0.99672	0.99451
1135.679	0.99587	0.99564	0.99555	0.99687	0.99809	0.99801	0.99847	0.99878	0.9971
1136.2	0.99761	0.99801	0.9977	0.99867	0.99936	0.9995	0.99961	0.99984	0.99897
1136.721	0.99886	0.9994	0.99908	0.99966	0.99993	1	1	1	0.99994
1137.242	0.99961	1	0.99985	1	1	0.99972	0.99974	0.99949	1
1137.763	0.99997	0.99999	1	0.99975	0.99966	0.99881	0.9989	0.99843	0.99915
1138.284	1	0.99954	0.99946	0.99905	0.99897	0.99737	0.99755	0.99691	0.99748
1138.805	0.99963	0.99867	0.9982	0.99781	0.99789	0.99548	0.99573	0.995	0.99524
1139.326	0.99892	0.99729	0.9963	0.99594	0.99632	0.99309	0.99348	0.99262	0.99266
1139.847	0.99807	0.99529	0.99385	0.9935	0.99413	0.99016	0.99079	0.98968	0.98983
1140.367	0.99697	0.99266	0.99087	0.99055	0.99127	0.98673	0.98765	0.98616	0.98671
1140.888	0.99543	0.98978	0.98745	0.9873	0.9879	0.98301	0.98414	0.98226	0.98326
1141.409	0.99335	0.98702	0.98362	0.9838	0.98412	0.97914	0.98026	0.97807	0.97939
1141.93	0.99068	0.98449	0.97949	0.98006	0.97994	0.9752	0.97606	0.97365	0.97509
1142.451	0.98741	0.982	0.97519	0.97611	0.97534	0.97111	0.97154	0.96894	0.97045
1142.971	0.98375	0.97921	0.97072	0.97184	0.97028	0.96668	0.96661	0.96384	0.96557
1143.492	0.97968	0.97571	0.9661	0.96719	0.96478	0.96183	0.96133	0.95836	0.96044
1144.013	0.9752	0.97134	0.9612	0.96207	0.95893	0.95666	0.95565	0.95271	0.95512
1144.534	0.97036	0.96627	0.95594	0.95649	0.95283	0.95121	0.94954	0.94694	0.94961
1145.054	0.96534	0.96082	0.95035	0.95069	0.94652	0.94548	0.94305	0.94102	0.94379
1145.575	0.96021	0.95508	0.94449	0.94479	0.94011	0.93934	0.93635	0.93494	0.93755
1146.096	0.95476	0.94875	0.93837	0.93863	0.93349	0.9327	0.92948	0.92858	0.93083
1146.616	0.94891	0.94171	0.93206	0.93214	0.92665	0.92561	0.92244	0.92194	0.92378
1147.137	0.94263	0.93398	0.92554	0.92524	0.91962	0.91818	0.91527	0.91513	0.91655
1147.658	0.93582	0.92592	0.91879	0.91789	0.91239	0.91055	0.90801	0.90809	0.90922
1148.178	0.92847	0.91815	0.91196	0.91035	0.90515	0.90296	0.9007	0.90081	0.90187
1148.699	0.92069	0.91087	0.90503	0.90277	0.898	0.8955	0.89332	0.8933	0.89449
1149.219	0.91272	0.90401	0.89807	0.89539	0.89105	0.88815	0.886	0.88575	0.88711
1149.74	0.90484	0.89734	0.89115	0.8882	0.88425	0.88071	0.87869	0.87808	0.87963
1150.26	0.89731	0.89058	0.88435	0.88109	0.87751	0.87313	0.87139	0.87038	0.8721
1150.781	0.88998	0.88363	0.87757	0.87401	0.87065	0.86555	0.86411	0.86278	0.86458
1151.301	0.88264	0.87665	0.87076	0.8669	0.86371	0.85814	0.85689	0.85536	0.85726
1151.822	0.87516	0.86976	0.86398	0.85983	0.85666	0.85088	0.84965	0.84806	0.8501
1152.342	0.86779	0.86306	0.85709	0.85293	0.84956	0.84369	0.8423	0.84073	0.84307
1152.863	0.86076	0.85636	0.84998	0.84612	0.8424	0.83641	0.83478	0.83322	0.83596
1153.383	0.85397	0.84953	0.8428	0.83929	0.83513	0.82895	0.82717	0.82556	0.82862
1153.903	0.84726	0.84256	0.83568	0.83241	0.82764	0.8213	0.81959	0.81798	0.82104
1154.424	0.84047	0.83538	0.82853	0.82532	0.81981	0.81354	0.812	0.81048	0.81325
1154.944	0.83344	0.82817	0.82135	0.81788	0.81179	0.80588	0.80439	0.8029	0.80534
1155.464	0.82626	0.82122	0.81431	0.8102	0.80382	0.79849	0.79672	0.79525	0.79739
1155.985	0.81902	0.81427	0.80718	0.80228	0.79606	0.79119	0.78891	0.78753	0.78953
1156.505	0.81186	0.80722	0.79995	0.79432	0.78857	0.78388	0.78111	0.77986	0.78177
1157.025	0.80471	0.79996	0.7927	0.78637	0.78116	0.77646	0.77336	0.7722	0.77408
1157.546	0.79755	0.79249	0.78549	0.77846	0.77358	0.76892	0.76572	0.76464	0.76657
1158.066	0.7904	0.78483	0.77832	0.77062	0.76571	0.76131	0.75821	0.75713	0.75931
1158.586	0.78321	0.77707	0.7712	0.76288	0.75778	0.75367	0.75075	0.74963	0.75225
1159.106	0.77614	0.76939	0.76412	0.75527	0.74999	0.74606	0.74323	0.74212	0.74536
1159.626	0.76921	0.76192	0.75684	0.74777	0.74253	0.73846	0.73566	0.73464	0.73857
1160.147	0.76235	0.75461	0.74937	0.74035	0.73541	0.7309	0.72814	0.72726	0.73164
1160.667	0.75545	0.74745	0.74191	0.73298	0.72839	0.7233	0.72079	0.72001	0.72452
1161.187	0.74844	0.74024	0.73452	0.72553	0.72108	0.71556	0.71358	0.71287	0.71718
1161.707	0.74119	0.7331	0.72733	0.71806	0.71365	0.70797	0.70649	0.70601	0.7096
1162.227	0.73368	0.72614	0.72011	0.71046	0.70631	0.70057	0.69942	0.69924	0.70182
1162.747	0.72599	0.71946	0.71257	0.70277	0.69914	0.69318	0.69231	0.69241	0.69388
1163.267	0.71792	0.71284	0.7045	0.69501	0.69203	0.68568	0.68517	0.68538	0.68583
1163.787	0.70948	0.70618	0.69608	0.6872	0.68473	0.67814	0.67796	0.67814	0.67767
1164.307	0.7008	0.69946	0.68765	0.67932	0.67713	0.67063	0.67065	0.67077	0.66952
1164.827	0.69198	0.69268	0.67948	0.67145	0.66938	0.66316	0.66327	0.66343	0.66155
1165.347	0.68301	0.68572	0.67175	0.6637	0.66159	0.65573	0.6557	0.65617	0.65376
1165.867	0.67394	0.6785	0.66426	0.65615	0.65385	0.64835	0.64794	0.6489	0.64612
1166.387	0.66488	0.67099	0.65685	0.64875	0.6462	0.6409	0.64008	0.64151	0.63861
1166.907	0.65597	0.66313	0.6494	0.6414	0.63859	0.63333	0.63228	0.63393	0.63122
1167.427	0.64752	0.65504	0.64208	0.63401	0.63102	0.62576	0.62465	0.6262	0.62383
1167.947	0.6398	0.64707	0.63522	0.62679	0.62353	0.61835	0.61732	0.61865	0.61648
1168.467	0.63262	0.6393	0.62872	0.61982	0.61617	0.6112	0.61031	0.61154	0.60911
1168.987	0.62561	0.63183	0.62251	0.61318	0.60906	0.6045	0.60358	0.60502	0.60172
1169.507	0.61865	0.62443	0.61613	0.60666	0.60213	0.59807	0.59696	0.59864	0.59445
1170.026	0.61165	0.61687	0.6093	0.60016	0.5951	0.59159	0.5904	0.59205	0.58742
1170.546	0.60438	0.60891	0.60196	0.59347	0.58782	0.58485	0.58381	0.58509	0.58041
1171.066	0.59709	0.60063	0.59427	0.58652	0.58043	0.57791	0.57705	0.57795	0.57331
1171.586	0.58998	0.59232	0.58648	0.57944	0.57327	0.571	0.57015	0.57102	0.56625
1172.105	0.58295	0.58414	0.57862	0.57223	0.56627	0.5641	0.56305	0.56431	0.55935
1172.625	0.5759	0.57604	0.57069	0.56495	0.55921	0.55722	0.55571	0.55767	0.55258
1173.145	0.56875	0.568	0.56282	0.55763	0.55212	0.55034	0.54822	0.55097	0.54594
1173.665	0.56132	0.55989	0.55514	0.5502	0.54499	0.54337	0.54078	0.54417	0.53943
1174.184	0.5538	0.55176	0.54773	0.54271	0.53779	0.53634	0.53357	0.53727	0.53295
1174.704	0.54652	0.54375	0.54062	0.53526	0.53073	0.52937	0.5267	0.53043	0.52635
1175.224	0.53968	0.53615	0.53391	0.5282	0.52407	0.5226	0.52022	0.52388	0.51971
1175.743	0.53331	0.5291	0.52752	0.52157	0.5178	0.51602	0.514	0.51766	0.51304
1176.263	0.52736	0.52258	0.52133	0.5153	0.51181	0.50964	0.50793	0.5117	0.50645
1176.782	0.52157	0.51646	0.51524	0.50924	0.50589	0.5033	0.50197	0.50589	0.5
1177.302	0.51546	0.51054	0.50903	0.50332	0.49976	0.49688	0.49615	0.50015	0.49352
1177.822	0.50885	0.50455	0.5027	0.49751	0.49357	0.49044	0.49053	0.49446	0.48694
1178.341	0.50197	0.49846	0.49648	0.49173	0.48756	0.48414	0.48504	0.48887	0.48047
1178.861	0.49508	0.49229	0.49032	0.48589	0.48177	0.47808	0.47956	0.48334	0.47433
1179.38	0.48841	0.48616	0.48418	0.47999	0.47614	0.47216	0.47396	0.47776	0.46853
1179.9	0.48207	0.4802	0.47804	0.47407	0.47059	0.46633	0.46823	0.47216	0.46296
1180.419	0.47592	0.47456	0.47206	0.46809	0.46493	0.46057	0.46257	0.46667	0.45745
1180.939	0.46968	0.4691	0.46625	0.462	0.45897	0.45488	0.45704	0.46128	0.45186
1181.458	0.46331	0.46379	0.4607	0.4559	0.45278	0.44936	0.45165	0.45593	0.4462
1181.977	0.4566	0.45845	0.45544	0.44995	0.44658	0.44408	0.44628	0.45064	0.44052
1182.497	0.4496	0.45301	0.4505	0.44418	0.44052	0.43896	0.44084	0.44545	0.43489
1183.016	0.44293	0.44752	0.44572	0.43845	0.43463	0.43384	0.43528	0.44037	0.42928
1183.535	0.43697	0.44193	0.44074	0.43273	0.4289	0.42851	0.42959	0.43528	0.42363
1184.055	0.4314	0.43612	0.43548	0.42707	0.42327	0.42288	0.42386	0.43017	0.41778
1184.574	0.42598	0.4303	0.42996	0.42157	0.41782	0.41716	0.41836	0.42515	0.41186
1185.093	0.42062	0.42436	0.4241	0.4161	0.41249	0.41146	0.41306	0.42011	0.40601
1185.613	0.4151	0.41825	0.41803	0.41045	0.40714	0.40587	0.40778	0.41491	0.40039
1186.132	0.40949	0.41206	0.41189	0.40468	0.40175	0.40039	0.40247	0.40949	0.3951
1186.651	0.40412	0.40608	0.4059	0.39909	0.39654	0.39513	0.3974	0.40397	0.39013
1187.17	0.39932	0.40045	0.40006	0.39374	0.39156	0.39012	0.39273	0.3985	0.38541
1187.69	0.39498	0.39526	0.39442	0.3885	0.38676	0.38526	0.38839	0.3932	0.38082
1188.209	0.39088	0.3906	0.38914	0.38339	0.38212	0.38053	0.38416	0.38815	0.37623
1188.728	0.38644	0.3865	0.38427	0.3786	0.37763	0.37607	0.38001	0.38341	0.37156
1189.247	0.38134	0.38282	0.37979	0.37428	0.37325	0.37198	0.37596	0.37907	0.36678
1189.766	0.37581	0.37937	0.37551	0.37021	0.36888	0.36804	0.37192	0.375	0.36202
1190.285	0.37028	0.37586	0.37108	0.36615	0.36449	0.36402	0.36777	0.37096	0.35733
1190.805	0.36497	0.37201	0.36632	0.36201	0.36013	0.35973	0.3634	0.36685	0.35273
1191.324	0.35986	0.36782	0.36143	0.35784	0.3558	0.35517	0.35894	0.36277	0.3482
1191.843	0.3549	0.36322	0.35646	0.35352	0.35145	0.35036	0.3544	0.35878	0.34376
1192.362	0.34971	0.35797	0.35145	0.34892	0.34695	0.34534	0.34962	0.35467	0.33934
1192.881	0.34419	0.35219	0.34645	0.344	0.3423	0.34028	0.34459	0.35039	0.33495
1193.4	0.33869	0.34632	0.34164	0.33897	0.33756	0.33531	0.33956	0.34601	0.33062
1193.919	0.33362	0.34077	0.3371	0.33406	0.33287	0.33059	0.33479	0.34166	0.32646
1194.438	0.32917	0.33556	0.33277	0.3292	0.32821	0.32606	0.33024	0.3373	0.32253
1194.957	0.32533	0.33067	0.32862	0.32441	0.32369	0.32169	0.32592	0.33296	0.31883
1195.476	0.32197	0.32604	0.32475	0.31987	0.31953	0.31763	0.32188	0.3287	0.3152
1195.995	0.31865	0.32173	0.32124	0.31574	0.31586	0.31405	0.31824	0.32465	0.31153
1196.513	0.31538	0.31782	0.31803	0.31198	0.31254	0.31083	0.3149	0.3209	0.30783
1197.032	0.3122	0.31442	0.31485	0.30845	0.30932	0.30777	0.31174	0.31729	0.30419
1197.551	0.30899	0.31133	0.3115	0.30507	0.30607	0.30475	0.30872	0.31372	0.30065
1198.07	0.30585	0.30834	0.30802	0.30187	0.30276	0.30172	0.30584	0.31019	0.29724
1198.589	0.30277	0.3051	0.30443	0.29876	0.29932	0.29854	0.30308	0.30666	0.2939
1199.108	0.29938	0.30146	0.30074	0.29553	0.29582	0.29514	0.30025	0.30317	0.29054
1199.627	0.29547	0.29761	0.29707	0.29222	0.2924	0.29183	0.29731	0.29984	0.28711
1200.145	0.29132	0.29384	0.29359	0.28894	0.28915	0.28878	0.29434	0.29683	0.28361
1200.664	0.28705	0.29021	0.29049	0.28577	0.28599	0.28585	0.29134	0.29405	0.28005
1201.183	0.28285	0.28662	0.28775	0.28269	0.28285	0.28282	0.28825	0.29129	0.27662
1201.702	0.27885	0.28296	0.28508	0.27955	0.27967	0.27955	0.28508	0.28847	0.27337
1202.22	0.27523	0.27928	0.28227	0.27639	0.27646	0.27621	0.2819	0.28566	0.27023
1202.739	0.27209	0.27565	0.27924	0.27329	0.27326	0.27302	0.27869	0.28301	0.26704
1203.258	0.26918	0.27219	0.27606	0.27034	0.27016	0.27008	0.27554	0.28054	0.26389
1203.776	0.2664	0.26895	0.27281	0.26754	0.26722	0.26733	0.27249	0.27813	0.26084
1204.295	0.26367	0.26592	0.26951	0.26481	0.26441	0.26468	0.26964	0.27564	0.2579
1204.813	0.26107	0.26306	0.26627	0.26203	0.26154	0.262	0.26696	0.27297	0.25509
1205.332	0.25864	0.26043	0.26302	0.25907	0.25853	0.25918	0.2644	0.27009	0.25242
1205.851	0.25616	0.25797	0.25959	0.25597	0.25535	0.25623	0.26186	0.26704	0.24987
1206.369	0.25335	0.25572	0.25607	0.25292	0.25219	0.25333	0.25924	0.26405	0.24741
1206.888	0.25023	0.25358	0.25254	0.25013	0.2492	0.25066	0.25665	0.26114	0.24495
1207.406	0.24703	0.25139	0.24913	0.24752	0.24647	0.24809	0.25422	0.25834	0.24247
1207.925	0.24388	0.2491	0.24601	0.24481	0.24387	0.24536	0.25188	0.25556	0.24006
1208.443	0.24091	0.24689	0.24341	0.24203	0.24139	0.24248	0.24954	0.25277	0.2378
1208.962	0.2378	0.24459	0.24114	0.23922	0.23896	0.23951	0.24702	0.25002	0.23562
1209.48	0.23447	0.24214	0.23892	0.23652	0.23653	0.23669	0.24426	0.24743	0.2334
1209.999	0.23101	0.23954	0.23662	0.23401	0.23412	0.23414	0.24136	0.24505	0.23111
1210.517	0.22761	0.23686	0.2342	0.23163	0.23173	0.23187	0.23854	0.24288	0.22881
1211.035	0.2245	0.23417	0.23168	0.2293	0.22943	0.2298	0.23594	0.24092	0.22652
1211.554	0.22185	0.23167	0.22927	0.22702	0.22726	0.22795	0.23365	0.23913	0.22427
1212.072	0.21966	0.22952	0.22704	0.2247	0.22515	0.22623	0.23157	0.23732	0.22212
1212.591	0.21743	0.22769	0.22494	0.22242	0.22315	0.2246	0.22972	0.23551	0.22011
1213.109	0.21485	0.22593	0.22276	0.22021	0.22123	0.22303	0.22796	0.23369	0.21816
1213.627	0.21209	0.22417	0.2205	0.21803	0.21936	0.22145	0.22616	0.23186	0.21621
1214.145	0.20955	0.22239	0.2181	0.21592	0.21741	0.21978	0.22438	0.23003	0.21425
1214.664	0.20745	0.22047	0.21573	0.2139	0.21532	0.21796	0.22261	0.22826	0.21231
1215.182	0.20572	0.21854	0.2136	0.21198	0.2132	0.21602	0.22087	0.22646	0.21037
1215.7	0.20413	0.21659	0.21169	0.21013	0.21122	0.21397	0.21906	0.22448	0.20834
1216.218	0.20249	0.21439	0.20986	0.20834	0.20951	0.21182	0.2172	0.22234	0.20619
1216.737	0.20076	0.21189	0.20795	0.20645	0.208	0.20962	0.21531	0.22013	0.20388
1217.255	0.19895	0.20923	0.20604	0.20436	0.20645	0.20746	0.21344	0.21793	0.20147
1217.773	0.19708	0.20626	0.20402	0.20212	0.20463	0.20529	0.2115	0.21575	0.19908
1218.291	0.1951	0.20311	0.20186	0.1999	0.20247	0.20309	0.20936	0.21354	0.19674
1218.809	0.19317	0.2002	0.19976	0.19776	0.20016	0.20091	0.20714	0.21135	0.19452
1219.327	0.19145	0.1977	0.19781	0.19565	0.19787	0.19876	0.20503	0.20925	0.19247
1219.845	0.18985	0.19542	0.19596	0.1936	0.19567	0.19666	0.20312	0.20733	0.19055
1220.363	0.18799	0.19313	0.19397	0.1915	0.19349	0.19461	0.20131	0.20553	0.18859
1220.882	0.18575	0.19081	0.19189	0.1893	0.19114	0.1926	0.19946	0.20381	0.18664
1221.4	0.18328	0.18841	0.18977	0.18712	0.1885	0.19064	0.19753	0.20209	0.18478
1221.918	0.18081	0.18611	0.1877	0.185	0.18564	0.18868	0.19551	0.20042	0.18311
1222.436	0.17869	0.18429	0.18573	0.18299	0.18284	0.1868	0.19362	0.19881	0.18164
1222.954	0.17714	0.18279	0.18387	0.18106	0.1803	0.18506	0.19192	0.19718	0.18025
1223.472	0.17606	0.18129	0.18204	0.17932	0.17818	0.18349	0.19042	0.19547	0.17883
1223.989	0.17503	0.17942	0.18018	0.17775	0.17633	0.18203	0.18912	0.19358	0.17727
1224.507	0.17365	0.17725	0.17829	0.17621	0.17447	0.18051	0.18797	0.19147	0.17558
1225.025	0.17189	0.17493	0.17645	0.17457	0.1725	0.17882	0.1867	0.18914	0.17386
1225.543	0.16993	0.17283	0.17496	0.1729	0.17056	0.177	0.18527	0.18678	0.17223
1226.061	0.16807	0.17123	0.17391	0.1714	0.16889	0.17525	0.18388	0.1847	0.1708
1226.579	0.16641	0.16999	0.17304	0.17006	0.16757	0.17366	0.18263	0.18293	0.16946
1227.097	0.16472	0.16872	0.17191	0.16872	0.16643	0.17214	0.18138	0.18131	0.16805
1227.615	0.16283	0.1673	0.1704	0.1673	0.16529	0.17063	0.18013	0.1798	0.16653
1228.132	0.1609	0.16592	0.16852	0.16561	0.16401	0.16905	0.17879	0.17838	0.16502
1228.65	0.15888	0.16454	0.16635	0.16359	0.16251	0.16738	0.1772	0.17696	0.16357
1229.168	0.15681	0.16337	0.16426	0.16147	0.16096	0.16576	0.17548	0.17565	0.16218
1229.686	0.15489	0.16231	0.16219	0.15935	0.15934	0.16417	0.17366	0.17445	0.16089
1230.203	0.15337	0.16097	0.15997	0.15719	0.15765	0.16253	0.17173	0.1732	0.15965
1230.721	0.15212	0.15922	0.15759	0.15514	0.15605	0.16095	0.16983	0.1719	0.15839
1231.239	0.15106	0.15713	0.15529	0.15328	0.15457	0.1594	0.16802	0.17053	0.15707
1231.756	0.15004	0.1551	0.15326	0.15156	0.15316	0.15783	0.1663	0.16913	0.15568
1232.274	0.14906	0.1532	0.15175	0.15006	0.15186	0.15632	0.16455	0.1677	0.15419
1232.792	0.14794	0.15143	0.15091	0.1489	0.15085	0.15495	0.16287	0.16626	0.15258
1233.309	0.14671	0.14986	0.1505	0.14796	0.15012	0.15358	0.16128	0.16484	0.1509
1233.827	0.14532	0.14854	0.15041	0.14709	0.14965	0.15215	0.15978	0.16341	0.14915
1234.345	0.1438	0.14742	0.15043	0.14619	0.14926	0.15068	0.15837	0.16201	0.1474
1234.862	0.14233	0.14662	0.15033	0.14528	0.14873	0.1493	0.15704	0.16063	0.14577
1235.38	0.14105	0.14614	0.14982	0.14433	0.14798	0.14807	0.15579	0.15922	0.14423
1235.897	0.13997	0.14568	0.14896	0.14334	0.14699	0.14694	0.15454	0.1577	0.14266
1236.415	0.13904	0.14518	0.14815	0.14228	0.14582	0.1458	0.15334	0.15621	0.14105
1236.932	0.13813	0.1446	0.14726	0.14105	0.14442	0.14451	0.15214	0.15484	0.13956
1237.45	0.13699	0.14383	0.14623	0.13973	0.14282	0.14316	0.1509	0.15351	0.13828
1237.967	0.13544	0.14286	0.14518	0.13862	0.1412	0.14195	0.14971	0.15229	0.13722
1238.485	0.13402	0.14166	0.144	0.1376	0.13949	0.14086	0.14851	0.1511	0.13646
1239.002	0.1331	0.14018	0.14261	0.13651	0.13768	0.13982	0.14727	0.1499	0.13591
1239.519	0.1325	0.13849	0.1411	0.13532	0.13591	0.1388	0.146	0.14869	0.13534
1240.037	0.13179	0.1369	0.13971	0.13409	0.13434	0.13766	0.14475	0.14747	0.13456
1240.554	0.13073	0.13562	0.13849	0.13287	0.13303	0.13629	0.14345	0.1462	0.13364
1241.071	0.12916	0.13435	0.13727	0.13168	0.13189	0.13472	0.1421	0.14485	0.13261
1241.589	0.12724	0.13297	0.13577	0.1304	0.13075	0.13313	0.1407	0.14343	0.13161
1242.106	0.12549	0.13151	0.13396	0.12894	0.12962	0.13175	0.13935	0.14198	0.13067
1242.623	0.12411	0.13001	0.13196	0.12728	0.12857	0.13062	0.13802	0.14055	0.12969
1243.141	0.12303	0.1287	0.13021	0.12567	0.12773	0.12983	0.13681	0.1393	0.12853
1243.658	0.12183	0.12774	0.12887	0.12432	0.12719	0.1292	0.13585	0.13827	0.12723
1244.175	0.12026	0.12688	0.12755	0.12315	0.12677	0.12856	0.135	0.13725	0.12587
1244.692	0.11858	0.12575	0.12598	0.12208	0.1263	0.12772	0.13402	0.13601	0.12454
1245.21	0.11702	0.12445	0.12429	0.12109	0.12576	0.12675	0.13293	0.13459	0.12333
1245.727	0.11564	0.12296	0.12254	0.11999	0.12514	0.12578	0.13172	0.13313	0.12217
1246.244	0.11431	0.12149	0.12088	0.11876	0.12438	0.12479	0.13038	0.13176	0.12095
1246.761	0.11304	0.12032	0.11948	0.1176	0.12355	0.12374	0.12905	0.13051	0.11965
1247.278	0.11182	0.11928	0.11819	0.11649	0.12258	0.12248	0.12785	0.12927	0.1184
1247.795	0.11071	0.11802	0.11663	0.1152	0.12127	0.12082	0.12663	0.12785	0.11729
1248.312	0.10974	0.11645	0.1147	0.11368	0.11951	0.11879	0.12539	0.12627	0.11633
1248.829	0.10895	0.11489	0.1128	0.11201	0.11749	0.11671	0.12429	0.12466	0.11551
1249.347	0.10827	0.11348	0.11126	0.11033	0.11554	0.11491	0.12334	0.1233	0.11474
1249.864	0.10755	0.11222	0.11011	0.10883	0.11372	0.11351	0.12237	0.12231	0.11392
1250.381	0.10699	0.11112	0.10928	0.10762	0.11204	0.11245	0.12138	0.12164	0.113
1250.898	0.10663	0.11009	0.1086	0.1066	0.11047	0.11162	0.12037	0.12111	0.11197
1251.415	0.10642	0.10911	0.10787	0.10561	0.10895	0.11096	0.11925	0.12043	0.11085
1251.932	0.10613	0.10826	0.10715	0.10466	0.10745	0.11035	0.11804	0.11957	0.10966
1252.448	0.10517	0.10748	0.10672	0.10387	0.10609	0.1098	0.11685	0.11873	0.10846
1252.965	0.10331	0.10649	0.10665	0.10325	0.10491	0.10923	0.11574	0.118	0.10723
1253.482	0.10112	0.10525	0.10676	0.1028	0.10382	0.10863	0.11463	0.1174	0.10598
1253.999	0.09912	0.10382	0.1068	0.10238	0.10274	0.10801	0.11353	0.11686	0.1048
1254.516	0.09734	0.10234	0.10647	0.10185	0.10155	0.10738	0.11243	0.11628	0.10374
1255.033	0.09586	0.10101	0.10572	0.10112	0.10014	0.10669	0.11136	0.11548	0.10278
1255.55	0.09451	0.09986	0.10467	0.10015	0.09853	0.10587	0.11038	0.11436	0.10182
1256.067	0.09319	0.09879	0.1034	0.09896	0.09695	0.10493	0.10951	0.113	0.10084
1256.583	0.09194	0.09776	0.10196	0.0977	0.09566	0.10389	0.10866	0.11162	0.09983
1257.1	0.09112	0.09679	0.10031	0.09641	0.09457	0.10276	0.10772	0.11028	0.09876
1257.617	0.09104	0.0959	0.09842	0.09507	0.09355	0.10154	0.10659	0.10891	0.09753
1258.134	0.09136	0.0953	0.0966	0.09379	0.0926	0.10045	0.10541	0.10762	0.09619
1258.65	0.09169	0.09507	0.09494	0.09267	0.09176	0.09958	0.10432	0.10652	0.09482
1259.167	0.09173	0.09495	0.09342	0.09172	0.09105	0.09877	0.1033	0.10558	0.09353
1259.684	0.09141	0.09451	0.09202	0.09101	0.09061	0.0979	0.10232	0.10475	0.09251
1260.201	0.09088	0.09341	0.09087	0.09045	0.09032	0.09695	0.10142	0.10397	0.09181
1260.717	0.09036	0.09183	0.09015	0.08996	0.09003	0.09601	0.10074	0.10333	0.09134
1261.234	0.08975	0.09011	0.08987	0.08956	0.08969	0.09513	0.10027	0.10285	0.0911
1261.75	0.08899	0.08859	0.08989	0.08939	0.08929	0.09441	0.09989	0.10238	0.09103
1262.267	0.08823	0.08735	0.09003	0.0894	0.08879	0.09395	0.09948	0.10169	0.09099
1262.784	0.08751	0.08638	0.08994	0.0894	0.0883	0.09367	0.099	0.10061	0.09084
1263.3	0.08688	0.08576	0.08964	0.08922	0.08796	0.0936	0.09839	0.09929	0.09068
1263.817	0.08626	0.08562	0.08936	0.0888	0.08778	0.0937	0.0978	0.09797	0.09047
1264.333	0.08555	0.08585	0.08914	0.08809	0.08748	0.09382	0.09729	0.09679	0.09005
1264.85	0.08458	0.08614	0.08891	0.0872	0.08676	0.09376	0.09677	0.0957	0.0893
1265.366	0.08328	0.0865	0.08882	0.08627	0.08577	0.09344	0.09626	0.0948	0.08831
1265.883	0.08177	0.0869	0.08868	0.08529	0.08485	0.09285	0.09565	0.09407	0.08716
1266.399	0.08015	0.08719	0.08818	0.08426	0.0841	0.09207	0.09491	0.09334	0.08594
1266.916	0.07855	0.08705	0.08717	0.08307	0.08332	0.09097	0.09391	0.09256	0.08468
1267.432	0.0771	0.08623	0.08591	0.08171	0.08232	0.08952	0.09275	0.09184	0.0834
1267.949	0.07586	0.08495	0.08485	0.08035	0.08118	0.08788	0.09172	0.09135	0.0822
1268.465	0.07472	0.08327	0.08396	0.07915	0.08003	0.0861	0.09073	0.09102	0.08115
1268.981	0.07368	0.08126	0.08305	0.07807	0.07896	0.08421	0.08962	0.09062	0.08023
1269.498	0.07266	0.07913	0.08201	0.07712	0.07812	0.08239	0.0884	0.09004	0.07945
1270.014	0.07169	0.07717	0.08074	0.07626	0.07748	0.08085	0.08719	0.08921	0.0788
1270.53	0.071	0.07565	0.07935	0.0754	0.07694	0.07975	0.08609	0.08822	0.07824
1271.047	0.07069	0.07458	0.07799	0.07449	0.07639	0.079	0.08535	0.0873	0.07777
1271.563	0.07081	0.07383	0.07683	0.07354	0.07576	0.07848	0.08503	0.08666	0.0775
1272.079	0.07108	0.07321	0.07604	0.07257	0.07503	0.07799	0.08492	0.08624	0.07737
1272.595	0.07125	0.07264	0.0756	0.07154	0.07426	0.0774	0.08476	0.08591	0.07734
1273.112	0.07117	0.07227	0.07528	0.07048	0.07353	0.07682	0.08446	0.08551	0.07726
1273.628	0.07095	0.07222	0.07475	0.06947	0.0728	0.0763	0.08401	0.08493	0.07696
1274.144	0.07067	0.07237	0.07396	0.06847	0.07209	0.07578	0.0834	0.08424	0.07629
1274.66	0.07022	0.07237	0.07318	0.06749	0.07137	0.0754	0.0828	0.08362	0.07554
1275.176	0.06956	0.07209	0.07267	0.06673	0.07069	0.07532	0.0824	0.08328	0.07499
1275.692	0.06877	0.07145	0.07238	0.06637	0.07004	0.0753	0.08208	0.08309	0.0746
1276.209	0.06794	0.07044	0.07204	0.06627	0.06937	0.07511	0.08155	0.0828	0.07425
1276.725	0.06699	0.06924	0.07146	0.06619	0.06863	0.0747	0.0807	0.08216	0.07373
1277.241	0.06599	0.06817	0.0706	0.06599	0.06777	0.07413	0.07968	0.08111	0.07294
1277.757	0.06499	0.06741	0.06966	0.06573	0.06696	0.07358	0.07877	0.07996	0.07194
1278.273	0.06389	0.06676	0.06867	0.06543	0.06628	0.07303	0.07815	0.079	0.07104
1278.789	0.06275	0.06592	0.0676	0.06508	0.06569	0.0724	0.07775	0.07822	0.07032
1279.305	0.06153	0.06472	0.06643	0.06468	0.06499	0.07151	0.07738	0.07749	0.06966
1279.821	0.06024	0.0633	0.06526	0.06418	0.06411	0.07023	0.07687	0.07669	0.069
1280.337	0.05905	0.06195	0.06412	0.06347	0.0632	0.06869	0.07616	0.07582	0.06822
1280.853	0.05807	0.06089	0.06314	0.06263	0.06244	0.06717	0.07533	0.07496	0.06736
1281.369	0.05719	0.0602	0.06231	0.06166	0.06191	0.06601	0.07455	0.07423	0.0665
1281.885	0.05634	0.05967	0.06156	0.0607	0.06151	0.06527	0.074	0.07367	0.06584
1282.401	0.05564	0.05919	0.06085	0.05992	0.06121	0.06486	0.07381	0.07334	0.06542
1282.916	0.05507	0.05866	0.06013	0.05923	0.06099	0.06458	0.07385	0.07311	0.06513
1283.432	0.05457	0.05812	0.05942	0.05841	0.06073	0.06437	0.07385	0.07283	0.06488
1283.948	0.05419	0.0578	0.05902	0.05761	0.0605	0.0642	0.07347	0.07249	0.06472
1284.464	0.05421	0.05786	0.05909	0.0572	0.06065	0.0639	0.07223	0.0723	0.06474
1284.98	0.05472	0.05839	0.0594	0.05721	0.06119	0.06351	0.07045	0.07218	0.06481
1285.496	0.05536	0.0591	0.05965	0.05738	0.06187	0.06307	0.06863	0.07195	0.0647
1286.011	0.05556	0.05956	0.05961	0.05749	0.06241	0.06258	0.0671	0.0715	0.06439
1286.527	0.05493	0.05961	0.05934	0.05752	0.06265	0.06206	0.06597	0.07097	0.06393
1287.043	0.05381	0.05921	0.05909	0.05751	0.06255	0.06152	0.06507	0.07043	0.06353
1287.559	0.05283	0.05829	0.05889	0.05747	0.06215	0.06093	0.06415	0.06988	0.06325
1288.074	0.05238	0.05709	0.05872	0.05754	0.0617	0.06037	0.06326	0.06931	0.0631
1288.59	0.0524	0.056	0.05858	0.05771	0.06126	0.05995	0.06275	0.06871	0.06298
1289.106	0.05258	0.05512	0.05855	0.05785	0.06069	0.0597	0.06291	0.06811	0.06277
1289.621	0.05248	0.05439	0.05857	0.05775	0.05994	0.05965	0.06386	0.06749	0.06238
1290.137	0.05193	0.05364	0.05838	0.05726	0.05891	0.05981	0.06529	0.06686	0.0619
1290.652	0.05125	0.05291	0.05809	0.05662	0.05776	0.0601	0.06673	0.06636	0.06143
1291.168	0.0508	0.05222	0.05781	0.05595	0.05673	0.06024	0.06756	0.06609	0.06103
1291.684	0.05067	0.05159	0.05751	0.05525	0.05591	0.05996	0.06744	0.06589	0.06063
1292.199	0.05068	0.05126	0.05724	0.05452	0.05529	0.05949	0.06699	0.0655	0.05999
1292.715	0.05037	0.05117	0.05698	0.05368	0.05486	0.05895	0.06652	0.06491	0.05916
1293.23	0.04955	0.05117	0.05646	0.05265	0.05447	0.05833	0.06606	0.06417	0.05835
1293.746	0.04847	0.05105	0.05555	0.05142	0.05399	0.05757	0.06545	0.0633	0.05763
1294.261	0.0475	0.05064	0.05432	0.05013	0.05344	0.05669	0.06461	0.06234	0.05708
1294.777	0.04673	0.05001	0.05289	0.04894	0.05295	0.0557	0.06358	0.06131	0.05668
1295.292	0.0462	0.0493	0.05154	0.04795	0.05253	0.05466	0.06252	0.06012	0.05638
1295.808	0.04588	0.04865	0.05059	0.04722	0.05207	0.05362	0.06164	0.05888	0.05612
1296.323	0.04575	0.04816	0.05022	0.04682	0.05166	0.05281	0.0612	0.05779	0.05589
1296.838	0.04596	0.04793	0.05029	0.04673	0.05137	0.05239	0.06121	0.05698	0.05574
1297.354	0.04641	0.04775	0.05046	0.04694	0.05118	0.05233	0.06151	0.0565	0.05566
1297.869	0.04682	0.04755	0.05063	0.04734	0.05108	0.05252	0.0619	0.05635	0.05554
1298.384	0.04699	0.04731	0.05081	0.04768	0.05095	0.05278	0.06216	0.05634	0.05525
1298.9	0.04693	0.04707	0.05106	0.04789	0.05067	0.05304	0.06221	0.05615	0.05482
1299.415	0.04678	0.04688	0.05136	0.04801	0.05031	0.05337	0.06219	0.05591	0.0543
1299.93	0.04661	0.04682	0.05163	0.04805	0.05	0.05382	0.0622	0.05581	0.0538
1300.446	0.04649	0.04685	0.05172	0.04793	0.0497	0.05426	0.06219	0.05586	0.05339
1300.961	0.0463	0.04686	0.05156	0.04756	0.04945	0.05458	0.0621	0.05597	0.05301
1301.476	0.04582	0.04681	0.0512	0.04694	0.04923	0.05467	0.06186	0.05604	0.05279
1301.991	0.04506	0.0467	0.05054	0.04612	0.04889	0.05438	0.06137	0.05585	0.0526
1302.506	0.04406	0.04664	0.04973	0.04527	0.04839	0.0538	0.06064	0.05537	0.05236
1303.022	0.04306	0.04666	0.04904	0.04468	0.04775	0.05322	0.05991	0.05474	0.05205
1303.537	0.04239	0.04677	0.04866	0.04447	0.04715	0.05278	0.05934	0.05415	0.0517
1304.052	0.0422	0.04695	0.04849	0.04452	0.04654	0.05239	0.05907	0.05376	0.05133
1304.567	0.04203	0.04714	0.04839	0.04461	0.04588	0.05194	0.05907	0.05356	0.05093
1305.082	0.04175	0.0473	0.04829	0.04472	0.04526	0.05147	0.05921	0.05345	0.05045
1305.597	0.04145	0.04749	0.04815	0.04482	0.04475	0.05105	0.05934	0.05333	0.04991
1306.112	0.04109	0.04761	0.04774	0.04476	0.0443	0.05064	0.05929	0.05306	0.04944
1306.627	0.04063	0.04745	0.04708	0.04452	0.0439	0.05025	0.05904	0.05275	0.0491
1307.142	0.04009	0.04706	0.04637	0.04414	0.04369	0.04992	0.05859	0.0525	0.04882
1307.657	0.03965	0.04659	0.04573	0.04354	0.04362	0.04966	0.05806	0.05229	0.04858
1308.172	0.03945	0.04617	0.0453	0.04266	0.0436	0.04946	0.05755	0.05209	0.04841
1308.687	0.03943	0.04575	0.04504	0.04155	0.04358	0.04925	0.05702	0.05188	0.04831
1309.202	0.0394	0.04517	0.04461	0.04034	0.04356	0.04894	0.05645	0.05157	0.04805
1309.717	0.03917	0.04472	0.0441	0.03934	0.04362	0.04861	0.0559	0.05122	0.04762
1310.232	0.0389	0.0443	0.04365	0.03863	0.0436	0.04826	0.05539	0.05089	0.04716
1310.747	0.03863	0.04376	0.04306	0.03804	0.04336	0.04775	0.05478	0.05062	0.04679
1311.262	0.03826	0.04309	0.04228	0.03743	0.0428	0.04711	0.0541	0.05038	0.04656
1311.777	0.03792	0.04237	0.04141	0.03694	0.04203	0.04647	0.05337	0.05014	0.04642
1312.292	0.03752	0.04172	0.04052	0.03664	0.04127	0.04591	0.05272	0.04993	0.04621
1312.807	0.03683	0.04093	0.03961	0.03634	0.04061	0.0454	0.0522	0.04973	0.04586
1313.321	0.03565	0.03985	0.0388	0.03605	0.04011	0.04491	0.05171	0.04952	0.04557
1313.836	0.03447	0.03852	0.03835	0.03592	0.03974	0.04451	0.05117	0.04945	0.04538
1314.351	0.03361	0.03723	0.03813	0.03589	0.03951	0.0441	0.05049	0.04936	0.04533
1314.866	0.03303	0.03617	0.038	0.03588	0.03934	0.04357	0.04967	0.04902	0.04535
1315.38	0.03248	0.03539	0.03803	0.0359	0.03927	0.04311	0.04894	0.04849	0.04531
1315.895	0.03164	0.03488	0.03825	0.03594	0.03943	0.04285	0.04859	0.048	0.04505
1316.41	0.03072	0.03463	0.03854	0.03597	0.03979	0.04279	0.04871	0.04752	0.04444
1316.925	0.03	0.03465	0.03877	0.03608	0.04014	0.04283	0.0491	0.04699	0.04364
1317.439	0.02963	0.03486	0.03872	0.03606	0.04017	0.0426	0.04941	0.04641	0.04284
1317.954	0.02957	0.03522	0.03819	0.03569	0.03978	0.04195	0.04932	0.04573	0.04216
1318.468	0.02984	0.03555	0.03729	0.03501	0.03902	0.04111	0.04892	0.045	0.04166
1318.983	0.03006	0.03575	0.03622	0.03404	0.03806	0.04036	0.04846	0.04419	0.04125
1319.498	0.02969	0.03578	0.03501	0.03267	0.03698	0.03977	0.04801	0.04326	0.04101
1320.012	0.02882	0.03537	0.03378	0.03101	0.0358	0.0393	0.04756	0.04217	0.04108
1320.527	0.02777	0.03458	0.03279	0.0296	0.03459	0.03896	0.04717	0.04108	0.04131
1321.041	0.0268	0.03372	0.03228	0.02876	0.03343	0.03869	0.04673	0.04016	0.04153
1321.556	0.02584	0.03315	0.03215	0.02841	0.0325	0.03849	0.04619	0.0393	0.04171
1322.07	0.02483	0.03298	0.0324	0.0285	0.03194	0.03851	0.04583	0.03869	0.04183
1322.585	0.02383	0.03308	0.03288	0.02888	0.03175	0.03882	0.04578	0.03838	0.0419
1323.099	0.02288	0.03309	0.0333	0.02938	0.03181	0.03924	0.04601	0.03833	0.0419
1323.614	0.022	0.03278	0.0335	0.02994	0.03191	0.03952	0.04643	0.0382	0.04174
1324.128	0.02108	0.03225	0.0337	0.03066	0.03202	0.03956	0.04694	0.03794	0.04134
1324.643	0.02026	0.03183	0.03404	0.03143	0.03229	0.03935	0.04742	0.03761	0.04059
1325.157	0.01993	0.03155	0.03449	0.03195	0.03262	0.03906	0.04775	0.03718	0.03959
1325.671	0.02019	0.03108	0.03484	0.03206	0.0328	0.03873	0.0479	0.03667	0.03845
1326.186	0.02054	0.03018	0.0347	0.0316	0.03256	0.03819	0.04772	0.03601	0.03727
1326.7	0.02069	0.02882	0.0339	0.03052	0.03185	0.03724	0.04714	0.03529	0.03615
1327.214	0.02034	0.02714	0.03271	0.02917	0.03081	0.03606	0.04637	0.03456	0.0351
1327.729	0.01927	0.0253	0.03157	0.02801	0.02969	0.03497	0.04549	0.03376	0.03402
1328.243	0.01769	0.02359	0.03055	0.02714	0.02874	0.03409	0.04436	0.03287	0.03303
1328.757	0.01632	0.02226	0.02951	0.02641	0.02798	0.03332	0.04304	0.0318	0.03229
1329.272	0.01541	0.02127	0.02822	0.02578	0.0275	0.03253	0.04162	0.0308	0.03192
1329.786	0.01473	0.02038	0.02646	0.02515	0.02715	0.03167	0.04003	0.0301	0.03183
1330.3	0.0139	0.01939	0.02449	0.02443	0.02677	0.03079	0.03841	0.02976	0.03188
1330.814	0.01289	0.01841	0.02261	0.02364	0.02626	0.02981	0.03695	0.0295	0.03198
1331.328	0.012	0.01779	0.02122	0.02294	0.02579	0.0288	0.03578	0.02906	0.032
1331.843	0.01145	0.0176	0.02042	0.02243	0.02546	0.02779	0.03499	0.02832	0.03191
1332.357	0.0113	0.01752	0.01999	0.02189	0.02517	0.02675	0.03434	0.0273	0.03178
1332.871	0.01142	0.01735	0.01986	0.02134	0.02479	0.02584	0.03372	0.02636	0.03151
1333.385	0.01149	0.017	0.01963	0.02065	0.02408	0.0251	0.03313	0.02574	0.03095
1333.899	0.01145	0.01648	0.01911	0.01975	0.02307	0.02448	0.03261	0.0253	0.03002
1334.413	0.01137	0.01612	0.01847	0.01882	0.02197	0.02408	0.03222	0.02486	0.02876
1334.927	0.01148	0.01623	0.01801	0.01825	0.02103	0.02401	0.03206	0.02435	0.02725
1335.441	0.01199	0.01663	0.01783	0.01799	0.02022	0.02407	0.03202	0.02379	0.02576
1335.955	0.0129	0.01685	0.01773	0.01777	0.01949	0.02403	0.03191	0.0231	0.02454
1336.469	0.01396	0.01672	0.01734	0.01741	0.01897	0.02385	0.03162	0.02242	0.02368
1336.983	0.01508	0.01615	0.01663	0.01683	0.01868	0.02363	0.03118	0.02192	0.02306
1337.497	0.01619	0.01532	0.0156	0.016	0.01855	0.02326	0.03069	0.02147	0.02251
1338.011	0.01731	0.01468	0.01434	0.01508	0.01847	0.02258	0.03022	0.02088	0.02201
1338.525	0.0181	0.01441	0.01322	0.01435	0.01843	0.02179	0.02994	0.02015	0.02159
1339.039	0.0184	0.01405	0.01243	0.01397	0.01839	0.02099	0.02981	0.01934	0.0214
1339.553	0.01833	0.01329	0.01189	0.0138	0.01814	0.02016	0.02957	0.01854	0.02136
1340.067	0.0181	0.01256	0.01175	0.01388	0.01771	0.01965	0.02936	0.01794	0.02138
1340.58	0.01768	0.01184	0.01164	0.01408	0.01715	0.01935	0.02919	0.01752	0.02137
1341.094	0.0174	0.01117	0.01148	0.01434	0.01659	0.01915	0.02909	0.01721	0.02121
1341.608	0.01719	0.01087	0.01164	0.01469	0.01614	0.01911	0.02919	0.01698	0.0208
1342.122	0.01684	0.01096	0.0124	0.0151	0.01581	0.01929	0.02954	0.01693	0.02021
1342.636	0.01603	0.01113	0.01378	0.01536	0.01547	0.01958	0.02991	0.01699	0.01975
1343.149	0.01485	0.01143	0.01554	0.01545	0.01513	0.02004	0.03021	0.01717	0.0195
1343.663	0.01367	0.01188	0.01733	0.01554	0.01502	0.02078	0.03055	0.01759	0.0193
1344.177	0.01257	0.01218	0.01877	0.01563	0.015	0.02146	0.03087	0.01808	0.01895
1344.691	0.01157	0.01222	0.01949	0.01541	0.01492	0.02164	0.0309	0.01823	0.01836
1345.204	0.01044	0.01168	0.01945	0.0146	0.01448	0.02113	0.03041	0.01776	0.01765
1345.718	0.0092	0.01051	0.01878	0.01321	0.0137	0.02008	0.02947	0.01672	0.01701
1346.232	0.00808	0.00907	0.01771	0.01164	0.01278	0.01871	0.02824	0.01528	0.01671
1346.745	0.00725	0.00768	0.0162	0.00996	0.0116	0.01724	0.02686	0.0137	0.01687
1347.259	0.00647	0.00634	0.01415	0.00819	0.0102	0.01589	0.02549	0.01218	0.01742
1347.773	0.00555	0.00449	0.01149	0.00635	0.00847	0.01437	0.02412	0.0107	0.01814
1348.286	0.00482	0.00218	0.00874	0.00447	0.00659	0.01264	0.02275	0.00925	0.01865
1348.8	0.00454	-8.33E-5	0.00648	0.00247	0.00487	0.01101	0.02152	0.00788	0.01873
1349.313	0.00463	-0.00172	0.00502	4.73E-4	0.00361	0.00982	0.02053	0.00681	0.01861
1349.827	0.00461	-0.00222	0.00453	-0.00122	0.00292	0.0093	0.0199	0.00624	0.01861
1350.34	0.0045	-0.00155	0.00488	-0.00233	0.00284	0.00949	0.01986	0.00636	0.01867
1350.854	0.00396	-2.14E-4	0.00584	-0.00271	0.00335	0.01027	0.02047	0.007	0.01859
1351.367	0.0027	9.9E-4	0.00691	-0.00261	0.00409	0.01116	0.02141	0.00764	0.0182
1351.881	0.00111	0.00193	0.00788	-0.00232	0.00489	0.01202	0.02234	0.00801	0.0175
1352.394	-3.69E-4	0.00298	0.00891	-0.00186	0.00572	0.01305	0.02325	0.00823	0.01663
1352.908	-0.00128	0.00465	0.01006	-0.00114	0.0066	0.01434	0.0241	0.00849	0.01576
1353.421	-0.00178	0.00688	0.01125	-7.6E-5	0.00743	0.01587	0.0249	0.00891	0.01505
1353.934	-0.0025	0.00896	0.01197	9.71E-4	0.00783	0.01728	0.02537	0.0094	0.0145
1354.448	-0.00401	0.01011	0.01192	0.00169	0.00758	0.01815	0.02536	0.0097	0.01405
1354.961	-0.00579	0.01004	0.01127	0.00199	0.00662	0.01831	0.02484	0.00959	0.01366
1355.474	-0.00703	0.00919	0.0103	0.00182	0.00523	0.01795	0.02371	0.00905	0.01336
1355.988	-0.00732	0.00826	0.00914	0.00131	0.00383	0.01755	0.02226	0.00839	0.01307
1356.501	-0.00695	0.00746	0.0078	6.77E-4	0.00244	0.01708	0.02069	0.00771	0.01273
1357.014	-0.00662	0.00653	0.00638	-1.35E-4	9.12E-4	0.01639	0.01914	0.00693	0.01232
1357.528	-0.00647	0.00534	0.00516	-0.00107	-6.61E-4	0.01555	0.01777	0.00617	0.01183
1358.041	-0.00658	0.00376	0.00401	-0.00212	-0.00216	0.01449	0.01654	0.00546	0.01138
1358.554	-0.007	0.00162	0.00276	-0.0034	-0.00344	0.01318	0.01537	0.00477	0.01088
1359.067	-0.00746	-4.91E-4	0.00165	-0.00476	-0.00424	0.01182	0.01434	0.0042	0.01044
1359.58	-0.00805	-0.00206	0.00115	-0.00583	-0.00433	0.01078	0.01363	0.00388	0.01009
1360.094	-0.00893	-0.00305	0.00134	-0.00636	-0.00389	0.01019	0.01317	0.0038	0.00969
1360.607	-0.01019	-0.00373	0.00207	-0.00617	-0.00324	0.00996	0.01296	0.00402	0.00916
1361.12	-0.01178	-0.00418	0.00315	-0.00538	-0.00251	0.00985	0.01299	0.00452	0.00859
1361.633	-0.01338	-0.00451	0.00429	-0.00439	-0.00184	0.00961	0.01328	0.00507	0.00793
1362.146	-0.01473	-0.00496	0.00521	-0.00366	-0.00133	0.00915	0.01366	0.00547	0.00724
1362.659	-0.01562	-0.00548	0.00571	-0.00328	-0.00101	0.00835	0.0138	0.00564	0.00654
1363.172	-0.016	-0.00596	0.00566	-0.00309	-8.11E-4	0.0073	0.01378	0.00567	0.00577
1363.685	-0.01593	-0.0065	0.00517	-0.00274	-8.9E-4	0.00616	0.01367	0.00543	0.00515
1364.198	-0.01556	-0.00733	0.00426	-0.00239	-0.00156	0.00499	0.01345	0.00477	0.0048
1364.711	-0.01491	-0.00828	0.00294	-0.00222	-0.00264	0.00396	0.0133	0.0039	0.00454
1365.224	-0.01412	-0.00926	9.65E-4	-0.00252	-0.00397	0.00296	0.01316	0.00279	0.00415
1365.737	-0.01384	-0.01048	-0.0015	-0.00341	-0.00539	0.00192	0.01291	0.00157	0.00348
1366.25	-0.0141	-0.01182	-0.00398	-0.00455	-0.00685	9.19E-4	0.01249	3.74E-4	0.00276
1366.763	-0.01483	-0.01285	-0.00597	-0.00539	-0.00803	2.11E-4	0.01206	-7.45E-4	0.00198
1367.276	-0.01574	-0.01325	-0.00733	-0.00579	-0.00872	-7.74E-5	0.01172	-0.00169	0.0012
1367.789	-0.01655	-0.01302	-0.00815	-0.00575	-0.00885	-5.43E-5	0.0115	-0.0024	4.8E-4
1368.302	-0.0174	-0.01234	-0.00866	-0.00555	-0.00846	2.04E-6	0.01141	-0.00298	-1.57E-4
1368.815	-0.01833	-0.01153	-0.00894	-0.00567	-0.00794	-7.66E-5	0.01127	-0.00366	-8.03E-4
1369.327	-0.01936	-0.01088	-0.00904	-0.00622	-0.00764	-4.27E-4	0.01085	-0.00445	-0.00146
1369.84	-0.02011	-0.01032	-0.00872	-0.00676	-0.00751	-9.84E-4	0.01019	-0.00527	-0.00212
1370.353	-0.02039	-0.00965	-0.00794	-0.00704	-0.00704	-0.0014	0.00967	-0.00574	-0.00252
1370.866	-0.02041	-0.00904	-0.00682	-0.00718	-0.00627	-0.00162	0.00926	-0.00582	-0.00242
1371.379	-0.0203	-0.00898	-0.00563	-0.00749	-0.00546	-0.00195	0.00881	-0.00588	-0.00205
1371.891	-0.02049	-0.00945	-0.00473	-0.00818	-0.00482	-0.00245	0.00827	-0.00622	-0.00176
1372.404	-0.02077	-0.01033	-0.00412	-0.00927	-0.00476	-0.00307	0.00748	-0.00704	-0.00161
1372.917	-0.02118	-0.01197	-0.00372	-0.01064	-0.00561	-0.00382	0.00648	-0.0082	-0.00157
1373.429	-0.02171	-0.0145	-0.00366	-0.01207	-0.00722	-0.00463	0.00541	-0.00967	-0.0017
1373.942	-0.0221	-0.01725	-0.00408	-0.01358	-0.00908	-0.00557	0.00453	-0.01119	-0.00202
1374.455	-0.02235	-0.01966	-0.00495	-0.01531	-0.01075	-0.00694	0.00379	-0.01238	-0.00247
1374.967	-0.02257	-0.02167	-0.0062	-0.01708	-0.01205	-0.00873	0.00301	-0.01324	-0.00312
1375.48	-0.02331	-0.02315	-0.00781	-0.01886	-0.01331	-0.01073	0.00215	-0.01403	-0.00408
1375.993	-0.02472	-0.02403	-0.00946	-0.02069	-0.01479	-0.01254	0.00125	-0.01514	-0.00528
1376.505	-0.02651	-0.02477	-0.01108	-0.02246	-0.01658	-0.0139	3.6E-4	-0.01658	-0.00642
1377.018	-0.02842	-0.02558	-0.01283	-0.0241	-0.01863	-0.01482	-5.23E-4	-0.01819	-0.00735
1377.53	-0.03035	-0.02605	-0.01456	-0.02564	-0.02041	-0.01546	-0.00141	-0.01948	-0.00795
1378.043	-0.0322	-0.0259	-0.01587	-0.02702	-0.02162	-0.0161	-0.00229	-0.02039	-0.00837
1378.555	-0.03423	-0.02513	-0.01662	-0.02799	-0.02218	-0.01665	-0.00299	-0.02113	-0.00883
1379.068	-0.03678	-0.02374	-0.01702	-0.02855	-0.02222	-0.01675	-0.00348	-0.0218	-0.0096
1379.58	-0.03952	-0.02237	-0.01722	-0.02877	-0.02214	-0.01649	-0.00375	-0.02243	-0.01057
1380.093	-0.04199	-0.02191	-0.01769	-0.02892	-0.02248	-0.01632	-0.00397	-0.02316	-0.01139
1380.605	-0.04369	-0.02239	-0.01863	-0.02904	-0.02331	-0.01641	-0.0044	-0.02402	-0.01201
1381.118	-0.04453	-0.02318	-0.01976	-0.02925	-0.02429	-0.01692	-0.00504	-0.02486	-0.01256
1381.63	-0.04479	-0.02398	-0.02067	-0.0295	-0.02504	-0.01782	-0.00566	-0.02532	-0.01334
1382.143	-0.04462	-0.02469	-0.02126	-0.02944	-0.02535	-0.01876	-0.00603	-0.02531	-0.01446
1382.655	-0.04436	-0.02494	-0.02139	-0.02886	-0.02519	-0.01943	-0.00603	-0.02477	-0.01575
1383.167	-0.0442	-0.02507	-0.02128	-0.02807	-0.02493	-0.01975	-0.0058	-0.02408	-0.01682
1383.68	-0.04431	-0.02578	-0.0214	-0.02742	-0.02497	-0.01966	-0.00566	-0.02343	-0.01746
1384.192	-0.04475	-0.027	-0.02184	-0.02704	-0.02549	-0.01922	-0.00573	-0.02299	-0.01775
1384.704	-0.04512	-0.02848	-0.02245	-0.02699	-0.02612	-0.01865	-0.00597	-0.02287	-0.01782
1385.216	-0.045	-0.03005	-0.023	-0.02739	-0.02673	-0.01806	-0.00626	-0.02301	-0.01785
1385.729	-0.045	-0.03144	-0.02355	-0.02801	-0.02723	-0.01742	-0.00652	-0.02329	-0.01792
1386.241	-0.04552	-0.03231	-0.02401	-0.02867	-0.02754	-0.0166	-0.00667	-0.02344	-0.01805
1386.753	-0.04637	-0.0329	-0.0246	-0.02936	-0.02788	-0.01592	-0.00664	-0.0235	-0.01809
1387.265	-0.04732	-0.03343	-0.02551	-0.03027	-0.0285	-0.01557	-0.00673	-0.02376	-0.01802
1387.778	-0.04819	-0.03393	-0.02668	-0.03127	-0.02925	-0.01548	-0.00694	-0.02421	-0.01804
1388.29	-0.04901	-0.03417	-0.02787	-0.03239	-0.02986	-0.01567	-0.00703	-0.02464	-0.01831
1388.802	-0.04945	-0.03393	-0.02895	-0.03343	-0.03031	-0.0162	-0.00694	-0.02478	-0.01892
1389.314	-0.04904	-0.03311	-0.02972	-0.03402	-0.0305	-0.01714	-0.00675	-0.02469	-0.01977
1389.826	-0.04814	-0.0319	-0.03034	-0.03427	-0.03042	-0.01849	-0.00673	-0.02466	-0.02065
1390.338	-0.04743	-0.0308	-0.03119	-0.03458	-0.0303	-0.02008	-0.00702	-0.02504	-0.02156
1390.85	-0.04715	-0.03009	-0.03243	-0.03521	-0.03035	-0.02175	-0.00763	-0.02578	-0.02251
1391.362	-0.04689	-0.02989	-0.0341	-0.03624	-0.03078	-0.02353	-0.00854	-0.02696	-0.02348
1391.874	-0.04596	-0.03049	-0.03611	-0.03758	-0.03162	-0.02535	-0.00987	-0.02861	-0.02441
1392.386	-0.04469	-0.03201	-0.03792	-0.03903	-0.03279	-0.0272	-0.0115	-0.03048	-0.02532
1392.898	-0.04393	-0.03428	-0.03924	-0.04006	-0.03405	-0.02901	-0.01314	-0.03232	-0.02609
1393.41	-0.04391	-0.03692	-0.04009	-0.04041	-0.03526	-0.03074	-0.01464	-0.03407	-0.02664
1393.922	-0.04409	-0.03961	-0.04074	-0.04025	-0.03651	-0.03223	-0.01602	-0.03576	-0.027
1394.434	-0.04436	-0.04203	-0.04131	-0.03992	-0.03767	-0.03334	-0.01731	-0.03731	-0.02715
1394.946	-0.04492	-0.04403	-0.04174	-0.03953	-0.03849	-0.03399	-0.01837	-0.03842	-0.02698
1395.458	-0.04582	-0.04592	-0.04167	-0.03918	-0.03898	-0.03436	-0.01918	-0.03887	-0.02669
1395.97	-0.0469	-0.0475	-0.04083	-0.03866	-0.03921	-0.03476	-0.01966	-0.03863	-0.02643
1396.482	-0.04772	-0.04865	-0.03929	-0.03776	-0.03912	-0.03523	-0.0197	-0.03789	-0.02623
1396.994	-0.0481	-0.04937	-0.03748	-0.03656	-0.03859	-0.03548	-0.01943	-0.03708	-0.02602
1397.506	-0.04826	-0.0493	-0.0357	-0.03533	-0.0378	-0.03508	-0.01901	-0.03645	-0.02579
1398.018	-0.04838	-0.04849	-0.03436	-0.0346	-0.03722	-0.03409	-0.01878	-0.03603	-0.02541
1398.529	-0.04883	-0.04737	-0.03375	-0.03456	-0.03715	-0.03298	-0.01897	-0.03591	-0.02496
1399.041	-0.04967	-0.04647	-0.03348	-0.03502	-0.03754	-0.03207	-0.01951	-0.03591	-0.02466
1399.553	-0.05153	-0.04599	-0.03308	-0.03555	-0.03815	-0.03162	-0.01987	-0.03578	-0.02457
1400.065	-0.05405	-0.04572	-0.03265	-0.03579	-0.03874	-0.03131	-0.01981	-0.0355	-0.02459
1400.576	-0.05634	-0.04533	-0.03239	-0.03567	-0.03916	-0.03061	-0.01952	-0.03541	-0.02471
1401.088	-0.05785	-0.04474	-0.03254	-0.03546	-0.03952	-0.02941	-0.01929	-0.03563	-0.0248
1401.6	-0.05895	-0.04438	-0.03333	-0.03551	-0.03993	-0.02832	-0.01927	-0.03603	-0.0248
1402.112	-0.06022	-0.04476	-0.0348	-0.03605	-0.04066	-0.02805	-0.01951	-0.03666	-0.02491
1402.623	-0.06187	-0.04614	-0.03673	-0.03724	-0.04168	-0.02898	-0.01995	-0.03744	-0.02536
1403.135	-0.0638	-0.04789	-0.03906	-0.03909	-0.04276	-0.0308	-0.02051	-0.03818	-0.02597
1403.646	-0.06492	-0.04972	-0.04143	-0.04141	-0.04362	-0.0326	-0.02114	-0.03891	-0.02659
1404.158	-0.06462	-0.05157	-0.04349	-0.04381	-0.04409	-0.03383	-0.02168	-0.03985	-0.02712
1404.67	-0.06343	-0.0532	-0.04526	-0.04619	-0.04454	-0.03453	-0.02219	-0.04107	-0.02738
1405.181	-0.06193	-0.05464	-0.04699	-0.04867	-0.04535	-0.0352	-0.02284	-0.04248	-0.0274
1405.693	-0.06072	-0.0558	-0.04877	-0.05088	-0.04649	-0.03628	-0.02359	-0.04394	-0.02751
1406.204	-0.0602	-0.0566	-0.05001	-0.05237	-0.04749	-0.03749	-0.02419	-0.04505	-0.02779
1406.716	-0.06079	-0.05669	-0.05034	-0.05306	-0.04801	-0.0384	-0.02449	-0.04566	-0.02798
1407.227	-0.06182	-0.05615	-0.04984	-0.05328	-0.04809	-0.03863	-0.02478	-0.046	-0.02811
1407.739	-0.06283	-0.05519	-0.04857	-0.0532	-0.04789	-0.03825	-0.02506	-0.04633	-0.0282
1408.25	-0.06347	-0.05419	-0.04675	-0.05261	-0.04766	-0.03766	-0.02506	-0.04643	-0.02835
1408.762	-0.06351	-0.05358	-0.04485	-0.0514	-0.04763	-0.0372	-0.02479	-0.04615	-0.02879
1409.273	-0.06344	-0.05371	-0.04325	-0.05008	-0.04767	-0.03702	-0.0245	-0.04577	-0.02962
1409.785	-0.06383	-0.05426	-0.04211	-0.04918	-0.04758	-0.03712	-0.02445	-0.04548	-0.03059
1410.296	-0.06426	-0.05451	-0.04164	-0.04884	-0.04753	-0.03729	-0.02478	-0.04527	-0.03144
1410.807	-0.06326	-0.05487	-0.04219	-0.04989	-0.04832	-0.03745	-0.02542	-0.04552	-0.03216
1411.319	-0.06201	-0.05534	-0.04266	-0.05098	-0.04943	-0.03767	-0.02613	-0.04569	-0.03296
1411.83	-0.06057	-0.05599	-0.04317	-0.05209	-0.05063	-0.03792	-0.02682	-0.04583	-0.0338
1412.341	-0.05899	-0.05678	-0.04382	-0.05329	-0.05189	-0.03818	-0.0275	-0.04598	-0.03464
1412.853	-0.05734	-0.05766	-0.04461	-0.05463	-0.05321	-0.03845	-0.02818	-0.0462	-0.03547
1413.364	-0.05564	-0.05855	-0.04554	-0.0561	-0.05458	-0.03874	-0.02885	-0.04648	-0.03628
1413.875	-0.05387	-0.05935	-0.04659	-0.05767	-0.05604	-0.03903	-0.02953	-0.0468	-0.03708
