# Supplementary material for: Ratiometric fluorescent sensing of pyrophosphate with sp³-functionalized single-walled carbon nanotubes
Source: Nat Commun. 2024 Jan 24;15:706. doi: 10.1038/s41467-024-45052-1 (PMC10808354; doi:10.1038/s41467-024-45052-1)
Supplement: Supplementary file 4 — Source data [file 41467_2024_45052_MOESM4_ESM.zip › Fig. S19f.txt]

Conc. PPi	Peak position E11*
�M	nm
0.75	1138.24756
8.27	1138.28537
27.08	1137.47876
45.88	1137.55438
64.69	1137.17628
83.49	1137.28971
140	1137.08805
220	1136.78557
670	1136.78555
1420	1136.72255
2200	1136.58392
