# Supplementary material for: Ratiometric fluorescent sensing of pyrophosphate with sp³-functionalized single-walled carbon nanotubes
Source: Nat Commun. 2024 Jan 24;15:706. doi: 10.1038/s41467-024-45052-1 (PMC10808354; doi:10.1038/s41467-024-45052-1)
Supplement: Supplementary file 4 — Source data [file 41467_2024_45052_MOESM4_ESM.zip › Fig. S1a.txt]

Wavlength	PL intensity	PL intensity	PL intensity	PL intensity	PL intensity	PL intensity	PL intensity
nm	a.u.	a.u.	a.u.	a.u.	a.u.	a.u.	a.u.
	0 �M	0.34 �M	3.78 �M	6.92 �M	14.74 �M	22.56 �M	30.39 �M
881.39	-14.56689	-18.1101	-8.37712	-9.13378	-9.68329	-6.79223	-6.1919
881.919	-3.37766	-4.33001	-1.33732	-3.42675	-3.16483	-2.57642	-1.26342
882.449	-2.61443	-2.28232	-0.00309	-2.37107	-2.81103	-2.7555	-3.47782
882.979	-17.29226	-23.61633	-4.71221	-20.73734	-8.29197	-15.02234	-10.92145
883.509	-4.54825	-4.53392	-3.39787	-4.4553	-4.56664	-5.43757	-3.46189
884.038	-1.09509	-2.42712	-1.85012	-1.48907	-1.88249	-1.91422	-0.39217
884.568	-2.09786	-3.80006	-2.56896	-2.13529	-3.29741	-2.65376	-2.20141
885.098	-4.53913	-2.39338	-2.70957	-3.40316	-2.37083	-3.65642	-1.82739
885.627	-2.46924	-1.95047	-1.63173	-2.28958	-1.99054	-2.95919	-1.60647
886.157	-14.29971	-16.58031	-11.50196	-16.15722	-9.10341	-23.26311	-14.6214
886.686	-3.18117	-3.24283	-1.53895	-2.19484	-2.25214	-4.12837	-2.26904
887.216	-1.73438	-2.67219	-1.46684	-2.61222	-3.01241	-2.05122	-1.03617
887.746	-2.73826	-3.70004	-3.828	-2.02374	-2.81142	-2.09768	-1.2358
888.275	5.82338	2.24761	4.05782	3.15947	2.22097	2.27653	2.27808
888.805	-5.53291	-6.06594	-2.83214	-5.84819	-4.26499	-4.90391	-2.95961
889.334	-3.30369	-3.95494	-2.868	-0.77926	-2.92495	-2.56481	-0.82731
889.864	-2.39945	-5.56975	-3.229	-5.31088	-5.15125	-4.65264	-2.91085
890.393	-1.72698	-4.01595	-2.32521	-3.07484	-1.96237	-2.46082	-2.06325
890.923	-1.22479	-1.35981	-1.58769	-1.95271	-0.96683	-1.42336	-0.81664
891.452	-1.9158	-2.11965	-1.02081	-2.00139	-2.07718	-1.50052	-1.60117
891.981	-2.57829	-4.14699	-1.48177	-3.00032	-2.44278	-2.4152	-2.12144
892.511	-1.02767	-1.24734	-0.75355	-0.89631	-1.23517	-1.36341	-0.60206
893.04	-1.83863	-1.70517	-1.43323	-1.09237	-0.79996	-2.03839	-1.15425
893.57	-1.03626	-1.51212	-1.2405	-1.32087	-1.18944	-2.1519	-0.97941
894.099	-1.11269	-1.12301	-0.50412	-0.51847	-0.77476	-1.06693	-0.5052
894.628	-1.27195	-0.91049	-0.23742	-0.85229	-1.03817	-0.72569	-0.36526
895.158	-0.83341	-1.26532	-0.62519	-1.31	-0.79235	-1.076	-0.23164
895.687	-1.10936	-1.20602	-0.83761	-0.81605	-1.22831	-1.13641	-0.33522
896.216	-0.47465	-0.56412	-0.5253	-0.51671	-0.64678	-0.74338	-0.6663
896.745	-0.58934	-0.61549	-0.12012	-0.39243	-0.34304	-0.4568	-0.182
897.275	-0.30164	-0.33024	-0.11118	-0.41927	-0.31062	-0.53487	-0.37115
897.804	-0.41548	-0.31817	-0.08658	-0.21785	-0.35765	-0.35678	-0.23185
898.333	-0.27461	-0.51381	-0.23098	-0.40215	-0.36179	-0.35339	-0.2113
898.862	-0.23139	-0.26326	-0.18753	-0.21338	-0.18674	-0.16598	-0.15543
899.391	-0.19062	-0.27041	-0.16008	-0.13348	-0.16889	-0.13366	-0.01882
899.921	-0.06354	-0.15778	-0.05744	-0.04651	-0.10418	-0.12289	-0.00621
900.45	-0.07255	-0.08682	-0.03227	-0.10738	-0.0512	-0.09182	-0.07912
900.979	-0.11104	-0.10066	-0.04982	-0.05183	-0.0495	-0.08936	-0.00401
901.508	-0.07868	-0.06085	-0.06538	-0.03167	-0.02754	-0.07657	-0.02125
902.037	-0.04135	-0.06648	-0.0516	-0.05112	-0.05886	-0.03865	0.01661
902.566	-0.03028	-0.06412	-0.01916	-0.01395	-0.02766	-0.02728	0.00605
903.095	-0.02267	-0.06947	-0.02751	-0.04247	-0.02315	-0.03753	0.01374
903.624	-0.00899	-0.04424	-0.02255	0.01383	-0.00134	-0.02283	-0.01515
904.153	0.00139	-0.02615	-0.0177	-0.00546	-0.02208	-0.03149	0.01157
904.682	-0.02009	-0.02803	-0.00239	-0.01745	-0.02737	-0.02137	-0.01096
905.211	-0.02492	-0.02486	-0.00578	-0.01641	-0.01771	-0.01863	0.01125
905.74	-0.01025	-0.01709	0.00316	-0.00479	-0.01548	-0.02185	0.01398
906.269	-0.02724	-0.03245	-0.01228	-0.00801	0.00939	-0.0323	-0.01902
906.798	-0.03855	-0.02897	-0.00558	0.00156	-0.0193	-0.01981	-0.00465
907.327	-0.0337	-0.04456	-0.00321	-0.00367	-0.04251	-0.01031	0.00198
907.856	-0.00536	-0.04245	0.01793	-0.00759	-0.01382	-0.02792	0.00295
908.384	-0.00241	-0.02767	-0.00134	-0.0116	-3.2E-4	-0.00373	-0.01074
908.913	-0.0044	-0.02383	-0.0071	-0.00368	-0.02317	-0.03095	0.01568
909.442	-0.02226	-0.0128	-0.00752	-0.00741	-0.01544	-0.0147	0.00469
909.971	-0.0049	-0.03077	-0.00615	-0.0013	-0.01456	-0.01574	-0.00193
910.5	-0.00664	-6.11E-4	0.00688	-0.01878	-0.01194	-0.02831	-0.00374
911.028	-0.01086	-0.01636	0.00501	-0.01605	-0.01292	-0.01045	-0.00378
911.557	-0.00522	-0.02624	-0.00145	0.0104	-0.009	-0.02458	-0.00864
912.086	-0.00123	-0.02924	0.00342	-0.00881	-0.01566	-0.00892	-0.01753
912.615	-7.54E-4	-0.01478	-0.00312	-0.01014	-0.00264	0.00168	0.01475
913.143	-0.00461	-0.00628	-6.03E-4	-0.00458	-0.00436	7.31E-4	0.01209
913.672	-3.65E-4	-0.02961	0.0043	-0.01538	-5.27E-4	-0.01516	0.00916
914.201	-0.00887	-0.03344	0.00867	-0.00436	-0.01225	0.00546	0.00462
914.729	0.00114	-0.00618	-0.00253	-0.00457	-0.00441	-0.01645	-0.01375
915.258	-0.01337	-0.00307	0.01232	-0.00944	0.00133	-0.00522	-0.00215
915.787	0.00289	-0.00853	0.00567	0.0115	0.00571	-0.0217	0.00714
916.315	0.00318	-0.02594	8.38E-4	0.00334	-0.01114	0.00294	0.00884
916.844	-0.00648	-0.00292	0.01143	-0.01093	0.00226	-0.01169	-0.0031
917.372	0.00883	-0.01599	-0.00131	0.00695	-0.00921	-0.0111	0.0073
917.901	-0.01847	-8.15E-4	0.00446	0.0031	0.00958	-0.0045	0.01361
918.429	0.01215	-0.01186	0.0137	0.00872	-9.52E-4	0.0025	0.01769
918.958	1.31E-4	-5.1E-4	0.00363	-0.00423	0.00432	-0.00708	0.00395
919.486	0.01746	-0.00284	-0.00689	0.00397	-0.00686	0.00108	0.01112
920.015	7.26E-4	0.00333	0.01065	-0.00255	0.00647	-0.00576	0.00612
920.543	0.0117	7.03E-4	-0.00718	-0.00385	0.00354	-0.00551	0.00577
921.072	0.00293	-0.0022	0.00958	-6.1E-4	0.00254	-0.00482	0.00861
921.6	0.00933	-0.01028	-4.02E-4	0.00324	-7.03E-4	-0.00715	0.01085
922.128	0.00668	9.49E-4	0.0015	0.00417	-0.00135	0.00308	-7.38E-4
922.657	0.00667	-0.00485	-0.01357	0.01219	-0.00139	-0.0069	0.00211
923.185	-0.00196	-0.00985	0.00335	6.55E-4	-0.00232	1.37E-4	0.00904
923.713	-0.00393	0.00183	0.01198	0.00736	0.00817	-2.4E-4	0.0107
924.242	-0.00266	-0.00137	-0.00655	0.00641	0.00944	0.00422	0.01677
924.77	0.02059	0.00732	0.00888	-0.01099	-0.00211	1.32E-5	0.0173
925.298	0.01239	0.0034	0.01234	6.59E-4	0.00529	-0.00385	-0.00372
925.827	-0.00502	-0.00631	0.01502	-0.00225	-0.00214	0.00871	0.01146
926.355	-0.00474	-0.01061	0.00272	0.00262	-0.00281	0.00255	0.00859
926.883	0.01926	-0.00153	0.01692	0.00397	-0.00387	-0.00111	-0.00189
927.411	0.00142	-0.00152	0.0066	0.01012	-0.01035	-4.57E-4	0.01182
927.939	0.01254	-0.00906	0.00989	-0.00261	0.01317	-0.00866	0.01316
928.468	0.00993	0.006	0.01286	-0.00196	-0.00321	-0.00313	0.01155
928.996	0.00536	-0.01288	0.00667	4.54E-6	0.0143	4.21E-4	0.02193
929.524	-0.00291	0.00135	3.58E-4	-0.00885	-0.00489	-0.00222	0.00134
930.052	0	0	0	0.01128	0.0063	0	0
930.58	0.00132	0.00561	0.01486	-0.00198	0.00198	-0.00265	0.01023
931.108	0.0093	0.0013	0.01131	-0.00434	-0.0037	-0.00139	0.00698
931.636	-0.004	-0.00566	0.01187	6.58E-4	0.00724	0.00192	0.00824
932.164	-0.00139	-0.01399	-0.00336	-0.00796	0.00824	0.0042	0.00658
932.692	-0.00733	-0.01261	0.01809	6.53E-4	2.68E-4	-0.00277	0.01149
933.22	0.00826	-7.69E-4	0.01965	-0.00469	0.0026	-8.4E-4	-0.00408
933.748	-0.00829	-0.00206	-0.00728	0.00261	0.00124	-0.00344	0.01173
934.276	-0.00878	-4.65E-4	0.01587	-0.00434	-0.00277	-0.00721	0.01987
934.804	0.00315	-0.00863	0.00645	-6.65E-4	0.01888	0.00437	0.00515
935.332	-0.00409	0.011	0.00809	-3.42E-4	-0.00307	-0.01076	0.0117
935.86	0.00436	-0.01014	-0.00237	-0.00259	0.00471	0.01875	0.016
936.388	-0.00339	0.02071	0.00501	9.48E-4	1.78E-4	-0.00803	0.00759
936.916	0.0117	7.79E-4	0.00468	0.00672	0.0021	-0.00577	0.01463
937.444	0.00268	-0.00535	0.00562	-6.61E-4	-1.69E-4	0.00156	0.01975
937.972	0.00106	-0.00177	0.00958	0.00877	0.00486	0.00185	0.00143
938.499	-0.00436	-0.00692	0.01101	-9.76E-4	0.0027	-0.00165	0.00782
939.027	-0.00147	-0.00399	0.00706	0.00532	-4.91E-4	-0.00823	0.00455
939.555	0.02364	-0.00871	0.0149	-0.00473	0.00296	-0.00825	0.01616
940.083	0.00901	0.0161	0.01678	0.00121	0.01769	-0.0035	0.00507
940.611	0.00738	0.00218	0.00958	0.00914	0.00834	0.00474	0.01447
941.138	0.00795	-0.00911	1.04E-4	-9.38E-4	-8.27E-4	-0.01266	0.01107
941.666	0.01589	-0.00519	0.00955	0.01647	-0.0039	0.00986	0.00711
942.194	0.01527	-6.05E-4	0.00607	0.00327	-2.4E-4	-0.00262	0.01206
942.721	0.02017	-0.01027	0.02025	-0.00123	0.00456	-0.00629	0.01242
943.249	0.00205	5.52E-4	0.00451	2.68E-4	0.01459	-5.79E-4	0.01194
943.777	0.0234	8.34E-4	0.00805	0.00798	0.00981	0.00266	0.01132
944.304	0.00495	-0.0092	0.00946	0.00615	-2.85E-4	-0.00239	0.01417
944.832	0.01541	0.00826	0.02264	0.00354	0.01399	-0.0039	0.0042
945.359	0.00993	0.00697	0.0059	0.01085	0.015	0.007	0.01179
945.887	0.00878	-0.00955	0.01715	0.00322	0.00974	0.00967	0.01006
946.415	0.01305	0.0107	0.01927	0.00493	0.01282	0.00313	0.01431
946.942	--	--	--	--	--	--	--
947.47	0.00746	0.0028	0.00901	0.00607	0.01858	0.0031	0.01512
947.997	0.01946	-0.00713	0.0108	0.01077	0.00494	0.00572	0.01373
948.525	0.00276	1.59E-4	0.01984	0.00428	0.02615	0.01224	0.01381
949.052	0.01833	-4.31E-4	0.02663	0.01138	0.0064	0.00893	0.02283
949.58	--	--	--	--	--	--	--
950.107	0.00978	0.0051	0.01658	0.02007	0.00345	0.00508	0.02446
950.634	0.01816	0.0071	0.0142	0.01303	0.01708	-0.00106	0.02147
951.162	0.01297	0.00536	0.01892	0.01397	0.02093	0.00123	0.01134
951.689	0.00658	0.01887	0.01754	0.01696	0.02191	0.00828	0.01344
952.216	--	--	--	--	--	--	--
952.744	0.02678	0.01981	0.01067	0.0159	0.01296	0.0073	0.02342
953.271	0.02096	0.00656	0.02049	0.02374	0.01988	0.0068	0.01874
953.798	0.00797	0.01233	0.01917	0.01891	0.01739	0.01169	0.02326
954.326	0.02607	0.00362	0.01793	0.01235	0.01997	9.06E-4	0.01587
954.853	0.0199	0.02309	0.02528	0.01745	0.01679	0.0134	0.03345
955.38	0.01466	0.01673	0.03206	0.01454	0.01982	-2.82E-5	0.02195
955.907	0.0281	0.01834	0.02705	0.01973	0.00399	0.00703	4.96E-4
956.435	0.04318	0.0143	0.03202	0.01602	0.0177	0.01747	0.02756
956.962	0.02225	0.02077	0.02823	0.01953	0.02469	0.00927	0.02094
957.489	0.03676	0.02993	0.0295	0.03788	0.02146	0.01113	0.0307
958.016	0.02431	0.01481	0.04105	0.01032	0.02116	0.01706	0.02032
958.543	0.03045	0.02625	0.04313	0.01218	0.02459	0.0285	0.01777
959.07	0.03299	0.02089	0.03108	0.02675	0.02161	0.01722	0.03551
959.598	0.04662	0.03155	0.03408	0.03241	0.03257	0.00425	0.01756
960.125	0.03191	0.02711	0.04192	0.0298	0.02307	0.0165	0.02611
960.652	0.03584	0.03133	0.03331	0.02596	0.02131	0.01232	0.02674
961.179	0.04147	0.04085	0.04192	0.03433	0.03447	0.00244	0.02503
961.706	0.04642	0.05652	0.04837	0.03718	0.04118	0.02357	0.02306
962.233	0.0569	0.02514	0.04104	0.03702	0.0324	0.01458	0.03453
962.76	0.05816	0.04291	0.04101	0.03458	0.02484	0.02509	0.03087
963.287	0.06403	0.05626	0.05257	0.02737	0.03226	0.02685	0.03112
963.814	0.06578	0.04319	0.05964	0.04866	0.03583	0.01862	0.0398
964.341	0.06057	0.06264	0.06675	0.0552	0.04268	0.02549	0.03373
964.868	0.05892	0.04925	0.06482	0.03909	0.04701	0.01921	0.03532
965.394	0.0786	0.06801	0.07033	0.05603	0.03561	0.02316	0.03325
965.921	0.08068	0.06612	0.06543	0.06259	0.0563	0.03319	0.04214
966.448	0.09034	0.08454	0.07929	0.06704	0.05556	0.03268	0.04105
966.975	0.08255	0.09178	0.07812	0.06227	0.05369	0.03627	0.02751
967.502	0.09362	0.10148	0.07712	0.07307	0.06341	0.0305	0.03404
968.029	0.09709	0.08908	0.09668	0.07082	0.06226	0.0308	0.04084
968.556	0.10433	0.08915	0.10021	0.08498	0.06707	0.04587	0.05445
969.082	0.11153	0.1224	0.10397	0.0846	0.06562	0.04643	0.0579
969.609	0.11363	0.11204	0.11043	0.09146	0.06756	0.04873	0.04405
970.136	0.13045	0.11415	0.11629	0.09843	0.0787	0.04719	0.05688
970.663	0.13726	0.13256	0.11353	0.0939	0.08546	0.0488	0.06064
971.189	0.13407	0.12053	0.12175	0.11012	0.0749	0.05548	0.06462
971.716	0.15887	0.13855	0.12758	0.11322	0.08351	0.06296	0.0658
972.243	0.17212	0.15709	0.15018	0.12051	0.09763	0.05828	0.07522
972.769	0.17808	0.17804	0.15432	0.12528	0.09394	0.06679	0.07665
973.296	0.19097	0.18937	0.16152	0.14404	0.10581	0.07859	0.08713
973.822	0.20732	0.19773	0.17583	0.14504	0.10489	0.08269	0.08094
974.349	0.22267	0.23006	0.19663	0.14749	0.1251	0.07927	0.08279
974.876	0.23437	0.20831	0.19177	0.16305	0.12865	0.08208	0.07884
975.402	0.24395	0.23782	0.21069	0.17328	0.12531	0.09782	0.09889
975.929	0.2655	0.25552	0.21722	0.17417	0.16047	0.10644	0.09845
976.455	0.30041	0.27845	0.24182	0.17855	0.14748	0.10867	0.11934
976.982	0.30447	0.30117	0.23888	0.19982	0.15725	0.10525	0.11937
977.508	0.32058	0.29023	0.26817	0.21	0.16541	0.10909	0.11606
978.035	0.33786	0.32973	0.27219	0.21996	0.17237	0.12888	0.13342
978.561	0.35592	0.33125	0.28288	0.23664	0.19356	0.14416	0.14005
979.088	0.37029	0.35682	0.28708	0.24147	0.19897	0.1382	0.1556
979.614	0.40991	0.38198	0.31901	0.24725	0.19009	0.1531	0.15768
980.14	0.41226	0.3868	0.31701	0.25823	0.20998	0.15534	0.1612
980.667	0.4282	0.41545	0.32963	0.27217	0.21376	0.16637	0.16159
981.193	0.44695	0.4344	0.33515	0.29889	0.22132	0.18688	0.16718
981.719	0.47141	0.45968	0.34591	0.29239	0.23535	0.19085	0.18201
982.246	0.48803	0.47082	0.3598	0.3068	0.24671	0.20187	0.18947
982.772	0.5094	0.47205	0.37773	0.3128	0.25517	0.19198	0.19764
983.298	0.53297	0.50362	0.38259	0.32778	0.26059	0.21	0.20788
983.825	0.53841	0.51547	0.38091	0.33479	0.27546	0.22689	0.22562
984.351	0.56221	0.54574	0.39305	0.34592	0.29333	0.21995	0.2176
984.877	0.57091	0.55494	0.41329	0.35475	0.305	0.23711	0.24247
985.403	0.58646	0.5637	0.40476	0.35334	0.3003	0.23913	0.23928
985.93	0.59639	0.57732	0.40402	0.37845	0.30638	0.26338	0.2437
986.456	0.61686	0.59248	0.43655	0.37922	0.3213	0.26473	0.25462
986.982	0.63351	0.59618	0.4404	0.38566	0.31987	0.26506	0.26577
987.508	0.64587	0.61943	0.43694	0.39439	0.32053	0.26524	0.26489
988.034	0.64758	0.62172	0.44669	0.40016	0.34116	0.28698	0.29392
988.56	0.67157	0.63512	0.43964	0.3974	0.34789	0.28853	0.29166
989.086	0.67223	0.64594	0.45698	0.4021	0.35514	0.30066	0.29526
989.612	0.69415	0.66218	0.46186	0.40045	0.33783	0.30068	0.30279
990.138	0.69758	0.6653	0.45644	0.41915	0.35913	0.31412	0.30606
990.665	0.71014	0.67818	0.47217	0.41769	0.37023	0.31768	0.30704
991.191	0.71269	0.68225	0.45634	0.41912	0.36612	0.32736	0.31627
991.717	0.71733	0.67799	0.45763	0.42024	0.36789	0.32236	0.32475
992.243	0.72406	0.68652	0.46456	0.41842	0.37654	0.33594	0.31908
992.768	0.71991	0.68693	0.4565	0.41404	0.37006	0.34082	0.32297
993.294	0.72127	0.68861	0.45569	0.42054	0.38019	0.34554	0.34116
993.82	0.72857	0.69747	0.45934	0.4148	0.37784	0.33169	0.33776
994.346	0.71844	0.69182	0.45439	0.42475	0.37669	0.35542	0.35102
994.872	0.71471	0.68326	0.43346	0.41071	0.37836	0.35244	0.34213
995.398	0.70919	0.67583	0.41907	0.39705	0.38125	0.33858	0.33867
995.924	0.69117	0.66515	0.4199	0.40105	0.38295	0.36038	0.34047
996.45	0.68804	0.64007	0.40979	0.39498	0.38064	0.35577	0.35719
996.976	0.672	0.62722	0.39566	0.38697	0.37359	0.34568	0.34991
997.501	0.64217	0.60956	0.382	0.38108	0.38088	0.35323	0.34481
998.027	0.62122	0.59289	0.3843	0.37311	0.3706	0.34977	0.34269
998.553	0.60038	0.58378	0.36582	0.36026	0.36496	0.34994	0.34153
999.079	0.59011	0.54704	0.34952	0.34432	0.35703	0.3469	0.34372
999.604	0.56094	0.53106	0.33458	0.34389	0.34163	0.34773	0.33613
1000.13	0.5375	0.5084	0.32816	0.32273	0.33263	0.35559	0.33122
1000.656	0.5011	0.48271	0.31368	0.32463	0.32818	0.3387	0.33734
1001.181	0.47923	0.45582	0.31383	0.31271	0.31499	0.33956	0.32205
1001.707	0.45774	0.43665	0.28723	0.29925	0.31413	0.31608	0.32018
1002.233	0.43755	0.41674	0.2822	0.28481	0.30287	0.3268	0.32077
1002.758	0.412	0.39937	0.27275	0.28103	0.28993	0.31528	0.31198
1003.284	0.39209	0.38251	0.27569	0.26289	0.29392	0.31561	0.30404
1003.809	0.36702	0.35872	0.25015	0.25564	0.2804	0.29345	0.2907
1004.335	0.35614	0.34238	0.22609	0.245	0.2746	0.29427	0.28144
1004.861	0.3278	0.31085	0.22575	0.24062	0.26116	0.27631	0.28638
1005.386	0.32086	0.3084	0.22334	0.22301	0.25214	0.27905	0.27109
1005.912	0.30201	0.27573	0.20934	0.21569	0.24431	0.25236	0.26922
1006.437	0.2852	0.27087	0.20003	0.21471	0.22972	0.24109	0.25841
1006.963	0.26225	0.2481	0.20141	0.20514	0.23024	0.24786	0.24636
1007.488	0.26029	0.2579	0.19287	0.20007	0.2182	0.24308	0.24606
1008.013	0.24329	0.23597	0.19057	0.19002	0.21631	0.24159	0.2535
1008.539	0.25085	0.21611	0.17504	0.18031	0.20663	0.22728	0.21395
1009.064	0.21627	0.21412	0.16623	0.17407	0.21581	0.22274	0.22152
1009.59	0.20227	0.20662	0.16253	0.17332	0.18815	0.2138	0.22113
1010.115	0.19553	0.19571	0.1632	0.15645	0.1822	0.21042	0.20369
1010.64	0.20112	0.19445	0.15456	0.14784	0.18581	0.20679	0.20238
1011.166	0.18305	0.18231	0.14904	0.15611	0.17316	0.18898	0.19054
1011.691	0.18202	0.1779	0.147	0.1451	0.1732	0.18356	0.1878
1012.216	0.17641	0.16786	0.13696	0.14171	0.16516	0.17336	0.17238
1012.742	0.1626	0.16598	0.1396	0.13998	0.15187	0.16757	0.17254
1013.267	0.15724	0.1597	0.14025	0.14154	0.14837	0.16789	0.17034
1013.792	0.15756	0.15998	0.12463	0.13578	0.1551	0.15055	0.1662
1014.317	0.15715	0.15013	0.11922	0.11486	0.13511	0.15755	0.14984
1014.843	0.1562	0.1512	0.12926	0.13143	0.13458	0.15299	0.15293
1015.368	0.14394	0.14367	0.12246	0.12509	0.13407	0.14253	0.15552
1015.893	0.1379	0.14029	0.11454	0.12176	0.13636	0.13631	0.14243
1016.418	0.14524	0.12755	0.12144	0.10684	0.12806	0.14518	0.13061
1016.943	0.14565	0.1349	0.11787	0.11378	0.11913	0.13133	0.13372
1017.468	0.1421	0.1287	0.10792	0.11184	0.12208	0.11779	0.13977
1017.993	0.14333	0.12056	0.09928	0.10383	0.11598	0.12033	0.12314
1018.518	0.12108	0.11489	0.10075	0.09233	0.1167	0.12015	0.12975
1019.043	0.12115	0.11956	0.10429	0.10377	0.1172	0.10811	0.12786
1019.569	0.12716	0.11344	0.09527	0.09784	0.09806	0.11497	0.12154
1020.094	0.11809	0.11958	0.09804	0.10277	0.09884	0.10491	0.11513
1020.619	0.11443	0.12143	0.11055	0.09153	0.1021	0.11525	0.10837
1021.144	0.11494	0.11034	0.09162	0.09177	0.09956	0.11054	0.10573
1021.668	0.11634	0.11585	0.08528	0.08192	0.10845	0.09368	0.10812
1022.193	0.11593	0.1107	0.08727	0.09001	0.09001	0.09923	0.09745
1022.718	0.1113	0.10738	0.09781	0.09106	0.09472	0.09357	0.11184
1023.243	0.11749	0.11054	0.08391	0.08642	0.09354	0.09413	0.09839
1023.768	0.10641	0.10768	0.09266	0.08885	0.09104	0.09778	0.09488
1024.293	0.11083	0.10195	0.08571	0.08757	0.09059	0.08987	0.09542
1024.818	0.10362	0.1012	0.08473	0.08185	0.08724	0.08522	0.10157
1025.343	0.10984	0.10142	0.08867	0.08753	0.08537	0.07928	0.08396
1025.868	0.1037	0.10408	0.07869	0.08506	0.08247	0.08475	0.09137
1026.392	0.10095	0.10239	0.0807	0.06432	0.07914	0.08223	0.07606
1026.917	0.1031	0.09556	0.08198	0.07528	0.07934	0.08546	0.07965
1027.442	0.0926	0.1066	0.07504	0.08221	0.08134	0.08084	0.08804
1027.967	0.09644	0.09107	0.07611	0.06882	0.08475	0.06679	0.08187
1028.491	0.09435	0.10533	0.06733	0.06938	0.07106	0.07246	0.06947
1029.016	0.09605	0.09347	0.06422	0.0739	0.07197	0.07441	0.0875
1029.541	0.09011	0.08754	0.07589	0.06785	0.07308	0.07151	0.08559
1030.065	0.09699	0.0925	0.07465	0.06847	0.07394	0.07531	0.08462
1030.59	0.10189	0.09849	0.07851	0.06465	0.0843	0.06826	0.07686
1031.115	0.08749	0.09144	0.06951	0.07075	0.07322	0.07456	0.06785
1031.639	0.09455	0.09346	0.07562	0.0641	0.07261	0.07311	0.07648
1032.164	0.0861	0.08333	0.07722	0.0745	0.07714	0.07322	0.07306
1032.689	0.08265	0.08385	0.07198	0.06576	0.063	0.06616	0.07263
1033.213	0.08582	0.07933	0.07574	0.06847	0.07234	0.06241	0.06267
1033.738	0.0862	0.08036	0.05778	0.0677	0.07176	0.06952	0.06793
1034.262	0.09297	0.07528	0.06901	0.07691	0.07059	0.06044	0.06592
1034.787	0.08348	0.07377	0.06323	0.06159	0.07138	0.05351	0.06716
1035.311	0.08569	0.07156	0.06862	0.0645	0.07309	0.0524	0.07051
1035.836	0.08789	0.08373	0.06824	0.06805	0.06404	0.05231	0.06929
1036.36	0.07884	0.06865	0.06405	0.0647	0.06459	0.05403	0.06697
1036.885	0.07458	0.08125	0.07104	0.0607	0.0616	0.06343	0.06415
1037.409	0.08277	0.07801	0.06918	0.05552	0.07013	0.06152	0.06696
1037.933	0.07568	0.06585	0.06338	0.06464	0.06757	0.06165	0.06238
1038.458	0.06833	0.07156	0.05637	0.06073	0.07514	0.05953	0.06889
1038.982	0.06827	0.06903	0.06273	0.05369	0.06427	0.05694	0.0575
1039.507	0.07093	0.07068	0.06254	0.05936	0.06408	0.04595	0.06114
1040.031	0.06601	0.05832	0.05991	0.06018	0.06325	0.05414	0.0535
1040.555	0.0701	0.05807	0.06395	0.05448	0.06122	0.05262	0.066
1041.079	0.06377	0.06453	0.05844	0.05853	0.05391	0.05848	0.06717
1041.604	0.06461	0.06314	0.04599	0.05112	0.05276	0.05327	0.06054
1042.128	0.0611	0.05406	0.05187	0.05576	0.05777	0.04807	0.05708
1042.652	0.06348	0.05517	0.04892	0.05509	0.04944	0.05132	0.05661
1043.177	0.07287	0.05924	0.05645	0.04679	0.05197	0.04984	0.05867
1043.701	0.06556	0.05554	0.05037	0.0479	0.05905	0.04037	0.05238
1044.225	0.05513	0.05848	0.05229	0.04523	0.0552	0.04945	0.05931
1044.749	0.06927	0.05826	0.04613	0.04468	0.04763	0.04587	0.04516
1045.273	0.05902	0.06153	0.04634	0.05162	0.03914	0.0526	0.04518
1045.797	0.05938	0.05476	0.0512	0.05493	0.04892	0.03939	0.05361
1046.321	0.06462	0.05842	0.04217	0.05443	0.04446	0.04903	0.04497
1046.846	0.05875	0.04677	0.04501	0.041	0.04611	0.04312	0.05536
1047.37	0.05785	0.06016	0.04919	0.0413	0.05577	0.04634	0.0498
1047.894	0.05629	0.04914	0.04404	0.04599	0.04493	0.04373	0.04663
1048.418	0.05402	0.06309	0.04667	0.04189	0.05014	0.04694	0.04868
1048.942	0.04907	0.06096	0.04806	0.04447	0.0402	0.04154	0.04709
1049.466	0.05957	0.05343	0.04345	0.04089	0.03884	0.04881	0.03778
1049.99	0.05781	0.04738	0.04273	0.04272	0.03872	0.04415	0.05117
1050.514	0.04716	0.0542	0.04754	0.04045	0.04015	0.04108	0.04264
1051.038	0.05573	0.04935	0.03479	0.03658	0.0416	0.04311	0.03817
1051.562	0.04642	0.0493	0.04837	0.05268	0.0336	0.03744	0.03529
1052.086	0.04363	0.05124	0.05324	0.04482	0.03607	0.03678	0.04581
1052.609	0.05554	0.05138	0.04947	0.04207	0.04508	0.03328	0.03778
1053.133	0.05677	0.05182	0.04698	0.04447	0.03671	0.03017	0.0339
1053.657	0.05994	0.0568	0.04486	0.04895	0.03549	0.03521	0.03967
1054.181	0.05251	0.05592	0.04194	0.04159	0.04453	0.03866	0.04792
1054.705	0.05603	0.05158	0.04035	0.04097	0.0307	0.03881	0.04879
1055.229	0.05841	0.03712	0.03471	0.04689	0.04069	0.03451	0.04005
1055.752	0.05369	0.05532	0.04176	0.03733	0.04577	0.03486	0.04198
1056.276	0.05033	0.04804	0.04363	0.03714	0.03664	0.03541	0.03899
1056.8	0.05383	0.05322	0.04154	0.03692	0.03679	0.02588	0.04101
1057.324	0.04505	0.04833	0.04375	0.04194	0.0431	0.03298	0.03674
1057.847	0.0487	0.04754	0.04337	0.03827	0.03483	0.02902	0.03972
1058.371	0.04793	0.04969	0.04233	0.04201	0.04332	0.03689	0.04434
1058.895	0.05428	0.05981	0.03931	0.03341	0.02877	0.03515	0.03844
1059.418	0.0563	0.05142	0.0429	0.03776	0.03923	0.03644	0.03917
1059.942	0.05696	0.05052	0.0433	0.03518	0.03984	0.02695	0.0396
1060.466	0.05021	0.04276	0.03665	0.03634	0.03797	0.03486	0.04143
1060.989	0.04836	0.05357	0.04188	0.04157	0.03811	0.02871	0.03437
1061.513	0.05239	0.05374	0.03586	0.03521	0.03455	0.03217	0.03693
1062.037	0.04911	0.05583	0.05067	0.04291	0.04139	0.02843	0.03404
1062.56	0.04856	0.06018	0.03981	0.03609	0.03853	0.03258	0.03109
1063.084	0.05405	0.05607	0.04663	0.04322	0.03549	0.02691	0.02973
1063.607	0.05963	0.04761	0.04459	0.03884	0.03767	0.03311	0.04035
1064.131	0.05291	0.05659	0.04291	0.03753	0.03688	0.03473	0.03513
1064.654	0.05903	0.05983	0.04427	0.0428	0.03486	0.02524	0.03599
1065.178	0.05734	0.05171	0.04398	0.04302	0.04017	0.02973	0.0369
1065.701	0.05839	0.05582	0.04392	0.03203	0.03357	0.03192	0.03486
1066.224	0.05829	0.05941	0.03998	0.03651	0.04393	0.02968	0.03597
1066.748	0.0539	0.05218	0.04705	0.03187	0.03741	0.03141	0.03451
1067.271	0.05472	0.05151	0.04358	0.03482	0.039	0.03072	0.03113
1067.795	0.06156	0.05867	0.04471	0.03727	0.03812	0.0288	0.03656
1068.318	0.06381	0.0621	0.04856	0.03221	0.03505	0.02728	0.03516
1068.841	0.06157	0.05453	0.04677	0.03901	0.03319	0.02705	0.03597
1069.365	0.06676	0.06172	0.047	0.03876	0.03395	0.02999	0.03705
1069.888	0.06913	0.05557	0.05119	0.03874	0.03513	0.02378	0.03853
1070.411	0.06045	0.06154	0.04301	0.0439	0.03282	0.03023	0.02951
1070.934	0.06179	0.06125	0.0401	0.03951	0.03376	0.02539	0.03798
1071.458	0.06627	0.0641	0.04342	0.03941	0.03876	0.03452	0.03642
1071.981	0.06051	0.06078	0.04916	0.0343	0.02959	0.02813	0.03944
1072.504	0.06651	0.06403	0.04952	0.04247	0.0347	0.0305	0.03319
1073.027	0.07355	0.06368	0.05392	0.04047	0.03966	0.0242	0.03687
1073.551	0.06709	0.06447	0.05374	0.03998	0.03466	0.03466	0.02897
1074.074	0.07159	0.05834	0.0481	0.04673	0.03852	0.03128	0.04362
1074.597	0.07777	0.06257	0.04669	0.04048	0.0292	0.03018	0.03672
1075.12	0.07224	0.07828	0.04356	0.04524	0.04124	0.03579	0.03413
1075.643	0.07324	0.06693	0.04791	0.04206	0.03917	0.03196	0.04024
1076.166	0.08063	0.07293	0.0537	0.04389	0.03799	0.0281	0.03538
1076.689	0.07292	0.07478	0.05688	0.04806	0.03581	0.03263	0.03767
1077.212	0.07737	0.07493	0.04416	0.05123	0.04137	0.03135	0.03257
1077.735	0.07557	0.07663	0.04985	0.04341	0.04007	0.03276	0.03605
1078.258	0.08021	0.08208	0.04838	0.0397	0.0467	0.03205	0.03184
1078.781	0.08086	0.08082	0.05758	0.04916	0.03876	0.03688	0.03934
1079.304	0.08515	0.08731	0.05687	0.0443	0.03971	0.03165	0.03302
1079.827	0.08679	0.08642	0.06251	0.04688	0.03909	0.03591	0.03761
1080.35	0.08716	0.0868	0.05672	0.04325	0.04356	0.02809	0.03203
1080.873	0.09732	0.08266	0.05492	0.04738	0.04562	0.03736	0.03588
1081.396	0.0925	0.08851	0.05168	0.05239	0.04134	0.0314	0.03751
1081.919	0.09881	0.0967	0.05664	0.05322	0.04875	0.03728	0.04185
1082.442	0.09636	0.09631	0.06403	0.04825	0.04872	0.0292	0.0355
1082.965	0.10531	0.09943	0.06368	0.048	0.04388	0.03236	0.03437
1083.487	0.10665	0.10566	0.06212	0.05481	0.04866	0.03528	0.03917
1084.01	0.1085	0.10357	0.06408	0.05219	0.04604	0.03563	0.03827
1084.533	0.11487	0.10723	0.06588	0.05853	0.04398	0.03638	0.03776
1085.056	0.12036	0.11543	0.06865	0.05758	0.05096	0.0376	0.04793
1085.579	0.11898	0.11814	0.07021	0.05277	0.04455	0.03523	0.03961
1086.101	0.12479	0.11647	0.07232	0.06223	0.05061	0.03629	0.04133
1086.624	0.13255	0.12883	0.07272	0.0634	0.05428	0.04071	0.04019
1087.147	0.12639	0.12793	0.07158	0.06343	0.05343	0.03345	0.05053
1087.669	0.14166	0.13136	0.08398	0.06483	0.04968	0.03437	0.04632
1088.192	0.13925	0.13921	0.07725	0.06843	0.05442	0.03436	0.04832
1088.715	0.14835	0.13942	0.07828	0.063	0.06027	0.04249	0.04754
1089.237	0.15692	0.14587	0.07726	0.06651	0.06178	0.04132	0.04491
1089.76	0.15174	0.14806	0.08636	0.06529	0.06036	0.04328	0.04625
1090.283	0.15302	0.1544	0.09046	0.07818	0.06084	0.04619	0.04951
1090.805	0.1663	0.16275	0.0914	0.07099	0.05663	0.04196	0.04529
1091.328	0.17221	0.16898	0.09396	0.0807	0.06507	0.04404	0.04307
1091.85	0.18283	0.16876	0.09697	0.07987	0.06724	0.04648	0.05222
1092.373	0.18173	0.17281	0.09844	0.07796	0.06462	0.04366	0.05443
1092.895	0.1862	0.18441	0.09608	0.08006	0.06721	0.05039	0.04802
1093.418	0.20149	0.18833	0.09851	0.08772	0.07457	0.04876	0.04734
1093.94	0.20714	0.19314	0.10521	0.08297	0.06992	0.05306	0.05861
1094.463	0.21908	0.20422	0.10816	0.09172	0.07735	0.05389	0.06059
1094.985	0.22549	0.21033	0.11423	0.08987	0.07661	0.05652	0.05256
1095.507	0.23235	0.22294	0.11789	0.09312	0.08244	0.06509	0.06384
1096.03	0.23431	0.22932	0.12772	0.09454	0.0795	0.05314	0.0538
1096.552	0.2466	0.23428	0.12526	0.09369	0.07643	0.06139	0.05871
1097.075	0.25361	0.25291	0.12661	0.10143	0.08712	0.05453	0.06096
1097.597	0.26738	0.25579	0.1295	0.10671	0.08776	0.06463	0.06705
1098.119	0.26953	0.25863	0.14055	0.10464	0.09709	0.05684	0.06531
1098.642	0.28538	0.26753	0.13913	0.11328	0.08788	0.05589	0.06698
1099.164	0.29263	0.27673	0.13972	0.11487	0.08966	0.06301	0.06896
1099.686	0.30726	0.28178	0.14464	0.11791	0.10105	0.06851	0.06998
1100.208	0.31062	0.2932	0.1527	0.12357	0.09744	0.06583	0.076
1100.731	0.33086	0.30031	0.14405	0.11963	0.0966	0.06537	0.06959
1101.253	0.33872	0.31382	0.16037	0.13051	0.10689	0.0718	0.07588
1101.775	0.34949	0.33143	0.15959	0.12709	0.11013	0.07031	0.07518
1102.297	0.36432	0.33746	0.17106	0.13552	0.11477	0.08029	0.08146
1102.819	0.36822	0.35097	0.17693	0.13359	0.11339	0.07662	0.08251
1103.342	0.38278	0.35915	0.17488	0.13806	0.11861	0.08462	0.07353
1103.864	0.39814	0.37294	0.1838	0.14768	0.12117	0.08803	0.08308
1104.386	0.41677	0.38397	0.18778	0.14454	0.11947	0.08567	0.0833
1104.908	0.42036	0.39134	0.19218	0.15186	0.12799	0.0918	0.08732
1105.43	0.43535	0.40501	0.19083	0.15632	0.1292	0.09428	0.08737
1105.952	0.44564	0.41759	0.20597	0.15689	0.13043	0.08882	0.08759
1106.474	0.46515	0.43588	0.20929	0.16326	0.14203	0.09963	0.09323
1106.996	0.4728	0.44659	0.21102	0.17291	0.13732	0.0967	0.08998
1107.518	0.49033	0.44941	0.22205	0.17571	0.13572	0.10115	0.09528
1108.04	0.51116	0.47474	0.22488	0.179	0.14126	0.10495	0.09567
1108.562	0.52153	0.48392	0.2355	0.18144	0.14772	0.10762	0.10604
1109.084	0.54235	0.50206	0.23888	0.18592	0.15619	0.10786	0.10483
1109.606	0.56251	0.51369	0.23739	0.19104	0.15856	0.10986	0.10667
1110.128	0.57238	0.53015	0.24583	0.19573	0.15945	0.11523	0.11109
1110.65	0.59307	0.54509	0.25991	0.19902	0.16315	0.11156	0.11534
1111.172	0.5986	0.55468	0.2626	0.2095	0.17283	0.11995	0.1082
1111.693	0.61841	0.56474	0.26391	0.21435	0.17006	0.12397	0.12144
1112.215	0.63813	0.587	0.27397	0.22662	0.18099	0.12883	0.11718
1112.737	0.65244	0.59932	0.28114	0.22254	0.184	0.1253	0.11952
1113.259	0.66614	0.60749	0.28437	0.23146	0.17832	0.125	0.11725
1113.781	0.68522	0.62457	0.29494	0.23433	0.18661	0.1353	0.12742
1114.302	0.71033	0.63947	0.30288	0.23795	0.1983	0.13018	0.12729
1114.824	0.71696	0.66342	0.30666	0.24422	0.18951	0.14617	0.13566
1115.346	0.74265	0.68152	0.31531	0.259	0.2059	0.14324	0.12898
1115.868	0.75384	0.68039	0.32233	0.25626	0.21051	0.14159	0.14034
1116.389	0.77439	0.69664	0.32827	0.26615	0.21433	0.14558	0.13954
1116.911	0.77924	0.71273	0.33368	0.27195	0.21883	0.15996	0.14217
1117.433	0.80696	0.739	0.34006	0.27461	0.228	0.15968	0.15052
1117.954	0.82387	0.73964	0.34255	0.2791	0.2245	0.15836	0.14489
1118.476	0.83318	0.7592	0.35809	0.2825	0.23009	0.16476	0.14745
1118.997	0.85527	0.77616	0.35853	0.29106	0.23338	0.17488	0.15968
1119.519	0.86883	0.78867	0.36553	0.29995	0.23915	0.16443	0.15915
1120.041	0.89112	0.80184	0.37886	0.30386	0.2378	0.17338	0.16063
1120.562	0.90338	0.81651	0.38367	0.30767	0.24892	0.1696	0.16419
1121.084	0.91349	0.82536	0.39214	0.31128	0.25102	0.17822	0.16801
1121.605	0.92935	0.84635	0.38971	0.31036	0.25313	0.18151	0.16749
1122.127	0.94727	0.85324	0.39981	0.32962	0.26289	0.17994	0.17829
1122.648	0.96655	0.86636	0.40814	0.32832	0.25951	0.18686	0.17268
1123.17	0.98039	0.88521	0.4131	0.33433	0.27081	0.18474	0.17977
1123.691	0.99327	0.89221	0.42181	0.33762	0.27079	0.19294	0.17808
1124.212	1.0052	0.90326	0.42063	0.34179	0.27293	0.1951	0.18711
1124.734	1.02342	0.92045	0.43338	0.33988	0.28182	0.19316	0.17985
1125.255	1.02447	0.92303	0.44216	0.35497	0.28673	0.20123	0.18915
1125.777	1.04698	0.93457	0.44282	0.3642	0.28529	0.20166	0.19171
1126.298	1.05045	0.95069	0.45206	0.36469	0.2926	0.20476	0.19804
1126.819	1.06652	0.94731	0.44968	0.36371	0.29634	0.2151	0.19985
1127.341	1.0678	0.96512	0.46038	0.37358	0.29939	0.22103	0.20106
1127.862	1.07907	0.96959	0.46561	0.36991	0.30946	0.21585	0.19594
1128.383	1.08317	0.97117	0.46336	0.37365	0.30147	0.21772	0.20307
1128.904	1.10257	0.99181	0.46952	0.37853	0.30354	0.21774	0.20396
1129.426	1.10009	0.98413	0.4668	0.37818	0.30982	0.22954	0.21216
1129.947	1.1135	0.99668	0.4795	0.39353	0.31365	0.23241	0.20843
1130.468	1.11203	0.99673	0.47273	0.38159	0.31426	0.22955	0.21038
1130.989	1.12305	1.00551	0.48577	0.39462	0.31304	0.23561	0.21559
1131.51	1.1208	0.99185	0.48195	0.39647	0.31864	0.23229	0.21205
1132.032	1.12331	1.00362	0.49361	0.38909	0.32263	0.23074	0.22232
1132.553	1.10828	0.98705	0.48522	0.39705	0.32637	0.2303	0.22126
1133.074	1.12873	1.0076	0.49381	0.40459	0.32238	0.23598	0.22426
1133.595	1.12512	1.01524	0.50438	0.39531	0.32147	0.23638	0.22533
1134.116	1.13966	1.00927	0.50656	0.40436	0.31925	0.23921	0.22378
1134.637	1.13457	0.99999	0.50074	0.39557	0.31881	0.23686	0.22504
1135.158	1.13872	1.01048	0.50327	0.40539	0.32831	0.23357	0.2183
1135.679	1.12933	1.01207	0.49881	0.40074	0.32713	0.23223	0.22161
1136.2	1.13107	1.01004	0.503	0.40501	0.3233	0.24068	0.23361
1136.721	1.11792	1.0011	0.50096	0.39639	0.33264	0.24049	0.2304
1137.242	1.11757	0.99918	0.5001	0.40455	0.32956	0.24613	0.22827
1137.763	1.11669	0.99215	0.49876	0.39283	0.32139	0.2445	0.22729
1138.284	1.11471	0.98376	0.49557	0.39679	0.32421	0.24282	0.23207
1138.805	1.08173	0.96597	0.48752	0.39421	0.31971	0.24562	0.21923
1139.326	1.09637	0.96957	0.49508	0.40136	0.32959	0.24554	0.22504
1139.847	1.08238	0.96035	0.4921	0.39135	0.32347	0.24424	0.23284
1140.367	1.07968	0.96395	0.49488	0.39849	0.33232	0.23847	0.2242
1140.888	1.06797	0.95323	0.48565	0.39217	0.32826	0.23836	0.23591
1141.409	1.06131	0.93569	0.49084	0.38371	0.32319	0.23833	0.21783
1141.93	1.05289	0.93054	0.48182	0.38881	0.32024	0.23934	0.22035
1142.451	1.03502	0.921	0.47744	0.38606	0.31695	0.2329	0.22865
1142.971	1.03547	0.92198	0.4791	0.38159	0.31394	0.23507	0.21975
1143.492	1.02159	0.89862	0.4795	0.37547	0.31637	0.22771	0.22876
1144.013	1.01118	0.89302	0.46625	0.37826	0.29942	0.23762	0.21479
1144.534	1.00942	0.89288	0.46731	0.38073	0.31064	0.22355	0.21512
1145.054	1.00595	0.87391	0.45989	0.36992	0.30724	0.22559	0.2163
1145.575	1.00335	0.86915	0.45283	0.37217	0.30127	0.23626	0.21557
1146.096	0.99896	0.85475	0.45973	0.37406	0.29461	0.22495	0.22312
1146.616	0.99272	0.84156	0.43297	0.35514	0.2916	0.22468	0.2178
1147.137	0.97382	0.83165	0.44298	0.36871	0.28323	0.22017	0.21279
1147.658	0.97422	0.82572	0.43994	0.35948	0.29658	0.21744	0.21838
1148.178	0.97789	0.80954	0.43263	0.36372	0.28801	0.21804	0.21638
1148.699	0.9548	0.80315	0.43491	0.35615	0.29232	0.21416	0.20961
1149.219	0.93466	0.78409	0.42428	0.34989	0.28227	0.2226	0.20897
1149.74	0.92698	0.77974	0.40922	0.33832	0.27882	0.21599	0.20225
1150.26	0.91723	0.76349	0.40692	0.32988	0.27681	0.21146	0.20883
1150.781	0.90503	0.74688	0.41622	0.34118	0.28148	0.21218	0.20112
1151.301	0.87912	0.73563	0.40878	0.33212	0.27697	0.21575	0.19601
1151.822	0.87195	0.72684	0.41333	0.32726	0.26545	0.20591	0.20522
1152.342	0.85277	0.71679	0.39735	0.3134	0.26132	0.19568	0.18883
1152.863	0.84597	0.71032	0.38229	0.31684	0.27632	0.21164	0.19912
1153.383	0.80836	0.71394	0.39154	0.31092	0.26039	0.20836	0.19049
1153.903	0.78662	0.68279	0.38675	0.30882	0.2561	0.20669	0.1929
1154.424	0.77661	0.67876	0.38805	0.30754	0.26059	0.20128	0.18142
1154.944	0.74639	0.66273	0.37754	0.29583	0.2478	0.1975	0.1994
1155.464	0.73635	0.6553	0.37616	0.30265	0.24556	0.18595	0.18963
1155.985	0.71999	0.64714	0.35616	0.29779	0.23653	0.19265	0.17567
1156.505	0.70482	0.64167	0.35784	0.28729	0.23588	0.19614	0.18286
1157.025	0.69853	0.63253	0.34644	0.28625	0.23311	0.19226	0.1855
1157.546	0.68757	0.6103	0.35512	0.28057	0.24198	0.18978	0.1801
1158.066	0.66978	0.60915	0.3523	0.28144	0.22776	0.18529	0.17985
1158.586	0.67089	0.60463	0.34152	0.28991	0.23336	0.19152	0.17089
1159.106	0.65892	0.58419	0.33957	0.27506	0.24093	0.19142	0.18723
1159.626	0.63902	0.57327	0.33389	0.26986	0.23069	0.19506	0.18312
1160.147	0.63235	0.57737	0.32087	0.2702	0.22831	0.17314	0.17052
1160.667	0.62819	0.56076	0.31834	0.2642	0.21994	0.1812	0.16959
1161.187	0.6062	0.55761	0.31666	0.26398	0.22025	0.17551	0.17903
1161.707	0.59688	0.53962	0.31629	0.26078	0.21716	0.16849	0.17224
1162.227	0.57842	0.53598	0.30669	0.25493	0.22236	0.17238	0.16228
1162.747	0.57325	0.52498	0.29131	0.25769	0.21267	0.1649	0.16315
1163.267	0.57437	0.52474	0.29998	0.25442	0.217	0.18237	0.17652
1163.787	0.55844	0.51223	0.30551	0.25229	0.20433	0.17015	0.14658
1164.307	0.54327	0.49326	0.29568	0.24341	0.204	0.16885	0.16736
1164.827	--	--	--	--	--	--	--
1165.347	0.53753	0.4912	0.29388	0.24097	0.19691	0.16047	0.15847
1165.867	0.52228	0.47876	0.29285	0.23531	0.18751	0.15551	0.15053
1166.387	0.51803	0.46701	0.27379	0.22737	0.20269	0.15695	0.15092
1166.907	0.51017	0.45521	0.26376	0.21783	0.18504	0.15798	0.16153
1167.427	0.49481	0.45762	0.26616	0.22069	0.18624	0.15328	0.15714
1167.947	0.4923	0.44797	0.26659	0.21307	0.19744	0.14104	0.15362
1168.467	0.48727	0.43691	0.25982	0.22274	0.19341	0.15948	0.1456
1168.987	0.46631	0.43516	0.25773	0.21603	0.18685	0.1349	0.14434
1169.507	0.46572	0.42446	0.25863	0.20823	0.18405	0.14091	0.1515
1170.026	0.44854	0.41784	0.25507	0.20902	0.17978	0.14343	0.15492
1170.546	0.44267	0.4105	0.24051	0.2069	0.17851	0.15035	0.14508
1171.066	0.4321	0.39829	0.23737	0.20064	0.16927	0.13208	0.13322
1171.586	0.43116	0.39949	0.25249	0.20217	0.1699	0.13605	0.12669
1172.105	0.42504	0.38809	0.24232	0.19912	0.15904	0.13874	0.13761
1172.625	0.40761	0.38044	0.2424	0.1888	0.16696	0.12599	0.12486
1173.145	0.40709	0.3736	0.22978	0.183	0.16308	0.12767	0.1286
1173.665	0.40687	0.36508	0.2224	0.18615	0.16124	0.13242	0.13595
1174.184	0.39249	0.36425	0.22623	0.18123	0.16415	0.13549	0.12621
1174.704	0.38818	0.35989	0.21799	0.18239	0.15782	0.12576	0.12416
1175.224	0.37924	0.35258	0.21332	0.18478	0.15547	0.12358	0.1253
1175.743	0.36832	0.33714	0.2027	0.1691	0.15218	0.11928	0.1236
1176.263	0.36211	0.34305	0.21455	0.16667	0.15056	0.12337	0.12563
1176.782	0.36715	0.33402	0.19716	0.17374	0.15003	0.12084	0.12339
1177.302	0.35298	0.3238	0.20995	0.1646	0.13835	0.11128	0.11967
1177.822	0.3491	0.32172	0.20498	0.16219	0.12635	0.11798	0.13019
1178.341	0.34232	0.3202	0.20154	0.16295	0.14427	0.11245	0.11321
1178.861	0.33482	0.31464	0.19795	0.16946	0.14089	0.1156	0.1089
1179.38	0.33764	0.30679	0.19718	0.16373	0.13145	0.10444	0.11945
1179.9	0.33109	0.30393	0.19767	0.15549	0.1297	0.10874	0.11315
1180.419	0.32807	0.29167	0.18195	0.15058	0.12569	0.10758	0.10964
1180.939	0.32555	0.28368	0.1851	0.13518	0.13362	0.10154	0.10906
1181.458	0.30652	0.29294	0.18039	0.15377	0.12957	0.10887	0.09949
1181.977	0.305	0.28255	0.17461	0.14744	0.11284	0.10052	0.09407
1182.497	0.28868	0.26815	0.17224	0.13729	0.1307	0.10915	0.11778
1183.016	0.30493	0.26323	0.18253	0.14259	0.13768	0.09928	0.10372
1183.535	0.28918	0.27519	0.17759	0.13753	0.1241	0.08583	0.09701
1184.055	0.27905	0.27281	0.16782	0.13954	0.11902	0.09381	0.10131
1184.574	0.28194	0.25167	0.17015	0.13935	0.12397	0.08989	0.10229
1185.093	0.27391	0.24968	0.16275	0.13189	0.11051	0.0931	0.09648
1185.613	0.28166	0.24891	0.16094	0.12415	0.11179	0.08678	0.08988
1186.132	0.26334	0.24171	0.16732	0.12362	0.10331	0.1024	0.10505
1186.651	0.26214	0.24082	0.15231	0.12566	0.10362	0.09109	0.09801
1187.17	0.25874	0.22965	0.15227	0.12622	0.117	0.08709	0.08312
1187.69	0.25537	0.23675	0.17563	0.13072	0.10312	0.08469	0.09055
1188.209	0.24715	0.23303	0.20138	0.12986	0.10785	0.09468	0.09301
1188.728	0.24679	0.23263	0.16256	0.12606	0.1044	0.0834	0.09959
1189.247	0.24278	0.22305	0.15023	0.12974	0.1065	0.08669	0.08378
1189.766	0.24274	0.22343	0.14248	0.11938	0.10135	0.08955	0.09094
1190.285	0.23627	0.21085	0.14295	0.10944	0.09466	0.0841	0.08272
1190.805	0.24639	0.22281	0.13807	0.11799	0.09167	0.08025	0.08863
1191.324	0.22803	0.21885	0.12271	0.11708	0.089	0.08378	0.0887
1191.843	0.23292	0.20782	0.14047	0.11241	0.09798	0.07998	0.08679
1192.362	0.21505	0.20862	0.13691	0.112	0.08506	0.08158	0.07818
1192.881	0.23189	0.20372	0.11895	0.11736	0.1065	0.08452	0.07286
1193.4	0.22044	0.19687	0.13017	0.09246	0.0848	0.06367	0.07491
1193.919	0.21987	0.19518	0.12559	0.10711	0.09462	0.08253	0.08637
1194.438	0.20493	0.19929	0.11557	0.10515	0.09448	0.0744	0.07704
1194.957	0.2104	0.19026	0.11968	0.09954	0.09081	0.07183	0.07071
1195.476	0.19943	0.1863	0.11351	0.10189	0.10507	0.06627	0.07442
1195.995	0.20446	0.18385	0.10767	0.11302	0.08847	0.06952	0.06716
1196.513	0.20115	0.18446	0.11805	0.09583	0.08293	0.07774	0.07233
1197.032	0.20106	0.17977	0.12261	0.09233	0.07655	0.07589	0.07725
1197.551	0.21043	0.16556	0.12254	0.1055	0.08418	0.06505	0.07478
1198.07	0.19831	0.1707	0.11911	0.1034	0.08251	0.06972	0.07577
1198.589	0.19385	0.17733	0.11209	0.09329	0.08514	0.06122	0.077
1199.108	0.18693	0.17719	0.10857	0.10179	0.07103	0.06569	0.069
1199.627	0.1876	0.16415	0.10837	0.0932	0.07656	0.05607	0.06371
1200.145	0.1867	0.17328	0.11077	0.08597	0.07949	0.06602	0.06117
1200.664	0.18662	0.16784	0.11402	0.0917	0.07017	0.05108	0.0724
1201.183	0.19121	0.16295	0.11574	0.08847	0.07754	0.06677	0.0686
1201.702	0.18079	0.15775	0.10906	0.08652	0.08091	0.05251	0.07052
1202.22	0.17499	0.1574	0.10118	0.08876	0.07834	0.05626	0.06869
1202.739	0.17001	0.15473	0.1165	0.08504	0.06321	0.0552	0.06342
1203.258	0.17157	0.15565	0.10396	0.07988	0.07759	0.06039	0.05085
1203.776	0.1829	0.15077	0.10205	0.07722	0.06405	0.0624	0.06173
1204.295	0.16712	0.15045	0.09496	0.0795	0.07128	0.05655	0.05564
1204.813	0.17139	0.15403	0.09967	0.08559	0.07513	0.05367	0.06137
1205.332	0.16514	0.14221	0.10195	0.07825	0.07199	0.06167	0.04587
1205.851	0.1734	0.14958	0.10437	0.08483	0.08629	0.05056	0.06025
1206.369	0.1587	0.13927	0.10031	0.07739	0.06172	0.05365	0.06886
1206.888	0.1726	0.14501	0.09789	0.07793	0.06845	0.05735	0.06687
1207.406	0.15544	0.1425	0.10268	0.08231	0.07213	0.04804	0.04416
1207.925	0.16777	0.14817	0.09289	0.07301	0.06891	0.03938	0.06303
1208.443	0.16669	0.142	0.09229	0.07504	0.07624	0.05401	0.05632
1208.962	0.15698	0.12559	0.0846	0.06618	0.06281	0.04969	0.06226
1209.48	0.1556	0.14012	0.09924	0.07013	0.05697	0.05003	0.06575
1209.999	0.15127	0.13172	0.0974	0.07502	0.0678	0.04974	0.04907
1210.517	0.14618	0.12901	0.08101	0.08115	0.05674	0.04957	0.05795
1211.035	0.14709	0.12735	0.09087	0.06775	0.07287	0.04713	0.05136
1211.554	0.13983	0.12103	0.09116	0.07108	0.06066	0.04535	0.05378
1212.072	0.14808	0.13297	0.0818	0.0789	0.06205	0.04613	0.06251
1212.591	0.14701	0.12047	0.08661	0.07124	0.06381	0.05019	0.05156
1213.109	0.14385	0.11623	0.0853	0.07793	0.05735	0.04474	0.05055
1213.627	0.14937	0.12671	0.06962	0.0756	0.06135	0.05005	0.05496
1214.145	0.13831	0.11143	0.08593	0.06918	0.05898	0.04271	0.05243
1214.664	0.14424	0.12369	0.0853	0.0701	0.05624	0.03896	0.05287
1215.182	0.13657	0.12403	0.08377	0.07361	0.0492	0.04825	0.05047
1215.7	0.14175	0.12001	0.08802	0.06291	0.05771	0.0452	0.04529
1216.218	0.13656	0.13097	0.08935	0.06674	0.0625	0.04117	0.04675
1216.737	0.14226	0.1131	0.07397	0.06922	0.05169	0.0531	0.04289
1217.255	0.12367	0.1131	0.08084	0.0637	0.04583	0.0394	0.05704
1217.773	0.13402	0.11855	0.0841	0.0639	0.05682	0.04444	0.05755
1218.291	0.13345	0.1168	0.07133	0.06306	0.05094	0.03847	0.04853
1218.809	0.12531	0.10688	0.06861	0.06616	0.05425	0.03812	0.0467
1219.327	0.13131	0.12041	0.08953	0.05617	0.05641	0.03812	0.05056
1219.845	0.12141	0.10824	0.07786	0.05915	0.0463	0.03729	0.04729
1220.363	0.11982	0.11229	0.08489	0.06325	0.04939	0.04104	0.04244
1220.882	0.12637	0.10127	0.07596	0.05004	0.05339	0.04103	0.04709
1221.4	0.12545	0.10924	0.07321	0.05079	0.04565	0.04635	0.03754
1221.918	0.12367	0.09444	0.07839	0.06276	0.05539	0.03087	0.0514
1222.436	0.11022	0.10932	0.06569	0.04656	0.05456	0.03787	0.0414
1222.954	0.11411	0.1101	0.07482	0.05615	0.0436	0.03881	0.04329
1223.472	0.109	0.10056	0.06904	0.06029	0.0331	0.03487	0.03735
1223.989	0.11236	0.09499	0.06746	0.05579	0.0453	0.03814	0.04525
1224.507	0.11635	0.09428	0.072	0.05282	0.04798	0.04682	0.04471
1225.025	0.11379	0.09054	0.08259	0.04663	0.05399	0.02996	0.0442
1225.543	0.10555	0.07814	0.08323	0.06143	0.04574	0.03025	0.04731
1226.061	0.10613	0.10103	0.06677	0.04661	0.04267	0.02181	0.04077
1226.579	0.11111	0.09301	0.06903	0.0581	0.04682	0.03547	0.04139
1227.097	--	--	--	--	--	--	--
1227.615	0.11154	0.08702	0.05742	0.04542	0.03846	0.03492	0.0298
1228.132	0.11533	0.08961	0.07025	0.04126	0.04261	0.03518	0.03806
1228.65	0.10403	0.0983	0.06655	0.05132	0.04196	0.02798	0.03814
1229.168	0.10138	0.0863	0.06861	0.04659	0.03322	0.03531	0.04341
1229.686	0.10641	0.08798	0.06471	0.04454	0.04109	0.04189	0.03131
1230.203	0.09766	0.08833	0.06685	0.06055	0.04555	0.02548	0.04205
1230.721	0.09971	0.08416	0.06699	0.05076	0.0473	0.03051	0.03802
1231.239	0.10215	0.08577	0.05835	0.04708	0.04821	0.02695	0.04105
1231.756	0.09771	0.09196	0.05928	0.04934	0.02626	0.03007	0.03778
1232.274	0.08955	0.08259	0.06215	0.04869	0.04005	0.02634	0.03443
1232.792	0.08649	0.08183	0.06131	0.06132	0.04234	0.02842	0.04442
1233.309	0.09673	0.08435	0.0534	0.04922	0.03467	0.02872	0.04925
1233.827	0.09625	0.09073	0.06216	0.05619	0.03678	0.02411	0.03535
1234.345	0.09751	0.07337	0.05979	0.0508	0.03479	0.02746	0.03948
1234.862	0.08925	0.06811	0.06374	0.04855	0.03641	0.0157	0.03794
1235.38	0.07804	0.08503	0.04904	0.03646	0.03212	0.03797	0.03939
1235.897	0.09131	0.07654	0.06121	0.04091	0.03942	0.03389	0.03455
1236.415	0.07838	0.07672	0.05224	0.05065	0.03977	0.0299	0.03865
1236.932	0.08831	0.07046	0.06531	0.04009	0.02459	0.02498	0.03778
1237.45	0.10138	0.07889	0.05298	0.04694	0.03148	0.02719	0.04313
1237.967	0.08821	0.0775	0.05507	0.05131	0.03448	0.0309	0.03785
1238.485	0.07914	0.06813	0.06411	0.0409	0.03196	0.02926	0.03579
1239.002	0.09092	0.07732	0.05733	0.03449	0.02593	0.03801	0.02771
1239.519	0.08713	0.07172	0.05574	0.04034	0.03221	0.02667	0.02719
1240.037	0.08444	0.06096	0.05611	0.04368	0.02784	0.02565	0.03749
1240.554	0.09345	0.07009	0.05987	0.03756	0.03775	0.02733	0.02552
1241.071	0.0845	0.08205	0.05309	0.03492	0.03433	0.02875	0.02377
1241.589	0.0819	0.06546	0.05587	0.04632	0.04116	0.02884	0.03878
1242.106	0.0756	0.07135	0.04831	0.04119	0.03333	0.02676	0.0244
1242.623	0.07566	0.0689	0.04101	0.03834	0.03368	0.02798	0.03129
1243.141	0.07895	0.07521	0.05202	0.04929	0.03145	0.01884	0.02666
1243.658	0.08749	0.06538	0.04116	0.03567	0.04281	0.02153	0.04325
1244.175	0.08346	0.0649	0.04678	0.03834	0.0318	0.01669	0.03537
1244.692	0.0724	0.0631	0.04476	0.03157	0.03284	0.01363	0.03506
1245.21	0.07557	0.0541	0.0576	0.05903	0.03633	0.01963	0.02894
1245.727	0.06861	0.05199	0.04701	0.03619	0.04229	0.02754	0.02109
1246.244	0.07043	0.06774	0.04904	0.0322	0.03741	0.0327	0.03288
1246.761	0.07977	0.06043	0.03619	0.04164	0.01781	0.02137	0.02533
1247.278	0.08257	0.0591	0.05037	0.03203	0.0323	0.02088	0.02
1247.795	0.06559	0.06247	0.04888	0.04063	0.02644	0.01861	0.01495
1248.312	0.07114	0.06096	0.04397	0.02751	0.02752	0.01926	0.03313
1248.829	0.0606	0.05668	0.03502	0.03846	0.03003	0.01445	0.03122
1249.347	0.06987	0.04838	0.0508	0.03748	0.03596	0.02154	0.03122
1249.864	0.06515	0.04512	0.04874	0.04757	0.02764	0.02214	0.01997
1250.381	0.06128	0.05116	0.04352	0.03485	0.03282	0.01871	0.03995
1250.898	0.0615	0.05563	0.04386	0.03637	0.03516	0.01456	0.03104
1251.415	0.0758	0.05633	0.04339	0.04193	0.02948	0.02368	0.01969
1251.932	0.066	0.05837	0.04711	0.03584	0.0218	0.01736	0.02624
1252.448	0.05487	0.04249	0.03872	0.0352	0.0268	0.01612	0.03081
1252.965	0.07215	0.05505	0.03784	0.04065	0.02894	0.01827	0.02635
1253.482	0.06234	0.04904	0.04097	0.04256	0.02176	0.01372	0.026
1253.999	0.06022	0.0649	0.04074	0.0283	0.02438	0.02524	0.02404
1254.516	0.06314	0.05408	0.05133	0.03112	0.01785	0.02233	0.0311
1255.033	0.06302	0.04614	0.04094	0.03269	0.0373	0.01058	0.02592
1255.55	0.06809	0.05247	0.04005	0.0327	0.02973	0.02527	0.03448
1256.067	0.0614	0.05487	0.03606	0.02963	0.03072	0.01795	0.02665
1256.583	0.06671	0.03829	0.03912	0.03455	0.01958	0.00926	0.02664
1257.1	0.0592	0.05663	0.04646	0.02926	0.02813	0.02131	0.02454
1257.617	0.06617	0.04518	0.03656	0.03402	0.02521	0.01976	0.02792
1258.134	0.06218	0.04684	0.03537	0.02761	0.01273	0.02217	0.03666
1258.65	0.05484	0.05426	0.03512	0.02566	0.03193	0.01294	0.01904
1259.167	0.06091	0.04728	0.04456	0.02797	0.02359	0.00193	0.02073
1259.684	0.06167	0.05134	0.03985	0.02573	0.02947	0.01865	0.02398
1260.201	0.05707	0.04427	0.03831	0.02805	0.01996	0.01118	0.02236
1260.717	0.05935	0.04595	0.04958	0.01803	0.03382	0.02531	0.02987
1261.234	0.05312	0.03798	0.04204	0.03147	0.02334	0.01854	0.01822
1261.75	0.049	0.04384	0.03421	0.0291	0.03129	0.01217	0.02355
1262.267	0.04596	0.05068	0.04819	0.02953	0.02844	0.02264	0.02205
1262.784	0.05318	0.05439	0.03778	0.0193	0.01947	0.01637	0.02372
1263.3	0.06058	0.05355	0.03593	0.0237	0.03507	0.01691	0.02601
1263.817	0.06132	0.04755	0.03946	0.02673	0.0264	0.00787	0.03239
1264.333	0.06058	0.03921	0.02971	0.03141	0.01932	0.01432	0.02824
1264.85	0.04852	0.03387	0.02367	0.02234	0.01409	0.00975	0.02831
1265.366	0.05589	0.04398	0.03342	0.03663	0.01591	0.01317	0.02085
1265.883	0.0519	0.04283	0.03616	0.02375	0.0273	0.01164	0.01896
1266.399	0.05735	0.04142	0.02684	0.02199	0.01439	0.01141	0.03216
1266.916	0.05466	0.04111	0.03569	0.02784	0.0169	0.01589	0.02016
1267.432	0.04957	0.05129	0.02917	0.02757	0.02295	0.01257	0.01165
1267.949	0.06296	0.0356	0.03613	0.02636	0.0202	0.00698	0.02519
1268.465	0.05577	0.04515	0.03662	0.02724	0.02168	0.00564	0.02861
1268.981	0.05392	0.03751	0.03545	0.0364	0.01744	0.01127	0.02666
1269.498	0.05288	0.03586	0.03511	0.01756	0.02158	0.02063	0.02578
1270.014	0.04068	0.03959	0.03367	0.02534	0.01243	0.01945	0.01541
1270.53	0.04994	0.03872	0.03569	0.02874	0.02391	0.02424	0.02406
1271.047	0.05333	0.0428	0.03418	0.02546	0.01289	0.01348	0.02742
1271.563	0.04643	0.03514	0.03668	0.02101	0.02916	0.01802	0.02472
1272.079	0.04322	0.04159	0.0278	0.01494	0.02247	0.01318	0.02236
1272.595	0.04522	0.03271	0.03043	0.02651	0.02905	0.02405	0.02335
1273.112	0.04639	0.04189	0.03616	0.0186	0.00946	0.0098	0.01847
1273.628	0.04215	0.04235	0.0352	0.02718	0.00851	0.01523	0.01862
1274.144	0.04217	0.04497	0.02311	0.01832	0.02065	0.01889	0.02262
1274.66	0.04761	0.04322	0.03635	0.02785	0.01867	0.01188	0.01321
1275.176	0.05371	0.04578	0.02719	0.02892	0.01816	0.00644	0.01962
1275.692	0.04588	0.03812	0.02044	0.02855	0.01187	0.02117	0.01407
1276.209	0.03845	0.04152	0.02871	0.01658	0.01917	0.0237	0.02063
1276.725	0.04601	0.039	0.03027	0.03376	0.02219	0.0125	0.02465
1277.241	0.0549	0.03434	0.02594	0.03162	0.00928	0.01618	0.02177
1277.757	0.0374	0.04172	0.04121	0.01867	0.01298	0.01384	0.01984
1278.273	0.04467	0.02306	0.03095	0.0269	0.01401	0.00463	0.0181
1278.789	0.04103	0.03271	0.03194	0.01636	0.01608	0.00687	0.02191
1279.305	0.04421	0.0354	0.02932	0.02022	0.02099	0.00172	0.03121
1279.821	0.03893	0.03242	0.03707	0.01557	0.02174	-0.00451	0.02214
1280.337	0.04383	0.03366	0.0342	0.01152	0.02027	0.01635	0.01218
1280.853	0.04779	0.04097	0.02539	0.01776	0.00371	0.01027	0.01971
1281.369	0.04114	0.03417	0.03125	0.02479	0.016	0.01341	0.00925
1281.885	0.04389	0.03546	0.03678	0.01996	0.02124	0.01895	0.02296
1282.401	0.03426	0.03606	0.03554	0.02285	0.02417	0.00256	0.02379
1282.916	0.05018	0.03461	0.02753	0.01744	0.01795	0.0204	0.02073
1283.432	0.041	0.02297	0.03531	0.02234	0.01831	0.00927	0.01926
1283.948	0.04347	0.04052	0.02796	0.01345	0.0171	0.0253	0.00442
1284.464	0.03416	0.03304	0.02987	0.02261	0.01121	0.00387	0.0193
1284.98	0.03844	0.03367	0.03917	0.02599	0.0074	0.01349	0.02821
1285.496	0.03853	0.02696	0.0275	0.03221	0.01507	0.00926	0.0195
1286.011	0.04894	0.04601	0.02077	0.01624	0.02195	0.0124	0.00674
1286.527	0.03839	0.03568	0.01821	0.01095	0.01518	0.01447	0.02009
1287.043	0.04482	0.03224	0.02157	0.01781	0.01259	0.00955	0.01378
1287.559	--	--	--	--	--	--	--
1288.074	0.03974	0.02572	0.02415	0.00957	0.01666	0.00411	0.02287
1288.59	0.04892	0.04351	0.03469	0.01186	0.01479	0.01006	0.01975
1289.106	0.04241	0.02977	0.03056	0.01973	0.01134	0.00305	0.01018
1289.621	0.03389	0.02581	0.02929	0.01798	0.0177	0.00951	0.01331
1290.137	0.03397	0.03364	0.02607	0.02857	0.01185	0.00254	0.01931
1290.652	0.04154	0.03392	0.03123	0.01062	0.01412	0.00371	0.01859
1291.168	0.03582	0.02745	0.02875	0.01177	0.00996	-0.00186	0.01192
1291.684	0.05058	0.0412	0.0239	0.01473	0.01528	0.00688	0.02208
1292.199	0.03771	0.03137	0.02168	0.01527	0.01398	0.00704	0.01177
1292.715	0.03418	0.03544	0.02934	0.01862	0.01997	-0.00556	0.0217
1293.23	0.04278	0.03171	0.03275	0.01452	0.01219	0.00604	0.01863
1293.746	0.04655	0.02768	0.02202	0.01999	0.01761	0.01454	0.0199
1294.261	0.04554	0.02954	0.01777	0.01134	0.0187	0.01233	0.01623
1294.777	0.03623	0.02166	0.02217	0.00987	0.0181	0.00852	0.02088
1295.292	0.04073	0.02644	0.02305	0.0045	0.01027	0.01201	0.02438
1295.808	0.04015	0.01968	0.02336	0.02688	0.01927	0.01126	0.01862
1296.323	0.03216	0.03364	0.01424	0.02283	0.01724	0.00687	0.01014
1296.838	0.03097	0.02905	0.02768	0.01685	0.01084	0.00655	0.0139
1297.354	0.04563	0.02775	0.02357	0.0138	0.01882	0.00381	0.01663
1297.869	0.03116	0.03799	0.02284	0.02713	0.00658	0.00577	0.0197
1298.384	0.04331	0.03086	0.01841	0.01096	0.01444	0.00515	0.01638
1298.9	0.05057	0.02718	0.03429	0.02027	0.00741	0.00264	0.00648
1299.415	0.04201	0.04221	0.01801	0.01465	0.01947	0.00755	0.01934
1299.93	0.03055	0.0281	0.01873	0.02141	0.01437	1.84E-5	0.02541
1300.446	0.04741	0.03017	0.02267	0.02806	0.01822	0.00467	0.01886
1300.961	0.03809	0.01633	0.0332	0.02076	0.00531	0.00484	0.01047
1301.476	0.02627	0.03652	0.02924	0.01918	0.01085	1.07E-4	0.01072
1301.991	0.03768	0.03789	0.02959	0.02427	0.01118	0.00806	0.02856
1302.506	0.0439	0.03455	0.02183	0.01432	0.01063	0.00297	0.01876
1303.022	0.02102	0.03346	0.02115	0.00757	0.016	0.01131	0.00816
1303.537	0.04251	0.03319	0.01663	0.01608	0.00959	0.00634	0.01692
1304.052	0.03966	0.0338	0.01945	0.00779	0.00482	0.00466	0.02529
1304.567	0.04089	0.03063	0.01693	0.00824	0.00218	0.00728	0.00884
1305.082	0.04684	0.03244	0.01294	0.02006	0.02215	0.01538	0.00712
1305.597	0.04631	0.02808	0.01682	0.01077	0.01283	-0.00259	0.02334
1306.112	0.03544	0.02949	0.02779	0.02396	0.01912	0.00991	0.0179
1306.627	0.04959	0.02688	0.02704	0.02018	0.01575	-0.00231	0.01925
1307.142	0.02637	0.03435	0.02353	0.01541	0.00709	0.00834	0.02972
1307.657	0.04934	0.03541	0.02693	0.01557	0.01558	0.01447	0.00785
1308.172	0.03352	0.03184	0.02521	0.02402	0.01616	0.00443	0.01601
1308.687	0.03748	0.03214	0.02408	0.01787	0.02319	0.01441	0.02384
1309.202	0.02562	0.02989	0.03275	0.00989	0.01371	0.01123	0.00977
1309.717	0.03697	0.03343	0.02767	0.01249	0.00743	0.00231	0.01963
1310.232	0.04733	0.02454	0.03384	0.02482	0.0257	0.00322	0.02804
1310.747	0.03707	0.02753	0.02225	0.02481	0.02378	0.01375	0.01007
1311.262	0.03245	0.02992	0.01573	0.02026	0.01481	0.01343	0.00886
1311.777	0.0396	0.03439	0.02366	0.01508	0.01814	0.00593	0.02124
1312.292	0.0446	0.02798	0.02278	0.01279	0.0137	0.00135	0.00315
1312.807	0.0447	0.0238	0.01782	0.02238	0.0055	0.01358	0.01146
1313.321	0.0403	0.0363	0.03784	0.01143	0.01942	0.00308	0.00684
1313.836	0.03705	0.0186	0.01985	0.03109	0.01028	0.00614	0.01764
1314.351	0.03101	0.0266	0.02239	0.02568	0.01214	0.01015	0.01081
1314.866	0.04909	0.02648	0.02119	0.02214	0.01795	-0.00199	0.01864
1315.38	0.0278	0.02123	0.02374	0.00401	0.01121	0.00208	0.01252
1315.895	0.03071	0.03009	0.02878	0.00733	0.00429	0.00176	-1.91E-4
1316.41	0.03827	0.02468	0.0201	0.02548	0.00999	0.00623	0.01335
1316.925	0.04109	0.02997	0.01902	0.02406	0.01019	-8.14E-4	0.031
1317.439	0.02765	0.02279	0.01631	0.01098	0.01051	0.00248	0.01364
1317.954	0.03961	0.03164	0.02825	-0.00248	0.00411	0.00654	0.01918
1318.468	0.0343	0.03761	0.02305	0.02802	0.0052	0.00713	0.01573
1318.983	0.04925	0.02638	0.01631	0.01908	0.01231	-0.0032	1.25E-4
1319.498	0.02717	0.02306	0.01477	0.01358	-6.04E-4	1.34E-4	0.00264
1320.012	0.03996	0.02903	0.0234	0.01408	0.01575	0.00771	0.01012
1320.527	0.03015	0.01881	0.02332	0.01272	0.00943	0.00141	0.01739
1321.041	0.02699	0.02693	0.02086	0.00729	-5.79E-4	0.0141	0.01037
1321.556	0.03789	0.03751	0.01488	0.03672	0.00677	-0.00719	0.00786
1322.07	0.02628	0.02279	0.01761	0.02358	0.00722	0.00143	0.0167
1322.585	0.03166	0.02258	0.01916	0.01759	0.01616	0.00503	0.00243
1323.099	0.03765	0.02875	0.01908	0.01691	0.0171	-1.22E-4	1.69E-4
1323.614	0.02669	0.03864	0.01864	0.0229	0.00135	0.00248	0.01218
1324.128	--	--	--	--	--	--	--
1324.643	0.01934	0.01531	0.02439	0.01546	-0.0016	0.00553	0.00251
1325.157	0.03432	0.02595	0.01935	0.01362	-0.00602	-4.13E-4	0.01522
1325.671	0.03495	0.03423	0.01791	0.01367	0.01256	0.00648	0.01958
1326.186	0.02506	0.01626	0.01507	0.00181	0.00396	-0.00786	0.01672
1326.7	0.01631	0.01693	0.02446	0.01065	0.0021	-0.00547	0.00931
1327.214	0.03375	0.01886	0.01469	0.0302	-0.0019	0.01643	0.00977
1327.729	0.0365	0.02047	0.01345	0.00801	0.00621	-0.00241	0.006
1328.243	0.0309	0.01728	0.01044	0.00813	-5.71E-4	-0.00963	0.00518
1328.757	0.03232	0.0089	0.02357	0.03034	0.02855	0.00913	0.00497
1329.272	0.03913	0.02586	0.01919	0.01477	0.01468	-0.01762	0.01955
1329.786	0.02026	0.02021	0.03973	0.0094	0.01374	0.00341	0.0217
1330.3	0.0212	0.02115	0.01005	0.01784	-0.00903	-0.00506	0.00737
1330.814	0.04295	0.01836	0.00444	0.01493	0.00259	-0.00345	0.00552
1331.328	0.02779	0.01257	0.00714	0.01779	0.01567	-0.01267	0.01165
1331.843	0.0272	0.02784	0.01637	0.00336	0.01348	-0.00512	0.0269
1332.357	0.01956	0.02123	0.01993	0.00745	0.00398	-0.00293	0.01927
1332.871	0.0404	-0.00155	0.02071	0.0136	0.00583	-0.00828	0.00736
1333.385	0.0287	0.0242	0.02975	0.00295	0.00397	-0.00117	0.02121
1333.899	0.02867	0.01727	0.02195	0.0059	0.00448	-0.0136	0.01311
1334.413	0.02858	0.02163	0.02825	0.01021	0.00196	-0.00939	0.02207
1334.927	0.02046	0.02041	0.01517	0.02318	0.0119	-0.0036	0.01025
1335.441	0.01455	0.00688	0.0201	0.01858	0.01585	-0.00591	0.01458
1335.955	0.02958	0.01173	0.00857	0.01091	0.0067	-0.01208	0.01821
1336.469	0.03972	0.00104	0.02833	0.01161	0.00548	-0.00786	0.01318
1336.983	0.03572	0.03139	0.00932	0.01271	0.00567	0.00402	0.0229
1337.497	0.01747	0.02749	0.02161	-4.64E-4	-0.00278	4.99E-4	0.01122
1338.011	0.01616	0.01398	0.00509	0.00558	-0.01103	-0.008	0.00368
1338.525	0.01621	0.02454	0.01373	0.00931	-0.01007	0.00829	-0.00614
1339.039	0.01557	0.02339	0.02983	0.01133	-6.53E-4	0.00996	0.00768
1339.553	0.01814	0.0281	-0.00122	0.00334	4.3E-4	-0.01069	0.00156
1340.067	0.01506	0.02101	0.00229	0.00731	0.00928	0.00745	0.00549
1340.58	0.01556	0.00579	0.01411	0.00998	-0.00265	-0.00721	-0.00326
1341.094	0.03165	0.0017	0.02437	0.01755	5.15E-4	-0.00418	0.00565
1341.608	0.02475	0.01529	0.00409	0.00897	-0.00156	-0.00328	0.00934
1342.122	0.01476	0.01112	0.02116	-0.00226	0.02073	0.00493	0.01794
1342.636	0.03979	0.01361	0.01912	0.00653	0.01453	-0.00456	0.00694
1343.149	0.01545	-3.32E-4	0.01105	0.01171	0.00276	-0.00393	0.01071
1343.663	0.01874	0.00639	0.0225	0.01011	9.82E-4	-0.00767	-0.01055
1344.177	0.02218	0.016	0.01375	0.00389	-0.00583	-0.01359	0.00509
1344.691	0.01893	0.00536	0.02575	-0.00668	-3.5E-4	-0.00881	0.01153
1345.204	0.01155	0.01627	0.02238	0.00467	0.00769	-0.01253	-0.01088
1345.718	0.01295	0.0041	0.01703	0.01827	-0.00877	-0.00743	0.00682
1346.232	0.01799	-0.00336	0.02181	0.01149	0.01128	-0.00467	0.00845
1346.745	0.00603	0.00422	0.00658	0.00458	0.00475	-0.02204	0.0166
1347.259	0.02488	0.00255	0.01764	3.02E-4	-0.00509	-0.01214	0.00873
1347.773	0.01649	0.0025	0.00664	0.00567	0.00731	-0.00697	0.00164
1348.286	4.07E-5	-0.00544	0.01186	0.00503	-0.00128	-0.00485	0.01041
1348.8	0.01553	0.00294	0.00815	0.01359	0.00344	0.00572	0.00852
1349.313	0.01096	0.00907	0.01112	0.01303	0.00585	0.01871	0.00852
1349.827	0.01801	0.00779	0.01378	0.00213	-0.00337	-6.35E-4	-0.00879
1350.34	-0.00241	-0.01768	0.01633	0.00442	-7.16E-5	-0.00655	0.02676
1350.854	0.00749	-5.06E-4	-7.28E-4	0.01048	0.00178	0.00567	0.01415
1351.367	0.00708	0.00782	0.01401	-0.01139	0.00415	-0.02165	0.01326
1351.881	0.02325	0.01176	-0.00107	3.31E-4	0.00779	0.00256	0.0056
1352.394	0.01621	-4.17E-4	0.008	-0.01174	-0.00637	-0.0177	-0.0018
1352.908	0.01896	0.00149	0.01311	0.0048	0.00826	0.00495	0.00309
1353.421	0.01879	-0.00428	5.16E-4	0.0027	0.00909	0.00328	0.02006
1353.934	0.00628	0.00433	0.01294	-0.00855	0.00556	-0.00286	0.01837
1354.448	0.00376	9.22E-4	0.01633	-0.01132	-0.00708	-4.91E-4	0.01633
1354.961	0.01767	-0.00375	0.00994	0.01866	-0.0107	-0.01676	0.01345
1355.474	0.00906	-0.00143	-0.00258	-0.01131	-0.00259	-0.02135	0.01154
1355.988	0.01579	0.0045	0.00766	-0.00391	0.00298	-0.0034	0.01038
1356.501	0.01041	2.56E-4	0.00354	0.00689	-0.00417	-0.01243	0.00355
1357.014	0.0038	-0.00285	0.01087	-0.00314	0.01672	-0.0127	0.00657
1357.528	0.00718	0.00798	0.01728	-0.00606	0.008	-0.00418	0.00276
1358.041	0.01846	0.01123	-0.00282	0.00321	-0.00483	-0.00445	0.00119
1358.554	0.02215	-0.02133	0.01845	0.00615	0.00943	-0.00779	0.0164
1359.067	4.53E-4	0.00371	0.01552	-0.00489	0.00533	-0.00807	0.00289
1359.58	0.01233	7.1E-5	0.01443	0.01565	0.0064	0.009	0.00893
1360.094	0.00903	1.19E-4	0.01833	0.00722	0.00519	-0.01592	5.08E-4
1360.607	-0.01323	-0.0012	-0.0097	-0.00801	0.00501	-0.02649	0.00277
1361.12	0.0037	-2.59E-4	-0.00163	-0.01011	0.00851	-0.01466	0.00101
1361.633	-0.0075	-0.00975	0.00966	-4.35E-4	0.00424	-0.00553	0.01237
1362.146	0.00192	0.00235	-2.55E-4	-0.00167	-0.00532	-0.0106	0.00693
1362.659	-0.00445	-0.01083	0.00572	8.74E-4	-0.00748	-0.01748	0.01126
1363.172	-0.00265	-0.0136	0.01119	-0.00714	0.01036	0.00601	0.01371
1363.685	0.00475	-0.00673	0.02499	0.0018	-0.00902	-0.0224	0.00466
1364.198	0.01702	-0.00972	0.00948	-0.00698	-0.00936	-0.00112	0.01035
1364.711	0.00995	-0.0018	0.02861	0.01486	-0.01409	-0.01854	0.00855
1365.224	0.01623	-0.00963	-9.74E-4	-0.01582	-0.00554	-0.0152	0.00152
1365.737	0.00875	-0.01983	2.94E-4	0.02379	-1.22E-4	-0.00327	-0.01203
1366.25	0.00598	-0.02269	-0.00526	4.66E-4	-0.0018	-0.00483	0.00587
1366.763	-4.62E-4	0.00412	0.00171	-0.01594	0.00722	-0.02021	-0.01337
1367.276	-0.00746	-0.0114	0.01748	-0.00699	-0.00359	-0.01063	0.00912
1367.789	-0.00449	-0.03552	0.0026	-0.01931	-0.00862	-0.01358	-0.01451
1368.302	-0.01383	-0.01381	0.01592	0.00827	-0.01175	-0.02776	0.0025
1368.815	0.0036	-0.02133	-8.83E-5	-0.00174	-0.00674	-0.01474	0.00747
1369.327	0.01711	-3.47E-4	-0.01011	-0.0017	-0.00702	-0.02488	-0.00487
1369.84	0.00652	-0.00911	0.00317	-0.01837	-0.00555	-8.93E-4	-0.00283
1370.353	-0.00483	-0.00168	0.00488	-0.00621	-0.00806	-0.01738	0.0071
1370.866	0.00834	-0.01863	0.01826	-0.00315	-0.01235	-0.01868	0.02374
1371.379	-0.00524	-0.01059	-0.00851	-0.01559	0.01119	-0.01241	-4.79E-4
1371.891	-0.00167	5.93E-4	0.00177	-0.00398	0.00226	-0.00974	0.02281
1372.404	-0.00512	-0.01298	0.01446	9.29E-4	-0.01092	0.00629	0.01094
1372.917	0.01225	-0.01687	4.45E-4	0.00588	-0.01162	-0.01464	-4.62E-4
1373.429	-0.00378	-0.00814	-0.00481	0.00706	-0.00346	0.00368	0.01007
1373.942	-0.00573	-0.03722	-0.00362	-0.0166	-0.02249	-0.01384	0.01077
1374.455	-0.00252	-0.00473	-0.01203	0.00184	-0.00664	-0.00696	-0.00179
1374.967	0.00899	-0.01096	0.00279	-0.01109	-0.01435	-0.00725	-0.01301
1375.48	-0.00439	-0.01308	9.44E-4	-0.00957	0.01795	-0.01995	0.00644
1375.993	-0.00689	-0.00357	0.017	0.01562	0.001	-0.00875	0.0118
1376.505	0.01232	6.96E-4	0.01308	-8.71E-4	-0.00132	-0.01652	0.00329
1377.018	-0.02042	-0.01464	0.01252	-0.0201	5.66E-4	-0.01413	2.97E-5
1377.53	-0.00643	-0.01973	0.00529	-0.01517	-0.00561	-0.02064	-0.00138
1378.043	-0.00985	-0.01435	-0.00348	-0.01253	0.0011	-0.02138	0.0091
1378.555	-0.01864	0.00126	0.00396	0.0054	-0.00957	-0.01322	0.00879
1379.068	-0.01271	-0.021	-0.00979	-0.01604	0.00377	-0.02509	0.01098
1379.58	0.00921	-0.00593	6.28E-4	-4.48E-4	-0.02025	-0.00113	-0.002
1380.093	-0.03067	-0.00283	0.0028	-0.01061	-8.9E-4	-0.02678	0.00332
1380.605	-0.00895	-0.01515	0.01002	-9.56E-4	-0.00913	-0.01656	0.01779
1381.118	-0.01352	-0.01795	-0.01545	-0.0027	-0.00533	-0.00493	0.01805
1381.63	0.00863	-0.0114	-0.00899	0.01745	-0.03387	-0.03342	-0.009
1382.143	-0.02954	-0.00966	0.00307	-0.0033	-0.00877	-0.01057	0.02289
1382.655	-0.00535	-0.02027	-0.01256	-0.01861	-0.02799	-0.01308	0.0259
1383.167	-0.02837	-0.02619	-2.44E-4	-0.01652	-0.01572	-0.01305	-0.00134
1383.68	0.00374	-0.03442	-0.00492	-0.02083	0.01347	-0.00273	8.2E-4
1384.192	-0.01203	-0.02833	-1.92E-4	-0.00359	-0.01435	-0.02274	3.15E-4
1384.704	0.00479	-0.00549	-6.66E-4	-0.00454	-0.02123	-0.01082	0.0055
1385.216	-0.01675	-0.01722	-0.00782	-0.01116	-0.0016	0.00311	-0.00324
1385.729	0.00122	-0.03336	0.00191	-0.02096	-0.02159	-0.02545	-0.00112
1386.241	-0.00928	-0.01612	4.49E-4	0.00436	0.01219	-0.02364	0.0036
1386.753	-0.043	-0.03522	0.01644	-0.00555	0.00158	-0.02035	0.02466
1387.265	-0.01864	-0.03755	-0.00845	-0.00936	-0.02101	-0.02074	-0.00848
1387.778	-0.00565	-0.02214	-0.0075	-0.02092	-0.01493	-0.02916	0.003
1388.29	-0.02388	-0.01712	-0.00875	-0.00813	0.00115	-0.00524	-0.01239
1388.802	-0.01346	-0.0283	-0.03467	-0.0093	-0.01224	-0.01484	-0.00293
1389.314	-0.01472	-0.0314	-0.00598	-0.00291	-0.02565	-0.01865	-0.00398
1389.826	-0.00189	-0.01255	-0.02613	-0.01447	-0.01776	0.00219	-0.02373
1390.338	-0.00756	-0.04421	-0.00797	-0.02636	-0.00583	-0.01397	-0.01157
1390.85	-0.01841	-0.03125	-0.01781	6.7E-4	-0.01203	-0.02381	0.00383
1391.362	-0.03007	-0.00981	-0.00715	-0.00674	4.06E-4	-0.01965	-0.00293
1391.874	-0.01448	-0.02918	-0.0129	1.63E-4	-0.01533	-0.03193	-0.00988
1392.386	-0.02004	-0.04032	0.00402	-0.00662	-0.01987	-0.0092	0.00294
1392.898	-0.01327	-0.03647	-0.01072	-0.00388	0.01318	-0.01434	-0.00569
1393.41	-0.02944	-0.02349	-0.00272	-0.01584	-0.0293	0.00261	0.00953
1393.922	-0.00905	-0.03622	5.58E-4	-0.04308	-0.01427	-0.04692	0.01708
1394.434	-0.01034	-0.02451	-0.01529	-0.01459	0.00183	-0.03874	0.00768
1394.946	-0.01379	-0.03244	-4.42E-4	-0.01211	0.00184	-0.03453	0.00326
1395.458	-0.00417	-0.03141	-0.00641	-0.00908	-0.02266	-0.02201	-0.00208
1395.97	-0.00758	-0.0383	0.00489	-0.00553	-0.0169	-0.0439	0.00328
1396.482	-0.01492	-0.03689	-0.0108	-0.01186	-0.01905	-0.00678	-3.43E-4
1396.994	-0.01236	-0.01023	-0.01806	-0.04668	-0.02199	-0.03547	-0.01148
1397.506	-0.02018	-0.02008	-0.02666	0.00129	-0.00266	-0.01184	-0.0087
1398.018	-0.01362	-0.0614	-0.02535	-0.01975	-0.00624	-0.01525	0.00617
1398.529	-0.01861	-0.0295	-0.00669	-0.01513	-0.0186	-0.01701	-0.02212
1399.041	-0.01739	-0.01509	0.00162	-0.00413	-0.03494	-0.0031	4.74E-4
1399.553	-0.03245	-0.02051	0.00116	-0.01551	-0.02683	-0.01151	-0.00622
1400.065	-0.01705	-0.01857	-0.00533	-0.00896	-0.00459	-0.03155	-0.00864
1400.576	-0.03558	-0.02784	0.00778	-0.02043	-0.02581	-0.03156	0.00282
1401.088	-0.02474	-0.03461	-0.02342	-0.02232	-0.01692	-0.00239	-0.01927
1401.6	-0.02693	-0.02312	-0.02879	-0.02825	-0.00481	-0.02661	0.00127
1402.112	-0.01611	-0.02595	-0.00855	-0.01333	-0.00782	-0.03718	0.01182
1402.623	-0.01717	-0.02845	4.32E-4	-0.00566	-0.02109	-0.00906	0.00417
1403.135	-0.01494	-0.01809	-0.00112	-0.00295	2.01E-4	-0.03619	0.00209
1403.646	-0.02788	-0.04551	0.00171	-0.01854	-0.0136	-0.01832	-0.0078
1404.158	-0.03167	-0.02934	-0.0075	-0.03353	-0.02748	-0.01069	-0.00429
1404.67	-0.03175	-0.02266	-0.00425	-0.00635	-0.03811	-0.03873	0.01301
1405.181	-0.03298	-0.04591	-0.00623	-0.01543	-0.02177	-0.00863	-0.01175
1405.693	-0.01964	-0.02063	-0.01503	-0.00532	-0.00333	-0.00202	0.01575
1406.204	-0.01483	-0.02341	-0.01646	-0.00617	-0.00636	-0.02629	0.01732
1406.716	-0.02952	-0.04439	-0.01561	-0.02299	-0.02758	-0.02667	-0.00288
1407.227	-0.02661	-0.05427	0.00608	-0.02851	-0.00182	-0.00899	-0.00164
1407.739	-0.03349	-0.02189	-0.01642	-0.01556	-0.01669	-0.02526	0.01148
1408.25	-2.27E-4	-0.02636	-0.01599	-0.0102	-0.01289	-0.02117	0.00127
1408.762	-0.04212	-0.04137	-0.00705	-0.01544	-0.00844	-0.02468	-0.00998
1409.273	-0.01728	-0.00576	-0.005	-0.02279	-0.01226	-0.03246	0.00139
1409.785	-0.0201	-0.03682	0.00536	-0.03281	-0.00632	-0.03755	0.002
1410.296	0.00248	-0.03174	0.01264	-0.00936	-0.0067	-0.02302	-0.01531
1410.807	-0.05413	-0.02361	-0.0169	-0.01219	-0.02318	-0.03455	6.42E-4
1411.319	-0.01636	-0.01999	-0.02379	-0.02909	-0.00645	-0.01429	-3.27E-4
1411.83	-0.02855	-0.02156	-0.02665	-0.01866	-0.02515	-0.01727	-0.00699
1412.341	-0.03063	-0.02765	0.00887	-0.00833	-7.25E-4	-0.01722	-0.00121
1412.853	-0.01436	-0.03602	0.00994	-0.00115	-0.01902	-0.01985	0.01271
1413.364	-0.01877	-0.04797	-0.0159	-0.03885	-0.03605	-0.04066	-0.01101
1413.875	-0.01883	-0.02552	-0.00606	-0.01556	-0.0368	-0.03862	-0.01253
