# Supplementary material for: Ratiometric fluorescent sensing of pyrophosphate with sp³-functionalized single-walled carbon nanotubes
Source: Nat Commun. 2024 Jan 24;15:706. doi: 10.1038/s41467-024-45052-1 (PMC10808354; doi:10.1038/s41467-024-45052-1)
Supplement: Supplementary file 4 — Source data [file 41467_2024_45052_MOESM4_ESM.zip › Fig. S1b.txt]

Wavlength	PL intensity	PL intensity	PL intensity	PL intensity	PL intensity	PL intensity
nm	a.u.	a.u.	a.u.	a.u.	a.u.	a.u.
	0 �M	3.78 �M	6.92 �M	14.74 �M	22.56 �M	30.39 �M
881.39	-19.9938	-17.74175	-21.71918	-25.28603	-19.11044	-17.33502
881.919	-4.63602	-2.83229	-8.14846	-8.26434	-7.24895	-3.5371
882.449	-3.58845	-0.00653	-5.63815	-7.34047	-7.7528	-9.73661
882.979	-23.73452	-9.97991	-49.31121	-21.65289	-42.26645	-30.57603
883.509	-6.24271	-7.19629	-10.59425	-11.9249	-15.299	-9.69201
884.038	-1.50307	-3.91834	-3.54084	-4.91576	-5.3858	-1.09794
884.568	-2.87941	-5.44075	-5.0775	-8.61055	-7.46656	-6.16315
885.098	-6.23019	-5.73855	-8.09237	-6.19096	-10.28761	-5.11601
885.627	-3.38915	-3.45581	-5.44438	-5.19792	-8.32589	-4.49753
886.157	-19.62709	-24.35979	-38.42018	-23.77179	-65.45244	-40.93451
886.686	-4.36632	-3.2593	-5.2191	-5.88104	-11.61546	-6.35248
887.216	-2.38052	-3.10659	-6.21159	-7.86632	-5.77125	-2.90091
887.746	-3.7584	-8.10726	-4.81223	-7.34147	-5.90198	-3.45977
888.275	7.99289	8.59397	7.51289	5.79963	6.4052	6.37778
888.805	-7.59421	-5.99814	-13.90637	-11.1372	-13.79749	-8.28582
889.334	-4.53449	-6.07407	-1.85301	-7.63794	-7.21628	-2.31617
889.864	-3.29337	-6.83864	-12.62872	-13.4515	-13.09055	-8.1493
890.393	-2.37037	-4.92452	-7.31164	-5.12436	-6.9237	-5.77635
890.923	-1.68109	-3.36253	-4.64334	-2.52469	-4.00473	-2.28629
891.452	-2.62954	-2.16196	-4.7591	-5.42415	-4.22181	-4.48269
891.981	-3.53884	-3.13821	-7.13445	-6.37884	-6.79535	-5.93924
892.511	-1.41053	-1.59593	-2.13134	-3.22542	-3.83605	-1.68555
893.04	-2.52361	-3.0354	-2.59755	-2.08895	-5.73516	-3.23148
893.57	-1.42232	-2.62722	-3.14089	-3.10599	-6.05452	-2.74199
894.099	-1.52722	-1.06767	-1.23288	-2.02312	-3.00189	-1.41437
894.628	-1.74582	-0.50282	-2.02665	-2.71099	-2.04177	-1.02259
895.158	-1.14389	-1.32408	-3.11504	-2.06908	-3.0274	-0.64851
895.687	-1.52266	-1.77395	-1.94049	-3.2075	-3.19736	-0.93848
896.216	-0.65149	-1.11252	-1.22868	-1.68894	-2.09157	-1.8654
896.745	-0.8089	-0.25441	-0.93316	-0.89579	-1.28524	-0.50953
897.275	-0.41401	-0.23546	-0.99697	-0.81114	-1.50489	-1.03909
897.804	-0.57027	-0.18336	-0.51802	-0.93393	-1.00382	-0.6491
898.333	-0.37691	-0.48918	-0.95627	-0.94475	-0.99428	-0.59156
898.862	-0.31759	-0.39716	-0.5074	-0.48763	-0.467	-0.43514
899.391	-0.26164	-0.33902	-0.3174	-0.44103	-0.37607	-0.0527
899.921	-0.08722	-0.12165	-0.1106	-0.27204	-0.34575	-0.01739
900.45	-0.09958	-0.06835	-0.25534	-0.13371	-0.25834	-0.22149
900.979	-0.15241	-0.10551	-0.12324	-0.12927	-0.25143	-0.01121
901.508	-0.108	-0.13846	-0.07531	-0.0719	-0.21543	-0.05948
902.037	-0.05676	-0.10928	-0.12155	-0.15369	-0.10874	0.04649
902.566	-0.04156	-0.04058	-0.03318	-0.07224	-0.07675	0.01695
903.095	-0.03112	-0.05826	-0.10098	-0.06045	-0.1056	0.03847
903.624	-0.01234	-0.04776	0.03289	-0.00351	-0.06423	-0.04243
904.153	0.00191	-0.03748	-0.01298	-0.05767	-0.0886	0.03239
904.682	-0.02757	-0.00506	-0.04151	-0.07146	-0.06014	-0.03069
905.211	-0.03421	-0.01223	-0.03901	-0.04625	-0.0524	0.0315
905.74	-0.01406	0.00669	-0.01138	-0.04041	-0.06148	0.03913
906.269	-0.03738	-0.02601	-0.01905	0.02451	-0.09087	-0.05325
906.798	-0.05291	-0.01181	0.00371	-0.05039	-0.05573	-0.01302
907.327	-0.04625	-0.0068	-0.00872	-0.111	-0.02901	0.00555
907.856	-0.00735	0.03797	-0.01805	-0.03609	-0.07857	0.00825
908.384	-0.00331	-0.00284	-0.02757	-8.35E-4	-0.01049	-0.03006
908.913	-0.00603	-0.01504	-0.00876	-0.06051	-0.08709	0.04391
909.442	-0.03055	-0.01593	-0.01763	-0.04032	-0.04136	0.01312
909.971	-0.00672	-0.01303	-0.0031	-0.03801	-0.04429	-0.00541
910.5	-0.00912	0.01457	-0.04467	-0.03117	-0.07966	-0.01047
911.028	-0.0149	0.01061	-0.03817	-0.03374	-0.02939	-0.01059
911.557	-0.00716	-0.00307	0.02474	-0.02351	-0.06915	-0.02419
912.086	-0.00169	0.00724	-0.02096	-0.0409	-0.02511	-0.04907
912.615	-0.00103	-0.00662	-0.02411	-0.00689	0.00472	0.0413
913.143	-0.00633	-0.00128	-0.0109	-0.01138	0.00206	0.03386
913.672	-5.02E-4	0.0091	-0.03656	-0.00138	-0.04266	0.02565
914.201	-0.01218	0.01836	-0.01037	-0.03199	0.01535	0.01294
914.729	0.00157	-0.00535	-0.01087	-0.01153	-0.04629	-0.03851
915.258	-0.01835	0.02608	-0.02246	0.00348	-0.0147	-0.00602
915.787	0.00396	0.01201	0.02736	0.01492	-0.06105	0.01998
916.315	0.00437	0.00178	0.00793	-0.0291	0.00827	0.02475
916.844	-0.0089	0.02422	-0.02599	0.0059	-0.03289	-0.00869
917.372	0.01213	-0.00278	0.01653	-0.02406	-0.03123	0.02045
917.901	-0.02535	0.00945	0.00737	0.02502	-0.01267	0.0381
918.429	0.01668	0.029	0.02073	-0.00249	0.00704	0.04954
918.958	1.8E-4	0.00769	-0.01007	0.01128	-0.01992	0.01107
919.486	0.02396	-0.01459	0.00944	-0.01792	0.00303	0.03113
920.015	9.97E-4	0.02256	-0.00607	0.0169	-0.0162	0.01712
920.543	0.01606	-0.0152	-0.00916	0.00923	-0.0155	0.01616
921.072	0.00402	0.02028	-0.00145	0.00662	-0.01358	0.02409
921.6	0.0128	-8.52E-4	0.00772	-0.00184	-0.02011	0.03037
922.128	0.00917	0.00318	0.00993	-0.00353	0.00867	-0.00207
922.657	0.00915	-0.02874	0.02898	-0.00362	-0.0194	0.00592
923.185	-0.00269	0.0071	0.00156	-0.00606	3.85E-4	0.02531
923.713	-0.00539	0.02538	0.0175	0.02132	-6.75E-4	0.02996
924.242	-0.00365	-0.01387	0.01524	0.02465	0.01186	0.04695
924.77	0.02826	0.01881	-0.0261	-0.00551	3.71E-5	0.04843
925.298	0.017	0.02613	0.00157	0.01381	-0.01082	-0.01041
925.827	-0.00689	0.03182	-0.00536	-0.00558	0.02451	0.03208
926.355	-0.00651	0.00577	0.00624	-0.00735	0.00717	0.02405
926.883	0.02644	0.03584	0.00944	-0.01009	-0.00313	-0.0053
927.411	0.00194	0.01399	0.0241	-0.02701	-0.00128	0.03309
927.939	0.01721	0.02095	-0.0062	0.0344	-0.02436	0.03685
928.468	0.01363	0.02724	-0.00466	-0.00839	-0.0088	0.03233
928.996	0.00735	0.01413	1.08E-5	0.03735	0.00118	0.06138
929.524	-0.004	7.59E-4	-0.02105	-0.01276	-0.00626	0.00376
930.052	0	0	0.02682	0.01646	0	0
930.58	0.00181	0.03146	-0.00471	0.00517	-0.00744	0.02865
931.108	0.01277	0.02396	-0.01032	-0.00965	-0.00392	0.01954
931.636	-0.0055	0.02514	0.00156	0.01891	0.00539	0.02306
932.164	-0.00191	-0.00712	-0.01894	0.02151	0.01181	0.01843
932.692	-0.01006	0.0383	0.00155	7.01E-4	-0.0078	0.03217
933.22	0.01134	0.04161	-0.0112	0.00678	-0.00236	-0.01143
933.748	-0.01137	-0.01542	0.00622	0.00323	-0.00967	0.03285
934.276	-0.01205	0.03362	-0.01031	-0.00722	-0.02029	0.05562
934.804	0.00433	0.01367	-0.00158	0.04931	0.01229	0.01441
935.332	-0.00561	0.01713	-8.12E-4	-0.00803	-0.03029	0.03276
935.86	0.00599	-0.00501	-0.00616	0.0123	0.05275	0.0448
936.388	-0.00465	0.0106	0.00226	4.65E-4	-0.02258	0.02124
936.916	0.01605	0.00991	0.01599	0.00549	-0.01623	0.04096
937.444	0.00368	0.0119	-0.00157	-4.41E-4	0.00439	0.0553
937.972	0.00145	0.02029	0.02085	0.0127	0.00521	0.00399
938.499	-0.00598	0.02332	-0.00232	0.00705	-0.00465	0.0219
939.027	-0.00202	0.015	0.01265	-0.00128	-0.02317	0.01274
939.555	0.03245	0.03156	-0.01125	0.00772	-0.02322	0.04525
940.083	0.01237	0.03554	0.00288	0.0462	-0.00984	0.01419
940.611	0.01013	0.02029	0.02173	0.02178	0.01332	0.04052
941.138	0.01092	2.19E-4	-0.00223	-0.00216	-0.03561	0.031
941.666	0.02181	0.02023	0.03916	-0.0102	0.02775	0.01992
942.194	0.02096	0.0129	0.00777	-6.26E-4	-0.00736	0.03376
942.721	0.02768	0.04288	-0.00293	0.01191	-0.01768	0.03477
943.249	0.00281	0.00955	6.36E-4	0.03809	-0.00163	0.03343
943.777	0.03212	0.01706	0.01898	0.02563	0.00749	0.03171
944.304	0.00679	0.02	0.01463	-7.44E-4	-0.00672	0.03968
944.832	0.02115	0.04795	0.00841	0.03654	-0.01096	0.01177
945.359	0.01363	0.0125	0.0258	0.03916	0.01969	0.03301
945.887	0.01205	0.03631	0.00765	0.02542	0.02721	0.02817
946.415	0.01791	0.0408	0.01171	0.03349	0.00881	0.04007
946.942	--	--	--	--	--	--
947.47	0.01024	0.01909	0.01443	0.04851	0.00872	0.04233
947.997	0.02672	0.02288	0.02561	0.01289	0.01611	0.03844
948.525	0.00379	0.04202	0.01018	0.06827	0.03443	0.03865
949.052	0.02515	0.0564	0.02707	0.01671	0.02512	0.06392
949.58	--	--	--	--	--	--
950.107	0.01342	0.03512	0.04772	0.009	0.0143	0.06848
950.634	0.02492	0.03007	0.03099	0.04459	-0.00298	0.06011
951.162	0.0178	0.04006	0.03321	0.05466	0.00347	0.03174
951.689	0.00903	0.03715	0.04033	0.05721	0.0233	0.03764
952.216	--	--	--	--	--	--
952.744	0.03675	0.02259	0.0378	0.03383	0.02054	0.06558
953.271	0.02877	0.04341	0.05646	0.05191	0.01913	0.05247
953.798	0.01094	0.04061	0.04496	0.04542	0.03288	0.06513
954.326	0.03578	0.03798	0.0294	0.05214	0.00255	0.04444
954.853	0.02732	0.05354	0.04148	0.04385	0.0377	0.09365
955.38	0.02012	0.0679	0.0346	0.05176	-7.94E-5	0.06145
955.907	0.03857	0.0573	0.04692	0.0104	0.01977	0.00139
956.435	0.05927	0.06781	0.03808	0.04622	0.04915	0.07717
956.962	0.03054	0.05979	0.04644	0.06447	0.02607	0.05861
957.489	0.05046	0.06248	0.09007	0.05605	0.03133	0.08594
958.016	0.03337	0.08694	0.02454	0.05526	0.04799	0.05689
958.543	0.04179	0.09134	0.02897	0.06421	0.08019	0.04976
959.07	0.04528	0.06582	0.06362	0.05644	0.04845	0.09941
959.598	0.06399	0.07218	0.07707	0.08504	0.01195	0.04917
960.125	0.0438	0.08878	0.07085	0.06025	0.04643	0.0731
960.652	0.04919	0.07054	0.06172	0.05564	0.03467	0.07487
961.179	0.05691	0.08879	0.08164	0.09001	0.00687	0.07009
961.706	0.06371	0.10244	0.08841	0.10753	0.06632	0.06455
962.233	0.07809	0.08692	0.08802	0.08461	0.04103	0.09667
962.76	0.07983	0.08686	0.08224	0.06487	0.0706	0.08642
963.287	0.08789	0.11134	0.06508	0.08423	0.07554	0.08712
963.814	0.09028	0.1263	0.11572	0.09356	0.05239	0.11141
964.341	0.08313	0.14137	0.13126	0.11145	0.07171	0.09442
964.868	0.08087	0.13728	0.09295	0.12275	0.05406	0.09888
965.394	0.10788	0.14896	0.13323	0.09298	0.06516	0.09309
965.921	0.11074	0.13857	0.14883	0.14702	0.09338	0.11796
966.448	0.12399	0.16793	0.15941	0.14509	0.09194	0.11492
966.975	0.1133	0.16544	0.14808	0.14019	0.10205	0.07703
967.502	0.12849	0.16333	0.17376	0.16559	0.08582	0.09529
968.029	0.13326	0.20476	0.1684	0.16258	0.08666	0.11434
968.556	0.1432	0.21224	0.20207	0.17513	0.12906	0.15245
969.082	0.15308	0.22019	0.20118	0.17135	0.13063	0.16211
969.609	0.15596	0.23388	0.21747	0.17642	0.13711	0.12332
970.136	0.17904	0.24628	0.23406	0.20551	0.13276	0.15925
970.663	0.1884	0.24044	0.22329	0.22317	0.1373	0.16977
971.189	0.18401	0.25784	0.26185	0.1956	0.15611	0.18091
971.716	0.21806	0.2702	0.26921	0.21808	0.17714	0.18421
972.243	0.23625	0.31807	0.28656	0.25495	0.16399	0.21058
972.769	0.24442	0.32684	0.29791	0.24531	0.18792	0.2146
973.296	0.26212	0.34208	0.34252	0.2763	0.22113	0.24393
973.822	0.28455	0.37238	0.3449	0.27391	0.23267	0.2266
974.349	0.30563	0.41644	0.35071	0.32667	0.22302	0.23179
974.876	0.32168	0.40615	0.38772	0.33595	0.23094	0.22073
975.402	0.33484	0.44622	0.41204	0.32723	0.27523	0.27685
975.929	0.36442	0.46004	0.41416	0.41905	0.29947	0.27562
976.455	0.41233	0.51215	0.42457	0.38512	0.30574	0.33412
976.982	0.4179	0.50592	0.47514	0.41064	0.29614	0.3342
977.508	0.44001	0.56795	0.49937	0.43193	0.30693	0.32492
978.035	0.46373	0.57647	0.52304	0.45011	0.3626	0.37352
978.561	0.48852	0.5991	0.5627	0.50546	0.4056	0.39208
979.088	0.50825	0.60801	0.57419	0.51956	0.38885	0.43562
979.614	0.56263	0.67563	0.58794	0.49639	0.43075	0.44145
980.14	0.56584	0.6714	0.61405	0.54834	0.43707	0.4513
980.667	0.58773	0.69811	0.6472	0.55818	0.4681	0.4524
981.193	0.61347	0.7098	0.71073	0.57794	0.52579	0.46803
981.719	0.64704	0.73259	0.69527	0.61458	0.53698	0.50957
982.246	0.66985	0.76201	0.72955	0.64424	0.56797	0.53044
982.772	0.69917	0.8	0.7438	0.66633	0.54016	0.55332
983.298	0.73153	0.81028	0.77943	0.68049	0.59085	0.582
983.825	0.73899	0.80673	0.79609	0.71931	0.63837	0.63166
984.351	0.77166	0.83244	0.82255	0.76598	0.61884	0.6092
984.877	0.78361	0.87529	0.84356	0.79644	0.66712	0.67883
985.403	0.80494	0.85723	0.84021	0.78417	0.67281	0.66989
985.93	0.81857	0.85566	0.89991	0.80005	0.74103	0.68227
986.456	0.84667	0.92457	0.90173	0.83902	0.74484	0.71284
986.982	0.86953	0.9327	0.91706	0.83527	0.74576	0.74407
987.508	0.88649	0.92539	0.93782	0.83701	0.74627	0.7416
988.034	0.88884	0.94603	0.95154	0.89087	0.80744	0.82286
988.56	0.92176	0.93111	0.94498	0.90845	0.81179	0.81654
989.086	0.92267	0.96782	0.95615	0.92738	0.84592	0.82661
989.612	0.95276	0.97817	0.95222	0.88218	0.84597	0.84769
990.138	0.95746	0.96669	0.99669	0.9378	0.88381	0.85684
990.665	0.9747	1	0.99323	0.96679	0.89383	0.85959
991.191	0.9782	0.96648	0.99663	0.95606	0.92105	0.88543
991.717	0.98457	0.96921	0.99929	0.96067	0.90697	0.90917
992.243	0.99381	0.98387	0.99495	0.98326	0.9452	0.89331
992.768	0.98812	0.96681	0.98454	0.96634	0.95892	0.90418
993.294	0.98999	0.9651	1	0.9928	0.9722	0.95511
993.82	1	0.97282	0.98634	0.98665	0.93325	0.94559
994.346	0.9861	0.96233	1.01002	0.98366	0.99999	0.98273
994.872	0.98098	0.91801	0.97663	0.988	0.99161	0.95784
995.398	0.9734	0.88754	0.94414	0.99555	0.95263	0.94815
995.924	0.94866	0.88931	0.95366	0.99999	1.01394	0.9532
996.45	0.94437	0.86789	0.93922	0.99398	1.001	1
996.976	0.92236	0.83796	0.92018	0.97557	0.97259	0.97963
997.501	0.88142	0.80903	0.90618	0.9946	0.99383	0.96534
998.027	0.85265	0.81391	0.88722	0.96774	0.9841	0.9594
998.553	0.82406	0.77477	0.85666	0.95302	0.98457	0.95615
999.079	0.80996	0.74023	0.81875	0.9323	0.97602	0.96229
999.604	0.76992	0.7086	0.81773	0.89211	0.97837	0.94105
1000.13	0.73775	0.69501	0.76743	0.86859	1.00049	0.92729
1000.656	0.68779	0.66435	0.77193	0.85697	0.95296	0.94442
1001.181	0.65777	0.66465	0.7436	0.82253	0.95538	0.90163
1001.707	0.62828	0.60831	0.71157	0.8203	0.88931	0.89639
1002.233	0.60055	0.59766	0.67724	0.79089	0.91949	0.89805
1002.758	0.56549	0.57764	0.66825	0.75708	0.88706	0.87344
1003.284	0.53816	0.58388	0.62512	0.76752	0.88799	0.85121
1003.809	0.50375	0.52979	0.60788	0.73221	0.82563	0.81385
1004.335	0.48882	0.47884	0.58258	0.71706	0.82795	0.78793
1004.861	0.44992	0.47811	0.57218	0.68197	0.77743	0.80176
1005.386	0.44039	0.47302	0.53029	0.65841	0.78513	0.75896
1005.912	0.41452	0.44336	0.51288	0.63797	0.71003	0.75371
1006.437	0.39146	0.42365	0.51055	0.59987	0.67833	0.72345
1006.963	0.35995	0.42656	0.48781	0.60123	0.69737	0.68971
1007.488	0.35727	0.40848	0.47575	0.56978	0.68391	0.68887
1008.013	0.33393	0.4036	0.45184	0.56485	0.67973	0.70971
1008.539	0.3443	0.37072	0.42877	0.53956	0.63948	0.59897
1009.064	0.29684	0.35205	0.41393	0.56356	0.6267	0.62016
1009.59	0.27762	0.34422	0.41214	0.49132	0.60153	0.6191
1010.115	0.26837	0.34564	0.37201	0.47579	0.59203	0.57024
1010.64	0.27605	0.32734	0.35156	0.48521	0.58182	0.56658
1011.166	0.25125	0.31565	0.3712	0.45216	0.53172	0.53344
1011.691	0.24984	0.31132	0.34503	0.45227	0.51646	0.52576
1012.216	0.24213	0.29007	0.33697	0.43127	0.48776	0.48261
1012.742	0.22317	0.29567	0.33286	0.39657	0.47147	0.48304
1013.267	0.21582	0.29704	0.33657	0.38744	0.47236	0.47688
1013.792	0.21626	0.26395	0.32286	0.40501	0.42357	0.46531
1014.317	0.2157	0.25249	0.27313	0.35282	0.44327	0.4195
1014.843	0.21439	0.27375	0.31252	0.35144	0.43045	0.42815
1015.368	0.19757	0.25935	0.29744	0.35009	0.40102	0.43541
1015.893	0.18928	0.24259	0.28953	0.35609	0.38351	0.39876
1016.418	0.19935	0.25719	0.25407	0.3344	0.40848	0.36567
1016.943	0.19991	0.24964	0.27056	0.31109	0.36951	0.37437
1017.468	0.19504	0.22855	0.26595	0.3188	0.33141	0.39129
1017.993	0.19673	0.21027	0.24691	0.30285	0.33856	0.34474
1018.518	0.16619	0.21337	0.21954	0.30474	0.33805	0.36326
1019.043	0.16628	0.22087	0.24675	0.30604	0.30418	0.35796
1019.569	0.17454	0.20176	0.23265	0.25606	0.32349	0.34027
1020.094	0.16209	0.20763	0.24439	0.2581	0.29517	0.32233
1020.619	0.15706	0.23413	0.21765	0.26662	0.32426	0.30339
1021.144	0.15776	0.19405	0.21821	0.25999	0.31102	0.296
1021.668	0.15968	0.18062	0.19481	0.28321	0.26357	0.30268
1022.193	0.15912	0.18483	0.21402	0.23503	0.2792	0.27283
1022.718	0.15277	0.20715	0.21653	0.24734	0.26328	0.31312
1023.243	0.16126	0.17771	0.2055	0.24427	0.26484	0.27545
1023.768	0.14605	0.19624	0.21128	0.23774	0.2751	0.26562
1024.293	0.15211	0.18152	0.20823	0.23655	0.25287	0.26715
1024.818	0.14222	0.17944	0.19464	0.22781	0.23978	0.28436
1025.343	0.15076	0.18779	0.20813	0.22293	0.22306	0.23507
1025.868	0.14233	0.16665	0.20227	0.21536	0.23844	0.25579
1026.392	0.13856	0.17091	0.15294	0.20665	0.23137	0.21293
1026.917	0.14151	0.17363	0.17902	0.20717	0.24045	0.22299
1027.442	0.1271	0.15892	0.19549	0.21242	0.22744	0.24647
1027.967	0.13236	0.16118	0.16364	0.22131	0.18791	0.22921
1028.491	0.12951	0.14259	0.16499	0.18557	0.20388	0.19448
1029.016	0.13184	0.13601	0.17572	0.18793	0.20935	0.24497
1029.541	0.12368	0.16074	0.16134	0.19084	0.2012	0.23963
1030.065	0.13313	0.1581	0.16282	0.19308	0.21188	0.23691
1030.59	0.13985	0.16628	0.15372	0.22015	0.19205	0.21518
1031.115	0.12009	0.14722	0.16823	0.1912	0.20978	0.18996
1031.639	0.12977	0.16016	0.15241	0.18962	0.20569	0.21411
1032.164	0.11817	0.16354	0.17714	0.20143	0.206	0.20455
1032.689	0.11344	0.15245	0.15637	0.16451	0.18614	0.20333
1033.213	0.11779	0.16041	0.16281	0.1889	0.17558	0.17546
1033.738	0.11831	0.12236	0.16099	0.18738	0.19559	0.19018
1034.262	0.12761	0.14615	0.18287	0.18433	0.17006	0.18454
1034.787	0.11458	0.13391	0.14647	0.18639	0.15054	0.18803
1035.311	0.11761	0.14533	0.15336	0.19087	0.14743	0.19739
1035.836	0.12064	0.14452	0.16183	0.16723	0.14718	0.19399
1036.36	0.10821	0.13565	0.15385	0.16867	0.15201	0.1875
1036.885	0.10237	0.15045	0.14433	0.16087	0.17846	0.17959
1037.409	0.1136	0.14652	0.13201	0.18312	0.17309	0.18746
1037.933	0.10387	0.13423	0.15371	0.17645	0.17345	0.17465
1038.458	0.09379	0.11939	0.14441	0.1962	0.16748	0.19288
1038.982	0.0937	0.13286	0.12766	0.16782	0.16021	0.16097
1039.507	0.09736	0.13245	0.14115	0.16733	0.12929	0.17118
1040.031	0.0906	0.12689	0.14311	0.16515	0.15232	0.14979
1040.555	0.09622	0.13543	0.12956	0.15987	0.14805	0.18478
1041.079	0.08752	0.12378	0.13917	0.14078	0.16454	0.18804
1041.604	0.08867	0.09739	0.12157	0.13777	0.14987	0.16948
1042.128	0.08386	0.10984	0.1326	0.15085	0.13525	0.1598
1042.652	0.08713	0.10362	0.13099	0.12911	0.1444	0.15848
1043.177	0.10001	0.11955	0.11126	0.13571	0.14023	0.16426
1043.701	0.08998	0.10667	0.1139	0.15419	0.11357	0.14665
1044.225	0.07567	0.11075	0.10756	0.14415	0.13914	0.16605
1044.749	0.09508	0.0977	0.10625	0.12438	0.12905	0.12643
1045.273	0.081	0.09814	0.12275	0.10221	0.14798	0.12649
1045.797	0.08151	0.10844	0.13063	0.12775	0.11083	0.15009
1046.321	0.08869	0.08931	0.12943	0.11609	0.13794	0.12591
1046.846	0.08063	0.09532	0.09749	0.1204	0.12132	0.155
1047.37	0.07941	0.10417	0.09821	0.14564	0.13038	0.13943
1047.894	0.07726	0.09327	0.10937	0.11734	0.12303	0.13055
1048.418	0.07415	0.09883	0.09962	0.13093	0.13207	0.13627
1048.942	0.06735	0.10178	0.10574	0.10496	0.11689	0.13183
1049.466	0.08176	0.09202	0.09724	0.10143	0.13733	0.10578
1049.99	0.07935	0.09049	0.1016	0.1011	0.12421	0.14325
1050.514	0.06473	0.10068	0.09618	0.10485	0.11559	0.11937
1051.038	0.07649	0.07368	0.08698	0.10864	0.12129	0.10687
1051.562	0.06372	0.10244	0.12528	0.08774	0.10535	0.09879
1052.086	0.05989	0.11276	0.10657	0.09419	0.10349	0.12825
1052.609	0.07623	0.10478	0.10003	0.11772	0.09363	0.10576
1053.133	0.07792	0.0995	0.10573	0.09587	0.08488	0.09491
1053.657	0.08227	0.09501	0.11639	0.09268	0.09907	0.11107
1054.181	0.07208	0.08882	0.09889	0.11629	0.10878	0.13417
1054.705	0.0769	0.08546	0.09741	0.08016	0.1092	0.1366
1055.229	0.08018	0.07352	0.1115	0.10624	0.09709	0.11212
1055.752	0.0737	0.08845	0.08877	0.11952	0.09808	0.11752
1056.276	0.06909	0.09239	0.08832	0.09567	0.09962	0.10916
1056.8	0.07388	0.08797	0.0878	0.09607	0.07281	0.1148
1057.324	0.06183	0.09266	0.09974	0.11256	0.0928	0.10285
1057.847	0.06684	0.09185	0.09099	0.09094	0.08166	0.1112
1058.371	0.06579	0.08965	0.09989	0.11313	0.10379	0.12415
1058.895	0.0745	0.08326	0.07943	0.07512	0.0989	0.10761
1059.418	0.07728	0.09086	0.0898	0.10245	0.10252	0.10967
1059.942	0.07818	0.0917	0.08366	0.10403	0.07583	0.11086
1060.466	0.06891	0.07761	0.08642	0.09914	0.09808	0.11598
1060.989	0.06638	0.0887	0.09886	0.09952	0.08079	0.09622
1061.513	0.07191	0.07595	0.08373	0.09023	0.09052	0.10339
1062.037	0.0674	0.10732	0.10204	0.10808	0.08	0.0953
1062.56	0.06665	0.08432	0.08581	0.1006	0.09165	0.08703
1063.084	0.07419	0.09875	0.10278	0.09267	0.07572	0.08323
1063.607	0.08184	0.09445	0.09235	0.09837	0.09316	0.11296
1064.131	0.07262	0.09087	0.08923	0.09631	0.09773	0.09835
1064.654	0.08102	0.09377	0.10177	0.09102	0.07101	0.10075
1065.178	0.0787	0.09315	0.1023	0.1049	0.08364	0.10331
1065.701	0.08015	0.09303	0.07617	0.08766	0.08981	0.09759
1066.224	0.08	0.08467	0.08682	0.1147	0.0835	0.1007
1066.748	0.07399	0.09964	0.07578	0.0977	0.08838	0.09661
1067.271	0.07511	0.0923	0.08281	0.10185	0.08643	0.08714
1067.795	0.08449	0.0947	0.08861	0.09953	0.08103	0.10235
1068.318	0.08758	0.10285	0.0766	0.09152	0.07676	0.09843
1068.841	0.08451	0.09905	0.09276	0.08667	0.07612	0.1007
1069.365	0.09163	0.09954	0.09216	0.08866	0.08437	0.10373
1069.888	0.09488	0.10841	0.09213	0.09173	0.0669	0.10787
1070.411	0.08297	0.0911	0.10439	0.08571	0.08507	0.08261
1070.934	0.08481	0.08492	0.09395	0.08816	0.07144	0.10634
1071.458	0.09096	0.09196	0.09372	0.10121	0.09713	0.10196
1071.981	0.08305	0.10411	0.08156	0.07726	0.07915	0.11042
1072.504	0.09128	0.10488	0.10099	0.09061	0.08581	0.09291
1073.027	0.10095	0.11419	0.09623	0.10356	0.06809	0.10322
1073.551	0.09209	0.11382	0.09506	0.0905	0.09751	0.0811
1074.074	0.09827	0.10188	0.11112	0.10058	0.08801	0.12212
1074.597	0.10674	0.09888	0.09625	0.07626	0.08491	0.10281
1075.12	0.09915	0.09226	0.10758	0.10768	0.10071	0.09555
1075.643	0.10052	0.10148	0.10001	0.10229	0.08993	0.11266
1076.166	0.11067	0.11373	0.10437	0.09919	0.07907	0.09906
1076.689	0.10009	0.12047	0.11427	0.09351	0.09182	0.10545
1077.212	0.10619	0.09352	0.12183	0.10803	0.08821	0.09119
1077.735	0.10372	0.10557	0.10324	0.10464	0.09218	0.10092
1078.258	0.1101	0.10246	0.0944	0.12195	0.09018	0.08913
1078.781	0.11099	0.12195	0.11689	0.10122	0.10376	0.11014
1079.304	0.11687	0.12044	0.10535	0.1037	0.08904	0.09245
1079.827	0.11912	0.1324	0.11147	0.10208	0.10105	0.1053
1080.35	0.11964	0.12014	0.10285	0.11376	0.07904	0.08968
1080.873	0.13358	0.11632	0.11267	0.11914	0.10511	0.10046
1081.396	0.12696	0.10945	0.12458	0.10796	0.08835	0.10501
1081.919	0.13563	0.11995	0.12655	0.12731	0.1049	0.11718
1082.442	0.13226	0.1356	0.11474	0.12721	0.08215	0.09939
1082.965	0.14455	0.13488	0.11413	0.11459	0.09104	0.09621
1083.487	0.14638	0.13157	0.13034	0.12707	0.09925	0.10966
1084.01	0.14892	0.13572	0.12411	0.12022	0.10025	0.10713
1084.533	0.15766	0.13952	0.13919	0.11483	0.10235	0.10571
1085.056	0.16519	0.1454	0.13691	0.13308	0.10578	0.13418
1085.579	0.1633	0.1487	0.12548	0.11633	0.09912	0.11088
1086.101	0.17128	0.15317	0.14797	0.13215	0.10209	0.11571
1086.624	0.18193	0.15402	0.15075	0.14175	0.11454	0.11252
1087.147	0.17348	0.1516	0.15083	0.13952	0.09412	0.14146
1087.669	0.19443	0.17785	0.15417	0.12973	0.09672	0.12968
1088.192	0.19113	0.1636	0.16272	0.14209	0.09666	0.13528
1088.715	0.20362	0.16579	0.1498	0.1574	0.11954	0.13309
1089.237	0.21538	0.16364	0.15817	0.16132	0.11627	0.12574
1089.76	0.20827	0.1829	0.15524	0.15763	0.12176	0.12949
1090.283	0.21002	0.19159	0.1859	0.15886	0.12996	0.13861
1090.805	0.22825	0.19357	0.1688	0.14789	0.11806	0.1268
1091.328	0.23636	0.19899	0.1919	0.16993	0.1239	0.12058
1091.85	0.25095	0.20537	0.18993	0.17559	0.13078	0.14618
1092.373	0.24943	0.20849	0.18539	0.16874	0.12284	0.15239
1092.895	0.25556	0.20348	0.19038	0.1755	0.14178	0.13445
1093.418	0.27656	0.20863	0.20859	0.19471	0.1372	0.13255
1093.94	0.28431	0.22282	0.19729	0.18258	0.14928	0.1641
1094.463	0.30069	0.22907	0.21811	0.20198	0.15161	0.16962
1094.985	0.3095	0.24192	0.21369	0.20007	0.15901	0.14715
1095.507	0.31891	0.24968	0.22142	0.21528	0.18315	0.17873
1096.03	0.3216	0.2705	0.2248	0.20761	0.14953	0.15062
1096.552	0.33847	0.26529	0.22279	0.19958	0.17272	0.16435
1097.075	0.34809	0.26815	0.2412	0.22749	0.15342	0.17067
1097.597	0.36699	0.27426	0.25375	0.22917	0.18184	0.18772
1098.119	0.36994	0.29768	0.24883	0.25353	0.15991	0.18285
1098.642	0.3917	0.29467	0.26936	0.22947	0.15724	0.18751
1099.164	0.40166	0.29591	0.27314	0.23414	0.17727	0.19305
1099.686	0.42173	0.30634	0.28037	0.26387	0.19274	0.19591
1100.208	0.42634	0.32341	0.29383	0.25444	0.18521	0.21277
1100.731	0.45412	0.30507	0.28446	0.25225	0.18393	0.19482
1101.253	0.4649	0.33965	0.31035	0.27913	0.20202	0.21244
1101.775	0.4797	0.338	0.3022	0.28758	0.19783	0.21048
1102.297	0.50005	0.36229	0.32225	0.29971	0.22589	0.22807
1102.819	0.5054	0.37472	0.31766	0.29609	0.21557	0.231
1103.342	0.52538	0.37038	0.3283	0.30973	0.23807	0.20585
1103.864	0.54647	0.38927	0.35117	0.31641	0.24769	0.23261
1104.386	0.57203	0.3977	0.34371	0.31197	0.24103	0.2332
1104.908	0.57697	0.40701	0.36111	0.33421	0.25828	0.24445
1105.43	0.59754	0.40416	0.37172	0.33737	0.26526	0.2446
1105.952	0.61166	0.43622	0.37307	0.34058	0.2499	0.24521
1106.474	0.63845	0.44325	0.38822	0.37089	0.28031	0.261
1106.996	0.64894	0.44691	0.41117	0.35858	0.27207	0.2519
1107.518	0.67301	0.47027	0.41782	0.3544	0.2846	0.26675
1108.04	0.7016	0.47628	0.42565	0.36888	0.29529	0.26784
1108.562	0.71583	0.49876	0.43145	0.38575	0.3028	0.29688
1109.084	0.74441	0.50592	0.4421	0.40786	0.30348	0.29347
1109.606	0.77207	0.50276	0.45428	0.41405	0.30909	0.29864
1110.128	0.78562	0.52065	0.46542	0.41637	0.32421	0.311
1110.65	0.81402	0.55045	0.47325	0.42604	0.31388	0.32292
1111.172	0.82161	0.55615	0.49816	0.4513	0.33749	0.30291
1111.693	0.8488	0.55894	0.5097	0.44409	0.34881	0.33998
1112.215	0.87587	0.58023	0.53889	0.47262	0.36247	0.32807
1112.737	0.89551	0.59543	0.52919	0.48047	0.35255	0.33461
1113.259	0.91431	0.60226	0.55039	0.46566	0.35171	0.32825
1113.781	0.94051	0.62464	0.55721	0.48728	0.38067	0.35673
1114.302	0.97497	0.64147	0.56583	0.51782	0.36626	0.35636
1114.824	0.98406	0.64947	0.58073	0.49487	0.41125	0.37979
1115.346	1.01933	0.6678	0.61587	0.53768	0.40302	0.36108
1115.868	1.03468	0.68265	0.60935	0.54971	0.39837	0.39289
1116.389	1.06289	0.69523	0.63289	0.55969	0.40959	0.39067
1116.911	1.06955	0.70669	0.64666	0.57143	0.45007	0.39802
1117.433	1.1076	0.72021	0.65298	0.59539	0.44928	0.4214
1117.954	1.13081	0.72548	0.66367	0.58625	0.44556	0.40563
1118.476	1.14359	0.75839	0.67175	0.60084	0.46355	0.41281
1118.997	1.1739	0.75932	0.69211	0.60944	0.49203	0.44705
1119.519	1.19251	0.77414	0.71325	0.62448	0.46263	0.44557
1120.041	1.2231	0.80237	0.72255	0.62096	0.48781	0.44971
1120.562	1.23993	0.81257	0.73161	0.65	0.47718	0.45967
1121.084	1.25382	0.83051	0.7402	0.6555	0.50143	0.47037
1121.605	1.27558	0.82536	0.738	0.661	0.5107	0.4689
1122.127	1.30017	0.84676	0.7838	0.68649	0.50626	0.49916
1122.648	1.32664	0.8644	0.78072	0.67767	0.52574	0.48343
1123.17	1.34564	0.8749	0.795	0.70716	0.51977	0.50328
1123.691	1.36331	0.89335	0.80282	0.70712	0.54286	0.49857
1124.212	1.37969	0.89084	0.81274	0.71272	0.54893	0.52385
1124.734	1.4047	0.91784	0.8082	0.73592	0.54347	0.50351
1125.255	1.40613	0.93645	0.84407	0.74873	0.56617	0.52954
1125.777	1.43704	0.93783	0.86603	0.74497	0.56738	0.53672
1126.298	1.44179	0.9574	0.86719	0.76407	0.57611	0.55443
1126.819	1.46386	0.95237	0.86486	0.77383	0.60519	0.55951
1127.341	1.46562	0.97504	0.88833	0.78181	0.62187	0.56289
1127.862	1.48107	0.98611	0.87961	0.8081	0.60731	0.54855
1128.383	1.48671	0.98134	0.8885	0.78724	0.61257	0.56851
1128.904	1.51333	0.99438	0.9001	0.79265	0.61262	0.57101
1129.426	1.50993	0.98863	0.89927	0.80902	0.64582	0.59397
1129.947	1.52833	1.01551	0.93577	0.81903	0.65391	0.58354
1130.468	1.52632	1.00118	0.90737	0.82063	0.64587	0.58898
1130.989	1.54145	1.0288	0.93836	0.81745	0.66289	0.60356
1131.51	1.53835	1.02071	0.94277	0.83208	0.65357	0.59367
1132.032	1.5418	1.0454	0.92522	0.84249	0.64919	0.62242
1132.553	1.52117	1.02765	0.94415	0.85225	0.64795	0.61946
1133.074	1.54924	1.04583	0.96207	0.84184	0.66394	0.62785
1133.595	1.54429	1.06823	0.94	0.83947	0.66507	0.63084
1134.116	1.56424	1.07282	0.96152	0.83366	0.67302	0.62651
1134.637	1.55726	1.06051	0.94062	0.83252	0.66644	0.63003
1135.158	1.56295	1.06586	0.96398	0.85732	0.65718	0.61115
1135.679	1.55007	1.05642	0.95292	0.85423	0.65339	0.62042
1136.2	1.55246	1.0653	0.96308	0.84423	0.67717	0.65403
1136.721	1.5344	1.06097	0.94256	0.86863	0.67662	0.64504
1137.242	1.53393	1.05915	0.96198	0.86057	0.69249	0.63907
1137.763	1.53272	1.05632	0.93412	0.83925	0.68791	0.63633
1138.284	1.53	1.04956	0.94353	0.84662	0.6832	0.64971
1138.805	1.48472	1.03251	0.9374	0.83485	0.69107	0.61377
1139.326	1.50482	1.04853	0.9544	0.86065	0.69085	0.63002
1139.847	1.48563	1.04222	0.93058	0.84468	0.6872	0.65188
1140.367	1.48192	1.04809	0.94757	0.86778	0.67095	0.62767
1140.888	1.46584	1.02854	0.93254	0.8572	0.67063	0.66047
1141.409	1.45671	1.03954	0.91243	0.84394	0.67056	0.60983
1141.93	1.44515	1.02044	0.92455	0.83625	0.6734	0.61689
1142.451	1.42062	1.01116	0.91801	0.82764	0.65527	0.64014
1142.971	1.42124	1.01467	0.90739	0.81979	0.66138	0.61522
1143.492	1.40219	1.01552	0.89282	0.82613	0.64068	0.64045
1144.013	1.3879	0.98746	0.89947	0.78188	0.66856	0.60134
1144.534	1.38548	0.98971	0.90534	0.81118	0.62898	0.60225
1145.054	1.38072	0.97399	0.87963	0.8023	0.63472	0.60555
1145.575	1.37715	0.95903	0.88498	0.78671	0.66472	0.60353
1146.096	1.37113	0.97364	0.88947	0.76931	0.6329	0.62466
1146.616	1.36255	0.91697	0.84449	0.76147	0.63214	0.60976
1147.137	1.33661	0.93818	0.87676	0.73961	0.61947	0.59572
1147.658	1.33717	0.93174	0.8548	0.77446	0.6118	0.61138
1148.178	1.3422	0.91627	0.8649	0.75208	0.61348	0.60578
1148.699	1.31051	0.92109	0.84689	0.76333	0.60254	0.58684
1149.219	1.28287	0.89857	0.832	0.7371	0.62629	0.58503
1149.74	1.27233	0.86669	0.80449	0.72809	0.60771	0.56624
1150.26	1.25895	0.86181	0.78443	0.72284	0.59495	0.58464
1150.781	1.2422	0.8815	0.81129	0.73503	0.597	0.56305
1151.301	1.20664	0.86575	0.78973	0.72325	0.60702	0.54874
1151.822	1.19679	0.87539	0.7782	0.69318	0.57933	0.57455
1152.342	1.17046	0.84155	0.74523	0.68239	0.55057	0.52866
1152.863	1.16114	0.80965	0.75341	0.72156	0.59547	0.55746
1153.383	1.10952	0.82923	0.73935	0.67995	0.58624	0.5333
1153.903	1.07968	0.81908	0.73434	0.66875	0.58153	0.54005
1154.424	1.06593	0.82184	0.73129	0.68047	0.56632	0.50791
1154.944	1.02446	0.79958	0.70345	0.64709	0.55567	0.55825
1155.464	1.01068	0.79667	0.71966	0.64123	0.52319	0.53089
1155.985	0.98822	0.75429	0.7081	0.61764	0.54203	0.49182
1156.505	0.9674	0.75787	0.68314	0.61596	0.55186	0.51195
1157.025	0.95877	0.73373	0.68068	0.60873	0.54093	0.51934
1157.546	0.94372	0.75211	0.66717	0.63189	0.53397	0.5042
1158.066	0.91931	0.74613	0.66924	0.59476	0.52133	0.50352
1158.586	0.92084	0.72329	0.68937	0.60936	0.53886	0.47843
1159.106	0.9044	0.71917	0.65406	0.62914	0.53857	0.52419
1159.626	0.87709	0.70714	0.6417	0.6024	0.54883	0.51266
1160.147	0.86793	0.67957	0.64252	0.59618	0.48713	0.47739
1160.667	0.86222	0.67421	0.62825	0.57433	0.50983	0.4748
1161.187	0.83204	0.67065	0.62772	0.57515	0.49382	0.5012
1161.707	0.81925	0.66987	0.62011	0.56706	0.47405	0.48221
1162.227	0.79391	0.64954	0.6062	0.58064	0.48501	0.45432
1162.747	0.78682	0.61696	0.61277	0.55534	0.46396	0.45677
1163.267	0.78835	0.63532	0.60498	0.56665	0.5131	0.49419
1163.787	0.76649	0.64703	0.59991	0.53356	0.47872	0.41038
1164.307	0.74567	0.62621	0.57881	0.5327	0.47508	0.46853
1164.827	--	--	--	--	--	--
1165.347	0.73779	0.6224	0.573	0.5142	0.45148	0.44365
1165.867	0.71685	0.62022	0.55954	0.48964	0.43753	0.42143
1166.387	0.71102	0.57985	0.54067	0.52928	0.44159	0.42252
1166.907	0.70023	0.55862	0.51797	0.48321	0.44448	0.45221
1167.427	0.67915	0.56369	0.52478	0.48633	0.43125	0.43993
1167.947	0.67571	0.56462	0.50666	0.51559	0.39681	0.43009
1168.467	0.6688	0.55028	0.52964	0.50504	0.44869	0.40763
1168.987	0.64004	0.54583	0.51371	0.48792	0.37954	0.4041
1169.507	0.63922	0.54774	0.49516	0.48062	0.39647	0.42416
1170.026	0.61564	0.54021	0.49703	0.46947	0.40354	0.43373
1170.546	0.60759	0.50938	0.49198	0.46616	0.42302	0.40618
1171.066	0.59308	0.50273	0.4771	0.44202	0.37161	0.37296
1171.586	0.59179	0.53475	0.48074	0.44366	0.38278	0.35468
1172.105	0.5834	0.51321	0.47349	0.41529	0.39035	0.38527
1172.625	0.55946	0.51338	0.44894	0.43598	0.35448	0.34957
1173.145	0.55875	0.48665	0.43516	0.42585	0.35921	0.36003
1173.665	0.55845	0.47101	0.44264	0.42105	0.37257	0.38062
1174.184	0.53871	0.47913	0.43096	0.42864	0.38122	0.35334
1174.704	0.5328	0.46167	0.4337	0.41211	0.35383	0.34761
1175.224	0.52052	0.45179	0.43938	0.40599	0.34771	0.35079
1175.743	0.50553	0.42928	0.4021	0.3974	0.3356	0.34604
1176.263	0.49701	0.45438	0.39632	0.39315	0.3471	0.35173
1176.782	0.50393	0.41756	0.41314	0.39178	0.33999	0.34544
1177.302	0.48448	0.44464	0.39141	0.36128	0.31308	0.33503
1177.822	0.47916	0.43413	0.38568	0.32993	0.33194	0.36448
1178.341	0.46986	0.42685	0.38748	0.37672	0.31638	0.31696
1178.861	0.45955	0.41923	0.40295	0.3679	0.32524	0.30489
1179.38	0.46342	0.41761	0.38933	0.34326	0.29386	0.33441
1179.9	0.45444	0.41863	0.36974	0.3387	0.30595	0.31678
1180.419	0.45029	0.38535	0.35806	0.32821	0.30268	0.30696
1180.939	0.44684	0.39203	0.32145	0.34892	0.28569	0.30533
1181.458	0.42071	0.38204	0.36565	0.33836	0.3063	0.27853
1181.977	0.41863	0.36981	0.35059	0.29465	0.28281	0.26335
1182.497	0.39623	0.36478	0.32645	0.3413	0.3071	0.32975
1183.016	0.41854	0.38658	0.33907	0.35951	0.27934	0.29037
1183.535	0.39692	0.37612	0.32702	0.32407	0.24149	0.27158
1184.055	0.38301	0.35543	0.33182	0.3108	0.26394	0.28363
1184.574	0.38697	0.36036	0.33137	0.32372	0.25292	0.28638
1185.093	0.37595	0.34469	0.31363	0.28856	0.26194	0.27012
1185.613	0.3866	0.34085	0.2952	0.29191	0.24417	0.25163
1186.132	0.36145	0.35436	0.29395	0.26977	0.2881	0.29411
1186.651	0.3598	0.32258	0.29881	0.27058	0.2563	0.27439
1187.17	0.35514	0.3225	0.30014	0.30553	0.24503	0.2327
1187.69	0.35051	0.37197	0.31083	0.26927	0.23828	0.25351
1188.209	0.33923	0.42649	0.3088	0.28163	0.26638	0.2604
1188.728	0.33873	0.34428	0.29977	0.27262	0.23465	0.2788
1189.247	0.33323	0.31817	0.30851	0.2781	0.2439	0.23456
1189.766	0.33317	0.30176	0.28388	0.26467	0.25196	0.2546
1190.285	0.32429	0.30275	0.26023	0.2472	0.23661	0.23157
1190.805	0.33819	0.29241	0.28056	0.23938	0.2258	0.24812
1191.324	0.31298	0.25989	0.27841	0.2324	0.23571	0.24833
1191.843	0.31969	0.29749	0.26731	0.25585	0.22503	0.24299
1192.362	0.29516	0.28995	0.26633	0.22212	0.22954	0.21886
1192.881	0.31828	0.25192	0.27908	0.27812	0.2378	0.20399
1193.4	0.30257	0.27569	0.21985	0.22145	0.17914	0.20972
1193.919	0.30178	0.26598	0.25471	0.24708	0.2322	0.24182
1194.438	0.28127	0.24476	0.25003	0.24673	0.20933	0.2157
1194.957	0.28879	0.25347	0.23671	0.23713	0.20209	0.19796
1195.476	0.27373	0.24041	0.24228	0.27438	0.18645	0.20835
1195.995	0.28063	0.22803	0.26875	0.23103	0.1956	0.18803
1196.513	0.27608	0.25001	0.22788	0.21656	0.21871	0.20249
1197.032	0.27597	0.25967	0.21956	0.19989	0.21352	0.21627
1197.551	0.28882	0.25952	0.25087	0.21983	0.18303	0.20935
1198.07	0.27219	0.25227	0.24587	0.21547	0.19616	0.21214
1198.589	0.26607	0.2374	0.22184	0.22232	0.17224	0.21558
1199.108	0.25657	0.22995	0.24204	0.18548	0.18482	0.19318
1199.627	0.25748	0.22951	0.22162	0.19993	0.15776	0.17836
1200.145	0.25626	0.23459	0.20442	0.20758	0.18576	0.17126
1200.664	0.25615	0.24149	0.21805	0.18324	0.14373	0.20269
1201.183	0.26244	0.24512	0.21037	0.20248	0.18786	0.19205
1201.702	0.24814	0.23097	0.20572	0.21127	0.14774	0.19743
1202.22	0.24018	0.21428	0.21105	0.20458	0.15829	0.19229
1202.739	0.23334	0.24674	0.20221	0.16506	0.15532	0.17754
1203.258	0.23548	0.22017	0.18994	0.20262	0.16991	0.14236
1203.776	0.25104	0.21614	0.18363	0.16726	0.17556	0.17283
1204.295	0.22939	0.20111	0.18904	0.18614	0.1591	0.15577
1204.813	0.23524	0.21108	0.20353	0.19619	0.151	0.17182
1205.332	0.22667	0.21591	0.18607	0.18799	0.17352	0.12842
1205.851	0.238	0.22105	0.20172	0.22533	0.14226	0.16867
1206.369	0.21782	0.21244	0.18402	0.16117	0.15095	0.19279
1206.888	0.2369	0.20731	0.18531	0.17874	0.16135	0.18722
1207.406	0.21335	0.21747	0.19573	0.18837	0.13515	0.12364
1207.925	0.23028	0.19673	0.17362	0.17994	0.11079	0.17646
1208.443	0.22878	0.19547	0.17844	0.19909	0.15195	0.15767
1208.962	0.21546	0.17917	0.15736	0.16402	0.13981	0.17429
1209.48	0.21356	0.21018	0.16676	0.14876	0.14075	0.18406
1209.999	0.20762	0.20627	0.17839	0.17705	0.13996	0.13737
1210.517	0.20064	0.17157	0.19297	0.14816	0.13948	0.16223
1211.035	0.20188	0.19245	0.16111	0.19028	0.13259	0.14379
1211.554	0.19192	0.19306	0.16901	0.1584	0.12759	0.15057
1212.072	0.20325	0.17325	0.18762	0.16203	0.12978	0.17501
1212.591	0.20178	0.18343	0.16941	0.16663	0.14121	0.14434
1213.109	0.19744	0.18066	0.1853	0.14976	0.12587	0.14153
1213.627	0.20502	0.14745	0.17976	0.16019	0.14082	0.15386
1214.145	0.18983	0.18198	0.16451	0.15402	0.12017	0.1468
1214.664	0.19798	0.18065	0.16669	0.14686	0.10963	0.148
1215.182	0.18745	0.17742	0.17503	0.12847	0.13575	0.1413
1215.7	0.19456	0.18642	0.14959	0.15069	0.12717	0.12678
1216.218	0.18744	0.18923	0.15869	0.1632	0.11582	0.13089
1216.737	0.19527	0.15666	0.16461	0.13497	0.1494	0.12008
1217.255	0.16975	0.17121	0.15146	0.11967	0.11085	0.1597
1217.773	0.18395	0.17811	0.15195	0.14837	0.12503	0.16112
1218.291	0.18316	0.15107	0.14996	0.13302	0.10824	0.13586
1218.809	0.172	0.14531	0.15731	0.14165	0.10726	0.13075
1219.327	0.18023	0.1896	0.13358	0.14731	0.10725	0.14155
1219.845	0.16665	0.16489	0.14065	0.1209	0.10492	0.13241
1220.363	0.16446	0.17978	0.15039	0.12899	0.11546	0.11881
1220.882	0.17345	0.16088	0.119	0.13943	0.11544	0.13184
1221.4	0.17219	0.15506	0.12077	0.11922	0.1304	0.10511
1221.918	0.16975	0.16602	0.14925	0.14464	0.08686	0.1439
1222.436	0.15128	0.13912	0.11071	0.14247	0.10656	0.11591
1222.954	0.15662	0.15846	0.13351	0.11385	0.10918	0.12118
1223.472	0.1496	0.14622	0.14337	0.08642	0.09811	0.10455
1223.989	0.15422	0.14286	0.13267	0.1183	0.10732	0.12668
1224.507	0.1597	0.15248	0.12559	0.1253	0.13174	0.12518
1225.025	0.15619	0.17491	0.11088	0.14099	0.08429	0.12374
1225.543	0.14488	0.17627	0.14607	0.11944	0.08511	0.13244
1226.061	0.14566	0.14142	0.11083	0.11142	0.06138	0.11414
1226.579	0.15251	0.14619	0.13815	0.12226	0.09981	0.11586
1227.097	--	--	--	--	--	--
1227.615	0.1531	0.1216	0.10799	0.10042	0.09826	0.08344
1228.132	0.1583	0.14879	0.09811	0.11127	0.09897	0.10655
1228.65	0.14279	0.14095	0.12202	0.10957	0.07871	0.10677
1229.168	0.13916	0.14532	0.11078	0.08674	0.09934	0.12154
1229.686	0.14606	0.13705	0.10591	0.10729	0.11785	0.08767
1230.203	0.13405	0.14157	0.14399	0.11895	0.07168	0.11773
1230.721	0.13685	0.14187	0.12069	0.12352	0.08584	0.10643
1231.239	0.14021	0.12358	0.11196	0.1259	0.07583	0.11493
1231.756	0.13411	0.12555	0.11732	0.06857	0.08461	0.10576
1232.274	0.12292	0.13162	0.11578	0.10458	0.07412	0.0964
1232.792	0.11871	0.12985	0.14582	0.11057	0.07997	0.12437
1233.309	0.13277	0.11309	0.11704	0.09054	0.08081	0.13789
1233.827	0.1321	0.13164	0.13361	0.09603	0.06782	0.09897
1234.345	0.13384	0.12663	0.1208	0.09084	0.07727	0.11052
1234.862	0.1225	0.135	0.11545	0.09507	0.04417	0.10621
1235.38	0.10712	0.10386	0.08671	0.08389	0.10683	0.11028
1235.897	0.12533	0.12964	0.09729	0.10295	0.09536	0.09672
1236.415	0.10758	0.11063	0.12043	0.10384	0.08414	0.1082
1236.932	0.12121	0.13831	0.09533	0.06421	0.07027	0.10576
1237.45	0.13915	0.11221	0.11163	0.08219	0.0765	0.12073
1237.967	0.12107	0.11664	0.122	0.09002	0.08694	0.10597
1238.485	0.10862	0.13577	0.09725	0.08347	0.08232	0.1002
1239.002	0.12479	0.12142	0.08202	0.06771	0.10695	0.07757
1239.519	0.1196	0.11805	0.09592	0.08411	0.07504	0.07614
1240.037	0.11589	0.11883	0.10388	0.0727	0.07217	0.10495
1240.554	0.12826	0.12681	0.08931	0.09858	0.0769	0.07144
1241.071	0.11598	0.11243	0.08304	0.08965	0.08089	0.06654
1241.589	0.11241	0.11833	0.11015	0.10749	0.08114	0.10858
1242.106	0.10377	0.10231	0.09795	0.08703	0.0753	0.06831
1242.623	0.10385	0.08686	0.09118	0.08794	0.07873	0.08759
1243.141	0.10837	0.11017	0.11722	0.08213	0.05302	0.07462
1243.658	0.12008	0.08717	0.08481	0.1118	0.06059	0.12107
1244.175	0.11456	0.09909	0.09116	0.08305	0.04694	0.09902
1244.692	0.09937	0.0948	0.07507	0.08576	0.03834	0.09817
1245.21	0.10373	0.12199	0.14038	0.09486	0.05523	0.08101
1245.727	0.09417	0.09956	0.08606	0.11044	0.0775	0.05906
1246.244	0.09668	0.10387	0.07656	0.09769	0.09201	0.09207
1246.761	0.10949	0.07665	0.09901	0.0465	0.06013	0.07092
1247.278	0.11333	0.10667	0.07617	0.08434	0.05875	0.05598
1247.795	0.09003	0.10353	0.09661	0.06904	0.05235	0.04185
1248.312	0.09764	0.09312	0.06542	0.07187	0.05419	0.09276
1248.829	0.08317	0.07418	0.09144	0.07841	0.04067	0.08741
1249.347	0.09591	0.10758	0.08913	0.09389	0.06061	0.08742
1249.864	0.08943	0.10323	0.11312	0.07218	0.06228	0.05592
1250.381	0.08411	0.09216	0.08286	0.08571	0.05265	0.11184
1250.898	0.08441	0.09289	0.08649	0.09181	0.04097	0.0869
1251.415	0.10404	0.09189	0.09971	0.07697	0.06663	0.05512
1251.932	0.09059	0.09978	0.08523	0.05692	0.04884	0.07347
1252.448	0.07531	0.082	0.08369	0.06997	0.04536	0.08625
1252.965	0.09903	0.08014	0.09666	0.07558	0.05142	0.07377
1253.482	0.08556	0.08677	0.1012	0.05683	0.0386	0.07278
1253.999	0.08266	0.08628	0.06729	0.06366	0.07101	0.0673
1254.516	0.08666	0.10872	0.07399	0.04662	0.06283	0.08708
1255.033	0.0865	0.0867	0.07774	0.0974	0.02976	0.07255
1255.55	0.09346	0.08482	0.07775	0.07763	0.07111	0.09653
1256.067	0.08427	0.07636	0.07045	0.08022	0.0505	0.07462
1256.583	0.09156	0.08285	0.08217	0.05114	0.02604	0.07458
1257.1	0.08125	0.0984	0.06959	0.07345	0.05995	0.06871
1257.617	0.09083	0.07742	0.08089	0.06582	0.0556	0.07815
1258.134	0.08534	0.07492	0.06566	0.03323	0.06238	0.10263
1258.65	0.07527	0.07439	0.06101	0.08338	0.0364	0.05332
1259.167	0.08361	0.09437	0.06651	0.06159	0.00543	0.05803
1259.684	0.08465	0.08439	0.06118	0.07694	0.05246	0.06714
1260.201	0.07833	0.08114	0.06671	0.05212	0.03145	0.0626
1260.717	0.08146	0.10501	0.04288	0.08832	0.07122	0.08364
1261.234	0.07291	0.08904	0.07484	0.06095	0.05215	0.05101
1261.75	0.06725	0.07245	0.06918	0.08171	0.03425	0.06594
1262.267	0.06308	0.10206	0.07022	0.07427	0.06369	0.06173
1262.784	0.073	0.08001	0.04589	0.05084	0.04606	0.06641
1263.3	0.08315	0.07609	0.05637	0.09157	0.04756	0.07283
1263.817	0.08417	0.08357	0.06356	0.06894	0.02214	0.09068
1264.333	0.08315	0.06293	0.0747	0.05046	0.04029	0.07907
1264.85	0.0666	0.05013	0.05312	0.03679	0.02743	0.07925
1265.366	0.07671	0.07077	0.0871	0.04155	0.03705	0.05837
1265.883	0.07123	0.07659	0.05648	0.07129	0.03275	0.05309
1266.399	0.07871	0.05685	0.05228	0.03759	0.03211	0.09004
1266.916	0.07503	0.07558	0.0662	0.04412	0.0447	0.05644
1267.432	0.06804	0.06178	0.06555	0.05993	0.03535	0.03261
1267.949	0.08641	0.07651	0.06268	0.05275	0.01964	0.07053
1268.465	0.07655	0.07755	0.06477	0.0566	0.01588	0.08009
1268.981	0.074	0.07508	0.08656	0.04554	0.0317	0.07465
1269.498	0.07258	0.07436	0.04175	0.05636	0.05805	0.07217
1270.014	0.05584	0.07131	0.06025	0.03247	0.05473	0.04315
1270.53	0.06855	0.07558	0.06835	0.06244	0.0682	0.06735
1271.047	0.07319	0.07239	0.06054	0.03365	0.03793	0.07676
1271.563	0.06373	0.07767	0.04997	0.07616	0.0507	0.0692
1272.079	0.05932	0.05887	0.03552	0.05869	0.03707	0.0626
1272.595	0.06207	0.06444	0.06304	0.07585	0.06768	0.06536
1273.112	0.06367	0.07659	0.04423	0.02472	0.02758	0.05172
1273.628	0.05786	0.07454	0.06462	0.02223	0.04286	0.05214
1274.144	0.05788	0.04893	0.04357	0.05391	0.05316	0.06332
1274.66	0.06535	0.07698	0.06621	0.04875	0.03342	0.03699
1275.176	0.07372	0.05758	0.06878	0.04742	0.01812	0.05493
1275.692	0.06297	0.04329	0.06788	0.03099	0.05957	0.03938
1276.209	0.05277	0.0608	0.03942	0.05007	0.06667	0.05776
1276.725	0.06315	0.0641	0.08029	0.05794	0.03517	0.069
1277.241	0.07536	0.05494	0.0752	0.02422	0.04553	0.06096
1277.757	0.05134	0.08728	0.04439	0.0339	0.03895	0.05553
1278.273	0.06132	0.06554	0.06397	0.03659	0.01302	0.05068
1278.789	0.05632	0.06765	0.03889	0.042	0.01932	0.06133
1279.305	0.06068	0.06209	0.04809	0.05482	0.00485	0.08737
1279.821	0.05343	0.07851	0.03703	0.05676	-0.0127	0.06199
1280.337	0.06016	0.07244	0.0274	0.05292	0.046	0.03411
1280.853	0.06559	0.05377	0.04224	0.00969	0.0289	0.05517
1281.369	0.05646	0.06619	0.05894	0.04179	0.03774	0.0259
1281.885	0.06025	0.0779	0.04746	0.05547	0.05333	0.06428
1282.401	0.04702	0.07526	0.05435	0.06312	0.0072	0.0666
1282.916	0.06888	0.0583	0.04147	0.04687	0.05739	0.05803
1283.432	0.05627	0.07478	0.05313	0.0478	0.02609	0.05393
1283.948	0.05966	0.05921	0.03199	0.04466	0.07118	0.01238
1284.464	0.04689	0.06325	0.05377	0.02926	0.01088	0.05404
1284.98	0.05276	0.08295	0.0618	0.01933	0.03796	0.07899
1285.496	0.05289	0.05824	0.0766	0.03935	0.02606	0.0546
1286.011	0.06717	0.04398	0.03861	0.05732	0.0349	0.01887
1286.527	0.05269	0.03856	0.02604	0.03963	0.0407	0.05625
1287.043	0.06151	0.04567	0.04236	0.03288	0.02686	0.03858
1287.559	--	--	--	--	--	--
1288.074	0.05454	0.05115	0.02276	0.04351	0.01157	0.06402
1288.59	0.06715	0.07347	0.0282	0.03862	0.02831	0.0553
1289.106	0.0582	0.06473	0.04691	0.02961	0.00857	0.0285
1289.621	0.04651	0.06203	0.04275	0.04621	0.02675	0.03727
1290.137	0.04662	0.05521	0.06794	0.03094	0.00714	0.05406
1290.652	0.05702	0.06613	0.02524	0.03688	0.01045	0.05204
1291.168	0.04916	0.06088	0.02798	0.02601	-0.00523	0.03338
1291.684	0.06942	0.05063	0.03503	0.03989	0.01935	0.0618
1292.199	0.05177	0.04592	0.03632	0.03652	0.01981	0.03296
1292.715	0.04692	0.06215	0.04428	0.05215	-0.01564	0.06076
1293.23	0.05872	0.06936	0.03452	0.03183	0.01699	0.05214
1293.746	0.06389	0.04664	0.04752	0.04598	0.04091	0.05572
1294.261	0.06251	0.03763	0.02696	0.04884	0.0347	0.04544
1294.777	0.04973	0.04695	0.02346	0.04727	0.02396	0.05846
1295.292	0.05591	0.04882	0.01071	0.02681	0.03378	0.06824
1295.808	0.0551	0.04947	0.06391	0.05032	0.03169	0.05212
1296.323	0.04413	0.03017	0.05428	0.04501	0.01932	0.0284
1296.838	0.04251	0.05863	0.04007	0.0283	0.01843	0.03891
1297.354	0.06263	0.04992	0.03282	0.04914	0.01073	0.04655
1297.869	0.04277	0.04838	0.06451	0.01718	0.01623	0.05514
1298.384	0.05944	0.039	0.02605	0.0377	0.01449	0.04585
1298.9	0.06942	0.07262	0.04819	0.01934	0.00744	0.01814
1299.415	0.05766	0.03815	0.03484	0.05084	0.02125	0.05414
1299.93	0.04194	0.03966	0.0509	0.03751	5.17E-5	0.07114
1300.446	0.06507	0.04802	0.06674	0.04757	0.01313	0.05279
1300.961	0.05228	0.07032	0.04937	0.01387	0.01361	0.02932
1301.476	0.03606	0.06193	0.0456	0.02834	3E-4	0.03002
1301.991	0.05172	0.06267	0.05772	0.02919	0.02268	0.07996
1302.506	0.06025	0.04623	0.03404	0.02776	0.00836	0.05251
1303.022	0.02885	0.0448	0.01799	0.04179	0.03182	0.02283
1303.537	0.05834	0.03522	0.03824	0.02503	0.01783	0.04736
1304.052	0.05444	0.04119	0.01851	0.01259	0.01312	0.0708
1304.567	0.05612	0.03585	0.01959	0.00569	0.02048	0.02476
1305.082	0.06429	0.02741	0.0477	0.05784	0.04326	0.01995
1305.597	0.06356	0.03562	0.02562	0.03351	-0.00728	0.06533
1306.112	0.04864	0.05885	0.05698	0.04993	0.02787	0.05013
1306.627	0.06806	0.05726	0.04799	0.04112	-0.0065	0.0539
1307.142	0.03619	0.04984	0.03664	0.01852	0.02347	0.08321
1307.657	0.06772	0.05703	0.03703	0.0407	0.04072	0.02198
1308.172	0.04601	0.0534	0.05712	0.04221	0.01247	0.04483
1308.687	0.05145	0.051	0.0425	0.06057	0.04054	0.06674
1309.202	0.03516	0.06936	0.02351	0.0358	0.03161	0.02734
1309.717	0.05075	0.05859	0.02971	0.01941	0.0065	0.05497
1310.232	0.06496	0.07166	0.05903	0.06711	0.00905	0.0785
1310.747	0.05087	0.04711	0.05899	0.0621	0.03869	0.0282
1311.262	0.04454	0.03331	0.04819	0.03867	0.03778	0.02482
1311.777	0.05435	0.05011	0.03586	0.04736	0.01667	0.05946
1312.292	0.06121	0.04825	0.03041	0.03578	0.00381	0.00881
1312.807	0.06135	0.03775	0.05323	0.01437	0.03821	0.03208
1313.321	0.05531	0.08015	0.02719	0.0507	0.00867	0.01915
1313.836	0.05085	0.04203	0.07392	0.02685	0.01729	0.04939
1314.351	0.04256	0.04742	0.06107	0.03171	0.02855	0.03027
1314.866	0.06737	0.04487	0.05265	0.04689	-0.00559	0.05219
1315.38	0.03816	0.05028	0.00953	0.02928	0.00584	0.03504
1315.895	0.04216	0.06095	0.01744	0.0112	0.00495	-5.35E-4
1316.41	0.05253	0.04256	0.06059	0.0261	0.01754	0.03738
1316.925	0.0564	0.04029	0.0572	0.0266	-0.00229	0.08678
1317.439	0.03796	0.03455	0.02611	0.02745	0.00698	0.03817
1317.954	0.05437	0.05982	-0.00589	0.01072	0.01839	0.0537
1318.468	0.04708	0.04882	0.06663	0.01359	0.02006	0.04404
1318.983	0.06759	0.03453	0.04536	0.0322	-0.00901	3.5E-4
1319.498	0.03729	0.0313	0.0323	-0.00158	3.76E-4	0.00738
1320.012	0.05485	0.04956	0.03348	0.04113	0.02168	0.02834
1320.527	0.04139	0.0494	0.03024	0.02464	0.00397	0.0487
1321.041	0.03704	0.0442	0.01734	-0.00151	0.03967	0.02903
1321.556	0.05201	0.03151	0.08732	0.01768	-0.02024	0.02199
1322.07	0.03607	0.03729	0.05607	0.01884	0.00401	0.04675
1322.585	0.04346	0.04057	0.04182	0.0422	0.01414	0.00679
1323.099	0.05167	0.04042	0.0402	0.0446	-3.44E-4	4.72E-4
1323.614	0.03664	0.03949	0.05446	0.00352	0.00697	0.03411
1324.128	--	--	--	--	--	--
1324.643	0.02655	0.05165	0.03676	-0.00418	0.01556	0.00702
1325.157	0.0471	0.04097	0.0324	-0.01571	-0.00116	0.0426
1325.671	0.04797	0.03794	0.0325	0.03279	0.01823	0.05483
1326.186	0.0344	0.03192	0.0043	0.01033	-0.02212	0.04681
1326.7	0.02239	0.05181	0.02533	0.00549	-0.01539	0.02607
1327.214	0.04633	0.0311	0.0718	-0.00495	0.04623	0.02735
1327.729	0.05009	0.02848	0.01906	0.01622	-0.00678	0.01679
1328.243	0.04241	0.0221	0.01934	-0.00149	-0.0271	0.01449
1328.757	0.04436	0.04991	0.07214	0.07455	0.02568	0.01391
1329.272	0.05371	0.04064	0.03513	0.03835	-0.04957	0.05474
1329.786	0.02781	0.08414	0.02235	0.03588	0.00961	0.06076
1330.3	0.0291	0.02129	0.04241	-0.02359	-0.01423	0.02063
1330.814	0.05895	0.00941	0.03549	0.00677	-0.0097	0.01546
1331.328	0.03814	0.01513	0.0423	0.04091	-0.03564	0.03262
1331.843	0.03733	0.03468	0.008	0.0352	-0.01439	0.07532
1332.357	0.02685	0.04221	0.01772	0.0104	-0.00824	0.05394
1332.871	0.05545	0.04386	0.03233	0.01522	-0.0233	0.0206
1333.385	0.0394	0.06301	0.00702	0.01037	-0.00328	0.05939
1333.899	0.03935	0.04648	0.01402	0.01169	-0.03827	0.0367
1334.413	0.03923	0.05982	0.02429	0.00511	-0.02641	0.06178
1334.927	0.02809	0.03214	0.05513	0.03108	-0.01013	0.02871
1335.441	0.01997	0.04256	0.04419	0.0414	-0.01662	0.04082
1335.955	0.0406	0.01815	0.02595	0.0175	-0.034	0.05098
1336.469	0.05452	0.06	0.0276	0.01431	-0.02212	0.03689
1336.983	0.04903	0.01974	0.03023	0.01481	0.0113	0.0641
1337.497	0.02397	0.04577	-0.0011	-0.00727	0.0014	0.0314
1338.011	0.02218	0.01077	0.01328	-0.02881	-0.0225	0.01031
1338.525	0.02225	0.02908	0.02214	-0.02631	0.02332	-0.01718
1339.039	0.02137	0.0632	0.02695	-0.0017	0.02803	0.02149
1339.553	0.0249	-0.00258	0.00795	0.00112	-0.03007	0.00437
1340.067	0.02066	0.00486	0.01737	0.02423	0.02095	0.01538
1340.58	0.02136	0.02988	0.02374	-0.00693	-0.02027	-0.00912
1341.094	0.04344	0.0516	0.04174	0.00134	-0.01176	0.01582
1341.608	0.03397	0.00866	0.02134	-0.00408	-0.00922	0.02615
1342.122	0.02026	0.04481	-0.00537	0.05413	0.01387	0.05022
1342.636	0.05462	0.0405	0.01554	0.03794	-0.01282	0.01943
1343.149	0.0212	0.0234	0.02786	0.0072	-0.01106	0.02998
1343.663	0.02572	0.0477	0.02405	0.00256	-0.02158	-0.02953
1344.177	0.03044	0.02911	0.00925	-0.01521	-0.03825	0.01425
1344.691	0.02599	0.0545	-0.01587	-9.13E-4	-0.02479	0.03227
1345.204	0.01585	0.04739	0.01111	0.02009	-0.03526	-0.03047
1345.718	0.01777	0.03607	0.04344	-0.0229	-0.0209	0.01908
1346.232	0.02469	0.04619	0.02733	0.02944	-0.01315	0.02365
1346.745	0.00828	0.01394	0.01088	0.0124	-0.06202	0.04646
1347.259	0.03415	0.03736	7.19E-4	-0.01328	-0.03417	0.02444
1347.773	0.02263	0.01406	0.01347	0.01909	-0.0196	0.00458
1348.286	5.59E-5	0.02511	0.01196	-0.00335	-0.01365	0.02915
1348.8	0.02132	0.01726	0.0323	0.00899	0.01609	0.02385
1349.313	0.01505	0.02355	0.03097	0.01527	0.05264	0.02384
1349.827	0.02472	0.02919	0.00508	-0.00881	-0.00179	-0.02461
1350.34	-0.0033	0.0346	0.0105	-1.87E-4	-0.01842	0.07492
1350.854	0.01028	-0.00154	0.02491	0.00465	0.01594	0.03963
1351.367	0.00972	0.02966	-0.02707	0.01082	-0.0609	0.03712
1351.881	0.03191	-0.00226	7.86E-4	0.02034	0.0072	0.01569
1352.394	0.02225	0.01695	-0.02791	-0.01662	-0.0498	-0.00505
1352.908	0.02603	0.02777	0.01141	0.02157	0.01393	0.00864
1353.421	0.02579	0.00109	0.00643	0.02374	0.00923	0.05616
1353.934	0.00862	0.0274	-0.02032	0.01453	-0.00804	0.05142
1354.448	0.00515	0.03458	-0.0269	-0.01849	-0.00138	0.04573
1354.961	0.02425	0.02106	0.04438	-0.02794	-0.04717	0.03766
1355.474	0.01244	-0.00546	-0.0269	-0.00677	-0.06008	0.03231
1355.988	0.02167	0.01622	-0.00929	0.00778	-0.00958	0.02907
1356.501	0.01428	0.00751	0.01637	-0.0109	-0.03497	0.00993
1357.014	0.00522	0.02301	-0.00746	0.04367	-0.03572	0.01839
1357.528	0.00985	0.0366	-0.0144	0.02089	-0.01176	0.00774
1358.041	0.02533	-0.00598	0.00764	-0.01262	-0.01251	0.00334
1358.554	0.0304	0.03909	0.01463	0.02463	-0.02193	0.04593
1359.067	6.21E-4	0.03286	-0.01162	0.01393	-0.0227	0.00808
1359.58	0.01692	0.03055	0.03721	0.01671	0.02532	0.025
1360.094	0.01239	0.03883	0.01718	0.0135	-0.0448	0.00142
1360.607	-0.01815	-0.02054	-0.01904	0.01308	-0.07452	0.00776
1361.12	0.00508	-0.00345	-0.02405	0.02222	-0.04126	0.00282
1361.633	-0.01029	0.02045	-0.00103	0.01106	-0.01557	0.03463
1362.146	0.00263	-5.39E-4	-0.00398	-0.01388	-0.02983	0.01941
1362.659	-0.0061	0.01212	0.00208	-0.01952	-0.04917	0.03152
1363.172	-0.00364	0.02369	-0.01698	0.02706	0.01691	0.03838
1363.685	0.00651	0.05293	0.00427	-0.02354	-0.06304	0.01304
1364.198	0.02337	0.02007	-0.01661	-0.02444	-0.00315	0.02897
1364.711	0.01366	0.06059	0.03533	-0.0368	-0.05218	0.02393
1365.224	0.02227	-0.00206	-0.03762	-0.01447	-0.04276	0.00426
1365.737	0.01201	6.22E-4	0.05656	-3.17E-4	-0.00919	-0.03368
1366.25	0.00821	-0.01113	0.00111	-0.00471	-0.0136	0.01643
1366.763	-6.34E-4	0.00362	-0.03791	0.01884	-0.05686	-0.03743
1367.276	-0.01024	0.03701	-0.01662	-0.00937	-0.0299	0.02553
1367.789	-0.00616	0.0055	-0.04592	-0.02252	-0.03821	-0.04063
1368.302	-0.01898	0.03372	0.01965	-0.03068	-0.07811	0.00699
1368.815	0.00493	-1.87E-4	-0.00413	-0.0176	-0.04149	0.02093
1369.327	0.02349	-0.0214	-0.00405	-0.01832	-0.07	-0.01364
1369.84	0.00896	0.0067	-0.0437	-0.0145	-0.00251	-0.00793
1370.353	-0.00663	0.01032	-0.01477	-0.02105	-0.04891	0.01988
1370.866	0.01145	0.03868	-0.00749	-0.03226	-0.05255	0.06646
1371.379	-0.00719	-0.01803	-0.03708	0.0292	-0.0349	-0.00134
1371.891	-0.00229	0.00375	-0.00946	0.00589	-0.02739	0.06385
1372.404	-0.00702	0.03062	0.00221	-0.02852	0.01769	0.03063
1372.917	0.01682	9.43E-4	0.01399	-0.0304	-0.04119	-0.00129
1373.429	-0.00519	-0.01018	0.01678	-0.00903	0.01035	0.02818
1373.942	-0.00786	-0.00767	-0.03948	-0.05873	-0.03894	0.03016
1374.455	-0.00345	-0.02549	0.00437	-0.01735	-0.01958	-0.00501
1374.967	0.01234	0.00591	-0.02637	-0.03747	-0.02039	-0.03642
1375.48	-0.00603	0.002	-0.02276	0.04688	-0.05612	0.01802
1375.993	-0.00946	0.036	0.03715	0.00261	-0.02462	0.03303
1376.505	0.01691	0.0277	-0.00207	-0.00344	-0.04647	0.0092
1377.018	-0.02803	0.0265	-0.04779	0.00148	-0.03975	8.32E-5
1377.53	-0.00882	0.01121	-0.03607	-0.01465	-0.05806	-0.00387
1378.043	-0.01351	-0.00737	-0.02979	0.00287	-0.06014	0.02548
1378.555	-0.02559	0.00838	0.01284	-0.025	-0.03719	0.02461
1379.068	-0.01744	-0.02074	-0.03815	0.00985	-0.07058	0.03075
1379.58	0.01264	0.00133	-0.00106	-0.05289	-0.00319	-0.00561
1380.093	-0.04209	0.00592	-0.02524	-0.00232	-0.07536	0.00928
1380.605	-0.01229	0.02123	-0.00227	-0.02383	-0.0466	0.04981
1381.118	-0.01856	-0.03272	-0.00643	-0.01392	-0.01387	0.05054
1381.63	0.01185	-0.01903	0.04149	-0.08844	-0.09402	-0.02521
1382.143	-0.04054	0.0065	-0.00786	-0.02289	-0.02975	0.06409
1382.655	-0.00734	-0.02661	-0.04425	-0.0731	-0.0368	0.07251
1383.167	-0.03894	-5.17E-4	-0.03927	-0.04104	-0.03672	-0.00374
1383.68	0.00513	-0.01041	-0.04953	0.0352	-0.00767	0.0023
1384.192	-0.01651	-4.06E-4	-0.00853	-0.0375	-0.06399	8.82E-4
1384.704	0.00658	-0.00141	-0.01079	-0.05544	-0.03043	0.01541
1385.216	-0.02299	-0.01657	-0.02655	-0.00418	0.00876	-0.00906
1385.729	0.00167	0.00405	-0.04984	-0.05638	-0.07159	-0.00314
1386.241	-0.01274	9.52E-4	0.01036	0.03182	-0.06652	0.01009
1386.753	-0.05901	0.03482	-0.0132	0.00413	-0.05725	0.06904
1387.265	-0.02558	-0.0179	-0.02225	-0.05485	-0.05837	-0.02373
1387.778	-0.00776	-0.01588	-0.04974	-0.03898	-0.08204	0.00839
1388.29	-0.03277	-0.01853	-0.01933	0.003	-0.01475	-0.03468
1388.802	-0.01847	-0.07342	-0.02212	-0.03196	-0.04177	-0.00819
1389.314	-0.02021	-0.01266	-0.00691	-0.06699	-0.05246	-0.01113
1389.826	-0.0026	-0.05535	-0.03441	-0.04638	0.00617	-0.06642
1390.338	-0.01038	-0.01688	-0.06269	-0.01522	-0.03931	-0.03238
1390.85	-0.02527	-0.03772	0.00159	-0.03141	-0.06699	0.01071
1391.362	-0.04127	-0.0151	-0.01604	0.00106	-0.05528	-0.0082
1391.874	-0.01988	-0.02732	3.87E-4	-0.04004	-0.08984	-0.02766
1392.386	-0.0275	0.00851	-0.01573	-0.05189	-0.02588	0.00824
1392.898	-0.01822	-0.0227	-0.00921	0.03441	-0.04036	-0.01594
1393.41	-0.0404	-0.00575	-0.03766	-0.0765	0.00734	0.02669
1393.922	-0.01242	0.00118	-0.10245	-0.03725	-0.13201	0.04782
1394.434	-0.01419	-0.03239	-0.03469	0.00479	-0.10901	0.02149
1394.946	-0.01892	-9.36E-4	-0.02879	0.00481	-0.09714	0.00914
1395.458	-0.00572	-0.01358	-0.02158	-0.05917	-0.06194	-0.00583
1395.97	-0.0104	0.01035	-0.01316	-0.04412	-0.12351	0.00918
1396.482	-0.02048	-0.02288	-0.0282	-0.0498	-0.01906	-9.61E-4
1396.994	-0.01696	-0.03826	-0.11099	-0.05742	-0.09981	-0.03215
1397.506	-0.0277	-0.05646	0.00307	-0.00696	-0.03331	-0.02435
1398.018	-0.0187	-0.05368	-0.04696	-0.0163	-0.04291	0.01726
1398.529	-0.02555	-0.01416	-0.03598	-0.04856	-0.04785	-0.06194
1399.041	-0.02387	0.00344	-0.00981	-0.0912	-0.00872	0.00133
1399.553	-0.04454	0.00246	-0.03688	-0.07006	-0.03238	-0.01742
1400.065	-0.0234	-0.01128	-0.0213	-0.01199	-0.08876	-0.02419
1400.576	-0.04883	0.01647	-0.04857	-0.06741	-0.0888	0.00788
1401.088	-0.03396	-0.04961	-0.05307	-0.04418	-0.00671	-0.05396
1401.6	-0.03697	-0.06098	-0.06717	-0.01257	-0.07486	0.00356
1402.112	-0.02211	-0.01812	-0.03169	-0.02043	-0.10461	0.03309
1402.623	-0.02356	9.16E-4	-0.01347	-0.05506	-0.0255	0.01169
1403.135	-0.02051	-0.00237	-0.00701	5.25E-4	-0.10184	0.00586
1403.646	-0.03827	0.00363	-0.04409	-0.03551	-0.05156	-0.02183
1404.158	-0.04347	-0.01589	-0.07974	-0.07175	-0.03006	-0.01202
1404.67	-0.04358	-0.009	-0.01509	-0.09951	-0.10896	0.03642
1405.181	-0.04527	-0.01319	-0.03669	-0.05684	-0.02429	-0.03289
1405.693	-0.02696	-0.03183	-0.01265	-0.00868	-0.00569	0.04409
1406.204	-0.02036	-0.03485	-0.01467	-0.0166	-0.07398	0.0485
1406.716	-0.04052	-0.03305	-0.05466	-0.07201	-0.07504	-0.00806
1407.227	-0.03653	0.01288	-0.06779	-0.00475	-0.0253	-0.00458
1407.739	-0.04596	-0.03477	-0.037	-0.04357	-0.07107	0.03214
1408.25	-3.11E-4	-0.03386	-0.02425	-0.03366	-0.05955	0.00356
1408.762	-0.05781	-0.01494	-0.03672	-0.02204	-0.06943	-0.02794
1409.273	-0.02372	-0.0106	-0.05419	-0.03202	-0.09134	0.00389
1409.785	-0.02759	0.01136	-0.07803	-0.0165	-0.10564	0.00561
1410.296	0.00341	0.02676	-0.02226	-0.01749	-0.06477	-0.04287
1410.807	-0.0743	-0.0358	-0.029	-0.0605	-0.09721	0.0018
1411.319	-0.02245	-0.05038	-0.06917	-0.0169	-0.04022	-9.16E-4
1411.83	-0.03919	-0.05644	-0.04438	-0.06567	-0.04858	-0.01958
1412.341	-0.04204	0.0188	-0.01981	-0.00189	-0.04844	-0.00338
1412.853	-0.01971	0.02106	-0.00274	-0.04967	-0.05586	0.03557
1413.364	-0.02577	-0.03367	-0.09239	-0.09413	-0.11441	-0.03083
1413.875	-0.02585	-0.01284	-0.03701	-0.09611	-0.10867	-0.03507
