# Supplementary material for: Ratiometric fluorescent sensing of pyrophosphate with sp³-functionalized single-walled carbon nanotubes
Source: Nat Commun. 2024 Jan 24;15:706. doi: 10.1038/s41467-024-45052-1 (PMC10808354; doi:10.1038/s41467-024-45052-1)
Supplement: Supplementary file 4 — Source data [file 41467_2024_45052_MOESM4_ESM.zip › Fig. S1c.txt]

Concentration [Cu]	Norm. E11 Peak Int	Norm. E11* Peak Int
�M
0	1	1
0.34	0.95403	0.88781
0.65	0.75844	0.74305
3.78	0.63856	0.44388
6.92	0.57997	0.35703
14.74	0.52409	0.29189
22.56	0.48535	0.21348
30.39	0.47812	0.20383
