# Supplementary material for: Ratiometric fluorescent sensing of pyrophosphate with sp³-functionalized single-walled carbon nanotubes
Source: Nat Commun. 2024 Jan 24;15:706. doi: 10.1038/s41467-024-45052-1 (PMC10808354; doi:10.1038/s41467-024-45052-1)
Supplement: Supplementary file 4 — Source data [file 41467_2024_45052_MOESM4_ESM.zip › Fig. S20a.txt]

Wavelength	PL intensity	PL intensity	PL intensity	PL intensity	PL intensity	PL intensity	PL intensity	PL intensity	PL intensity
nm	a.u.	a.u.	a.u.	a.u.	a.u.	a.u.	a.u.	a.u.	a.u.
	[Cu]	0.75 �M	8.3 �M	27 �M	65 �M	140 �M	253 �M	1381 �M	2133 �M
881.39	-2.1	-2.08208	-2.11637	-2.41	-2.21435	-2.45	-2.3	-2.26824	-2.39562
881.919	-1.99363	-1.84882	-2.09983	-2.42808	-2.12397	-2.25913	-2.39429	-2.19638	-2.26878
882.449	-2.0345	-1.95116	-2.10314	-2.34826	-2.26492	-2.35316	-2.34335	-2.35316	-2.2306
882.979	-2.05238	-1.86974	-2.05238	-2.30232	-2.32155	-2.43691	-2.3552	-2.18697	-2.1389
883.509	-1.88203	-1.86815	-2.0115	-2.20572	-2.07624	-2.34444	-2.12711	-2.2797	-2.05312
884.038	-1.70256	-1.67262	-1.86512	-1.89934	-1.92501	-2.30145	-2.11323	-1.95495	-2.06617
884.568	-2.07169	-1.83605	-2.22879	-2.21897	-2.30733	-2.39079	-2.39079	-2.35152	-2.20424
885.098	-1.79344	-1.64741	-1.8482	-2.07637	-2.15395	-2.09462	-2.10375	-1.94859	-1.91665
885.627	-1.87733	-1.85044	-1.98934	-2.12375	-2.06551	-2.15512	-2.16408	-2.12375	-2.1372
886.157	-1.89609	-1.63287	-2.0567	-2.03439	-1.94517	-2.09685	-1.95855	-2.01655	-2.0567
886.686	-1.65534	-1.66814	-1.90278	-1.90278	-1.88998	-2.02224	-1.79186	-1.94118	-1.83879
887.216	-1.75834	-1.78821	-2.09976	-2.1083	-2.01441	-2.19365	-1.9888	-1.90344	-2.08696
887.746	-1.63117	-1.59128	-1.67902	-1.77474	-1.65111	-1.85052	-1.7548	-1.67902	-1.7548
888.275	-1.76045	-1.55763	-1.70771	-1.8578	-1.86186	-1.9876	-1.83752	-1.7645	-1.80912
888.805	-1.60211	-1.54392	-1.70684	-1.8077	-1.79219	-1.81158	-1.734	-1.83486	-1.71072
889.334	-1.50866	-1.54033	-1.61953	-1.73436	-1.64329	-1.68684	-1.75812	-1.67496	-1.64725
889.864	-1.54822	-1.34053	-1.6615	-1.68794	-1.66905	-1.71437	-1.66905	-1.62374	-1.58976
890.393	-1.56682	-1.37409	-1.63106	-1.63463	-1.70245	-1.63106	-1.73457	-1.75241	-1.60608
890.923	-1.48162	-1.43878	-1.56373	-1.64942	-1.5673	-1.77794	-1.69226	-1.69226	-1.67084
891.452	-1.53412	-1.41018	-1.56091	-1.61786	-1.59776	-1.71165	-1.648	-1.66475	-1.63461
891.981	-1.25522	-1.25522	-1.44956	-1.42407	-1.44637	-1.62478	-1.4623	-1.43363	-1.36991
892.511	-1.1031	-1.05179	-1.20571	-1.39954	-1.18006	-1.37389	-1.35963	-1.23707	-1.25702
893.04	-1.30443	-1.18063	-1.18969	-1.30745	-1.3165	-1.45842	-1.35576	-1.36784	-1.29235
893.57	-1.03878	-0.96749	-1.08715	-1.14571	-1.06678	-1.17881	-1.18135	-1.07951	-1.12789
894.099	-0.94006	-0.92599	-1.01976	-1.06899	-1.02211	-1.13698	-1.03617	-1.05493	-1.00335
894.628	-0.79605	-0.79406	-0.82591	-0.89954	-0.86173	-0.89556	-0.85775	-0.89954	-0.8677
895.158	-0.73324	-0.74759	-0.77089	-0.8175	-0.81213	-0.85157	-0.83902	-0.81392	-0.77448
895.687	-0.55666	-0.53213	-0.6042	-0.68088	-0.641	-0.68548	-0.64254	-0.64407	-0.59193
896.216	-0.48769	-0.49687	-0.48638	-0.53882	-0.52571	-0.55586	-0.5244	-0.54669	-0.52178
896.745	-0.47093	-0.42608	-0.47205	-0.46981	-0.49447	-0.51466	-0.50008	-0.47429	-0.48887
897.275	-0.3327	-0.32333	-0.35238	-0.37581	-0.37394	-0.40205	-0.39362	-0.34957	-0.36269
897.804	-0.25537	-0.24241	-0.28967	-0.30415	-0.31483	-0.29882	-0.32474	-0.27519	-0.30644
898.333	-0.24672	-0.22804	-0.26089	-0.27699	-0.26282	-0.27313	-0.26089	-0.23705	-0.26475
898.862	-0.16818	-0.15613	-0.18285	-0.20329	-0.20695	-0.21953	-0.20538	-0.19176	-0.20748
899.391	-0.13003	-0.11793	-0.12744	-0.14644	-0.13262	-0.14601	-0.1486	-0.13996	-0.14688
899.921	-0.11163	-0.09402	-0.12959	-0.1317	-0.12501	-0.131	-0.13276	-0.13417	-0.12537
900.45	-0.08796	-0.07726	-0.10252	-0.10014	-0.10074	-0.10103	-0.09925	-0.09063	-0.09984
900.979	-0.0702	-0.06678	-0.07607	-0.08537	-0.08268	-0.0905	-0.08537	-0.08219	-0.08317
901.508	-0.0568	-0.05081	-0.05474	-0.06238	-0.06341	-0.05907	-0.0663	-0.05763	-0.06217
902.037	-0.03725	-0.03151	-0.03603	-0.0463	-0.04056	-0.04613	-0.05048	-0.04543	-0.04334
902.566	-0.03562	-0.03291	-0.0394	-0.04106	-0.04181	-0.04725	-0.03864	-0.03547	-0.03743
903.095	-0.02633	-0.02067	-0.0333	-0.03817	-0.03291	-0.03436	-0.03225	-0.03251	-0.02843
903.624	-0.02397	-0.02063	-0.02373	-0.03088	-0.02766	-0.03267	-0.02838	-0.02718	-0.02707
904.153	-0.01881	-0.01729	-0.02012	-0.02012	-0.02055	-0.0236	-0.02197	-0.02251	-0.02164
904.682	-0.01195	-0.01133	-0.01731	-0.01916	-0.01432	-0.01741	-0.02009	-0.01535	-0.01679
905.211	-0.01218	-0.0113	-0.01474	-0.01886	-0.01739	-0.01984	-0.01925	-0.01454	-0.01729
905.74	-0.01467	-0.01381	-0.01892	-0.01535	-0.01844	-0.01989	-0.01603	-0.0168	-0.01815
906.269	-0.00952	-0.00868	-0.01103	-0.01584	-0.0133	-0.01415	-0.01367	-0.0133	-0.01283
906.798	-0.00959	-0.00731	-0.01073	-0.01234	-0.01396	-0.01082	-0.01624	-0.01339	-0.01177
907.327	-0.00964	-0.00973	-0.0102	-0.01328	-0.01422	-0.01132	-0.016	-0.01029	-0.01272
907.856	-0.00941	-0.0077	-0.01216	-0.01549	-0.01416	-0.01473	-0.01406	-0.0153	-0.01416
908.384	-0.01162	-0.00825	-0.01368	-0.01771	-0.01321	-0.01677	-0.01508	-0.01377	-0.0148
908.913	-0.01159	-0.01093	-0.01385	-0.01573	-0.0145	-0.01667	-0.01319	-0.01083	-0.0113
909.442	-0.01089	-0.00931	-0.01285	-0.01285	-0.01592	-0.0162	-0.01518	-0.01555	-0.01248
909.971	-0.00829	-0.00885	-0.00941	-0.01257	-0.01276	-0.01462	-0.01444	-0.01369	-0.01257
910.5	-0.00834	-0.00779	-0.01368	-0.0135	-0.01142	-0.01323	-0.01459	-0.01549	-0.01232
911.028	-0.00953	-0.00621	-0.00791	-0.01142	-0.00926	-0.01583	-0.01412	-0.01322	-0.01052
911.557	-0.00824	-0.00596	-0.01079	-0.01096	-0.0093	-0.01166	-0.01377	-0.00737	-0.00833
912.086	-0.00788	-0.00502	-0.01125	-0.01022	-0.00866	-0.01108	-0.01039	-0.0103	-0.00935
912.615	-0.00408	-8.32E-4	-0.00508	-0.01099	-0.00874	-0.01082	-0.00816	-0.00716	-0.00807
913.143	-0.00698	-0.0023	-0.00476	-0.00772	-0.00657	-0.0055	-0.00747	-0.00632	-0.00402
913.672	-0.00112	0.0012	-0.00406	-0.00677	-0.00646	-0.00733	-0.00669	-0.00486	-0.00534
914.201	-0.00399	-9.39E-4	-0.00438	-0.00861	-0.00524	-0.009	-0.00696	-0.0061	-0.00728
914.729	-0.00159	6.79E-4	-0.00377	-0.00468	-0.00317	-0.00627	-0.00642	-0.00264	-0.00483
915.258	-0.00327	0	-0.00587	-0.00661	-0.00528	-0.00617	-0.0055	-0.00349	-0.0058
915.787	-0.00116	0.00102	-0.00196	-0.00261	-0.00413	-0.00421	-0.00493	-0.00479	-0.00573
916.315	-9.96E-4	0.00192	-0.00171	-0.00341	-0.00249	-0.00363	-0.00434	-0.0027	-0.00356
916.844	0.00124	0.00213	-0.0022	-0.00261	-0.00199	-0.00261	-0.00364	-0.00103	-0.0022
917.372	9.51E-4	0.0021	-0.0017	-0.00224	-6.11E-4	-0.00129	-0.00265	-3.39E-4	-0.00102
917.901	-0.00159	0.00126	-0.00172	-0.00378	-0.00384	-0.00437	-0.00371	-0.00338	-0.00325
918.429	0.00382	0.00178	0.00158	-0.00363	-0.00204	-0.00475	-0.00382	-0.00132	-6.59E-4
918.958	0.00277	0.00193	0.00142	-0.00187	-0.00142	-2.58E-4	-8.37E-4	-3.86E-4	-5.15E-4
919.486	9.05E-4	0.00187	-0.00194	-0.00239	-6.46E-4	-0.00543	-0.0033	-7.76E-4	-0.00239
920.015	0.00235	0.00362	0.00127	0.00127	1.27E-4	6.36E-5	6.36E-5	-6.36E-4	0.0014
920.543	-2.54E-4	0.00254	-0.0021	-0.00248	-6.36E-4	-0.00165	-0.00115	4.45E-4	3.82E-4
921.072	0.00239	0.00359	7.55E-4	1.89E-4	-5.66E-4	-0.00107	-0.00126	8.18E-4	7.55E-4
921.6	0.00127	0.0014	5.09E-4	-0.00146	-8.27E-4	-0.00299	-0.00178	8.27E-4	-0.00121
922.128	0.00244	0.00301	0.00238	-1.25E-4	0.00169	-0.00182	-0.00163	0.001	6.26E-4
922.657	0.00164	0.0031	0.00221	-0.0012	0.00139	-1.26E-4	-7.59E-4	0	1.26E-4
923.185	0.00536	0.00592	0.00256	-6.23E-5	0.00143	3.12E-4	8.72E-4	0.00268	0.0038
923.713	0.00177	0.00214	0.0012	-8.2E-4	-6.31E-5	-0.0017	-0.00145	0.0017	-1.89E-4
924.242	0.00454	0.00479	0.00277	6.93E-4	0.00334	0	-2.52E-4	0.00258	0.00202
924.77	-1.91E-4	0.00255	-8.28E-4	-0.00401	-0.00172	-0.00242	-0.00331	7.01E-4	0
925.298	-5.67E-4	0.00365	-0.00145	-0.00139	-6.3E-4	-0.00328	-0.00265	-1.26E-4	-1.26E-4
925.827	0.00224	0.00269	0.00397	3.84E-4	5.12E-4	-0.00102	-5.76E-4	0.0025	0.00256
926.355	0.00115	7.01E-4	-5.1E-4	-0.00255	-0.00414	-0.00331	-0.00249	7.65E-4	-0.00198
926.883	-0.00123	8.43E-4	-0.00233	-0.00525	-0.00376	-0.00318	-0.00383	-0.00123	-0.00266
927.411	0.00244	0.0025	0.00115	-0.00167	2.56E-4	-5.77E-4	-0.00115	3.21E-4	6.41E-4
927.939	9.08E-4	0.00136	7.78E-4	-8.43E-4	3.89E-4	-0.00415	-0.00194	-5.83E-4	-0.00156
928.468	0.00317	0.00194	0.00278	3.88E-4	1.29E-4	-0.00136	-0.00168	0.00149	0.00123
928.996	-2.62E-4	5.9E-4	0	-0.00387	-0.00282	-0.00328	-0.00262	1.97E-4	-0.00249
929.524	6.47E-4	0.00317	3.88E-4	2.59E-4	-0.00116	-8.41E-4	-0.00129	-0.00116	0.00136
930.052	6.53E-5	0.00248	0	-0.00202	6.53E-5	0	0.00104	0	3.27E-4
930.58	0	0	0.00111	0	0	-0.0013	-6.5E-5	-2.6E-4	0
931.108	0.00295	0.00289	0.0023	0.00158	0.0025	0.00184	-0.00105	0.00158	0.0023
931.636	0.0035	0.00363	0.00247	7.78E-4	0.00305	-0.00175	9.73E-4	0.00435	0.00357
932.164	0.00131	0.00216	-3.28E-4	-0.0019	-4.59E-4	-0.00144	-5.9E-4	-0.00157	-5.24E-4
932.692	7.81E-4	0.00143	0.00143	-0.00404	6.51E-5	-0.00267	-0.00254	-3.91E-4	6.51E-5
933.22	-7.21E-4	0.00223	0.00203	-5.24E-4	-0.00236	-0.00144	-9.17E-4	-2.62E-4	1.31E-4
933.748	0.00252	0.00259	-9.7E-4	-4.53E-4	-5.17E-4	0	-0.00252	1.29E-4	-0.00129
934.276	0.0011	0.00454	-9.09E-4	-0.00331	-0.00143	-0.00435	-0.0026	-7.14E-4	-3.25E-4
934.804	0.00404	0.00398	0.00301	0.0018	1.92E-4	-8.98E-4	-0.00237	0.00263	-6.41E-5
935.332	0.00226	0.00232	1.29E-4	-8.38E-4	-2.58E-4	-0.00264	-0.00122	7.09E-4	0.00148
935.86	0.00443	0.00323	0.00342	6.33E-4	0.00279	-4.43E-4	-2.53E-4	5.07E-4	0.00196
936.388	0.00114	0.00216	0.00102	0	5.09E-4	-0.00127	-0.00134	0.00153	0.00191
936.916	0.00352	0.00377	0.00371	8.8E-4	0.00138	0.00132	0.00113	0.00138	0.00277
937.444	0.00415	0.00233	3.15E-4	-0.00182	3.15E-4	-0.00182	-0.00208	-3.15E-4	-6.92E-4
937.972	0.00482	0.0055	0.0029	-6.18E-4	0.00142	6.18E-5	6.18E-5	0.00266	0.00377
938.499	6.25E-4	0.00269	-4.37E-4	-0.00225	-8.74E-4	-0.002	-0.00212	8.12E-4	0
939.027	0.00289	0.00209	0.00178	-6.14E-4	-2.46E-4	-0.00104	-7.37E-4	0.00117	0.00104
939.555	0.00528	0.00362	0.00405	-2.46E-4	0.00172	-0.00129	1.23E-4	0.0016	8.59E-4
940.083	0.00236	0.00448	0.00145	-1.82E-4	0.00182	7.88E-4	0.00176	0.00315	0.00176
940.611	0.00284	0.00508	0.00169	0	9.67E-4	4.23E-4	0.0026	0.00193	0.00393
941.138	0.00484	0.00436	0.00317	4.78E-4	0.00102	0.00137	4.78E-4	0.00179	0.00442
941.666	0.00421	0.00541	0.00265	0.00174	0.00325	0.00192	5.41E-4	0.00307	0.00367
942.194	0.00377	0.00459	0.00412	0.00277	0.00324	0.00218	0.00289	0.00524	0.00406
942.721	0.00589	0.00571	0.00446	0.00268	0.00494	0.00113	0.00291	0.00375	0.00541
943.249	0.00446	0.00504	0.0034	0.00141	0.00328	7.04E-4	0.00205	0.00323	0.00434
943.777	0.00637	0.00749	0.00472	0.0043	0.00413	0.00354	0.00342	0.00513	0.00531
944.304	0.00837	0.00738	0.00558	0.00459	0.00494	0.00436	0.00511	0.00599	0.00622
944.832	0.00508	0.00397	0.00374	4.09E-4	0.00543	0.00257	0.00315	0.00379	0.00525
945.359	0.00458	0.00644	0.00359	0.00441	0.00313	0.00145	0.00284	0.00441	0.00429
945.887	0.00384	0.00419	8.14E-4	0.0014	0.00297	0.00221	0.00111	0.00361	0.00291
946.415	0.00516	0.00693	0.00458	0.00246	0.00372	0.00361	0.00407	0.00539	0.0051
946.942	0.00298	0.00631	0.00447	0.0039	0.00539	0.00373	0.00717	0.00872	0.0086
947.47	0.00578	0.00658	0.00555	0.00377	0.0056	0.00406	0.004	0.00646	0.00486
947.997	0.00438	0.00558	0.00242	8.63E-4	0.00317	0.00248	0.00115	0.00472	0.00345
948.525	0.00599	0.00765	0.00502	0.00371	0.00588	0.00445	0.00223	0.00582	0.00748
949.052	0.00425	0.00677	0.00275	0.00241	0.00287	0.00207	0.00143	0.00425	0.00494
949.58	0.00457	0.00549	0.00503	0.00252	0.00372	0.00389	0.00337	0.006	0.00532
950.107	0.00497	0.00682	0.00537	0.00323	0.00433	0.00433	0.00306	0.00497	0.0056
950.634	0.00617	0.00709	0.00451	0.00406	0.00514	0.0044	0.00451	0.00657	0.00549
951.162	0.00589	0.00792	0.00728	0.00231	0.00555	0.00451	0.00589	0.0063	0.00422
951.689	0.00522	0.00477	0.00413	0.00235	0.00344	0.00316	0.0035	0.00563	0.00408
952.216	0.00603	0.00765	0.00446	0.00354	0.00556	0.00116	0.00516	0.00545	0.0051
952.744	0.00758	0.0066	0.00477	0.00494	0.00494	0.00408	0.00477	0.00643	0.00683
953.271	0.00562	0.00713	0.00574	0.00301	0.00412	0.004	0.00423	0.00695	0.00504
953.798	0.00722	0.01004	0.00646	0.00421	0.0071	0.00554	0.00514	0.00768	0.00773
954.326	0.00686	0.00651	0.00587	0.00343	0.00506	0.005	0.00413	0.00669	0.00866
954.853	0.00518	0.00847	0.00524	0.00444	0.00622	0.00461	0.00507	0.00674	0.00714
955.38	0.00711	0.00635	0.007	0.00447	0.00576	0.00388	0.00464	0.00617	0.00741
955.907	0.00736	0.00777	0.00678	0.00362	0.00561	0.00403	0.00602	0.00888	0.00695
956.435	0.00697	0.00797	0.00551	0.00275	0.00522	0.00404	0.00363	0.00815	0.00645
956.962	0.00727	0.00982	0.00779	0.00575	0.00651	0.00616	0.00622	0.01	0.00756
957.489	0.0077	0.00935	0.00664	0.0047	0.006	0.00429	0.00412	0.00635	0.00835
958.016	0.00836	0.00901	0.00597	0.0055	0.00714	0.00363	0.00796	0.0076	0.00831
958.543	0.00744	0.00809	0.00885	0.0049	0.00779	0.00673	0.00579	0.00945	0.00868
959.07	0.0106	0.0127	0.01048	0.0081	0.0106	0.01077	0.01019	0.01293	0.01194
959.598	0.00833	0.00985	0.00815	0.00669	0.00845	0.00569	0.00809	0.01138	0.0105
960.125	0.00711	0.01146	0.0087	0.00652	0.00999	0.00764	0.00888	0.01152	0.0107
960.652	0.00943	0.01144	0.00854	0.00551	0.00937	0.00919	0.00794	0.01257	0.01043
961.179	0.00919	0.0106	0.00901	0.00778	0.01031	0.00772	0.00872	0.01402	0.01084
961.706	0.00883	0.01127	0.00883	0.007	0.01026	0.00943	0.00978	0.01138	0.01293
962.233	0.0122	0.01037	0.00919	0.00925	0.01037	0.00919	0.01132	0.01497	0.01326
962.76	0.00838	0.00767	0.0066	0.00559	0.0079	0.00897	0.00559	0.0104	0.01088
963.287	0.01011	0.01123	0.00839	0.00739	0.00899	0.00834	0.00798	0.0136	0.01058
963.814	0.00877	0.01188	0.00973	0.00722	0.00919	0.00997	0.01045	0.01271	0.01301
964.341	0.01238	0.01286	0.01232	0.00929	0.01256	0.01054	0.01131	0.01578	0.01369
964.868	0.01262	0.01304	0.01135	0.01069	0.01214	0.01069	0.01208	0.01874	0.0152
965.394	0.01021	0.01003	0.00962	0.01003	0.0095	0.01171	0.01278	0.01338	0.01326
965.921	0.01416	0.0141	0.01186	0.0086	0.01102	0.01283	0.01513	0.01822	0.01755
966.448	0.01461	0.01286	0.00984	0.01038	0.0134	0.01249	0.01443	0.01726	0.01648
966.975	0.01373	0.01501	0.0144	0.01158	0.0133	0.0133	0.01557	0.01998	0.01838
967.502	0.01588	0.01594	0.01375	0.01314	0.01539	0.01503	0.01825	0.02196	0.02081
968.029	0.01549	0.01678	0.01746	0.01531	0.01851	0.01715	0.01888	0.02146	0.0206
968.556	0.01524	0.01518	0.01591	0.01316	0.0164	0.01683	0.0194	0.0224	0.01934
969.082	0.01668	0.01625	0.01488	0.01569	0.01941	0.01556	0.01997	0.02567	0.02177
969.609	0.01827	0.02036	0.01833	0.01901	0.01931	0.01901	0.02246	0.02598	0.02481
970.136	0.0164	0.0192	0.01671	0.0169	0.02082	0.02001	0.02307	0.02637	0.02413
970.663	0.01962	0.02209	0.02092	0.01881	0.02197	0.02401	0.02444	0.02977	0.02809
971.189	0.01983	0.01889	0.02108	0.01721	0.02259	0.02359	0.02446	0.03191	0.02828
971.716	0.02175	0.02299	0.02318	0.02026	0.02541	0.02591	0.02945	0.03486	0.03194
972.243	0.02371	0.02309	0.02565	0.02184	0.02615	0.02827	0.03045	0.0375	0.03607
972.769	0.02668	0.02843	0.02743	0.02511	0.02949	0.03092	0.03292	0.03917	0.03673
973.296	0.02587	0.02892	0.02662	0.02562	0.03159	0.03265	0.0352	0.04111	0.03738
973.822	0.02893	0.0293	0.03027	0.02618	0.03424	0.03491	0.03839	0.04327	0.04095
974.349	0.02951	0.03239	0.03184	0.02921	0.03594	0.03882	0.03913	0.04807	0.04372
974.876	0.03139	0.0332	0.03259	0.03241	0.03681	0.03928	0.04205	0.05109	0.04747
975.402	0.03205	0.03242	0.03398	0.03181	0.03868	0.04049	0.0441	0.05206	0.04814
975.929	0.03521	0.03639	0.03834	0.03439	0.04288	0.04388	0.04901	0.05721	0.05202
976.455	0.03499	0.03759	0.03942	0.03629	0.04248	0.0462	0.05057	0.0593	0.0547
976.982	0.03983	0.04111	0.04831	0.04041	0.04837	0.05127	0.05458	0.06428	0.05917
977.508	0.0438	0.04559	0.05882	0.04438	0.05279	0.05551	0.05899	0.07001	0.06387
978.035	0.04472	0.04684	0.04981	0.04318	0.05341	0.05643	0.05992	0.0714	0.06466
978.561	0.048	0.04897	0.04983	0.04691	0.05783	0.06029	0.06441	0.07643	0.07008
979.088	0.05036	0.05199	0.05233	0.0503	0.06193	0.06272	0.0674	0.07982	0.07294
979.614	0.05033	0.05027	0.0543	0.05186	0.06066	0.06588	0.07087	0.0846	0.0757
980.14	0.05506	0.05389	0.05795	0.05345	0.0678	0.07008	0.07636	0.08893	0.0812
980.667	0.0559	0.05651	0.05796	0.0564	0.0673	0.07242	0.07798	0.09083	0.08193
981.193	0.05737	0.06053	0.0608	0.05732	0.07243	0.0778	0.08235	0.09547	0.08661
981.719	0.05975	0.06229	0.06417	0.06141	0.07568	0.07889	0.0853	0.10002	0.09156
982.246	0.06294	0.06539	0.06774	0.06659	0.07887	0.08308	0.09017	0.10568	0.09585
982.772	0.0658	0.06932	0.07075	0.07119	0.0836	0.08849	0.09415	0.10985	0.09761
983.298	0.07296	0.07362	0.07683	0.07596	0.08616	0.09439	0.10153	0.11713	0.10644
983.825	0.07291	0.07516	0.07516	0.0751	0.09029	0.09594	0.10383	0.11891	0.10745
984.351	0.07595	0.08109	0.08023	0.07958	0.09408	0.10122	0.10912	0.12502	0.11539
984.877	0.07935	0.07972	0.08346	0.08303	0.09792	0.10415	0.11184	0.12814	0.11666
985.403	0.08142	0.08314	0.08568	0.08465	0.10152	0.10739	0.11612	0.13331	0.11941
985.93	0.08364	0.08591	0.08829	0.0891	0.10509	0.11028	0.11919	0.13665	0.12406
986.456	0.08729	0.08958	0.09364	0.09225	0.10859	0.11526	0.1237	0.14147	0.1308
986.982	0.08973	0.09128	0.09444	0.0939	0.11034	0.11665	0.12688	0.1454	0.13132
987.508	0.09012	0.09502	0.09716	0.09652	0.11346	0.11954	0.131	0.14789	0.13622
988.034	0.09269	0.09589	0.09915	0.09814	0.1178	0.12239	0.13324	0.153	0.1389
988.56	0.09715	0.09915	0.10147	0.10105	0.11918	0.12667	0.13557	0.15703	0.14185
989.086	0.10053	0.10159	0.10653	0.10478	0.124	0.13048	0.13951	0.16022	0.14673
989.612	0.10201	0.10254	0.10754	0.10525	0.12467	0.13126	0.14301	0.16381	0.1486
990.138	0.10356	0.10537	0.10654	0.10824	0.12589	0.13371	0.1437	0.16433	0.15167
990.665	0.1068	0.10847	0.11298	0.11135	0.13105	0.13754	0.14754	0.16829	0.15451
991.191	0.10456	0.10913	0.11264	0.11259	0.13207	0.13769	0.14814	0.1691	0.15739
991.717	0.11056	0.1127	0.11747	0.11642	0.13651	0.14331	0.1543	0.17492	0.16032
992.243	0.11134	0.11423	0.11817	0.11691	0.13709	0.14329	0.15611	0.17403	0.15937
992.768	0.11216	0.11531	0.1193	0.11904	0.13902	0.14424	0.15677	0.17809	0.16345
993.294	0.1143	0.11674	0.11965	0.1197	0.13851	0.14646	0.15628	0.17961	0.16371
993.82	0.11618	0.11934	0.12281	0.1238	0.14236	0.14894	0.159	0.18238	0.16719
994.346	0.11657	0.12132	0.12226	0.12273	0.14129	0.15063	0.15976	0.18245	0.16696
994.872	0.12127	0.12106	0.12536	0.12468	0.14382	0.15302	0.16238	0.18617	0.16838
995.398	0.12071	0.12378	0.12711	0.12581	0.14569	0.15162	0.16224	0.18575	0.17025
995.924	0.11803	0.12195	0.12603	0.12402	0.14528	0.15178	0.16046	0.18327	0.16825
996.45	0.122	0.12241	0.12841	0.12603	0.14616	0.15211	0.1609	0.18636	0.17068
996.976	0.12226	0.1241	0.12886	0.12594	0.14453	0.1519	0.16235	0.18533	0.16987
997.501	0.12143	0.1242	0.12759	0.12651	0.14669	0.151	0.16225	0.18474	0.16892
998.027	0.12239	0.1251	0.1278	0.12632	0.14516	0.15252	0.16048	0.18463	0.16865
998.553	0.11945	0.12256	0.12476	0.12665	0.14201	0.14666	0.15855	0.18066	0.16708
999.079	0.12167	0.12428	0.12544	0.1271	0.14294	0.15133	0.15988	0.1811	0.16662
999.604	0.1196	0.12274	0.12693	0.12527	0.14267	0.14884	0.15694	0.17874	0.16351
1000.13	0.1226	0.1249	0.12731	0.12551	0.14313	0.14773	0.15985	0.17962	0.16646
1000.656	0.11993	0.12197	0.12437	0.12427	0.13978	0.14636	0.15618	0.17663	0.16227
1001.181	0.11845	0.12142	0.12394	0.12166	0.13982	0.14408	0.15283	0.17287	0.15932
1001.707	0.11877	0.11862	0.1214	0.12234	0.13674	0.14183	0.15143	0.17054	0.15723
1002.233	0.11798	0.11759	0.12028	0.12072	0.13368	0.13984	0.14659	0.16841	0.15471
1002.758	0.11407	0.11642	0.12038	0.11789	0.13225	0.1364	0.14529	0.1642	0.15316
1003.284	0.11571	0.11489	0.11667	0.11725	0.12801	0.13438	0.14167	0.16203	0.14977
1003.809	0.11329	0.11372	0.11662	0.11648	0.12856	0.13306	0.14026	0.15843	0.14717
1004.335	0.1098	0.1109	0.1156	0.11162	0.12712	0.12846	0.13589	0.15599	0.14299
1004.861	0.10832	0.11039	0.11087	0.11082	0.12263	0.12594	0.13185	0.15115	0.13963
1005.386	0.10809	0.10946	0.1114	0.11116	0.12266	0.12692	0.13042	0.14954	0.13719
1005.912	0.10392	0.10714	0.1079	0.10776	0.11924	0.12123	0.12668	0.14618	0.13479
1006.437	0.10337	0.10493	0.10597	0.10441	0.1152	0.1169	0.12348	0.14199	0.13266
1006.963	0.1027	0.10341	0.10389	0.1037	0.11412	0.11573	0.12254	0.13871	0.12962
1007.488	0.10235	0.10253	0.10235	0.10235	0.11051	0.11285	0.12069	0.13651	0.12624
1008.013	0.09848	0.10059	0.1004	0.09965	0.10737	0.11129	0.11602	0.13215	0.12415
1008.539	0.09812	0.0984	0.10108	0.09867	0.107	0.10894	0.11288	0.12796	0.12227
1009.064	0.09498	0.09646	0.09693	0.09307	0.10334	0.10404	0.10961	0.12555	0.11816
1009.59	0.09384	0.09334	0.09426	0.0927	0.10106	0.10262	0.10648	0.12163	0.11323
1010.115	0.08797	0.08889	0.0905	0.08949	0.09403	0.09848	0.10219	0.11673	0.1082
1010.64	0.08842	0.08965	0.09029	0.08855	0.0979	0.09717	0.10104	0.11672	0.10988
1011.166	0.08592	0.0861	0.08642	0.08583	0.09159	0.09219	0.09658	0.11137	0.1051
1011.691	0.08628	0.08778	0.08637	0.08543	0.09121	0.09207	0.09582	0.10932	0.10295
1012.216	0.08271	0.0839	0.08239	0.08262	0.08837	0.08915	0.09252	0.10657	0.09932
1012.742	0.08092	0.08237	0.08047	0.08029	0.08572	0.08577	0.08939	0.1037	0.09636
1013.267	0.07853	0.07926	0.07908	0.07722	0.08321	0.08448	0.08611	0.10036	0.0935
1013.792	0.07887	0.08035	0.07896	0.07672	0.08299	0.08353	0.08586	0.09885	0.09213
1014.317	0.07602	0.07701	0.07624	0.07512	0.08079	0.08011	0.08456	0.09589	0.09068
1014.843	0.07333	0.07534	0.07476	0.07248	0.07749	0.07722	0.0824	0.09255	0.08812
1015.368	0.07158	0.07226	0.07172	0.0706	0.07513	0.07562	0.07836	0.09102	0.08527
1015.893	0.07334	0.07218	0.07285	0.06984	0.07422	0.07347	0.07755	0.09071	0.08495
1016.418	0.06954	0.06976	0.06816	0.06581	0.0715	0.07065	0.07447	0.08549	0.08127
1016.943	0.06852	0.06847	0.06794	0.06626	0.06989	0.07051	0.07179	0.08408	0.07953
1017.468	0.06472	0.06619	0.06583	0.06445	0.06676	0.0669	0.06983	0.08094	0.07783
1017.993	0.0648	0.06502	0.06353	0.06353	0.06648	0.06798	0.07013	0.08031	0.07705
1018.518	0.06356	0.06493	0.06228	0.06246	0.06551	0.06462	0.06816	0.07673	0.07448
1019.043	0.06181	0.06247	0.06194	0.06115	0.06326	0.06265	0.06554	0.07546	0.07173
1019.569	0.06015	0.06072	0.05957	0.05768	0.06081	0.06133	0.0642	0.07314	0.06861
1020.094	0.06037	0.06102	0.05963	0.05898	0.06098	0.06237	0.06416	0.07386	0.0696
1020.619	0.05915	0.05928	0.05604	0.05613	0.05976	0.05871	0.06208	0.07134	0.06815
1021.144	0.05785	0.0575	0.05737	0.05516	0.05911	0.05872	0.06023	0.07111	0.06673
1021.668	0.05669	0.05888	0.05674	0.05495	0.05901	0.05787	0.06005	0.06992	0.06573
1022.193	0.05664	0.05729	0.05414	0.05271	0.05686	0.05561	0.0582	0.06844	0.06537
1022.718	0.05563	0.05481	0.05481	0.05312	0.0552	0.05502	0.05844	0.06745	0.06476
1023.243	0.05355	0.05403	0.05351	0.05144	0.05441	0.05338	0.05523	0.06512	0.06287
1023.768	0.0517	0.05087	0.05218	0.04926	0.05354	0.0531	0.05515	0.0648	0.06183
1024.293	0.04992	0.05077	0.05189	0.0491	0.05215	0.05099	0.053	0.06218	0.05862
1024.818	0.05032	0.05126	0.05079	0.04864	0.05204	0.04903	0.05371	0.06195	0.05968
1025.343	0.05107	0.0509	0.04924	0.04774	0.05018	0.05005	0.05086	0.06081	0.05748
1025.868	0.04766	0.04839	0.04702	0.04547	0.04779	0.04745	0.04921	0.05667	0.0553
1026.392	0.04734	0.05005	0.04671	0.04696	0.04929	0.04831	0.04997	0.05869	0.05674
1026.917	0.04852	0.04908	0.04622	0.04524	0.0475	0.04835	0.05014	0.0588	0.05556
1027.442	0.04414	0.04626	0.04596	0.04402	0.04617	0.04588	0.04799	0.05665	0.05242
1027.967	0.04647	0.04681	0.04494	0.04363	0.04673	0.04486	0.04809	0.05561	0.05068
1028.491	0.04484	0.04602	0.04517	0.04429	0.04606	0.04505	0.04791	0.05466	0.05305
1029.016	0.04475	0.04403	0.04357	0.04344	0.04471	0.04559	0.04741	0.05345	0.05206
1029.541	0.0456	0.04593	0.04421	0.0445	0.04585	0.04395	0.04678	0.05525	0.05209
1030.065	0.04197	0.04303	0.04134	0.04037	0.04277	0.04159	0.04463	0.053	0.04911
1030.59	0.04313	0.04217	0.04309	0.04079	0.0423	0.04255	0.04464	0.05208	0.0499
1031.115	0.04122	0.0424	0.04156	0.03971	0.04441	0.04148	0.0432	0.05167	0.05041
1031.639	0.04254	0.04154	0.0415	0.04075	0.04292	0.04096	0.0433	0.05165	0.04902
1032.164	0.0407	0.04187	0.03995	0.03761	0.04187	0.04212	0.04291	0.0506	0.04814
1032.689	0.04007	0.04107	0.03837	0.03978	0.04144	0.04012	0.04401	0.04915	0.04778
1033.213	0.03898	0.04018	0.03898	0.03794	0.04056	0.03993	0.0423	0.04836	0.04761
1033.738	0.04013	0.04013	0.03889	0.03959	0.04141	0.03996	0.04236	0.04888	0.04719
1034.262	0.0396	0.03943	0.0386	0.0391	0.0398	0.04055	0.04249	0.04837	0.04572
1034.787	0.03956	0.03899	0.03754	0.03627	0.0401	0.03857	0.03998	0.04731	0.0462
1035.311	0.0383	0.03842	0.03904	0.03627	0.03888	0.03851	0.04004	0.04901	0.0464
1035.836	0.03665	0.03813	0.03579	0.0346	0.03895	0.03542	0.03826	0.04552	0.04293
1036.36	0.03644	0.03669	0.03644	0.03508	0.03743	0.03681	0.0392	0.0455	0.04423
1036.885	0.03641	0.03746	0.03539	0.03515	0.03681	0.03681	0.03787	0.04489	0.0425
1037.409	0.03723	0.03764	0.03536	0.03536	0.03719	0.03768	0.03927	0.04523	0.04404
1037.933	0.03704	0.03749	0.03549	0.03488	0.03818	0.03728	0.03866	0.04509	0.04257
1038.458	0.03444	0.03473	0.03355	0.03233	0.03436	0.03338	0.0366	0.04217	0.04152
1038.982	0.03372	0.03445	0.03271	0.03348	0.03578	0.03441	0.03727	0.0426	0.04038
1039.507	0.03592	0.03601	0.03588	0.03447	0.03617	0.03528	0.03807	0.04369	0.04228
1040.031	0.0347	0.03494	0.03308	0.03312	0.03603	0.03478	0.03587	0.04212	0.04107
1040.555	0.03265	0.03281	0.0335	0.03163	0.03423	0.03281	0.03614	0.04224	0.03842
1041.079	0.03161	0.0331	0.03213	0.03064	0.03185	0.03177	0.03362	0.0393	0.03817
1041.604	0.03153	0.03089	0.03021	0.03013	0.03157	0.03113	0.03351	0.03938	0.03773
1042.128	0.03275	0.03375	0.03222	0.03279	0.03427	0.03343	0.03523	0.04097	0.03969
1042.652	0.03312	0.0338	0.03275	0.03227	0.03243	0.03452	0.03396	0.04072	0.03927
1043.177	0.03164	0.03359	0.03132	0.02961	0.03403	0.03204	0.03375	0.04069	0.03853
1043.701	0.02959	0.03171	0.03075	0.03039	0.03031	0.03207	0.03315	0.03867	0.03839
1044.225	0.03059	0.03179	0.02836	0.03028	0.03099	0.03059	0.03314	0.0396	0.03685
1044.749	0.0321	0.03178	0.03099	0.03011	0.03174	0.03202	0.03234	0.03781	0.03785
1045.273	0.03035	0.03055	0.02948	0.02821	0.03019	0.03035	0.03158	0.03676	0.03518
1045.797	0.0281	0.02954	0.02778	0.0279	0.02958	0.03021	0.03165	0.03615	0.0354
1046.321	0.02762	0.02937	0.02865	0.02646	0.02953	0.02865	0.03148	0.03709	0.03458
1046.846	0.02967	0.03022	0.02863	0.02847	0.03094	0.03106	0.03158	0.03616	0.03597
1047.37	0.02886	0.03021	0.02981	0.0272	0.0293	0.02969	0.0308	0.03619	0.03497
1047.894	0.02949	0.03037	0.0289	0.0283	0.031	0.0312	0.03259	0.03838	0.03565
1048.418	0.02846	0.02885	0.02838	0.02735	0.03055	0.02992	0.03067	0.03648	0.03455
1048.942	0.0281	0.02901	0.0277	0.02746	0.02925	0.02961	0.03156	0.03565	0.03454
1049.466	0.02701	0.02772	0.02772	0.02705	0.02921	0.02799	0.02988	0.03518	0.03397
1049.99	0.02814	0.02794	0.0264	0.02585	0.02711	0.02739	0.02944	0.03599	0.03382
1050.514	0.02806	0.02834	0.02668	0.02617	0.02861	0.02917	0.02921	0.03588	0.03394
1051.038	0.02527	0.02725	0.02456	0.02578	0.02772	0.02748	0.02851	0.03475	0.03447
1051.562	0.02642	0.02654	0.02681	0.02399	0.02693	0.02783	0.02959	0.03484	0.0326
1052.086	0.02834	0.02594	0.02558	0.02582	0.02877	0.02755	0.02904	0.03479	0.0355
1052.609	0.02596	0.02814	0.0253	0.02542	0.02764	0.02752	0.02849	0.03491	0.03285
1053.133	0.02697	0.02775	0.02721	0.02655	0.02841	0.02799	0.02915	0.0344	0.03378
1053.657	0.02625	0.02629	0.02609	0.02621	0.0274	0.0279	0.02971	0.0357	0.03367
1054.181	0.02659	0.02778	0.02651	0.02724	0.02736	0.02866	0.029	0.03596	0.03462
1054.705	0.02676	0.02604	0.02664	0.02596	0.02847	0.02786	0.02843	0.03621	0.03416
1055.229	0.02643	0.02699	0.02544	0.02571	0.02805	0.02919	0.02964	0.03525	0.03438
1055.752	0.02574	0.02731	0.02574	0.025	0.02805	0.02727	0.0291	0.0342	0.03413
1056.276	0.02595	0.02744	0.02729	0.02714	0.02855	0.0284	0.03089	0.03579	0.03464
1056.8	0.02593	0.02674	0.0253	0.02556	0.02855	0.02774	0.03025	0.03583	0.03413
1057.324	0.02655	0.02703	0.02585	0.02585	0.02651	0.02817	0.02953	0.03582	0.03357
1057.847	0.02618	0.02567	0.02593	0.02443	0.02523	0.02691	0.0283	0.03464	0.0334
1058.371	0.0272	0.02846	0.02619	0.02677	0.02839	0.02922	0.03063	0.03593	0.03402
1058.895	0.02641	0.02695	0.02506	0.02581	0.02759	0.02931	0.02977	0.03595	0.03409
1059.418	0.027	0.02707	0.02615	0.02604	0.02774	0.02845	0.03051	0.03569	0.03399
1059.942	0.02615	0.02777	0.02565	0.02544	0.02784	0.02876	0.0296	0.03588	0.03426
1060.466	0.02572	0.02586	0.02632	0.02614	0.02937	0.0286	0.02881	0.03578	0.03396
1060.989	0.02627	0.02693	0.02613	0.02602	0.02899	0.02937	0.03035	0.03607	0.03433
1061.513	0.02455	0.02534	0.02458	0.02462	0.02715	0.02798	0.02871	0.03552	0.03423
1062.037	0.02622	0.02702	0.02499	0.02581	0.02801	0.02767	0.03066	0.03645	0.03407
1062.56	0.02683	0.02769	0.02625	0.02607	0.02906	0.02906	0.03109	0.03686	0.03628
1063.084	0.02655	0.02707	0.02659	0.02607	0.02779	0.02924	0.03013	0.0365	0.03509
1063.607	0.02609	0.02753	0.02581	0.02595	0.02893	0.02845	0.03126	0.03736	0.03675
1064.131	0.02628	0.02526	0.02594	0.02411	0.02733	0.02875	0.03021	0.03587	0.03458
1064.654	0.0267	0.02721	0.02589	0.0267	0.02891	0.02942	0.03183	0.03761	0.03594
1065.178	0.02596	0.02674	0.02565	0.02518	0.02908	0.02959	0.03087	0.03775	0.03501
1065.701	0.02511	0.02706	0.02561	0.02585	0.0303	0.02865	0.03236	0.03769	0.03699
1066.224	0.02618	0.02669	0.02665	0.02588	0.02941	0.03021	0.03293	0.03793	0.03662
1066.748	0.02593	0.02704	0.02664	0.02536	0.02892	0.02996	0.03194	0.03898	0.03663
1067.271	0.0256	0.02617	0.02587	0.02473	0.02871	0.03015	0.03165	0.03847	0.03479
1067.795	0.02598	0.02752	0.02605	0.02665	0.02977	0.02987	0.03265	0.03911	0.03693
1068.318	0.02608	0.02738	0.02665	0.02602	0.02997	0.0307	0.03305	0.03863	0.03697
1068.841	0.0261	0.02793	0.0267	0.026	0.03026	0.03122	0.03395	0.03967	0.03754
1069.365	0.02812	0.02732	0.02799	0.02772	0.0309	0.03229	0.03405	0.04147	0.03812
1069.888	0.02567	0.02583	0.02484	0.02514	0.02871	0.03112	0.03234	0.03941	0.0373
1070.411	0.02593	0.02609	0.02527	0.02625	0.02983	0.03164	0.03301	0.04046	0.03797
1070.934	0.02732	0.028	0.02649	0.02728	0.03191	0.03217	0.03405	0.04146	0.03936
1071.458	0.02706	0.02758	0.0266	0.02693	0.03162	0.03234	0.03423	0.04189	0.03994
1071.981	0.02688	0.02597	0.0276	0.02678	0.03115	0.03357	0.03611	0.04228	0.03977
1072.504	0.02744	0.02829	0.02731	0.0278	0.03075	0.0327	0.03672	0.04292	0.03961
1073.027	0.02725	0.02784	0.02657	0.02767	0.0321	0.03343	0.03566	0.04254	0.04041
1073.551	0.02885	0.02995	0.0283	0.02946	0.03413	0.03536	0.03824	0.04449	0.04264
1074.074	0.02734	0.02892	0.02934	0.03002	0.03374	0.03581	0.03824	0.04555	0.04377
1074.597	0.0277	0.02909	0.02812	0.02812	0.03321	0.03522	0.03729	0.04568	0.04254
1075.12	0.0283	0.02833	0.02849	0.02852	0.03361	0.03515	0.03815	0.04546	0.04307
1075.643	0.02866	0.02943	0.0284	0.02914	0.03462	0.03704	0.03913	0.04703	0.04371
1076.166	0.03011	0.03024	0.02957	0.03072	0.0363	0.03703	0.03988	0.04914	0.0453
1076.689	0.02993	0.02965	0.0291	0.0307	0.03577	0.03743	0.04161	0.04882	0.04627
1077.212	0.02868	0.03095	0.03143	0.03018	0.03644	0.03743	0.04044	0.04995	0.0473
1077.735	0.03157	0.03068	0.03055	0.03263	0.03787	0.04011	0.04334	0.05198	0.04862
1078.258	0.03096	0.03218	0.03042	0.03205	0.03755	0.04069	0.04321	0.05111	0.04903
1078.781	0.03181	0.03341	0.03201	0.03245	0.03866	0.04134	0.0449	0.05401	0.05121
1079.304	0.03122	0.03173	0.03218	0.03316	0.03893	0.0415	0.04364	0.05388	0.0508
1079.827	0.032	0.03372	0.03277	0.03372	0.03911	0.04245	0.04631	0.05552	0.05214
1080.35	0.03231	0.03388	0.03305	0.0335	0.04039	0.04424	0.04738	0.05622	0.05353
1080.873	0.03328	0.0343	0.03424	0.03535	0.04191	0.04577	0.04881	0.05926	0.05514
1081.396	0.03338	0.03338	0.03338	0.0357	0.04222	0.04438	0.04925	0.05859	0.05557
1081.919	0.03537	0.03607	0.03553	0.03633	0.04388	0.0482	0.0521	0.0623	0.05856
1082.442	0.03482	0.03565	0.03414	0.03584	0.04366	0.04746	0.05181	0.06228	0.05807
1082.965	0.03784	0.0373	0.03654	0.03765	0.0469	0.05091	0.05393	0.06474	0.06105
1083.487	0.03701	0.03752	0.03816	0.03879	0.04688	0.05181	0.05556	0.06629	0.06266
1084.01	0.03746	0.03851	0.03781	0.03994	0.04834	0.05286	0.05775	0.06888	0.06395
1084.533	0.0377	0.03932	0.03878	0.03983	0.04895	0.05386	0.05813	0.06989	0.06536
1085.056	0.0407	0.0393	0.04073	0.04165	0.05119	0.05558	0.06105	0.07237	0.06725
1085.579	0.03932	0.04028	0.0412	0.04181	0.05218	0.05633	0.06208	0.07418	0.06939
1086.101	0.0399	0.04118	0.04099	0.0432	0.05279	0.05779	0.06413	0.07727	0.0716
1086.624	0.04074	0.04199	0.04238	0.04443	0.05359	0.06019	0.0655	0.07851	0.07345
1087.147	0.04363	0.04411	0.04328	0.04599	0.05728	0.06206	0.06854	0.0819	0.0768
1087.669	0.04274	0.04458	0.04643	0.04745	0.05824	0.064	0.0696	0.08417	0.07892
1088.192	0.04593	0.04669	0.04698	0.04967	0.06048	0.0671	0.07397	0.08785	0.08203
1088.715	0.04703	0.04808	0.0485	0.05153	0.06262	0.06954	0.07627	0.08998	0.08456
1089.237	0.0477	0.04903	0.04993	0.05152	0.06257	0.07156	0.07774	0.09418	0.08736
1089.76	0.04936	0.04984	0.05063	0.05363	0.06615	0.07421	0.08119	0.09728	0.09008
1090.283	0.05015	0.05153	0.05153	0.05445	0.06898	0.07597	0.08225	0.10069	0.09287
1090.805	0.0527	0.05366	0.05449	0.05725	0.07094	0.07901	0.08693	0.10456	0.09815
1091.328	0.05293	0.05374	0.05393	0.05786	0.07278	0.08066	0.08847	0.10764	0.09937
1091.85	0.05459	0.05555	0.05548	0.05959	0.0745	0.08307	0.09208	0.11033	0.10221
1092.373	0.05643	0.05682	0.05862	0.06195	0.07842	0.08629	0.09637	0.11575	0.10612
1092.895	0.06003	0.06045	0.06129	0.06392	0.08241	0.08962	0.10052	0.12113	0.11148
1093.418	0.05967	0.06188	0.063	0.06594	0.08289	0.09293	0.10393	0.12488	0.11577
1093.94	0.06248	0.06261	0.06475	0.06959	0.08758	0.09734	0.10854	0.1296	0.11978
1094.463	0.06535	0.06682	0.06743	0.07132	0.08941	0.09998	0.11145	0.13349	0.12324
1094.985	0.06648	0.0686	0.06876	0.07286	0.09223	0.10382	0.11535	0.13895	0.12816
1095.507	0.06866	0.07	0.0701	0.07599	0.09674	0.10718	0.11916	0.14305	0.13271
1096.03	0.07204	0.07227	0.07362	0.07915	0.10092	0.1126	0.1255	0.14914	0.13839
1096.552	0.07427	0.0743	0.07669	0.08223	0.10452	0.11664	0.12961	0.15366	0.14305
1097.075	0.07724	0.07783	0.08078	0.08593	0.10851	0.12092	0.13469	0.16213	0.14895
1097.597	0.07839	0.07997	0.08172	0.08771	0.11172	0.1249	0.13986	0.16756	0.1534
1098.119	0.08143	0.08204	0.08433	0.09078	0.11546	0.13023	0.14526	0.17376	0.16009
1098.642	0.08399	0.0848	0.08789	0.09376	0.11926	0.13459	0.14979	0.17977	0.16466
1099.164	0.08862	0.0893	0.09219	0.09785	0.1246	0.14091	0.15682	0.18851	0.17325
1099.686	0.08943	0.09137	0.09296	0.10019	0.12834	0.145	0.16079	0.19328	0.17681
1100.208	0.09425	0.09487	0.09885	0.10581	0.13432	0.15047	0.16766	0.20174	0.1866
1100.731	0.09611	0.09611	0.10126	0.10814	0.13772	0.1551	0.17376	0.20826	0.19094
1101.253	0.10157	0.10141	0.10551	0.11294	0.14452	0.16268	0.18104	0.21764	0.19996
1101.775	0.10367	0.10553	0.10804	0.1169	0.14877	0.16839	0.18651	0.22455	0.20666
1102.297	0.10801	0.1097	0.11253	0.12212	0.15506	0.17502	0.19476	0.23338	0.21508
1102.819	0.10986	0.11114	0.11495	0.12362	0.15932	0.17886	0.20004	0.24004	0.2206
1103.342	0.11453	0.11619	0.12047	0.12941	0.16438	0.18532	0.20805	0.2486	0.22759
1103.864	0.11767	0.11862	0.12267	0.13198	0.16878	0.19057	0.21366	0.25667	0.23534
1104.386	0.12316	0.12458	0.1277	0.13843	0.17697	0.20124	0.22353	0.26753	0.24563
1104.908	0.12816	0.12937	0.1353	0.14433	0.18434	0.20728	0.23292	0.27763	0.25469
1105.43	0.1323	0.1322	0.13776	0.14933	0.19042	0.2152	0.23978	0.28663	0.26348
1105.952	0.13584	0.13623	0.14129	0.15357	0.19564	0.22206	0.24675	0.29496	0.27099
1106.474	0.1398	0.1409	0.14618	0.15723	0.20215	0.22945	0.25473	0.30484	0.28083
1106.996	0.14546	0.14654	0.15163	0.16275	0.20899	0.23743	0.26493	0.31704	0.29066
1107.518	0.15035	0.1526	0.15713	0.17039	0.21652	0.24591	0.27399	0.32872	0.30165
1108.04	0.15558	0.15729	0.16239	0.17689	0.2233	0.25311	0.2826	0.3384	0.31078
1108.562	0.15889	0.16202	0.16676	0.18053	0.23144	0.26126	0.292	0.34907	0.31988
1109.084	0.16468	0.16659	0.17259	0.18668	0.23812	0.27065	0.30118	0.36088	0.32993
1109.606	0.16988	0.17195	0.17733	0.19258	0.24558	0.27857	0.31202	0.37089	0.34101
1110.128	0.17408	0.17687	0.18219	0.19844	0.25321	0.28551	0.3192	0.38237	0.35059
1110.65	0.18208	0.18123	0.18964	0.20586	0.26181	0.29631	0.33078	0.39513	0.36299
1111.172	0.18681	0.1878	0.19545	0.21193	0.26954	0.30533	0.33974	0.40816	0.37138
1111.693	0.19243	0.19441	0.20303	0.21738	0.27823	0.31555	0.35087	0.42008	0.38506
1112.215	0.19664	0.19961	0.2062	0.22442	0.28656	0.32392	0.36103	0.43038	0.39552
1112.737	0.20284	0.20547	0.21327	0.23015	0.29477	0.33284	0.37127	0.44392	0.40743
1113.259	0.20934	0.21017	0.2203	0.23681	0.30176	0.34216	0.3814	0.45525	0.41927
1113.781	0.21488	0.21669	0.2245	0.24389	0.31025	0.35263	0.39189	0.46711	0.42897
1114.302	0.22148	0.22284	0.23125	0.2503	0.31936	0.36122	0.40272	0.48006	0.44068
1114.824	0.22687	0.22866	0.23686	0.25736	0.327	0.37025	0.41258	0.49333	0.45319
1115.346	0.23352	0.23521	0.24445	0.26455	0.33624	0.38119	0.42388	0.50614	0.46524
1115.868	0.23972	0.24042	0.25031	0.27118	0.34474	0.39051	0.43629	0.52016	0.47647
1116.389	0.24617	0.2466	0.25724	0.27923	0.35422	0.40045	0.44657	0.53261	0.48934
1116.911	0.25151	0.2536	0.26376	0.28558	0.36272	0.41192	0.45694	0.54676	0.50263
1117.433	0.25871	0.26097	0.27047	0.2923	0.37206	0.42126	0.46895	0.55847	0.51151
1117.954	0.26498	0.26747	0.27849	0.3006	0.3822	0.43067	0.48036	0.57169	0.52548
1118.476	0.26957	0.27286	0.28502	0.30592	0.38965	0.44058	0.48843	0.58392	0.53568
1118.997	0.27821	0.28017	0.29142	0.31395	0.39892	0.45171	0.50191	0.59906	0.55048
1119.519	0.28444	0.28673	0.29812	0.32273	0.40843	0.46275	0.51373	0.61268	0.56247
1120.041	0.29017	0.29228	0.30498	0.32971	0.41784	0.47129	0.52546	0.62416	0.57359
1120.562	0.29609	0.2983	0.31188	0.33688	0.42458	0.48106	0.53473	0.63457	0.58539
1121.084	0.30231	0.30565	0.31748	0.34276	0.43417	0.49023	0.54459	0.64994	0.59658
1121.605	0.30749	0.31145	0.32312	0.34909	0.44305	0.49968	0.55542	0.66104	0.60628
1122.127	0.31645	0.31828	0.33159	0.35668	0.45066	0.50914	0.56485	0.67487	0.62013
1122.648	0.32226	0.32559	0.3386	0.36459	0.4617	0.52072	0.57704	0.68837	0.63124
1123.17	0.32896	0.3316	0.3453	0.37163	0.46897	0.53126	0.58874	0.70019	0.64311
1123.691	0.33446	0.33629	0.35071	0.37902	0.47634	0.53688	0.59633	0.71136	0.65241
1124.212	0.33845	0.34107	0.35601	0.38388	0.48459	0.5451	0.60557	0.72032	0.66111
1124.734	0.3446	0.34754	0.36233	0.38982	0.49068	0.55329	0.61522	0.73229	0.67313
1125.255	0.34942	0.3527	0.3675	0.39559	0.49966	0.5629	0.6234	0.74223	0.68048
1125.777	0.35694	0.35959	0.37546	0.40306	0.50825	0.57033	0.63344	0.75422	0.69281
1126.298	0.36191	0.36604	0.38056	0.40937	0.51455	0.58106	0.64183	0.76522	0.70307
1126.819	0.36812	0.37074	0.38667	0.41584	0.52268	0.58619	0.65161	0.77459	0.71319
1127.341	0.37339	0.37718	0.39326	0.42143	0.53049	0.59521	0.65966	0.78504	0.72248
1127.862	0.37817	0.37988	0.39574	0.42552	0.53442	0.59966	0.66606	0.7922	0.72782
1128.383	0.3814	0.38391	0.39997	0.42991	0.54137	0.60775	0.67362	0.80131	0.73625
1128.904	0.38649	0.38959	0.4069	0.43721	0.54929	0.61594	0.68138	0.81042	0.74477
1129.426	0.39214	0.39542	0.41127	0.44145	0.55456	0.6214	0.68731	0.81839	0.75282
1129.947	0.39715	0.40046	0.41673	0.44699	0.56165	0.62953	0.69536	0.828	0.76213
1130.468	0.40122	0.40444	0.42138	0.45211	0.56694	0.63521	0.70331	0.83327	0.76912
1130.989	0.4039	0.40905	0.42501	0.45396	0.5692	0.63884	0.70728	0.83926	0.77317
1131.51	0.40847	0.41223	0.42846	0.45929	0.57486	0.64393	0.71049	0.8455	0.77831
1132.032	0.41045	0.41464	0.43058	0.46147	0.57821	0.6488	0.71548	0.85118	0.7844
1132.553	0.41331	0.41631	0.43426	0.46558	0.58106	0.6503	0.71809	0.85339	0.78577
1133.074	0.41853	0.42122	0.43915	0.4685	0.58689	0.65536	0.72295	0.8603	0.79311
1133.595	0.41869	0.42347	0.44098	0.4716	0.58946	0.65887	0.72713	0.86477	0.79662
1134.116	0.4236	0.42708	0.44394	0.4748	0.59165	0.66252	0.73431	0.87021	0.80255
1134.637	0.42719	0.43222	0.44842	0.47935	0.59776	0.66799	0.73619	0.87785	0.80744
1135.158	0.42978	0.43311	0.45072	0.48112	0.60213	0.6715	0.74	0.87919	0.81053
1135.679	0.43244	0.43588	0.45255	0.48572	0.60372	0.67464	0.74426	0.88219	0.81414
1136.2	0.43212	0.43593	0.45341	0.48479	0.60355	0.67336	0.74225	0.88348	0.81161
1136.721	0.43367	0.43719	0.45416	0.48546	0.60332	0.6732	0.74115	0.88281	0.8129
1137.242	0.43328	0.43494	0.45392	0.48532	0.60235	0.6702	0.74052	0.87982	0.81054
1137.763	0.4319	0.43513	0.45352	0.48297	0.60116	0.67055	0.73751	0.87751	0.80948
1138.284	0.43315	0.43751	0.45587	0.48441	0.60395	0.67041	0.73865	0.88004	0.81275
1138.805	0.4351	0.4385	0.45592	0.48553	0.60523	0.67086	0.73815	0.8778	0.80881
1139.326	0.43368	0.43557	0.45457	0.48323	0.60149	0.66984	0.73428	0.87665	0.80875
1139.847	0.43182	0.43792	0.45327	0.48299	0.60086	0.66829	0.73209	0.87322	0.8049
1140.367	0.43351	0.43664	0.45478	0.48375	0.60003	0.6673	0.73326	0.87361	0.80284
1140.888	0.43023	0.43411	0.45273	0.48283	0.59637	0.66248	0.72652	0.86657	0.79898
1141.409	0.43034	0.43469	0.45288	0.48002	0.59517	0.6609	0.7262	0.86515	0.79758
1141.93	0.43066	0.4347	0.44888	0.47941	0.59279	0.65945	0.72506	0.86285	0.79436
1142.451	0.4287	0.43015	0.44906	0.47788	0.5903	0.65529	0.71914	0.85562	0.79033
1142.971	0.42619	0.42915	0.44833	0.47438	0.58722	0.65079	0.71415	0.85117	0.78403
1143.492	0.42346	0.4266	0.44354	0.47361	0.58366	0.64596	0.70972	0.84696	0.78071
1144.013	0.42325	0.42582	0.44323	0.47046	0.58141	0.64347	0.70747	0.84196	0.77605
1144.534	0.42028	0.42228	0.43971	0.46779	0.5768	0.64129	0.70265	0.83728	0.7726
1145.054	0.41909	0.42191	0.43775	0.46474	0.57426	0.63352	0.69611	0.83112	0.76657
1145.575	0.41639	0.41871	0.43315	0.4591	0.56931	0.62841	0.68895	0.82228	0.75798
1146.096	0.41071	0.41456	0.43185	0.45743	0.56359	0.62357	0.68652	0.81414	0.75244
1146.616	0.41108	0.41435	0.42935	0.45437	0.56108	0.62232	0.67937	0.81024	0.74872
1147.137	0.40794	0.40979	0.42631	0.45076	0.55512	0.6129	0.67358	0.80229	0.73976
1147.658	0.40377	0.40527	0.42135	0.44718	0.54833	0.60568	0.6639	0.792	0.73339
1148.178	0.39885	0.40114	0.41817	0.44191	0.54557	0.60103	0.65833	0.78598	0.72581
1148.699	0.39762	0.39984	0.41593	0.44106	0.54299	0.59694	0.65292	0.77914	0.72025
1149.219	0.39072	0.39136	0.40795	0.43166	0.53274	0.5863	0.64266	0.76819	0.70888
1149.74	0.38958	0.39217	0.40772	0.43076	0.5307	0.58185	0.63903	0.76206	0.70478
1150.26	0.38581	0.39028	0.40496	0.42739	0.52681	0.57764	0.63245	0.7554	0.69831
1150.781	0.38125	0.38628	0.40045	0.42275	0.52293	0.57398	0.62717	0.75056	0.69107
1151.301	0.38164	0.38275	0.39898	0.41991	0.5142	0.56739	0.62008	0.74296	0.68553
1151.822	0.3775	0.38027	0.39447	0.41646	0.5121	0.56223	0.6122	0.73199	0.67863
1152.342	0.37386	0.37492	0.38744	0.41058	0.50368	0.55496	0.60476	0.72288	0.66779
1152.863	0.3714	0.37244	0.3859	0.4077	0.49986	0.54859	0.60347	0.71562	0.66198
1153.383	0.3655	0.36803	0.38096	0.4018	0.49488	0.54271	0.59267	0.70747	0.65596
1153.903	0.36253	0.36509	0.37759	0.40049	0.49118	0.53692	0.58748	0.7028	0.64885
1154.424	0.35853	0.36019	0.37331	0.3939	0.48513	0.53114	0.57828	0.69342	0.64088
1154.944	0.35654	0.35744	0.37005	0.39228	0.47884	0.52572	0.57418	0.6866	0.63661
1155.464	0.35331	0.35295	0.36738	0.38671	0.47275	0.51913	0.56764	0.6777	0.62695
1155.985	0.34838	0.35017	0.36413	0.38367	0.47005	0.51325	0.56128	0.67132	0.6237
1156.505	0.34524	0.34915	0.35908	0.38016	0.46237	0.5078	0.55494	0.66275	0.61384
1157.025	0.34095	0.3419	0.35644	0.37526	0.45883	0.50112	0.54801	0.65532	0.60743
1157.546	0.33533	0.3396	0.35073	0.36914	0.45018	0.49319	0.53777	0.64668	0.59737
1158.066	0.33484	0.33669	0.34886	0.36771	0.44767	0.49065	0.53511	0.6413	0.59479
1158.586	0.32958	0.33125	0.34275	0.36061	0.44347	0.48214	0.52436	0.6321	0.58604
1159.106	0.32878	0.32867	0.34179	0.36131	0.43898	0.48031	0.51983	0.6284	0.58126
1159.626	0.32332	0.32614	0.3361	0.35489	0.43269	0.47225	0.51603	0.61789	0.57332
1160.147	0.31994	0.32168	0.3338	0.35097	0.42694	0.46503	0.5076	0.60922	0.56634
1160.667	0.3176	0.31812	0.32922	0.3482	0.4233	0.46053	0.50233	0.60357	0.56068
1161.187	0.31162	0.31351	0.32669	0.34239	0.41565	0.45386	0.49581	0.59072	0.54993
1161.707	0.3088	0.3086	0.32076	0.33791	0.41079	0.44816	0.48865	0.58554	0.54427
1162.227	0.30454	0.30606	0.31793	0.33396	0.40724	0.44507	0.48221	0.58066	0.53847
1162.747	0.30142	0.30401	0.31183	0.3298	0.40333	0.43797	0.47799	0.57415	0.5318
1163.267	0.29976	0.30191	0.3108	0.32831	0.39771	0.43368	0.47169	0.56539	0.52595
1163.787	0.29491	0.29627	0.30818	0.3229	0.39552	0.42684	0.46529	0.55763	0.51788
1164.307	0.29104	0.29566	0.30417	0.31839	0.38732	0.42139	0.45914	0.5488	0.50964
1164.827	0.28512	0.2894	0.29828	0.30997	0.37728	0.4141	0.4517	0.53953	0.50141
1165.347	0.28749	0.28739	0.29695	0.31223	0.37856	0.41282	0.44728	0.53729	0.50109
1165.867	0.27967	0.28019	0.29079	0.30612	0.3712	0.4029	0.43809	0.52836	0.4884
1166.387	0.27772	0.2783	0.28763	0.30276	0.36612	0.39822	0.43416	0.52256	0.48439
1166.907	0.27483	0.27748	0.28585	0.2981	0.36366	0.39472	0.43035	0.51378	0.47788
1167.427	0.26962	0.27125	0.27858	0.29477	0.35652	0.38731	0.42212	0.50643	0.47179
1167.947	0.26725	0.27002	0.2777	0.29112	0.35315	0.38323	0.41686	0.50203	0.46965
1168.467	0.26247	0.26447	0.27302	0.28652	0.34743	0.37701	0.40913	0.4963	0.4606
1168.987	0.26009	0.26035	0.2687	0.2829	0.34336	0.37301	0.40647	0.48875	0.45398
1169.507	0.25515	0.25774	0.2642	0.27856	0.33827	0.36815	0.3993	0.4784	0.44984
1170.026	0.2543	0.25503	0.26188	0.2759	0.33291	0.36204	0.39531	0.47188	0.44233
1170.546	0.24824	0.24883	0.25586	0.27119	0.32705	0.35569	0.38727	0.46496	0.43365
1171.066	0.24519	0.2475	0.25481	0.26779	0.32257	0.34944	0.38256	0.45857	0.42672
1171.586	0.24241	0.24395	0.25111	0.26298	0.32004	0.34525	0.37801	0.45505	0.42379
1172.105	0.24035	0.24235	0.24969	0.2601	0.31692	0.34402	0.37	0.45038	0.42101
1172.625	0.23548	0.23816	0.24379	0.25423	0.31032	0.33608	0.36597	0.44113	0.41301
1173.145	0.23321	0.23527	0.2408	0.25556	0.30691	0.33237	0.36163	0.43479	0.40633
1173.665	0.23092	0.23215	0.23759	0.25025	0.30243	0.32844	0.35838	0.42963	0.40076
1174.184	0.22628	0.22761	0.23354	0.24567	0.2968	0.32297	0.34988	0.42279	0.39444
1174.704	0.22226	0.22489	0.2301	0.24133	0.29204	0.31831	0.34512	0.41636	0.38842
1175.224	0.21813	0.22067	0.22824	0.23882	0.28752	0.31033	0.33781	0.41112	0.38227
1175.743	0.21788	0.22004	0.22425	0.23457	0.28385	0.30674	0.33514	0.40386	0.37854
1176.263	0.21292	0.21426	0.2198	0.22978	0.27924	0.30319	0.32715	0.39661	0.37159
1176.782	0.2118	0.2132	0.21993	0.22999	0.27561	0.2989	0.3265	0.39434	0.36782
1177.302	0.20897	0.20923	0.21614	0.22502	0.27164	0.29466	0.32044	0.38545	0.3618
1177.822	0.20446	0.20597	0.21132	0.22028	0.26727	0.28963	0.31425	0.38224	0.35746
1178.341	0.20197	0.20288	0.20719	0.218	0.26362	0.28465	0.30898	0.37696	0.3497
1178.861	0.19988	0.20171	0.20601	0.21661	0.26211	0.28261	0.30568	0.37055	0.34646
1179.38	0.19391	0.1964	0.20037	0.21208	0.25436	0.27672	0.29976	0.36148	0.34146
1179.9	0.19191	0.19412	0.19881	0.20727	0.25172	0.2716	0.29638	0.35899	0.33571
1180.419	0.1882	0.19123	0.19383	0.20476	0.24595	0.26776	0.28989	0.35252	0.33177
1180.939	0.18666	0.18752	0.1915	0.2031	0.24512	0.26403	0.2873	0.34925	0.32577
1181.458	0.18648	0.18808	0.19048	0.2005	0.24211	0.26246	0.2833	0.34665	0.32374
1181.977	0.18217	0.18244	0.18806	0.19498	0.23815	0.25653	0.27966	0.33872	0.31754
1182.497	0.17854	0.18203	0.18531	0.19356	0.23307	0.25085	0.27613	0.33385	0.31216
1183.016	0.1752	0.17848	0.18121	0.19033	0.22969	0.24894	0.27168	0.32912	0.30713
1183.535	0.17431	0.17573	0.17979	0.18805	0.22864	0.24786	0.26776	0.32419	0.30435
1184.055	0.17174	0.17335	0.17517	0.18482	0.2232	0.24067	0.26238	0.31791	0.29904
1184.574	0.16927	0.17054	0.17592	0.18411	0.22006	0.24002	0.25707	0.31525	0.2954
1185.093	0.16553	0.16761	0.17076	0.1803	0.21812	0.23369	0.25353	0.31032	0.29128
1185.613	0.16475	0.16622	0.16669	0.17475	0.21308	0.23192	0.25197	0.30417	0.28548
1186.132	0.16172	0.16258	0.16509	0.17465	0.21011	0.22635	0.24824	0.30138	0.28205
1186.651	0.15911	0.15959	0.16401	0.17071	0.20753	0.22413	0.24515	0.29842	0.27987
1187.17	0.15672	0.15896	0.16275	0.16916	0.20446	0.2208	0.24002	0.29293	0.27403
1187.69	0.15546	0.1562	0.15914	0.16782	0.20283	0.21681	0.23632	0.28837	0.26981
1188.209	0.15221	0.15441	0.15815	0.16719	0.19992	0.21516	0.23254	0.28405	0.26667
1188.728	0.14996	0.1507	0.15332	0.15966	0.19395	0.21152	0.22898	0.27937	0.26128
1189.247	0.14844	0.14855	0.1527	0.15935	0.19126	0.20663	0.22541	0.27551	0.25929
1189.766	0.14572	0.14588	0.15097	0.15543	0.19025	0.20395	0.22207	0.27264	0.25505
1190.285	0.1449	0.14565	0.14868	0.15598	0.18837	0.20227	0.22108	0.26902	0.25374
1190.805	0.14228	0.14244	0.1451	0.15143	0.18395	0.19786	0.21658	0.26385	0.24769
1191.324	0.13921	0.13857	0.14022	0.1483	0.18078	0.19555	0.21059	0.26045	0.2453
1191.843	0.13984	0.14031	0.14261	0.14923	0.18148	0.19406	0.20987	0.25907	0.24556
1192.362	0.13257	0.13566	0.13668	0.14275	0.17302	0.18724	0.20227	0.25028	0.23728
1192.881	0.1335	0.13471	0.13602	0.14227	0.17347	0.18707	0.20409	0.24936	0.23234
1193.4	0.13274	0.13306	0.13624	0.14138	0.17111	0.18568	0.20163	0.24684	0.23099
1193.919	0.12847	0.12977	0.13253	0.13821	0.16927	0.18136	0.19726	0.24072	0.22754
1194.438	0.12862	0.1307	0.13075	0.13922	0.16765	0.17877	0.19448	0.23999	0.2261
1194.957	0.1271	0.1271	0.12799	0.1343	0.16304	0.17686	0.19282	0.23626	0.22161
1195.476	0.12518	0.12486	0.12645	0.13375	0.16027	0.17345	0.1906	0.23315	0.21945
1195.995	0.12337	0.12395	0.12681	0.13077	0.16043	0.17263	0.18555	0.23059	0.2174
1196.513	0.12097	0.12129	0.12347	0.12845	0.15728	0.16917	0.18403	0.22798	0.21402
1197.032	0.11935	0.11893	0.12263	0.12909	0.15503	0.16613	0.18165	0.22364	0.20978
1197.551	0.1167	0.11829	0.12141	0.12485	0.1525	0.16673	0.17878	0.2203	0.20681
1198.07	0.11527	0.11636	0.1175	0.12493	0.1505	0.16194	0.17508	0.21936	0.20564
1198.589	0.11347	0.11427	0.11716	0.12362	0.146	0.16144	0.17357	0.21577	0.20311
1199.108	0.11084	0.11115	0.11288	0.11832	0.14545	0.15617	0.16976	0.21044	0.19846
1199.627	0.11156	0.11219	0.11421	0.11913	0.14403	0.15542	0.17009	0.21088	0.19721
1200.145	0.1074	0.10828	0.11093	0.11561	0.14358	0.15096	0.16687	0.20565	0.19369
1200.664	0.10837	0.10837	0.10853	0.11691	0.13959	0.15104	0.16434	0.2052	0.192
1201.183	0.10775	0.1077	0.10791	0.11358	0.13742	0.14903	0.1624	0.20274	0.18906
1201.702	0.10579	0.10743	0.10954	0.11409	0.13892	0.14711	0.16112	0.19943	0.18843
1202.22	0.10379	0.10499	0.10848	0.11187	0.13555	0.14629	0.15928	0.19704	0.18676
1202.739	0.10253	0.10439	0.10397	0.10901	0.13413	0.14225	0.15468	0.19365	0.18234
1203.258	0.10093	0.10156	0.10385	0.1072	0.13165	0.14173	0.15442	0.19099	0.1796
1203.776	0.09939	0.10217	0.10344	0.10814	0.12936	0.14024	0.15165	0.18924	0.17767
1204.295	0.09967	0.10035	0.10187	0.10396	0.12879	0.13793	0.15079	0.18707	0.17813
1204.813	0.09758	0.09683	0.09935	0.10357	0.12517	0.13581	0.14923	0.18351	0.17383
1205.332	0.09602	0.0968	0.09733	0.10301	0.12388	0.13387	0.14444	0.18304	0.17478
1205.851	0.09684	0.09535	0.09791	0.10352	0.12494	0.13354	0.1471	0.18177	0.17221
1206.369	0.09376	0.09471	0.09534	0.0988	0.1219	0.12962	0.14275	0.17855	0.16784
1206.888	0.09126	0.09239	0.09202	0.09664	0.11936	0.12768	0.13972	0.17506	0.16631
1207.406	0.0917	0.09191	0.0927	0.09781	0.1174	0.12877	0.13873	0.17317	0.16343
1207.925	0.08977	0.0894	0.09036	0.09389	0.11387	0.12483	0.13541	0.17078	0.1609
1208.443	0.08643	0.0898	0.08853	0.09259	0.11354	0.12412	0.13475	0.17091	0.15944
1208.962	0.08759	0.08651	0.08754	0.09415	0.11298	0.12181	0.13235	0.16765	0.15672
1209.48	0.0848	0.08629	0.08645	0.0898	0.11036	0.11897	0.12933	0.16498	0.15542
1209.999	0.08559	0.08543	0.08559	0.08965	0.10898	0.12043	0.12993	0.16385	0.15353
1210.517	0.08193	0.084	0.08745	0.08905	0.1088	0.11777	0.12845	0.16004	0.15186
1211.035	0.08402	0.08814	0.08559	0.08863	0.10691	0.11619	0.12991	0.1605	0.1528
1211.554	0.08039	0.08333	0.08344	0.08735	0.10692	0.11607	0.12618	0.15683	0.14746
1212.072	0.0805	0.0824	0.08392	0.08865	0.10463	0.11333	0.12556	0.15616	0.14735
1212.591	0.08063	0.0794	0.08271	0.0833	0.10324	0.11244	0.12324	0.15409	0.14404
1213.109	0.07838	0.07844	0.07931	0.08315	0.10125	0.1114	0.11924	0.15161	0.14382
1213.627	0.07638	0.07858	0.07864	0.08321	0.10118	0.10908	0.11753	0.1505	0.14012
1214.145	0.07671	0.07732	0.07836	0.08192	0.10004	0.10705	0.11789	0.14845	0.13832
1214.664	0.07516	0.07657	0.0757	0.07797	0.09728	0.10598	0.11539	0.14729	0.13675
1215.182	0.07665	0.07772	0.07665	0.0804	0.09788	0.108	0.11615	0.14521	0.13711
1215.7	0.076	0.07529	0.07512	0.07927	0.09655	0.10483	0.11443	0.14392	0.13564
1216.218	0.07195	0.07384	0.07555	0.07844	0.09629	0.10205	0.11258	0.14174	0.1327
1216.737	0.07358	0.07374	0.07331	0.07771	0.09451	0.10218	0.11154	0.14041	0.13204
1217.255	0.07202	0.07225	0.07275	0.07659	0.09229	0.09952	0.10876	0.1377	0.13002
1217.773	0.0712	0.07131	0.07153	0.0759	0.09243	0.0996	0.10929	0.13845	0.13145
1218.291	0.06991	0.0708	0.07064	0.07319	0.09014	0.09692	0.10659	0.13516	0.12616
1218.809	0.06847	0.07093	0.06896	0.07339	0.0891	0.09638	0.10492	0.13453	0.12626
1219.327	0.06699	0.068	0.06817	0.07259	0.08895	0.09477	0.10351	0.13336	0.12485
1219.845	0.06689	0.066	0.06749	0.07158	0.0878	0.09404	0.10336	0.13018	0.12213
1220.363	0.06632	0.06621	0.06582	0.0701	0.08704	0.0934	0.10084	0.12955	0.12026
1220.882	0.0649	0.06641	0.06807	0.07046	0.0858	0.09136	0.09886	0.12786	0.11975
1221.4	0.06332	0.06389	0.064	0.06746	0.08263	0.0892	0.09668	0.12613	0.11888
1221.918	0.06268	0.06296	0.06379	0.06574	0.08224	0.0883	0.09563	0.12197	0.11692
1222.436	0.06016	0.06191	0.06525	0.06537	0.08202	0.08723	0.0972	0.1249	0.11493
1222.954	0.06259	0.06398	0.06359	0.0662	0.07975	0.08781	0.09631	0.12185	0.11613
1223.472	0.06209	0.06016	0.0613	0.06255	0.07935	0.08445	0.09354	0.11964	0.1151
1223.989	0.05935	0.06047	0.06003	0.06271	0.07735	0.083	0.09384	0.12005	0.11139
1224.507	0.06133	0.0603	0.06116	0.06502	0.07961	0.08586	0.09392	0.11953	0.11135
1225.025	0.06096	0.05945	0.05923	0.06152	0.07834	0.08258	0.09158	0.11722	0.11192
1225.543	0.05727	0.05967	0.05818	0.05961	0.07526	0.08131	0.09061	0.1154	0.10689
1226.061	0.05663	0.05775	0.05792	0.05982	0.07298	0.07982	0.09018	0.11113	0.10637
1226.579	0.05441	0.05629	0.05675	0.05738	0.0722	0.07666	0.08644	0.1099	0.10641
1227.097	0.05662	0.05869	0.05444	0.06037	0.07491	0.0795	0.08801	0.11206	0.10468
1227.615	0.0544	0.05611	0.05583	0.05794	0.07274	0.0764	0.08709	0.11103	0.10303
1228.132	0.05466	0.05381	0.05578	0.05662	0.06962	0.07534	0.08235	0.10797	0.10202
1228.65	0.05344	0.0531	0.05259	0.05653	0.0704	0.0752	0.08239	0.1062	0.09883
1229.168	0.05372	0.05512	0.05366	0.05669	0.06931	0.07537	0.08277	0.10649	0.10049
1229.686	0.05256	0.05131	0.05171	0.05393	0.06734	0.07208	0.07893	0.10661	0.09959
1230.203	0.0551	0.05392	0.05364	0.05594	0.0684	0.07311	0.0817	0.10397	0.09999
1230.721	0.05121	0.05372	0.05133	0.05241	0.06677	0.07058	0.07902	0.10175	0.09656
1231.239	0.05047	0.05103	0.04941	0.05209	0.06495	0.07041	0.07972	0.10038	0.09398
1231.756	0.05024	0.05087	0.05042	0.05036	0.06611	0.06921	0.07883	0.09974	0.09447
1232.274	0.05049	0.05026	0.0515	0.05184	0.06587	0.06886	0.07759	0.09923	0.09416
1232.792	0.04908	0.04982	0.05056	0.04891	0.06487	0.06839	0.07504	0.09861	0.09379
1233.309	0.04934	0.05268	0.04967	0.05207	0.06303	0.06825	0.07677	0.09918	0.09256
1233.827	0.04778	0.04756	0.04926	0.04784	0.06331	0.06764	0.07515	0.09602	0.0896
1234.345	0.04811	0.04498	0.04705	0.04783	0.05921	0.06524	0.07249	0.09543	0.08929
1234.862	0.04643	0.04711	0.04756	0.04768	0.05911	0.06557	0.07372	0.09411	0.08935
1235.38	0.04539	0.04644	0.0449	0.04832	0.06016	0.0653	0.07027	0.09029	0.08802
1235.897	0.04518	0.04648	0.0458	0.04761	0.05826	0.06431	0.06986	0.09307	0.08617
1236.415	0.04371	0.04682	0.04532	0.04682	0.05904	0.06243	0.06982	0.09042	0.08498
1236.932	0.04263	0.04319	0.04252	0.04426	0.05907	0.06064	0.06782	0.08959	0.0819
1237.45	0.04437	0.0421	0.04315	0.04343	0.05423	0.06083	0.06686	0.08697	0.08204
1237.967	0.04342	0.04489	0.04342	0.04461	0.05652	0.06228	0.06742	0.08634	0.08278
1238.485	0.04442	0.0437	0.04547	0.04679	0.05779	0.06232	0.06806	0.08828	0.0832
1239.002	0.04264	0.0423	0.03995	0.04348	0.05353	0.05689	0.06458	0.08382	0.0804
1239.519	0.04079	0.04266	0.03903	0.04216	0.05419	0.05819	0.06473	0.08504	0.07983
1240.037	0.03926	0.04094	0.04016	0.04005	0.05129	0.05526	0.06275	0.08417	0.07797
1240.554	0.04015	0.04043	0.04005	0.0424	0.05307	0.05487	0.06165	0.0814	0.07686
1241.071	0.04029	0.04129	0.0409	0.03957	0.05181	0.05509	0.06261	0.08114	0.07674
1241.589	0.03825	0.0407	0.03923	0.04108	0.0525	0.05566	0.06153	0.08216	0.07753
1242.106	0.03746	0.03962	0.03807	0.04162	0.04956	0.054	0.06082	0.07986	0.07619
1242.623	0.039	0.04129	0.03884	0.04053	0.05253	0.05405	0.06035	0.0816	0.07388
1243.141	0.03961	0.04044	0.03828	0.03961	0.04959	0.05425	0.06013	0.07927	0.0735
1243.658	0.0392	0.03811	0.03784	0.04109	0.04867	0.05241	0.05961	0.07866	0.07406
1244.175	0.03782	0.04049	0.03965	0.04032	0.05048	0.05509	0.05948	0.07775	0.07331
1244.692	0.03929	0.03951	0.03913	0.03918	0.0491	0.05311	0.05956	0.0782	0.07283
1245.21	0.03412	0.03859	0.03671	0.03842	0.04819	0.05233	0.05796	0.07574	0.07176
1245.727	0.03546	0.0367	0.03681	0.0367	0.04696	0.05079	0.05716	0.0747	0.07022
1246.244	0.03313	0.03609	0.035	0.03538	0.0456	0.04851	0.05538	0.07235	0.06796
1246.761	0.03594	0.03556	0.03535	0.03653	0.04715	0.04973	0.05544	0.07328	0.0673
1247.278	0.03475	0.03574	0.03497	0.03552	0.04446	0.0477	0.05484	0.07015	0.06856
1247.795	0.03303	0.03351	0.03341	0.03319	0.04303	0.04562	0.05304	0.06891	0.06466
1248.312	0.03148	0.03484	0.03341	0.03511	0.04364	0.04772	0.05322	0.0705	0.06571
1248.829	0.03145	0.03248	0.03275	0.03454	0.04273	0.04523	0.05043	0.06903	0.06518
1249.347	0.03261	0.03327	0.03179	0.03261	0.04242	0.04456	0.05147	0.06753	0.06364
1249.864	0.03193	0.03257	0.03305	0.03225	0.04151	0.04487	0.0499	0.06622	0.06327
1250.381	0.03063	0.03342	0.03151	0.0326	0.04146	0.04518	0.05087	0.06712	0.06416
1250.898	0.02981	0.03239	0.0304	0.03024	0.04052	0.04439	0.04848	0.06474	0.06097
1251.415	0.03175	0.033	0.03164	0.03376	0.041	0.04569	0.04999	0.06621	0.06289
1251.932	0.03073	0.0318	0.03089	0.03185	0.04031	0.04283	0.04903	0.06456	0.05963
1252.448	0.02951	0.03028	0.03093	0.03044	0.04093	0.04307	0.04716	0.06236	0.06192
1252.965	0.03122	0.03224	0.03074	0.03154	0.03987	0.04393	0.04686	0.0649	0.06058
1253.482	0.02987	0.02927	0.02856	0.02878	0.03843	0.04056	0.04568	0.06078	0.05833
1253.999	0.02959	0.02943	0.02884	0.02985	0.03824	0.04053	0.04539	0.06302	0.06029
1254.516	0.02621	0.02741	0.02916	0.02785	0.0366	0.03928	0.04339	0.05822	0.05515
1255.033	0.02682	0.02795	0.02768	0.02907	0.03724	0.03927	0.0443	0.06027	0.05712
1255.55	0.02813	0.02715	0.02666	0.02769	0.03591	0.03836	0.04527	0.05893	0.0561
1256.067	0.02727	0.0262	0.02599	0.02754	0.03618	0.03789	0.04264	0.05731	0.05363
1256.583	0.02547	0.02684	0.02607	0.02837	0.03498	0.03766	0.04466	0.05805	0.05384
1257.1	0.02496	0.02667	0.02491	0.02603	0.03403	0.03664	0.04069	0.05637	0.05312
1257.617	0.02408	0.02587	0.02343	0.02587	0.03422	0.03558	0.04089	0.05396	0.05212
1258.134	0.02606	0.02638	0.02479	0.02574	0.03463	0.03622	0.04202	0.05627	0.05462
1258.65	0.02657	0.02771	0.02668	0.02564	0.03533	0.03691	0.04023	0.05542	0.0539
1259.167	0.02475	0.02683	0.02544	0.02667	0.03351	0.0357	0.03987	0.05617	0.05216
1259.684	0.02474	0.02643	0.02468	0.02517	0.03204	0.03531	0.03983	0.05411	0.05225
1260.201	0.02326	0.02454	0.02363	0.02449	0.03138	0.03315	0.03855	0.05373	0.04898
1260.717	0.02567	0.02578	0.02485	0.02578	0.0302	0.03348	0.03877	0.05276	0.05084
1261.234	0.02208	0.02368	0.02395	0.02299	0.03065	0.03135	0.03885	0.05213	0.04956
1261.75	0.0229	0.02416	0.02306	0.02224	0.03006	0.03192	0.037	0.05312	0.04738
1262.267	0.02266	0.02404	0.0234	0.02425	0.03127	0.03287	0.03686	0.0518	0.04872
1262.784	0.02288	0.02403	0.02163	0.02168	0.03044	0.03318	0.03646	0.04955	0.0478
1263.3	0.02305	0.02332	0.02198	0.02251	0.02963	0.03166	0.03556	0.05102	0.04717
1263.817	0.02216	0.02292	0.0209	0.01987	0.02887	0.03122	0.03439	0.04907	0.04568
1264.333	0.02168	0.02082	0.02028	0.02157	0.02762	0.03061	0.03532	0.04737	0.04292
1264.85	0.02026	0.01954	0.02004	0.02108	0.02748	0.02984	0.03252	0.04889	0.04352
1265.366	0.02186	0.02219	0.02122	0.02132	0.02958	0.03104	0.03525	0.0481	0.04588
1265.883	0.01984	0.02017	0.02166	0.02172	0.02805	0.03026	0.0345	0.04823	0.04426
1266.399	0.02144	0.02267	0.01994	0.02036	0.02883	0.03124	0.03419	0.04823	0.04378
1266.916	0.02141	0.02196	0.01971	0.02147	0.02763	0.02939	0.03336	0.04723	0.04382
1267.432	0.02031	0.02047	0.01913	0.01924	0.0257	0.0284	0.03341	0.04504	0.04348
1267.949	0.02053	0.02064	0.01856	0.02053	0.02618	0.02908	0.03198	0.04501	0.04381
1268.465	0.01979	0.02076	0.01974	0.01947	0.02695	0.02802	0.03162	0.04577	0.04297
1268.981	0.01705	0.02102	0.01937	0.01981	0.02549	0.02687	0.03134	0.04232	0.04127
1269.498	0.02024	0.02121	0.0191	0.01862	0.02711	0.02728	0.03242	0.04395	0.04118
1270.014	0.01773	0.01889	0.0174	0.01625	0.02258	0.02715	0.03095	0.04323	0.03806
1270.53	0.01778	0.01984	0.01924	0.01946	0.02569	0.02796	0.03149	0.04433	0.04075
1271.047	0.01706	0.01672	0.01572	0.01572	0.02274	0.02509	0.03055	0.04075	0.04081
1271.563	0.01809	0.0194	0.01766	0.01657	0.02398	0.02649	0.03047	0.04256	0.03951
1272.079	0.01721	0.02	0.01872	0.01989	0.02462	0.0264	0.02924	0.04139	0.0381
1272.595	0.01692	0.01784	0.01633	0.01822	0.02256	0.02625	0.0294	0.04063	0.03862
1273.112	0.01571	0.01655	0.01571	0.01599	0.02097	0.02477	0.02762	0.04026	0.03752
1273.628	0.01703	0.01698	0.01752	0.01665	0.02478	0.02506	0.02751	0.03958	0.03832
1274.144	0.0151	0.01549	0.01455	0.01326	0.02174	0.02374	0.02658	0.03918	0.03656
1274.66	0.01641	0.01641	0.01516	0.01478	0.02285	0.02459	0.02863	0.04013	0.03735
1275.176	0.01641	0.01641	0.01664	0.01512	0.02271	0.0222	0.02805	0.03901	0.03783
1275.692	0.01686	0.019	0.01702	0.01801	0.0218	0.0246	0.0285	0.04031	0.03811
1276.209	0.0142	0.01578	0.01387	0.01656	0.01892	0.021	0.02639	0.03655	0.03582
1276.725	0.01665	0.01825	0.01615	0.01676	0.02282	0.02503	0.02833	0.03991	0.03666
1277.241	0.01454	0.01443	0.01403	0.01398	0.02048	0.02082	0.02654	0.03746	0.03474
1277.757	0.01543	0.0162	0.01648	0.0146	0.01979	0.02333	0.0256	0.03815	0.03599
1278.273	0.01393	0.01495	0.01065	0.01393	0.02107	0.02192	0.02487	0.0367	0.03359
1278.789	0.01456	0.01556	0.01467	0.01385	0.01997	0.02135	0.02526	0.03641	0.03343
1279.305	0.01185	0.0136	0.01389	0.011	0.01808	0.02074	0.02341	0.03525	0.0331
1279.821	0.01235	0.01402	0.01346	0.01141	0.01839	0.02	0.02194	0.03534	0.03313
1280.337	0.0119	0.01195	0.01178	0.0128	0.01739	0.01994	0.02362	0.03308	0.032
1280.853	0.01198	0.01413	0.01375	0.01248	0.01954	0.0196	0.02534	0.03307	0.03285
1281.369	0.01333	0.01503	0.01418	0.01361	0.01953	0.02181	0.02477	0.03462	0.03371
1281.885	0.01315	0.01532	0.01276	0.0132	0.01994	0.02134	0.02457	0.03671	0.03554
1282.401	0.01112	0.0145	0.01072	0.01077	0.02006	0.01949	0.02333	0.0333	0.03118
1282.916	0.01142	0.01248	0.0136	0.01287	0.01856	0.01934	0.02407	0.03427	0.03238
1283.432	0.01206	0.01297	0.01252	0.0124	0.0172	0.0192	0.02475	0.03269	0.03195
1283.948	0.01325	0.01425	0.01286	0.01118	0.01867	0.0199	0.02426	0.03516	0.03276
1284.464	0.01056	0.01079	0.01005	0.00959	0.01581	0.01621	0.02204	0.03249	0.02832
1284.98	0.01107	0.01174	0.0104	0.01062	0.01613	0.01874	0.02075	0.03404	0.03081
1285.496	0.01162	0.01099	0.01036	0.01076	0.01483	0.01935	0.02078	0.03069	0.03
1286.011	0.01115	0.0121	0.01014	0.01075	0.01904	0.01904	0.0228	0.03349	0.03058
1286.527	0.01105	0.01287	0.01151	0.01071	0.01612	0.01783	0.02193	0.03287	0.03059
1287.043	0.01118	0.01096	0.01107	0.00835	0.01552	0.01663	0.02053	0.02993	0.02949
1287.559	0.01106	0.01169	0.00996	0.01112	0.01952	0.01918	0.02523	0.03646	0.03473
1288.074	0.0112	0.01182	0.01227	0.01114	0.01739	0.01784	0.02195	0.03281	0.03151
1288.59	0.01257	0.01228	0.01183	0.01063	0.01754	0.01908	0.02142	0.03325	0.03142
1289.106	0.01234	0.01306	0.01088	0.00966	0.01501	0.01915	0.02216	0.03254	0.02942
1289.621	0.0095	0.01139	0.00847	0.00979	0.01494	0.01871	0.02089	0.03291	0.02959
1290.137	0.01171	0.01165	0.01054	0.01026	0.01651	0.01818	0.02102	0.0305	0.029
1290.652	0.00847	0.01207	0.01036	0.01093	0.0155	0.01734	0.02123	0.03044	0.02763
1291.168	0.01066	0.01166	0.0086	0.00927	0.01405	0.01582	0.01888	0.02953	0.02731
1291.684	0.00771	0.00948	0.00708	0.00839	0.01456	0.01633	0.01901	0.02929	0.02814
1292.199	0.00934	0.00973	0.00811	0.01079	0.01515	0.01549	0.01918	0.02941	0.02717
1292.715	0.00808	0.00808	0.00882	0.00859	0.01371	0.01394	0.01888	0.02793	0.02622
1293.23	0.01109	0.01159	0.00897	0.00853	0.01589	0.01694	0.02001	0.03238	0.02915
1293.746	0.00992	0.01141	0.00871	0.00923	0.01622	0.01639	0.01851	0.03175	0.02636
1294.261	0.01103	0.01159	0.00981	0.00897	0.01393	0.01471	0.0205	0.03009	0.02647
1294.777	0.00898	0.01103	0.00864	0.00921	0.01421	0.01529	0.01933	0.02945	0.02689
1295.292	0.00843	0.0102	0.00699	0.00826	0.01326	0.01514	0.01925	0.0284	0.02662
1295.808	0.00926	0.01164	0.00806	0.0084	0.01527	0.01579	0.01845	0.02873	0.0264
1296.323	0.00904	0.01182	0.00882	0.00954	0.01382	0.0162	0.01909	0.03118	0.02991
1296.838	0.00847	0.01023	0.0079	0.00841	0.01398	0.01552	0.01932	0.02853	0.02631
1297.354	0.00938	0.01054	0.00888	0.00982	0.01512	0.01672	0.0197	0.03012	0.02665
1297.869	0.00758	0.00826	0.00707	0.00764	0.01294	0.01482	0.01789	0.02821	0.02735
1298.384	0.00767	0.00856	0.00706	0.007	0.01444	0.01617	0.01928	0.02961	0.02805
1298.9	0.01116	0.0111	0.00973	0.00938	0.01436	0.01591	0.01957	0.03027	0.02638
1299.415	0.01075	0.01136	0.01091	0.01008	0.01623	0.01657	0.02033	0.02864	0.02787
1299.93	0.00764	0.01038	0.0089	0.0089	0.0134	0.01585	0.01928	0.02857	0.02663
1300.446	0.01149	0.01077	0.01049	0.00938	0.01648	0.01926	0.02103	0.03035	0.03069
1300.961	0.00931	0.01198	0.00891	0.008	0.01368	0.01595	0.01833	0.02974	0.0252
1301.476	0.00994	0.01227	0.01055	0.01044	0.01405	0.01494	0.01999	0.03121	0.02716
1301.991	0.0072	0.00737	0.00708	0.00731	0.01354	0.01541	0.01762	0.02782	0.0251
1302.506	0.00869	0.01106	0.00896	0.00951	0.01377	0.01737	0.01969	0.02838	0.0265
1303.022	0.00828	0.00988	0.00816	0.00822	0.01325	0.01536	0.01821	0.0282	0.02706
1303.537	0.00987	0.01171	0.01009	0.00953	0.01422	0.01795	0.0199	0.0291	0.02782
1304.052	0.00851	0.00874	0.00771	0.00749	0.01434	0.01686	0.01914	0.02891	0.02497
1304.567	0.00872	0.00978	0.00984	0.00776	0.01406	0.01535	0.01968	0.0298	0.0266
1305.082	0.00817	0.00966	0.00754	0.00749	0.01366	0.01634	0.01897	0.02823	0.0276
1305.597	0.00906	0.00934	0.00872	0.00856	0.01359	0.01706	0.01963	0.02819	0.0264
1306.112	0.01042	0.01203	0.01071	0.00904	0.01422	0.01624	0.02154	0.02948	0.02683
1306.627	0.00799	0.00799	0.00861	0.00585	0.01181	0.01457	0.01941	0.02835	0.02739
1307.142	0.00826	0.00959	0.00815	0.00688	0.01497	0.01503	0.01855	0.02837	0.02589
1307.657	0.00634	0.00747	0.00662	0.00713	0.01403	0.01465	0.01726	0.02625	0.02535
1308.172	0.00674	0.00685	0.0065	0.00516	0.01113	0.0106	0.01582	0.02425	0.02314
1308.687	0.00896	0.0085	0.00724	0.00827	0.01281	0.01361	0.01827	0.02866	0.02355
1309.202	0.01014	0.01014	0.00908	0.00749	0.01303	0.01474	0.01792	0.02877	0.02653
1309.717	0.00714	0.00876	0.00674	0.00691	0.01261	0.011	0.01763	0.02529	0.02269
1310.232	0.00776	0.00997	0.00926	0.00896	0.01338	0.01374	0.0175	0.02819	0.02652
1310.747	0.00781	0.00681	0.00687	0.00676	0.01034	0.01328	0.01756	0.02614	0.02397
1311.262	0.00775	0.00913	0.0063	0.00721	0.01165	0.01555	0.01681	0.02732	0.02354
1311.777	0.00591	0.00644	0.00692	0.00491	0.01241	0.01277	0.01696	0.025	0.0227
1312.292	0.00471	0.00624	0.00759	0.00385	0.00857	0.01328	0.01603	0.02172	0.02405
1312.807	0.00548	0.0056	0.00488	0.00385	0.00993	0.01047	0.01571	0.02161	0.02203
1313.321	0.00716	0.00698	0.00636	0.00556	0.01044	0.01291	0.01754	0.02507	0.02408
1313.836	0.00287	0.00647	0.00488	0.0022	0.00836	0.01056	0.01489	0.02209	0.02148
1314.351	0.00528	0.0066	0.00371	0.00497	0.00975	0.01119	0.01522	0.02509	0.02214
1314.866	0.0054	0.00695	0.00521	0.00614	0.00999	0.01191	0.01365	0.02501	0.02191
1315.38	0.00551	0.00583	0.00468	0.00564	0.0093	0.01019	0.01404	0.02353	0.02251
1315.895	0.00315	0.00504	0.00397	0.00303	0.01034	0.00863	0.01242	0.02143	0.01998
1316.41	0.0044	0.00549	0.00485	0.00349	0.00937	0.01008	0.01558	0.02411	0.0223
1316.925	0.00306	0.00529	0.00242	0.00344	0.00695	0.00791	0.01103	0.02187	0.02123
1317.439	0.00491	0.00767	0.00478	0.00242	0.01016	0.01081	0.0135	0.02156	0.01939
1317.954	0.00561	0.00729	0.00581	0.00439	0.01045	0.01122	0.01535	0.02212	0.02161
1318.468	0.00281	0.00167	1.34E-4	0.00281	0.00683	0.00763	0.01004	0.02075	0.01586
1318.983	0.0038	0.00472	7.21E-4	7.86E-4	0.00557	0.00839	0.0118	0.02064	0.01678
1319.498	0.00488	0.00691	0.0044	0.00508	0.00779	0.01084	0.01592	0.0231	0.01965
1320.012	0.00192	0.00398	0.00272	0.00259	0.00756	0.00895	0.01194	0.02083	0.01778
1320.527	0.00137	0.0024	-4.12E-4	0.00288	0.00797	0.00563	0.00975	0.01793	0.01559
1321.041	0.00231	0.00387	0.00278	7.47E-4	0.00584	0.00713	0.01236	0.01813	0.01793
1321.556	6.97E-5	0.00272	-1.39E-4	-0.00153	0.00446	0.0053	0.00864	0.01722	0.0154
1322.07	0.00313	0.00245	5.44E-4	0.00299	0.00618	0.00748	0.00951	0.01896	0.01726
1322.585	0.00211	0.00211	4.22E-4	3.52E-4	0.0052	0.0064	0.00963	0.01913	0.01575
1323.099	5.54E-4	0.00125	-6.92E-4	0.00104	0.00305	0.00457	0.01059	0.01696	0.01565
1323.614	-7.12E-4	-7.12E-4	0.00135	-0.0015	0.00534	0.00235	0.0047	0.01696	0.01468
1324.128	-0.00196	6.99E-5	-0.00238	-0.00189	0.00454	0.00371	0.00699	0.01776	0.01881
1324.643	3.63E-4	2.9E-4	7.98E-4	-0.00123	0.00399	0.00435	0.00602	0.01675	0.01385
1325.157	0.0022	0.00291	6.39E-4	-7.1E-5	0.00447	0.00547	0.00724	0.01739	0.01526
1325.671	-0.00278	-5.86E-4	-0.00396	-0.00322	0.00337	0.00146	0.00417	0.01502	0.01128
1326.186	-0.00114	8.56E-4	-0.00257	1.43E-4	0.00343	0.00343	0.00699	0.01734	0.0132
1326.7	-0.00244	-0.00178	-0.00392	-0.004	-0.00111	-1.48E-4	0.00244	0.01265	0.01288
1327.214	-0.00123	-0.0024	-0.00312	-0.00537	9.44E-4	0.00196	0.00632	0.01336	0.00842
1327.729	-1.49E-4	0	-0.00193	-0.00416	0.00215	0.00201	0.0052	0.01263	0.01084
1328.243	-0.00336	-0.00183	-0.00453	-0.00417	0.00205	0.00293	0.00278	0.01141	0.01163
1328.757	-0.00142	4.49E-4	-6.73E-4	-0.00329	0.00247	0.00322	0.00471	0.01167	0.01047
1329.272	-0.00302	-8.11E-4	-0.00391	-0.00192	0.00228	0.00155	0.00516	0.01349	0.0115
1329.786	-0.00144	-0.00129	-0.00477	-0.00492	0.00114	6.82E-4	0.00477	0.01288	0.00992
1330.3	-0.00503	-0.00185	-0.00407	-0.00496	-4.44E-4	-0.0017	0.00311	0.00969	0.00925
1330.814	-0.0048	-4.57E-4	-0.0029	-0.00678	-0.0019	-0.00297	0.00343	0.01051	0.00808
1331.328	-0.00254	7.47E-5	-0.00426	-0.0062	0.00134	0.00105	0.00142	0.0115	0.00911
1331.843	-0.00369	-0.00169	-0.00593	-0.00485	-0.00208	0.00115	0.00377	0.01016	0.00862
1332.357	-0.00401	-0.00636	-0.00681	-0.00727	-0.00303	-0.00129	0.0022	0.00772	0.00727
1332.871	-0.00178	-0.00194	-0.00511	-0.00797	-0.00108	-0.0017	0.00488	0.00976	0.00914
1333.385	-0.00483	-0.00423	-0.00853	-0.00884	-0.00234	-0.00415	0.00143	0.00725	0.00672
1333.899	-0.00209	-0.00263	-0.00603	-0.00804	-6.19E-4	-0.00209	0.00116	0.00727	0.00588
1334.413	-0.00318	-0.00152	-0.00523	-0.00697	0.00106	-0.00129	0.00106	0.01144	0.00826
1334.927	-0.00715	-0.00591	-0.00567	-0.00832	-0.00365	-0.00412	-3.89E-4	0.00676	0.00606
1335.441	-0.00603	-0.00359	-0.00855	-0.00778	-0.00221	-0.0058	5.34E-4	0.00412	0.00534
1335.955	-0.00607	-0.00187	-0.0049	-0.0056	1.56E-4	-0.0021	2.33E-4	0.00794	0.00802
1336.469	-0.0029	-0.0032	-0.00564	-0.00594	-0.00236	2.29E-4	0.00244	0.00747	0.00724
1336.983	-0.00674	-0.00572	-0.00862	-0.00761	-0.00306	-0.00408	-0.00188	0.00792	0.0029
1337.497	-0.00673	-0.00688	-0.0088	-0.00964	-0.00444	-0.00413	-0.00268	0.00558	0.00344
1338.011	-0.00488	-0.00338	-0.00417	-0.0063	-0.00102	-0.00173	-4.72E-4	0.00637	0.00417
1338.525	-0.00384	-0.00138	-0.00223	-0.00284	7.68E-4	-0.00108	0.00284	0.00891	0.00914
1339.039	-0.00425	-0.00473	-0.00717	-0.00882	-0.00394	-0.00709	-0.00268	0.00307	0.00433
1339.553	-0.006	-0.00492	-0.00807	-0.00961	-0.00538	-0.00384	-0.00354	0.00492	0.00361
1340.067	-0.00684	-0.00346	-0.00787	-0.00834	-0.00519	-0.00425	-0.00134	0.00496	0.00401
1340.58	-0.00585	-0.00392	-0.00831	-0.01015	-0.00508	-0.00569	-0.00346	0.00454	0.00431
1341.094	-0.00703	-0.00703	-0.01114	-0.01003	-0.00758	-0.00711	-0.00442	7.9E-4	0.00182
1341.608	-0.00942	-0.00733	-0.00749	-0.0088	-0.00517	-0.00486	-0.0034	0.00347	7.72E-4
1342.122	-0.00696	-0.00885	-0.01154	-0.01257	-0.0068	-0.00609	-0.00664	-5.53E-4	-3.16E-4
1342.636	-0.01009	-0.00693	-0.01094	-0.0131	-0.00724	-0.0094	-0.00917	-4.62E-4	-9.24E-4
1343.149	-0.00701	-0.00716	-0.00661	-0.00987	-0.00557	-0.00788	-0.0035	0.00119	-0.00151
1343.663	-0.00931	-0.00985	-0.00907	-0.01306	-0.01111	-0.01212	-0.00587	-0.00164	-0.00102
1344.177	-0.00923	-0.00748	-0.00827	-0.01074	-0.00549	-0.00891	-0.00461	-3.98E-4	0.00191
1344.691	-0.00622	-0.00661	-0.00965	-0.01112	-0.00591	-0.00677	-0.00451	5.45E-4	3.11E-4
1345.204	-0.01038	-0.00839	-0.01014	-0.01166	-0.00831	-0.01078	-0.00839	-0.00144	-0.00383
1345.718	-0.00712	-0.00563	-0.00516	-0.01119	-0.00524	-0.00657	-0.00344	0.00344	0.00133
1346.232	-0.0113	-0.0117	-0.01234	-0.01258	-0.00817	-0.01041	-0.00697	-4.01E-4	-0.00385
1346.745	-0.00985	-0.00457	-0.01119	-0.01276	-0.00685	-0.00756	-0.00465	-1.58E-4	0.00165
1347.259	-0.00884	-0.00657	-0.00932	-0.01208	-0.00494	-0.00681	-0.00494	0.00268	-0.00113
1347.773	-0.00845	-0.00655	-0.01011	-0.01034	-0.0064	-0.0075	-0.00497	-0.00197	-7.9E-5
1348.286	-0.01159	-0.01103	-0.0128	-0.01288	-0.01047	-0.01393	-0.00644	-0.00242	-0.00266
1348.8	-0.01033	-0.00906	-0.0128	-0.01359	-0.00978	-0.00819	-0.00842	-0.00207	-0.00111
1349.313	-0.0108	-0.01006	-0.01227	-0.0142	-0.01178	-0.00753	-0.00745	-0.00237	-0.00466
1349.827	-0.01015	-0.00799	-0.01039	-0.01494	-0.01031	-0.01183	-0.00631	-0.00152	-6.39E-4
1350.34	-0.01119	-0.0089	-0.01249	-0.01347	-0.01266	-0.01192	-0.00645	-0.00392	-0.00131
1350.854	-0.00985	-0.00969	-0.00825	-0.01393	-0.00921	-0.00793	-0.00633	-0.00112	-2.4E-4
1351.367	-0.0093	-0.00996	-0.01218	-0.01284	-0.00979	-0.01103	-0.00872	-0.00469	-0.00469
1351.881	-0.00824	-0.00533	-0.0097	-0.00913	-0.00881	-0.00994	-0.00679	0.00178	-0.00404
1352.394	-0.0103	-0.00979	-0.01137	-0.01278	-0.01187	-0.01237	-0.0073	-0.00382	-0.0049
1352.908	-0.00957	-0.01014	-0.0126	-0.01039	-0.01137	-0.00982	-0.00744	-0.0018	-0.00417
1353.421	-0.01191	-0.00996	-0.01302	-0.0153	-0.01208	-0.01362	-0.01115	-0.00579	-0.00477
1353.934	-0.01176	-0.01043	-0.01477	-0.0148	-0.01201	-0.01343	-0.00909	-0.00601	-0.00701
1354.448	-0.01118	-0.01067	-0.01488	-0.01634	-0.01204	-0.01351	-0.01247	-0.00422	-0.00533
1354.961	-0.01147	-0.01147	-0.01155	-0.01373	-0.00988	-0.0123	-0.00996	-0.00419	-0.0046
1355.474	-0.01302	-0.01078	-0.01544	-0.01751	-0.01458	-0.01449	-0.01216	-0.00716	-0.00681
1355.988	-0.01288	-0.0133	-0.01566	-0.01759	-0.01347	-0.01566	-0.01229	-0.00783	-0.00875
1356.501	-0.01536	-0.01018	-0.01406	-0.018	-0.01484	-0.01527	-0.01285	-0.0063	-0.00914
1357.014	-0.01146	-0.00917	-0.01426	-0.0141	-0.0109	-0.01341	-0.00883	-0.0056	-0.00806
1357.528	-0.01242	-0.01138	-0.01303	-0.01702	-0.0152	-0.01424	-0.00999	-0.00834	-0.00929
1358.041	-0.01415	-0.01338	-0.01775	-0.01775	-0.01398	-0.01672	-0.01277	-0.00549	-0.00772
1358.554	-0.01531	-0.01451	-0.01293	-0.01988	-0.01759	-0.01627	-0.01372	-0.01064	-0.00968
1359.067	-0.01757	-0.0163	-0.01766	-0.02078	-0.01749	-0.01775	-0.01229	-0.00961	-0.01039
1359.58	-0.01682	-0.01736	-0.01889	-0.02384	-0.01853	-0.01853	-0.01673	-0.01197	-0.01367
1360.094	-0.01362	-0.01281	-0.01597	-0.01759	-0.0129	-0.01633	-0.01579	-0.00911	-0.0092
1360.607	-0.02095	-0.01713	-0.02216	-0.02607	-0.0203	-0.02178	-0.01741	-0.01452	-0.01704
1361.12	-0.01529	-0.01538	-0.01758	-0.0207	-0.01227	-0.01593	-0.01374	-0.00952	-0.01172
1361.633	-0.01703	-0.01526	-0.01954	-0.0214	-0.01665	-0.01665	-0.01479	-0.01303	-0.0134
1362.146	-0.0162	-0.01754	-0.01683	-0.02282	-0.01889	-0.0205	-0.01629	-0.01074	-0.01414
1362.659	-0.01702	-0.01472	-0.01739	-0.02236	-0.01564	-0.01969	-0.01454	-0.01251	-0.01279
1363.172	-0.01684	-0.01539	-0.01811	-0.02064	-0.0181	-0.02001	-0.01403	-0.01258	-0.01548
1363.685	-0.01889	-0.01513	-0.01673	-0.02049	-0.0176	-0.01823	-0.01767	-0.01476	-0.01495
1364.198	-0.02039	-0.01902	-0.0225	-0.02067	-0.02003	-0.02039	-0.02222	-0.01664	-0.01436
1364.711	-0.02196	-0.01688	-0.02039	-0.01956	-0.01974	-0.02057	-0.02076	-0.01495	-0.01605
1365.224	-0.0169	-0.01546	-0.0146	-0.01726	-0.01861	-0.02095	-0.01645	-0.01438	-0.01492
1365.737	-0.0177	-0.01648	-0.01845	-0.02079	-0.01751	-0.02079	-0.01986	-0.01321	-0.01845
1366.25	-0.01915	-0.01989	-0.02498	-0.02174	-0.021	-0.0227	-0.02109	-0.01462	-0.01776
1366.763	-0.02097	-0.0182	-0.02182	-0.02459	-0.02459	-0.0203	-0.01696	-0.01658	-0.0163
1367.276	-0.01768	-0.01415	-0.01694	-0.01964	-0.01554	-0.0194	-0.01731	-0.01219	-0.01256
1367.789	-0.0208	-0.01765	-0.02061	-0.02185	-0.02033	-0.0215	-0.01737	-0.0158	-0.01622
1368.302	-0.01849	-0.01961	-0.02371	-0.0253	-0.0225	-0.022	-0.01961	-0.0151	-0.01522
1368.815	-0.02362	-0.01987	-0.02064	-0.02304	-0.02458	-0.0244	-0.02295	-0.0206	-0.01978
1369.327	-0.02092	-0.01771	-0.02092	-0.0278	-0.02271	-0.0258	-0.02497	-0.01705	-0.02158
1369.84	-0.02047	-0.02008	-0.02272	-0.02486	-0.02067	-0.0227	-0.02203	-0.01794	-0.01677
1370.353	-0.01987	-0.01624	-0.02121	-0.01949	-0.01987	-0.02417	-0.02025	-0.01423	-0.01719
1370.866	-0.01857	-0.02013	-0.02316	-0.02482	-0.02101	-0.02345	-0.01955	-0.01788	-0.01808
1371.379	-0.0228	-0.02147	-0.02422	-0.02793	-0.02622	-0.02964	-0.02242	-0.0208	-0.019
1371.891	-0.02087	-0.0199	-0.02058	-0.02417	-0.02077	-0.0233	-0.02272	-0.01796	-0.01941
1372.404	-0.02334	-0.02096	-0.02466	-0.02846	-0.02002	-0.02741	-0.0221	-0.01992	-0.02096
1372.917	-0.01976	-0.01715	-0.01986	-0.02412	-0.01957	-0.02441	-0.01947	-0.01773	-0.01754
1373.429	-0.02298	-0.01812	-0.02355	-0.02393	-0.02279	-0.02508	-0.02088	-0.0184	-0.01764
1373.942	-0.02545	-0.02238	-0.02525	-0.02703	-0.02653	-0.02653	-0.02238	-0.02109	-0.02347
1374.455	-0.02621	-0.02447	-0.02835	-0.03408	-0.02719	-0.02835	-0.02505	-0.02321	-0.02418
1374.967	-0.02453	-0.02223	-0.02782	-0.02682	-0.02682	-0.02842	-0.02493	-0.02403	-0.02463
1375.48	-0.02311	-0.02024	-0.0245	-0.02837	-0.02569	-0.02986	-0.02569	-0.02123	-0.02133
1375.993	-0.02941	-0.02655	-0.02901	-0.03013	-0.03095	-0.03278	-0.02921	-0.02655	-0.02645
1376.505	-0.02712	-0.0244	-0.02753	-0.03327	-0.02833	-0.03005	-0.0287	-0.02843	-0.0239
1377.018	-0.02688	-0.02156	-0.0274	-0.03011	-0.02615	-0.02886	-0.0258	-0.02344	-0.02542
1377.53	-0.02572	-0.02212	-0.02665	-0.02778	-0.02171	-0.02819	-0.02325	-0.02418	-0.02603
1378.043	-0.02685	-0.02248	-0.0261	-0.02791	-0.02749	-0.03185	-0.02759	-0.02749	-0.02813
1378.555	-0.02847	-0.02518	-0.03197	-0.03155	-0.03006	-0.03537	-0.02911	-0.02773	-0.02953
1379.068	-0.03199	-0.03099	-0.03343	-0.03632	-0.03221	-0.03676	-0.03498	-0.03287	-0.03199
1379.58	-0.03086	-0.02722	-0.03427	-0.03295	-0.03229	-0.03516	-0.03174	-0.02876	-0.02777
1380.093	-0.03229	-0.02944	-0.0349	-0.03922	-0.03365	-0.03854	-0.03308	-0.03251	-0.03138
1380.605	-0.02837	-0.03059	-0.03404	-0.03393	-0.03582	-0.03604	-0.03504	-0.02926	-0.03148
1381.118	-0.02882	-0.02952	-0.0337	-0.03626	-0.03382	-0.03812	-0.03184	-0.02999	-0.03092
1381.63	-0.03141	-0.03004	-0.03347	-0.03769	-0.03518	-0.03781	-0.03666	-0.03404	-0.03507
1382.143	-0.02955	-0.03025	-0.03247	-0.03598	-0.03504	-0.03866	-0.03785	-0.03154	-0.03399
1382.655	-0.03145	-0.02787	-0.0348	-0.03391	-0.03357	-0.03827	-0.03715	-0.03436	-0.03156
1383.167	-0.02981	-0.02638	-0.03426	-0.03586	-0.03689	-0.03529	-0.02958	-0.03643	-0.03404
1383.68	-0.03558	-0.03349	-0.03933	-0.04252	-0.03933	-0.03966	-0.03668	-0.03668	-0.0347
1384.192	-0.03152	-0.02768	-0.0322	-0.03717	-0.03209	-0.03435	-0.03548	-0.03152	-0.03559
1384.704	-0.0334	-0.03023	-0.03559	-0.0345	-0.03395	-0.04129	-0.03625	-0.03384	-0.03395
1385.216	-0.03267	-0.02912	-0.03701	-0.03645	-0.04056	-0.03689	-0.033	-0.03512	-0.03478
1385.729	-0.0294	-0.02962	-0.03199	-0.03307	-0.03048	-0.03405	-0.0321	-0.03167	-0.02951
1386.241	-0.03048	-0.0281	-0.03524	-0.03524	-0.03479	-0.03683	-0.03603	-0.03173	-0.03241
1386.753	-0.03266	-0.03045	-0.03687	-0.03808	-0.03443	-0.03653	-0.0372	-0.03299	-0.03177
1387.265	-0.03425	-0.0347	-0.03605	-0.0392	-0.03897	-0.04122	-0.03571	-0.03908	-0.03583
1387.778	-0.03441	-0.03092	-0.03594	-0.04097	-0.03813	-0.03824	-0.03769	-0.03714	-0.03299
1388.29	-0.0302	-0.03351	-0.03761	-0.03971	-0.04048	-0.03882	-0.03993	-0.03761	-0.03949
1388.802	-0.02995	-0.03125	-0.03523	-0.03717	-0.03717	-0.04019	-0.03836	-0.03566	-0.03265
1389.314	-0.03182	-0.03171	-0.0384	-0.03742	-0.03533	-0.03763	-0.03676	-0.03709	-0.03643
1389.826	-0.03215	-0.0284	-0.03419	-0.03548	-0.03441	-0.03773	-0.0373	-0.03623	-0.03548
1390.338	-0.03593	-0.0337	-0.04084	-0.04195	-0.0395	-0.04229	-0.0434	-0.03816	-0.03682
1390.85	-0.03257	-0.03224	-0.03878	-0.04011	-0.03822	-0.04277	-0.04055	-0.03734	-0.03601
1391.362	-0.03508	-0.03171	-0.03295	-0.03777	-0.0381	-0.03833	-0.03709	-0.03721	-0.03597
1391.874	-0.03629	-0.03051	-0.03705	-0.03727	-0.03836	-0.03934	-0.03988	-0.03749	-0.03574
1392.386	-0.03154	-0.02617	-0.03031	-0.03747	-0.0349	-0.03758	-0.03557	-0.03177	-0.03188
1392.898	-0.03669	-0.03281	-0.04068	-0.04112	-0.04057	-0.04744	-0.04367	-0.03857	-0.04145
1393.41	-0.03592	-0.03016	-0.03925	-0.03994	-0.03902	-0.04029	-0.03764	-0.03407	-0.03511
1393.922	-0.03663	-0.03221	-0.03822	-0.03958	-0.03844	-0.0406	-0.04151	-0.03674	-0.03765
1394.434	-0.03404	-0.03288	-0.03766	-0.03859	-0.03894	-0.03999	-0.04174	-0.03894	-0.03871
1394.946	-0.03169	-0.02918	-0.03408	-0.03796	-0.03727	-0.04115	-0.03818	-0.03488	-0.03169
1395.458	-0.0358	-0.03211	-0.03719	-0.04088	-0.03996	-0.04158	-0.03846	-0.03638	-0.03546
1395.97	-0.03602	-0.03469	-0.03902	-0.04113	-0.03836	-0.04147	-0.04414	-0.03958	-0.03958
1396.482	-0.03889	-0.03367	-0.03821	-0.04059	-0.04138	-0.04218	-0.04444	-0.03934	-0.0407
1396.994	-0.03315	-0.03093	-0.03692	-0.03759	-0.03814	-0.03825	-0.03625	-0.03415	-0.03492
1397.506	-0.03287	-0.03711	-0.0362	-0.03975	-0.04032	-0.04146	-0.04124	-0.04124	-0.04032
1398.018	-0.03395	-0.0352	-0.03918	-0.04372	-0.04076	-0.0427	-0.04156	-0.03827	-0.03963
1398.529	-0.03602	-0.03209	-0.03673	-0.04006	-0.04398	-0.04374	-0.04446	-0.03994	-0.04053
1399.041	-0.0385	-0.03452	-0.0385	-0.04318	-0.04072	-0.04482	-0.04365	-0.04224	-0.03897
1399.553	-0.03685	-0.03756	-0.04208	-0.04434	-0.0441	-0.04862	-0.04624	-0.04339	-0.04196
1400.065	-0.03663	-0.03779	-0.04343	-0.04458	-0.04228	-0.04758	-0.04493	-0.04308	-0.04009
1400.576	-0.03962	-0.03682	-0.04313	-0.04207	-0.04383	-0.04909	-0.04429	-0.04511	-0.04289
1401.088	-0.03449	-0.0313	-0.03826	-0.04066	-0.03872	-0.03666	-0.04409	-0.03895	-0.03461
1401.6	-0.03512	-0.03686	-0.04	-0.04233	-0.04128	-0.04535	-0.04198	-0.03907	-0.0443
1402.112	-0.03585	-0.03471	-0.0411	-0.04361	-0.04236	-0.04521	-0.04464	-0.04144	-0.04453
1402.623	-0.03866	-0.03688	-0.03842	-0.0448	-0.04563	-0.04551	-0.04279	-0.04256	-0.04516
1403.135	-0.03991	-0.04074	-0.04478	-0.04383	-0.04442	-0.05083	-0.04513	-0.04846	-0.0481
1403.646	-0.04149	-0.04306	-0.04028	-0.04959	-0.04802	-0.04874	-0.04669	-0.0485	-0.04536
1404.158	-0.03702	-0.03549	-0.04091	-0.04339	-0.04481	-0.04622	-0.04339	-0.04245	-0.04033
1404.67	-0.03922	-0.03729	-0.04176	-0.0461	-0.04381	-0.05117	-0.04719	-0.0426	-0.04393
1405.181	-0.03393	-0.02989	-0.03855	-0.04009	-0.03642	-0.04009	-0.03938	-0.03997	-0.03926
1405.693	-0.04457	-0.03609	-0.04469	-0.04844	-0.04505	-0.0488	-0.04905	-0.04747	-0.04323
1406.204	-0.04314	-0.04148	-0.0454	-0.0498	-0.05003	-0.053	-0.04932	-0.0454	-0.04528
1406.716	-0.03961	-0.03549	-0.03925	-0.04494	-0.0407	-0.047	-0.04264	-0.03925	-0.04409
1407.227	-0.03638	-0.03602	-0.03781	-0.04103	-0.04282	-0.04389	-0.04151	-0.03972	-0.03912
1407.739	-0.04065	-0.03734	-0.04028	-0.04888	-0.04286	-0.04864	-0.04728	-0.04507	-0.04679
1408.25	-0.03947	-0.03815	-0.04523	-0.04967	-0.04559	-0.05135	-0.04643	-0.04715	-0.04715
1408.762	-0.04073	-0.03925	-0.04367	-0.04821	-0.04833	-0.04993	-0.04931	-0.04809	-0.04821
1409.273	-0.04194	-0.03646	-0.03848	-0.04587	-0.04325	-0.04599	-0.04658	-0.04611	-0.04277
1409.785	-0.03964	-0.03976	-0.04488	-0.04635	-0.04635	-0.05013	-0.05049	-0.04744	-0.04903
1410.296	-0.04183	-0.03538	-0.04398	-0.04422	-0.04494	-0.04876	-0.04494	-0.04183	-0.04721
1410.807	-0.039	-0.03814	-0.04205	-0.04486	-0.04499	-0.04865	-0.04547	-0.04364	-0.04364
1411.319	-0.04096	-0.0353	-0.04229	-0.04482	-0.04229	-0.04903	-0.04915	-0.04506	-0.04458
1411.83	-0.0417	-0.03592	-0.04366	-0.04612	-0.04723	-0.0476	-0.04772	-0.04465	-0.04293
1412.341	-0.0431	-0.04089	-0.04789	-0.04556	-0.04814	-0.04789	-0.04973	-0.05047	-0.04568
1412.853	-0.04145	-0.04132	-0.03994	-0.04746	-0.04408	-0.0462	-0.04696	-0.04658	-0.04445
1413.364	-0.0401	-0.03913	-0.0451	-0.04583	-0.04559	-0.05046	-0.04851	-0.04571	-0.04388
1413.875	-0.04161	-0.03862	-0.04398	-0.05232	-0.04672	-0.04871	-0.04933	-0.04908	-0.04821
