# Supplementary material for: Ratiometric fluorescent sensing of pyrophosphate with sp³-functionalized single-walled carbon nanotubes
Source: Nat Commun. 2024 Jan 24;15:706. doi: 10.1038/s41467-024-45052-1 (PMC10808354; doi:10.1038/s41467-024-45052-1)
Supplement: Supplementary file 4 — Source data [file 41467_2024_45052_MOESM4_ESM.zip › Fig. S20b.txt]

Wavelength	Norm. PL intensity	Norm. PL intensity	Norm. PL intensity	Norm. PL intensity	Norm. PL intensity	Norm. PL intensity	Norm. PL intensity	Norm. PL intensity	Norm. PL intensity	Norm. PL intensity
nm
	[Cu]	0.75 �M	8.3 �M	27 �M	65 �M	140 �M	253 �M	1381 �M	2133 �M	Dz-Alkyne
881.39	-17	-16.8564	-16.63388	-18.9	-15.20092	-16.1	-14.2	-12.22393	-14.07389	-17.61237
881.919	-16.19571	-14.96793	-16.50389	-19.10338	-14.58046	-14.8184	-14.81079	-11.83664	-13.32878	-17.35421
882.449	-16.52771	-15.79649	-16.52985	-18.47533	-15.54802	-15.43516	-14.49569	-12.68156	-13.10444	-17.58812
882.979	-16.67298	-15.13729	-16.13096	-18.11395	-15.9368	-15.98449	-14.56894	-11.78593	-12.56573	-16.52857
883.509	-15.28904	-15.12447	-15.80964	-17.35387	-14.25282	-15.37798	-13.15801	-12.28569	-12.06177	-16.79629
884.038	-13.83112	-13.54142	-14.65912	-14.9434	-13.21464	-15.09601	-13.07217	-10.53555	-12.13847	-14.67855
884.568	-16.82982	-14.86455	-17.51741	-17.45813	-15.83921	-15.682	-14.78912	-12.67271	-12.94958	-18.56259
885.098	-14.56936	-13.33731	-14.52613	-16.33622	-14.78626	-13.73935	-13.01353	-10.50129	-11.26003	-16.50791
885.627	-15.25087	-14.9811	-15.63545	-16.70902	-14.17914	-14.13615	-13.38672	-11.44526	-12.55571	-16.70806
886.157	-15.4033	-13.21962	-16.16489	-16.00597	-13.35303	-13.75398	-12.11535	-10.86752	-12.08282	-15.47457
886.686	-13.44748	-13.50514	-14.95516	-14.97049	-12.97422	-13.26456	-11.08421	-10.46134	-10.80261	-14.8615
887.216	-14.28422	-14.47726	-16.50333	-16.58741	-13.82834	-14.38891	-12.30245	-10.25796	-12.26057	-15.9467
887.746	-13.25112	-12.88295	-13.19649	-13.96309	-11.33439	-12.13816	-10.85496	-9.04854	-10.30919	-14.33786
888.275	-14.30137	-12.61049	-13.42199	-14.61657	-12.78112	-13.03735	-11.36665	-9.5092	-10.62833	-13.70729
888.805	-13.01505	-12.49948	-13.41515	-14.22243	-12.30287	-11.88278	-10.7263	-9.88835	-10.05025	-13.71505
889.334	-12.25589	-12.47046	-12.72888	-13.6454	-11.28071	-11.06458	-10.8755	-9.02666	-9.67733	-13.23348
889.864	-12.57728	-10.85286	-13.05878	-13.28014	-11.4576	-11.24512	-10.32456	-8.75061	-9.33958	-13.18207
890.393	-12.72841	-11.12457	-12.81955	-12.86078	-11.68682	-10.69871	-10.72982	-9.44404	-9.43549	-12.37951
890.923	-12.03625	-11.64827	-12.29035	-12.97709	-10.75911	-11.66213	-10.4681	-9.11987	-9.81593	-11.98471
891.452	-12.46273	-11.41676	-12.26819	-12.72879	-10.96818	-11.22727	-10.19434	-8.97162	-9.60307	-12.69034
891.981	-10.19708	-10.16222	-11.39299	-11.20416	-9.92896	-10.65749	-9.04562	-7.72607	-8.04804	-10.86057
892.511	-8.96127	-8.51526	-9.47645	-11.01114	-8.10079	-9.01179	-8.41053	-6.66676	-7.38481	-10.03523
893.04	-10.59679	-9.55829	-9.35047	-10.28657	-9.03744	-9.56628	-8.38655	-7.37149	-7.59236	-10.18114
893.57	-8.43872	-7.83273	-8.54459	-9.01407	-7.32317	-7.7322	-7.3077	-5.81767	-6.62617	-8.84995
894.099	-7.63676	-7.49679	-8.01496	-8.4105	-7.01649	-7.45783	-6.40964	-5.68518	-5.89456	-7.99168
894.628	-6.46692	-6.42871	-6.49132	-7.07731	-5.91553	-5.87429	-5.30593	-4.84778	-5.09761	-6.87327
895.158	-5.95667	-6.05242	-6.05892	-6.43187	-5.57502	-5.58572	-5.19006	-4.38634	-4.54994	-6.48521
895.687	-4.52216	-4.30806	-4.74879	-5.35691	-4.40032	-4.49627	-3.97466	-3.47101	-3.47752	-4.81681
896.216	-3.96187	-4.02263	-3.82277	-4.23927	-3.60886	-3.6461	-3.24387	-2.94619	-3.06537	-3.92276
896.745	-3.82568	-3.4495	-3.71013	-3.69629	-3.39443	-3.37581	-3.09343	-2.55604	-2.87203	-3.8641
897.275	-2.70276	-2.61765	-2.76958	-2.95676	-2.56697	-2.63719	-2.43487	-1.88389	-2.13075	-3.02745
897.804	-2.07453	-1.96253	-2.2767	-2.39299	-2.16119	-1.96005	-2.00877	-1.48303	-1.80029	-2.17878
898.333	-2.00425	-1.84616	-2.05048	-2.17928	-1.80419	-1.79153	-1.61382	-1.27752	-1.55538	-1.95623
898.862	-1.36627	-1.26404	-1.43716	-1.5994	-1.42068	-1.43996	-1.27047	-1.03343	-1.2189	-1.47802
899.391	-1.05632	-0.95478	-1.00161	-1.15218	-0.91041	-0.95775	-0.91925	-0.75429	-0.86288	-1.15755
899.921	-0.90687	-0.76122	-1.01854	-1.03621	-0.85819	-0.85928	-0.82124	-0.72306	-0.73651	-1.07991
900.45	-0.71455	-0.6255	-0.80576	-0.78788	-0.69152	-0.66271	-0.61395	-0.48843	-0.58657	-0.73653
900.979	-0.5703	-0.54063	-0.59791	-0.67165	-0.56756	-0.59365	-0.52808	-0.44293	-0.48859	-0.60993
901.508	-0.46144	-0.41137	-0.4302	-0.49077	-0.4353	-0.38748	-0.41014	-0.31056	-0.36525	-0.42432
902.037	-0.30262	-0.25508	-0.28321	-0.3643	-0.27843	-0.30258	-0.31227	-0.24485	-0.25464	-0.3291
902.566	-0.28939	-0.2664	-0.30964	-0.32302	-0.28702	-0.3099	-0.23903	-0.19116	-0.21992	-0.28874
903.095	-0.21387	-0.16731	-0.26175	-0.30034	-0.22591	-0.22536	-0.1995	-0.17522	-0.16704	-0.2469
903.624	-0.19469	-0.16699	-0.18648	-0.24296	-0.18989	-0.21429	-0.17553	-0.1465	-0.159	-0.2192
904.153	-0.15284	-0.13999	-0.15812	-0.15829	-0.14109	-0.15479	-0.13589	-0.12132	-0.12714	-0.1975
904.682	-0.09708	-0.09174	-0.13603	-0.15076	-0.0983	-0.1142	-0.12426	-0.08272	-0.09865	-0.11655
905.211	-0.09896	-0.09146	-0.11582	-0.1484	-0.11936	-0.13016	-0.11911	-0.07835	-0.10157	-0.12284
905.74	-0.11921	-0.11176	-0.14872	-0.12077	-0.12658	-0.13045	-0.09913	-0.09053	-0.10662	-0.11713
906.269	-0.07738	-0.07024	-0.08672	-0.12465	-0.09128	-0.09279	-0.08459	-0.07166	-0.07535	-0.08423
906.798	-0.07791	-0.05919	-0.08433	-0.09712	-0.09582	-0.071	-0.10044	-0.07215	-0.06917	-0.11025
907.327	-0.07827	-0.07876	-0.08014	-0.10451	-0.09761	-0.07424	-0.09895	-0.05545	-0.07474	-0.09678
907.856	-0.07641	-0.06231	-0.09559	-0.12185	-0.09718	-0.0966	-0.08698	-0.08244	-0.08317	-0.10679
908.384	-0.09438	-0.06675	-0.10751	-0.13932	-0.09069	-0.11001	-0.09331	-0.07423	-0.08697	-0.10112
908.913	-0.09411	-0.08845	-0.10882	-0.12375	-0.09957	-0.10935	-0.08157	-0.05837	-0.0664	-0.08553
909.442	-0.08849	-0.07538	-0.10098	-0.10109	-0.10929	-0.10626	-0.09388	-0.08379	-0.07329	-0.11157
909.971	-0.06735	-0.07164	-0.07394	-0.09893	-0.0876	-0.09592	-0.08931	-0.07379	-0.07387	-0.10608
910.5	-0.06772	-0.06309	-0.10753	-0.10622	-0.07837	-0.08677	-0.09024	-0.0835	-0.07239	-0.08902
911.028	-0.07744	-0.05024	-0.0622	-0.08986	-0.06359	-0.10382	-0.08734	-0.07124	-0.06182	-0.07832
911.557	-0.06697	-0.04828	-0.08478	-0.08625	-0.06381	-0.0765	-0.08517	-0.0397	-0.04894	-0.0705
912.086	-0.064	-0.04065	-0.08845	-0.08037	-0.05943	-0.07269	-0.06426	-0.05552	-0.05493	-0.08312
912.615	-0.03313	-0.00674	-0.0399	-0.08643	-0.05999	-0.07097	-0.05045	-0.03857	-0.04743	-0.07434
913.143	-0.0567	-0.01861	-0.03743	-0.06073	-0.0451	-0.03609	-0.04623	-0.03408	-0.02364	-0.06173
913.672	-0.00906	0.00968	-0.03194	-0.05329	-0.04431	-0.04809	-0.04141	-0.0262	-0.03137	-0.06466
914.201	-0.03242	-0.0076	-0.03444	-0.06772	-0.03599	-0.05902	-0.04308	-0.03289	-0.04275	-0.04601
914.729	-0.01288	0.0055	-0.02967	-0.03682	-0.02176	-0.0411	-0.03969	-0.01424	-0.02838	-0.02922
915.258	-0.02656	0	-0.04614	-0.05204	-0.03622	-0.04046	-0.034	-0.01882	-0.03405	-0.03319
915.787	-0.00943	0.00822	-0.01539	-0.02055	-0.02838	-0.0276	-0.0305	-0.0258	-0.03367	-0.03078
916.315	-0.00809	0.01555	-0.01342	-0.02686	-0.01709	-0.0238	-0.0268	-0.01457	-0.0209	-0.0233
916.844	0.01004	0.01723	-0.01727	-0.02053	-0.01367	-0.01711	-0.0225	-0.00555	-0.01291	-0.01482
917.372	0.00772	0.01704	-0.01334	-0.01763	-0.00419	-0.00846	-0.0164	-0.00183	-0.00598	-0.01213
917.901	-0.01292	0.01019	-0.01354	-0.02972	-0.02639	-0.02869	-0.023	-0.01821	-0.01908	-0.02368
918.429	0.03107	0.01441	0.01244	-0.02853	-0.01403	-0.03114	-0.0237	-0.00711	-0.00387	-0.01767
918.958	0.0225	0.01564	0.01114	-0.01469	-0.00973	-0.00169	-0.00518	-0.00208	-0.00303	-0.00863
919.486	0.00735	0.01518	-0.01524	-0.01882	-0.00444	-0.03562	-0.02039	-0.00418	-0.01405	0.0077
920.015	0.01911	0.02935	0.01	0.01001	8.73E-4	4.17E-4	3.93E-4	-0.00343	0.00822	0.00568
920.543	-0.00207	0.0206	-0.0165	-0.01952	-0.00437	-0.01085	-0.00708	0.0024	0.00224	0.00237
921.072	0.01943	0.02904	0.00594	0.00149	-0.00389	-0.00702	-0.00779	0.00441	0.00444	0.00515
921.6	0.01034	0.01134	0.004	-0.01152	-0.00568	-0.01962	-0.01102	0.00446	-0.0071	-0.00142
922.128	0.01985	0.02434	0.01871	-9.86E-4	0.01161	-0.01192	-0.01008	0.0054	0.00368	0.00606
922.657	0.01336	0.02509	0.0174	-0.00945	0.00955	-8.3E-4	-0.00469	0	7.43E-4	0.00424
923.185	0.04354	0.04793	0.02008	-4.9E-4	0.00984	0.00204	0.0054	0.01444	0.02233	0.00835
923.713	0.01435	0.01736	0.00942	-0.00645	-4.33E-4	-0.01117	-0.00897	0.00918	-0.00111	0.00329
924.242	0.03686	0.0388	0.0218	0.00545	0.02293	0	-0.00156	0.01392	0.01185	0.00188
924.77	-0.00155	0.0206	-0.00651	-0.03158	-0.01181	-0.0159	-0.02049	0.00378	0	-0.00474
925.298	-0.00461	0.02958	-0.0114	-0.0109	-0.00432	-0.0215	-0.01636	-6.79E-4	-7.4E-4	-0.00844
925.827	0.0182	0.0218	0.0312	0.00302	0.00352	-0.00672	-0.00356	0.01345	0.01504	0.00715
926.355	0.00932	0.00568	-0.00401	-0.02006	-0.02844	-0.0217	-0.01538	0.00412	-0.01161	-0.01898
926.883	-0.01001	0.00682	-0.0184	-0.04133	-0.02582	-0.0208	-0.02367	-0.00664	-0.01562	-0.02848
927.411	0.01979	0.02024	0.00907	-0.01311	0.00176	-0.00378	-0.00714	0.00173	0.00377	-0.00477
927.939	0.00737	0.01102	0.00611	-0.00663	0.00267	-0.0272	-0.01203	-0.00314	-0.00914	-0.00434
928.468	0.02574	0.0157	0.0219	0.00305	8.88E-4	-0.00891	-0.0104	0.00801	0.00722	0.01829
928.996	-0.00213	0.00477	0	-0.03041	-0.01934	-0.0215	-0.01621	0.00106	-0.01463	-0.00732
929.524	0.00526	0.02567	0.00305	0.00204	-0.008	-0.00552	-0.00801	-0.00628	0.00798	-0.00193
930.052	5.31E-4	0.02009	0	-0.01593	4.48E-4	0	0.00646	0	0.00192	0
930.58	0	0	0.00869	0	0	-0.00853	-4.02E-4	-0.0014	0	0.00435
931.108	0.024	0.02339	0.01806	0.0124	0.01713	0.0121	-0.0065	0.00849	0.0135	0.0044
931.636	0.02846	0.02941	0.01938	0.00612	0.02093	-0.0115	0.00602	0.02342	0.02096	0.01207
932.164	0.01065	0.01751	-0.00258	-0.01495	-0.00315	-0.00946	-0.00365	-0.00848	-0.00308	-0.00878
932.692	0.00635	0.0116	0.01126	-0.03176	4.47E-4	-0.0175	-0.01571	-0.00211	3.83E-4	-0.00872
933.22	-0.00586	0.01804	0.01596	-0.00412	-0.01619	-0.00946	-0.00567	-0.00141	7.7E-4	0.00244
933.748	0.02048	0.02094	-0.00762	-0.00356	-0.00355	0	-0.0156	6.97E-4	-0.0076	0.00192
934.276	0.00897	0.0368	-0.00714	-0.02605	-0.00981	-0.0285	-0.01607	-0.00385	-0.00191	-0.00773
934.804	0.03283	0.0322	0.0237	0.01413	0.00132	-0.00589	-0.01468	0.0142	-3.77E-4	9.55E-4
935.332	0.01833	0.01879	0.00101	-0.00659	-0.00177	-0.01734	-0.00758	0.00382	0.00871	0.00144
935.86	0.03602	0.02615	0.02688	0.00498	0.01913	-0.00291	-0.00157	0.00273	0.01154	0.01084
936.388	0.0093	0.0175	0.008	0	0.00349	-0.00834	-0.00826	0.00822	0.01121	0.00189
936.916	0.02859	0.0305	0.02915	0.00692	0.00949	0.00866	0.007	0.00745	0.01625	0.01263
937.444	0.03373	0.01885	0.00247	-0.0144	0.00216	-0.01197	-0.01284	-0.0017	-0.00407	4.68E-4
937.972	0.03915	0.04452	0.02282	-0.00486	0.00975	4.05E-4	3.82E-4	0.01432	0.02214	0.00414
938.499	0.00507	0.02174	-0.00344	-0.0177	-0.006	-0.01311	-0.01314	0.00438	0	-0.00372
939.027	0.02345	0.0169	0.014	-0.00483	-0.00169	-0.00685	-0.00456	0.00629	0.00613	0.00823
939.555	0.04288	0.02932	0.03184	-0.00193	0.0118	-0.00845	7.59E-4	0.0086	0.00505	0.0032
940.083	0.0192	0.03631	0.01143	-0.00143	0.01248	0.00517	0.01087	0.01698	0.01032	0.01894
940.611	0.02308	0.0411	0.0133	0	0.00664	0.00278	0.01608	0.01042	0.02308	0.01889
941.138	0.0393	0.0353	0.02488	0.00376	0.00697	0.00901	0.00296	0.00966	0.02597	0.01289
941.666	0.03419	0.04381	0.02079	0.0137	0.02229	0.01262	0.00335	0.01652	0.02155	0.02372
942.194	0.03061	0.03718	0.03239	0.0218	0.02223	0.01429	0.01785	0.02824	0.02387	0.02147
942.721	0.04783	0.04623	0.03506	0.0211	0.03389	0.00741	0.01803	0.02019	0.0318	0.0394
943.249	0.03621	0.04084	0.02674	0.01107	0.02255	0.00462	0.0127	0.01738	0.0255	0.01615
943.777	0.05172	0.06062	0.03707	0.03386	0.02833	0.0232	0.02115	0.02764	0.03117	0.0452
944.304	0.068	0.05976	0.04386	0.03613	0.03392	0.02859	0.03164	0.03226	0.03654	0.04153
944.832	0.04126	0.03214	0.02936	0.00321	0.03727	0.01685	0.0195	0.02045	0.03087	0.0365
945.359	0.03721	0.0521	0.02825	0.03467	0.02149	0.00951	0.01757	0.02375	0.02521	0.02589
945.887	0.03119	0.03391	0.0064	0.01098	0.02037	0.0145	0.00684	0.01944	0.01709	0.02555
946.415	0.04189	0.05613	0.03603	0.01938	0.02557	0.02368	0.02517	0.02903	0.02996	0.02943
946.942	0.0242	0.05107	0.03516	0.03068	0.03701	0.02445	0.04434	0.04698	0.05054	0.05976
947.47	0.04692	0.05324	0.0436	0.0297	0.03847	0.02663	0.02476	0.03483	0.02856	0.03235
947.997	0.03554	0.04521	0.019	0.00679	0.02173	0.01624	0.00712	0.02544	0.02029	0.02442
948.525	0.04869	0.06193	0.03948	0.0292	0.0404	0.0292	0.01377	0.03138	0.04393	0.02337
949.052	0.0345	0.05483	0.02165	0.019	0.0197	0.01355	0.00888	0.02289	0.029	0.04528
949.58	0.03716	0.04445	0.03955	0.0198	0.0255	0.02551	0.02087	0.03236	0.03124	0.0515
950.107	0.04036	0.05518	0.04222	0.02545	0.0297	0.02842	0.01894	0.02677	0.03292	0.03397
950.634	0.05013	0.05736	0.03548	0.03192	0.0353	0.02886	0.02792	0.03541	0.03223	0.03913
951.162	0.04788	0.06409	0.05722	0.01818	0.03808	0.02956	0.03646	0.03394	0.02478	0.03613
951.689	0.04244	0.03858	0.03249	0.01852	0.02365	0.02071	0.02166	0.03032	0.02395	0.03376
952.216	0.04897	0.06194	0.03507	0.02781	0.03819	0.0076	0.03191	0.02936	0.02996	0.03796
952.744	0.06157	0.05346	0.03746	0.03885	0.0339	0.02674	0.02948	0.03466	0.04014	0.05257
953.271	0.04567	0.05771	0.0451	0.02371	0.02825	0.02623	0.02617	0.03748	0.02962	0.03106
953.798	0.05861	0.08131	0.05081	0.03315	0.04874	0.03635	0.03178	0.04137	0.04544	0.05757
954.326	0.05574	0.05272	0.04616	0.02699	0.03473	0.0328	0.02554	0.03604	0.0509	0.04934
954.853	0.04212	0.06855	0.0412	0.0349	0.04271	0.03023	0.03136	0.03632	0.04196	0.04245
955.38	0.0578	0.05141	0.05499	0.03516	0.03955	0.02545	0.02873	0.03327	0.04352	0.04464
955.907	0.0598	0.06291	0.05327	0.0285	0.0385	0.02644	0.03722	0.04786	0.04084	0.04653
956.435	0.05665	0.06452	0.04329	0.02167	0.0358	0.02652	0.02247	0.0439	0.03787	0.0301
956.962	0.05902	0.07953	0.06122	0.04527	0.04469	0.04041	0.03847	0.05388	0.04439	0.05495
957.489	0.06256	0.07568	0.05221	0.037	0.04116	0.02815	0.02546	0.03422	0.04904	0.04682
958.016	0.06795	0.07293	0.04689	0.04326	0.04899	0.02379	0.04921	0.04098	0.0488	0.04964
958.543	0.06042	0.06547	0.06959	0.03855	0.05349	0.04414	0.03579	0.0509	0.05098	0.06371
959.07	0.08611	0.10279	0.0824	0.06369	0.07276	0.07067	0.06305	0.06968	0.07014	0.07283
959.598	0.06765	0.07977	0.06407	0.0526	0.05797	0.03731	0.05006	0.06132	0.06167	0.05238
960.125	0.05778	0.09279	0.06837	0.05133	0.06859	0.05012	0.0549	0.06209	0.06285	0.05688
960.652	0.07657	0.09263	0.06709	0.04338	0.0643	0.06027	0.04914	0.06773	0.06129	0.06795
961.179	0.07466	0.08586	0.07085	0.06119	0.07078	0.05062	0.05394	0.07557	0.06369	0.05657
961.706	0.07177	0.0912	0.06943	0.05504	0.07041	0.06184	0.06052	0.06135	0.07593	0.05605
962.233	0.09911	0.08398	0.07226	0.0728	0.07121	0.06031	0.07	0.08068	0.07791	0.06536
962.76	0.06807	0.06207	0.05185	0.04395	0.05426	0.05886	0.03456	0.05605	0.06389	0.07343
963.287	0.08212	0.09094	0.06598	0.05814	0.06169	0.05468	0.04937	0.07328	0.06217	0.06644
963.814	0.07128	0.09617	0.07647	0.05683	0.0631	0.06539	0.06462	0.06852	0.07645	0.06753
964.341	0.10061	0.10412	0.09687	0.07308	0.08624	0.06913	0.06998	0.08503	0.08045	0.07844
964.868	0.10249	0.10555	0.08924	0.08414	0.08331	0.07015	0.0747	0.10102	0.0893	0.1109
965.394	0.08297	0.08124	0.07558	0.07894	0.06519	0.07679	0.07906	0.0721	0.0779	0.07824
965.921	0.11507	0.11418	0.09325	0.06763	0.07563	0.08417	0.09361	0.09819	0.10313	0.08786
966.448	0.11867	0.10409	0.07733	0.08168	0.09199	0.08196	0.08924	0.09303	0.09681	0.08941
966.975	0.11151	0.12155	0.11319	0.09112	0.09129	0.08723	0.09628	0.10766	0.108	0.1081
967.502	0.12901	0.12906	0.10808	0.1034	0.10567	0.09858	0.11291	0.11837	0.12225	0.11096
968.029	0.12586	0.13589	0.13724	0.12045	0.12704	0.11252	0.11676	0.11564	0.121	0.12173
968.556	0.12381	0.12289	0.12508	0.10354	0.11261	0.11041	0.12002	0.12073	0.11363	0.12164
969.082	0.13551	0.13153	0.11697	0.12343	0.13324	0.10209	0.12352	0.13835	0.12787	0.13016
969.609	0.14839	0.16486	0.14405	0.14954	0.13259	0.12467	0.13895	0.14001	0.14574	0.14147
970.136	0.13321	0.15547	0.13133	0.13294	0.14296	0.13128	0.1427	0.14213	0.14175	0.14711
970.663	0.15936	0.17886	0.16439	0.14801	0.15081	0.15749	0.1512	0.16041	0.16505	0.16674
971.189	0.16112	0.15297	0.16572	0.13537	0.15505	0.15472	0.15133	0.17196	0.16614	0.15927
971.716	0.17666	0.18612	0.18215	0.15936	0.17445	0.16995	0.18218	0.18785	0.18762	0.18083
972.243	0.19264	0.18693	0.20158	0.17184	0.17949	0.18542	0.18838	0.20212	0.2119	0.19183
972.769	0.21671	0.23013	0.21555	0.19759	0.20242	0.20284	0.20366	0.2111	0.21581	0.22692
973.296	0.21017	0.23413	0.20921	0.20159	0.21688	0.21417	0.21775	0.22154	0.21959	0.23608
973.822	0.23501	0.23717	0.23792	0.206	0.23504	0.22899	0.23747	0.2332	0.24059	0.24258
974.349	0.23977	0.26225	0.25026	0.2298	0.24674	0.25464	0.24204	0.25905	0.25685	0.26571
974.876	0.25499	0.26875	0.25617	0.25501	0.25269	0.25765	0.26013	0.27533	0.2789	0.2713
975.402	0.2604	0.26244	0.26709	0.2503	0.26554	0.26559	0.27283	0.28055	0.28283	0.27177
975.929	0.28605	0.29463	0.30132	0.27054	0.29436	0.28784	0.30319	0.30833	0.30562	0.3016
976.455	0.28425	0.3043	0.30979	0.2855	0.29164	0.30305	0.3128	0.31958	0.32134	0.31885
976.982	0.32359	0.33283	0.3797	0.31796	0.33203	0.33631	0.33763	0.34641	0.34761	0.34705
977.508	0.35578	0.36912	0.4623	0.34913	0.36236	0.36413	0.36492	0.37732	0.3752	0.38772
978.035	0.36332	0.37919	0.39146	0.33974	0.36661	0.37016	0.37064	0.38477	0.37985	0.39326
978.561	0.3899	0.39644	0.39161	0.36906	0.39702	0.39549	0.39845	0.41188	0.41169	0.41813
979.088	0.40907	0.42093	0.4113	0.39573	0.42512	0.41139	0.41695	0.43018	0.42849	0.45254
979.614	0.40888	0.40702	0.4268	0.40804	0.4164	0.43212	0.43841	0.45594	0.4447	0.46121
980.14	0.44728	0.4363	0.45547	0.4205	0.46539	0.45965	0.47235	0.47925	0.47703	0.50462
980.667	0.45411	0.45751	0.45552	0.44373	0.462	0.47502	0.48238	0.48949	0.48132	0.51998
981.193	0.46606	0.49002	0.4779	0.45094	0.49723	0.51035	0.50938	0.5145	0.50882	0.53502
981.719	0.48536	0.5043	0.50437	0.48312	0.51951	0.51745	0.52768	0.53902	0.53787	0.55094
982.246	0.51127	0.52941	0.53241	0.52393	0.54145	0.54493	0.5578	0.5695	0.56311	0.59805
982.772	0.53457	0.5612	0.55604	0.56007	0.57389	0.58042	0.58237	0.59203	0.57342	0.61285
983.298	0.59272	0.59599	0.60388	0.59763	0.59145	0.61915	0.62808	0.63124	0.62533	0.65347
983.825	0.59232	0.60849	0.59073	0.5909	0.61982	0.62928	0.64229	0.64081	0.63125	0.67491
984.351	0.61703	0.65653	0.63056	0.6261	0.64581	0.66392	0.67498	0.67376	0.67791	0.7095
984.877	0.64458	0.64545	0.65598	0.65324	0.67221	0.68316	0.69184	0.69059	0.68538	0.72806
985.403	0.66143	0.67313	0.67339	0.66602	0.6969	0.70442	0.71831	0.71843	0.70151	0.74039
985.93	0.67947	0.69552	0.6939	0.70099	0.72142	0.72335	0.73731	0.7364	0.72881	0.77417
986.456	0.70909	0.72525	0.73597	0.7258	0.74542	0.75603	0.76516	0.76242	0.76841	0.80029
986.982	0.72891	0.73899	0.74224	0.73879	0.75743	0.76518	0.78486	0.7836	0.7715	0.8137
987.508	0.73211	0.76931	0.7636	0.75936	0.77889	0.7841	0.81033	0.79701	0.80027	0.84771
988.034	0.75298	0.77636	0.77931	0.77212	0.80865	0.80282	0.82419	0.82457	0.81602	0.84976
988.56	0.7892	0.80272	0.79752	0.79502	0.81815	0.83085	0.83865	0.84625	0.83333	0.86277
989.086	0.81666	0.82246	0.83727	0.82434	0.85122	0.85585	0.86297	0.86344	0.86201	0.90082
989.612	0.82869	0.83016	0.84522	0.8281	0.85579	0.86098	0.88467	0.8828	0.873	0.89902
990.138	0.84131	0.85307	0.83736	0.8516	0.8642	0.87702	0.88891	0.88559	0.89107	0.90815
990.665	0.86757	0.87818	0.88795	0.87608	0.89959	0.90217	0.91269	0.90692	0.90772	0.92667
991.191	0.84939	0.88348	0.88534	0.88584	0.90666	0.90318	0.9164	0.9113	0.92462	0.93069
991.717	0.89815	0.91244	0.92323	0.91595	0.93711	0.94004	0.95448	0.94265	0.94184	0.96273
992.243	0.90452	0.92483	0.92881	0.91984	0.94109	0.9399	0.96569	0.93788	0.93628	0.96095
992.768	0.91112	0.93357	0.93764	0.93657	0.95432	0.94615	0.96976	0.95978	0.96022	0.94729
993.294	0.92855	0.94514	0.94042	0.94179	0.95085	0.96069	0.96673	0.96794	0.96177	0.96794
993.82	0.94379	0.96616	0.96526	0.974	0.97724	0.97695	0.98354	0.98287	0.98221	0.98204
994.346	0.947	0.98219	0.9609	0.96557	0.96995	0.98804	0.98825	0.98324	0.98084	0.98647
994.872	0.98517	0.98013	0.98526	0.98098	0.98728	1.00374	1.00449	1.00332	0.98923	0.98849
995.398	0.98065	1.00215	0.99907	0.98986	1.00012	0.99453	1.00357	1.00106	1.00019	0.99997
995.924	0.95886	0.98734	0.99056	0.97574	0.99732	0.99561	0.99256	0.98766	0.98844	0.97842
996.45	0.99107	0.99104	1.00928	0.99159	1.00334	0.99774	0.99534	1.00432	1.00274	0.98431
996.976	0.99319	1.00472	1.01281	0.99089	0.99215	0.99637	1.00425	0.99879	0.99797	0.98355
997.501	0.98645	1.00552	1.00281	0.99535	1.00698	0.99048	1.00364	0.99557	0.99239	0.97605
998.027	0.99428	1.01279	1.00449	0.99387	0.99652	1.00041	0.99273	0.99503	0.99081	0.9642
998.553	0.97038	0.99227	0.98056	0.99642	0.97488	0.96198	0.98078	0.97358	0.98155	0.94495
999.079	0.98841	1.0062	0.98591	0.99998	0.98122	0.99264	0.989	0.97596	0.97885	0.94491
999.604	0.97159	0.99366	0.99766	0.98555	0.97938	0.9763	0.97078	0.96326	0.96061	0.93276
1000.13	0.99598	1.01122	1.00059	0.98744	0.98253	0.96903	0.9888	0.96802	0.97791	0.92411
1000.656	0.97428	0.9875	0.97749	0.9777	0.95953	0.96002	0.96613	0.95188	0.9533	0.89824
1001.181	0.96223	0.98298	0.97412	0.95721	0.95983	0.94505	0.94541	0.93163	0.93595	0.87979
1001.707	0.96487	0.96037	0.95412	0.9625	0.93866	0.93034	0.93676	0.91905	0.92367	0.84722
1002.233	0.95842	0.95198	0.94534	0.94977	0.91767	0.91728	0.9068	0.90758	0.90891	0.83846
1002.758	0.92671	0.94253	0.94612	0.92749	0.90785	0.8947	0.89876	0.8849	0.89978	0.81345
1003.284	0.93997	0.93012	0.917	0.9225	0.87876	0.88145	0.87633	0.8732	0.87989	0.79444
1003.809	0.92033	0.92071	0.91662	0.91642	0.88254	0.87277	0.86762	0.85381	0.8646	0.78892
1004.335	0.89198	0.89786	0.9086	0.87821	0.87262	0.84261	0.84063	0.84067	0.84007	0.75621
1004.861	0.87998	0.89369	0.87138	0.87189	0.84183	0.82611	0.81561	0.81458	0.8203	0.72979
1005.386	0.87805	0.88616	0.87555	0.87458	0.84203	0.83251	0.80677	0.8059	0.80596	0.71997
1005.912	0.84419	0.86742	0.84806	0.84781	0.81853	0.79518	0.78365	0.78777	0.79189	0.70464
1006.437	0.83972	0.84949	0.83288	0.82144	0.7908	0.7668	0.76384	0.76519	0.77937	0.67955
1006.963	0.83431	0.83723	0.81653	0.81587	0.78338	0.75914	0.75799	0.74753	0.76152	0.66281
1007.488	0.83143	0.8301	0.8044	0.80523	0.75865	0.7402	0.74656	0.73567	0.74165	0.64229
1008.013	0.80003	0.81433	0.78909	0.78401	0.73703	0.73001	0.71766	0.71218	0.72938	0.63626
1008.539	0.79709	0.79661	0.79445	0.77633	0.73453	0.7146	0.69824	0.68958	0.7183	0.61118
1009.064	0.77156	0.78096	0.76181	0.73225	0.7094	0.68241	0.67805	0.67661	0.69418	0.5921
1009.59	0.76236	0.75567	0.74083	0.7293	0.69372	0.6731	0.65865	0.65551	0.6652	0.5638
1010.115	0.71468	0.71966	0.71127	0.70406	0.64548	0.64595	0.63215	0.6291	0.63567	0.51689
1010.64	0.71827	0.72578	0.70961	0.69671	0.67203	0.63735	0.62503	0.62902	0.64554	0.53225
1011.166	0.69798	0.69708	0.67925	0.67526	0.62877	0.6047	0.59746	0.60019	0.61744	0.50562
1011.691	0.70095	0.71062	0.67887	0.6721	0.62612	0.6039	0.59271	0.58916	0.60484	0.49698
1012.216	0.67194	0.67925	0.64758	0.65004	0.60664	0.58474	0.57233	0.57434	0.58349	0.47269
1012.742	0.65737	0.66686	0.63244	0.63167	0.58845	0.56257	0.55294	0.55884	0.56611	0.4567
1013.267	0.63798	0.64168	0.62152	0.60752	0.57119	0.55411	0.53266	0.54083	0.54933	0.44339
1013.792	0.64074	0.65052	0.62061	0.60363	0.56973	0.54791	0.53112	0.53271	0.54125	0.44072
1014.317	0.61756	0.62346	0.59925	0.59103	0.55457	0.52547	0.52309	0.51677	0.5327	0.43132
1014.843	0.59573	0.60998	0.5876	0.57028	0.53194	0.50651	0.50974	0.49876	0.51772	0.4058
1015.368	0.58152	0.58499	0.56368	0.55543	0.51574	0.49603	0.48473	0.4905	0.50096	0.40587
1015.893	0.59576	0.5844	0.57257	0.54945	0.50952	0.48191	0.47969	0.48883	0.49905	0.3981
1016.418	0.56494	0.56481	0.53575	0.51777	0.49081	0.46344	0.46069	0.46074	0.47747	0.36151
1016.943	0.55662	0.55436	0.53401	0.52134	0.47976	0.46248	0.44408	0.45311	0.4672	0.36424
1017.468	0.52578	0.53585	0.51741	0.50711	0.45832	0.43881	0.43196	0.43617	0.45721	0.35213
1017.993	0.52645	0.52643	0.49929	0.4998	0.45635	0.44587	0.43384	0.43281	0.45266	0.34791
1018.518	0.51636	0.52569	0.4895	0.49139	0.44969	0.42388	0.42162	0.41353	0.43756	0.34546
1019.043	0.50214	0.50575	0.48685	0.48113	0.43426	0.41091	0.40544	0.40669	0.42142	0.33264
1019.569	0.4886	0.49157	0.46822	0.45379	0.41742	0.40232	0.39713	0.39418	0.40305	0.32338
1020.094	0.49043	0.49404	0.46867	0.46402	0.41861	0.40912	0.39687	0.39806	0.40888	0.31847
1020.619	0.4805	0.47992	0.44049	0.44162	0.41024	0.3851	0.384	0.38449	0.40039	0.32083
1021.144	0.46995	0.46553	0.45092	0.434	0.40574	0.38513	0.37259	0.38321	0.39204	0.31479
1021.668	0.46057	0.47666	0.44594	0.43232	0.40507	0.37961	0.37149	0.3768	0.38615	0.30796
1022.193	0.46016	0.46384	0.42551	0.41472	0.39033	0.36475	0.36002	0.36883	0.38405	0.29298
1022.718	0.45192	0.44372	0.43076	0.41792	0.37891	0.36092	0.36152	0.36349	0.38048	0.2855
1023.243	0.43503	0.43739	0.42055	0.40469	0.37354	0.35013	0.34167	0.35092	0.36936	0.28586
1023.768	0.42001	0.41186	0.41014	0.38754	0.36751	0.3483	0.34116	0.34923	0.36326	0.29057
1024.293	0.40551	0.41106	0.40783	0.38632	0.35797	0.33445	0.32788	0.3351	0.34439	0.27323
1024.818	0.40877	0.41502	0.39919	0.38271	0.35721	0.32161	0.33224	0.33388	0.3506	0.2662
1025.343	0.4149	0.41209	0.38698	0.37561	0.34444	0.32828	0.3146	0.32771	0.33767	0.26731
1025.868	0.38718	0.39177	0.36954	0.35777	0.32806	0.31122	0.30438	0.3054	0.32486	0.25481
1026.392	0.38458	0.40521	0.36709	0.36946	0.33835	0.31691	0.30908	0.31629	0.33335	0.26664
1026.917	0.39419	0.39733	0.36328	0.35594	0.32608	0.31717	0.31019	0.31688	0.3264	0.25771
1027.442	0.35861	0.37448	0.36123	0.34631	0.31695	0.30091	0.29685	0.30528	0.30798	0.24871
1027.967	0.37754	0.379	0.35324	0.34325	0.32078	0.29425	0.29747	0.29967	0.29773	0.24378
1028.491	0.36424	0.37255	0.35505	0.34845	0.31618	0.29548	0.29638	0.29455	0.31168	0.25061
1029.016	0.36353	0.35647	0.34241	0.34177	0.3069	0.29907	0.29328	0.28807	0.30584	0.23935
1029.541	0.37041	0.37187	0.34744	0.35011	0.31474	0.2883	0.28935	0.29773	0.30599	0.25469
1030.065	0.34096	0.34835	0.3249	0.31758	0.29364	0.27281	0.2761	0.28564	0.28854	0.22431
1030.59	0.35041	0.34143	0.33869	0.32095	0.29036	0.27909	0.27613	0.28066	0.29318	0.23208
1031.115	0.33489	0.34326	0.32664	0.31246	0.30487	0.27205	0.2672	0.27844	0.29614	0.23474
1031.639	0.34562	0.33633	0.32618	0.3206	0.29464	0.26866	0.26782	0.27833	0.28796	0.22934
1032.164	0.33062	0.33896	0.31396	0.29587	0.28741	0.27627	0.26545	0.2727	0.28279	0.22175
1032.689	0.32555	0.33249	0.30161	0.31301	0.28448	0.26313	0.27224	0.26487	0.28071	0.22024
1033.213	0.31666	0.32532	0.30636	0.29851	0.27841	0.26194	0.26166	0.26062	0.27972	0.21567
1033.738	0.326	0.32489	0.30567	0.3115	0.28426	0.26214	0.26203	0.26343	0.27723	0.21572
1034.262	0.32167	0.31923	0.30341	0.30763	0.27324	0.26597	0.26286	0.26066	0.2686	0.22081
1034.787	0.32141	0.31564	0.29509	0.28534	0.27527	0.25303	0.24729	0.25497	0.27141	0.22025
1035.311	0.31112	0.31107	0.30686	0.28537	0.26688	0.25257	0.24765	0.26412	0.27262	0.21026
1035.836	0.29777	0.30871	0.28131	0.27224	0.2674	0.23235	0.23664	0.24532	0.25223	0.20011
1036.36	0.29605	0.29704	0.28642	0.27603	0.25695	0.24147	0.2425	0.24522	0.25982	0.21179
1036.885	0.29577	0.3033	0.27817	0.27654	0.25271	0.24147	0.23425	0.24192	0.24966	0.19909
1037.409	0.30248	0.30475	0.2779	0.27819	0.25532	0.24717	0.24294	0.24374	0.25876	0.214
1037.933	0.30089	0.30348	0.27896	0.27445	0.26207	0.24454	0.23917	0.24299	0.25008	0.21304
1038.458	0.27979	0.28114	0.26366	0.25433	0.23587	0.21898	0.22638	0.22724	0.2439	0.19673
1038.982	0.27393	0.27888	0.25709	0.26339	0.24561	0.22568	0.23057	0.2296	0.23724	0.19357
1039.507	0.29184	0.2915	0.28204	0.27119	0.24828	0.2314	0.23549	0.23547	0.24837	0.21169
1040.031	0.28186	0.28285	0.26001	0.26059	0.24731	0.22811	0.22186	0.22699	0.24128	0.19699
1040.555	0.2652	0.26561	0.26329	0.24885	0.23499	0.2152	0.22357	0.22764	0.2257	0.19397
1041.079	0.25679	0.26797	0.25255	0.24109	0.21865	0.2084	0.20799	0.2118	0.22426	0.17773
1041.604	0.25618	0.25009	0.23742	0.23703	0.21675	0.20421	0.20726	0.21221	0.22165	0.18203
1042.128	0.26601	0.27323	0.25326	0.25794	0.23525	0.21926	0.21795	0.2208	0.23316	0.19265
1042.652	0.26902	0.27364	0.25743	0.2539	0.22263	0.22645	0.21008	0.21945	0.23072	0.20007
1043.177	0.25704	0.27197	0.24617	0.23295	0.23361	0.21015	0.20879	0.21926	0.22638	0.18864
1043.701	0.24041	0.25675	0.24171	0.23913	0.2081	0.21038	0.20508	0.20841	0.22555	0.18485
1044.225	0.24854	0.25737	0.22293	0.2382	0.21276	0.20068	0.20502	0.2134	0.21648	0.18058
1044.749	0.26081	0.25733	0.24354	0.23688	0.21792	0.21006	0.20008	0.20379	0.22239	0.18724
1045.273	0.24657	0.24732	0.23171	0.22198	0.20727	0.19908	0.19534	0.19812	0.20667	0.16789
1045.797	0.22829	0.23913	0.21836	0.21953	0.20303	0.19818	0.19578	0.19484	0.20795	0.17416
1046.321	0.22437	0.23778	0.2252	0.20821	0.20271	0.18795	0.19472	0.19989	0.20317	0.16558
1046.846	0.24099	0.24469	0.22501	0.22399	0.2124	0.20374	0.19535	0.1949	0.21129	0.16768
1047.37	0.23446	0.24457	0.23431	0.21397	0.20111	0.19477	0.19055	0.19506	0.20542	0.1741
1047.894	0.23959	0.24584	0.22712	0.22267	0.21282	0.20465	0.20159	0.20686	0.20941	0.18614
1048.418	0.2312	0.23361	0.22306	0.2152	0.20975	0.19627	0.18974	0.19662	0.20296	0.17653
1048.942	0.22827	0.23489	0.21772	0.21607	0.2008	0.19422	0.1952	0.19212	0.2029	0.17098
1049.466	0.2194	0.22438	0.21783	0.2128	0.20051	0.1836	0.18482	0.18962	0.19955	0.17118
1049.99	0.22857	0.2262	0.2075	0.20336	0.18611	0.17964	0.18211	0.19395	0.19868	0.16889
1050.514	0.22796	0.22942	0.20969	0.20587	0.19642	0.19131	0.18066	0.19334	0.1994	0.16921
1051.038	0.20529	0.22058	0.19303	0.20286	0.19028	0.18026	0.17635	0.18726	0.20251	0.17575
1051.562	0.21463	0.21485	0.21073	0.18878	0.18486	0.18254	0.18305	0.18774	0.19155	0.16752
1052.086	0.23019	0.20997	0.20106	0.20312	0.19749	0.1807	0.17967	0.18749	0.20855	0.17928
1052.609	0.2109	0.22783	0.19885	0.19997	0.18971	0.1805	0.17624	0.18816	0.19299	0.17499
1053.133	0.21913	0.22468	0.21384	0.20886	0.19505	0.18356	0.18033	0.18538	0.19843	0.17387
1053.657	0.21323	0.21282	0.20509	0.20621	0.1881	0.18301	0.18376	0.19241	0.19778	0.17506
1054.181	0.21601	0.22488	0.20839	0.21432	0.18779	0.18797	0.17939	0.19382	0.20342	0.18226
1054.705	0.21738	0.2108	0.20942	0.20426	0.19542	0.18274	0.17586	0.19514	0.20068	0.18222
1055.229	0.21468	0.21854	0.19997	0.20226	0.19259	0.19147	0.18338	0.18996	0.20196	0.175
1055.752	0.20913	0.22108	0.20233	0.19668	0.19257	0.17888	0.17998	0.18431	0.20048	0.17802
1056.276	0.21084	0.22214	0.21449	0.21354	0.19601	0.18631	0.19109	0.19289	0.20352	0.18737
1056.8	0.21064	0.2165	0.19886	0.2011	0.196	0.18195	0.18713	0.19308	0.2005	0.17458
1057.324	0.21568	0.21881	0.20318	0.20339	0.182	0.18476	0.18266	0.19302	0.19724	0.17599
1057.847	0.21269	0.20783	0.20377	0.19221	0.17322	0.17651	0.17503	0.18668	0.19622	0.1756
1058.371	0.22096	0.23043	0.20584	0.21059	0.19489	0.19166	0.18945	0.19363	0.19985	0.19091
1058.895	0.21459	0.21819	0.19695	0.20305	0.18942	0.19223	0.18415	0.19372	0.20027	0.18838
1059.418	0.21933	0.21916	0.20551	0.20488	0.19046	0.18664	0.18874	0.19235	0.19968	0.18564
1059.942	0.2124	0.22481	0.20161	0.20015	0.19111	0.18862	0.18312	0.19338	0.20128	0.18436
1060.466	0.20895	0.20937	0.20684	0.20568	0.20159	0.18756	0.17819	0.19282	0.19949	0.19067
1060.989	0.2134	0.21803	0.20536	0.20475	0.199	0.19267	0.18774	0.19439	0.20166	0.19137
1061.513	0.1994	0.20519	0.1932	0.19367	0.18638	0.18355	0.17761	0.19141	0.20111	0.18063
1062.037	0.21304	0.21872	0.19638	0.20308	0.19231	0.1815	0.18969	0.19641	0.20016	0.20006
1062.56	0.21796	0.22417	0.20629	0.20515	0.19951	0.19064	0.19232	0.19865	0.21313	0.20073
1063.084	0.21572	0.21916	0.20898	0.20514	0.19079	0.19178	0.18639	0.19668	0.20612	0.19279
1063.607	0.21192	0.22285	0.20287	0.20416	0.19861	0.18662	0.19338	0.20136	0.21588	0.20871
1064.131	0.21346	0.20449	0.20385	0.18966	0.18759	0.18859	0.18687	0.19331	0.20317	0.19886
1064.654	0.21691	0.2203	0.20346	0.21008	0.19846	0.19297	0.1969	0.20267	0.21115	0.2033
1065.178	0.21089	0.21648	0.20164	0.19811	0.19961	0.19407	0.19098	0.20346	0.20567	0.20811
1065.701	0.20396	0.21911	0.20131	0.20338	0.20803	0.18793	0.20019	0.20314	0.21729	0.20371
1066.224	0.21272	0.21607	0.20949	0.20363	0.20187	0.19818	0.20371	0.20443	0.21517	0.20089
1066.748	0.21067	0.21891	0.20935	0.19954	0.19851	0.1965	0.19756	0.21008	0.21522	0.20875
1067.271	0.20797	0.21186	0.20331	0.19458	0.19708	0.19773	0.19578	0.20731	0.20439	0.21045
1067.795	0.21109	0.22283	0.20475	0.2097	0.20435	0.19592	0.20195	0.21077	0.21698	0.21733
1068.318	0.21191	0.22166	0.20945	0.2047	0.20572	0.20136	0.20447	0.20818	0.21719	0.21589
1068.841	0.21204	0.22612	0.20985	0.20458	0.20771	0.2048	0.21	0.21378	0.22054	0.22126
1069.365	0.22843	0.22122	0.21997	0.21811	0.21213	0.21182	0.21062	0.22347	0.22396	0.22335
1069.888	0.20852	0.20915	0.19525	0.19779	0.19707	0.20412	0.20006	0.21239	0.21911	0.20852
1070.411	0.21061	0.21122	0.19861	0.20656	0.20478	0.20751	0.20422	0.21807	0.22307	0.22082
1070.934	0.2219	0.22672	0.20823	0.21465	0.21906	0.21104	0.2106	0.22346	0.23126	0.2297
1071.458	0.21983	0.2233	0.2091	0.21188	0.2171	0.21214	0.21176	0.22578	0.23463	0.22933
1071.981	0.21837	0.21023	0.21691	0.21071	0.21386	0.22018	0.22338	0.22784	0.23362	0.22363
1072.504	0.22295	0.22902	0.21468	0.21873	0.21111	0.21449	0.22716	0.23129	0.2327	0.23639
1073.027	0.2214	0.22535	0.20886	0.21773	0.22038	0.21927	0.22058	0.22928	0.23741	0.23606
1073.551	0.23435	0.24247	0.22241	0.23181	0.23426	0.23191	0.23653	0.23974	0.25051	0.24991
1074.074	0.22207	0.23414	0.23061	0.2362	0.23163	0.2349	0.23654	0.24547	0.25714	0.26005
1074.597	0.22502	0.23553	0.22101	0.22124	0.22795	0.23099	0.23066	0.24617	0.2499	0.24909
1075.12	0.22988	0.22936	0.22393	0.22441	0.23072	0.23059	0.23598	0.24497	0.25305	0.25639
1075.643	0.23279	0.23826	0.2232	0.22926	0.23765	0.24293	0.24206	0.25345	0.25678	0.26032
1076.166	0.24464	0.24484	0.2324	0.24172	0.24917	0.24292	0.24672	0.26484	0.26612	0.26492
1076.689	0.24316	0.24001	0.22874	0.24153	0.24557	0.24553	0.25741	0.26312	0.27184	0.27505
1077.212	0.23301	0.25057	0.24702	0.23748	0.25018	0.24554	0.25014	0.26922	0.2779	0.27935
1077.735	0.25648	0.24835	0.2401	0.2567	0.25999	0.26311	0.26812	0.28013	0.28564	0.29119
1078.258	0.25153	0.26051	0.23908	0.25216	0.25778	0.26688	0.26731	0.27546	0.28807	0.28808
1078.781	0.25845	0.27046	0.25155	0.25531	0.2654	0.27114	0.27776	0.29107	0.30084	0.30744
1079.304	0.25365	0.2569	0.25291	0.26093	0.26721	0.27224	0.26993	0.29039	0.29843	0.303
1079.827	0.25996	0.27301	0.25752	0.26531	0.26846	0.27847	0.28647	0.29922	0.30634	0.31315
1080.35	0.26249	0.27431	0.25975	0.26355	0.27726	0.29016	0.29307	0.303	0.31449	0.31828
1080.873	0.27033	0.27768	0.26908	0.27815	0.28768	0.30025	0.30194	0.31939	0.32394	0.32953
1081.396	0.27118	0.27025	0.26236	0.28089	0.28982	0.29111	0.30462	0.31576	0.32648	0.33957
1081.919	0.28735	0.29206	0.27926	0.28584	0.30121	0.31613	0.32227	0.33574	0.34402	0.34921
1082.442	0.28283	0.28859	0.26837	0.28196	0.29974	0.31133	0.32048	0.33566	0.34115	0.35115
1082.965	0.30739	0.30197	0.28715	0.2962	0.32196	0.33392	0.33359	0.34889	0.35867	0.37963
1083.487	0.30066	0.30376	0.29989	0.30521	0.32179	0.33983	0.34371	0.35723	0.36812	0.38822
1084.01	0.30434	0.3118	0.2972	0.31427	0.33184	0.3467	0.35725	0.37123	0.37572	0.39271
1084.533	0.30626	0.31837	0.30482	0.3134	0.33602	0.35326	0.35956	0.37662	0.38398	0.39944
1085.056	0.33064	0.31818	0.32014	0.32772	0.35143	0.36458	0.37765	0.39002	0.39509	0.41702
1085.579	0.31944	0.3261	0.32385	0.32896	0.35823	0.36951	0.38401	0.39974	0.40764	0.42952
1086.101	0.32416	0.33343	0.32218	0.33991	0.36237	0.37904	0.39672	0.41644	0.42064	0.4399
1086.624	0.33099	0.33997	0.33307	0.34954	0.36787	0.39479	0.4052	0.4231	0.4315	0.45657
1087.147	0.35443	0.3571	0.34016	0.36183	0.39321	0.4071	0.42397	0.44138	0.45118	0.47454
1087.669	0.34719	0.36095	0.36492	0.3733	0.39977	0.41977	0.43051	0.45361	0.46364	0.48439
1088.192	0.37308	0.37802	0.36925	0.39076	0.41516	0.44011	0.45759	0.47345	0.48193	0.51584
1088.715	0.38206	0.38927	0.38116	0.40539	0.42988	0.45614	0.47178	0.48491	0.49677	0.53327
1089.237	0.38746	0.39697	0.3924	0.40533	0.42956	0.46938	0.48089	0.50755	0.51324	0.54805
1089.76	0.40098	0.40347	0.39796	0.42193	0.45411	0.48679	0.50224	0.52428	0.52922	0.56852
1090.283	0.40744	0.41721	0.40503	0.42841	0.47352	0.49831	0.50882	0.54265	0.54559	0.58813
1090.805	0.4281	0.43442	0.42829	0.45042	0.48696	0.51828	0.53775	0.5635	0.57662	0.61604
1091.328	0.43003	0.43506	0.42388	0.45518	0.49959	0.52905	0.54727	0.58008	0.5838	0.62476
1091.85	0.44345	0.44972	0.43609	0.46884	0.51145	0.54486	0.56959	0.59458	0.60049	0.64288
1092.373	0.45844	0.45999	0.46069	0.48743	0.53834	0.56598	0.5961	0.62382	0.62346	0.67713
1092.895	0.48769	0.48941	0.48169	0.50293	0.56574	0.58782	0.62178	0.65277	0.65493	0.70915
1093.418	0.48478	0.50099	0.49516	0.51881	0.56903	0.60958	0.64293	0.67301	0.68012	0.736
1093.94	0.50758	0.50688	0.50894	0.54749	0.60118	0.63847	0.67142	0.69845	0.70367	0.76621
1094.463	0.53085	0.541	0.53001	0.56113	0.61377	0.65579	0.6894	0.71938	0.72401	0.78338
1094.985	0.54008	0.55535	0.5404	0.5732	0.63313	0.68101	0.71355	0.74884	0.75293	0.81783
1095.507	0.55777	0.56675	0.55096	0.59788	0.66412	0.70305	0.73711	0.77092	0.77963	0.85071
1096.03	0.58526	0.58508	0.57862	0.62274	0.69282	0.73858	0.77631	0.80372	0.81304	0.89006
1096.552	0.60334	0.60154	0.60273	0.64699	0.71749	0.7651	0.80173	0.82812	0.84043	0.92365
1097.075	0.62751	0.63008	0.63486	0.67605	0.7449	0.79316	0.83318	0.87377	0.87504	0.96564
1097.597	0.63678	0.64746	0.6423	0.69011	0.7669	0.81925	0.86518	0.903	0.90122	0.98872
1098.119	0.66153	0.66423	0.66284	0.71426	0.79257	0.8542	0.89853	0.93645	0.94051	1.03196
1098.642	0.6823	0.68654	0.69075	0.73771	0.81868	0.88282	0.92658	0.96879	0.96738	1.06173
1099.164	0.71995	0.72301	0.72462	0.76982	0.85537	0.92425	0.97006	1.01593	1.01782	1.11962
1099.686	0.72647	0.73974	0.73064	0.78827	0.88099	0.95112	0.99464	1.04163	1.03873	1.14758
1100.208	0.76568	0.76804	0.77691	0.83246	0.92209	0.98701	1.03713	1.08723	1.09622	1.20482
1100.731	0.78075	0.77808	0.79586	0.85082	0.94541	1.01737	1.07483	1.12234	1.12176	1.24136
1101.253	0.82516	0.82102	0.8293	0.88855	0.99206	1.06709	1.11991	1.17288	1.17473	1.29691
1101.775	0.84218	0.85434	0.84913	0.91974	1.0213	1.10455	1.15375	1.21012	1.21407	1.3383
1102.297	0.87745	0.88814	0.88445	0.96082	1.06443	1.14803	1.20475	1.25775	1.26356	1.39155
1102.819	0.89245	0.89977	0.90345	0.97259	1.09368	1.1732	1.23744	1.29364	1.296	1.43176
1103.342	0.93042	0.94071	0.94683	1.01813	1.12839	1.21556	1.287	1.33976	1.33708	1.493
1103.864	0.95592	0.96032	0.96412	1.03834	1.15864	1.24998	1.32164	1.38322	1.38259	1.53875
1104.386	1.00048	1.00863	1.00371	1.0891	1.21483	1.32	1.38274	1.44176	1.44303	1.60067
1104.908	1.04115	1.0474	1.06339	1.13557	1.26542	1.35965	1.4408	1.49622	1.49625	1.66519
1105.43	1.07474	1.07027	1.08271	1.17487	1.30718	1.41156	1.48326	1.54468	1.54792	1.71663
1105.952	1.10349	1.10289	1.11049	1.20824	1.343	1.45657	1.52637	1.58958	1.592	1.77075
1106.474	1.13566	1.14075	1.14893	1.237	1.38772	1.50506	1.57575	1.64284	1.64983	1.825
1106.996	1.18167	1.1864	1.19174	1.28048	1.43462	1.55741	1.63883	1.70857	1.70756	1.89257
1107.518	1.22142	1.23545	1.23498	1.34056	1.48636	1.61299	1.69487	1.77154	1.77215	1.9659
1108.04	1.26393	1.27338	1.27634	1.39172	1.53287	1.66025	1.74812	1.82369	1.82577	2.02867
1108.562	1.29074	1.31167	1.31067	1.42038	1.58878	1.7137	1.8063	1.88121	1.87924	2.08933
1109.084	1.33785	1.34874	1.35647	1.46875	1.63462	1.77531	1.86306	1.94485	1.93828	2.15253
1109.606	1.38008	1.3921	1.39373	1.51515	1.68582	1.82723	1.93013	1.99879	2.0034	2.22408
1110.128	1.41417	1.43193	1.43194	1.56127	1.73819	1.87278	1.97453	2.06066	2.05965	2.2928
1110.65	1.47918	1.46724	1.49047	1.61961	1.79724	1.94359	2.04614	2.12943	2.13249	2.36468
1111.172	1.5176	1.52042	1.53614	1.66737	1.85031	2.00277	2.10159	2.19966	2.18181	2.42844
1111.693	1.56326	1.5739	1.59573	1.71026	1.90998	2.06981	2.17041	2.26387	2.26217	2.50919
1112.215	1.59746	1.61601	1.62063	1.76565	1.96716	2.12473	2.23326	2.31941	2.32364	2.58346
1112.737	1.64783	1.66351	1.67624	1.81076	2.02352	2.18321	2.29662	2.39234	2.39358	2.65104
1113.259	1.7006	1.70151	1.73148	1.86317	2.07152	2.24436	2.35928	2.45343	2.46316	2.7288
1113.781	1.74563	1.75432	1.76446	1.91888	2.12979	2.31305	2.42418	2.51731	2.52014	2.78947
1114.302	1.79927	1.80411	1.81757	1.96928	2.1923	2.36939	2.4912	2.58714	2.58894	2.86002
1114.824	1.84306	1.85121	1.86163	2.02484	2.24477	2.42861	2.55216	2.65863	2.6624	2.94122
1115.346	1.89703	1.90426	1.92127	2.08137	2.3082	2.50035	2.62207	2.72766	2.73323	3.02868
1115.868	1.94745	1.94642	1.96733	2.13354	2.36652	2.5615	2.69881	2.80325	2.7992	3.10509
1116.389	1.9998	1.99646	2.02183	2.19686	2.43162	2.62667	2.76245	2.87033	2.87482	3.1742
1116.911	2.04322	2.05312	2.07307	2.24685	2.48996	2.70189	2.82658	2.94658	2.95287	3.24538
1117.433	2.10165	2.11282	2.1258	2.29974	2.55409	2.76316	2.90087	3.00971	3.00506	3.3238
1117.954	2.15262	2.16542	2.18883	2.36503	2.62369	2.82489	2.97146	3.08092	3.0871	3.39977
1118.476	2.18988	2.20903	2.24013	2.40686	2.67482	2.88994	3.02137	3.14686	3.14703	3.46857
1118.997	2.26011	2.26823	2.29043	2.47003	2.73847	2.96291	3.10474	3.22843	3.23401	3.55481
1119.519	2.31074	2.32134	2.34313	2.5391	2.80377	3.03531	3.17789	3.30184	3.30442	3.63747
1120.041	2.35727	2.36626	2.397	2.59405	2.86838	3.09132	3.25045	3.36369	3.36976	3.70492
1120.562	2.40534	2.415	2.45127	2.65044	2.91459	3.15541	3.30775	3.41981	3.43905	3.7699
1121.084	2.45589	2.47449	2.49531	2.69675	2.98048	3.21561	3.36879	3.50265	3.50485	3.84851
1121.605	2.49794	2.52146	2.53963	2.74656	3.04138	3.2776	3.43574	3.56248	3.56183	3.90808
1122.127	2.57072	2.57682	2.60614	2.80627	3.09364	3.33963	3.4941	3.63697	3.64316	3.98071
1122.648	2.61793	2.636	2.66131	2.86849	3.16942	3.41555	3.56948	3.70972	3.70842	4.05945
1123.17	2.67235	2.68459	2.71391	2.92387	3.21938	3.48474	3.64188	3.77342	3.77818	4.12719
1123.691	2.7171	2.72258	2.75648	2.98202	3.26998	3.52158	3.68885	3.83363	3.83282	4.20281
1124.212	2.74946	2.76127	2.79811	3.02026	3.32655	3.57548	3.746	3.8819	3.88395	4.249
1124.734	2.79945	2.81367	2.84778	3.06696	3.3684	3.62921	3.80567	3.94645	3.95455	4.28868
1125.255	2.83857	2.85541	2.88842	3.11236	3.43	3.69222	3.85625	4.00003	3.99774	4.36436
1125.777	2.89968	2.91126	2.95095	3.17118	3.48897	3.74102	3.9184	4.0646	4.07015	4.42934
1126.298	2.94004	2.96343	2.99106	3.22078	3.53221	3.8114	3.97027	4.12388	4.13041	4.47518
1126.819	2.99046	3.00146	3.03905	3.27167	3.58805	3.84504	4.0308	4.1744	4.18987	4.5499
1127.341	3.03334	3.05366	3.0909	3.31564	3.64166	3.90418	4.08056	4.23069	4.24448	4.59632
1127.862	3.07211	3.07545	3.11037	3.34787	3.66868	3.9334	4.12019	4.2693	4.27581	4.63396
1128.383	3.09835	3.10814	3.14363	3.38241	3.71636	3.98644	4.16692	4.31837	4.32538	4.67507
1128.904	3.13975	3.15409	3.19806	3.43984	3.77069	4.04014	4.21496	4.3675	4.3754	4.72723
1129.426	3.18559	3.2013	3.2324	3.4732	3.80691	4.07597	4.25164	4.41045	4.4227	4.76992
1129.947	3.22635	3.24207	3.27535	3.51675	3.85555	4.1293	4.30143	4.46224	4.47743	4.82087
1130.468	3.25942	3.27436	3.31191	3.55704	3.89185	4.16655	4.35058	4.49065	4.51848	4.85383
1130.989	3.28113	3.31167	3.34045	3.57159	3.9074	4.19035	4.37515	4.5229	4.54223	4.87932
1131.51	3.31827	3.33738	3.36753	3.61351	3.94623	4.22373	4.395	4.55651	4.57243	4.90853
1132.032	3.33436	3.35688	3.38419	3.63069	3.96927	4.25569	4.42586	4.58716	4.60821	4.94148
1132.553	3.35759	3.37039	3.41311	3.66303	3.9888	4.26551	4.44199	4.59904	4.61629	4.94821
1133.074	3.39999	3.41019	3.45155	3.68603	4.02881	4.29876	4.47205	4.63629	4.65942	4.98341
1133.595	3.40135	3.42837	3.46595	3.71036	4.04647	4.32175	4.49795	4.6604	4.68	4.98614
1134.116	3.44123	3.45759	3.48917	3.73559	4.06149	4.3457	4.54235	4.6897	4.71487	5.02114
1134.637	3.47038	3.49926	3.52442	3.77134	4.10346	4.38154	4.55398	4.73089	4.74361	5.04142
1135.158	3.49139	3.5064	3.54248	3.7853	4.13346	4.40458	4.57757	4.73809	4.76175	5.05156
1135.679	3.51301	3.52885	3.5569	3.82147	4.14435	4.42522	4.60391	4.75426	4.78296	5.08332
1136.2	3.51043	3.52927	3.56365	3.81421	4.14318	4.41678	4.59149	4.7612	4.76808	5.06129
1136.721	3.52298	3.53947	3.56952	3.81941	4.14166	4.41572	4.58467	4.7576	4.77566	5.06151
1137.242	3.51984	3.52127	3.56767	3.81832	4.13494	4.39605	4.58078	4.74149	4.76179	5.02326
1137.763	3.50859	3.52282	3.5645	3.79987	4.1268	4.39835	4.56212	4.72907	4.75555	5.01573
1138.284	3.51882	3.54205	3.583	3.81122	4.14598	4.39747	4.56922	4.7427	4.77481	5.01745
1138.805	3.53462	3.5501	3.58336	3.81999	4.15473	4.40038	4.5661	4.73061	4.75161	5.00839
1139.326	3.52306	3.52634	3.57273	3.80187	4.12904	4.39368	4.54216	4.72442	4.75126	4.98995
1139.847	3.50802	3.54539	3.5625	3.79998	4.12471	4.38354	4.52862	4.70592	4.72865	4.96253
1140.367	3.52172	3.535	3.57443	3.806	4.11903	4.37706	4.53584	4.70801	4.71654	4.96689
1140.888	3.49505	3.51453	3.55829	3.79875	4.09394	4.34541	4.49413	4.67007	4.69388	4.91285
1141.409	3.49596	3.51921	3.55947	3.77666	4.0857	4.33504	4.49216	4.66246	4.68564	4.88999
1141.93	3.49857	3.51928	3.52802	3.77184	4.06932	4.32558	4.48513	4.65006	4.66675	4.86644
1142.451	3.48267	3.48244	3.52941	3.75982	4.05224	4.29824	4.44849	4.61107	4.64305	4.84494
1142.971	3.46228	3.47439	3.52369	3.73224	4.03109	4.26877	4.41765	4.5871	4.60606	4.78899
1143.492	3.44004	3.45377	3.48608	3.72618	4.00667	4.23707	4.39025	4.56439	4.58657	4.74434
1144.013	3.43834	3.44744	3.48365	3.70144	3.99125	4.22071	4.37632	4.53748	4.55917	4.72665
1144.534	3.41421	3.41875	3.45596	3.68045	3.95957	4.20646	4.34648	4.51222	4.53892	4.69741
1145.054	3.40454	3.41575	3.44054	3.65643	3.94212	4.15549	4.30605	4.47903	4.5035	4.63923
1145.575	3.38261	3.38984	3.40436	3.61203	3.90816	4.12195	4.26175	4.43141	4.45304	4.59033
1146.096	3.33648	3.35622	3.39415	3.59895	3.86888	4.09022	4.24674	4.38753	4.42047	4.53927
1146.616	3.33949	3.35459	3.37456	3.57484	3.85166	4.08198	4.20251	4.36654	4.39864	4.5158
1147.137	3.31396	3.31762	3.35064	3.54645	3.81074	4.02023	4.16667	4.32369	4.346	4.47822
1147.658	3.28011	3.28108	3.31164	3.51828	3.76414	3.97285	4.10681	4.26822	4.30855	4.40159
1148.178	3.24017	3.24761	3.28663	3.47678	3.7452	3.94235	4.07238	4.2358	4.26401	4.3505
1148.699	3.23012	3.23706	3.26905	3.47008	3.72747	3.91555	4.03888	4.19891	4.23136	4.31459
1149.219	3.1741	3.16842	3.20634	3.39619	3.65713	3.84575	3.97541	4.13988	4.16459	4.22915
1149.74	3.16483	3.175	3.20456	3.38904	3.64314	3.81656	3.95295	4.10686	4.14049	4.19654
1150.26	3.1342	3.15973	3.18281	3.36256	3.61642	3.78896	3.91228	4.07099	4.10244	4.16516
1150.781	3.09714	3.12727	3.14738	3.32606	3.58974	3.76492	3.87957	4.04487	4.05994	4.10741
1151.301	3.10033	3.09871	3.13586	3.30371	3.52982	3.72171	3.83574	4.00392	4.02738	4.07536
1151.822	3.06672	3.07865	3.10037	3.27655	3.51543	3.68786	3.78702	3.94482	3.98687	4.02191
1152.342	3.03709	3.03536	3.04511	3.23035	3.45762	3.64016	3.74097	3.89575	3.92317	3.94931
1152.863	3.01717	3.01524	3.03303	3.20765	3.43143	3.59837	3.733	3.85661	3.88904	3.91948
1153.383	2.9692	2.97956	2.9942	3.16123	3.39721	3.55984	3.66616	3.81265	3.85368	3.86942
1153.903	2.94511	2.95578	2.9677	3.15089	3.37184	3.52187	3.63405	3.78748	3.81188	3.80347
1154.424	2.91262	2.9161	2.93411	3.09911	3.3303	3.4839	3.57716	3.73694	3.76507	3.7673
1154.944	2.89644	2.89378	2.90844	3.08633	3.2871	3.44838	3.55179	3.70017	3.74001	3.70769
1155.464	2.8702	2.85744	2.88748	3.04255	3.2453	3.40514	3.51137	3.65225	3.68321	3.67084
1155.985	2.83013	2.83496	2.86191	3.01859	3.22679	3.36655	3.47203	3.61784	3.66415	3.61909
1156.505	2.80465	2.82666	2.82226	2.99096	3.17405	3.33081	3.43278	3.57168	3.60622	3.57361
1157.025	2.76981	2.76804	2.8015	2.95243	3.14976	3.28703	3.38992	3.53161	3.56854	3.51318
1157.546	2.72413	2.74935	2.75658	2.90427	3.09034	3.23501	3.32656	3.48508	3.50949	3.45182
1158.066	2.72018	2.72581	2.74188	2.89305	3.07314	3.21836	3.31012	3.45607	3.49429	3.4325
1158.586	2.67744	2.68177	2.6939	2.83713	3.04429	3.16254	3.2436	3.40649	3.44287	3.35199
1159.106	2.67088	2.66089	2.68635	2.84271	3.01351	3.15049	3.2156	3.38654	3.4148	3.3293
1159.626	2.62656	2.64039	2.64165	2.79216	2.97032	3.09763	3.19209	3.3299	3.3682	3.28512
1160.147	2.59911	2.6043	2.62352	2.76133	2.93082	3.05029	3.13993	3.2832	3.32715	3.22684
1160.667	2.58011	2.57549	2.58754	2.73953	2.90582	3.0208	3.10738	3.25273	3.29391	3.19046
1161.187	2.53149	2.5382	2.56766	2.69385	2.85331	2.977	3.06699	3.18348	3.23075	3.14477
1161.707	2.50863	2.49837	2.52104	2.65858	2.81993	2.93962	3.02272	3.15555	3.19748	3.10013
1162.227	2.47399	2.47786	2.49885	2.62747	2.79561	2.91934	2.98288	3.12926	3.16344	3.07461
1162.747	2.44865	2.46124	2.45085	2.59473	2.76872	2.87278	2.95681	3.0942	3.12422	3.01554
1163.267	2.43514	2.44427	2.44276	2.58302	2.73019	2.84464	2.91783	3.04698	3.08991	2.98219
1163.787	2.39579	2.39856	2.42217	2.54049	2.71517	2.7998	2.8782	3.00514	3.04247	2.93314
1164.307	2.36435	2.39367	2.39064	2.50502	2.65886	2.76406	2.84017	2.95759	2.99406	2.87825
1164.827	2.31621	2.34296	2.34434	2.43877	2.58995	2.71621	2.79414	2.90761	2.94571	2.85097
1165.347	2.33549	2.32665	2.33393	2.45651	2.59874	2.7078	2.76681	2.89557	2.94381	2.81853
1165.867	2.27196	2.2684	2.28552	2.40849	2.54816	2.64276	2.70994	2.84744	2.86926	2.75478
1166.387	2.25614	2.25312	2.26068	2.38201	2.51328	2.61203	2.68567	2.81614	2.84574	2.71999
1166.907	2.23267	2.24649	2.24664	2.34539	2.49641	2.5891	2.66211	2.76882	2.80749	2.67316
1167.427	2.19028	2.19603	2.18954	2.31915	2.44739	2.54051	2.61115	2.72925	2.77169	2.62735
1167.947	2.1711	2.18608	2.1826	2.29042	2.4243	2.51374	2.57864	2.70551	2.75914	2.60296
1168.467	2.13223	2.14116	2.14581	2.25423	2.385	2.47295	2.53082	2.67466	2.70596	2.54085
1168.987	2.11289	2.10778	2.1119	2.22579	2.35705	2.4467	2.51439	2.63395	2.66707	2.51022
1169.507	2.07273	2.08666	2.07655	2.19164	2.32212	2.41482	2.47002	2.57817	2.64276	2.48312
1170.026	2.06584	2.06471	2.05829	2.17068	2.28533	2.37475	2.44531	2.54303	2.5986	2.43549
1170.546	2.01664	2.01448	2.01092	2.13364	2.24509	2.33312	2.3956	2.50574	2.54762	2.3689
1171.066	1.99185	2.00377	2.00271	2.10692	2.21438	2.29208	2.36645	2.47133	2.50689	2.34778
1171.586	1.96923	1.97504	1.97366	2.069	2.19696	2.26464	2.3383	2.45234	2.48973	2.30894
1172.105	1.9525	1.96208	1.9625	2.04636	2.17559	2.25651	2.28877	2.42716	2.4734	2.28739
1172.625	1.913	1.92815	1.91607	2.00022	2.13025	2.20449	2.26387	2.37732	2.42636	2.24159
1173.145	1.89455	1.90472	1.89262	2.01069	2.10684	2.18012	2.23697	2.34318	2.38712	2.20552
1173.665	1.8759	1.87951	1.8674	1.96888	2.07611	2.15436	2.21691	2.31534	2.35443	2.17972
1174.184	1.83824	1.84268	1.83553	1.93287	2.03744	2.11847	2.16434	2.27847	2.31729	2.12869
1174.704	1.80555	1.82069	1.8085	1.89869	2.0048	2.08793	2.13489	2.24384	2.28194	2.09738
1175.224	1.77202	1.78653	1.79387	1.879	1.97376	2.03559	2.08963	2.21557	2.24577	2.06209
1175.743	1.77003	1.78146	1.76256	1.84549	1.94858	2.01204	2.07314	2.17649	2.2239	2.03324
1176.263	1.72972	1.73461	1.72758	1.80784	1.91688	1.98874	2.02368	2.13739	2.18302	1.99186
1176.782	1.72063	1.72607	1.72854	1.80947	1.89197	1.9606	2.01969	2.12517	2.16088	1.96693
1177.302	1.69757	1.69392	1.69879	1.77038	1.86473	1.93275	1.98219	2.07726	2.1255	1.93048
1177.822	1.66098	1.66755	1.66089	1.73313	1.83472	1.89976	1.94392	2.05997	2.1	1.90533
1178.341	1.64078	1.6425	1.62844	1.71514	1.80968	1.8671	1.91129	2.03149	2.05444	1.87819
1178.861	1.62377	1.63303	1.61918	1.70421	1.79934	1.85372	1.89092	1.99697	2.03538	1.84969
1179.38	1.57525	1.59003	1.57484	1.66858	1.7461	1.81507	1.85429	1.9481	2.00601	1.80492
1179.9	1.55904	1.57159	1.56256	1.63071	1.72796	1.7815	1.83337	1.93464	1.97225	1.78135
1180.419	1.5289	1.54817	1.52342	1.611	1.68836	1.75634	1.79324	1.89979	1.94909	1.74887
1180.939	1.51638	1.51815	1.50509	1.59794	1.68268	1.73188	1.77719	1.88216	1.91385	1.7257
1181.458	1.51495	1.52271	1.49711	1.57745	1.66202	1.72159	1.75244	1.86815	1.90191	1.71008
1181.977	1.47989	1.47701	1.47807	1.53401	1.63486	1.68265	1.72992	1.82543	1.86549	1.66645
1182.497	1.45037	1.47368	1.45644	1.52286	1.59999	1.6454	1.70814	1.79916	1.83389	1.64978
1183.016	1.42331	1.44493	1.42424	1.49743	1.57676	1.6329	1.68059	1.77367	1.80434	1.62222
1183.535	1.41605	1.42272	1.41305	1.47953	1.56956	1.62578	1.65631	1.74713	1.78799	1.59721
1184.055	1.39515	1.4034	1.37676	1.45408	1.53217	1.57863	1.62303	1.71326	1.75682	1.55956
1184.574	1.37509	1.38065	1.38268	1.44848	1.51065	1.57436	1.59021	1.69896	1.73545	1.55504
1185.093	1.34474	1.35698	1.3421	1.41858	1.4973	1.53283	1.56828	1.67237	1.71124	1.51353
1185.613	1.33842	1.34571	1.31013	1.37491	1.46271	1.52126	1.55868	1.63922	1.67715	1.48193
1186.132	1.31378	1.3162	1.29751	1.37406	1.44234	1.48468	1.5356	1.62421	1.65701	1.46094
1186.651	1.2926	1.29202	1.28909	1.34306	1.42466	1.47015	1.51648	1.60823	1.64421	1.44629
1187.17	1.27314	1.28695	1.27918	1.3309	1.40353	1.44827	1.48472	1.57867	1.6099	1.41769
1187.69	1.26292	1.26456	1.25079	1.32032	1.39237	1.42216	1.46184	1.55406	1.58509	1.40405
1188.209	1.23653	1.25006	1.24299	1.31538	1.37239	1.41132	1.43849	1.53078	1.56662	1.38295
1188.728	1.21825	1.22003	1.20502	1.25617	1.33144	1.38743	1.41645	1.50557	1.53498	1.34881
1189.247	1.20592	1.20266	1.20016	1.25369	1.31294	1.35536	1.39433	1.48475	1.52326	1.33531
1189.766	1.18377	1.181	1.18656	1.22289	1.30599	1.33779	1.37369	1.46929	1.49836	1.32303
1190.285	1.17713	1.17914	1.16859	1.22721	1.29311	1.32679	1.36757	1.44982	1.49066	1.30217
1190.805	1.15583	1.15315	1.14045	1.1914	1.26279	1.29784	1.33974	1.42194	1.45516	1.27385
1191.324	1.1309	1.12187	1.10207	1.16676	1.24097	1.28269	1.30271	1.40362	1.44112	1.24427
1191.843	1.13604	1.13596	1.12084	1.17413	1.24582	1.27289	1.29822	1.39619	1.44262	1.24867
1192.362	1.07698	1.09832	1.07422	1.12311	1.18771	1.22819	1.25121	1.3488	1.39397	1.20332
1192.881	1.08453	1.09061	1.06909	1.11936	1.19081	1.22706	1.26246	1.34383	1.36498	1.20791
1193.4	1.07838	1.07727	1.07081	1.11235	1.17463	1.21796	1.24728	1.33024	1.35704	1.18764
1193.919	1.04362	1.0506	1.04164	1.0874	1.16201	1.18962	1.22022	1.2973	1.33675	1.15675
1194.438	1.04489	1.05813	1.02766	1.09531	1.15084	1.17262	1.20301	1.29337	1.3283	1.15589
1194.957	1.03255	1.02902	1.00595	1.05663	1.11921	1.16008	1.19275	1.27327	1.30192	1.12541
1195.476	1.01691	1.01087	0.99384	1.05233	1.10021	1.13772	1.17902	1.25651	1.28921	1.11375
1195.995	1.00224	1.00346	0.9967	1.02888	1.10131	1.13232	1.14781	1.24267	1.27719	1.09597
1196.513	0.98273	0.98195	0.97039	1.01064	1.07966	1.10963	1.13838	1.22862	1.25734	1.0707
1197.032	0.96954	0.96285	0.96382	1.01563	1.06425	1.08969	1.12367	1.20523	1.23244	1.05894
1197.551	0.94807	0.95768	0.95424	0.98226	1.0469	1.09363	1.10594	1.18721	1.21498	1.04342
1198.07	0.93641	0.94204	0.92353	0.98294	1.03316	1.0622	1.08305	1.18218	1.20812	1.03591
1198.589	0.92179	0.92513	0.92079	0.9726	1.00227	1.05895	1.07368	1.16283	1.19325	1.0251
1199.108	0.90042	0.89988	0.88718	0.93087	0.99847	1.02436	1.05012	1.13408	1.16595	1.00051
1199.627	0.90626	0.90831	0.89762	0.9373	0.98872	1.01944	1.05216	1.13646	1.15859	0.98885
1200.145	0.87247	0.87665	0.87189	0.9096	0.98563	0.9902	1.03222	1.10827	1.13791	0.97312
1200.664	0.8804	0.87739	0.85303	0.91978	0.95823	0.99069	1.01657	1.10583	1.12797	0.97312
1201.183	0.87532	0.87191	0.84809	0.8936	0.94334	0.97752	1.00461	1.09263	1.11067	0.9469
1201.702	0.85941	0.86973	0.86096	0.89759	0.95366	0.96496	0.99664	1.07474	1.10703	0.94789
1202.22	0.84313	0.84996	0.85262	0.88016	0.9305	0.95958	0.98528	1.06187	1.09721	0.93051
1202.739	0.83296	0.84516	0.81715	0.85768	0.92076	0.93309	0.95682	1.04363	1.07124	0.91219
1203.258	0.81992	0.82219	0.81625	0.8434	0.90371	0.92965	0.95524	1.02928	1.05514	0.91183
1203.776	0.80743	0.82712	0.81304	0.85079	0.88802	0.91986	0.93807	1.01985	1.04378	0.89657
1204.295	0.80973	0.81246	0.80066	0.81793	0.88409	0.90476	0.93279	1.00813	1.04648	0.87184
1204.813	0.79272	0.78395	0.78082	0.81485	0.85927	0.89083	0.92313	0.98894	1.02121	0.86721
1205.332	0.78	0.78372	0.76497	0.81044	0.85043	0.87813	0.89351	0.98643	1.02683	0.84343
1205.851	0.78671	0.77191	0.76953	0.81445	0.85766	0.87592	0.90997	0.97959	1.01171	0.85837
1206.369	0.76171	0.76675	0.74932	0.77735	0.83683	0.85022	0.883	0.96223	0.98603	0.8335
1206.888	0.7414	0.748	0.72321	0.7603	0.81935	0.83752	0.86426	0.94343	0.97702	0.80764
1207.406	0.74491	0.74407	0.72856	0.7695	0.80591	0.84468	0.85816	0.93326	0.96013	0.8256
1207.925	0.72929	0.72377	0.71021	0.73868	0.78171	0.81879	0.83762	0.92038	0.94525	0.78156
1208.443	0.70212	0.727	0.69585	0.72845	0.7794	0.81412	0.83354	0.92106	0.93666	0.79376
1208.962	0.71155	0.7004	0.68799	0.74076	0.7756	0.79897	0.81871	0.90347	0.92073	0.76568
1209.48	0.68891	0.6986	0.67946	0.70649	0.75759	0.78035	0.80001	0.88911	0.91305	0.75578
1209.999	0.69535	0.69166	0.67274	0.7053	0.74811	0.78992	0.80374	0.88299	0.90197	0.75729
1210.517	0.66559	0.68008	0.68735	0.70059	0.74688	0.77251	0.79455	0.86248	0.89217	0.74974
1211.035	0.68256	0.7136	0.67273	0.69732	0.73391	0.7621	0.8036	0.86497	0.89767	0.75862
1211.554	0.65308	0.67466	0.65581	0.6872	0.73399	0.76133	0.78051	0.84516	0.86634	0.73254
1212.072	0.65394	0.6671	0.65959	0.69747	0.71826	0.74335	0.77668	0.84156	0.86567	0.7181
1212.591	0.655	0.64281	0.6501	0.65539	0.70875	0.73754	0.76235	0.83043	0.84621	0.70798
1213.109	0.63674	0.63501	0.62337	0.65422	0.69508	0.73072	0.73763	0.81703	0.84491	0.70181
1213.627	0.62048	0.63622	0.61807	0.65467	0.69454	0.71551	0.72701	0.81107	0.82318	0.69102
1214.145	0.6232	0.62595	0.61586	0.64449	0.68675	0.70217	0.72926	0.8	0.81258	0.68145
1214.664	0.61058	0.61988	0.59499	0.61346	0.66778	0.69517	0.71379	0.79379	0.80338	0.65764
1215.182	0.62271	0.62918	0.60247	0.63254	0.67195	0.70839	0.71851	0.78254	0.80547	0.67244
1215.7	0.61736	0.60951	0.59044	0.62364	0.66277	0.68764	0.70784	0.77562	0.79684	0.66709
1216.218	0.58451	0.59777	0.59382	0.61711	0.66097	0.66938	0.69642	0.76386	0.77961	0.65437
1216.737	0.59772	0.597	0.57615	0.6114	0.64881	0.67025	0.68994	0.7567	0.7757	0.6359
1217.255	0.58511	0.58491	0.57178	0.60258	0.63351	0.65279	0.67278	0.74211	0.76387	0.62849
1217.773	0.57839	0.5773	0.56216	0.59719	0.63451	0.65331	0.67603	0.74615	0.77225	0.63381
1218.291	0.56796	0.57321	0.55517	0.57585	0.6188	0.63575	0.65937	0.72839	0.74114	0.6209
1218.809	0.55621	0.57425	0.542	0.57743	0.61165	0.63219	0.64901	0.72499	0.74177	0.60372
1219.327	0.5442	0.55051	0.53576	0.57112	0.61059	0.62164	0.64029	0.71872	0.73347	0.60285
1219.845	0.54336	0.53435	0.53047	0.56314	0.60273	0.61682	0.63939	0.70158	0.71748	0.58452
1220.363	0.53879	0.53604	0.51729	0.55149	0.59752	0.61267	0.62376	0.69817	0.70651	0.58376
1220.882	0.52727	0.53761	0.53502	0.55437	0.58898	0.59923	0.61152	0.68908	0.70352	0.58071
1221.4	0.5144	0.51723	0.50302	0.53072	0.56726	0.58512	0.59805	0.67975	0.69842	0.55352
1221.918	0.5092	0.50971	0.50138	0.5172	0.56456	0.57917	0.59157	0.65733	0.68686	0.55713
1222.436	0.48869	0.50124	0.51287	0.51429	0.56305	0.57219	0.60128	0.67311	0.67521	0.55738
1222.954	0.50849	0.51799	0.49981	0.52086	0.54749	0.57596	0.59573	0.65669	0.68226	0.5618
1223.472	0.50442	0.48707	0.48177	0.49209	0.54469	0.55396	0.5786	0.64478	0.67621	0.54074
1223.989	0.48218	0.48958	0.47178	0.49337	0.531	0.5444	0.58048	0.64698	0.65439	0.53664
1224.507	0.4982	0.48823	0.48067	0.51154	0.54651	0.56317	0.58098	0.64417	0.65419	0.53635
1225.025	0.49521	0.48131	0.4655	0.484	0.53776	0.54169	0.56649	0.63174	0.65749	0.53566
1225.543	0.46524	0.48306	0.4573	0.469	0.51661	0.53332	0.56053	0.62188	0.62795	0.51212
1226.061	0.46002	0.46752	0.45519	0.47064	0.501	0.52354	0.55783	0.59888	0.62488	0.48986
1226.579	0.44198	0.45575	0.44604	0.45145	0.49562	0.50284	0.53473	0.59226	0.62514	0.49906
1227.097	0.45995	0.47514	0.42785	0.47495	0.51426	0.52148	0.54439	0.60392	0.61496	0.51554
1227.615	0.44194	0.4543	0.4388	0.45588	0.49937	0.50114	0.53871	0.59836	0.60529	0.47297
1228.132	0.444	0.43568	0.43838	0.44545	0.47794	0.49418	0.50939	0.58184	0.59937	0.46857
1228.65	0.43415	0.42989	0.4133	0.44472	0.48327	0.49323	0.50965	0.57232	0.58063	0.47173
1229.168	0.43641	0.44627	0.42179	0.44604	0.4758	0.49435	0.512	0.57389	0.59036	0.48834
1229.686	0.427	0.41537	0.40639	0.42431	0.46229	0.47279	0.48824	0.57452	0.58506	0.4592
1230.203	0.44761	0.43654	0.4216	0.44013	0.46953	0.47956	0.50536	0.56032	0.58741	0.46692
1230.721	0.41606	0.43493	0.40343	0.41236	0.45834	0.46299	0.48878	0.54833	0.56729	0.44142
1231.239	0.41001	0.41311	0.38836	0.40979	0.44589	0.46186	0.49311	0.54098	0.5521	0.44035
1231.756	0.40816	0.41187	0.39624	0.3962	0.45384	0.45395	0.48764	0.53752	0.555	0.44135
1232.274	0.41015	0.40693	0.40479	0.40787	0.45219	0.45166	0.47997	0.53477	0.55317	0.43368
1232.792	0.39871	0.40333	0.39736	0.3848	0.44533	0.44862	0.46419	0.53145	0.55098	0.44057
1233.309	0.40083	0.42648	0.39042	0.40964	0.43265	0.4477	0.47486	0.53451	0.54379	0.43061
1233.827	0.38819	0.38502	0.38719	0.3764	0.43463	0.44366	0.46485	0.51749	0.52636	0.40309
1234.345	0.3908	0.36416	0.36976	0.37628	0.40647	0.42792	0.44843	0.51429	0.52457	0.40708
1234.862	0.37719	0.3814	0.37383	0.37511	0.40581	0.43009	0.45604	0.50716	0.52493	0.39828
1235.38	0.36876	0.37601	0.35286	0.3802	0.41295	0.42831	0.43471	0.48658	0.51712	0.39179
1235.897	0.36701	0.3763	0.35998	0.3746	0.39991	0.42186	0.43216	0.50159	0.50622	0.39527
1236.415	0.35511	0.37908	0.35623	0.36839	0.40531	0.40951	0.43189	0.48732	0.49925	0.39689
1236.932	0.34634	0.3497	0.3342	0.34823	0.4055	0.39776	0.41953	0.4828	0.48116	0.37704
1237.45	0.36047	0.34085	0.33918	0.3417	0.3723	0.39898	0.41361	0.46872	0.48199	0.37894
1237.967	0.35276	0.36345	0.3413	0.35098	0.38803	0.40854	0.41707	0.4653	0.48633	0.37996
1238.485	0.36083	0.35378	0.35735	0.36815	0.39668	0.40875	0.42102	0.47576	0.48878	0.382
1239.002	0.3464	0.34249	0.31397	0.34211	0.36744	0.37317	0.39947	0.45173	0.47234	0.34996
1239.519	0.33137	0.34535	0.30679	0.33173	0.37198	0.38172	0.4004	0.4583	0.46896	0.35224
1240.037	0.31896	0.33145	0.31562	0.31506	0.35207	0.36246	0.38818	0.45362	0.45803	0.34136
1240.554	0.3262	0.3273	0.31474	0.33357	0.36428	0.35991	0.38138	0.43869	0.45156	0.34326
1241.071	0.3273	0.33429	0.32147	0.3113	0.35566	0.36137	0.38727	0.43726	0.45084	0.35581
1241.589	0.31072	0.32948	0.30832	0.32319	0.36042	0.36509	0.38065	0.44275	0.45548	0.33774
1242.106	0.30431	0.32079	0.29921	0.32746	0.34019	0.35418	0.37624	0.43036	0.44763	0.34449
1242.623	0.31687	0.33425	0.30528	0.31885	0.36062	0.35455	0.37335	0.43973	0.43404	0.34734
1243.141	0.32177	0.32741	0.30084	0.31163	0.34045	0.35587	0.37198	0.42721	0.43182	0.34313
1243.658	0.31843	0.30857	0.29744	0.3233	0.33412	0.34376	0.36873	0.42394	0.43511	0.32842
1244.175	0.30724	0.32777	0.31166	0.31722	0.34655	0.36137	0.36793	0.41901	0.43067	0.33318
1244.692	0.31917	0.31983	0.30751	0.30826	0.33704	0.34835	0.36841	0.42142	0.42788	0.34366
1245.21	0.27715	0.3124	0.28853	0.30229	0.33083	0.34327	0.35856	0.40817	0.42161	0.33118
1245.727	0.28807	0.29714	0.28931	0.28876	0.32235	0.33315	0.35357	0.40257	0.41253	0.30492
1246.244	0.26912	0.29222	0.27505	0.27836	0.31302	0.3182	0.34256	0.38993	0.39925	0.28829
1246.761	0.29196	0.28791	0.27781	0.28742	0.32365	0.32621	0.34297	0.39491	0.39537	0.30921
1247.278	0.28228	0.28932	0.27483	0.27943	0.30523	0.3129	0.33923	0.37807	0.40279	0.29337
1247.795	0.26832	0.27132	0.26255	0.26113	0.29542	0.29921	0.3281	0.37136	0.37986	0.28788
1248.312	0.25574	0.28204	0.26256	0.27626	0.2996	0.31299	0.32921	0.37994	0.38605	0.28184
1248.829	0.25552	0.26299	0.25744	0.27179	0.29335	0.29666	0.31198	0.37204	0.38295	0.27892
1249.347	0.26494	0.26936	0.24986	0.25659	0.29123	0.2923	0.31838	0.36392	0.37386	0.27579
1249.864	0.2594	0.26371	0.2598	0.25375	0.28492	0.29435	0.30869	0.35685	0.37173	0.27271
1250.381	0.24885	0.27058	0.24764	0.2565	0.28463	0.29637	0.31468	0.36171	0.37695	0.28256
1250.898	0.24218	0.26226	0.23896	0.23793	0.27816	0.2912	0.29992	0.34887	0.35818	0.26395
1251.415	0.25789	0.26715	0.24865	0.26561	0.28147	0.29966	0.30921	0.35684	0.36948	0.27682
1251.932	0.24962	0.25743	0.24277	0.2506	0.27671	0.2809	0.30332	0.34792	0.35034	0.26576
1252.448	0.23975	0.24512	0.24312	0.2395	0.281	0.28248	0.29175	0.33606	0.36377	0.25221
1252.965	0.25364	0.26099	0.24162	0.24817	0.27369	0.28812	0.28987	0.34976	0.35588	0.25782
1253.482	0.24267	0.23698	0.2245	0.22644	0.26381	0.26602	0.28257	0.32754	0.34265	0.24628
1253.999	0.24035	0.23823	0.22666	0.23488	0.26249	0.26588	0.2808	0.33961	0.35422	0.25798
1254.516	0.2129	0.22192	0.2292	0.21911	0.25127	0.25768	0.26839	0.31373	0.32401	0.23987
1255.033	0.21791	0.22625	0.21755	0.2287	0.25567	0.25762	0.27402	0.32483	0.33558	0.24779
1255.55	0.22852	0.21981	0.20954	0.21789	0.24652	0.25161	0.28003	0.31756	0.32956	0.23651
1256.067	0.22153	0.21213	0.20426	0.21665	0.24838	0.24853	0.26376	0.30888	0.31508	0.23078
1256.583	0.20694	0.2173	0.20494	0.22321	0.24016	0.24705	0.27626	0.31286	0.31633	0.22622
1257.1	0.20277	0.2159	0.19576	0.20477	0.23359	0.24034	0.25173	0.30381	0.31208	0.23025
1257.617	0.19562	0.20944	0.18414	0.20353	0.23492	0.23336	0.25295	0.29081	0.30619	0.21556
1258.134	0.21172	0.21358	0.1948	0.20254	0.23769	0.23758	0.25992	0.30326	0.32091	0.21972
1258.65	0.21583	0.22435	0.20967	0.20175	0.24255	0.24212	0.24888	0.29868	0.31664	0.23382
1259.167	0.20103	0.21721	0.19995	0.20983	0.23004	0.23418	0.24664	0.30272	0.30645	0.22635
1259.684	0.20096	0.21395	0.194	0.19806	0.21994	0.2316	0.24639	0.29159	0.30699	0.22671
1260.201	0.18894	0.19868	0.18574	0.19266	0.21545	0.21744	0.23846	0.28958	0.28772	0.20535
1260.717	0.20852	0.20869	0.1953	0.2028	0.20732	0.21959	0.23985	0.28431	0.2987	0.21869
1261.234	0.17934	0.19174	0.18824	0.18085	0.21039	0.2056	0.2403	0.28096	0.29117	0.19502
1261.75	0.18602	0.19556	0.18127	0.175	0.20634	0.20935	0.22887	0.28628	0.27837	0.20258
1262.267	0.18406	0.19462	0.18393	0.19081	0.21468	0.21559	0.22799	0.27917	0.28621	0.19793
1262.784	0.18591	0.19458	0.16997	0.17057	0.20896	0.21762	0.22555	0.26702	0.28079	0.19234
1263.3	0.18725	0.18877	0.17275	0.17714	0.20338	0.20767	0.21999	0.27495	0.27711	0.18947
1263.817	0.18002	0.18559	0.1643	0.15631	0.1982	0.20478	0.2127	0.26443	0.26838	0.19094
1264.333	0.17609	0.16856	0.15943	0.1697	0.18958	0.20081	0.21851	0.25527	0.25217	0.18564
1264.85	0.16456	0.15824	0.15749	0.16583	0.18867	0.19571	0.20117	0.26348	0.2557	0.18664
1265.366	0.17761	0.17962	0.16674	0.16776	0.20307	0.2036	0.21805	0.25921	0.26957	0.18603
1265.883	0.16119	0.16332	0.17025	0.17086	0.19259	0.19848	0.21343	0.2599	0.26001	0.18297
1266.399	0.17414	0.18353	0.15669	0.16022	0.19792	0.20494	0.2115	0.25993	0.25723	0.19147
1266.916	0.17395	0.17782	0.15489	0.1689	0.18969	0.19281	0.20635	0.25453	0.25742	0.17536
1267.432	0.16502	0.16576	0.15034	0.15134	0.17643	0.18626	0.20665	0.24275	0.25545	0.16483
1267.949	0.16682	0.16714	0.1459	0.16156	0.17968	0.19073	0.19782	0.24258	0.25736	0.15692
1268.465	0.16079	0.16807	0.15514	0.15318	0.18497	0.1838	0.19563	0.24666	0.25246	0.18455
1268.981	0.13851	0.1702	0.15222	0.15585	0.175	0.17626	0.19387	0.22808	0.24248	0.1651
1269.498	0.16443	0.17175	0.15015	0.14647	0.18613	0.17891	0.20053	0.23683	0.24196	0.17321
1270.014	0.14407	0.15294	0.13679	0.12783	0.15501	0.1781	0.19147	0.233	0.22358	0.15291
1270.53	0.1444	0.16058	0.15121	0.15307	0.17634	0.18343	0.19477	0.23891	0.23942	0.16781
1271.047	0.13857	0.13539	0.12355	0.12368	0.15613	0.16454	0.18897	0.21961	0.23972	0.14771
1271.563	0.14699	0.15708	0.13878	0.13035	0.16461	0.17373	0.18845	0.22938	0.23213	0.15942
1272.079	0.13982	0.16189	0.1471	0.15645	0.16901	0.17318	0.18089	0.22304	0.22383	0.15755
1272.595	0.13748	0.14447	0.12832	0.14339	0.15489	0.1722	0.18185	0.21894	0.22688	0.15785
1273.112	0.12765	0.134	0.1235	0.12582	0.14395	0.16248	0.17087	0.21697	0.22043	0.14526
1273.628	0.13835	0.13744	0.13772	0.13099	0.17012	0.16435	0.17018	0.21328	0.22512	0.14221
1274.144	0.1227	0.12544	0.11433	0.10436	0.14921	0.15574	0.16445	0.21115	0.21479	0.12777
1274.66	0.13333	0.13287	0.11914	0.11626	0.15683	0.1613	0.17708	0.21627	0.21943	0.15179
1275.176	0.13333	0.13287	0.13076	0.11896	0.15588	0.14563	0.17349	0.21022	0.22223	0.13764
1275.692	0.13696	0.15383	0.1338	0.14171	0.14966	0.16137	0.1763	0.21722	0.2239	0.15287
1276.209	0.11539	0.12772	0.10899	0.13031	0.12988	0.13773	0.16323	0.19697	0.21043	0.14041
1276.725	0.13524	0.14772	0.12695	0.13185	0.15666	0.16416	0.17527	0.21508	0.21536	0.1514
1277.241	0.11813	0.11681	0.11029	0.10995	0.1406	0.13658	0.16415	0.20186	0.20409	0.1255
1277.757	0.12531	0.13115	0.12949	0.11484	0.13587	0.15304	0.15835	0.20559	0.21145	0.13868
1278.273	0.11319	0.12106	0.08369	0.10963	0.14464	0.14378	0.15382	0.1978	0.19733	0.13365
1278.789	0.11831	0.12594	0.11533	0.10893	0.13708	0.14003	0.15628	0.19621	0.19639	0.14083
1279.305	0.09623	0.11013	0.10914	0.08651	0.12412	0.13607	0.1448	0.18999	0.19446	0.12529
1279.821	0.10036	0.11347	0.1058	0.08978	0.12625	0.13117	0.1357	0.19047	0.19462	0.1138
1280.337	0.09663	0.09676	0.0926	0.10072	0.11938	0.13078	0.14611	0.17827	0.18802	0.11468
1280.853	0.09732	0.11441	0.10804	0.09816	0.13415	0.12855	0.15674	0.17821	0.19297	0.11505
1281.369	0.10826	0.12172	0.11145	0.10708	0.13409	0.14307	0.15324	0.1866	0.19806	0.13564
1281.885	0.10681	0.12403	0.10027	0.10388	0.13691	0.13995	0.15197	0.19785	0.20881	0.14347
1282.401	0.09032	0.11739	0.08423	0.08477	0.1377	0.12782	0.14429	0.17945	0.18317	0.12798
1282.916	0.09281	0.10106	0.10687	0.10128	0.12739	0.12684	0.14892	0.1847	0.19022	0.11407
1283.432	0.09797	0.10504	0.09838	0.09758	0.1181	0.12597	0.15309	0.17619	0.1877	0.12805
1283.948	0.10762	0.1154	0.10104	0.08795	0.12816	0.13052	0.15006	0.18948	0.19243	0.12897
1284.464	0.0858	0.08736	0.07897	0.07546	0.10856	0.10635	0.13632	0.17507	0.16636	0.10921
1284.98	0.08992	0.09501	0.08175	0.08358	0.11073	0.12295	0.12834	0.18345	0.18103	0.11468
1285.496	0.09442	0.089	0.08145	0.08469	0.1018	0.12694	0.12857	0.16539	0.17626	0.10697
1286.011	0.09054	0.09794	0.07968	0.08461	0.13072	0.12491	0.14101	0.1805	0.17966	0.11756
1286.527	0.08978	0.10423	0.09044	0.08426	0.11067	0.11695	0.13567	0.17714	0.17971	0.10939
1287.043	0.09084	0.08873	0.08702	0.06566	0.10655	0.10911	0.12699	0.16131	0.17323	0.11346
1287.559	0.08983	0.09465	0.07831	0.08745	0.13402	0.1258	0.15604	0.19647	0.20402	0.17747
1288.074	0.09098	0.09568	0.09642	0.08767	0.11937	0.11701	0.13576	0.17681	0.18514	0.12608
1288.59	0.1021	0.09944	0.09295	0.0836	0.1204	0.12516	0.13252	0.17919	0.1846	0.12247
1289.106	0.10021	0.10574	0.08555	0.07597	0.10307	0.12558	0.13708	0.17537	0.17281	0.11675
1289.621	0.07718	0.0922	0.06657	0.077	0.10254	0.12276	0.12922	0.17735	0.17383	0.10607
1290.137	0.09513	0.09436	0.08284	0.08073	0.11331	0.11925	0.13005	0.16439	0.17036	0.11913
1290.652	0.06879	0.09773	0.08139	0.08597	0.10643	0.11371	0.1313	0.16403	0.16234	0.10816
1291.168	0.08659	0.09438	0.06763	0.07294	0.09642	0.10378	0.11676	0.15916	0.16046	0.11611
1291.684	0.06261	0.07672	0.05564	0.06603	0.09993	0.1071	0.1176	0.15783	0.16535	0.10538
1292.199	0.07585	0.07876	0.06372	0.0849	0.10401	0.10158	0.11863	0.15849	0.15963	0.09904
1292.715	0.06561	0.06539	0.06929	0.06757	0.0941	0.09141	0.11681	0.15051	0.15405	0.10457
1293.23	0.09011	0.09386	0.07053	0.06709	0.10905	0.11114	0.12378	0.17452	0.17125	0.11409
1293.746	0.08055	0.09234	0.06847	0.0726	0.11135	0.10752	0.11452	0.17112	0.15489	0.10921
1294.261	0.08963	0.09383	0.07708	0.07058	0.09563	0.09649	0.12684	0.16215	0.15549	0.11073
1294.777	0.07297	0.08929	0.06792	0.07246	0.09757	0.10031	0.11957	0.1587	0.15798	0.10621
1295.292	0.06848	0.08262	0.05492	0.06502	0.09099	0.09931	0.11905	0.15303	0.1564	0.09825
1295.808	0.07519	0.09424	0.06337	0.06612	0.10485	0.10354	0.11415	0.15484	0.15511	0.0989
1296.323	0.07347	0.09568	0.06934	0.07508	0.09484	0.10627	0.11807	0.16804	0.17569	0.10737
1296.838	0.06879	0.08282	0.06209	0.06618	0.09597	0.10177	0.11953	0.15375	0.15459	0.10998
1297.354	0.07619	0.08531	0.06981	0.07726	0.10377	0.10965	0.12184	0.16234	0.15655	0.09897
1297.869	0.06157	0.0669	0.05554	0.06008	0.08881	0.09719	0.11069	0.15203	0.16071	0.10265
1298.384	0.06228	0.06926	0.05545	0.05507	0.09915	0.10604	0.11925	0.15958	0.16482	0.11785
1298.9	0.09065	0.08988	0.07646	0.07384	0.0986	0.10435	0.12106	0.16314	0.15498	0.10776
1299.415	0.08732	0.09195	0.08578	0.07933	0.11144	0.10866	0.12578	0.15437	0.16372	0.12165
1299.93	0.06208	0.08403	0.06992	0.06999	0.092	0.10399	0.11924	0.15398	0.15646	0.09636
1300.446	0.09331	0.08716	0.08243	0.07378	0.11314	0.1263	0.1301	0.16358	0.18028	0.12143
1300.961	0.07561	0.09695	0.07003	0.06296	0.09389	0.10461	0.1134	0.16027	0.14804	0.11025
1301.476	0.08076	0.09937	0.08294	0.08215	0.09646	0.098	0.12368	0.16821	0.15955	0.10789
1301.991	0.05845	0.05963	0.05566	0.0575	0.09296	0.10109	0.109	0.14992	0.14746	0.11091
1302.506	0.07056	0.08957	0.07044	0.07486	0.09456	0.11394	0.12182	0.15294	0.15567	0.11117
1303.022	0.06725	0.07996	0.06417	0.06468	0.09093	0.10074	0.11266	0.15199	0.15898	0.10284
1303.537	0.08016	0.09479	0.07931	0.07501	0.09759	0.11775	0.12312	0.15684	0.16344	0.12076
1304.052	0.06916	0.07078	0.06063	0.05889	0.09846	0.11057	0.11841	0.15582	0.1467	0.11483
1304.567	0.0708	0.07921	0.07734	0.06105	0.0965	0.10069	0.12174	0.16061	0.15625	0.11803
1305.082	0.06639	0.07819	0.05929	0.0589	0.09376	0.1072	0.11736	0.15214	0.16216	0.09953
1305.597	0.0736	0.07562	0.06857	0.06732	0.0933	0.11189	0.12143	0.15191	0.15509	0.11739
1306.112	0.08467	0.09743	0.08418	0.07113	0.09764	0.10651	0.13322	0.15888	0.15764	0.11358
1306.627	0.06489	0.06467	0.06764	0.04603	0.08109	0.09556	0.12005	0.15279	0.16094	0.10342
1307.142	0.06713	0.07766	0.06404	0.0541	0.10275	0.09855	0.11475	0.15291	0.1521	0.09721
1307.657	0.05148	0.06046	0.05203	0.05609	0.09632	0.09611	0.10674	0.14147	0.1489	0.09896
1308.172	0.05473	0.05549	0.05111	0.04056	0.07641	0.06955	0.09784	0.1307	0.13594	0.09418
1308.687	0.0728	0.06883	0.05689	0.06508	0.08794	0.0893	0.113	0.15448	0.13836	0.0992
1309.202	0.08238	0.0821	0.07136	0.05891	0.08944	0.09668	0.11087	0.15505	0.15586	0.11015
1309.717	0.05802	0.07088	0.05297	0.05438	0.08659	0.07216	0.10903	0.13627	0.13332	0.09218
1310.232	0.06308	0.08075	0.07276	0.07049	0.09184	0.09011	0.10825	0.15192	0.15579	0.10047
1310.747	0.06347	0.05517	0.05402	0.05315	0.07097	0.08708	0.10865	0.14087	0.1408	0.0975
1311.262	0.06292	0.07389	0.04955	0.05669	0.07996	0.10201	0.104	0.14723	0.13828	0.11218
1311.777	0.04802	0.05216	0.05435	0.0386	0.08521	0.08374	0.10493	0.13474	0.13334	0.08667
1312.292	0.03828	0.05053	0.05963	0.03033	0.05881	0.08709	0.09917	0.11706	0.14127	0.08244
1312.807	0.0445	0.04532	0.03832	0.03031	0.06818	0.0687	0.09718	0.11646	0.12943	0.08199
1313.321	0.05819	0.0565	0.04999	0.04373	0.07164	0.08466	0.10849	0.13512	0.14149	0.09285
1313.836	0.0233	0.05238	0.03838	0.01729	0.0574	0.06926	0.09212	0.11907	0.12622	0.07678
1314.351	0.04292	0.05346	0.02916	0.03909	0.06692	0.07343	0.09414	0.13523	0.13005	0.07536
1314.866	0.04386	0.05627	0.04097	0.04834	0.06859	0.07815	0.08445	0.13477	0.12869	0.07252
1315.38	0.0448	0.04724	0.03679	0.04439	0.06382	0.06687	0.08686	0.12681	0.13222	0.07779
1315.895	0.0256	0.04082	0.03121	0.0238	0.07096	0.05664	0.07681	0.11549	0.11738	0.07459
1316.41	0.03571	0.04448	0.0381	0.02746	0.06434	0.06614	0.09636	0.12993	0.131	0.08515
1316.925	0.02486	0.04285	0.01904	0.02709	0.04771	0.05186	0.06824	0.11786	0.12474	0.07214
1317.439	0.03992	0.06206	0.03759	0.01907	0.06972	0.07091	0.08349	0.11617	0.11394	0.07023
1317.954	0.04559	0.05901	0.04563	0.03451	0.07173	0.07362	0.09496	0.11923	0.12694	0.08594
1318.468	0.02284	0.01355	0.00105	0.02212	0.04687	0.05005	0.0621	0.11182	0.09319	0.05928
1318.983	0.03088	0.0382	0.00567	0.00619	0.03824	0.05502	0.07296	0.11124	0.09855	0.05365
1319.498	0.03962	0.05594	0.03461	0.03997	0.05348	0.0711	0.09848	0.12449	0.11542	0.07614
1320.012	0.01563	0.03222	0.02137	0.02035	0.05191	0.05873	0.07385	0.11224	0.10443	0.06714
1320.527	0.01116	0.01946	-0.00324	0.02269	0.05469	0.03694	0.06033	0.0966	0.09159	0.04601
1321.041	0.01876	0.03134	0.02188	0.00588	0.04009	0.04677	0.07645	0.09771	0.10532	0.04852
1321.556	5.66E-4	0.02201	-0.0011	-0.01206	0.03062	0.03475	0.05346	0.09278	0.0905	0.03528
1322.07	0.0254	0.01981	0.00427	0.02353	0.04245	0.04904	0.05886	0.10218	0.10141	0.06374
1322.585	0.01714	0.01708	0.00332	0.00277	0.03572	0.04197	0.05959	0.10308	0.09254	0.04449
1323.099	0.0045	0.01009	-0.00544	0.00817	0.02091	0.02998	0.06553	0.09142	0.09193	0.03917
1323.614	-0.00579	-0.00577	0.01064	-0.01177	0.03668	0.01542	0.02909	0.09138	0.08622	0.03182
1324.128	-0.0159	5.66E-4	-0.01868	-0.01485	0.0312	0.02431	0.04325	0.09571	0.11049	0.04996
1324.643	0.00295	0.00235	0.00627	-0.0097	0.02738	0.02854	0.03723	0.09028	0.08137	0.01997
1325.157	0.01788	0.02356	0.00502	-5.59E-4	0.0307	0.03586	0.04479	0.09373	0.08967	0.02853
1325.671	-0.02261	-0.00474	-0.03109	-0.02536	0.02313	0.00961	0.02583	0.08092	0.06627	0.01472
1326.186	-0.00928	0.00693	-0.02019	0.00112	0.02352	0.02247	0.04326	0.09346	0.07757	0.0239
1326.7	-0.01984	-0.01438	-0.03083	-0.03144	-0.00762	-9.71E-4	0.01511	0.06819	0.07564	0.01377
1327.214	-0.01003	-0.0194	-0.02454	-0.04228	0.00648	0.01286	0.03908	0.072	0.04948	0.00595
1327.729	-0.00121	0	-0.01518	-0.03273	0.01479	0.01316	0.03216	0.06805	0.06371	0.00995
1328.243	-0.02733	-0.0148	-0.03564	-0.0328	0.01406	0.01919	0.01719	0.06149	0.06832	0.01851
1328.757	-0.01155	0.00363	-0.00529	-0.0259	0.01695	0.0211	0.02915	0.06289	0.06153	0.01782
1329.272	-0.02455	-0.00656	-0.0307	-0.01508	0.01568	0.01015	0.03191	0.07268	0.06754	0.00384
1329.786	-0.01169	-0.01043	-0.03751	-0.03875	0.0078	0.00447	0.02953	0.06941	0.05831	-0.01184
1330.3	-0.04088	-0.01498	-0.03199	-0.03901	-0.00305	-0.01116	0.01923	0.05224	0.05434	-0.02258
1330.814	-0.03899	-0.0037	-0.02276	-0.05335	-0.01308	-0.01949	0.02121	0.05666	0.04745	-0.01758
1331.328	-0.02063	6.05E-4	-0.03346	-0.04877	0.00923	0.00686	0.00878	0.06198	0.05353	0.01779
1331.843	-0.03001	-0.01371	-0.04657	-0.03814	-0.01426	0.00757	0.02333	0.05474	0.05063	-0.01146
1332.357	-0.03259	-0.05148	-0.05354	-0.05717	-0.02079	-0.00844	0.01358	0.04161	0.04269	-0.0169
1332.871	-0.01447	-0.01567	-0.04016	-0.06274	-0.00744	-0.01117	0.03017	0.05257	0.05367	-0.00864
1333.385	-0.03926	-0.03424	-0.06707	-0.06952	-0.01607	-0.02725	0.00888	0.03907	0.03949	-0.01967
1333.899	-0.01696	-0.02129	-0.04742	-0.06329	-0.00425	-0.0137	0.00718	0.03918	0.03453	-0.00691
1334.413	-0.02586	-0.01227	-0.0411	-0.05486	0.00728	-0.00845	0.00656	0.06167	0.04853	-0.01523
1334.927	-0.05809	-0.04783	-0.0446	-0.06544	-0.02508	-0.02702	-0.0024	0.03644	0.03562	-0.02951
1335.441	-0.04897	-0.02904	-0.06717	-0.06124	-0.01519	-0.03804	0.0033	0.02221	0.03138	-0.02556
1335.955	-0.04931	-0.01512	-0.03853	-0.04408	0.00107	-0.01378	0.00144	0.04278	0.04709	0.00521
1336.469	-0.02352	-0.02591	-0.04432	-0.04676	-0.01621	0.0015	0.01508	0.04024	0.04253	-0.01191
1336.983	-0.05478	-0.04634	-0.06779	-0.05984	-0.02099	-0.02674	-0.01164	0.04268	0.01704	-0.02685
1337.497	-0.05469	-0.05574	-0.06914	-0.07583	-0.03046	-0.0271	-0.01656	0.03009	0.02022	-0.03815
1338.011	-0.03963	-0.02739	-0.03278	-0.04953	-0.00702	-0.01136	-0.00292	0.03435	0.0245	-0.01816
1338.525	-0.03121	-0.0112	-0.01751	-0.02237	0.00527	-0.00706	0.01759	0.04803	0.05372	-0.00629
1339.039	-0.03455	-0.03826	-0.05634	-0.06941	-0.02704	-0.0465	-0.01657	0.01655	0.02545	-0.03049
1339.553	-0.04873	-0.03984	-0.06346	-0.07563	-0.03695	-0.02522	-0.02188	0.02652	0.02123	-0.02862
1340.067	-0.0556	-0.02802	-0.06183	-0.06561	-0.03564	-0.02786	-0.00827	0.02671	0.02357	-0.02049
1340.58	-0.04749	-0.03176	-0.06529	-0.07988	-0.03485	-0.03733	-0.02141	0.02446	0.0253	-0.02576
1341.094	-0.05711	-0.05692	-0.08754	-0.07893	-0.05206	-0.04663	-0.02736	0.00426	0.01067	-0.05233
1341.608	-0.07649	-0.05936	-0.05884	-0.06922	-0.0355	-0.03189	-0.02101	0.0187	0.00453	-0.03619
1342.122	-0.0565	-0.07167	-0.0907	-0.09888	-0.04666	-0.03992	-0.04107	-0.00298	-0.00186	-0.05354
1342.636	-0.08199	-0.05613	-0.08598	-0.10304	-0.04971	-0.06165	-0.05671	-0.00249	-0.00543	-0.06594
1343.149	-0.05691	-0.058	-0.05193	-0.07766	-0.03825	-0.05169	-0.02167	0.00644	-0.00889	-0.04444
1343.663	-0.07561	-0.07978	-0.07131	-0.10276	-0.07624	-0.07952	-0.03629	-0.00885	-0.00597	-0.06869
1344.177	-0.07497	-0.06054	-0.06503	-0.0845	-0.03768	-0.05844	-0.02854	-0.00214	0.01122	-0.0604
1344.691	-0.05056	-0.05354	-0.07582	-0.08753	-0.04059	-0.0444	-0.02791	0.00293	0.00183	-0.05791
1345.204	-0.08434	-0.06789	-0.07972	-0.09174	-0.05702	-0.07072	-0.05187	-0.00775	-0.02252	-0.08263
1345.718	-0.05785	-0.04561	-0.04059	-0.08804	-0.03599	-0.04311	-0.0213	0.01855	0.00781	-0.04077
1346.232	-0.09176	-0.09469	-0.09696	-0.09895	-0.05609	-0.06831	-0.04311	-0.00216	-0.02259	-0.06201
1346.745	-0.08001	-0.037	-0.08794	-0.10042	-0.04706	-0.04961	-0.02876	-8.49E-4	0.00972	-0.07389
1347.259	-0.07178	-0.05316	-0.07327	-0.09503	-0.03394	-0.04466	-0.03059	0.01442	-0.00667	-0.05008
1347.773	-0.06864	-0.05306	-0.07944	-0.08139	-0.04391	-0.04921	-0.03077	-0.0106	-4.64E-4	-0.05349
1348.286	-0.09418	-0.08929	-0.10061	-0.10134	-0.07184	-0.09136	-0.03984	-0.01302	-0.01561	-0.08389
1348.8	-0.08393	-0.0734	-0.10057	-0.10692	-0.0671	-0.05369	-0.05211	-0.01114	-0.00654	-0.05975
1349.313	-0.08773	-0.08147	-0.09645	-0.112	-0.08088	-0.04937	-0.04605	-0.01279	-0.0274	-0.07186
1349.827	-0.08244	-0.06469	-0.08165	-0.11757	-0.07076	-0.07757	-0.03905	-0.00818	-0.00376	-0.07256
1350.34	-0.09088	-0.07206	-0.09819	-0.106	-0.08688	-0.0782	-0.0399	-0.02112	-0.00768	-0.07901
1350.854	-0.08001	-0.0784	-0.06482	-0.10961	-0.06321	-0.05199	-0.03913	-0.00604	-0.00141	-0.06138
1351.367	-0.07556	-0.0806	-0.09574	-0.10102	-0.06724	-0.07234	-0.05397	-0.02528	-0.02756	-0.08945
1351.881	-0.06697	-0.04319	-0.07623	-0.07186	-0.06048	-0.06521	-0.042	0.00958	-0.02374	-0.05835
1352.394	-0.0836	-0.0793	-0.08938	-0.10057	-0.08149	-0.08113	-0.04519	-0.02058	-0.02877	-0.05993
1352.908	-0.07774	-0.08211	-0.099	-0.08173	-0.07805	-0.06438	-0.04604	-0.0097	-0.02451	-0.08767
1353.421	-0.09679	-0.08061	-0.10234	-0.121	-0.08296	-0.08932	-0.06896	-0.03119	-0.028	-0.08298
1353.934	-0.09556	-0.08442	-0.11605	-0.116	-0.08247	-0.0881	-0.05625	-0.03237	-0.04117	-0.09625
1354.448	-0.09085	-0.08636	-0.11696	-0.12859	-0.08267	-0.08859	-0.07716	-0.02272	-0.03133	-0.10308
1354.961	-0.09316	-0.09284	-0.09079	-0.108	-0.0678	-0.08071	-0.06162	-0.02255	-0.02705	-0.08411
1355.474	-0.1058	-0.08728	-0.12134	-0.13775	-0.10006	-0.09504	-0.07523	-0.03858	-0.04003	-0.10978
1355.988	-0.10463	-0.10768	-0.12306	-0.13842	-0.09246	-0.1027	-0.07602	-0.04219	-0.05143	-0.13032
1356.501	-0.12474	-0.08241	-0.11052	-0.142	-0.10186	-0.10015	-0.07951	-0.03394	-0.05372	-0.11943
1357.014	-0.09309	-0.07421	-0.11207	-0.111	-0.0746	-0.08797	-0.0546	-0.03019	-0.04737	-0.08655
1357.528	-0.10089	-0.09211	-0.10239	-0.13392	-0.104	-0.09342	-0.06178	-0.04493	-0.05459	-0.09567
1358.041	-0.11492	-0.10828	-0.13949	-0.13963	-0.09594	-0.10967	-0.07902	-0.02957	-0.04533	-0.097
1358.554	-0.12435	-0.11751	-0.10164	-0.15642	-0.12078	-0.10675	-0.08489	-0.05736	-0.05685	-0.11458
1359.067	-0.14277	-0.132	-0.1388	-0.16347	-0.12005	-0.11641	-0.07604	-0.05179	-0.06103	-0.12501
1359.58	-0.13667	-0.14057	-0.14849	-0.18757	-0.12722	-0.12156	-0.10351	-0.06448	-0.08034	-0.15268
1360.094	-0.11067	-0.10372	-0.12551	-0.13842	-0.08857	-0.10712	-0.09767	-0.04911	-0.05406	-0.10543
1360.607	-0.17017	-0.13868	-0.17415	-0.20509	-0.13932	-0.14289	-0.10769	-0.07827	-0.10009	-0.15522
1361.12	-0.12424	-0.12455	-0.13819	-0.16283	-0.08424	-0.10452	-0.08497	-0.05133	-0.06886	-0.1261
1361.633	-0.13832	-0.12353	-0.15356	-0.16836	-0.11432	-0.10924	-0.09151	-0.0702	-0.07871	-0.13365
1362.146	-0.13161	-0.14203	-0.13226	-0.17957	-0.12965	-0.13445	-0.10077	-0.05788	-0.08308	-0.12059
1362.659	-0.13827	-0.11918	-0.13667	-0.1759	-0.10737	-0.12915	-0.08992	-0.06743	-0.07513	-0.1397
1363.172	-0.1368	-0.1246	-0.14231	-0.1624	-0.124	-0.13124	-0.0868	-0.06782	-0.09095	-0.13814
1363.685	-0.15348	-0.12252	-0.1315	-0.16121	-0.121	-0.11961	-0.10931	-0.07953	-0.0878	-0.16721
1364.198	-0.16567	-0.154	-0.17682	-0.16261	-0.13749	-0.13377	-0.13747	-0.0897	-0.08435	-0.16473
1364.711	-0.17837	-0.13668	-0.16025	-0.15388	-0.13553	-0.13494	-0.1284	-0.08054	-0.09431	-0.16068
1365.224	-0.1373	-0.12519	-0.114	-0.13581	-0.12775	-0.1374	-0.10177	-0.07752	-0.08767	-0.16127
1365.737	-0.1438	-0.13345	-0.14501	-0.16358	-0.12023	-0.13638	-0.12282	-0.07117	-0.10839	-0.16452
1366.25	-0.15557	-0.16103	-0.19632	-0.17105	-0.14416	-0.149	-0.13048	-0.07877	-0.10435	-0.17215
1366.763	-0.17032	-0.14736	-0.17152	-0.19344	-0.16878	-0.133	-0.10493	-0.08936	-0.09573	-0.15463
1367.276	-0.14364	-0.11452	-0.13312	-0.15449	-0.10669	-0.127	-0.10708	-0.0657	-0.07381	-0.12607
1367.789	-0.169	-0.14293	-0.16201	-0.17193	-0.13954	-0.141	-0.10744	-0.08537	-0.09531	-0.14774
1368.302	-0.15017	-0.15873	-0.18638	-0.19906	-0.15446	-0.145	-0.12128	-0.08151	-0.0894	-0.15844
1368.815	-0.19187	-0.1609	-0.16224	-0.18129	-0.16872	-0.16	-0.14194	-0.11073	-0.11619	-0.19009
1369.327	-0.16993	-0.14341	-0.16441	-0.21869	-0.15588	-0.169	-0.15446	-0.09191	-0.12676	-0.18235
1369.84	-0.16632	-0.16259	-0.17853	-0.19559	-0.14188	-0.149	-0.13629	-0.09667	-0.09851	-0.19084
1370.353	-0.16141	-0.13147	-0.16667	-0.15332	-0.13639	-0.15852	-0.12527	-0.0767	-0.10101	-0.16424
1370.866	-0.15084	-0.16299	-0.18204	-0.1953	-0.14424	-0.15385	-0.12091	-0.09638	-0.10621	-0.18331
1371.379	-0.18522	-0.17382	-0.1904	-0.21974	-0.17999	-0.19442	-0.13869	-0.11212	-0.11162	-0.19799
1371.891	-0.16955	-0.16111	-0.16175	-0.19017	-0.14261	-0.15282	-0.14051	-0.09678	-0.11406	-0.1698
1372.404	-0.18957	-0.16972	-0.19385	-0.2239	-0.1374	-0.17982	-0.13672	-0.10735	-0.12316	-0.18781
1372.917	-0.16056	-0.13883	-0.1561	-0.1898	-0.13435	-0.16014	-0.12046	-0.09555	-0.10302	-0.17668
1373.429	-0.18669	-0.14668	-0.18511	-0.1883	-0.15644	-0.1645	-0.12918	-0.09918	-0.10364	-0.1824
1373.942	-0.20671	-0.18116	-0.19843	-0.21266	-0.18215	-0.17405	-0.13842	-0.11365	-0.13785	-0.21887
1374.455	-0.21296	-0.19809	-0.22283	-0.26813	-0.18662	-0.18596	-0.15495	-0.12506	-0.14203	-0.2103
1374.967	-0.19925	-0.18	-0.21863	-0.21101	-0.18411	-0.18639	-0.15419	-0.12949	-0.14468	-0.17811
1375.48	-0.18776	-0.16383	-0.19257	-0.2232	-0.17636	-0.19585	-0.15892	-0.1144	-0.12529	-0.20525
1375.993	-0.23896	-0.21499	-0.22798	-0.23705	-0.21244	-0.21505	-0.18069	-0.14311	-0.15541	-0.24479
1376.505	-0.22034	-0.19754	-0.21634	-0.26178	-0.1945	-0.19709	-0.178	-0.15323	-0.14039	-0.20338
1377.018	-0.21833	-0.17458	-0.21533	-0.23686	-0.17949	-0.18927	-0.16	-0.12631	-0.14932	-0.2202
1377.53	-0.20897	-0.1791	-0.20945	-0.21857	-0.14903	-0.18492	-0.14384	-0.13031	-0.15293	-0.20601
1378.043	-0.2181	-0.18199	-0.20515	-0.21961	-0.18869	-0.20894	-0.17069	-0.14813	-0.16523	-0.22283
1378.555	-0.23127	-0.20382	-0.25131	-0.24822	-0.20637	-0.23203	-0.18005	-0.14942	-0.17349	-0.24116
1379.068	-0.25984	-0.25086	-0.26274	-0.28573	-0.2211	-0.24113	-0.21641	-0.17716	-0.18791	-0.27528
1379.58	-0.25067	-0.22038	-0.26938	-0.25925	-0.22166	-0.23059	-0.19633	-0.15501	-0.16315	-0.26577
1380.093	-0.26229	-0.23838	-0.27431	-0.30859	-0.23101	-0.2528	-0.20465	-0.17523	-0.18434	-0.29363
1380.605	-0.23043	-0.24766	-0.26753	-0.26693	-0.24588	-0.23641	-0.21675	-0.15766	-0.18494	-0.26164
1381.118	-0.23415	-0.239	-0.2649	-0.28529	-0.23217	-0.25005	-0.19699	-0.1616	-0.18162	-0.26558
1381.63	-0.25517	-0.2432	-0.26303	-0.29655	-0.2415	-0.24799	-0.2268	-0.18343	-0.20601	-0.30181
1382.143	-0.24008	-0.24493	-0.25522	-0.28306	-0.24056	-0.25361	-0.23411	-0.16997	-0.19969	-0.2817
1382.655	-0.25546	-0.2256	-0.27355	-0.26678	-0.23047	-0.25105	-0.22983	-0.18515	-0.1854	-0.28488
1383.167	-0.24217	-0.2136	-0.2693	-0.28216	-0.25325	-0.23149	-0.18299	-0.19635	-0.19995	-0.26354
1383.68	-0.28906	-0.27113	-0.3091	-0.33455	-0.26997	-0.26013	-0.22692	-0.19769	-0.20386	-0.3042
1384.192	-0.25609	-0.22411	-0.25309	-0.29247	-0.22028	-0.2253	-0.21947	-0.16989	-0.20909	-0.27417
1384.704	-0.27135	-0.24471	-0.27975	-0.27142	-0.23306	-0.27082	-0.22424	-0.18237	-0.19945	-0.26819
1385.216	-0.26541	-0.23571	-0.29085	-0.28677	-0.27844	-0.242	-0.20416	-0.18925	-0.20434	-0.27378
1385.729	-0.23883	-0.23977	-0.25146	-0.26022	-0.20924	-0.22333	-0.19858	-0.17067	-0.17335	-0.25905
1386.241	-0.24762	-0.22751	-0.27698	-0.27726	-0.2388	-0.24156	-0.2229	-0.17099	-0.19039	-0.28086
1386.753	-0.26531	-0.24648	-0.28975	-0.29963	-0.23636	-0.23964	-0.2301	-0.1778	-0.18667	-0.28347
1387.265	-0.27828	-0.28096	-0.28335	-0.30839	-0.26753	-0.27036	-0.22093	-0.21063	-0.21048	-0.29509
1387.778	-0.27956	-0.2503	-0.28249	-0.32232	-0.26173	-0.25081	-0.23315	-0.20018	-0.19383	-0.28298
1388.29	-0.2453	-0.27132	-0.29557	-0.3124	-0.27789	-0.25465	-0.24699	-0.20266	-0.23197	-0.29555
1388.802	-0.24333	-0.25297	-0.27692	-0.29246	-0.25518	-0.26361	-0.23727	-0.1922	-0.1918	-0.28631
1389.314	-0.25849	-0.25672	-0.30183	-0.29437	-0.24253	-0.24686	-0.22737	-0.19986	-0.21401	-0.28747
1389.826	-0.26121	-0.22995	-0.26873	-0.27912	-0.23618	-0.24747	-0.23073	-0.19524	-0.20842	-0.2888
1390.338	-0.29186	-0.27279	-0.32096	-0.33006	-0.27114	-0.27737	-0.26848	-0.20564	-0.21631	-0.33053
1390.85	-0.26461	-0.26102	-0.30478	-0.31555	-0.26239	-0.28052	-0.25084	-0.20122	-0.21154	-0.29935
1391.362	-0.28495	-0.25676	-0.25895	-0.29713	-0.26156	-0.2514	-0.22946	-0.20051	-0.21134	-0.3078
1391.874	-0.29479	-0.24703	-0.2912	-0.29322	-0.26332	-0.25804	-0.24672	-0.20202	-0.20999	-0.27578
1392.386	-0.25625	-0.21191	-0.23825	-0.29482	-0.23957	-0.24653	-0.22003	-0.1712	-0.18729	-0.29473
1392.898	-0.29803	-0.2656	-0.3197	-0.32352	-0.27847	-0.31116	-0.27013	-0.20786	-0.24353	-0.31844
1393.41	-0.29176	-0.24417	-0.30852	-0.31427	-0.26788	-0.26427	-0.23285	-0.18363	-0.20626	-0.29988
1393.922	-0.29756	-0.26074	-0.30037	-0.31138	-0.2639	-0.2663	-0.25675	-0.19801	-0.22119	-0.28868
1394.434	-0.27657	-0.26618	-0.29598	-0.30362	-0.26732	-0.26231	-0.25819	-0.20986	-0.2274	-0.31502
1394.946	-0.25742	-0.23623	-0.26786	-0.29862	-0.25586	-0.2699	-0.2362	-0.18797	-0.18616	-0.27318
1395.458	-0.29085	-0.25993	-0.29228	-0.32166	-0.27431	-0.27271	-0.2379	-0.19605	-0.2083	-0.31376
1395.97	-0.29262	-0.28082	-0.3067	-0.32363	-0.2633	-0.272	-0.27302	-0.21329	-0.23251	-0.33265
1396.482	-0.31592	-0.27262	-0.3003	-0.31934	-0.28408	-0.27665	-0.27493	-0.21202	-0.23912	-0.31984
1396.994	-0.26931	-0.25043	-0.29018	-0.29571	-0.26182	-0.2509	-0.22427	-0.18403	-0.20518	-0.26985
1397.506	-0.26706	-0.30046	-0.28449	-0.31271	-0.27678	-0.27198	-0.25508	-0.22223	-0.23687	-0.30693
1398.018	-0.27581	-0.28498	-0.3079	-0.34395	-0.27984	-0.28005	-0.25708	-0.20623	-0.23282	-0.32962
1398.529	-0.29258	-0.25983	-0.28868	-0.31516	-0.30191	-0.28692	-0.27499	-0.21523	-0.23812	-0.32735
1399.041	-0.31275	-0.27947	-0.30258	-0.33972	-0.27954	-0.29397	-0.27	-0.22766	-0.22892	-0.31007
1399.553	-0.29936	-0.30411	-0.33073	-0.34884	-0.30274	-0.3189	-0.28604	-0.23382	-0.24651	-0.33798
1400.065	-0.2976	-0.30591	-0.34135	-0.35076	-0.29023	-0.31208	-0.27792	-0.23219	-0.23552	-0.33441
1400.576	-0.32186	-0.29805	-0.33896	-0.33103	-0.30086	-0.32198	-0.274	-0.24312	-0.25199	-0.35319
1401.088	-0.28022	-0.25337	-0.30074	-0.31992	-0.26581	-0.24049	-0.27273	-0.2099	-0.20332	-0.30181
1401.6	-0.28528	-0.29843	-0.31439	-0.33301	-0.28338	-0.29746	-0.25967	-0.21056	-0.26028	-0.34015
1402.112	-0.29123	-0.28099	-0.32304	-0.34313	-0.29077	-0.29656	-0.27614	-0.22335	-0.26159	-0.34247
1402.623	-0.31404	-0.29861	-0.30197	-0.35251	-0.31325	-0.29854	-0.26472	-0.22935	-0.2653	-0.36693
1403.135	-0.3242	-0.32982	-0.35193	-0.34482	-0.30494	-0.33344	-0.27919	-0.26115	-0.2826	-0.38545
1403.646	-0.33703	-0.34861	-0.31657	-0.39017	-0.32964	-0.31973	-0.28881	-0.26139	-0.26647	-0.35471
1404.158	-0.30077	-0.28733	-0.32157	-0.34138	-0.30758	-0.30318	-0.26841	-0.22876	-0.2369	-0.3493
1404.67	-0.31862	-0.3019	-0.32818	-0.3627	-0.30072	-0.33563	-0.29188	-0.22958	-0.25807	-0.33954
1405.181	-0.2756	-0.24201	-0.303	-0.31544	-0.24999	-0.26299	-0.24361	-0.21543	-0.23067	-0.29931
1405.693	-0.36204	-0.29217	-0.35122	-0.38112	-0.30926	-0.32013	-0.3034	-0.25584	-0.25399	-0.33262
1406.204	-0.35046	-0.33579	-0.35682	-0.39178	-0.34347	-0.34768	-0.30509	-0.24466	-0.26601	-0.38568
1406.716	-0.32178	-0.28734	-0.30846	-0.35357	-0.27939	-0.30828	-0.26375	-0.21151	-0.25903	-0.34982
1407.227	-0.29553	-0.29162	-0.29717	-0.32281	-0.29394	-0.2879	-0.25676	-0.21405	-0.22983	-0.30717
1407.739	-0.33025	-0.30227	-0.31662	-0.38458	-0.29424	-0.31902	-0.2925	-0.24291	-0.2749	-0.37023
1408.25	-0.32063	-0.30885	-0.35547	-0.39075	-0.31294	-0.33679	-0.28719	-0.25408	-0.27698	-0.37235
1408.762	-0.33085	-0.3178	-0.34324	-0.3793	-0.33179	-0.32749	-0.30505	-0.25915	-0.28323	-0.35792
1409.273	-0.34068	-0.29515	-0.30245	-0.36088	-0.29688	-0.30165	-0.28816	-0.24848	-0.25127	-0.36269
1409.785	-0.32201	-0.32189	-0.35276	-0.36463	-0.31815	-0.3288	-0.31234	-0.25568	-0.28804	-0.37492
1410.296	-0.33982	-0.2864	-0.34568	-0.34791	-0.30848	-0.31985	-0.27798	-0.22543	-0.27734	-0.36651
1410.807	-0.31679	-0.30878	-0.33051	-0.35297	-0.30881	-0.31913	-0.2813	-0.23519	-0.25638	-0.34849
1411.319	-0.33276	-0.28578	-0.33236	-0.35261	-0.29029	-0.32163	-0.30406	-0.24283	-0.26188	-0.34704
1411.83	-0.33873	-0.29077	-0.34318	-0.36289	-0.32423	-0.31222	-0.29521	-0.24062	-0.25218	-0.35247
1412.341	-0.35014	-0.33105	-0.3764	-0.35843	-0.33044	-0.31413	-0.30764	-0.27199	-0.26836	-0.40033
1412.853	-0.3367	-0.33453	-0.31394	-0.37337	-0.30257	-0.30307	-0.29046	-0.25103	-0.26115	-0.35416
1413.364	-0.32577	-0.31677	-0.35446	-0.36058	-0.31294	-0.331	-0.30009	-0.24633	-0.25779	-0.37379
1413.875	-0.33802	-0.31266	-0.34563	-0.41166	-0.3207	-0.31951	-0.30517	-0.26452	-0.28324	-0.38667
