# Supplementary material for: Ratiometric fluorescent sensing of pyrophosphate with sp³-functionalized single-walled carbon nanotubes
Source: Nat Commun. 2024 Jan 24;15:706. doi: 10.1038/s41467-024-45052-1 (PMC10808354; doi:10.1038/s41467-024-45052-1)
Supplement: Supplementary file 4 — Source data [file 41467_2024_45052_MOESM4_ESM.zip › Fig. S20c.txt]

Conc. PPi	E11*/E11 PL intensity ratio
�M
0.75216	3.5
8.27379	3.52913
27.07785	3.82149
64.68597	4.14437
139.90222	4.42519
252.72659	4.6039
816.84844	4.68067
1380.97029	4.75427
2133.13276	4.78295
4013.53892	4.82829
7774.35126	4.71915
