# Supplementary material for: Ratiometric fluorescent sensing of pyrophosphate with sp³-functionalized single-walled carbon nanotubes
Source: Nat Commun. 2024 Jan 24;15:706. doi: 10.1038/s41467-024-45052-1 (PMC10808354; doi:10.1038/s41467-024-45052-1)
Supplement: Supplementary file 4 — Source data [file 41467_2024_45052_MOESM4_ESM.zip › Fig. S20d.txt]

Conc. PPi	E11*/E11 PL area ratio
�M
0.75216	5.57
8.27379	5.74621
27.07785	6.26209
64.68597	6.86976
139.90222	7.42845
252.72659	7.68726
816.84844	7.70804
1380.97029	7.9908
2133.13276	7.96357
4013.53892	8.08418
7774.35126	7.91707
