# Supplementary material for: Ratiometric fluorescent sensing of pyrophosphate with sp³-functionalized single-walled carbon nanotubes
Source: Nat Commun. 2024 Jan 24;15:706. doi: 10.1038/s41467-024-45052-1 (PMC10808354; doi:10.1038/s41467-024-45052-1)
Supplement: Supplementary file 4 — Source data [file 41467_2024_45052_MOESM4_ESM.zip › Fig. S20e.txt]

Conc. PPi	E11 PL intensity
�M	a.u.
0.75216	0.125
8.27379	0.12823
27.07785	0.1271
64.68597	0.14567
139.90222	0.15245
252.72659	0.16166
816.84844	0.17215
1380.97029	0.18556
2133.13276	0.17022
4013.53892	0.16392
7774.35126	0.15601
