# Supplementary material for: Ratiometric fluorescent sensing of pyrophosphate with sp³-functionalized single-walled carbon nanotubes
Source: Nat Commun. 2024 Jan 24;15:706. doi: 10.1038/s41467-024-45052-1 (PMC10808354; doi:10.1038/s41467-024-45052-1)
Supplement: Supplementary file 4 — Source data [file 41467_2024_45052_MOESM4_ESM.zip › Fig. S20f.txt]

Conc. PPi	E11* PL intensity
�M	a.u.
0.75216	0.436
8.27379	0.45255
27.07785	0.48572
64.68597	0.60372
139.90222	0.67464
252.72659	0.74426
816.84844	0.8058
1380.97029	0.88219
2133.13276	0.81414
4013.53892	0.79145
7774.35126	0.73622
