# Supplementary material for: Ratiometric fluorescent sensing of pyrophosphate with sp³-functionalized single-walled carbon nanotubes
Source: Nat Commun. 2024 Jan 24;15:706. doi: 10.1038/s41467-024-45052-1 (PMC10808354; doi:10.1038/s41467-024-45052-1)
Supplement: Supplementary file 4 — Source data [file 41467_2024_45052_MOESM4_ESM.zip › Fig. S21a.txt]

Wavelength	Norm. PL intensity	Norm. PL intensity	Norm. PL intensity	Norm. PL intensity	Norm. PL intensity	Norm. PL intensity	Norm. PL intensity	Norm. PL intensity	Norm. PL intensity	Norm. PL intensity	Norm. PL intensity	Norm. PL intensity
nm
	[Cu]	0.75216	8.27379	27.07785	64.68597	139.90222	252.72659	1380.97029	2133.13276	4013.53892	7774.35126	Dz-Alkyne
881.39	-17.1	-16.004	-16.62934	-19.1	-15.57591	-16.1	-14.9	-12.55646	-13.67223	-14.6286	-14.89398	-17.92692
881.919	-16.82428	-15.73508	-16.49559	-18.76735	-15.40675	-15.9198	-14.6687	-12.38203	-13.45134	-14.43254	-14.66491	-17.74112
882.449	-16.57486	-15.4708	-16.36303	-18.40293	-15.23094	-15.70361	-14.41957	-12.20294	-13.23407	-14.23631	-14.43848	-17.55314
882.979	-16.32684	-15.21135	-16.23111	-18.04575	-15.04998	-15.48168	-14.16576	-12.0204	-13.01892	-14.03962	-14.2143	-17.36168
883.509	-16.07926	-14.95607	-16.09806	-17.69362	-14.86444	-15.25683	-13.90703	-11.83457	-12.80351	-13.84079	-13.9907	-17.16404
884.038	-15.82965	-14.70444	-15.96159	-17.34257	-14.67295	-15.03234	-13.64255	-11.64563	-12.58638	-13.63766	-13.76527	-16.95817
884.568	-15.57448	-14.45438	-15.81901	-16.98442	-14.47318	-14.81066	-13.37104	-11.45168	-12.36727	-13.42793	-13.53519	-16.74264
885.098	-15.31771	-14.21178	-15.67316	-16.61781	-14.26449	-14.59279	-13.09205	-11.25073	-12.1556	-13.21409	-13.30506	-16.52733
885.627	-15.06604	-13.99374	-15.461	-16.28453	-13.99669	-14.31245	-12.78188	-11.00371	-11.945	-12.98921	-13.0606	-16.25916
886.157	-14.81053	-13.77079	-15.21312	-15.97055	-13.71041	-13.98086	-12.47579	-10.75051	-11.72165	-12.75653	-12.81855	-15.96712
886.686	-14.5534	-13.53376	-14.94279	-15.66659	-13.4171	-13.61663	-12.17247	-10.50068	-11.47722	-12.50388	-12.58858	-15.64467
887.216	-14.28745	-13.27735	-14.65316	-15.35354	-13.11588	-13.24398	-11.87007	-10.25838	-11.21083	-12.22168	-12.35979	-15.27647
887.746	-14.00179	-13.0083	-14.34285	-15.01853	-12.79512	-12.89033	-11.57448	-10.02811	-10.93806	-11.92077	-12.1147	-14.86782
888.275	-13.70527	-12.72746	-14.0114	-14.65692	-12.46772	-12.56917	-11.30209	-9.80712	-10.67001	-11.61873	-11.8491	-14.44421
888.805	-13.39812	-12.42729	-13.65675	-14.28024	-12.15055	-12.26859	-11.05432	-9.58938	-10.39388	-11.32071	-11.56588	-14.02901
889.334	-13.05304	-12.08789	-13.25068	-13.88605	-11.82046	-11.95312	-10.80722	-9.35351	-10.09097	-11.01119	-11.25763	-13.60656
889.864	-12.6756	-11.71146	-12.79964	-13.46527	-11.45893	-11.60995	-10.54278	-9.09913	-9.76593	-10.68286	-10.93004	-13.16439
890.393	-12.26125	-11.29064	-12.32348	-13.00564	-11.05605	-11.2324	-10.23868	-8.81832	-9.41765	-10.32067	-10.57722	-12.692
890.923	-11.79029	-10.83449	-11.82421	-12.49923	-10.60936	-10.81913	-9.87943	-8.50113	-9.0414	-9.91073	-10.18552	-12.18228
891.452	-11.26083	-10.35314	-11.29159	-11.94549	-10.11598	-10.36968	-9.46256	-8.13784	-8.64045	-9.45933	-9.74125	-11.63481
891.981	-10.66857	-9.83335	-10.6929	-11.32699	-9.56574	-9.86881	-8.97952	-7.71841	-8.19657	-8.96603	-9.22222	-11.03376
892.511	-10.00422	-9.25823	-10.01523	-10.64119	-8.96164	-9.3067	-8.42649	-7.24178	-7.69496	-8.4273	-8.62792	-10.36228
893.04	-9.26424	-8.6253	-9.26296	-9.89038	-8.30308	-8.66945	-7.80759	-6.7119	-7.13311	-7.83501	-7.97363	-9.62325
893.57	-8.46901	-7.93645	-8.45325	-9.07771	-7.59798	-7.95853	-7.13902	-6.134	-6.52135	-7.19036	-7.28028	-8.83097
894.099	-7.65137	-7.20048	-7.61956	-8.22185	-6.87249	-7.19604	-6.44495	-5.52916	-5.88272	-6.51121	-6.57177	-8.00605
894.628	-6.83443	-6.44568	-6.78948	-7.34803	-6.15008	-6.40978	-5.74957	-4.92457	-5.24441	-5.82105	-5.86301	-7.16338
895.158	-6.03425	-5.70257	-5.98526	-6.48488	-5.44566	-5.63437	-5.06926	-4.33712	-4.62845	-5.14261	-5.16739	-6.32599
895.687	-5.2624	-4.98507	-5.22393	-5.65438	-4.77377	-4.89484	-4.41721	-3.77645	-4.04288	-4.48926	-4.50348	-5.51852
896.216	-4.51597	-4.29032	-4.5024	-4.86409	-4.13101	-4.19846	-3.79777	-3.24126	-3.48311	-3.86659	-3.87617	-4.74466
896.745	-3.81759	-3.62974	-3.82404	-4.13082	-3.52281	-3.55492	-3.22504	-2.7411	-2.96064	-3.28898	-3.29446	-4.02206
897.275	-3.19655	-3.02621	-3.20641	-3.46516	-2.96744	-2.97858	-2.71185	-2.28939	-2.49071	-2.76698	-2.77143	-3.37005
897.804	-2.65339	-2.48991	-2.66397	-2.87561	-2.47163	-2.47242	-2.26143	-1.88917	-2.07876	-2.30163	-2.31377	-2.796
898.333	-2.18183	-2.02532	-2.19659	-2.36462	-2.03788	-2.03383	-1.86927	-1.54267	-1.72204	-1.89425	-1.91909	-2.29797
898.862	-1.77754	-1.6323	-1.79694	-1.92997	-1.6652	-1.65756	-1.53206	-1.24953	-1.41628	-1.5439	-1.5771	-1.87357
899.391	-1.43493	-1.30508	-1.45885	-1.56697	-1.3502	-1.34119	-1.2468	-1.00637	-1.15508	-1.24858	-1.28347	-1.517
899.921	-1.14561	-1.03227	-1.17257	-1.2654	-1.08403	-1.07706	-1.00422	-0.80671	-0.93094	-1.00156	-1.03205	-1.216
900.45	-0.90964	-0.81224	-0.93501	-1.01677	-0.86351	-0.86091	-0.80169	-0.64663	-0.74379	-0.79979	-0.82398	-0.96841
900.979	-0.72277	-0.63879	-0.74364	-0.81361	-0.68562	-0.68791	-0.63797	-0.51938	-0.59157	-0.63913	-0.6577	-0.77209
901.508	-0.57349	-0.5024	-0.59083	-0.64947	-0.54379	-0.54981	-0.50814	-0.41678	-0.46865	-0.51066	-0.52476	-0.61649
902.037	-0.45476	-0.3962	-0.47046	-0.51945	-0.43295	-0.43998	-0.40661	-0.33369	-0.37144	-0.40807	-0.41838	-0.49137
902.566	-0.36279	-0.31554	-0.37719	-0.41879	-0.34784	-0.35507	-0.32761	-0.26748	-0.29651	-0.32736	-0.33502	-0.39189
903.095	-0.2906	-0.25311	-0.30351	-0.34027	-0.28181	-0.28964	-0.26568	-0.21532	-0.23868	-0.26411	-0.27039	-0.31353
903.624	-0.23376	-0.2038	-0.2453	-0.27855	-0.22963	-0.23796	-0.21709	-0.17475	-0.19355	-0.21466	-0.22051	-0.25359
904.153	-0.19013	-0.16548	-0.2018	-0.23125	-0.1898	-0.19769	-0.18003	-0.14426	-0.15916	-0.17671	-0.18354	-0.20984
904.682	-0.15748	-0.13676	-0.17039	-0.19592	-0.16058	-0.16712	-0.15252	-0.12173	-0.13407	-0.14891	-0.15669	-0.17822
905.211	-0.13362	-0.11603	-0.14757	-0.17025	-0.1395	-0.1445	-0.13279	-0.10544	-0.11644	-0.12927	-0.13722	-0.15505
905.74	-0.1166	-0.10134	-0.1307	-0.15163	-0.12437	-0.12775	-0.11885	-0.09353	-0.10402	-0.11544	-0.12294	-0.13739
906.269	-0.10458	-0.09094	-0.11831	-0.13802	-0.11373	-0.11585	-0.10898	-0.085	-0.095	-0.10547	-0.11212	-0.12399
906.798	-0.09636	-0.08387	-0.10974	-0.1285	-0.10684	-0.10804	-0.10204	-0.0793	-0.08843	-0.09853	-0.10414	-0.11441
907.327	-0.09077	-0.07888	-0.10398	-0.12222	-0.10243	-0.10303	-0.09736	-0.07607	-0.08361	-0.0941	-0.09853	-0.10813
907.856	-0.08703	-0.07516	-0.09956	-0.11778	-0.099	-0.09991	-0.09435	-0.07444	-0.07998	-0.09126	-0.0946	-0.10418
908.384	-0.08425	-0.07198	-0.09604	-0.11411	-0.09548	-0.09776	-0.09231	-0.07326	-0.07691	-0.08891	-0.09141	-0.10142
908.913	-0.08175	-0.0687	-0.09332	-0.1109	-0.09155	-0.09608	-0.09051	-0.07179	-0.07405	-0.08651	-0.08848	-0.09888
909.442	-0.07922	-0.06505	-0.09085	-0.10787	-0.08757	-0.09472	-0.08827	-0.06981	-0.07124	-0.08395	-0.08557	-0.09629
909.971	-0.07637	-0.0608	-0.08788	-0.10426	-0.08347	-0.09281	-0.08513	-0.06727	-0.06805	-0.08087	-0.08223	-0.09342
910.5	-0.07234	-0.05533	-0.08345	-0.0996	-0.07881	-0.08951	-0.08109	-0.06401	-0.06413	-0.07698	-0.07827	-0.09001
911.028	-0.06706	-0.04869	-0.07754	-0.09387	-0.07346	-0.08475	-0.07654	-0.06003	-0.05973	-0.07266	-0.07385	-0.08596
911.557	-0.06086	-0.04124	-0.07071	-0.08746	-0.06742	-0.07901	-0.07165	-0.05529	-0.05521	-0.06804	-0.06904	-0.08098
912.086	-0.05434	-0.03338	-0.06388	-0.081	-0.06104	-0.07288	-0.06641	-0.05003	-0.05088	-0.06309	-0.06402	-0.07515
912.615	-0.04794	-0.0256	-0.05735	-0.07461	-0.05479	-0.06665	-0.06082	-0.04446	-0.0468	-0.05772	-0.05875	-0.06876
913.143	-0.04165	-0.0182	-0.05096	-0.06811	-0.04904	-0.06035	-0.05497	-0.03883	-0.04281	-0.05207	-0.05313	-0.06216
913.672	-0.03517	-0.01132	-0.04457	-0.06131	-0.04378	-0.05388	-0.04909	-0.03346	-0.03882	-0.04638	-0.04721	-0.05572
914.201	-0.02847	-0.00513	-0.03833	-0.0545	-0.03877	-0.04745	-0.04351	-0.02859	-0.03492	-0.04078	-0.04125	-0.04948
914.729	-0.02211	6.29E-5	-0.03265	-0.04818	-0.03408	-0.04167	-0.03862	-0.0245	-0.0313	-0.03547	-0.03572	-0.04341
915.258	-0.01618	0.00414	-0.0274	-0.04249	-0.02976	-0.03694	-0.0346	-0.02103	-0.02792	-0.03035	-0.03075	-0.03755
915.787	-0.01071	0.0071	-0.02282	-0.03748	-0.02592	-0.033	-0.0313	-0.01796	-0.02477	-0.0255	-0.0263	-0.03203
916.315	-0.00577	0.00931	-0.0189	-0.03303	-0.02254	-0.0297	-0.0283	-0.01535	-0.02188	-0.02106	-0.02224	-0.0269
916.844	-0.00136	0.0113	-0.01519	-0.02885	-0.01944	-0.02661	-0.0253	-0.01303	-0.01888	-0.01704	-0.01827	-0.02212
917.372	0.00235	0.01322	-0.01181	-0.0249	-0.0166	-0.02347	-0.0223	-0.01084	-0.01553	-0.01348	-0.01444	-0.01773
917.901	0.00557	0.01511	-0.00878	-0.02135	-0.01389	-0.0206	-0.0194	-0.0087	-0.01211	-0.01058	-0.01111	-0.01382
918.429	0.00817	0.01664	-0.00608	-0.01848	-0.01153	-0.01845	-0.0169	-0.00666	-0.00905	-0.00847	-0.00864	-0.01041
918.958	0.0103	0.01779	-0.00352	-0.01614	-0.00931	-0.0169	-0.0148	-0.00471	-0.00645	-0.00687	-0.00688	-0.00738
919.486	0.012	0.01875	-0.00101	-0.01418	-0.00721	-0.01573	-0.01304	-0.00299	-0.00436	-0.00555	-0.0055	-0.00473
920.015	0.01362	0.01995	0.00155	-0.01225	-0.00507	-0.0145	-0.0114	-0.00142	-0.00251	-0.00424	-0.00412	-0.00232
920.543	0.0152	0.02142	0.00392	-0.01026	-0.00285	-0.01297	-0.00974	1.95E-4	-7.53E-4	-0.00303	-0.00264	-9.35E-5
921.072	0.01661	0.02306	0.00585	-0.00835	-5.46E-4	-0.0113	-0.00829	0.00196	9.63E-4	-0.00208	-0.00122	0.00179
921.6	0.01744	0.02456	0.0071	-0.00705	0.00135	-0.00986	-0.00734	0.00359	0.0024	-0.0015	-1.2E-4	0.00297
922.128	0.01749	0.02566	0.00782	-0.00657	0.00249	-0.0091	-0.00708	0.00481	0.00337	-0.00133	5.87E-4	0.00322
922.657	0.01733	0.02626	0.00864	-0.00667	0.00298	-0.00894	-0.00729	0.00572	0.00404	-0.00136	0.00108	0.0028
923.185	0.01703	0.02623	0.00931	-0.00723	0.00269	-0.00918	-0.00775	0.00633	0.00425	-0.00173	0.00136	0.00185
923.713	0.01639	0.02565	0.00932	-0.00833	0.00164	-0.00978	-0.00843	0.00651	0.00394	-0.00245	0.00141	4.2E-4
924.242	0.0155	0.0247	0.00872	-0.00969	1.93E-4	-0.01039	-0.00912	0.00631	0.00338	-0.00327	0.00135	-0.00127
924.77	0.0144	0.0236	0.00765	-0.01104	-0.00131	-0.0111	-0.00981	0.00584	0.00262	-0.00399	9.3E-4	-0.0029
925.298	0.0132	0.02208	0.00652	-0.01211	-0.00279	-0.0121	-0.01059	0.00524	0.00168	-0.0046	1.55E-6	-0.00408
925.827	0.01182	0.0202	0.00553	-0.013	-0.00432	-0.0133	-0.0115	0.0045	5.18E-4	-0.00526	-0.00133	-0.00484
926.355	0.01033	0.0184	0.00483	-0.01357	-0.00574	-0.0142	-0.01215	0.00361	-5.62E-4	-0.00579	-0.00273	-0.00522
926.883	0.00895	0.0169	0.00438	-0.01387	-0.00691	-0.0146	-0.01224	0.00262	-0.00137	-0.00605	-0.00393	-0.0053
927.411	0.008	0.01562	0.00422	-0.0137	-0.00753	-0.0143	-0.01166	0.00174	-0.00178	-0.00594	-0.00482	-0.00504
927.939	0.00777	0.01473	0.00455	-0.0128	-0.00712	-0.0133	-0.01061	0.00122	-0.00167	-0.00537	-0.00519	-0.00434
928.468	0.00838	0.0145	0.00537	-0.0112	-0.00552	-0.0119	-0.00927	0.00125	-9.29E-4	-0.0044	-0.00498	-0.00314
928.996	0.00928	0.0148	0.00625	-0.00952	-0.00338	-0.0106	-0.00793	0.00153	1.87E-4	-0.00335	-0.00447	-0.00172
929.524	0.01	0.01547	0.00714	-0.00821	-0.00134	-0.00958	-0.0068	0.00183	0.0014	-0.00254	-0.00388	-4.13E-4
930.052	0.0103	0.01615	0.00804	-0.00728	3.32E-5	-0.00879	-0.00591	0.00206	0.00249	-0.00213	-0.00334	5.72E-4
930.58	0.0103	0.01676	0.00834	-0.00696	4.49E-4	-0.00818	-0.00545	0.00209	0.00306	-0.00225	-0.00306	9.33E-4
931.108	0.01017	0.01755	0.00797	-0.00719	2.96E-4	-0.00786	-0.00548	0.00195	0.00315	-0.00262	-0.00307	6.94E-4
931.636	0.01065	0.0187	0.00762	-0.00724	2.19E-4	-0.0078	-0.00587	0.00199	0.0031	-0.00279	-0.00305	3.02E-4
932.164	0.01189	0.01997	0.00758	-0.00694	3.78E-4	-0.00818	-0.00649	0.00229	0.00307	-0.00279	-0.00297	7.95E-5
932.692	0.0137	0.02111	0.00794	-0.00654	6.45E-4	-0.00884	-0.00723	0.00271	0.00313	-0.00273	-0.00291	1.32E-4
933.22	0.0152	0.02198	0.00843	-0.00631	7.24E-4	-0.00957	-0.008	0.00303	0.00323	-0.00278	-0.00293	2.46E-4
933.748	0.01648	0.02273	0.00897	-0.00607	6.3E-4	-0.00995	-0.00848	0.00314	0.00344	-0.00269	-0.00286	4.83E-4
934.276	0.01764	0.02334	0.00944	-0.00584	5.35E-4	-0.00989	-0.00864	0.00313	0.00365	-0.00241	-0.00256	8.74E-4
934.804	0.01907	0.02404	0.00998	-0.00543	7E-4	-0.00946	-0.00856	0.00328	0.00406	-0.00184	-0.00178	0.0014
935.332	0.02079	0.02492	0.0106	-0.00481	0.00125	-0.00879	-0.0083	0.00383	0.00479	-0.00109	-4.11E-4	0.00201
935.86	0.02261	0.02568	0.01125	-0.00421	0.0021	-0.00818	-0.00777	0.00466	0.00576	-3.59E-4	0.00121	0.00266
936.388	0.02428	0.0261	0.01217	-0.00388	0.00311	-0.00763	-0.00694	0.00543	0.0067	2.14E-4	0.00273	0.00326
936.916	0.02543	0.0263	0.01329	-0.0038	0.00415	-0.00693	-0.00573	0.00617	0.00758	6.56E-4	0.00411	0.00401
937.444	0.02607	0.02663	0.0143	-0.00374	0.005	-0.00588	-0.0041	0.00687	0.00852	0.00119	0.00537	0.00507
937.972	0.02661	0.02741	0.01502	-0.00369	0.00563	-0.00456	-0.00242	0.00749	0.00953	0.00194	0.00632	0.0063
938.499	0.0272	0.02875	0.0155	-0.00347	0.0062	-0.00316	-9.24E-4	0.00822	0.01064	0.0029	0.00705	0.00758
939.027	0.02799	0.03036	0.01622	-0.0026	0.00698	-0.00166	5.08E-4	0.00931	0.01189	0.00408	0.00782	0.00905
939.555	0.02897	0.03199	0.01729	-0.00102	0.0083	-1.91E-4	0.0021	0.01065	0.01342	0.00553	0.00865	0.01092
940.083	0.03019	0.03365	0.01883	0.00122	0.01024	0.00132	0.00396	0.01214	0.01523	0.00728	0.00948	0.0132
940.611	0.03173	0.03557	0.0208	0.00417	0.0126	0.00317	0.00619	0.01381	0.01736	0.00935	0.0105	0.01598
941.138	0.0339	0.03786	0.02312	0.00762	0.01537	0.00552	0.00879	0.01562	0.01977	0.01176	0.01196	0.01923
941.666	0.03661	0.04021	0.0254	0.011	0.01827	0.00808	0.0114	0.01739	0.02229	0.01419	0.01384	0.02256
942.194	0.03908	0.04238	0.02728	0.014	0.02098	0.01047	0.0136	0.01907	0.02463	0.01648	0.01594	0.02552
942.721	0.04084	0.04392	0.02844	0.0166	0.02316	0.01238	0.01515	0.0205	0.02634	0.01828	0.01799	0.0278
943.249	0.04202	0.04494	0.02921	0.01859	0.02488	0.0138	0.01634	0.02181	0.02746	0.01982	0.01987	0.02958
943.777	0.04269	0.04582	0.02993	0.02024	0.02641	0.01507	0.01771	0.02328	0.02837	0.02156	0.02161	0.03126
944.304	0.04289	0.04674	0.03056	0.02153	0.02774	0.0163	0.01929	0.0249	0.02918	0.02354	0.02312	0.03291
944.832	0.04284	0.04765	0.03097	0.0223	0.02872	0.01752	0.02065	0.02639	0.02988	0.02544	0.0243	0.03418
945.359	0.04266	0.04847	0.03114	0.02259	0.02937	0.01869	0.0213	0.02754	0.03049	0.02697	0.02509	0.0348
945.887	0.04215	0.04915	0.031	0.02258	0.02966	0.01966	0.02119	0.02836	0.03089	0.02806	0.02566	0.03504
946.415	0.04125	0.04954	0.03076	0.02236	0.02963	0.02035	0.02066	0.02894	0.03111	0.02903	0.02627	0.03526
946.942	0.0403	0.04987	0.03077	0.02213	0.02947	0.02088	0.02007	0.02935	0.03131	0.03004	0.02679	0.0356
947.47	0.03958	0.05043	0.03126	0.02211	0.02941	0.02151	0.0198	0.02981	0.03157	0.03105	0.02716	0.03609
947.997	0.03964	0.05138	0.03247	0.0224	0.02967	0.02244	0.02009	0.03042	0.03181	0.03207	0.0274	0.03677
948.525	0.04044	0.05233	0.03408	0.0227	0.0302	0.02337	0.02071	0.031	0.0319	0.03279	0.02751	0.03738
949.052	0.04161	0.05304	0.03552	0.0229	0.0307	0.02383	0.02134	0.03127	0.03179	0.03294	0.02763	0.03779
949.58	0.04298	0.05354	0.0365	0.0233	0.0311	0.02379	0.02184	0.03124	0.03153	0.0326	0.02796	0.03812
950.107	0.04439	0.05395	0.03719	0.0238	0.0312	0.02365	0.02238	0.03119	0.03127	0.03209	0.02858	0.03852
950.634	0.04583	0.05468	0.03812	0.02451	0.03155	0.02383	0.02335	0.03149	0.03145	0.03193	0.02952	0.03936
951.162	0.04726	0.05566	0.03938	0.02547	0.03229	0.02442	0.02482	0.03225	0.03224	0.03239	0.03063	0.04065
951.689	0.04864	0.05674	0.04077	0.02649	0.03337	0.02524	0.02638	0.03319	0.03332	0.03306	0.03182	0.04181
952.216	0.04995	0.05768	0.04203	0.02744	0.03454	0.02594	0.02766	0.03407	0.03453	0.03356	0.03299	0.04259
952.744	0.05126	0.05853	0.04315	0.02832	0.03567	0.02639	0.02862	0.03495	0.0359	0.03396	0.03411	0.04313
953.271	0.05248	0.05935	0.04407	0.02906	0.03654	0.02665	0.0292	0.03592	0.03727	0.03437	0.03519	0.04365
953.798	0.05359	0.06037	0.0451	0.02983	0.03726	0.02711	0.02955	0.03712	0.03868	0.03507	0.03643	0.0443
954.326	0.05473	0.06184	0.04632	0.03079	0.03805	0.02788	0.02981	0.03837	0.04022	0.03601	0.03772	0.04502
954.853	0.05596	0.06359	0.04768	0.03191	0.03905	0.02883	0.03031	0.03955	0.0418	0.03712	0.03889	0.04581
955.38	0.05722	0.06532	0.04936	0.03309	0.04036	0.02999	0.03118	0.04073	0.04332	0.03847	0.03997	0.04678
955.907	0.05869	0.06706	0.05138	0.03456	0.04206	0.03144	0.03257	0.04216	0.04492	0.04018	0.04124	0.04803
956.435	0.06042	0.06898	0.05357	0.03645	0.04416	0.03301	0.0345	0.04399	0.04666	0.04211	0.04294	0.04946
956.962	0.06222	0.07122	0.05583	0.03862	0.04653	0.03483	0.03679	0.04625	0.04851	0.04421	0.04495	0.05094
957.489	0.06398	0.07391	0.0581	0.0408	0.04912	0.03703	0.0392	0.0489	0.05043	0.04655	0.04706	0.05252
958.016	0.06577	0.07689	0.06029	0.04304	0.05198	0.03959	0.04165	0.05176	0.05258	0.04914	0.04932	0.05428
958.543	0.06755	0.07972	0.06231	0.04541	0.05501	0.0424	0.0442	0.05458	0.0551	0.05183	0.05167	0.05608
959.07	0.06946	0.08202	0.06415	0.04799	0.05808	0.04536	0.04689	0.05733	0.05792	0.05452	0.05415	0.0579
959.598	0.07146	0.08349	0.06571	0.05046	0.06084	0.04833	0.04937	0.05994	0.06073	0.05703	0.05663	0.05977
960.125	0.07333	0.08438	0.06685	0.05249	0.063	0.05107	0.05135	0.06246	0.06318	0.05929	0.05897	0.06148
960.652	0.07488	0.08519	0.06774	0.05407	0.06455	0.05354	0.05288	0.06483	0.06524	0.06122	0.0611	0.0629
961.179	0.07643	0.08627	0.06878	0.05557	0.06585	0.05579	0.05422	0.06713	0.06708	0.06304	0.06312	0.06436
961.706	0.07827	0.08751	0.07002	0.05731	0.06708	0.05773	0.05565	0.06938	0.06892	0.06485	0.06507	0.06625
962.233	0.08046	0.08857	0.07139	0.05937	0.06818	0.05961	0.05749	0.07151	0.07086	0.06674	0.06697	0.06861
962.76	0.08322	0.08961	0.07306	0.06167	0.06924	0.06185	0.05994	0.07375	0.07317	0.06909	0.0691	0.07146
963.287	0.08664	0.09095	0.07496	0.06423	0.0705	0.06448	0.06302	0.07622	0.07595	0.07193	0.07169	0.07467
963.814	0.09037	0.09289	0.07726	0.067	0.07209	0.06724	0.06661	0.07903	0.07916	0.07513	0.07471	0.07816
964.341	0.09434	0.09581	0.08032	0.07019	0.07445	0.07036	0.07086	0.08243	0.08291	0.07874	0.07818	0.0821
964.868	0.09867	0.09973	0.08452	0.07413	0.07794	0.07411	0.07589	0.08653	0.08721	0.0828	0.0822	0.08664
965.394	0.10327	0.10422	0.08968	0.07889	0.08254	0.07842	0.0817	0.09131	0.09196	0.08714	0.08669	0.09163
965.921	0.10817	0.10889	0.09523	0.08441	0.08799	0.08314	0.0882	0.0966	0.09718	0.09182	0.09152	0.09693
966.448	0.1134	0.1137	0.10076	0.09058	0.09394	0.08817	0.09504	0.10227	0.10281	0.09694	0.09681	0.10252
966.975	0.11856	0.11876	0.10606	0.09701	0.10014	0.09353	0.1018	0.10808	0.10867	0.1024	0.10264	0.10842
967.502	0.12363	0.12448	0.11168	0.1036	0.10668	0.09947	0.10852	0.1142	0.11488	0.10833	0.1091	0.11468
968.029	0.12881	0.13077	0.11816	0.11029	0.11377	0.10617	0.11538	0.12091	0.12164	0.11488	0.11617	0.12141
968.556	0.1344	0.13747	0.12576	0.11728	0.12156	0.11367	0.12262	0.12848	0.12908	0.12215	0.12402	0.12889
969.082	0.14057	0.14439	0.13425	0.12468	0.1298	0.12196	0.13039	0.13693	0.13732	0.13024	0.1326	0.13726
969.609	0.14754	0.15187	0.14333	0.13261	0.13837	0.13108	0.13885	0.14601	0.14638	0.13943	0.14168	0.14649
970.136	0.15555	0.16037	0.15274	0.14099	0.14744	0.14106	0.1481	0.1557	0.15623	0.15	0.15116	0.15667
970.663	0.16459	0.16991	0.16252	0.1498	0.15724	0.15191	0.15813	0.16597	0.16685	0.16171	0.16119	0.16783
971.189	0.17448	0.18049	0.17306	0.1592	0.16782	0.1638	0.16892	0.17703	0.17837	0.17432	0.17193	0.17997
971.716	0.18522	0.19183	0.18447	0.1694	0.1792	0.17669	0.18052	0.18904	0.19088	0.18761	0.18349	0.19287
972.243	0.1966	0.20342	0.19669	0.18035	0.19131	0.19024	0.1929	0.20184	0.20413	0.20116	0.19568	0.20616
972.769	0.20855	0.21512	0.20956	0.19198	0.20405	0.20406	0.20613	0.2154	0.2179	0.21489	0.2082	0.21977
973.296	0.22107	0.22735	0.22315	0.20463	0.21746	0.2181	0.22027	0.22971	0.23225	0.22894	0.22119	0.23397
973.822	0.2342	0.24058	0.23831	0.21855	0.23168	0.23271	0.23535	0.24466	0.24718	0.24337	0.23495	0.24902
974.349	0.24814	0.255	0.25598	0.23364	0.24697	0.2483	0.25132	0.26041	0.2628	0.25828	0.24975	0.26527
974.876	0.26301	0.27041	0.27558	0.24949	0.26317	0.26487	0.2679	0.27705	0.27911	0.27368	0.26544	0.28256
975.402	0.27879	0.28636	0.29573	0.26577	0.28016	0.2821	0.28497	0.29458	0.29613	0.28957	0.28178	0.30058
975.929	0.29551	0.30277	0.31563	0.28261	0.29792	0.29986	0.30271	0.31303	0.31401	0.30613	0.29881	0.31942
976.455	0.31297	0.31936	0.33497	0.30001	0.31619	0.31809	0.32112	0.33226	0.33265	0.32351	0.3163	0.33922
976.982	0.33119	0.3363	0.35395	0.31795	0.33512	0.33698	0.3404	0.35219	0.35193	0.34203	0.33426	0.36041
977.508	0.34994	0.35365	0.37264	0.33617	0.35466	0.35659	0.36045	0.37253	0.37156	0.36153	0.35276	0.38294
978.035	0.36914	0.3717	0.3912	0.35458	0.3749	0.37714	0.38117	0.39328	0.39162	0.38171	0.37192	0.40653
978.561	0.38842	0.39043	0.4091	0.37326	0.39564	0.39832	0.40222	0.41439	0.41212	0.40225	0.39155	0.43063
979.088	0.40772	0.40963	0.42597	0.3926	0.41679	0.41983	0.42362	0.43594	0.4331	0.42321	0.41159	0.455
979.614	0.42697	0.42907	0.44189	0.41284	0.43821	0.44156	0.44544	0.45783	0.45434	0.44468	0.43195	0.47935
980.14	0.44662	0.44891	0.45778	0.43425	0.45987	0.46382	0.4681	0.48028	0.47604	0.46691	0.45285	0.50392
980.667	0.46683	0.46942	0.47457	0.45673	0.48179	0.48686	0.49171	0.5033	0.49837	0.48988	0.47453	0.52898
981.193	0.48774	0.49098	0.49338	0.48009	0.50419	0.51076	0.51619	0.52679	0.52145	0.51338	0.49714	0.5546
981.719	0.50946	0.51361	0.51445	0.50415	0.52726	0.53543	0.54133	0.5507	0.54518	0.53716	0.52051	0.5807
982.246	0.53183	0.53702	0.53672	0.52866	0.55104	0.56051	0.5668	0.5749	0.56926	0.56102	0.5442	0.60688
982.772	0.55469	0.56082	0.55955	0.55375	0.57545	0.58566	0.59234	0.59927	0.59354	0.58497	0.56794	0.633
983.298	0.57809	0.58479	0.58307	0.57954	0.60034	0.61084	0.61793	0.62383	0.6181	0.60926	0.59184	0.65918
983.825	0.60191	0.60858	0.60714	0.6056	0.62527	0.63593	0.64363	0.64851	0.64284	0.63398	0.61583	0.68546
984.351	0.62569	0.63204	0.63118	0.63114	0.64995	0.66059	0.66922	0.67289	0.66746	0.65879	0.63976	0.71168
984.877	0.6489	0.65505	0.65466	0.65557	0.6742	0.6846	0.69432	0.69672	0.69166	0.68317	0.66342	0.73736
985.403	0.67135	0.67741	0.67741	0.67866	0.69799	0.70788	0.71854	0.71994	0.71525	0.70653	0.68655	0.7619
985.93	0.69324	0.69898	0.69974	0.70079	0.72135	0.73039	0.74175	0.74261	0.73822	0.72883	0.70899	0.78526
986.456	0.71466	0.71967	0.72167	0.72228	0.74402	0.75204	0.76392	0.76465	0.7604	0.75009	0.73062	0.80738
986.982	0.73584	0.73981	0.74311	0.74346	0.76581	0.773	0.7852	0.78597	0.78187	0.77075	0.7516	0.82821
987.508	0.75684	0.75968	0.76407	0.76429	0.78668	0.79335	0.80571	0.80648	0.80277	0.79106	0.77212	0.84782
988.034	0.77708	0.77934	0.78428	0.78452	0.80676	0.81297	0.82541	0.82599	0.82311	0.81086	0.79211	0.86627
988.56	0.7966	0.79881	0.80396	0.80424	0.82629	0.83205	0.84448	0.84462	0.84282	0.83002	0.81163	0.88371
989.086	0.81561	0.81776	0.82318	0.82347	0.84535	0.85058	0.86299	0.86233	0.86151	0.8483	0.83059	0.89996
989.612	0.83409	0.83607	0.84181	0.84216	0.86381	0.86839	0.88082	0.87917	0.87904	0.8656	0.8489	0.91473
990.138	0.85201	0.85369	0.85968	0.86036	0.8814	0.88536	0.89767	0.89513	0.89552	0.88206	0.86653	0.92808
990.665	0.86931	0.8708	0.87679	0.87815	0.89795	0.90154	0.91346	0.91022	0.91111	0.89794	0.88349	0.9403
991.191	0.88567	0.8874	0.89287	0.89525	0.91326	0.91681	0.92808	0.9243	0.92561	0.91328	0.89955	0.95151
991.717	0.9011	0.90346	0.90801	0.91148	0.92749	0.93124	0.94168	0.93749	0.939	0.92798	0.91474	0.9619
992.243	0.91574	0.91883	0.9224	0.92665	0.94085	0.94475	0.9542	0.94982	0.95121	0.94183	0.92904	0.9714
992.768	0.92951	0.93314	0.93602	0.94045	0.95325	0.95715	0.96536	0.9611	0.96207	0.95445	0.94226	0.97976
993.294	0.94249	0.9461	0.94887	0.95278	0.96451	0.96822	0.97502	0.97128	0.97169	0.96573	0.95438	0.98687
993.82	0.95457	0.95753	0.96056	0.96346	0.97419	0.97765	0.98306	0.98017	0.97997	0.97545	0.96533	0.99249
994.346	0.96556	0.96762	0.97078	0.97264	0.98226	0.9854	0.98943	0.98759	0.98691	0.98364	0.97491	0.99657
994.872	0.97522	0.97647	0.97952	0.98043	0.98884	0.99158	0.99416	0.99343	0.99248	0.99033	0.98296	0.9991
995.398	0.98322	0.9839	0.98658	0.98693	0.99382	0.996	0.99735	0.9975	0.99662	0.9953	0.98933	1
995.924	0.98962	0.98991	0.99203	0.99224	0.9973	0.99882	0.9993	0.99972	0.99918	0.99852	0.99423	0.99926
996.45	0.99432	0.99441	0.99602	0.99618	0.99933	1	1	1	1	1	0.99764	0.99663
996.976	0.99754	0.99752	0.99872	0.99875	1	0.99952	0.99952	0.99866	0.9994	0.99977	0.99958	0.992
997.501	0.99941	0.99935	1	1	0.9992	0.99755	0.99785	0.99585	0.99743	0.99811	1	0.98553
998.027	1	1	0.99975	0.99998	0.99701	0.99425	0.99495	0.99161	0.99402	0.99534	0.9989	0.97724
998.553	0.99946	0.99932	0.99775	0.99868	0.99327	0.9897	0.99071	0.98593	0.98905	0.99146	0.99612	0.96701
999.079	0.99789	0.99707	0.99409	0.99616	0.9879	0.98383	0.9849	0.97882	0.98253	0.9863	0.99171	0.95488
999.604	0.99498	0.99324	0.98908	0.99226	0.98097	0.97654	0.97735	0.97022	0.97461	0.97967	0.98588	0.94104
1000.13	0.99074	0.98776	0.98291	0.98685	0.97248	0.9678	0.96801	0.96013	0.96535	0.9715	0.97873	0.92562
1000.656	0.98554	0.98085	0.97599	0.98002	0.96275	0.95776	0.95717	0.94887	0.95494	0.96189	0.97054	0.90911
1001.181	0.97921	0.9727	0.96836	0.97167	0.95208	0.94639	0.945	0.9366	0.94333	0.95099	0.96134	0.89171
1001.707	0.97148	0.96339	0.9596	0.9618	0.94054	0.93366	0.9313	0.92323	0.93033	0.93888	0.95091	0.87326
1002.233	0.96231	0.95306	0.94948	0.95085	0.92805	0.91982	0.91604	0.90882	0.91604	0.92566	0.93932	0.85385
1002.758	0.95158	0.94178	0.93792	0.93906	0.91449	0.90489	0.89937	0.89345	0.9007	0.91132	0.92677	0.83385
1003.284	0.93956	0.92976	0.92521	0.92641	0.89993	0.88901	0.88168	0.87725	0.88463	0.89595	0.91341	0.81362
1003.809	0.92683	0.91735	0.91181	0.91303	0.88471	0.87241	0.86363	0.86055	0.86822	0.87993	0.89947	0.79358
1004.335	0.91384	0.90483	0.89792	0.89907	0.86902	0.85525	0.84575	0.84354	0.85166	0.8635	0.885	0.77384
1004.861	0.90056	0.89223	0.88366	0.8846	0.85297	0.83786	0.82805	0.82628	0.83498	0.84703	0.87	0.75446
1005.386	0.88705	0.87949	0.86926	0.86974	0.83679	0.82047	0.81038	0.80872	0.81823	0.83076	0.85471	0.73533
1005.912	0.87332	0.86638	0.85465	0.85441	0.82039	0.80297	0.79253	0.79086	0.80138	0.8145	0.83916	0.71623
1006.437	0.85932	0.85271	0.83973	0.83858	0.80355	0.78532	0.77444	0.77281	0.78439	0.798	0.82341	0.697
1006.963	0.8447	0.83814	0.82427	0.82215	0.78591	0.76732	0.7561	0.75445	0.7671	0.78103	0.80723	0.67723
1007.488	0.82971	0.82279	0.80834	0.8054	0.76779	0.7491	0.73774	0.73603	0.74971	0.76374	0.79068	0.65718
1008.013	0.8144	0.80682	0.79209	0.78845	0.74951	0.73068	0.71938	0.71762	0.73226	0.74623	0.77384	0.63714
1008.539	0.79883	0.79065	0.77572	0.77137	0.73133	0.71221	0.70097	0.69925	0.71469	0.72864	0.75692	0.61719
1009.064	0.78312	0.77462	0.7592	0.75446	0.71344	0.69403	0.68255	0.68107	0.69703	0.71096	0.74013	0.59744
1009.59	0.76709	0.75866	0.74246	0.73762	0.69587	0.67615	0.66401	0.66314	0.67918	0.69318	0.72338	0.57789
1010.115	0.75063	0.74262	0.72548	0.72065	0.67856	0.65847	0.64545	0.64558	0.66124	0.67545	0.70652	0.55862
1010.64	0.73405	0.72659	0.7084	0.7036	0.66154	0.64099	0.62715	0.62841	0.64339	0.65807	0.68954	0.53977
1011.166	0.71767	0.71083	0.69143	0.68683	0.64498	0.62384	0.60961	0.61172	0.62594	0.64121	0.67267	0.52168
1011.691	0.70171	0.69558	0.67489	0.6706	0.62889	0.60714	0.59312	0.5956	0.60922	0.62504	0.65621	0.5047
1012.216	0.68621	0.68085	0.65898	0.65489	0.61322	0.59096	0.57746	0.58003	0.59338	0.60956	0.64039	0.48907
1012.742	0.67144	0.66654	0.64387	0.63953	0.59802	0.57522	0.56244	0.56504	0.57838	0.5948	0.62541	0.47463
1013.267	0.65736	0.65249	0.62933	0.62418	0.58319	0.55986	0.54788	0.5506	0.56399	0.58055	0.61107	0.4609
1013.792	0.64359	0.63838	0.61513	0.60887	0.56847	0.54493	0.53354	0.53649	0.5499	0.56652	0.59692	0.44742
1014.317	0.62968	0.62405	0.60118	0.59379	0.55378	0.53041	0.5194	0.52262	0.53619	0.55271	0.58291	0.43412
1014.843	0.6157	0.6097	0.58744	0.57919	0.53941	0.51636	0.50569	0.50906	0.52316	0.53923	0.56935	0.42139
1015.368	0.60189	0.59566	0.57386	0.56532	0.52546	0.50274	0.49258	0.49578	0.5108	0.52615	0.55649	0.40943
1015.893	0.58841	0.58205	0.56048	0.55219	0.51189	0.48951	0.47996	0.48279	0.4988	0.51337	0.54426	0.39815
1016.418	0.57522	0.56877	0.54723	0.53953	0.49862	0.47665	0.46768	0.47017	0.48687	0.50069	0.53238	0.38734
1016.943	0.56245	0.55589	0.53416	0.5272	0.48572	0.46433	0.45567	0.45803	0.47501	0.48827	0.52056	0.3769
1017.468	0.55021	0.54354	0.52136	0.5152	0.47339	0.45273	0.44402	0.44645	0.4634	0.47632	0.50885	0.36705
1017.993	0.53853	0.53189	0.5091	0.50368	0.46194	0.44193	0.43297	0.43554	0.45228	0.46507	0.4975	0.35808
1018.518	0.52726	0.52102	0.4975	0.49271	0.45146	0.43185	0.42269	0.42534	0.4418	0.45457	0.48668	0.35
1019.043	0.51648	0.5109	0.48656	0.48221	0.44179	0.42228	0.41316	0.41586	0.432	0.44484	0.47645	0.34261
1019.569	0.50638	0.50127	0.47638	0.47211	0.43273	0.41309	0.40424	0.40712	0.42289	0.43587	0.46667	0.33571
1020.094	0.49705	0.49198	0.46706	0.4623	0.42417	0.40422	0.3958	0.39908	0.41443	0.42758	0.45737	0.32915
1020.619	0.48805	0.48263	0.45837	0.45253	0.41597	0.39564	0.38762	0.39153	0.40645	0.41956	0.44844	0.32278
1021.144	0.47901	0.47314	0.45023	0.4429	0.40803	0.38731	0.37954	0.3843	0.39884	0.41168	0.43975	0.31661
1021.668	0.4699	0.46373	0.44251	0.43362	0.40038	0.37915	0.37168	0.37736	0.39163	0.40402	0.43137	0.31062
1022.193	0.46097	0.45468	0.43496	0.42475	0.39299	0.37119	0.36403	0.37054	0.38475	0.39662	0.42341	0.30473
1022.718	0.45222	0.44606	0.42739	0.41627	0.38564	0.36332	0.35648	0.36356	0.37796	0.38934	0.41579	0.2989
1023.243	0.44354	0.43784	0.41972	0.40819	0.37821	0.35563	0.34903	0.35646	0.37119	0.38207	0.40842	0.29317
1023.768	0.43497	0.42995	0.41196	0.40043	0.37069	0.34835	0.34188	0.34944	0.36441	0.3748	0.40128	0.28765
1024.293	0.42645	0.42225	0.40417	0.39295	0.36321	0.34151	0.33511	0.34267	0.35757	0.36754	0.39436	0.28245
1024.818	0.41809	0.41475	0.39645	0.38572	0.35602	0.33491	0.3287	0.33614	0.35053	0.36042	0.38757	0.27762
1025.343	0.4101	0.40765	0.38904	0.3789	0.34929	0.32864	0.32272	0.32988	0.3435	0.35363	0.38101	0.27315
1025.868	0.4028	0.40114	0.38193	0.3727	0.34306	0.32285	0.31725	0.3239	0.33681	0.3474	0.37479	0.26897
1026.392	0.39637	0.39525	0.37509	0.36717	0.33727	0.31749	0.31228	0.31835	0.33073	0.34187	0.36893	0.26508
1026.917	0.39051	0.38962	0.36851	0.36206	0.33173	0.31242	0.30766	0.31326	0.32521	0.33685	0.36331	0.26135
1027.442	0.38488	0.3839	0.36234	0.35702	0.3264	0.30759	0.30324	0.3086	0.32016	0.332	0.35789	0.25783
1027.967	0.37921	0.37787	0.35671	0.35187	0.32149	0.30291	0.29893	0.3043	0.31551	0.32709	0.35257	0.25455
1028.491	0.37364	0.37171	0.35167	0.34676	0.31709	0.29829	0.29474	0.30029	0.31118	0.32222	0.34732	0.25134
1029.016	0.36836	0.3657	0.34696	0.34167	0.31309	0.29381	0.29069	0.29645	0.3072	0.3175	0.34224	0.24812
1029.541	0.36334	0.35995	0.34218	0.33672	0.30927	0.28956	0.2868	0.29258	0.30351	0.31298	0.33744	0.24487
1030.065	0.35836	0.35451	0.33721	0.33193	0.3055	0.28552	0.28304	0.28863	0.30013	0.30856	0.33273	0.24162
1030.59	0.35344	0.34947	0.33216	0.32745	0.30184	0.28176	0.27948	0.28481	0.29704	0.30435	0.32807	0.23845
1031.115	0.34872	0.34471	0.32724	0.32321	0.29822	0.27834	0.27612	0.2812	0.29402	0.30035	0.32348	0.23543
1031.639	0.34415	0.3401	0.32259	0.31897	0.29471	0.27508	0.27276	0.27776	0.29092	0.2964	0.319	0.23259
1032.164	0.3398	0.33569	0.31827	0.31464	0.29135	0.27189	0.2694	0.27448	0.28775	0.29255	0.31467	0.2299
1032.689	0.33552	0.33148	0.31412	0.31028	0.28807	0.26868	0.26605	0.27124	0.28458	0.28889	0.31064	0.22729
1033.213	0.33124	0.32741	0.30998	0.30603	0.28474	0.26545	0.2628	0.26798	0.28136	0.28548	0.30682	0.22476
1033.738	0.32699	0.32353	0.3058	0.302	0.28124	0.26217	0.2596	0.26474	0.27801	0.28225	0.30298	0.22232
1034.262	0.32289	0.31982	0.30168	0.29817	0.27757	0.259	0.25648	0.26157	0.27459	0.27914	0.29914	0.22005
1034.787	0.31911	0.31624	0.29782	0.29449	0.27396	0.25602	0.25341	0.25849	0.27124	0.27619	0.29541	0.21816
1035.311	0.31548	0.31263	0.29412	0.29071	0.27046	0.25296	0.25026	0.25547	0.26798	0.27336	0.29192	0.21657
1035.836	0.31179	0.30889	0.2904	0.28674	0.267	0.24971	0.24704	0.25248	0.26467	0.27051	0.28867	0.215
1036.36	0.30799	0.30519	0.28671	0.28272	0.2636	0.24639	0.24395	0.24948	0.26138	0.26757	0.28567	0.2134
1036.885	0.30408	0.30153	0.28301	0.27891	0.26033	0.24308	0.24107	0.24643	0.25816	0.26442	0.28273	0.21177
1037.409	0.30006	0.29784	0.27942	0.27538	0.25713	0.23986	0.23838	0.24336	0.25492	0.26106	0.27964	0.21004
1037.933	0.29599	0.29403	0.27588	0.27209	0.25381	0.23673	0.23575	0.24021	0.25158	0.25768	0.27641	0.20813
1038.458	0.29189	0.28997	0.27226	0.26886	0.25026	0.23363	0.23308	0.237	0.24815	0.25437	0.2731	0.20608
1038.982	0.2879	0.28588	0.26871	0.26569	0.24671	0.23058	0.23031	0.23389	0.24492	0.25127	0.27	0.20403
1039.507	0.28407	0.28201	0.26548	0.26268	0.24334	0.22772	0.22749	0.23107	0.24198	0.2485	0.26725	0.20206
1040.031	0.28033	0.27856	0.26255	0.25974	0.24028	0.22502	0.22465	0.22851	0.23931	0.24585	0.26477	0.20022
1040.555	0.27652	0.27541	0.25975	0.25687	0.23728	0.22255	0.22182	0.22614	0.23688	0.24309	0.26227	0.19848
1041.079	0.27276	0.27254	0.25684	0.25411	0.23421	0.22028	0.21903	0.22393	0.23457	0.2403	0.25961	0.19674
1041.604	0.26931	0.26989	0.25382	0.2514	0.23112	0.21821	0.21628	0.22173	0.23235	0.2377	0.25694	0.19502
1042.128	0.26612	0.26723	0.25065	0.24855	0.228	0.21617	0.21353	0.21938	0.23006	0.23533	0.25425	0.19319
1042.652	0.26286	0.2644	0.24725	0.24547	0.22483	0.21403	0.21082	0.21682	0.22768	0.23308	0.25146	0.19117
1043.177	0.25954	0.26155	0.24386	0.24229	0.22187	0.21195	0.20834	0.21427	0.2253	0.2309	0.24865	0.18911
1043.701	0.25644	0.25895	0.24083	0.23922	0.2194	0.21009	0.20619	0.2119	0.22313	0.22874	0.24603	0.18719
1044.225	0.25351	0.25651	0.23819	0.23618	0.21729	0.20838	0.20425	0.20969	0.22105	0.22649	0.2435	0.18536
1044.749	0.25068	0.25403	0.23582	0.23313	0.21535	0.20666	0.2025	0.20766	0.21889	0.22419	0.24098	0.18365
1045.273	0.24794	0.25133	0.23354	0.23008	0.2135	0.20487	0.2008	0.20566	0.21661	0.22188	0.23844	0.182
1045.797	0.24532	0.24841	0.23127	0.22721	0.21176	0.20306	0.1992	0.20368	0.2143	0.21974	0.23597	0.18044
1046.321	0.24281	0.24546	0.22915	0.22467	0.21021	0.20131	0.1977	0.20181	0.21212	0.21785	0.23378	0.17912
1046.846	0.24044	0.24264	0.22717	0.22227	0.20869	0.19957	0.1962	0.20019	0.21013	0.21606	0.23183	0.17804
1047.37	0.23815	0.24005	0.22515	0.21994	0.20716	0.19784	0.19462	0.19887	0.20843	0.21431	0.2301	0.17717
1047.894	0.2358	0.23764	0.22291	0.21777	0.2055	0.19615	0.19297	0.19779	0.20704	0.21267	0.22851	0.17662
1048.418	0.23364	0.23529	0.22054	0.21574	0.2038	0.19453	0.19135	0.19689	0.20592	0.21124	0.22701	0.17643
1048.942	0.23189	0.23287	0.21818	0.21381	0.20218	0.19299	0.18973	0.19602	0.20504	0.20997	0.22555	0.17658
1049.466	0.23021	0.23042	0.21571	0.21191	0.20055	0.19137	0.18808	0.19503	0.20418	0.20869	0.22384	0.17678
1049.99	0.22838	0.22799	0.21323	0.21011	0.19888	0.18964	0.18643	0.19392	0.2033	0.20737	0.22183	0.17686
1050.514	0.22647	0.22573	0.21095	0.20851	0.19719	0.18792	0.18488	0.19288	0.20245	0.20603	0.21975	0.17679
1051.038	0.22475	0.22382	0.20908	0.20736	0.19561	0.18653	0.18348	0.19206	0.20183	0.20487	0.21795	0.1768
1051.562	0.22331	0.22227	0.20774	0.20658	0.19431	0.1856	0.18229	0.1916	0.20149	0.20404	0.21666	0.17716
1052.086	0.22216	0.22102	0.20681	0.20607	0.1935	0.18521	0.18148	0.19147	0.20143	0.20355	0.21587	0.17787
1052.609	0.22119	0.22008	0.20623	0.20577	0.19319	0.18516	0.18108	0.19142	0.20155	0.20325	0.21545	0.17876
1053.133	0.2203	0.21949	0.20603	0.2058	0.19326	0.18527	0.18114	0.19138	0.20177	0.20322	0.21535	0.17972
1053.657	0.2195	0.21919	0.20611	0.2061	0.19352	0.18538	0.18156	0.19145	0.20201	0.20333	0.21548	0.18059
1054.181	0.21889	0.21908	0.20625	0.20649	0.19359	0.18548	0.18212	0.1917	0.20218	0.20349	0.21566	0.18125
1054.705	0.2184	0.219	0.20632	0.20676	0.1933	0.1856	0.18259	0.19205	0.20226	0.20367	0.21584	0.18172
1055.229	0.21798	0.2189	0.20622	0.20679	0.19277	0.18578	0.183	0.19239	0.20228	0.20396	0.21603	0.18224
1055.752	0.21778	0.21876	0.20593	0.20653	0.1922	0.18607	0.18344	0.19268	0.20225	0.20437	0.21622	0.18289
1056.276	0.21784	0.21871	0.20547	0.20613	0.19179	0.18642	0.18393	0.19288	0.20226	0.20485	0.21641	0.18369
1056.8	0.21791	0.21888	0.20497	0.2057	0.1916	0.18677	0.18441	0.193	0.2022	0.20534	0.21652	0.18454
1057.324	0.21792	0.21905	0.20463	0.20541	0.19166	0.18712	0.18483	0.19311	0.20209	0.20581	0.21651	0.18538
1057.847	0.21782	0.219	0.2044	0.20525	0.19184	0.18751	0.1851	0.19331	0.20197	0.20619	0.21636	0.18626
1058.371	0.2176	0.21866	0.20413	0.20512	0.19199	0.1879	0.18511	0.1936	0.20189	0.20645	0.21618	0.1872
1058.895	0.21734	0.21817	0.20373	0.20493	0.1922	0.18824	0.18502	0.19398	0.20192	0.2066	0.21617	0.18834
1059.418	0.21713	0.21782	0.20328	0.20476	0.19261	0.18862	0.18507	0.19439	0.20221	0.20687	0.2164	0.18975
1059.942	0.21697	0.21775	0.20304	0.20471	0.19326	0.18902	0.18536	0.19485	0.20283	0.20737	0.21699	0.1914
1060.466	0.21679	0.21783	0.20305	0.2048	0.19414	0.18939	0.18592	0.19544	0.20379	0.20817	0.21796	0.19326
1060.989	0.21656	0.21773	0.20318	0.20476	0.195	0.18965	0.18658	0.19608	0.20487	0.20906	0.21905	0.19508
1061.513	0.21634	0.21741	0.20334	0.20457	0.1956	0.18984	0.18726	0.19674	0.20591	0.20988	0.22009	0.1968
1062.037	0.21614	0.217	0.20344	0.20427	0.19601	0.18999	0.18798	0.19745	0.20688	0.21062	0.22105	0.19851
1062.56	0.21597	0.2168	0.20346	0.20406	0.19653	0.19024	0.189	0.1983	0.20791	0.21141	0.22196	0.20032
1063.084	0.21589	0.21683	0.20355	0.20398	0.19717	0.19069	0.19038	0.19931	0.20909	0.21235	0.22283	0.20211
1063.607	0.21592	0.21706	0.20387	0.20394	0.19785	0.19135	0.19196	0.20046	0.21033	0.21345	0.22364	0.20381
1064.131	0.21592	0.21731	0.20436	0.20385	0.19855	0.1922	0.1935	0.20173	0.21146	0.21459	0.22436	0.20547
1064.654	0.21581	0.21744	0.20493	0.20379	0.19935	0.19321	0.19489	0.20304	0.2124	0.21573	0.22495	0.20716
1065.178	0.21557	0.21752	0.20544	0.20382	0.20024	0.19434	0.19623	0.20435	0.21319	0.21681	0.22544	0.20885
1065.701	0.21526	0.21767	0.20584	0.20395	0.20123	0.19557	0.19763	0.2057	0.21395	0.21785	0.22603	0.21056
1066.224	0.21518	0.218	0.20631	0.20437	0.2024	0.19695	0.19919	0.20723	0.21486	0.21902	0.22682	0.21237
1066.748	0.21534	0.21837	0.20681	0.20499	0.20355	0.19853	0.20077	0.20889	0.21597	0.22042	0.22773	0.21409
1067.271	0.21562	0.21858	0.20716	0.20565	0.20451	0.20021	0.20215	0.2106	0.21723	0.22194	0.22874	0.2157
1067.795	0.21605	0.21871	0.20734	0.20634	0.2054	0.2019	0.20337	0.21235	0.21866	0.22354	0.22986	0.21745
1068.318	0.21672	0.2188	0.20746	0.20711	0.20635	0.20363	0.20451	0.21412	0.22024	0.2252	0.23114	0.21938
1068.841	0.21762	0.21893	0.2077	0.20807	0.20748	0.20548	0.20588	0.216	0.22203	0.22704	0.23275	0.22146
1069.365	0.21864	0.21919	0.20811	0.20926	0.20881	0.20743	0.20763	0.21803	0.22401	0.2292	0.23475	0.22367
1069.888	0.21977	0.21965	0.20868	0.21068	0.21037	0.20945	0.20977	0.22016	0.22625	0.23167	0.23703	0.22592
1070.411	0.22107	0.2204	0.20947	0.21239	0.21218	0.21169	0.21225	0.22245	0.22881	0.23446	0.23951	0.22832
1070.934	0.22239	0.22145	0.21055	0.21437	0.21423	0.21418	0.21492	0.225	0.23167	0.23743	0.24216	0.23113
1071.458	0.22363	0.22277	0.21186	0.21646	0.21649	0.21681	0.21767	0.22778	0.23471	0.24042	0.24492	0.23436
1071.981	0.22483	0.22435	0.21342	0.21859	0.21895	0.21947	0.22055	0.23068	0.2379	0.24341	0.24781	0.23795
1072.504	0.22617	0.22618	0.21529	0.22074	0.22163	0.22228	0.22368	0.23376	0.24117	0.24642	0.25087	0.2418
1073.027	0.22787	0.22828	0.21746	0.22307	0.22457	0.22528	0.22711	0.23714	0.24455	0.24958	0.25416	0.24589
1073.551	0.22995	0.23052	0.21982	0.22564	0.22772	0.22846	0.23077	0.24084	0.24812	0.25294	0.25755	0.25017
1074.074	0.2321	0.23283	0.22223	0.22833	0.23098	0.23172	0.23445	0.24476	0.25194	0.25644	0.26096	0.25466
1074.597	0.2344	0.23525	0.22473	0.23124	0.2345	0.23519	0.23817	0.24895	0.25613	0.26014	0.26457	0.25953
1075.12	0.23695	0.23792	0.22731	0.23432	0.23828	0.23896	0.24199	0.25339	0.2607	0.26402	0.26844	0.26471
1075.643	0.23975	0.24075	0.23002	0.23743	0.24217	0.24301	0.24599	0.25806	0.26558	0.26805	0.27262	0.27009
1076.166	0.2427	0.24359	0.23287	0.24054	0.246	0.24727	0.25018	0.26291	0.27058	0.27233	0.27697	0.27553
1076.689	0.24581	0.24663	0.23584	0.2438	0.24978	0.25166	0.25462	0.26793	0.27569	0.27698	0.28154	0.28109
1077.212	0.24906	0.25	0.23899	0.2473	0.25372	0.25633	0.2594	0.27313	0.28105	0.28207	0.28635	0.28691
1077.735	0.25243	0.25371	0.24251	0.25122	0.25798	0.26147	0.26466	0.27866	0.28685	0.28769	0.29152	0.29318
1078.258	0.25586	0.25753	0.24629	0.25549	0.26251	0.26697	0.27032	0.2845	0.29304	0.29375	0.29718	0.29995
1078.781	0.25944	0.26144	0.25017	0.25984	0.26722	0.27278	0.27632	0.29062	0.2995	0.3001	0.30335	0.30705
1079.304	0.26331	0.26544	0.254	0.26413	0.27212	0.27887	0.28259	0.29698	0.30612	0.30669	0.30998	0.31444
1079.827	0.26765	0.26963	0.2579	0.26849	0.27741	0.28537	0.28915	0.30369	0.31294	0.31361	0.31694	0.32226
1080.35	0.27245	0.27404	0.26211	0.27308	0.28316	0.29227	0.29609	0.31083	0.32008	0.321	0.32414	0.33065
1080.873	0.27748	0.27862	0.2667	0.27797	0.28934	0.29951	0.30351	0.3184	0.32758	0.32889	0.33155	0.33959
1081.396	0.28265	0.28338	0.27171	0.28319	0.29596	0.30707	0.31136	0.32643	0.33547	0.33724	0.33918	0.34898
1081.919	0.28824	0.28828	0.27708	0.28885	0.30308	0.31499	0.31974	0.33492	0.34376	0.346	0.34714	0.35884
1082.442	0.29414	0.29342	0.28278	0.29481	0.31062	0.32321	0.3286	0.34385	0.3525	0.3551	0.35551	0.36915
1082.965	0.30016	0.2988	0.28874	0.30103	0.31844	0.33161	0.3378	0.35325	0.3617	0.3645	0.36425	0.37996
1083.487	0.30616	0.30442	0.29494	0.30755	0.32641	0.34025	0.34724	0.36306	0.37133	0.37425	0.37328	0.39124
1084.01	0.31225	0.31048	0.30146	0.31451	0.33465	0.34929	0.35707	0.37334	0.38152	0.38451	0.38276	0.40304
1084.533	0.31844	0.31698	0.30848	0.32201	0.3433	0.35883	0.36736	0.38415	0.39234	0.39531	0.3928	0.41535
1085.056	0.32491	0.32393	0.31608	0.33027	0.35248	0.36893	0.37825	0.39557	0.40383	0.40669	0.40345	0.42831
1085.579	0.33186	0.33133	0.32422	0.33928	0.36218	0.37959	0.38983	0.40759	0.41602	0.41861	0.41474	0.44205
1086.101	0.33936	0.33925	0.33278	0.3488	0.37228	0.39092	0.40207	0.42031	0.4289	0.43104	0.42662	0.45657
1086.624	0.34746	0.34765	0.3416	0.3587	0.38282	0.40299	0.4149	0.43379	0.44245	0.44412	0.43907	0.47197
1087.147	0.35619	0.35659	0.35071	0.369	0.39405	0.41587	0.42825	0.44806	0.45676	0.45795	0.45212	0.48842
1087.669	0.36552	0.36609	0.36019	0.37979	0.406	0.42952	0.44217	0.46312	0.4719	0.4726	0.46586	0.50584
1088.192	0.37538	0.37611	0.36999	0.39106	0.41869	0.44385	0.45674	0.47898	0.4878	0.48801	0.48035	0.52403
1088.715	0.38579	0.3865	0.38009	0.40272	0.43204	0.45871	0.47196	0.49549	0.50427	0.50403	0.49549	0.5428
1089.237	0.39679	0.39713	0.39063	0.41472	0.44609	0.47401	0.48798	0.51267	0.52123	0.52059	0.5112	0.56222
1089.76	0.40834	0.40815	0.40173	0.42704	0.46088	0.4898	0.50492	0.53076	0.53886	0.5378	0.52764	0.58253
1090.283	0.42027	0.41962	0.41331	0.43971	0.4763	0.5061	0.52277	0.54977	0.55732	0.55573	0.54479	0.6038
1090.805	0.43259	0.43153	0.42538	0.45291	0.49238	0.52305	0.54148	0.56963	0.57665	0.57453	0.56276	0.62603
1091.328	0.44553	0.44414	0.43812	0.46684	0.50924	0.54076	0.5611	0.59034	0.59695	0.5943	0.58184	0.64919
1091.85	0.459	0.45751	0.45152	0.48151	0.52676	0.5592	0.58151	0.61176	0.61811	0.61502	0.60209	0.67316
1092.373	0.47318	0.47171	0.46552	0.49706	0.54505	0.57856	0.60288	0.63394	0.64019	0.63682	0.6235	0.69821
1092.895	0.48817	0.48661	0.48021	0.51353	0.56417	0.59897	0.62528	0.65685	0.6632	0.65973	0.6459	0.72449
1093.418	0.50408	0.50221	0.49587	0.531	0.58429	0.62065	0.64883	0.68074	0.68731	0.68391	0.6693	0.75229
1093.94	0.52087	0.51851	0.51259	0.54954	0.60545	0.64356	0.67344	0.70573	0.71253	0.7093	0.6936	0.78162
1094.463	0.53843	0.53561	0.53031	0.56917	0.62768	0.66775	0.69914	0.73201	0.73897	0.73592	0.71891	0.81243
1094.985	0.55658	0.55334	0.54871	0.58963	0.65064	0.693	0.72575	0.75944	0.76648	0.76359	0.74521	0.84432
1095.507	0.57524	0.57158	0.56759	0.61074	0.67424	0.71923	0.75319	0.78793	0.7949	0.79223	0.77241	0.87705
1096.03	0.59459	0.59044	0.58706	0.6325	0.69864	0.74651	0.78159	0.8176	0.82432	0.82197	0.80056	0.9108
1096.552	0.61468	0.60995	0.60727	0.65491	0.724	0.77476	0.81098	0.84845	0.85476	0.8528	0.82963	0.94575
1097.075	0.63565	0.63026	0.62857	0.67825	0.75055	0.80409	0.84154	0.88068	0.88657	0.88488	0.85972	0.98227
1097.597	0.65733	0.65117	0.65097	0.70253	0.77805	0.83437	0.87324	0.91419	0.91967	0.918	0.89073	1.02025
1098.119	0.67986	0.67282	0.67442	0.72785	0.80656	0.86573	0.90618	0.94908	0.95409	0.95223	0.92291	1.05964
1098.642	0.70334	0.69562	0.69875	0.75418	0.83604	0.89828	0.94029	0.98534	0.98989	0.98768	0.95649	1.10035
1099.164	0.72761	0.71959	0.72366	0.78137	0.86646	0.93193	0.97542	1.02275	1.02696	1.02438	0.99143	1.14223
1099.686	0.75265	0.74457	0.74907	0.80939	0.89793	0.96659	1.01163	1.06117	1.06525	1.06242	1.0276	1.18541
1100.208	0.77851	0.7704	0.77515	0.83827	0.93043	1.00215	1.04894	1.10047	1.10458	1.10183	1.06496	1.23002
1100.731	0.80525	0.79702	0.80208	0.86806	0.96393	1.03856	1.08738	1.14073	1.14496	1.14259	1.10347	1.2762
1101.253	0.83288	0.82446	0.82986	0.89877	0.99839	1.07594	1.127	1.18207	1.18636	1.1845	1.14308	1.32384
1101.775	0.86161	0.85291	0.85871	0.93063	1.03409	1.11463	1.16813	1.22477	1.22906	1.2277	1.184	1.37301
1102.297	0.89152	0.88235	0.88863	0.96374	1.07111	1.15483	1.21081	1.26886	1.27315	1.27217	1.22646	1.42366
1102.819	0.92252	0.91271	0.9195	0.99798	1.10932	1.19654	1.25483	1.31422	1.31855	1.31787	1.27041	1.47563
1103.342	0.95448	0.94401	0.95121	1.03309	1.14864	1.23968	1.30008	1.36086	1.36526	1.36484	1.3158	1.52889
1103.864	0.98718	0.97613	0.98365	1.06883	1.18882	1.28391	1.34633	1.40862	1.41309	1.4129	1.3623	1.58326
1104.386	1.02087	1.00925	1.01715	1.10558	1.23	1.32933	1.39382	1.45782	1.46235	1.46218	1.40994	1.63912
1104.908	1.05572	1.04352	1.05187	1.14369	1.27235	1.37604	1.4427	1.50863	1.51315	1.5128	1.45887	1.69664
1105.43	1.09174	1.07915	1.08782	1.1833	1.31613	1.42421	1.49305	1.5611	1.56556	1.56481	1.50929	1.75582
1105.952	1.12877	1.11604	1.12482	1.22429	1.36134	1.47387	1.54479	1.61508	1.61948	1.61817	1.5612	1.81645
1106.474	1.16653	1.15388	1.1626	1.26638	1.40777	1.52472	1.5978	1.67029	1.67469	1.67276	1.61441	1.87832
1106.996	1.20482	1.19235	1.20095	1.30919	1.45512	1.57632	1.6518	1.72651	1.7309	1.72841	1.66865	1.9413
1107.518	1.24385	1.23139	1.24	1.35277	1.50327	1.62857	1.70671	1.78375	1.78806	1.78522	1.72389	2.00546
1108.04	1.28386	1.27114	1.28	1.39729	1.55233	1.68169	1.7626	1.84225	1.8462	1.84339	1.78007	2.07084
1108.562	1.32501	1.31194	1.32137	1.44294	1.60263	1.73605	1.8197	1.90214	1.90552	1.90305	1.83729	2.13764
1109.084	1.36714	1.35375	1.36406	1.48973	1.65431	1.79166	1.87809	1.96322	1.96606	1.96411	1.89577	2.20588
1109.606	1.41002	1.39624	1.40771	1.53737	1.70718	1.84839	1.93755	2.0252	2.02773	2.02625	1.9555	2.27528
1110.128	1.45357	1.43914	1.45206	1.58552	1.76087	1.90606	1.99783	2.08778	2.09042	2.0893	2.01623	2.34557
1110.65	1.49786	1.48248	1.497	1.63409	1.81518	1.96462	2.05884	2.15094	2.15405	2.1532	2.07777	2.41649
1111.172	1.54314	1.52647	1.54258	1.6833	1.8701	2.02404	2.12063	2.21486	2.21858	2.218	2.14006	2.48798
1111.693	1.58933	1.57127	1.58875	1.73332	1.92554	2.08414	2.18302	2.27953	2.28391	2.28367	2.20291	2.56004
1112.215	1.63644	1.61709	1.6357	1.78433	1.98173	2.1451	2.24627	2.3452	2.35024	2.3504	2.26651	2.63312
1112.737	1.68416	1.6637	1.68322	1.83603	2.03856	2.20678	2.31037	2.4117	2.41735	2.41797	2.33079	2.70714
1113.259	1.73244	1.7109	1.73121	1.88838	2.09598	2.26912	2.37534	2.47895	2.48523	2.4863	2.39582	2.78193
1113.781	1.7812	1.75861	1.77959	1.94136	2.1539	2.33203	2.44104	2.54685	2.55388	2.55523	2.46165	2.85727
1114.302	1.83046	1.8068	1.82831	1.99488	2.21226	2.39536	2.50718	2.61519	2.62289	2.62449	2.52813	2.9328
1114.824	1.88054	1.85573	1.87788	2.04923	2.27144	2.45935	2.57399	2.68424	2.69238	2.69426	2.59541	3.00866
1115.346	1.93115	1.90541	1.92838	2.10413	2.33131	2.52388	2.64113	2.75389	2.76211	2.76439	2.66316	3.08474
1115.868	1.9822	1.95587	1.97979	2.15949	2.39186	2.58902	2.70867	2.82415	2.83232	2.835	2.73151	3.16132
1116.389	2.03353	2.00688	2.03176	2.21532	2.45295	2.65464	2.77662	2.89485	2.90301	2.906	2.80054	3.23842
1116.911	2.08528	2.05836	2.08446	2.27184	2.51469	2.72085	2.84527	2.96605	2.97439	2.97763	2.87059	3.31611
1117.433	2.13725	2.11003	2.13763	2.32885	2.57662	2.78737	2.91424	3.0372	3.04606	3.04957	2.94127	3.39376
1117.954	2.18916	2.16184	2.19079	2.38594	2.63847	2.85378	2.98304	3.10792	3.11744	3.12136	3.0121	3.47076
1118.476	2.24106	2.21395	2.24391	2.44301	2.70035	2.92	3.05162	3.17839	3.18854	3.19304	3.08292	3.54713
1118.997	2.29292	2.26612	2.2968	2.49973	2.76185	2.98567	3.11949	3.24843	3.2591	3.26436	3.15317	3.62269
1119.519	2.34517	2.3185	2.3498	2.55645	2.82328	3.05126	3.18709	3.3185	3.32952	3.33569	3.22319	3.69802
1120.041	2.39778	2.37081	2.40279	2.61327	2.88449	3.11675	3.25456	3.38851	3.39972	3.40701	3.29299	3.77306
1120.562	2.45041	2.42266	2.45546	2.67011	2.94519	3.18176	3.32156	3.45806	3.46937	3.47794	3.36248	3.84748
1121.084	2.50279	2.47404	2.50774	2.72681	3.00538	3.24612	3.38802	3.52694	3.53831	3.54818	3.43157	3.92104
1121.605	2.55436	2.52466	2.55927	2.78266	3.06463	3.30915	3.45334	3.59452	3.60585	3.61699	3.49953	3.9928
1122.127	2.60514	2.57469	2.61024	2.83756	3.12314	3.37099	3.51747	3.66093	3.67208	3.68451	3.56639	4.0628
1122.648	2.65514	2.62407	2.66062	2.89128	3.18074	3.43159	3.58007	3.72606	3.73693	3.75068	3.63192	4.13093
1123.17	2.70488	2.67324	2.71072	2.9444	3.23775	3.49157	3.64172	3.79039	3.80104	3.81609	3.69668	4.1978
1123.691	2.75425	2.72196	2.76041	2.99706	3.29401	3.55068	3.70244	3.85361	3.86434	3.88062	3.76069	4.26347
1124.212	2.8031	2.77006	2.80967	3.04928	3.34948	3.60867	3.76224	3.91547	3.92676	3.94417	3.82389	4.32791
1124.734	2.85112	2.81721	2.85805	3.10064	3.4038	3.66516	3.82081	3.97568	3.98789	4.00642	3.88579	4.39069
1125.255	2.89772	2.86295	2.90486	3.15039	3.45656	3.71974	3.87756	4.0339	4.04707	4.06675	3.94568	4.45106
1125.777	2.94307	2.90753	2.95032	3.1987	3.5081	3.77282	3.93261	4.09039	4.10446	4.12538	4.00377	4.50912
1126.298	2.98744	2.95121	2.99466	3.24566	3.55841	3.82456	3.9858	4.14522	4.16017	4.18233	4.06011	4.56493
1126.819	3.03124	2.99444	3.03828	3.29174	3.60782	3.87547	4.03758	4.19872	4.21469	4.23806	4.11525	4.61909
1127.341	3.07454	3.03724	3.08129	3.33712	3.65625	3.92554	4.08824	4.25085	4.26813	4.29274	4.16941	4.67186
1127.862	3.11673	3.07906	3.12317	3.38123	3.70298	3.97391	4.13724	4.30095	4.31976	4.3455	4.22208	4.72263
1128.383	3.1574	3.11949	3.16351	3.42364	3.74765	4.02023	4.18414	4.34871	4.36907	4.39576	4.27272	4.77077
1128.904	3.19612	3.15812	3.20191	3.46397	3.78994	4.06427	4.2285	4.39391	4.41568	4.4432	4.32083	4.81583
1129.426	3.23288	3.1948	3.23842	3.50229	3.82993	4.10599	4.27011	4.43646	4.4594	4.48785	4.36634	4.85784
1129.947	3.26782	3.22964	3.27326	3.53867	3.86769	4.14525	4.30885	4.47635	4.50035	4.52984	4.40923	4.89676
1130.468	3.30113	3.26299	3.3067	3.57334	3.90338	4.18227	4.34518	4.51389	4.53903	4.56958	4.44999	4.93278
1130.989	3.33303	3.29505	3.33884	3.60644	3.93703	4.21701	4.3796	4.5493	4.57574	4.60738	4.48902	4.96619
1131.51	3.36366	3.32596	3.36966	3.63796	3.96874	4.24962	4.41222	4.58285	4.61048	4.64332	4.52634	4.99706
1132.032	3.39302	3.35546	3.39894	3.66791	3.99872	4.28027	4.443	4.61456	4.64312	4.67734	4.56183	5.02536
1132.553	3.42085	3.38315	3.42639	3.69631	4.02698	4.30898	4.47175	4.64421	4.67339	4.70912	4.59514	5.05114
1133.074	3.44704	3.40892	3.45205	3.72319	4.05348	4.3356	4.49819	4.67168	4.70107	4.73844	4.62605	5.07433
1133.595	3.47149	3.43266	3.47579	3.74823	4.07786	4.3597	4.52194	4.69666	4.72597	4.76511	4.65428	5.09462
1134.116	3.49388	3.45404	3.49742	3.77102	4.09969	4.38084	4.54279	4.71869	4.74787	4.7889	4.67954	5.11141
1134.637	3.51379	3.4729	3.51674	3.79103	4.11856	4.39873	4.56052	4.73731	4.76658	4.80929	4.70157	5.12429
1135.158	3.53109	3.48943	3.53372	3.80802	4.13453	4.41336	4.5749	4.7525	4.78208	4.826	4.72038	5.1333
1135.679	3.5459	3.50364	3.54829	3.82211	4.14787	4.42494	4.58577	4.76426	4.79428	4.8391	4.73592	5.13876
1136.2	3.55809	3.51523	3.56022	3.83322	4.15842	4.4335	4.59289	4.77245	4.803	4.84867	4.74793	5.14077
1136.721	3.56744	3.52407	3.56938	3.84125	4.16585	4.43879	4.596	4.77686	4.80785	4.85453	4.75618	5.13909
1137.242	3.57394	3.5302	3.57588	3.8463	4.17001	4.44072	4.59532	4.77763	4.80881	4.85677	4.76073	5.13375
1137.763	3.57747	3.53364	3.57982	3.84856	4.17074	4.43922	4.59116	4.77486	4.80608	4.85549	4.76173	5.12453
1138.284	3.57849	3.53489	3.58152	3.84827	4.16838	4.43467	4.58419	4.76907	4.80032	4.85114	4.75964	5.11173
1138.805	3.57773	3.53463	3.5813	3.84597	4.16374	4.42788	4.57515	4.76094	4.79226	4.84447	4.75517	5.09607
1139.326	3.57567	3.53294	3.57941	3.84211	4.15738	4.4194	4.56454	4.75073	4.78229	4.83598	4.74898	5.07825
1139.847	3.57235	3.52976	3.57596	3.83691	4.14934	4.4093	4.55237	4.73858	4.77035	4.82569	4.74122	5.05847
1140.367	3.56749	3.52489	3.57079	3.83032	4.13936	4.39721	4.53838	4.72452	4.7562	4.81349	4.73157	5.03634
1140.888	3.56099	3.51812	3.56378	3.82216	4.12721	4.38284	4.52246	4.70835	4.73971	4.79926	4.7197	5.0116
1141.409	3.55272	3.50924	3.55482	3.81219	4.11276	4.36612	4.50459	4.68993	4.72102	4.78269	4.70544	4.98417
1141.93	3.54279	3.49854	3.54396	3.80009	4.09625	4.34703	4.48469	4.6693	4.70036	4.76348	4.68885	4.95413
1142.451	3.53144	3.48638	3.53126	3.78571	4.07805	4.32565	4.46275	4.64649	4.67778	4.74175	4.67006	4.92163
1142.971	3.51857	3.4727	3.51684	3.7691	4.05822	4.30225	4.43883	4.62135	4.65319	4.71765	4.64909	4.88679
1143.492	3.50403	3.45751	3.50077	3.75033	4.03662	4.27712	4.41275	4.59394	4.62655	4.6912	4.626	4.84982
1144.013	3.48788	3.44095	3.48324	3.72975	4.01327	4.25028	4.38459	4.56449	4.59786	4.66261	4.60107	4.81121
1144.534	3.47013	3.42282	3.46434	3.70767	3.98805	4.22155	4.35432	4.53305	4.56716	4.63203	4.5743	4.77101
1145.054	3.45067	3.40309	3.44408	3.68418	3.96116	4.191	4.32197	4.49975	4.53466	4.59959	4.54572	4.72907
1145.575	3.42963	3.3819	3.42236	3.6592	3.93286	4.15874	4.28773	4.4647	4.50042	4.56538	4.51532	4.68525
1146.096	3.40705	3.35913	3.39901	3.63265	3.90317	4.12482	4.25176	4.42794	4.46439	4.52944	4.483	4.63953
1146.616	3.38297	3.33488	3.37447	3.60475	3.87227	4.08932	4.21425	4.38954	4.42673	4.49197	4.44884	4.59213
1147.137	3.35742	3.30962	3.34911	3.57581	3.8404	4.05247	4.1754	4.34983	4.3876	4.45334	4.41309	4.54329
1147.658	3.33073	3.28376	3.32315	3.54631	3.80793	4.01491	4.13578	4.30959	4.34759	4.41439	4.37632	4.49371
1148.178	3.30362	3.25756	3.29696	3.51661	3.775	3.97723	4.09583	4.26934	4.30726	4.3756	4.33918	4.44419
1148.699	3.27635	3.23103	3.27037	3.48668	3.74163	3.93949	4.05535	4.22891	4.26669	4.33678	4.30182	4.39463
1149.219	3.24921	3.2043	3.24311	3.45642	3.70791	3.90158	4.0145	4.18813	4.22575	4.29777	4.26431	4.34473
1149.74	3.22201	3.17727	3.21498	3.42552	3.67363	3.86329	3.97354	4.14659	4.18411	4.25813	4.22641	4.29426
1150.26	3.19467	3.15021	3.18636	3.39424	3.63906	3.82498	3.93302	4.10464	4.14225	4.21802	4.18834	4.24379
1150.781	3.16723	3.12328	3.15745	3.3628	3.60438	3.78677	3.89276	4.06266	4.10038	4.17749	4.15018	4.19356
1151.301	3.13982	3.09638	3.12843	3.33142	3.56965	3.74869	3.85265	4.02096	4.05872	4.13691	4.11233	4.14385
1151.822	3.11241	3.0691	3.09922	3.30011	3.5345	3.71056	3.81233	3.9793	4.01724	4.09613	4.07455	4.09414
1152.342	3.08512	3.0413	3.06999	3.26892	3.49906	3.67249	3.77199	3.93767	3.97601	4.05518	4.03682	4.04449
1152.863	3.05764	3.01281	3.04054	3.2376	3.46318	3.63404	3.7315	3.8957	3.93476	4.01384	3.9988	3.99452
1153.383	3.02969	2.98385	3.01078	3.20606	3.42687	3.59501	3.691	3.85341	3.89341	3.97213	3.96038	3.9442
1153.903	3.00095	2.95468	2.98094	3.17429	3.39038	3.55541	3.65046	3.81097	3.85193	3.93028	3.92154	3.89351
1154.424	2.97118	2.92544	2.95109	3.14221	3.35378	3.5154	3.60961	3.76868	3.81026	3.88828	3.88238	3.84247
1154.944	2.94085	2.89628	2.92148	3.10999	3.31724	3.47552	3.56855	3.72703	3.76879	3.84639	3.84325	3.79156
1155.464	2.91053	2.86708	2.89211	3.07769	3.28076	3.43584	3.52704	3.68585	3.72763	3.80464	3.80422	3.74077
1155.985	2.88055	2.83786	2.86288	3.04553	3.24442	3.39649	3.48514	3.64488	3.6867	3.76317	3.76529	3.69011
1156.505	2.85102	2.80884	2.83369	3.0136	3.20828	3.35748	3.44348	3.60403	3.64596	3.72221	3.7267	3.63991
1157.025	2.82168	2.78005	2.80452	2.98179	3.17227	3.31849	3.40232	3.56305	3.60527	3.68159	3.68826	3.5902
1157.546	2.79222	2.75127	2.77523	2.94996	3.13642	3.27935	3.36136	3.52184	3.5645	3.64112	3.64979	3.54082
1158.066	2.76256	2.72231	2.74583	2.91811	3.10071	3.24019	3.32058	3.4804	3.52353	3.60054	3.61126	3.49184
1158.586	2.73274	2.69282	2.71618	2.88596	3.06496	3.20112	3.27981	3.43865	3.48227	3.55957	3.57261	3.4434
1159.106	2.70295	2.66283	2.68628	2.85358	3.02928	3.16241	3.23922	3.39694	3.44101	3.51843	3.53387	3.39578
1159.626	2.67335	2.6328	2.65619	2.82117	2.99396	3.12422	3.19913	3.35557	3.39997	3.47755	3.49501	3.34918
1160.147	2.64395	2.60322	2.62606	2.78903	2.95912	3.08647	3.15973	3.31449	3.35925	3.43723	3.4562	3.30352
1160.667	2.61475	2.57433	2.59628	2.75729	2.92481	3.04908	3.12112	3.27359	3.31871	3.39755	3.41769	3.25864
1161.187	2.58532	2.54588	2.56685	2.72542	2.89048	3.01166	3.08292	3.23247	3.27786	3.35809	3.37932	3.21401
1161.707	2.5554	2.51768	2.53753	2.69285	2.85547	2.97409	3.04475	3.19098	3.2365	3.31834	3.34116	3.16958
1162.227	2.52549	2.48949	2.50821	2.65987	2.8201	2.93671	3.00648	3.14956	3.19516	3.27839	3.30332	3.12559
1162.747	2.49573	2.46099	2.47868	2.62681	2.78473	2.89955	2.96788	3.10868	3.15398	3.23843	3.26555	3.0818
1163.267	2.46635	2.4324	2.44902	2.59413	2.74959	2.86266	2.92925	3.06865	3.11315	3.19869	3.2278	3.0382
1163.787	2.43737	2.40415	2.41943	2.56188	2.71483	2.82592	2.89099	3.0292	3.07277	3.1593	3.19017	2.99459
1164.307	2.40865	2.3762	2.38997	2.53003	2.68033	2.78911	2.85307	2.98998	3.03293	3.12011	3.15277	2.95074
1164.827	2.38002	2.34841	2.36071	2.49846	2.64587	2.75224	2.81536	2.95088	2.99376	3.08104	3.11571	2.9068
1165.347	2.35115	2.32027	2.3315	2.46686	2.61114	2.71531	2.77763	2.91193	2.9551	3.04177	3.07885	2.86285
1165.867	2.32209	2.29146	2.30201	2.43522	2.5763	2.6786	2.73992	2.87344	2.91699	3.00236	3.04205	2.81913
1166.387	2.2929	2.26213	2.27202	2.40369	2.5417	2.64234	2.70242	2.83547	2.87956	2.96313	3.00518	2.77596
1166.907	2.26386	2.23271	2.24162	2.37254	2.50754	2.60649	2.66544	2.79778	2.8427	2.9242	2.96814	2.7332
1167.427	2.23494	2.20338	2.2111	2.34185	2.47379	2.57087	2.62897	2.76005	2.80606	2.88552	2.93101	2.69047
1167.947	2.20586	2.17425	2.1808	2.31134	2.44035	2.5352	2.59291	2.7222	2.76926	2.84696	2.89386	2.64766
1168.467	2.17657	2.14558	2.15092	2.28061	2.407	2.49955	2.55715	2.68448	2.73243	2.80864	2.85692	2.60502
1168.987	2.14734	2.11733	2.12163	2.24955	2.37383	2.46431	2.52145	2.64731	2.69602	2.77082	2.82043	2.56309
1169.507	2.11852	2.08939	2.09286	2.21853	2.34113	2.42969	2.48584	2.61083	2.66019	2.73358	2.78428	2.5221
1170.026	2.09011	2.0617	2.06445	2.18796	2.30889	2.39559	2.45057	2.57485	2.62458	2.69697	2.74844	2.48198
1170.546	2.06218	2.03433	2.03628	2.15789	2.27691	2.36192	2.41588	2.53902	2.58884	2.661	2.713	2.4425
1171.066	2.03465	2.00737	2.00836	2.12825	2.24517	2.32871	2.38177	2.50333	2.55299	2.62565	2.67814	2.40347
1171.586	2.00718	1.98066	1.98067	2.09884	2.2135	2.29572	2.34786	2.46799	2.51716	2.59066	2.64374	2.36481
1172.105	1.9797	1.95424	1.95356	2.06961	2.18204	2.26284	2.31393	2.43346	2.48175	2.55609	2.60974	2.32671
1172.625	1.95225	1.92801	1.92688	2.04031	2.1508	2.22999	2.27984	2.39959	2.44678	2.52177	2.57591	2.28911
1173.145	1.92506	1.90194	1.90039	2.01102	2.11986	2.19749	2.2459	2.36604	2.41236	2.48785	2.54229	2.25225
1173.665	1.89834	1.87605	1.87415	1.98214	2.08915	2.16546	2.21244	2.33252	2.37849	2.45439	2.50896	2.21615
1174.184	1.87224	1.85025	1.84821	1.95386	2.05856	2.13386	2.17968	2.29896	2.34492	2.42119	2.47593	2.18054
1174.704	1.84629	1.82418	1.82224	1.92578	2.02789	2.1023	2.14725	2.2654	2.31124	2.38782	2.44279	2.14506
1175.224	1.82042	1.79805	1.79633	1.8978	1.99744	2.07073	2.115	2.23224	2.27753	2.3543	2.40946	2.11004
1175.743	1.79475	1.77222	1.77067	1.87003	1.96768	2.03947	2.08292	2.19971	2.2443	2.32097	2.37604	2.07577
1176.263	1.76908	1.7467	1.74509	1.8424	1.93848	2.00858	2.05089	2.16745	2.2117	2.28778	2.34253	2.0421
1176.782	1.74344	1.72154	1.71952	1.81503	1.90975	1.97809	2.01931	2.13541	2.17978	2.2549	2.30936	2.00903
1177.302	1.71784	1.69659	1.69381	1.78813	1.8813	1.94802	1.98834	2.10356	2.14834	2.2224	2.27683	1.97641
1177.822	1.69256	1.67186	1.66802	1.76179	1.85329	1.91864	1.95813	2.07228	2.11741	2.19035	2.24515	1.94443
1178.341	1.66775	1.64749	1.64239	1.73594	1.82589	1.89006	1.9286	2.04191	2.08704	2.15877	2.21434	1.91319
1178.861	1.64323	1.62344	1.61708	1.71031	1.79902	1.86193	1.89957	2.01228	2.05703	2.12756	2.1841	1.88254
1179.38	1.61893	1.59992	1.59238	1.68498	1.7726	1.83397	1.87117	1.98325	2.02739	2.09694	2.15431	1.85256
1179.9	1.59468	1.57689	1.56808	1.65976	1.74639	1.80617	1.84336	1.95442	1.99799	2.0668	2.12477	1.82304
1180.419	1.5707	1.55427	1.54434	1.63484	1.72052	1.77895	1.81623	1.92585	1.96902	2.03725	2.09574	1.79395
1180.939	1.54723	1.53196	1.52123	1.61037	1.6949	1.75227	1.78963	1.89753	1.94049	2.00812	2.06724	1.76514
1181.458	1.52457	1.50998	1.49895	1.58655	1.66974	1.72628	1.76336	1.86974	1.91255	1.97961	2.03945	1.73692
1181.977	1.50261	1.4883	1.47723	1.56322	1.64514	1.70083	1.73719	1.84264	1.8851	1.95173	2.01224	1.70928
1182.497	1.48128	1.46697	1.45576	1.54017	1.62106	1.67578	1.7113	1.81599	1.85787	1.92428	1.98526	1.68198
1183.016	1.46039	1.44599	1.4345	1.51746	1.59741	1.6511	1.68603	1.78965	1.831	1.89716	1.95828	1.65494
1183.535	1.43949	1.42502	1.41337	1.49484	1.57385	1.62658	1.6613	1.76351	1.8045	1.87013	1.93115	1.62805
1184.055	1.4185	1.40406	1.39246	1.47232	1.55037	1.60217	1.63684	1.7376	1.77833	1.84326	1.90395	1.60134
1184.574	1.39773	1.38328	1.37184	1.45044	1.52728	1.57808	1.61247	1.71211	1.75258	1.81678	1.87706	1.57513
1185.093	1.37739	1.36277	1.35164	1.42946	1.50482	1.55446	1.58813	1.68712	1.72724	1.79076	1.8507	1.54956
1185.613	1.35754	1.34254	1.33181	1.40886	1.48273	1.53127	1.5639	1.6626	1.70225	1.76518	1.82477	1.52448
1186.132	1.33805	1.32249	1.31239	1.38818	1.46076	1.50821	1.5401	1.63848	1.67762	1.74	1.7991	1.49989
1186.651	1.31872	1.30263	1.2934	1.36736	1.43888	1.48514	1.51691	1.61479	1.65333	1.71498	1.77338	1.47596
1187.17	1.29966	1.28307	1.27486	1.34664	1.41741	1.46238	1.49446	1.59161	1.62957	1.69015	1.74772	1.45281
1187.69	1.28099	1.26383	1.25664	1.32618	1.39643	1.44005	1.47249	1.56877	1.60632	1.66561	1.72239	1.43028
1188.209	1.26275	1.24492	1.2385	1.30618	1.37593	1.41825	1.4506	1.54629	1.58371	1.64167	1.69773	1.40832
1188.728	1.24483	1.22643	1.22046	1.28672	1.35589	1.39702	1.42851	1.52416	1.5618	1.61848	1.67392	1.3869
1189.247	1.22685	1.20829	1.2021	1.26724	1.33592	1.37606	1.40619	1.50214	1.54031	1.59576	1.65062	1.36569
1189.766	1.20889	1.19048	1.18341	1.24747	1.31586	1.35532	1.38417	1.48023	1.51889	1.57331	1.62752	1.34468
1190.285	1.19109	1.17292	1.16489	1.22769	1.29591	1.3349	1.36287	1.45868	1.49756	1.55105	1.60468	1.32405
1190.805	1.17346	1.15564	1.14682	1.20821	1.27641	1.31485	1.34234	1.43755	1.47646	1.52898	1.5822	1.30381
1191.324	1.1562	1.13899	1.12923	1.18958	1.25767	1.29528	1.32247	1.4169	1.45573	1.5074	1.56045	1.28401
1191.843	1.13942	1.12292	1.11185	1.17189	1.23952	1.27619	1.30309	1.3967	1.43533	1.48625	1.53951	1.26456
1192.362	1.12306	1.10726	1.09474	1.15494	1.22161	1.25758	1.28414	1.37693	1.4153	1.46545	1.51916	1.24538
1192.881	1.10701	1.09178	1.07807	1.13818	1.20374	1.23939	1.26546	1.35758	1.39557	1.44507	1.49901	1.22637
1193.4	1.09124	1.07638	1.06217	1.12161	1.1861	1.22151	1.24717	1.33874	1.37613	1.42516	1.47897	1.20763
1193.919	1.07575	1.061	1.04721	1.10547	1.16897	1.20401	1.22947	1.32041	1.35695	1.40565	1.45905	1.18925
1194.438	1.0605	1.04574	1.03297	1.08989	1.15238	1.18706	1.21238	1.30252	1.33807	1.38653	1.43946	1.17116
1194.957	1.04546	1.03058	1.01893	1.07482	1.13612	1.17057	1.19557	1.28511	1.31967	1.36772	1.42034	1.15339
1195.476	1.03053	1.01543	1.00478	1.06016	1.11992	1.1545	1.17875	1.2682	1.30199	1.34919	1.40158	1.13601
1195.995	1.01561	1.00033	0.99051	1.04555	1.10368	1.13855	1.16183	1.2516	1.28493	1.33092	1.38294	1.11905
1196.513	1.00055	0.98531	0.97619	1.03068	1.08744	1.12251	1.14494	1.23516	1.2681	1.31293	1.36432	1.10241
1197.032	0.98544	0.97031	0.96196	1.01559	1.07153	1.10638	1.12839	1.21885	1.25121	1.29522	1.34587	1.08614
1197.551	0.97054	0.95556	0.9479	1.00075	1.05611	1.09037	1.11229	1.20275	1.23437	1.27795	1.32791	1.07038
1198.07	0.95604	0.94138	0.93395	0.98637	1.04117	1.07457	1.09656	1.1869	1.21772	1.26122	1.31059	1.05514
1198.589	0.94222	0.9281	0.92035	0.97271	1.02675	1.0591	1.08131	1.1714	1.20153	1.24517	1.29411	1.04061
1199.108	0.92909	0.91563	0.90731	0.95958	1.01271	1.04405	1.06662	1.15621	1.18592	1.22961	1.27835	1.02671
1199.627	0.91654	0.9038	0.89478	0.94662	0.99914	1.02928	1.05232	1.14123	1.17083	1.21444	1.26288	1.01324
1200.145	0.90448	0.89249	0.88284	0.93366	0.98616	1.01484	1.03832	1.12647	1.15611	1.19975	1.2476	1.00012
1200.664	0.89276	0.88157	0.87143	0.92082	0.9736	1.0007	1.02463	1.11189	1.14155	1.18537	1.23256	0.98713
1201.183	0.8815	0.87103	0.86062	0.90825	0.96134	0.98703	1.01132	1.09751	1.12725	1.17132	1.21796	0.9742
1201.702	0.87064	0.86074	0.85022	0.89597	0.94913	0.97396	0.99832	1.08338	1.11337	1.15756	1.20386	0.9613
1202.22	0.86008	0.85052	0.84003	0.88423	0.93688	0.96143	0.98545	1.06967	1.10023	1.14407	1.19028	0.9485
1202.739	0.84972	0.84014	0.82993	0.87295	0.92463	0.9493	0.97279	1.05628	1.08769	1.13086	1.17691	0.9359
1203.258	0.83934	0.82956	0.81967	0.86162	0.91256	0.93721	0.96029	1.04312	1.07538	1.11766	1.16339	0.92341
1203.776	0.82876	0.81876	0.80903	0.85003	0.90063	0.92502	0.94794	1.03013	1.06303	1.10411	1.14968	0.91093
1204.295	0.81793	0.80766	0.79778	0.8382	0.88854	0.91277	0.93556	1.01719	1.05043	1.09006	1.13582	0.8985
1204.813	0.80713	0.79641	0.786	0.82626	0.87601	0.90065	0.92314	1.00447	1.03765	1.07572	1.12202	0.88608
1205.332	0.79628	0.78515	0.7739	0.81429	0.86316	0.88867	0.91072	0.99208	1.02479	1.06133	1.10835	0.87362
1205.851	0.78536	0.77393	0.76185	0.80264	0.85045	0.87679	0.89836	0.98007	1.01204	1.04719	1.09487	0.86118
1206.369	0.77438	0.76279	0.74992	0.7912	0.83804	0.86498	0.88601	0.96836	0.99937	1.03346	1.08151	0.8488
1206.888	0.7633	0.7518	0.73812	0.77972	0.8259	0.85325	0.87363	0.95673	0.98654	1.01993	1.06811	0.83665
1207.406	0.75214	0.74127	0.72701	0.76833	0.81405	0.84184	0.86154	0.94508	0.97363	1.00671	1.05483	0.82507
1207.925	0.74108	0.73166	0.71683	0.7572	0.80244	0.83082	0.85003	0.93342	0.9609	0.994	1.04186	0.81419
1208.443	0.73026	0.72287	0.70748	0.74649	0.79118	0.82024	0.83924	0.92182	0.94852	0.98197	1.02924	0.80381
1208.962	0.7197	0.71441	0.69878	0.73648	0.78024	0.80998	0.82904	0.91039	0.9365	0.97058	1.01684	0.79365
1209.48	0.70972	0.70595	0.69068	0.72719	0.76984	0.80002	0.81931	0.89932	0.92496	0.95977	1.00484	0.78362
1209.999	0.70032	0.69728	0.68294	0.7183	0.76003	0.79027	0.80979	0.88856	0.9138	0.94937	0.99324	0.77378
1210.517	0.69124	0.68855	0.67527	0.70954	0.75077	0.78063	0.80026	0.87797	0.90283	0.93912	0.98199	0.7641
1211.035	0.68236	0.6799	0.66756	0.70085	0.74186	0.77103	0.79067	0.86744	0.89191	0.92886	0.97085	0.75454
1211.554	0.6738	0.67155	0.65974	0.69212	0.73306	0.7616	0.78114	0.85701	0.88098	0.91859	0.95977	0.74506
1212.072	0.66569	0.6636	0.65176	0.6834	0.72436	0.7525	0.77181	0.84684	0.87018	0.90836	0.94887	0.73562
1212.591	0.65801	0.6558	0.64353	0.67487	0.71584	0.74363	0.76259	0.83697	0.85954	0.89811	0.93824	0.72627
1213.109	0.65067	0.64775	0.63515	0.66662	0.70759	0.7348	0.75331	0.82734	0.84905	0.88781	0.92791	0.71688
1213.627	0.64349	0.63941	0.62663	0.65844	0.69945	0.72589	0.74378	0.81783	0.83869	0.87729	0.91776	0.70736
1214.145	0.63642	0.63102	0.61812	0.65038	0.69133	0.71694	0.73414	0.80837	0.82855	0.86665	0.90774	0.69787
1214.664	0.62935	0.62296	0.60983	0.64251	0.68328	0.70795	0.72471	0.79901	0.81885	0.85622	0.89777	0.68873
1215.182	0.62237	0.61565	0.60177	0.6348	0.67532	0.69899	0.71576	0.78987	0.8096	0.84627	0.88787	0.68009
1215.7	0.61534	0.60888	0.5939	0.62734	0.66744	0.69016	0.70718	0.78091	0.80064	0.83686	0.87808	0.67174
1216.218	0.60819	0.60213	0.5863	0.62018	0.65966	0.68143	0.69889	0.77216	0.79193	0.8278	0.86849	0.66352
1216.737	0.60087	0.59485	0.57883	0.61304	0.65198	0.67278	0.69063	0.76346	0.78326	0.81868	0.85899	0.65527
1217.255	0.59328	0.58705	0.57132	0.60594	0.64443	0.66421	0.68214	0.75477	0.77449	0.80934	0.84941	0.64696
1217.773	0.58533	0.57896	0.56388	0.59885	0.63692	0.65555	0.67326	0.7461	0.7655	0.79972	0.83962	0.6385
1218.291	0.5771	0.57071	0.55641	0.59138	0.6292	0.64672	0.66402	0.73741	0.75639	0.78977	0.8295	0.62972
1218.809	0.56866	0.56242	0.54885	0.58323	0.62113	0.63786	0.65454	0.72864	0.74726	0.77958	0.8192	0.62071
1219.327	0.56011	0.55426	0.54152	0.57469	0.61296	0.6292	0.64527	0.71992	0.73823	0.7695	0.8091	0.61197
1219.845	0.5517	0.54628	0.53455	0.56611	0.60481	0.62078	0.63647	0.71133	0.72942	0.75969	0.79949	0.60377
1220.363	0.54361	0.53837	0.52783	0.55753	0.59676	0.61245	0.62815	0.7028	0.72088	0.75012	0.79023	0.59596
1220.882	0.53605	0.53061	0.52117	0.54909	0.58877	0.60422	0.62029	0.69441	0.71256	0.74082	0.78104	0.58837
1221.4	0.52924	0.52317	0.51467	0.54108	0.58103	0.59628	0.61294	0.68631	0.70458	0.7319	0.77192	0.58119
1221.918	0.5231	0.51616	0.50825	0.53334	0.5736	0.58862	0.60604	0.67854	0.69703	0.72326	0.76288	0.5745
1222.436	0.51721	0.50976	0.50182	0.52556	0.56626	0.58112	0.59949	0.67093	0.68958	0.71492	0.75396	0.568
1222.954	0.51116	0.5038	0.49533	0.51776	0.5588	0.57364	0.59326	0.66324	0.68215	0.70701	0.74537	0.56132
1223.472	0.50485	0.49799	0.48871	0.51005	0.55128	0.5661	0.58723	0.65538	0.67474	0.69948	0.7372	0.55452
1223.989	0.49858	0.49239	0.48182	0.50276	0.54407	0.55868	0.5814	0.64755	0.66729	0.69236	0.72942	0.54783
1224.507	0.49245	0.48703	0.47482	0.49602	0.53731	0.55142	0.57555	0.63997	0.65972	0.68548	0.72178	0.54105
1225.025	0.48645	0.48166	0.46801	0.48977	0.53083	0.54425	0.56927	0.63261	0.65203	0.67853	0.71401	0.53389
1225.543	0.4804	0.476	0.46123	0.48371	0.5244	0.53717	0.56239	0.62523	0.64412	0.67133	0.70597	0.52633
1226.061	0.47416	0.47014	0.45462	0.47769	0.51792	0.53021	0.55507	0.61778	0.63607	0.66385	0.69779	0.5188
1226.579	0.46783	0.46419	0.44835	0.47167	0.51127	0.52332	0.5475	0.61047	0.62817	0.6563	0.68975	0.51154
1227.097	0.4619	0.45844	0.44243	0.46576	0.50451	0.51647	0.53989	0.60327	0.62081	0.64905	0.68214	0.50465
1227.615	0.4564	0.45295	0.43665	0.45985	0.49783	0.50959	0.5324	0.59622	0.61384	0.64212	0.67484	0.49792
1228.132	0.45122	0.44765	0.43097	0.45401	0.4914	0.50285	0.52532	0.58944	0.60698	0.63528	0.6676	0.49129
1228.65	0.44647	0.44243	0.42557	0.44819	0.48544	0.49644	0.51872	0.58291	0.60019	0.6282	0.66031	0.48488
1229.168	0.44206	0.43723	0.42059	0.44223	0.47995	0.49032	0.51249	0.57654	0.59357	0.62082	0.65301	0.47875
1229.686	0.43766	0.43223	0.4161	0.43602	0.47463	0.48441	0.50651	0.57027	0.58716	0.61331	0.6457	0.4729
1230.203	0.43317	0.42766	0.41206	0.42985	0.46932	0.4787	0.50083	0.56409	0.58107	0.60593	0.63864	0.46727
1230.721	0.42857	0.42338	0.40821	0.42371	0.46408	0.47317	0.49547	0.55803	0.57519	0.59872	0.63193	0.46171
1231.239	0.4239	0.41903	0.40429	0.41765	0.45883	0.46781	0.49042	0.55217	0.56931	0.59166	0.62547	0.45594
1231.756	0.41896	0.41426	0.40027	0.41162	0.45333	0.46252	0.48554	0.54632	0.56328	0.58449	0.6189	0.44957
1232.274	0.41362	0.40897	0.39597	0.40575	0.44757	0.45735	0.48039	0.5402	0.55708	0.57717	0.61201	0.44276
1232.792	0.40794	0.40352	0.39138	0.40033	0.44178	0.45241	0.47488	0.53401	0.55073	0.56993	0.60507	0.43612
1233.309	0.40206	0.39823	0.38662	0.39543	0.43614	0.4476	0.46905	0.52804	0.54442	0.56296	0.5983	0.43004
1233.827	0.39612	0.39289	0.3816	0.39072	0.43062	0.44263	0.46285	0.52229	0.53803	0.55638	0.59162	0.42425
1234.345	0.39042	0.38741	0.37629	0.38597	0.42498	0.43753	0.45651	0.51645	0.53148	0.55027	0.58511	0.41853
1234.862	0.38495	0.38189	0.37073	0.38112	0.41918	0.43246	0.45023	0.51037	0.5248	0.5444	0.57873	0.41279
1235.38	0.3798	0.37638	0.36512	0.37646	0.41343	0.42752	0.44425	0.5041	0.51819	0.53868	0.57243	0.40718
1235.897	0.375	0.3711	0.35952	0.37209	0.408	0.42254	0.43849	0.49774	0.51187	0.53302	0.56616	0.40168
1236.415	0.37027	0.36626	0.35384	0.36782	0.4029	0.41732	0.43279	0.49151	0.50585	0.52743	0.55993	0.39628
1236.932	0.36538	0.36193	0.34818	0.36332	0.39798	0.41173	0.42709	0.4856	0.49996	0.52187	0.55377	0.39097
1237.45	0.36042	0.35783	0.34269	0.35857	0.39315	0.40576	0.42143	0.47994	0.49399	0.51625	0.54779	0.38564
1237.967	0.35563	0.35359	0.33766	0.35343	0.38833	0.39964	0.41595	0.47441	0.488	0.51057	0.54189	0.38036
1238.485	0.35104	0.34922	0.33308	0.34826	0.38343	0.39366	0.4107	0.46905	0.48237	0.50492	0.53585	0.37523
1239.002	0.34651	0.34511	0.32885	0.34362	0.37857	0.38808	0.40577	0.46392	0.4773	0.49938	0.52974	0.37037
1239.519	0.34204	0.34156	0.32474	0.33965	0.37397	0.38287	0.40102	0.45911	0.47258	0.49402	0.5238	0.36589
1240.037	0.33771	0.33854	0.32073	0.33609	0.36956	0.37789	0.3964	0.45471	0.46788	0.48881	0.51816	0.36182
1240.554	0.33354	0.33571	0.31688	0.33276	0.36532	0.373	0.39193	0.45061	0.46308	0.48373	0.51276	0.35806
1241.071	0.32967	0.33284	0.31343	0.32951	0.36129	0.36845	0.38762	0.44658	0.45817	0.47882	0.50763	0.35462
1241.589	0.32629	0.33009	0.31074	0.32643	0.35746	0.36458	0.38364	0.44259	0.45343	0.47422	0.50273	0.35182
1242.106	0.32313	0.32764	0.30874	0.32375	0.35401	0.36154	0.38014	0.43868	0.44908	0.46997	0.49793	0.34969
1242.623	0.31993	0.32521	0.30695	0.3213	0.35079	0.35892	0.37694	0.43476	0.44499	0.46583	0.49307	0.34756
1243.141	0.31641	0.32246	0.30467	0.31852	0.3474	0.35611	0.3737	0.43063	0.44074	0.46133	0.48806	0.34464
1243.658	0.31268	0.31926	0.30178	0.31519	0.34378	0.35293	0.37026	0.42628	0.43614	0.45633	0.48303	0.34086
1244.175	0.30892	0.3155	0.29856	0.31129	0.33979	0.34918	0.36655	0.42152	0.43125	0.4509	0.47792	0.33629
1244.692	0.30504	0.31123	0.29517	0.30688	0.33548	0.34487	0.36255	0.41624	0.42608	0.44524	0.4726	0.33119
1245.21	0.30069	0.30661	0.29159	0.30204	0.33091	0.34021	0.35831	0.41067	0.42083	0.43956	0.46692	0.32573
1245.727	0.29556	0.30166	0.2876	0.29707	0.32615	0.33525	0.35372	0.40504	0.41564	0.43396	0.46097	0.31995
1246.244	0.28997	0.29644	0.28309	0.29195	0.32122	0.3299	0.34876	0.39939	0.41035	0.42837	0.45497	0.31393
1246.761	0.2845	0.2912	0.27831	0.28666	0.31628	0.32433	0.34353	0.39377	0.40492	0.42276	0.4491	0.30788
1247.278	0.2795	0.28613	0.27343	0.28141	0.31132	0.31883	0.33824	0.38824	0.39956	0.41721	0.4435	0.30209
1247.795	0.27504	0.28142	0.26867	0.27645	0.30644	0.31372	0.33307	0.38286	0.39444	0.412	0.4383	0.29673
1248.312	0.27119	0.27741	0.26435	0.27208	0.3019	0.30935	0.32822	0.37785	0.38968	0.40742	0.43361	0.29219
1248.829	0.26777	0.27399	0.26052	0.26835	0.29777	0.30562	0.32378	0.37331	0.38527	0.40352	0.4293	0.28849
1249.347	0.26444	0.27086	0.25707	0.26502	0.29408	0.30232	0.31955	0.36906	0.38125	0.39999	0.42512	0.28515
1249.864	0.26137	0.2679	0.25395	0.26185	0.29077	0.29934	0.31542	0.36509	0.37749	0.39659	0.42109	0.28176
1250.381	0.25871	0.26496	0.25095	0.2586	0.28771	0.29643	0.31132	0.36122	0.37385	0.3931	0.41719	0.27829
1250.898	0.25645	0.26194	0.248	0.25527	0.28477	0.29346	0.30726	0.35743	0.37032	0.38948	0.41329	0.27504
1251.415	0.25406	0.25863	0.24507	0.25176	0.28167	0.29023	0.30318	0.35346	0.36667	0.38564	0.40916	0.27188
1251.932	0.25119	0.25491	0.24202	0.2482	0.27836	0.28669	0.29912	0.34939	0.36276	0.38151	0.40487	0.26872
1252.448	0.24796	0.25077	0.23876	0.24478	0.27494	0.28289	0.29518	0.34534	0.35867	0.37721	0.4005	0.26541
1252.965	0.2446	0.24616	0.23518	0.24143	0.27144	0.27872	0.29129	0.34122	0.35434	0.37279	0.39608	0.26178
1253.482	0.24115	0.24132	0.23131	0.23803	0.2678	0.27426	0.2875	0.33703	0.34978	0.36813	0.39141	0.25785
1253.999	0.23738	0.23649	0.22712	0.2344	0.26391	0.2696	0.28367	0.33273	0.34504	0.3631	0.38633	0.25382
1254.516	0.23309	0.23185	0.22248	0.23051	0.2598	0.26483	0.27976	0.32829	0.34024	0.35774	0.3809	0.24979
1255.033	0.22858	0.2276	0.21768	0.22648	0.25569	0.26017	0.2759	0.32383	0.33556	0.35235	0.37544	0.24589
1255.55	0.22439	0.22401	0.21328	0.22273	0.25191	0.2559	0.27227	0.3196	0.33125	0.34732	0.37039	0.24244
1256.067	0.22068	0.22114	0.20949	0.21938	0.24852	0.25206	0.2689	0.31572	0.32734	0.34278	0.36585	0.23945
1256.583	0.21743	0.21894	0.20628	0.21638	0.24539	0.24868	0.26568	0.3122	0.32382	0.33864	0.36156	0.23678
1257.1	0.21463	0.21721	0.20343	0.21365	0.24222	0.24554	0.26249	0.30899	0.32045	0.33474	0.35728	0.2342
1257.617	0.21217	0.21569	0.20084	0.21101	0.23881	0.24233	0.25925	0.30592	0.31719	0.33105	0.35288	0.23165
1258.134	0.20968	0.21408	0.19858	0.20826	0.23519	0.23887	0.25592	0.3029	0.31404	0.32741	0.34838	0.229
1258.65	0.20704	0.2123	0.19669	0.20526	0.23155	0.23526	0.25251	0.29997	0.31086	0.32374	0.34407	0.22625
1259.167	0.20447	0.2104	0.19504	0.2022	0.22813	0.23177	0.24914	0.29723	0.30775	0.32008	0.34009	0.22348
1259.684	0.20217	0.20836	0.19338	0.19914	0.22496	0.22859	0.24589	0.29456	0.30463	0.31657	0.33627	0.22061
1260.201	0.20002	0.20608	0.19147	0.19608	0.22189	0.22565	0.24267	0.29186	0.30126	0.31309	0.33243	0.21752
1260.717	0.19773	0.20344	0.18909	0.19284	0.21866	0.22276	0.2394	0.28899	0.29749	0.30931	0.32837	0.21416
1261.234	0.19513	0.2002	0.18605	0.18932	0.21515	0.21973	0.23598	0.28574	0.29315	0.30514	0.32394	0.21051
1261.75	0.19225	0.1963	0.18249	0.18561	0.21162	0.21658	0.23246	0.28222	0.2885	0.3008	0.31928	0.20665
1262.267	0.18939	0.19218	0.17891	0.18197	0.20852	0.21363	0.22906	0.27874	0.28404	0.29673	0.31477	0.20292
1262.784	0.18665	0.1883	0.17575	0.17872	0.20606	0.2112	0.22588	0.27552	0.28002	0.29316	0.31076	0.19967
1263.3	0.18413	0.18497	0.17287	0.17593	0.20414	0.20933	0.22296	0.27262	0.27642	0.28997	0.30729	0.19702
1263.817	0.18191	0.18222	0.17008	0.17353	0.20237	0.20775	0.22028	0.26988	0.27316	0.28697	0.30407	0.19473
1264.333	0.17997	0.17978	0.16729	0.17136	0.20038	0.20608	0.21778	0.26709	0.27012	0.28405	0.30092	0.19242
1264.85	0.1782	0.17746	0.16458	0.16942	0.19802	0.20413	0.21541	0.26419	0.26737	0.28123	0.29777	0.18992
1265.366	0.17622	0.17522	0.16213	0.16758	0.19551	0.20182	0.2131	0.26129	0.26485	0.27844	0.29469	0.1874
1265.883	0.17386	0.17328	0.16006	0.16588	0.19312	0.19929	0.21084	0.2584	0.26251	0.27562	0.29179	0.18504
1266.399	0.17136	0.17187	0.15837	0.16426	0.19103	0.19677	0.20876	0.25553	0.26033	0.27284	0.28907	0.18286
1266.916	0.16888	0.17087	0.15676	0.16233	0.18896	0.19438	0.20683	0.25268	0.25809	0.27	0.2864	0.18066
1267.432	0.16641	0.16998	0.15507	0.16003	0.18672	0.19205	0.20495	0.24991	0.25573	0.26703	0.28379	0.17832
1267.949	0.16382	0.16865	0.15298	0.15718	0.18404	0.18958	0.20299	0.24699	0.25321	0.26384	0.28105	0.17571
1268.465	0.16109	0.16675	0.15058	0.15403	0.18102	0.18696	0.20088	0.24392	0.25048	0.26052	0.2781	0.17295
1268.981	0.15818	0.16454	0.14825	0.1511	0.17801	0.18432	0.19855	0.24084	0.24762	0.25719	0.27498	0.17035
1269.498	0.15512	0.16221	0.14616	0.14861	0.17517	0.18185	0.19618	0.2378	0.24469	0.25386	0.27192	0.16809
1270.014	0.15198	0.1597	0.14419	0.14636	0.17243	0.1796	0.19376	0.23493	0.24164	0.2505	0.26913	0.1661
1270.53	0.14898	0.15696	0.14217	0.14404	0.16986	0.17752	0.19122	0.23223	0.23853	0.24706	0.26658	0.16408
1271.047	0.14618	0.15385	0.13988	0.14138	0.16739	0.17546	0.18855	0.22964	0.23554	0.24364	0.26405	0.16162
1271.563	0.14366	0.15038	0.13729	0.13835	0.16501	0.17333	0.1859	0.22715	0.23287	0.24034	0.26148	0.15879
1272.079	0.14153	0.14702	0.13478	0.13542	0.16289	0.17109	0.18335	0.22481	0.23067	0.23732	0.25891	0.15599
1272.595	0.1397	0.1443	0.13269	0.13316	0.16103	0.16876	0.18097	0.22263	0.22886	0.23467	0.25644	0.15372
1273.112	0.13797	0.14225	0.13088	0.1317	0.15916	0.16628	0.17875	0.22043	0.22718	0.23228	0.25394	0.15194
1273.628	0.13643	0.1407	0.1292	0.13065	0.15732	0.16384	0.17678	0.21834	0.22543	0.23013	0.25136	0.15051
1274.144	0.1349	0.13913	0.12753	0.12945	0.15542	0.16146	0.17496	0.21643	0.22352	0.22801	0.24863	0.14901
1274.66	0.13332	0.13738	0.12582	0.12784	0.15352	0.15914	0.17322	0.21467	0.22162	0.2259	0.24586	0.1474
1275.176	0.13172	0.13551	0.12377	0.12575	0.15167	0.15683	0.17152	0.21294	0.21972	0.2237	0.24298	0.14579
1275.692	0.13012	0.13388	0.12168	0.12357	0.14987	0.15458	0.16982	0.21122	0.21765	0.22148	0.23994	0.14445
1276.209	0.12822	0.13246	0.11975	0.12152	0.14788	0.15241	0.16795	0.20939	0.21535	0.21931	0.23666	0.14334
1276.725	0.1258	0.13083	0.1178	0.11938	0.14544	0.15022	0.16567	0.20732	0.21284	0.21706	0.23326	0.14206
1277.241	0.12287	0.12867	0.1157	0.11696	0.14268	0.14796	0.163	0.20488	0.21011	0.21455	0.2299	0.14022
1277.757	0.11962	0.12601	0.11357	0.11417	0.14006	0.14569	0.16023	0.2021	0.20728	0.21177	0.22677	0.13776
1278.273	0.11637	0.1232	0.11147	0.11109	0.13782	0.14364	0.15764	0.19925	0.20461	0.20902	0.22409	0.13518
1278.789	0.11342	0.1207	0.10942	0.108	0.13618	0.1419	0.15543	0.19669	0.20238	0.20666	0.22197	0.13315
1279.305	0.11072	0.11872	0.10749	0.10513	0.13506	0.1403	0.15356	0.19442	0.20057	0.20486	0.22028	0.13171
1279.821	0.10809	0.1171	0.10577	0.10276	0.13407	0.1387	0.15199	0.19235	0.19902	0.20365	0.21877	0.13062
1280.337	0.10559	0.11558	0.10427	0.10092	0.13296	0.13704	0.15079	0.19036	0.19761	0.20283	0.21725	0.12967
1280.853	0.10357	0.11417	0.10304	0.09945	0.13185	0.13542	0.15006	0.18863	0.19634	0.20222	0.21583	0.12882
1281.369	0.10196	0.11265	0.10183	0.09807	0.13062	0.13369	0.14957	0.18716	0.195	0.20148	0.21451	0.12789
1281.885	0.10076	0.11108	0.10037	0.09677	0.12922	0.13206	0.14896	0.186	0.1936	0.20045	0.21322	0.12704
1282.401	0.09986	0.10947	0.0984	0.09551	0.12771	0.13066	0.14803	0.18502	0.19208	0.19916	0.21179	0.12632
1282.916	0.09905	0.10781	0.09621	0.09412	0.12621	0.12943	0.14682	0.18414	0.19043	0.19779	0.21008	0.12561
1283.432	0.09808	0.10601	0.09409	0.0924	0.1245	0.12812	0.14525	0.18325	0.18866	0.19623	0.208	0.12456
1283.948	0.097	0.10394	0.0921	0.09033	0.12254	0.12656	0.14345	0.18217	0.18685	0.19434	0.20557	0.12327
1284.464	0.09592	0.10166	0.09026	0.08825	0.12067	0.12489	0.14188	0.1811	0.18535	0.19239	0.20329	0.12255
1284.98	0.09501	0.09954	0.08883	0.08644	0.11918	0.12337	0.14065	0.18023	0.18436	0.19068	0.20145	0.12262
1285.496	0.09451	0.09793	0.08784	0.08506	0.11814	0.12233	0.13956	0.17969	0.18388	0.18939	0.20007	0.12332
1286.011	0.09433	0.09698	0.08701	0.08397	0.11737	0.12186	0.13853	0.17937	0.18365	0.18835	0.19901	0.12414
1286.527	0.09408	0.09651	0.08611	0.08306	0.11674	0.12177	0.13756	0.17906	0.18335	0.18731	0.19802	0.12457
1287.043	0.09371	0.09633	0.0854	0.08247	0.11617	0.12183	0.1368	0.17858	0.1829	0.18625	0.19702	0.12463
1287.559	0.09316	0.0964	0.08491	0.08215	0.11559	0.12177	0.13629	0.17784	0.18222	0.18508	0.19596	0.12463
1288.074	0.09237	0.09653	0.08429	0.08182	0.11487	0.12132	0.13574	0.1769	0.18122	0.18371	0.19477	0.12466
1288.59	0.09108	0.09622	0.08312	0.08129	0.11377	0.12034	0.13476	0.17565	0.17975	0.18187	0.19326	0.12429
1289.106	0.08941	0.09529	0.08137	0.08073	0.11225	0.11901	0.13322	0.17403	0.17783	0.17948	0.19144	0.12311
1289.621	0.0875	0.09378	0.07921	0.08007	0.11039	0.11743	0.13127	0.17204	0.17547	0.17673	0.18946	0.12098
1290.137	0.08557	0.09211	0.0769	0.07922	0.10855	0.11568	0.12917	0.17004	0.17286	0.17387	0.18737	0.11822
1290.652	0.08381	0.09062	0.07473	0.07813	0.10688	0.11377	0.12706	0.16821	0.17016	0.1711	0.18519	0.11537
1291.168	0.08231	0.08936	0.07286	0.07689	0.10546	0.11165	0.12517	0.16661	0.16757	0.16872	0.1831	0.11313
1291.684	0.08101	0.08833	0.07127	0.07577	0.10439	0.10945	0.12371	0.16534	0.16545	0.16692	0.18141	0.11191
1292.199	0.07985	0.08744	0.06992	0.07472	0.10349	0.1073	0.12249	0.16419	0.16375	0.16553	0.17999	0.11105
1292.715	0.07895	0.08682	0.06875	0.07368	0.1027	0.10546	0.12142	0.16318	0.16246	0.16443	0.17876	0.11015
1293.23	0.07831	0.08657	0.06779	0.07267	0.10194	0.10416	0.12058	0.16252	0.1617	0.16357	0.17776	0.10927
1293.746	0.07786	0.08665	0.0671	0.07181	0.10133	0.10346	0.12004	0.16222	0.16137	0.16302	0.17708	0.10857
1294.261	0.07762	0.08699	0.06683	0.07127	0.10096	0.1033	0.11981	0.16215	0.16123	0.16283	0.17663	0.10813
1294.777	0.07726	0.08729	0.0667	0.07083	0.10057	0.1034	0.11972	0.16205	0.16114	0.16276	0.17615	0.10788
1295.292	0.0766	0.08718	0.06631	0.07024	0.10002	0.10358	0.11959	0.16175	0.16111	0.16261	0.17549	0.10786
1295.808	0.0758	0.0866	0.06577	0.06965	0.09943	0.10378	0.11944	0.16125	0.16113	0.16234	0.17486	0.10791
1296.323	0.07514	0.08581	0.06553	0.06937	0.09904	0.104	0.11937	0.16055	0.1612	0.16213	0.1744	0.10807
1296.838	0.07468	0.085	0.06579	0.06935	0.09891	0.10436	0.11942	0.15987	0.16145	0.16209	0.17397	0.10836
1297.354	0.07474	0.08448	0.06658	0.06951	0.09921	0.10516	0.11967	0.15955	0.16198	0.16234	0.17354	0.10897
1297.869	0.07526	0.08436	0.06775	0.06977	0.09972	0.10615	0.12001	0.15961	0.16244	0.1628	0.17314	0.1098
1298.384	0.07598	0.08448	0.06912	0.07006	0.10009	0.10687	0.12037	0.15988	0.16259	0.16325	0.17271	0.1107
1298.9	0.07646	0.08445	0.07021	0.0702	0.10017	0.10724	0.12058	0.16006	0.16234	0.16352	0.17208	0.11153
1299.415	0.07664	0.08438	0.07092	0.07025	0.10002	0.10741	0.12061	0.15999	0.16177	0.16365	0.17123	0.11215
1299.93	0.07667	0.08455	0.07146	0.07034	0.09975	0.10756	0.12051	0.15971	0.16121	0.16359	0.17022	0.11256
1300.446	0.07663	0.08505	0.07198	0.07056	0.09939	0.10788	0.1204	0.15937	0.16083	0.16324	0.16917	0.11293
1300.961	0.07648	0.08549	0.07232	0.07068	0.09904	0.10835	0.12034	0.15902	0.16041	0.16263	0.16813	0.11331
1301.476	0.07605	0.08555	0.07233	0.07046	0.09863	0.10871	0.12023	0.15875	0.15987	0.16176	0.16712	0.11359
1301.991	0.0752	0.08498	0.07178	0.06972	0.09802	0.10877	0.11997	0.15848	0.15931	0.16055	0.16603	0.1137
1302.506	0.07419	0.08396	0.07087	0.06869	0.09731	0.10864	0.11972	0.15814	0.15876	0.1593	0.16495	0.1138
1303.022	0.07351	0.08299	0.07016	0.06775	0.09663	0.1084	0.11973	0.15772	0.15826	0.15824	0.16403	0.1139
1303.537	0.07305	0.08205	0.0698	0.0668	0.096	0.10807	0.12	0.15718	0.158	0.15738	0.16326	0.11385
1304.052	0.07264	0.08108	0.06956	0.06567	0.09556	0.10768	0.12034	0.15658	0.15797	0.15658	0.16261	0.11346
1304.567	0.07218	0.07995	0.06919	0.06428	0.09538	0.10711	0.12045	0.1559	0.15796	0.15571	0.16194	0.11281
1305.082	0.07146	0.07856	0.06848	0.06262	0.09509	0.10581	0.12004	0.15503	0.15748	0.15457	0.16101	0.11177
1305.597	0.07065	0.07694	0.06746	0.06104	0.09456	0.10381	0.11919	0.15409	0.15647	0.15323	0.15971	0.11042
1306.112	0.06994	0.0753	0.06628	0.05968	0.09379	0.10149	0.11807	0.1531	0.15516	0.152	0.15809	0.109
1306.627	0.06937	0.07406	0.06517	0.05872	0.09289	0.09901	0.11687	0.15203	0.15375	0.15092	0.15626	0.10751
1307.142	0.06884	0.07324	0.06428	0.05818	0.09193	0.0965	0.11561	0.15098	0.15246	0.1499	0.15444	0.10599
1307.657	0.06824	0.0725	0.06344	0.05788	0.09087	0.09425	0.11426	0.14996	0.15118	0.14881	0.1528	0.10465
1308.172	0.06736	0.07151	0.06231	0.05751	0.0897	0.09236	0.11275	0.14894	0.14968	0.14754	0.15144	0.1036
1308.687	0.06609	0.07017	0.06095	0.05681	0.08838	0.09075	0.1111	0.14775	0.14797	0.14603	0.15025	0.10261
1309.202	0.06446	0.06855	0.05954	0.0557	0.0867	0.08947	0.10943	0.14615	0.14624	0.14428	0.14902	0.10148
1309.717	0.06278	0.06687	0.05827	0.05427	0.08471	0.08841	0.10802	0.14416	0.14461	0.14251	0.14781	0.1003
1310.232	0.06115	0.06535	0.05724	0.05258	0.08253	0.08746	0.10704	0.14207	0.14326	0.14082	0.14674	0.09909
1310.747	0.05916	0.06381	0.0561	0.05042	0.08018	0.08649	0.10622	0.13997	0.14214	0.13922	0.14575	0.09762
1311.262	0.05667	0.06216	0.05446	0.04797	0.07787	0.0855	0.10523	0.13794	0.14103	0.13784	0.14471	0.09577
1311.777	0.0538	0.06024	0.05224	0.04552	0.07562	0.0844	0.10377	0.13598	0.13971	0.13662	0.14339	0.09353
1312.292	0.05085	0.05804	0.04966	0.04315	0.07339	0.08293	0.10182	0.13403	0.13813	0.1354	0.14176	0.09098
1312.807	0.04807	0.05574	0.04702	0.04087	0.0714	0.08106	0.09958	0.13214	0.13639	0.13399	0.13984	0.08838
1313.321	0.04549	0.0536	0.04451	0.03863	0.0697	0.07874	0.09729	0.13036	0.13472	0.13224	0.1375	0.08598
1313.836	0.04302	0.0518	0.04205	0.03656	0.06814	0.07593	0.09495	0.12871	0.13314	0.13019	0.13461	0.08376
1314.351	0.04093	0.05066	0.03983	0.03484	0.06684	0.07318	0.09266	0.12736	0.13166	0.12823	0.13163	0.08184
1314.866	0.03945	0.05009	0.03786	0.03359	0.06586	0.07093	0.09056	0.12638	0.13013	0.12653	0.12903	0.08039
1315.38	0.03837	0.04953	0.0358	0.03265	0.06505	0.06911	0.08844	0.12559	0.12818	0.12484	0.12667	0.07915
1315.895	0.03739	0.0486	0.03358	0.03158	0.06403	0.06747	0.08629	0.12464	0.12576	0.1228	0.12423	0.07772
1316.41	0.03641	0.04739	0.03147	0.03036	0.06264	0.06599	0.08445	0.12339	0.12314	0.12027	0.12176	0.07623
1316.925	0.0353	0.04597	0.02945	0.02901	0.06105	0.06457	0.08299	0.1219	0.12048	0.11734	0.1195	0.07486
1317.439	0.03386	0.04435	0.02737	0.02751	0.05937	0.06304	0.08173	0.12011	0.11777	0.11422	0.11761	0.07337
1317.954	0.03195	0.04261	0.02518	0.02559	0.05749	0.06132	0.08046	0.11794	0.11498	0.11114	0.11587	0.07139
1318.468	0.02979	0.04072	0.0228	0.02341	0.05538	0.05944	0.07893	0.11555	0.11213	0.10824	0.11412	0.06878
1318.983	0.02767	0.03849	0.0202	0.0213	0.05305	0.05748	0.07699	0.11313	0.10929	0.10537	0.11225	0.06583
1319.498	0.02562	0.03581	0.01737	0.01931	0.05053	0.05535	0.0748	0.1108	0.10653	0.10246	0.11021	0.06278
1320.012	0.02334	0.03268	0.01455	0.01729	0.04782	0.05286	0.07251	0.10855	0.10396	0.09948	0.10783	0.05975
1320.527	0.02054	0.02909	0.0119	0.01502	0.04507	0.04981	0.06986	0.10638	0.10177	0.09646	0.10505	0.05674
1321.041	0.01716	0.02527	0.00935	0.0123	0.04247	0.04629	0.06665	0.10417	0.10012	0.09346	0.10212	0.05377
1321.556	0.0137	0.02163	0.0072	0.00922	0.04022	0.04272	0.06306	0.10192	0.09881	0.09051	0.09918	0.05072
1322.07	0.01071	0.01829	0.0053	0.00597	0.03821	0.03939	0.05926	0.09973	0.09753	0.08751	0.09613	0.04755
1322.585	0.00794	0.01509	0.00299	0.00265	0.03608	0.03617	0.05522	0.09767	0.0958	0.08431	0.09261	0.04414
1323.099	0.00543	0.01229	2.87E-4	-4.51E-4	0.03374	0.03318	0.0514	0.09592	0.09371	0.0813	0.0887	0.04069
1323.614	0.00293	0.0097	-0.00259	-0.00328	0.0311	0.03029	0.0479	0.09429	0.0914	0.07854	0.08456	0.0374
1324.128	2.73E-4	0.00691	-0.00558	-0.00631	0.0283	0.0273	0.0446	0.09243	0.08866	0.07582	0.08045	0.03404
1324.643	-0.00241	0.00406	-0.00861	-0.00977	0.02554	0.02426	0.04146	0.09006	0.08553	0.0729	0.07656	0.03045
1325.157	-0.00495	0.00154	-0.0114	-0.0136	0.02294	0.02162	0.03854	0.0872	0.08227	0.06968	0.07295	0.02687
1325.671	-0.00722	-3.59E-4	-0.01392	-0.01716	0.02067	0.01964	0.03589	0.08408	0.07898	0.06631	0.06974	0.02358
1326.186	-0.00909	-0.00169	-0.01629	-0.02	0.01878	0.01823	0.03373	0.08105	0.07579	0.06305	0.06708	0.02065
1326.7	-0.01074	-0.00278	-0.01872	-0.02224	0.01695	0.0169	0.03217	0.07823	0.07268	0.06013	0.06483	0.01764
1327.214	-0.01272	-0.00404	-0.02118	-0.02445	0.0148	0.01507	0.0309	0.07535	0.06963	0.05736	0.06269	0.01418
1327.729	-0.0152	-0.00547	-0.02335	-0.02711	0.01245	0.01252	0.02955	0.07241	0.06672	0.05457	0.0607	0.01051
1328.243	-0.01775	-0.00668	-0.02514	-0.03013	0.01015	0.00992	0.02807	0.06959	0.06419	0.05186	0.05898	0.00728
1328.757	-0.01998	-0.00759	-0.0266	-0.03301	0.00799	0.00783	0.02658	0.06697	0.06195	0.04925	0.05743	0.00448
1329.272	-0.02181	-0.00853	-0.02808	-0.03559	0.00593	0.00616	0.02519	0.06452	0.05994	0.04692	0.05597	0.00197
1329.786	-0.02346	-0.00979	-0.03005	-0.03804	0.00386	0.0044	0.024	0.0623	0.05812	0.04499	0.0544	-4.41E-4
1330.3	-0.025	-0.01147	-0.03266	-0.04064	0.00154	0.0021	0.02288	0.06018	0.05637	0.04339	0.05228	-0.00293
1330.814	-0.02633	-0.0135	-0.03565	-0.04376	-0.00102	-8.28E-4	0.02154	0.05796	0.0544	0.04193	0.04944	-0.00549
1331.328	-0.02737	-0.0156	-0.0385	-0.0473	-0.00342	-0.00393	0.01996	0.05582	0.05218	0.04056	0.04619	-0.00795
1331.843	-0.02849	-0.01774	-0.04103	-0.05087	-0.00555	-0.00689	0.01798	0.05364	0.04989	0.03906	0.04275	-0.01009
1332.357	-0.02998	-0.01997	-0.04338	-0.05398	-0.00736	-0.00956	0.0157	0.05122	0.04772	0.03719	0.03921	-0.01169
1332.871	-0.03161	-0.02203	-0.04536	-0.05617	-0.00866	-0.01173	0.01353	0.04876	0.04587	0.03529	0.03583	-0.0126
1333.385	-0.03306	-0.02391	-0.04708	-0.05737	-0.00952	-0.01336	0.01175	0.04657	0.04437	0.03345	0.03283	-0.01314
1333.899	-0.03452	-0.02583	-0.04879	-0.05808	-0.0103	-0.01482	0.01001	0.04467	0.0428	0.03143	0.03001	-0.01395
1334.413	-0.03632	-0.02779	-0.05033	-0.05873	-0.01111	-0.01639	0.00795	0.04295	0.04089	0.02916	0.02741	-0.01528
1334.927	-0.03831	-0.02928	-0.05109	-0.05906	-0.01179	-0.01775	0.00565	0.04154	0.0388	0.02707	0.0253	-0.01669
1335.441	-0.0401	-0.03009	-0.05088	-0.05859	-0.01209	-0.01854	0.00348	0.04046	0.03704	0.02558	0.02392	-0.0177
1335.955	-0.04158	-0.03062	-0.05023	-0.05758	-0.0125	-0.01913	0.00157	0.03932	0.03564	0.02439	0.02289	-0.01856
1336.469	-0.04276	-0.03125	-0.04973	-0.05678	-0.01348	-0.0198	-1.99E-4	0.03794	0.03443	0.0232	0.02195	-0.01936
1336.983	-0.04364	-0.03182	-0.04978	-0.05665	-0.01512	-0.02056	-0.00182	0.03643	0.03324	0.02185	0.02114	-0.02007
1337.497	-0.04435	-0.03243	-0.05069	-0.05745	-0.01736	-0.02165	-0.00362	0.03479	0.03183	0.02047	0.02037	-0.02091
1338.011	-0.04502	-0.03335	-0.0523	-0.05907	-0.02002	-0.02305	-0.00578	0.03297	0.03005	0.01925	0.0196	-0.02222
1338.525	-0.04609	-0.0348	-0.05418	-0.0612	-0.0228	-0.02473	-0.00823	0.03097	0.02793	0.0181	0.01868	-0.02415
1339.039	-0.04782	-0.03697	-0.05641	-0.06391	-0.02584	-0.02692	-0.01108	0.02838	0.02543	0.01665	0.01713	-0.02677
1339.553	-0.0501	-0.03945	-0.05905	-0.06719	-0.02889	-0.02976	-0.01441	0.02509	0.02258	0.01459	0.01474	-0.02985
1340.067	-0.05263	-0.04201	-0.06167	-0.07074	-0.03198	-0.03299	-0.01786	0.02151	0.01945	0.01195	0.01175	-0.033
1340.58	-0.05537	-0.04499	-0.0643	-0.07458	-0.03549	-0.03665	-0.0212	0.01782	0.01603	0.00851	0.00841	-0.03644
1341.094	-0.05845	-0.04852	-0.06703	-0.07861	-0.03919	-0.04067	-0.02441	0.01416	0.01243	0.0046	0.00494	-0.04036
1341.608	-0.0615	-0.0522	-0.06957	-0.08235	-0.04249	-0.04451	-0.0273	0.01067	0.0089	9.34E-4	0.00158	-0.0446
1342.122	-0.0642	-0.05547	-0.07125	-0.08523	-0.04487	-0.04778	-0.02972	0.00761	0.00561	-0.00215	-0.00168	-0.04882
1342.636	-0.06633	-0.0581	-0.07185	-0.08724	-0.04626	-0.05046	-0.03158	0.00521	0.00277	-0.00469	-0.00475	-0.05254
1343.149	-0.06819	-0.06039	-0.0721	-0.08899	-0.04717	-0.0529	-0.03316	0.00333	1.95E-4	-0.00718	-0.00795	-0.05575
1343.663	-0.06995	-0.06192	-0.07235	-0.09065	-0.04782	-0.05488	-0.03429	0.00203	-0.00189	-0.00975	-0.0109	-0.05838
1344.177	-0.07145	-0.06237	-0.0726	-0.09199	-0.0481	-0.05623	-0.03473	0.00139	-0.00321	-0.01196	-0.01281	-0.06017
1344.691	-0.07255	-0.06203	-0.07304	-0.09282	-0.04809	-0.05706	-0.03458	0.00108	-0.00378	-0.01341	-0.01384	-0.06126
1345.204	-0.0736	-0.06175	-0.07407	-0.09324	-0.04824	-0.05768	-0.03426	7.35E-4	-0.00404	-0.0143	-0.01471	-0.06213
1345.718	-0.0749	-0.06198	-0.07583	-0.09368	-0.04882	-0.058	-0.03428	2.21E-4	-0.00441	-0.01501	-0.01581	-0.06287
1346.232	-0.07641	-0.06277	-0.07832	-0.0947	-0.0501	-0.05804	-0.03496	-5.59E-4	-0.00519	-0.01589	-0.01717	-0.0636
1346.745	-0.07818	-0.06384	-0.08105	-0.0964	-0.05213	-0.05831	-0.03608	-0.00158	-0.00626	-0.01727	-0.01854	-0.06443
1347.259	-0.08	-0.06504	-0.08352	-0.09845	-0.05486	-0.05904	-0.03711	-0.00286	-0.00728	-0.01905	-0.0198	-0.06535
1347.773	-0.08166	-0.06643	-0.08543	-0.10059	-0.05795	-0.06011	-0.03798	-0.00441	-0.00795	-0.02096	-0.02086	-0.06638
1348.286	-0.08279	-0.0678	-0.08685	-0.10226	-0.0608	-0.06128	-0.03884	-0.0062	-0.00851	-0.02275	-0.02175	-0.06761
1348.8	-0.08319	-0.0689	-0.08781	-0.10309	-0.06338	-0.06258	-0.03987	-0.0079	-0.00944	-0.02438	-0.0226	-0.06889
1349.313	-0.08321	-0.06992	-0.08834	-0.103	-0.06594	-0.06412	-0.04114	-0.0094	-0.01102	-0.0261	-0.02373	-0.07003
1349.827	-0.08309	-0.07108	-0.08862	-0.10293	-0.06853	-0.06572	-0.04249	-0.01061	-0.013	-0.02773	-0.0252	-0.07103
1350.34	-0.08328	-0.07237	-0.08921	-0.10283	-0.07107	-0.06753	-0.04403	-0.01183	-0.0152	-0.02916	-0.02702	-0.07227
1350.854	-0.08376	-0.0734	-0.09019	-0.10316	-0.07324	-0.06945	-0.04569	-0.01316	-0.0174	-0.03039	-0.02897	-0.07398
1351.367	-0.08431	-0.0742	-0.09141	-0.10382	-0.07468	-0.0714	-0.04755	-0.01449	-0.01955	-0.03147	-0.03099	-0.076
1351.881	-0.08497	-0.07522	-0.09284	-0.10455	-0.07549	-0.07351	-0.04968	-0.01594	-0.02169	-0.03256	-0.03349	-0.07829
1352.394	-0.0861	-0.07668	-0.09484	-0.10566	-0.0763	-0.07595	-0.05223	-0.01761	-0.02406	-0.03395	-0.03655	-0.08104
1352.908	-0.08775	-0.07864	-0.09754	-0.10758	-0.07755	-0.07856	-0.05524	-0.01961	-0.02687	-0.03583	-0.03993	-0.08444
1353.421	-0.09023	-0.0808	-0.10067	-0.11	-0.07943	-0.08132	-0.05844	-0.02189	-0.03007	-0.03819	-0.0435	-0.0885
1353.934	-0.09321	-0.08277	-0.10386	-0.114	-0.08165	-0.08428	-0.06136	-0.02437	-0.03327	-0.0409	-0.04716	-0.09269
1354.448	-0.09636	-0.08466	-0.10683	-0.11794	-0.08406	-0.08716	-0.0638	-0.02704	-0.03624	-0.04374	-0.05072	-0.09655
1354.961	-0.09941	-0.08674	-0.10944	-0.12213	-0.08638	-0.08981	-0.06597	-0.0296	-0.03888	-0.04658	-0.05399	-0.09979
1355.474	-0.10243	-0.08914	-0.1116	-0.12636	-0.08879	-0.09237	-0.06806	-0.03209	-0.04141	-0.0495	-0.05685	-0.10256
1355.988	-0.10569	-0.09202	-0.11352	-0.13064	-0.09165	-0.09501	-0.07003	-0.0345	-0.04405	-0.05259	-0.05955	-0.10512
1356.501	-0.1093	-0.09563	-0.11559	-0.135	-0.09504	-0.09781	-0.07209	-0.03708	-0.047	-0.05582	-0.06246	-0.10791
1357.014	-0.11302	-0.0995	-0.11801	-0.14	-0.0985	-0.10064	-0.07443	-0.03983	-0.05019	-0.05889	-0.06559	-0.11091
1357.528	-0.11701	-0.10337	-0.12107	-0.14439	-0.102	-0.10369	-0.07711	-0.0429	-0.05378	-0.06205	-0.06926	-0.11399
1358.041	-0.12088	-0.10717	-0.12464	-0.14914	-0.10472	-0.10662	-0.07979	-0.046	-0.05753	-0.06528	-0.07323	-0.11693
1358.554	-0.12443	-0.111	-0.12836	-0.1537	-0.10692	-0.1092	-0.08244	-0.04895	-0.06104	-0.0686	-0.07723	-0.11956
1359.067	-0.12767	-0.115	-0.13176	-0.15813	-0.10892	-0.11164	-0.08507	-0.05178	-0.06426	-0.07192	-0.08096	-0.12196
1359.58	-0.13077	-0.11913	-0.1349	-0.16259	-0.11098	-0.11427	-0.08771	-0.05463	-0.06735	-0.07515	-0.08411	-0.12475
1360.094	-0.13373	-0.12274	-0.13772	-0.16671	-0.113	-0.11709	-0.09027	-0.0575	-0.07054	-0.07816	-0.08653	-0.12824
1360.607	-0.13657	-0.12529	-0.14002	-0.16978	-0.11469	-0.11966	-0.09277	-0.06032	-0.07377	-0.08086	-0.08836	-0.13219
1361.12	-0.13931	-0.12698	-0.14219	-0.17142	-0.11609	-0.12181	-0.09539	-0.06316	-0.07686	-0.08332	-0.08985	-0.13617
1361.633	-0.14207	-0.12817	-0.14418	-0.17159	-0.11744	-0.1236	-0.09817	-0.06592	-0.07962	-0.08554	-0.09095	-0.13992
1362.146	-0.14462	-0.12907	-0.14544	-0.17046	-0.1189	-0.12527	-0.10088	-0.06837	-0.08195	-0.08747	-0.09145	-0.14333
1362.659	-0.14679	-0.12998	-0.14586	-0.16869	-0.12063	-0.127	-0.10343	-0.07047	-0.08414	-0.08924	-0.09141	-0.14661
1363.172	-0.14872	-0.13131	-0.14646	-0.16705	-0.123	-0.12896	-0.10591	-0.07231	-0.08638	-0.09104	-0.09118	-0.15003
1363.685	-0.15055	-0.13288	-0.14766	-0.16601	-0.126	-0.13097	-0.10835	-0.07404	-0.08855	-0.09282	-0.0911	-0.15337
1364.198	-0.15241	-0.13415	-0.14917	-0.16533	-0.1284	-0.13275	-0.11067	-0.07561	-0.09027	-0.09445	-0.09152	-0.15601
1364.711	-0.15461	-0.13536	-0.15122	-0.16527	-0.13093	-0.13433	-0.11278	-0.07715	-0.09167	-0.09637	-0.09298	-0.15801
1365.224	-0.15677	-0.13678	-0.154	-0.16582	-0.13325	-0.13564	-0.11464	-0.07858	-0.0927	-0.09862	-0.09527	-0.15944
1365.737	-0.15885	-0.13855	-0.15618	-0.16721	-0.13581	-0.13716	-0.11654	-0.0801	-0.09386	-0.10129	-0.0984	-0.1607
1366.25	-0.16072	-0.14056	-0.15845	-0.16993	-0.13863	-0.139	-0.11871	-0.08164	-0.09552	-0.1043	-0.10227	-0.16209
1366.763	-0.16225	-0.1425	-0.16064	-0.17367	-0.14123	-0.142	-0.12082	-0.08313	-0.09742	-0.1073	-0.10626	-0.16379
1367.276	-0.16343	-0.14408	-0.16277	-0.17748	-0.14336	-0.144	-0.12254	-0.08445	-0.09921	-0.11001	-0.10996	-0.16554
1367.789	-0.16448	-0.14552	-0.16499	-0.18105	-0.14503	-0.147	-0.124	-0.08584	-0.10062	-0.11232	-0.11352	-0.16745
1368.302	-0.16584	-0.1473	-0.16746	-0.18447	-0.14675	-0.149	-0.12558	-0.08762	-0.10174	-0.11458	-0.11712	-0.16967
1368.815	-0.16752	-0.14937	-0.16962	-0.18765	-0.14841	-0.152	-0.12739	-0.08972	-0.10298	-0.11696	-0.12043	-0.1722
1369.327	-0.16927	-0.15154	-0.17117	-0.19067	-0.14962	-0.156	-0.12937	-0.09203	-0.10471	-0.11938	-0.12333	-0.17521
1369.84	-0.1709	-0.15352	-0.1725	-0.19357	-0.15023	-0.159	-0.13144	-0.09425	-0.10685	-0.12167	-0.12597	-0.17855
1370.353	-0.17258	-0.15516	-0.17406	-0.19605	-0.15068	-0.16207	-0.13317	-0.09622	-0.10895	-0.12378	-0.12818	-0.18191
1370.866	-0.17461	-0.15652	-0.17584	-0.19817	-0.15137	-0.16451	-0.1342	-0.09797	-0.11085	-0.12574	-0.12988	-0.18498
1371.379	-0.17707	-0.15805	-0.1781	-0.20051	-0.15245	-0.16657	-0.13472	-0.09973	-0.11274	-0.12777	-0.13133	-0.18755
1371.891	-0.18006	-0.16021	-0.18126	-0.2034	-0.15446	-0.16871	-0.13528	-0.1019	-0.11497	-0.13027	-0.13284	-0.18958
1372.404	-0.18354	-0.16298	-0.18501	-0.20693	-0.15754	-0.1713	-0.13655	-0.10461	-0.11764	-0.13339	-0.1347	-0.19158
1372.917	-0.18794	-0.1663	-0.18897	-0.2111	-0.16166	-0.17461	-0.13907	-0.10807	-0.121	-0.13742	-0.13737	-0.19428
1373.429	-0.19292	-0.16978	-0.19295	-0.21587	-0.16625	-0.17826	-0.1427	-0.11205	-0.12475	-0.14221	-0.14075	-0.19755
1373.942	-0.19802	-0.17298	-0.19694	-0.22044	-0.17061	-0.18163	-0.14659	-0.11605	-0.12848	-0.14723	-0.14444	-0.2011
1374.455	-0.2028	-0.17572	-0.20085	-0.22418	-0.1743	-0.18458	-0.15009	-0.1198	-0.13227	-0.1519	-0.14824	-0.20463
1374.967	-0.20716	-0.17843	-0.20478	-0.22744	-0.17773	-0.1876	-0.15334	-0.12362	-0.13641	-0.15624	-0.15224	-0.20825
1375.48	-0.21143	-0.1816	-0.20906	-0.23072	-0.18141	-0.19143	-0.15696	-0.12779	-0.1411	-0.16077	-0.15663	-0.21224
1375.993	-0.21588	-0.18561	-0.21378	-0.23438	-0.1852	-0.19612	-0.16144	-0.13235	-0.14622	-0.16576	-0.16145	-0.21689
1376.505	-0.22061	-0.19024	-0.21904	-0.23857	-0.18901	-0.2015	-0.167	-0.1371	-0.15125	-0.17115	-0.1667	-0.22248
1377.018	-0.22543	-0.19509	-0.22456	-0.2432	-0.19294	-0.20712	-0.172	-0.14177	-0.15583	-0.17659	-0.17212	-0.22899
1377.53	-0.22998	-0.20015	-0.23026	-0.24797	-0.19721	-0.21254	-0.1768	-0.14601	-0.16007	-0.18181	-0.17758	-0.23597
1378.043	-0.23406	-0.20559	-0.2361	-0.25304	-0.20188	-0.21771	-0.18152	-0.14984	-0.16441	-0.18676	-0.18307	-0.24312
1378.555	-0.23756	-0.21126	-0.24187	-0.25844	-0.20691	-0.22282	-0.18624	-0.15351	-0.16909	-0.19142	-0.18862	-0.25021
1379.068	-0.24049	-0.2169	-0.24735	-0.26366	-0.21231	-0.22809	-0.19145	-0.15712	-0.17398	-0.19598	-0.19406	-0.25713
1379.58	-0.24324	-0.22229	-0.25255	-0.2686	-0.21811	-0.23351	-0.19723	-0.16089	-0.17862	-0.20047	-0.19933	-0.26411
1380.093	-0.24625	-0.22738	-0.25777	-0.27367	-0.22449	-0.23864	-0.20295	-0.16516	-0.18288	-0.205	-0.20462	-0.27089
1380.605	-0.24948	-0.23194	-0.26287	-0.27924	-0.23089	-0.24284	-0.20798	-0.16961	-0.18664	-0.20935	-0.20992	-0.27685
1381.118	-0.25242	-0.23533	-0.26703	-0.28439	-0.23609	-0.24561	-0.21184	-0.17339	-0.18995	-0.21297	-0.21487	-0.28137
1381.63	-0.25479	-0.23737	-0.26979	-0.28801	-0.23957	-0.24728	-0.21439	-0.17625	-0.19289	-0.21568	-0.21881	-0.28401
1382.143	-0.25665	-0.23827	-0.2714	-0.28992	-0.24201	-0.24824	-0.21592	-0.17852	-0.19552	-0.21753	-0.22153	-0.28506
1382.655	-0.25806	-0.2385	-0.27225	-0.29033	-0.24343	-0.24856	-0.21669	-0.18028	-0.19749	-0.21864	-0.22312	-0.285
1383.167	-0.25929	-0.23833	-0.27291	-0.28987	-0.24398	-0.24829	-0.2171	-0.18164	-0.19859	-0.2193	-0.22382	-0.28453
1383.68	-0.26062	-0.23809	-0.27388	-0.28935	-0.24408	-0.24764	-0.21726	-0.18268	-0.19881	-0.21993	-0.22393	-0.28407
1384.192	-0.26233	-0.23861	-0.27532	-0.28969	-0.24442	-0.24723	-0.21739	-0.18376	-0.19871	-0.22096	-0.22416	-0.28395
1384.704	-0.26415	-0.2401	-0.27694	-0.29097	-0.24533	-0.24721	-0.21781	-0.18491	-0.19867	-0.22248	-0.22479	-0.28399
1385.216	-0.26555	-0.2424	-0.27854	-0.29294	-0.24685	-0.24773	-0.21883	-0.18614	-0.19909	-0.22428	-0.22559	-0.28433
1385.729	-0.26611	-0.24509	-0.27985	-0.2949	-0.24867	-0.24871	-0.22062	-0.18742	-0.19985	-0.22585	-0.22623	-0.28511
1386.241	-0.26567	-0.24754	-0.28085	-0.29612	-0.25015	-0.2498	-0.22285	-0.18866	-0.20065	-0.2268	-0.22631	-0.2861
1386.753	-0.26484	-0.24924	-0.28182	-0.29671	-0.25116	-0.25082	-0.22516	-0.19006	-0.20141	-0.22699	-0.22607	-0.28741
1387.265	-0.26456	-0.25072	-0.28337	-0.29792	-0.25231	-0.2521	-0.22774	-0.19189	-0.20248	-0.22726	-0.22647	-0.28958
1387.778	-0.26538	-0.25258	-0.28556	-0.30041	-0.25391	-0.25409	-0.23093	-0.19412	-0.2041	-0.22809	-0.22793	-0.29274
1388.29	-0.26715	-0.25443	-0.28747	-0.30332	-0.25573	-0.25646	-0.23435	-0.19642	-0.20622	-0.22941	-0.23031	-0.29615
1388.802	-0.26948	-0.25575	-0.28874	-0.30561	-0.2577	-0.25885	-0.23741	-0.19852	-0.20843	-0.23086	-0.23305	-0.29894
1389.314	-0.27162	-0.25585	-0.28895	-0.30678	-0.25933	-0.26071	-0.23954	-0.19984	-0.21016	-0.23185	-0.23546	-0.30084
1389.826	-0.27343	-0.25482	-0.28859	-0.30696	-0.2601	-0.26229	-0.241	-0.20018	-0.21142	-0.23253	-0.23732	-0.30217
1390.338	-0.2755	-0.25314	-0.28855	-0.30682	-0.26034	-0.26385	-0.24214	-0.19965	-0.21235	-0.2335	-0.23867	-0.30334
1390.85	-0.27833	-0.25177	-0.28924	-0.30707	-0.26061	-0.2655	-0.24332	-0.1989	-0.2132	-0.23518	-0.23984	-0.3045
1391.362	-0.28159	-0.25122	-0.29019	-0.30783	-0.26133	-0.26716	-0.24455	-0.1985	-0.21408	-0.23731	-0.24146	-0.30559
1391.874	-0.28438	-0.25109	-0.29071	-0.30885	-0.26248	-0.26854	-0.24562	-0.19831	-0.21463	-0.2392	-0.24349	-0.30615
1392.386	-0.28622	-0.25124	-0.29071	-0.30988	-0.26389	-0.26961	-0.2464	-0.19815	-0.21484	-0.24051	-0.24573	-0.30632
1392.898	-0.28737	-0.25172	-0.29054	-0.31081	-0.26512	-0.27043	-0.2471	-0.19811	-0.215	-0.24156	-0.24786	-0.3066
1393.41	-0.28849	-0.25262	-0.29084	-0.31171	-0.26615	-0.27107	-0.24803	-0.19834	-0.21566	-0.24282	-0.24959	-0.30723
1393.922	-0.28951	-0.25397	-0.29174	-0.31256	-0.26711	-0.27149	-0.24909	-0.19878	-0.21674	-0.2442	-0.25073	-0.30792
1394.434	-0.29011	-0.25643	-0.29323	-0.31368	-0.2683	-0.27191	-0.2504	-0.19969	-0.21824	-0.24598	-0.25164	-0.30881
1394.946	-0.29	-0.2598	-0.29472	-0.31507	-0.26979	-0.27235	-0.25175	-0.2011	-0.22001	-0.24812	-0.25258	-0.30995
1395.458	-0.28963	-0.26322	-0.29544	-0.31645	-0.27163	-0.27276	-0.25306	-0.2029	-0.22179	-0.25058	-0.25391	-0.31134
1395.97	-0.28964	-0.26626	-0.29565	-0.31802	-0.2737	-0.2736	-0.2546	-0.20507	-0.2235	-0.25315	-0.25578	-0.31293
1396.482	-0.29026	-0.26921	-0.29618	-0.32027	-0.27604	-0.27558	-0.25666	-0.20761	-0.22545	-0.25595	-0.25822	-0.31518
1396.994	-0.29183	-0.27265	-0.29825	-0.32335	-0.27885	-0.27903	-0.25937	-0.21064	-0.22798	-0.25937	-0.26118	-0.3182
1397.506	-0.29411	-0.27633	-0.30171	-0.32662	-0.28182	-0.28308	-0.26222	-0.21393	-0.23074	-0.26311	-0.2641	-0.32147
1398.018	-0.2962	-0.2796	-0.30545	-0.32942	-0.28435	-0.28648	-0.26491	-0.21706	-0.2332	-0.26652	-0.26642	-0.32435
1398.529	-0.29741	-0.28213	-0.30872	-0.33163	-0.28628	-0.28911	-0.26714	-0.21961	-0.23535	-0.26919	-0.26825	-0.32693
1399.041	-0.29802	-0.28377	-0.31129	-0.33363	-0.28784	-0.29138	-0.26886	-0.22152	-0.23732	-0.27063	-0.26969	-0.32951
1399.553	-0.2991	-0.28524	-0.31357	-0.33597	-0.28953	-0.29378	-0.27039	-0.22329	-0.23975	-0.27117	-0.27143	-0.33305
1400.065	-0.30131	-0.28749	-0.31622	-0.33874	-0.2916	-0.29676	-0.27215	-0.22562	-0.24308	-0.27161	-0.27401	-0.33787
1400.576	-0.30451	-0.29072	-0.31901	-0.34183	-0.29411	-0.3	-0.27389	-0.22848	-0.24679	-0.2723	-0.27719	-0.34299
1401.088	-0.30757	-0.29419	-0.32141	-0.34467	-0.29664	-0.30283	-0.27502	-0.2312	-0.25	-0.27282	-0.28035	-0.34736
1401.6	-0.30974	-0.29712	-0.32295	-0.34699	-0.29861	-0.3049	-0.2756	-0.23321	-0.25248	-0.27342	-0.28297	-0.35055
1402.112	-0.31094	-0.29836	-0.32346	-0.34863	-0.29955	-0.30585	-0.2756	-0.2342	-0.25417	-0.27417	-0.28454	-0.35221
1402.623	-0.31236	-0.29818	-0.32349	-0.35014	-0.30008	-0.30638	-0.2757	-0.23478	-0.2554	-0.27526	-0.28588	-0.35269
1403.135	-0.31491	-0.29808	-0.3239	-0.35245	-0.30108	-0.30767	-0.27642	-0.23558	-0.25663	-0.27687	-0.28776	-0.35314
1403.646	-0.31827	-0.29879	-0.32487	-0.35543	-0.30254	-0.30999	-0.27755	-0.23654	-0.25789	-0.27885	-0.29003	-0.354
1404.158	-0.32166	-0.29993	-0.32582	-0.3582	-0.30397	-0.31256	-0.27859	-0.23733	-0.25859	-0.28074	-0.29194	-0.35463
1404.67	-0.32448	-0.30063	-0.32635	-0.36042	-0.30477	-0.31461	-0.27946	-0.23776	-0.25861	-0.28235	-0.29297	-0.35473
1405.181	-0.32618	-0.30044	-0.32664	-0.36228	-0.30475	-0.31578	-0.28028	-0.23776	-0.25822	-0.28394	-0.29305	-0.35422
1405.693	-0.32703	-0.29968	-0.32704	-0.36403	-0.30442	-0.31647	-0.28123	-0.23766	-0.25824	-0.28563	-0.29284	-0.35361
1406.204	-0.32787	-0.29885	-0.32752	-0.36574	-0.30433	-0.31692	-0.28256	-0.23794	-0.25895	-0.28714	-0.29269	-0.35371
1406.716	-0.32917	-0.29885	-0.32832	-0.36734	-0.30494	-0.31758	-0.28434	-0.23887	-0.26066	-0.28855	-0.29308	-0.35529
1407.227	-0.33084	-0.29995	-0.32952	-0.36851	-0.30621	-0.31862	-0.28616	-0.24018	-0.26321	-0.28983	-0.29395	-0.35815
1407.739	-0.33224	-0.30168	-0.33059	-0.36913	-0.30783	-0.31976	-0.28769	-0.24138	-0.26578	-0.2908	-0.29477	-0.36122
1408.25	-0.33294	-0.30293	-0.33139	-0.36895	-0.3091	-0.32075	-0.28894	-0.24222	-0.26776	-0.29145	-0.29538	-0.36371
1408.762	-0.33322	-0.30331	-0.33238	-0.36825	-0.30996	-0.32141	-0.29019	-0.243	-0.26904	-0.29249	-0.29586	-0.36534
1409.273	-0.33377	-0.30333	-0.33406	-0.36736	-0.31077	-0.32146	-0.29164	-0.24434	-0.2697	-0.29408	-0.29648	-0.36657
1409.785	-0.3353	-0.30406	-0.33636	-0.36694	-0.31198	-0.32136	-0.29357	-0.24632	-0.26997	-0.29587	-0.29779	-0.36802
1410.296	-0.33721	-0.30565	-0.33883	-0.36688	-0.31343	-0.32143	-0.29555	-0.24818	-0.26994	-0.29737	-0.29942	-0.36988
1410.807	-0.33829	-0.30768	-0.34033	-0.36806	-0.31423	-0.32116	-0.29664	-0.24947	-0.26951	-0.2981	-0.30078	-0.37168
1411.319	-0.33923	-0.30935	-0.34178	-0.36965	-0.31497	-0.32099	-0.29768	-0.25067	-0.26924	-0.29902	-0.30223	-0.37346
1411.83	-0.34014	-0.31091	-0.34321	-0.37139	-0.31569	-0.32082	-0.29872	-0.25188	-0.26894	-0.30002	-0.30368	-0.37518
1412.341	-0.34107	-0.31255	-0.34464	-0.37328	-0.31645	-0.3206	-0.29978	-0.25318	-0.26859	-0.30109	-0.30515	-0.37693
1412.853	-0.34202	-0.31437	-0.34608	-0.37537	-0.31725	-0.32036	-0.30086	-0.25461	-0.26824	-0.30219	-0.30667	-0.3788
1413.364	-0.34295	-0.31637	-0.34748	-0.3777	-0.31809	-0.32012	-0.30195	-0.25617	-0.26793	-0.30327	-0.30826	-0.38077
1413.875	-0.34384	-0.31852	-0.34885	-0.38032	-0.31895	-0.31992	-0.30307	-0.25783	-0.26771	-0.30436	-0.30996	-0.38286
