# Supplementary material for: Ratiometric fluorescent sensing of pyrophosphate with sp³-functionalized single-walled carbon nanotubes
Source: Nat Commun. 2024 Jan 24;15:706. doi: 10.1038/s41467-024-45052-1 (PMC10808354; doi:10.1038/s41467-024-45052-1)
Supplement: Supplementary file 4 — Source data [file 41467_2024_45052_MOESM4_ESM.zip › Fig. S21b.txt]

Conc. PPi	E11 peak position
�M	nm
0.75216	998.0171
8.27379	997.68306
27.07785	997.75901
64.68597	996.94896
139.90222	996.56799
252.72659	996.50784
816.84844	996.37551
1380.97029	996.28728
2133.13276	996.4918
4013.53892	996.64419
7774.35126	997.37403
