# Supplementary material for: Ratiometric fluorescent sensing of pyrophosphate with sp³-functionalized single-walled carbon nanotubes
Source: Nat Commun. 2024 Jan 24;15:706. doi: 10.1038/s41467-024-45052-1 (PMC10808354; doi:10.1038/s41467-024-45052-1)
Supplement: Supplementary file 4 — Source data [file 41467_2024_45052_MOESM4_ESM.zip › Fig. S21c.txt]

Wavelength	Norm. PL intensity	Norm. PL intensity	Norm. PL intensity	Norm. PL intensity	Norm. PL intensity	Norm. PL intensity	Norm. PL intensity	Norm. PL intensity	Norm. PL intensity
nm
	[Cu]	8.27379	27.07785	64.68597	139.90222	252.72659	1380.97029	4013.53892	Dz-Alkyne
881.39	-4.77151	-4.64309	-4.97295	-3.73457	-3.63195	-3.24463	-2.62818	-3.01201	-3.48721
881.919	-4.7015	-4.60575	-4.87646	-3.69401	-3.58496	-3.19163	-2.59167	-2.97164	-3.45106
882.449	-4.6318	-4.56874	-4.78177	-3.65185	-3.53628	-3.13742	-2.55419	-2.93123	-3.4145
882.979	-4.5625	-4.5319	-4.68896	-3.60847	-3.4863	-3.0822	-2.51598	-2.89074	-3.37725
883.509	-4.49331	-4.49475	-4.59747	-3.56398	-3.43567	-3.0259	-2.47708	-2.8498	-3.33881
884.038	-4.42355	-4.45665	-4.50625	-3.51807	-3.38511	-2.96836	-2.43753	-2.80797	-3.29876
884.568	-4.35225	-4.41684	-4.41319	-3.47017	-3.33519	-2.90928	-2.39694	-2.76479	-3.25684
885.098	-4.2805	-4.37612	-4.31793	-3.42013	-3.28613	-2.84858	-2.35488	-2.72076	-3.21495
885.627	-4.21017	-4.31688	-4.23133	-3.35592	-3.223	-2.78109	-2.30318	-2.67446	-3.16279
886.157	-4.13877	-4.24767	-4.14975	-3.28728	-3.14833	-2.71449	-2.25018	-2.62655	-3.10598
886.686	-4.06691	-4.17219	-4.07077	-3.21696	-3.06631	-2.6485	-2.19789	-2.57453	-3.04326
887.216	-3.99259	-4.09132	-3.98943	-3.14474	-2.9824	-2.5827	-2.14717	-2.51642	-2.97163
887.746	-3.91276	-4.00468	-3.90238	-3.06783	-2.90276	-2.51839	-2.09897	-2.45447	-2.89214
888.275	-3.8299	-3.91214	-3.80842	-2.98933	-2.83043	-2.45912	-2.05272	-2.39228	-2.80974
888.805	-3.74407	-3.81311	-3.71054	-2.91328	-2.76275	-2.40521	-2.00714	-2.33092	-2.72897
889.334	-3.64764	-3.69973	-3.60812	-2.83414	-2.69171	-2.35145	-1.95777	-2.26719	-2.6468
889.864	-3.54216	-3.5738	-3.49878	-2.74746	-2.61443	-2.29391	-1.90453	-2.19958	-2.56078
890.393	-3.42637	-3.44085	-3.37935	-2.65086	-2.52941	-2.22774	-1.84575	-2.12501	-2.46889
890.923	-3.29477	-3.30145	-3.24777	-2.54376	-2.43635	-2.14957	-1.77936	-2.0406	-2.36974
891.452	-3.14681	-3.15273	-3.10389	-2.42546	-2.33513	-2.05887	-1.70332	-1.94766	-2.26324
891.981	-2.9813	-2.98557	-2.94318	-2.29354	-2.22234	-1.95377	-1.61553	-1.84609	-2.14632
892.511	-2.79566	-2.79636	-2.76498	-2.14869	-2.09576	-1.83344	-1.51577	-1.73517	-2.01571
893.04	-2.58887	-2.58632	-2.56989	-1.99079	-1.95226	-1.69878	-1.40486	-1.61322	-1.87195
893.57	-2.36664	-2.36024	-2.35873	-1.82173	-1.79217	-1.55331	-1.2839	-1.48049	-1.71783
894.099	-2.13816	-2.12746	-2.13635	-1.64779	-1.62047	-1.4023	-1.1573	-1.34065	-1.55736
894.628	-1.90987	-1.8957	-1.90929	-1.47458	-1.44341	-1.251	-1.03076	-1.19855	-1.39345
895.158	-1.68626	-1.67115	-1.68502	-1.30568	-1.2688	-1.10297	-0.9078	-1.05886	-1.23055
895.687	-1.47056	-1.45858	-1.46922	-1.14459	-1.10226	-0.9611	-0.79045	-0.92433	-1.07348
896.216	-1.26198	-1.25712	-1.26387	-0.99048	-0.94545	-0.82632	-0.67842	-0.79613	-0.92295
896.745	-1.06681	-1.06772	-1.07334	-0.84465	-0.80053	-0.70171	-0.57374	-0.6772	-0.78238
897.275	-0.89327	-0.89526	-0.90038	-0.71149	-0.67074	-0.59005	-0.47919	-0.56972	-0.65555
897.804	-0.74148	-0.74381	-0.74719	-0.59261	-0.55676	-0.49204	-0.39542	-0.4739	-0.54389
898.333	-0.60971	-0.61331	-0.61442	-0.48861	-0.458	-0.40672	-0.32289	-0.39002	-0.44701
898.862	-0.49673	-0.50172	-0.50148	-0.39926	-0.37326	-0.33335	-0.26154	-0.31789	-0.36445
899.391	-0.40099	-0.40733	-0.40716	-0.32373	-0.30202	-0.27128	-0.21064	-0.25708	-0.29509
899.921	-0.32014	-0.32739	-0.3288	-0.25991	-0.24254	-0.2185	-0.16885	-0.20622	-0.23654
900.45	-0.2542	-0.26106	-0.2642	-0.20704	-0.19387	-0.17443	-0.13535	-0.16468	-0.18838
900.979	-0.20198	-0.20763	-0.21141	-0.16439	-0.15491	-0.13881	-0.10871	-0.1316	-0.15019
901.508	-0.16026	-0.16497	-0.16876	-0.13038	-0.12381	-0.11056	-0.08724	-0.10515	-0.11992
902.037	-0.12708	-0.13136	-0.13497	-0.10381	-0.09908	-0.08847	-0.06984	-0.08402	-0.09558
902.566	-0.10138	-0.10532	-0.10882	-0.0834	-0.07996	-0.07128	-0.05599	-0.0674	-0.07623
903.095	-0.08121	-0.08474	-0.08841	-0.06757	-0.06522	-0.05781	-0.04507	-0.05438	-0.06099
903.624	-0.06532	-0.06849	-0.07238	-0.05506	-0.05359	-0.04723	-0.03658	-0.0442	-0.04933
904.153	-0.05313	-0.05634	-0.06009	-0.04551	-0.04452	-0.03917	-0.03019	-0.03638	-0.04082
904.682	-0.04401	-0.04757	-0.05091	-0.0385	-0.03763	-0.03319	-0.02548	-0.03066	-0.03467
905.211	-0.03734	-0.0412	-0.04424	-0.03345	-0.03254	-0.02889	-0.02207	-0.02662	-0.03016
905.74	-0.03258	-0.03649	-0.0394	-0.02982	-0.02877	-0.02586	-0.01958	-0.02377	-0.02673
906.269	-0.02923	-0.03303	-0.03586	-0.02727	-0.02609	-0.02371	-0.01779	-0.02172	-0.02412
906.798	-0.02693	-0.03064	-0.03339	-0.02562	-0.02433	-0.0222	-0.0166	-0.02029	-0.02226
907.327	-0.02537	-0.02903	-0.03176	-0.02456	-0.0232	-0.02118	-0.01592	-0.01937	-0.02103
907.856	-0.02432	-0.0278	-0.0306	-0.02374	-0.0225	-0.02053	-0.01558	-0.01879	-0.02027
908.384	-0.02354	-0.02682	-0.02965	-0.02289	-0.02201	-0.02008	-0.01533	-0.01831	-0.01973
908.913	-0.02285	-0.02606	-0.02882	-0.02195	-0.02164	-0.01969	-0.01503	-0.01781	-0.01923
909.442	-0.02214	-0.02537	-0.02803	-0.021	-0.02133	-0.01921	-0.01461	-0.01729	-0.01873
909.971	-0.02134	-0.02454	-0.02709	-0.02001	-0.0209	-0.01852	-0.01408	-0.01665	-0.01817
910.5	-0.02022	-0.0233	-0.02588	-0.0189	-0.02016	-0.01764	-0.0134	-0.01585	-0.01751
911.028	-0.01874	-0.02165	-0.02439	-0.01761	-0.01908	-0.01665	-0.01257	-0.01496	-0.01672
911.557	-0.01701	-0.01974	-0.02273	-0.01616	-0.01779	-0.01559	-0.01157	-0.01401	-0.01575
912.086	-0.01519	-0.01784	-0.02105	-0.01464	-0.01641	-0.01445	-0.01047	-0.01299	-0.01462
912.615	-0.0134	-0.01601	-0.01939	-0.01314	-0.01501	-0.01323	-0.00931	-0.01188	-0.01337
913.143	-0.01164	-0.01423	-0.0177	-0.01176	-0.01359	-0.01196	-0.00813	-0.01072	-0.01209
913.672	-0.00983	-0.01244	-0.01593	-0.0105	-0.01213	-0.01068	-0.007	-0.00955	-0.01084
914.201	-0.00796	-0.0107	-0.01416	-0.0093	-0.01068	-0.00947	-0.00598	-0.0084	-0.00963
914.729	-0.00618	-0.00912	-0.01252	-0.00817	-0.00938	-0.0084	-0.00513	-0.0073	-0.00845
915.258	-0.00452	-0.00765	-0.01104	-0.00713	-0.00832	-0.00753	-0.0044	-0.00625	-0.0073
915.787	-0.00299	-0.00637	-0.00974	-0.00622	-0.00743	-0.0068	-0.00376	-0.00525	-0.00623
916.315	-0.00161	-0.00528	-0.00858	-0.0054	-0.00669	-0.00615	-0.00321	-0.00434	-0.00523
916.844	-3.79E-4	-0.00424	-0.0075	-0.00466	-0.00599	-0.0055	-0.00273	-0.00351	-0.0043
917.372	6.57E-4	-0.0033	-0.00647	-0.00397	-0.00528	-0.00484	-0.00227	-0.00278	-0.00345
917.901	0.00156	-0.00245	-0.00555	-0.00333	-0.00464	-0.00421	-0.00182	-0.00218	-0.00269
918.429	0.00228	-0.0017	-0.0048	-0.00276	-0.00415	-0.00367	-0.00139	-0.00174	-0.00202
918.958	0.00288	-9.82E-4	-0.00419	-0.00223	-0.00382	-0.00322	-9.85E-4	-0.00141	-0.00144
919.486	0.00335	-2.81E-4	-0.00368	-0.00173	-0.00354	-0.00284	-6.25E-4	-0.00114	-9.21E-4
920.015	0.00381	4.34E-4	-0.00318	-0.00122	-0.00325	-0.00247	-2.98E-4	-8.73E-4	-4.51E-4
920.543	0.00424	0.0011	-0.00267	-6.83E-4	-0.00292	-0.00212	4.08E-5	-6.24E-4	-1.82E-5
921.072	0.00464	0.00163	-0.00217	-1.31E-4	-0.00254	-0.0018	4.1E-4	-4.28E-4	3.49E-4
921.6	0.00487	0.00198	-0.00183	3.24E-4	-0.00222	-0.0016	7.52E-4	-3.1E-4	5.77E-4
922.128	0.00489	0.00218	-0.00171	5.98E-4	-0.00205	-0.00154	0.00101	-2.73E-4	6.26E-4
922.657	0.00484	0.00241	-0.00173	7.15E-4	-0.00201	-0.00159	0.0012	-2.8E-4	5.45E-4
923.185	0.00476	0.0026	-0.00188	6.45E-4	-0.00207	-0.00169	0.00132	-3.55E-4	3.59E-4
923.713	0.00458	0.0026	-0.00216	3.93E-4	-0.0022	-0.00183	0.00136	-5.04E-4	8.18E-5
924.242	0.00433	0.00243	-0.00252	4.63E-5	-0.00234	-0.00198	0.00132	-6.73E-4	-2.48E-4
924.77	0.00402	0.00214	-0.00287	-3.13E-4	-0.0025	-0.00213	0.00122	-8.21E-4	-5.64E-4
925.298	0.00369	0.00182	-0.00315	-6.68E-4	-0.00272	-0.0023	0.0011	-9.48E-4	-7.94E-4
925.827	0.0033	0.00154	-0.00338	-0.00103	-0.00298	-0.00249	9.43E-4	-0.00108	-9.42E-4
926.355	0.00289	0.00135	-0.00353	-0.00138	-0.00321	-0.00264	7.55E-4	-0.00119	-0.00102
926.883	0.0025	0.00122	-0.0036	-0.00166	-0.00329	-0.00266	5.48E-4	-0.00125	-0.00103
927.411	0.00224	0.00118	-0.00356	-0.00181	-0.00322	-0.00254	3.63E-4	-0.00122	-9.81E-4
927.939	0.00217	0.00127	-0.00332	-0.00171	-0.00299	-0.00231	2.56E-4	-0.00111	-8.44E-4
928.468	0.00234	0.0015	-0.0029	-0.00132	-0.00268	-0.00202	2.62E-4	-9.06E-4	-6.11E-4
928.996	0.00259	0.00174	-0.00247	-8.11E-4	-0.00238	-0.00173	3.21E-4	-6.89E-4	-3.34E-4
929.524	0.00279	0.00199	-0.00213	-3.2E-4	-0.00216	-0.00148	3.82E-4	-5.23E-4	-8.03E-5
930.052	0.00289	0.00225	-0.00189	7.95E-6	-0.00198	-0.00129	4.3E-4	-4.39E-4	1.11E-4
930.58	0.00288	0.00233	-0.00181	1.08E-4	-0.00184	-0.00119	4.37E-4	-4.63E-4	1.82E-4
931.108	0.00284	0.00222	-0.00187	7.1E-5	-0.00177	-0.00119	4.09E-4	-5.4E-4	1.35E-4
931.636	0.00298	0.00213	-0.00188	5.25E-5	-0.00176	-0.00128	4.16E-4	-5.74E-4	5.87E-5
932.164	0.00332	0.00212	-0.0018	9.06E-5	-0.00184	-0.00141	4.8E-4	-5.74E-4	1.55E-5
932.692	0.00382	0.00222	-0.0017	1.55E-4	-0.00199	-0.00157	5.67E-4	-5.63E-4	2.57E-5
933.22	0.00426	0.00235	-0.00164	1.74E-4	-0.00216	-0.00174	6.35E-4	-5.73E-4	4.78E-5
933.748	0.00461	0.00251	-0.00158	1.51E-4	-0.00224	-0.00184	6.58E-4	-5.53E-4	9.39E-5
934.276	0.00493	0.00264	-0.00152	1.28E-4	-0.00223	-0.00188	6.54E-4	-4.97E-4	1.7E-4
934.804	0.00533	0.00279	-0.00141	1.68E-4	-0.00213	-0.00186	6.87E-4	-3.8E-4	2.73E-4
935.332	0.00581	0.00295	-0.00125	3.01E-4	-0.00198	-0.00181	8.02E-4	-2.25E-4	3.91E-4
935.86	0.00632	0.00314	-0.00109	5.04E-4	-0.00184	-0.00169	9.75E-4	-7.39E-5	5.18E-4
936.388	0.00678	0.0034	-0.00101	7.45E-4	-0.00172	-0.00151	0.00114	4.4E-5	6.34E-4
936.916	0.00711	0.00371	-9.88E-4	9.94E-4	-0.00156	-0.00125	0.00129	1.35E-4	7.79E-4
937.444	0.00729	0.004	-9.73E-4	0.0012	-0.00132	-8.93E-4	0.00144	2.45E-4	9.87E-4
937.972	0.00744	0.00419	-9.59E-4	0.00135	-0.00103	-5.27E-4	0.00157	4E-4	0.00123
938.499	0.00761	0.00433	-9.01E-4	0.00149	-7.11E-4	-2.01E-4	0.00172	5.96E-4	0.00147
939.027	0.00782	0.00453	-6.74E-4	0.00167	-3.75E-4	1.11E-4	0.00195	8.41E-4	0.00176
939.555	0.0081	0.00483	-2.65E-4	0.00199	-4.31E-5	4.57E-4	0.00223	0.00114	0.00212
940.083	0.00844	0.00526	3.17E-4	0.00246	2.98E-4	8.62E-4	0.00254	0.0015	0.00257
940.611	0.00887	0.00581	0.00108	0.00303	7.13E-4	0.00135	0.00289	0.00193	0.00311
941.138	0.00948	0.00645	0.00198	0.00369	0.00124	0.00191	0.00327	0.00242	0.00374
941.666	0.01023	0.00709	0.00285	0.00438	0.00182	0.00248	0.00364	0.00292	0.00439
942.194	0.01092	0.00762	0.00365	0.00503	0.00236	0.00296	0.00399	0.00339	0.00496
942.721	0.01141	0.00794	0.0043	0.00555	0.00279	0.0033	0.00429	0.00376	0.00541
943.249	0.01174	0.00816	0.00483	0.00597	0.00312	0.00356	0.00456	0.00408	0.00575
943.777	0.01193	0.00836	0.00526	0.00633	0.00339	0.00385	0.00487	0.00444	0.00608
944.304	0.01199	0.00853	0.0056	0.00665	0.00367	0.0042	0.00521	0.00485	0.0064
944.832	0.01197	0.00865	0.00579	0.00689	0.00394	0.00449	0.00552	0.00524	0.00665
945.359	0.01192	0.00869	0.00587	0.00704	0.00421	0.00463	0.00577	0.00555	0.00677
945.887	0.01178	0.00865	0.00587	0.00711	0.00443	0.00461	0.00594	0.00578	0.00682
946.415	0.01153	0.00859	0.00581	0.00711	0.00458	0.0045	0.00606	0.00598	0.00686
946.942	0.01125	0.00859	0.00575	0.00707	0.0047	0.00437	0.00614	0.00618	0.00693
947.47	0.01106	0.00873	0.00575	0.00705	0.00484	0.00431	0.00624	0.00639	0.00702
947.997	0.01108	0.00907	0.00582	0.00711	0.00505	0.00437	0.00637	0.0066	0.00715
948.525	0.0113	0.00952	0.0059	0.00723	0.00526	0.00451	0.00649	0.00675	0.00727
949.052	0.01163	0.00992	0.00596	0.00736	0.00537	0.00464	0.00655	0.00678	0.00735
949.58	0.01201	0.01019	0.00606	0.00744	0.00536	0.00475	0.00654	0.00671	0.00741
950.107	0.0124	0.01038	0.00618	0.00748	0.00533	0.00487	0.00653	0.00661	0.00749
950.634	0.01281	0.01064	0.00637	0.00756	0.00537	0.00508	0.00659	0.00658	0.00766
951.162	0.01321	0.011	0.00662	0.00774	0.0055	0.0054	0.00675	0.00667	0.00791
951.689	0.01359	0.01138	0.00688	0.008	0.00568	0.00574	0.00695	0.00681	0.00813
952.216	0.01396	0.01174	0.00713	0.00828	0.00584	0.00602	0.00713	0.00691	0.00829
952.744	0.01433	0.01205	0.00736	0.00855	0.00594	0.00623	0.00731	0.00699	0.00839
953.271	0.01466	0.01231	0.00755	0.00876	0.006	0.00635	0.00752	0.00708	0.00849
953.798	0.01498	0.01259	0.00775	0.00893	0.0061	0.00643	0.00777	0.00722	0.00862
954.326	0.0153	0.01293	0.008	0.00912	0.00628	0.00649	0.00803	0.00742	0.00876
954.853	0.01564	0.01331	0.00829	0.00936	0.00649	0.00659	0.00828	0.00764	0.00891
955.38	0.01599	0.01378	0.0086	0.00968	0.00675	0.00678	0.00853	0.00792	0.0091
955.907	0.0164	0.01434	0.00898	0.01009	0.00708	0.00709	0.00882	0.00827	0.00934
956.435	0.01689	0.01496	0.00947	0.01059	0.00743	0.00751	0.00921	0.00867	0.00962
956.962	0.01739	0.01559	0.01004	0.01116	0.00784	0.008	0.00968	0.0091	0.00991
957.489	0.01788	0.01622	0.0106	0.01178	0.00834	0.00853	0.01024	0.00958	0.01022
958.016	0.01838	0.01683	0.01118	0.01246	0.00891	0.00906	0.01083	0.01012	0.01056
958.543	0.01888	0.0174	0.0118	0.01319	0.00955	0.00962	0.01142	0.01067	0.01091
959.07	0.01941	0.01791	0.01247	0.01393	0.01022	0.0102	0.012	0.01123	0.01126
959.598	0.01997	0.01835	0.01311	0.01459	0.01088	0.01074	0.01255	0.01174	0.01163
960.125	0.02049	0.01867	0.01364	0.0151	0.0115	0.01117	0.01307	0.01221	0.01196
960.652	0.02092	0.01891	0.01405	0.01548	0.01206	0.01151	0.01357	0.01261	0.01224
961.179	0.02136	0.01921	0.01444	0.01579	0.01256	0.0118	0.01405	0.01298	0.01252
961.706	0.02187	0.01955	0.01489	0.01608	0.013	0.01211	0.01452	0.01335	0.01289
962.233	0.02248	0.01993	0.01543	0.01635	0.01342	0.01251	0.01497	0.01374	0.01335
962.76	0.02326	0.0204	0.01603	0.0166	0.01393	0.01304	0.01544	0.01422	0.0139
963.287	0.02421	0.02093	0.01669	0.0169	0.01452	0.01371	0.01595	0.01481	0.01452
963.814	0.02526	0.02157	0.01741	0.01729	0.01514	0.01449	0.01654	0.01547	0.0152
964.341	0.02636	0.02243	0.01824	0.01785	0.01584	0.01542	0.01725	0.01621	0.01597
964.868	0.02757	0.0236	0.01926	0.01869	0.01669	0.01651	0.01811	0.01705	0.01685
965.394	0.02886	0.02504	0.0205	0.01979	0.01766	0.01778	0.01911	0.01794	0.01782
965.921	0.03023	0.02659	0.02193	0.0211	0.01872	0.01919	0.02022	0.01891	0.01885
966.448	0.03169	0.02813	0.02354	0.02252	0.01985	0.02068	0.02141	0.01996	0.01994
966.975	0.03313	0.02961	0.02521	0.02401	0.02106	0.02215	0.02262	0.02108	0.02109
967.502	0.03455	0.03118	0.02692	0.02558	0.0224	0.02361	0.0239	0.02231	0.02231
968.029	0.03599	0.03299	0.02866	0.02728	0.02391	0.0251	0.02531	0.02365	0.02362
968.556	0.03756	0.03511	0.03047	0.02915	0.0256	0.02668	0.02689	0.02515	0.02507
969.082	0.03928	0.03748	0.0324	0.03112	0.02746	0.02837	0.02866	0.02682	0.0267
969.609	0.04123	0.04002	0.03446	0.03318	0.02952	0.03021	0.03056	0.02871	0.0285
970.136	0.04347	0.04265	0.03663	0.03535	0.03177	0.03222	0.03259	0.03088	0.03048
970.663	0.04599	0.04538	0.03892	0.0377	0.03421	0.03441	0.03474	0.0333	0.03265
971.189	0.04876	0.04832	0.04137	0.04024	0.03689	0.03675	0.03705	0.03589	0.03501
971.716	0.05176	0.05151	0.04402	0.04297	0.03979	0.03928	0.03957	0.03863	0.03752
972.243	0.05494	0.05492	0.04686	0.04587	0.04284	0.04197	0.04225	0.04142	0.0401
972.769	0.05828	0.05851	0.04988	0.04892	0.04595	0.04485	0.04509	0.04425	0.04275
973.296	0.06178	0.06231	0.05317	0.05214	0.04911	0.04793	0.04808	0.04714	0.04551
973.822	0.06545	0.06654	0.05679	0.05555	0.0524	0.05121	0.05121	0.05011	0.04844
974.349	0.06934	0.07147	0.06071	0.05921	0.05592	0.05468	0.05451	0.05318	0.0516
974.876	0.0735	0.07695	0.06483	0.0631	0.05965	0.05829	0.05799	0.05635	0.05497
975.402	0.07791	0.08257	0.06906	0.06717	0.06353	0.062	0.06166	0.05962	0.05847
975.929	0.08258	0.08813	0.07343	0.07143	0.06753	0.06586	0.06552	0.06303	0.06213
976.455	0.08746	0.09353	0.07795	0.07581	0.07163	0.06987	0.06955	0.06661	0.06599
976.982	0.09255	0.09883	0.08262	0.08035	0.07588	0.07406	0.07372	0.07042	0.07011
977.508	0.09779	0.10405	0.08735	0.08503	0.0803	0.07843	0.07797	0.07444	0.07449
978.035	0.10315	0.10923	0.09213	0.08989	0.08493	0.08294	0.08232	0.07859	0.07908
978.561	0.10854	0.11422	0.09699	0.09486	0.0897	0.08752	0.08674	0.08282	0.08377
979.088	0.11394	0.11893	0.10201	0.09993	0.09454	0.09217	0.09125	0.08714	0.08851
979.614	0.11932	0.12338	0.10727	0.10507	0.09943	0.09692	0.09583	0.09156	0.09324
980.14	0.12481	0.12782	0.11283	0.11026	0.10445	0.10185	0.10053	0.09614	0.09802
980.667	0.13045	0.1325	0.11868	0.11552	0.10964	0.10699	0.10534	0.10087	0.1029
981.193	0.1363	0.13776	0.12475	0.12089	0.11502	0.11231	0.11026	0.1057	0.10788
981.719	0.14237	0.14364	0.131	0.12642	0.12057	0.11778	0.11527	0.1106	0.11296
982.246	0.14862	0.14986	0.13737	0.13212	0.12622	0.12332	0.12033	0.11551	0.11805
982.772	0.15501	0.15623	0.14389	0.13797	0.13188	0.12888	0.12543	0.12044	0.12313
983.298	0.16154	0.1628	0.15059	0.14394	0.13755	0.13445	0.13057	0.12544	0.12823
983.825	0.1682	0.16952	0.15736	0.14992	0.1432	0.14004	0.13574	0.13053	0.13334
984.351	0.17485	0.17623	0.16399	0.15584	0.14876	0.14561	0.14084	0.13564	0.13844
984.877	0.18133	0.18279	0.17034	0.16165	0.15416	0.15107	0.14583	0.14066	0.14343
985.403	0.18761	0.18914	0.17634	0.16735	0.15941	0.15634	0.15069	0.14547	0.14821
985.93	0.19372	0.19537	0.18209	0.17296	0.16448	0.16139	0.15544	0.15006	0.15275
986.456	0.19971	0.2015	0.18768	0.17839	0.16935	0.16621	0.16005	0.15444	0.15705
986.982	0.20563	0.20749	0.19318	0.18361	0.17407	0.17084	0.16451	0.1587	0.16111
987.508	0.2115	0.21334	0.19859	0.18862	0.17865	0.17531	0.1688	0.16288	0.16492
988.034	0.21715	0.21898	0.20385	0.19343	0.18307	0.17959	0.17289	0.16696	0.16851
988.56	0.22261	0.22447	0.20897	0.19812	0.18737	0.18374	0.17679	0.1709	0.1719
989.086	0.22792	0.22984	0.21397	0.20268	0.19154	0.18777	0.18049	0.17466	0.17506
989.612	0.23308	0.23504	0.21882	0.20711	0.19555	0.19165	0.18402	0.17823	0.17794
990.138	0.23809	0.24003	0.22355	0.21133	0.19937	0.19532	0.18736	0.18161	0.18053
990.665	0.24293	0.24481	0.22818	0.2153	0.20302	0.19875	0.19052	0.18488	0.18291
991.191	0.2475	0.2493	0.23262	0.21897	0.20646	0.20193	0.19347	0.18804	0.18509
991.717	0.25181	0.25353	0.23684	0.22238	0.2097	0.20489	0.19622	0.19107	0.18711
992.243	0.2559	0.25755	0.24078	0.22558	0.21275	0.20762	0.19881	0.19392	0.18896
992.768	0.25975	0.26135	0.24436	0.22856	0.21554	0.21004	0.20117	0.19652	0.19059
993.294	0.26338	0.26493	0.24757	0.23126	0.21803	0.21215	0.2033	0.19884	0.19197
993.82	0.26675	0.2682	0.25034	0.23358	0.22016	0.21389	0.20516	0.20084	0.19306
994.346	0.26982	0.27105	0.25273	0.23551	0.2219	0.21528	0.20671	0.20253	0.19386
994.872	0.27252	0.27349	0.25475	0.23709	0.22329	0.21631	0.20793	0.20391	0.19435
995.398	0.27476	0.27546	0.25644	0.23828	0.22429	0.21701	0.20879	0.20493	0.19452
995.924	0.27655	0.27699	0.25782	0.23912	0.22492	0.21743	0.20925	0.20559	0.19438
996.45	0.27786	0.2781	0.25884	0.23961	0.22519	0.21758	0.20931	0.2059	0.19387
996.976	0.27876	0.27885	0.25951	0.23976	0.22508	0.21748	0.20903	0.20585	0.19297
997.501	0.27928	0.27921	0.25984	0.23957	0.22464	0.21711	0.20844	0.20551	0.19171
998.027	0.27945	0.27914	0.25983	0.23905	0.22389	0.21648	0.20755	0.20494	0.1901
998.553	0.2793	0.27858	0.25949	0.23815	0.22287	0.21556	0.20636	0.20414	0.18811
999.079	0.27886	0.27756	0.25884	0.23686	0.22155	0.21429	0.20488	0.20308	0.18575
999.604	0.27804	0.27616	0.25783	0.2352	0.2199	0.21265	0.20307	0.20171	0.18305
1000.13	0.27686	0.27444	0.25642	0.23317	0.21794	0.21062	0.20096	0.20003	0.18006
1000.656	0.27541	0.27251	0.25465	0.23083	0.21568	0.20826	0.19861	0.19805	0.17684
1001.181	0.27364	0.27038	0.25248	0.22828	0.21312	0.20561	0.19604	0.19581	0.17346
1001.707	0.27148	0.26793	0.24991	0.22551	0.21025	0.20263	0.19324	0.19331	0.16987
1002.233	0.26891	0.26511	0.24707	0.22252	0.20713	0.19931	0.19022	0.19059	0.16609
1002.758	0.26592	0.26188	0.244	0.21926	0.20377	0.19569	0.18701	0.18764	0.1622
1003.284	0.26256	0.25833	0.24072	0.21577	0.2002	0.19184	0.18362	0.18447	0.15827
1003.809	0.259	0.25459	0.23724	0.21212	0.19646	0.18791	0.18012	0.18118	0.15437
1004.335	0.25537	0.25071	0.23361	0.20836	0.19259	0.18402	0.17656	0.17779	0.15053
1004.861	0.25166	0.24673	0.22985	0.20451	0.18868	0.18017	0.17295	0.1744	0.14676
1005.386	0.24788	0.24271	0.22599	0.20063	0.18476	0.17632	0.16927	0.17105	0.14304
1005.912	0.24405	0.23863	0.22201	0.1967	0.18082	0.17244	0.16553	0.1677	0.13932
1006.437	0.24013	0.23446	0.21789	0.19266	0.17685	0.1685	0.16176	0.16431	0.13558
1006.963	0.23605	0.23015	0.21362	0.18843	0.17279	0.16451	0.15791	0.16081	0.13174
1007.488	0.23186	0.2257	0.20927	0.18409	0.16869	0.16052	0.15406	0.15725	0.12784
1008.013	0.22758	0.22116	0.20487	0.17971	0.16454	0.15652	0.1502	0.15365	0.12394
1008.539	0.22323	0.21659	0.20043	0.17535	0.16038	0.15252	0.14636	0.15003	0.12006
1009.064	0.21884	0.21198	0.19604	0.17106	0.15629	0.14851	0.14255	0.14639	0.11622
1009.59	0.21436	0.2073	0.19166	0.16684	0.15226	0.14448	0.1388	0.14272	0.11241
1010.115	0.20976	0.20256	0.18725	0.1627	0.14828	0.14044	0.13513	0.13907	0.10866
1010.64	0.20513	0.19779	0.18282	0.15862	0.14434	0.13646	0.13153	0.1355	0.105
1011.166	0.20055	0.19305	0.17846	0.15465	0.14048	0.13264	0.12804	0.13202	0.10148
1011.691	0.19609	0.18844	0.17425	0.15079	0.13672	0.12905	0.12466	0.12869	0.09818
1012.216	0.19176	0.18399	0.17017	0.14703	0.13308	0.12564	0.1214	0.12551	0.09514
1012.742	0.18763	0.17978	0.16617	0.14339	0.12953	0.12238	0.11827	0.12247	0.09233
1013.267	0.1837	0.17572	0.16219	0.13983	0.12607	0.11921	0.11524	0.11953	0.08966
1013.792	0.17985	0.17175	0.15821	0.1363	0.12271	0.11609	0.11229	0.11664	0.08703
1014.317	0.17596	0.16786	0.15429	0.13278	0.11944	0.11301	0.10939	0.1138	0.08445
1014.843	0.17205	0.16402	0.15049	0.12933	0.11628	0.11003	0.10655	0.11103	0.08197
1015.368	0.1682	0.16023	0.14689	0.12599	0.11321	0.10718	0.10377	0.10833	0.07964
1015.893	0.16443	0.15649	0.14348	0.12273	0.11023	0.10443	0.10105	0.1057	0.07745
1016.418	0.16074	0.15279	0.14019	0.11955	0.10734	0.10176	0.09841	0.10309	0.07535
1016.943	0.15717	0.14914	0.13699	0.11646	0.10456	0.09915	0.09587	0.10053	0.07332
1017.468	0.15375	0.14557	0.13387	0.1135	0.10195	0.09661	0.09345	0.09807	0.0714
1017.993	0.15049	0.14215	0.13087	0.11076	0.09952	0.09421	0.09116	0.09576	0.06965
1018.518	0.14734	0.13891	0.12802	0.10824	0.09725	0.09197	0.08903	0.09359	0.06808
1019.043	0.14433	0.13585	0.1253	0.10593	0.09509	0.0899	0.08704	0.09159	0.06664
1019.569	0.14151	0.13301	0.12267	0.10375	0.09302	0.08796	0.08521	0.08974	0.0653
1020.094	0.1389	0.13041	0.12012	0.1017	0.09102	0.08612	0.08353	0.08804	0.06403
1020.619	0.13638	0.12798	0.11758	0.09973	0.08909	0.08434	0.08195	0.08639	0.06279
1021.144	0.13386	0.12571	0.11508	0.09783	0.08722	0.08258	0.08044	0.08476	0.06159
1021.668	0.13131	0.12355	0.11267	0.096	0.08538	0.08087	0.07898	0.08319	0.06042
1022.193	0.12882	0.12145	0.11037	0.09423	0.08359	0.07921	0.07756	0.08166	0.05928
1022.718	0.12637	0.11933	0.10816	0.09246	0.08182	0.07756	0.0761	0.08016	0.05814
1023.243	0.12395	0.11719	0.10606	0.09068	0.08008	0.07594	0.07461	0.07867	0.05703
1023.768	0.12155	0.11502	0.10405	0.08888	0.07844	0.07439	0.07314	0.07717	0.05595
1024.293	0.11917	0.11285	0.1021	0.08709	0.0769	0.07291	0.07172	0.07568	0.05494
1024.818	0.11683	0.11069	0.10023	0.08536	0.07542	0.07152	0.07036	0.07421	0.054
1025.343	0.1146	0.10862	0.09845	0.08375	0.07401	0.07022	0.06905	0.07281	0.05313
1025.868	0.11256	0.10664	0.09684	0.08225	0.0727	0.06903	0.0678	0.07153	0.05232
1026.392	0.11077	0.10473	0.0954	0.08087	0.07149	0.06795	0.06663	0.07039	0.05156
1026.917	0.10913	0.10289	0.09408	0.07954	0.07035	0.06694	0.06557	0.06936	0.05084
1027.442	0.10755	0.10117	0.09277	0.07826	0.06927	0.06598	0.06459	0.06836	0.05015
1027.967	0.10597	0.0996	0.09143	0.07708	0.06821	0.06504	0.06369	0.06735	0.04952
1028.491	0.10441	0.09819	0.0901	0.07603	0.06717	0.06413	0.06285	0.06634	0.04889
1029.016	0.10294	0.09687	0.08878	0.07507	0.06616	0.06325	0.06205	0.06537	0.04826
1029.541	0.10154	0.09554	0.08749	0.07415	0.06521	0.0624	0.06124	0.06444	0.04763
1030.065	0.10014	0.09415	0.08625	0.07325	0.0643	0.06158	0.06041	0.06353	0.047
1030.59	0.09877	0.09274	0.08508	0.07237	0.06345	0.06081	0.05961	0.06266	0.04638
1031.115	0.09745	0.09137	0.08398	0.0715	0.06268	0.06008	0.05886	0.06184	0.0458
1031.639	0.09617	0.09007	0.08288	0.07066	0.06195	0.05935	0.05814	0.06103	0.04525
1032.164	0.09496	0.08886	0.08176	0.06985	0.06123	0.05862	0.05745	0.06024	0.04472
1032.689	0.09376	0.0877	0.08062	0.06907	0.0605	0.05789	0.05677	0.05948	0.04421
1033.213	0.09257	0.08655	0.07952	0.06827	0.05978	0.05718	0.05609	0.05878	0.04372
1033.738	0.09138	0.08538	0.07847	0.06743	0.05904	0.05648	0.05541	0.05811	0.04325
1034.262	0.09023	0.08423	0.07747	0.06655	0.05832	0.0558	0.05475	0.05747	0.0428
1034.787	0.08917	0.08316	0.07652	0.06569	0.05765	0.05514	0.0541	0.05687	0.04244
1035.311	0.08816	0.08212	0.07554	0.06485	0.05696	0.05445	0.05347	0.05628	0.04213
1035.836	0.08713	0.08108	0.07451	0.06402	0.05623	0.05375	0.05285	0.0557	0.04182
1036.36	0.08607	0.08005	0.07346	0.0632	0.05548	0.05308	0.05222	0.05509	0.04151
1036.885	0.08497	0.07902	0.07247	0.06242	0.05474	0.05245	0.05158	0.05444	0.04119
1037.409	0.08385	0.07802	0.07155	0.06165	0.05401	0.05187	0.05094	0.05375	0.04086
1037.933	0.08271	0.07703	0.0707	0.06085	0.05331	0.0513	0.05028	0.05306	0.04049
1038.458	0.08157	0.07602	0.06986	0.06	0.05261	0.05071	0.04961	0.05237	0.04009
1038.982	0.08045	0.07503	0.06904	0.05915	0.05192	0.05011	0.04896	0.05174	0.03969
1039.507	0.07938	0.07412	0.06825	0.05834	0.05128	0.0495	0.04837	0.05117	0.03931
1040.031	0.07834	0.07331	0.06749	0.05761	0.05067	0.04888	0.04783	0.05062	0.03895
1040.555	0.07727	0.07253	0.06674	0.05689	0.05012	0.04826	0.04733	0.05005	0.03861
1041.079	0.07622	0.07171	0.06603	0.05616	0.04961	0.04766	0.04687	0.04948	0.03827
1041.604	0.07526	0.07087	0.06532	0.05541	0.04914	0.04706	0.04641	0.04894	0.03794
1042.128	0.07437	0.06998	0.06458	0.05467	0.04868	0.04646	0.04592	0.04845	0.03758
1042.652	0.07346	0.06903	0.06378	0.05391	0.0482	0.04587	0.04538	0.04799	0.03719
1043.177	0.07253	0.06809	0.06296	0.0532	0.04773	0.04533	0.04485	0.04754	0.03679
1043.701	0.07166	0.06724	0.06216	0.05261	0.04731	0.04486	0.04435	0.0471	0.03641
1044.225	0.07084	0.06651	0.06137	0.0521	0.04692	0.04444	0.04389	0.04663	0.03606
1044.749	0.07005	0.06584	0.06057	0.05163	0.04654	0.04406	0.04347	0.04616	0.03572
1045.273	0.06929	0.06521	0.05978	0.05119	0.04613	0.04369	0.04305	0.04569	0.0354
1045.797	0.06855	0.06457	0.05904	0.05077	0.04573	0.04334	0.04263	0.04524	0.0351
1046.321	0.06785	0.06398	0.05838	0.0504	0.04533	0.04302	0.04224	0.04485	0.03484
1046.846	0.06719	0.06343	0.05775	0.05004	0.04494	0.04269	0.0419	0.04449	0.03463
1047.37	0.06655	0.06286	0.05715	0.04967	0.04455	0.04235	0.04162	0.04413	0.03446
1047.894	0.06589	0.06224	0.05659	0.04927	0.04417	0.04199	0.0414	0.04379	0.03436
1048.418	0.06529	0.06158	0.05606	0.04886	0.04381	0.04163	0.04121	0.04349	0.03432
1048.942	0.0648	0.06092	0.05556	0.04848	0.04346	0.04128	0.04103	0.04323	0.03435
1049.466	0.06433	0.06023	0.05506	0.04809	0.04309	0.04092	0.04082	0.04297	0.03439
1049.99	0.06382	0.05954	0.05459	0.04769	0.0427	0.04056	0.04059	0.0427	0.0344
1050.514	0.06329	0.0589	0.05418	0.04728	0.04232	0.04023	0.04037	0.04242	0.03439
1051.038	0.06281	0.05838	0.05388	0.0469	0.042	0.03992	0.0402	0.04218	0.03439
1051.562	0.0624	0.058	0.05368	0.04659	0.04179	0.03966	0.0401	0.04201	0.03446
1052.086	0.06208	0.05774	0.05355	0.04639	0.04171	0.03949	0.04008	0.04191	0.0346
1052.609	0.06181	0.05758	0.05347	0.04632	0.0417	0.0394	0.04007	0.04185	0.03477
1053.133	0.06156	0.05753	0.05347	0.04634	0.04172	0.03941	0.04006	0.04184	0.03496
1053.657	0.06134	0.05755	0.05355	0.0464	0.04174	0.0395	0.04007	0.04187	0.03513
1054.181	0.06117	0.05759	0.05365	0.04642	0.04177	0.03963	0.04013	0.0419	0.03526
1054.705	0.06103	0.05761	0.05372	0.04635	0.0418	0.03973	0.0402	0.04194	0.03535
1055.229	0.06091	0.05758	0.05373	0.04622	0.04184	0.03982	0.04027	0.042	0.03545
1055.752	0.06086	0.0575	0.05366	0.04608	0.0419	0.03991	0.04033	0.04208	0.03558
1056.276	0.06087	0.05737	0.05356	0.04599	0.04198	0.04002	0.04037	0.04218	0.03573
1056.8	0.0609	0.05723	0.05345	0.04594	0.04206	0.04012	0.0404	0.04228	0.0359
1057.324	0.0609	0.05713	0.05337	0.04595	0.04214	0.04021	0.04042	0.04238	0.03606
1057.847	0.06087	0.05707	0.05333	0.046	0.04223	0.04027	0.04046	0.04245	0.03623
1058.371	0.06081	0.057	0.0533	0.04603	0.04231	0.04028	0.04052	0.04251	0.03642
1058.895	0.06073	0.05688	0.05325	0.04608	0.04239	0.04026	0.0406	0.04254	0.03664
1059.418	0.06068	0.05676	0.0532	0.04618	0.04248	0.04027	0.04069	0.04259	0.03691
1059.942	0.06063	0.05669	0.05319	0.04634	0.04257	0.04033	0.04078	0.0427	0.03723
1060.466	0.06058	0.05669	0.05322	0.04655	0.04265	0.04045	0.04091	0.04286	0.03759
1060.989	0.06052	0.05673	0.0532	0.04675	0.04271	0.0406	0.04104	0.04304	0.03795
1061.513	0.06046	0.05677	0.05316	0.0469	0.04275	0.04074	0.04118	0.04321	0.03828
1062.037	0.0604	0.0568	0.05308	0.047	0.04278	0.0409	0.04133	0.04337	0.03861
1062.56	0.06035	0.05681	0.05302	0.04712	0.04284	0.04112	0.04151	0.04353	0.03897
1063.084	0.06033	0.05683	0.053	0.04728	0.04294	0.04142	0.04172	0.04372	0.03931
1063.607	0.06034	0.05692	0.05299	0.04744	0.04309	0.04177	0.04196	0.04395	0.03964
1064.131	0.06034	0.05706	0.05297	0.04761	0.04328	0.0421	0.04222	0.04418	0.03997
1064.654	0.06031	0.05722	0.05295	0.0478	0.04351	0.0424	0.0425	0.04442	0.0403
1065.178	0.06024	0.05736	0.05296	0.04801	0.04376	0.0427	0.04277	0.04464	0.04063
1065.701	0.06015	0.05747	0.05299	0.04825	0.04404	0.043	0.04305	0.04485	0.04096
1066.224	0.06013	0.05761	0.0531	0.04853	0.04435	0.04334	0.04337	0.0451	0.04131
1066.748	0.06018	0.05774	0.05326	0.0488	0.04471	0.04368	0.04372	0.04538	0.04165
1067.271	0.06025	0.05784	0.05344	0.04903	0.04509	0.04398	0.04408	0.0457	0.04196
1067.795	0.06038	0.05789	0.05362	0.04925	0.04547	0.04425	0.04445	0.04603	0.0423
1068.318	0.06056	0.05793	0.05381	0.04948	0.04586	0.0445	0.04482	0.04637	0.04268
1068.841	0.06081	0.05799	0.05407	0.04975	0.04627	0.0448	0.04521	0.04675	0.04308
1069.365	0.0611	0.05811	0.05437	0.05007	0.04671	0.04518	0.04564	0.04719	0.04351
1069.888	0.06141	0.05827	0.05474	0.05044	0.04716	0.04564	0.04608	0.0477	0.04395
1070.411	0.06178	0.05849	0.05519	0.05087	0.04767	0.04618	0.04656	0.04827	0.04441
1070.934	0.06215	0.05879	0.0557	0.05137	0.04823	0.04676	0.0471	0.04889	0.04496
1071.458	0.06249	0.05915	0.05624	0.05191	0.04882	0.04736	0.04768	0.0495	0.04559
1071.981	0.06283	0.05959	0.0568	0.0525	0.04942	0.04799	0.04828	0.05012	0.04629
1072.504	0.0632	0.06011	0.05736	0.05314	0.05005	0.04867	0.04893	0.05074	0.04704
1073.027	0.06368	0.06072	0.05796	0.05384	0.05073	0.04942	0.04964	0.05139	0.04783
1073.551	0.06426	0.06138	0.05863	0.0546	0.05145	0.05021	0.05041	0.05208	0.04866
1074.074	0.06486	0.06205	0.05933	0.05538	0.05218	0.05101	0.05123	0.0528	0.04954
1074.597	0.0655	0.06275	0.06008	0.05622	0.05296	0.05182	0.05211	0.05356	0.05048
1075.12	0.06622	0.06347	0.06089	0.05713	0.05381	0.05265	0.05304	0.05436	0.05149
1075.643	0.067	0.06422	0.06169	0.05806	0.05472	0.05352	0.05401	0.05519	0.05254
1076.166	0.06782	0.06502	0.0625	0.05898	0.05568	0.05443	0.05503	0.05607	0.0536
1076.689	0.06869	0.06585	0.06335	0.05989	0.05667	0.0554	0.05608	0.05703	0.05468
1077.212	0.0696	0.06673	0.06426	0.06083	0.05772	0.05644	0.05717	0.05808	0.05581
1077.735	0.07054	0.06771	0.06528	0.06186	0.05888	0.05758	0.05833	0.05924	0.05703
1078.258	0.0715	0.06877	0.06638	0.06294	0.06012	0.05882	0.05955	0.06048	0.05835
1078.781	0.0725	0.06985	0.06752	0.06407	0.06143	0.06012	0.06083	0.06179	0.05973
1079.304	0.07358	0.07092	0.06863	0.06525	0.0628	0.06149	0.06216	0.06315	0.06117
1079.827	0.07479	0.07201	0.06976	0.06651	0.06426	0.06291	0.06357	0.06457	0.06269
1080.35	0.07614	0.07318	0.07096	0.06789	0.06582	0.06442	0.06506	0.06609	0.06432
1080.873	0.07754	0.07447	0.07223	0.06937	0.06745	0.06604	0.06664	0.06772	0.06606
1081.396	0.07899	0.07586	0.07358	0.07096	0.06915	0.06775	0.06832	0.06944	0.06789
1081.919	0.08055	0.07736	0.07505	0.07267	0.07093	0.06957	0.0701	0.07124	0.0698
1082.442	0.0822	0.07895	0.0766	0.07448	0.07278	0.0715	0.07197	0.07311	0.07181
1082.965	0.08388	0.08062	0.07822	0.07635	0.07468	0.0735	0.07394	0.07505	0.07391
1083.487	0.08556	0.08235	0.07991	0.07826	0.07662	0.07555	0.07599	0.07706	0.0761
1084.01	0.08726	0.08417	0.08172	0.08024	0.07866	0.07769	0.07814	0.07917	0.0784
1084.533	0.08899	0.08613	0.08367	0.08231	0.08081	0.07993	0.08041	0.08139	0.0808
1085.056	0.09079	0.08825	0.08582	0.08451	0.08308	0.0823	0.0828	0.08374	0.08332
1085.579	0.09274	0.09052	0.08816	0.08684	0.08548	0.08482	0.08531	0.08619	0.08599
1086.101	0.09483	0.09292	0.09063	0.08926	0.08803	0.08748	0.08797	0.08875	0.08881
1086.624	0.0971	0.09538	0.0932	0.09179	0.09075	0.09027	0.0908	0.09144	0.09181
1087.147	0.09954	0.09792	0.09588	0.09448	0.09365	0.09318	0.09378	0.09429	0.09501
1087.669	0.10214	0.10057	0.09868	0.09734	0.09672	0.09621	0.09693	0.09731	0.0984
1088.192	0.1049	0.10331	0.10161	0.10039	0.09995	0.09938	0.10025	0.10048	0.10194
1088.715	0.10781	0.10613	0.10464	0.10359	0.1033	0.10269	0.10371	0.10378	0.10559
1089.237	0.11088	0.10907	0.10776	0.10696	0.10674	0.10618	0.10731	0.10719	0.10937
1089.76	0.11411	0.11217	0.11096	0.1105	0.1103	0.10986	0.11109	0.11073	0.11332
1090.283	0.11744	0.1154	0.11425	0.1142	0.11397	0.11375	0.11507	0.11442	0.11745
1090.805	0.12089	0.11877	0.11768	0.11806	0.11779	0.11782	0.11923	0.11829	0.12178
1091.328	0.1245	0.12233	0.1213	0.1221	0.12177	0.12208	0.12356	0.12237	0.12628
1091.85	0.12827	0.12607	0.12511	0.1263	0.12593	0.12653	0.12805	0.12663	0.13094
1092.373	0.13223	0.12998	0.12916	0.13068	0.13029	0.13118	0.13269	0.13112	0.13582
1092.895	0.13642	0.13408	0.13343	0.13527	0.13488	0.13605	0.13748	0.13584	0.14093
1093.418	0.14086	0.13845	0.13797	0.14009	0.13976	0.14117	0.14248	0.14082	0.14634
1093.94	0.14555	0.14312	0.14279	0.14517	0.14492	0.14653	0.14772	0.14604	0.15204
1094.463	0.15046	0.14807	0.14789	0.1505	0.15037	0.15212	0.15322	0.15153	0.15804
1094.985	0.15554	0.15321	0.15321	0.156	0.15606	0.15791	0.15896	0.15722	0.16424
1095.507	0.16075	0.15848	0.15869	0.16166	0.16196	0.16388	0.16492	0.16312	0.17061
1096.03	0.16616	0.16391	0.16435	0.16751	0.16811	0.17006	0.17113	0.16924	0.17717
1096.552	0.17177	0.16956	0.17017	0.17359	0.17447	0.17645	0.17759	0.17559	0.18397
1097.075	0.17763	0.1755	0.17623	0.17996	0.18107	0.1831	0.18433	0.1822	0.19107
1097.597	0.18369	0.18176	0.18254	0.18655	0.18789	0.19	0.19135	0.18901	0.19846
1098.119	0.18999	0.1883	0.18912	0.19338	0.19495	0.19717	0.19865	0.19606	0.20613
1098.642	0.19655	0.1951	0.19596	0.20045	0.20228	0.20459	0.20624	0.20336	0.21404
1099.164	0.20333	0.20205	0.20303	0.20775	0.20986	0.21223	0.21407	0.21092	0.22219
1099.686	0.21033	0.20915	0.21031	0.21529	0.21767	0.22011	0.22211	0.21875	0.23059
1100.208	0.21755	0.21643	0.21781	0.22309	0.22567	0.22823	0.23034	0.22686	0.23927
1100.731	0.22502	0.22395	0.22555	0.23112	0.23387	0.23659	0.23876	0.23526	0.24825
1101.253	0.23275	0.23171	0.23354	0.23938	0.24229	0.24521	0.24742	0.24389	0.25752
1101.775	0.24077	0.23976	0.24181	0.24794	0.251	0.25416	0.25636	0.25278	0.26708
1102.297	0.24913	0.24812	0.25042	0.25681	0.26005	0.26345	0.26558	0.26194	0.27694
1102.819	0.2578	0.25673	0.25931	0.26598	0.26945	0.27303	0.27508	0.27135	0.28704
1103.342	0.26673	0.26559	0.26844	0.27541	0.27916	0.28287	0.28484	0.28102	0.29741
1103.864	0.27587	0.27465	0.27772	0.28504	0.28912	0.29294	0.29484	0.29091	0.30798
1104.386	0.28528	0.284	0.28727	0.29491	0.29935	0.30327	0.30514	0.30106	0.31885
1104.908	0.29502	0.29369	0.29717	0.30507	0.30987	0.3139	0.31577	0.31148	0.33004
1105.43	0.30509	0.30373	0.30746	0.31556	0.32072	0.32486	0.32675	0.32219	0.34155
1105.952	0.31543	0.31406	0.31812	0.3264	0.3319	0.33612	0.33805	0.33318	0.35334
1106.474	0.32598	0.32461	0.32905	0.33753	0.34335	0.34765	0.34961	0.34442	0.36538
1106.996	0.33668	0.33532	0.34018	0.34889	0.35497	0.3594	0.36137	0.35588	0.37763
1107.518	0.34759	0.34622	0.3515	0.36043	0.36674	0.37135	0.37335	0.36757	0.39011
1108.04	0.35877	0.35739	0.36307	0.37219	0.3787	0.38351	0.3856	0.37955	0.40283
1108.562	0.37027	0.36894	0.37493	0.38425	0.39094	0.39593	0.39813	0.39184	0.41582
1109.084	0.38204	0.38086	0.38709	0.39665	0.40346	0.40864	0.41092	0.40441	0.42909
1109.606	0.39403	0.39305	0.39947	0.40932	0.41624	0.42157	0.42389	0.4172	0.4426
1110.128	0.4062	0.40543	0.41198	0.4222	0.42922	0.43469	0.43699	0.43018	0.45627
1110.65	0.41857	0.41798	0.4246	0.43522	0.44241	0.44796	0.45021	0.44334	0.47006
1111.172	0.43123	0.43071	0.43738	0.44839	0.45579	0.46141	0.46359	0.45668	0.48397
1111.693	0.44413	0.4436	0.45038	0.46168	0.46932	0.47498	0.47713	0.4702	0.49799
1112.215	0.4573	0.4567	0.46364	0.47515	0.48305	0.48875	0.49087	0.48394	0.5122
1112.737	0.47063	0.46997	0.47707	0.48878	0.49694	0.50269	0.50479	0.49786	0.5266
1113.259	0.48412	0.48337	0.49067	0.50254	0.51098	0.51683	0.51887	0.51193	0.54115
1113.781	0.49775	0.49688	0.50444	0.51643	0.52515	0.53112	0.53308	0.52612	0.55581
1114.302	0.51152	0.51048	0.51835	0.53042	0.53941	0.54552	0.54738	0.54038	0.5705
1114.824	0.52551	0.52432	0.53247	0.54461	0.55382	0.56005	0.56184	0.55474	0.58526
1115.346	0.53965	0.53843	0.54673	0.55897	0.56835	0.57466	0.57641	0.56918	0.60005
1115.868	0.55392	0.55278	0.56112	0.57349	0.58302	0.58935	0.59112	0.58372	0.61495
1116.389	0.56826	0.56729	0.57562	0.58813	0.59779	0.60414	0.60592	0.59834	0.62995
1116.911	0.58273	0.582	0.59031	0.60294	0.61271	0.61908	0.62082	0.61309	0.64506
1117.433	0.59725	0.59685	0.60512	0.61779	0.62768	0.63408	0.63571	0.6279	0.66017
1117.954	0.61175	0.61169	0.61996	0.63261	0.64264	0.64905	0.65051	0.64268	0.67514
1118.476	0.62626	0.62653	0.63479	0.64745	0.65755	0.66397	0.66526	0.65744	0.69
1118.997	0.64075	0.64129	0.64952	0.6622	0.67234	0.67874	0.67993	0.67213	0.7047
1119.519	0.65535	0.65609	0.66426	0.67693	0.68711	0.69345	0.69459	0.68681	0.71935
1120.041	0.67005	0.67088	0.67903	0.6916	0.70186	0.70813	0.70925	0.7015	0.73395
1120.562	0.68476	0.68559	0.6938	0.70616	0.7165	0.72271	0.7238	0.7161	0.74843
1121.084	0.6994	0.70019	0.70853	0.72059	0.73099	0.73717	0.73822	0.73056	0.76273
1121.605	0.71381	0.71458	0.72304	0.73479	0.74518	0.75138	0.75237	0.74473	0.77669
1122.127	0.728	0.72881	0.7373	0.74882	0.75911	0.76533	0.76627	0.75864	0.79031
1122.648	0.74197	0.74287	0.75126	0.76263	0.77275	0.77896	0.7799	0.77226	0.80356
1123.17	0.75587	0.75686	0.76507	0.7763	0.78626	0.79237	0.79336	0.78573	0.81657
1123.691	0.76967	0.77074	0.77875	0.78979	0.79957	0.80558	0.80659	0.79901	0.82934
1124.212	0.78332	0.78449	0.79232	0.80309	0.81263	0.81859	0.81954	0.8121	0.84188
1124.734	0.79674	0.798	0.80566	0.81611	0.82535	0.83134	0.83215	0.82491	0.85409
1125.255	0.80976	0.81107	0.81859	0.82876	0.83764	0.84368	0.84433	0.83734	0.86584
1125.777	0.82243	0.82376	0.83114	0.84112	0.8496	0.85566	0.85616	0.84941	0.87713
1126.298	0.83483	0.83614	0.84335	0.85318	0.86125	0.86723	0.86763	0.86114	0.88799
1126.819	0.84707	0.84832	0.85532	0.86503	0.87271	0.8785	0.87883	0.87261	0.89852
1127.341	0.85917	0.86033	0.86711	0.87664	0.88399	0.88952	0.88974	0.88387	0.90879
1127.862	0.87096	0.87202	0.87857	0.88785	0.89488	0.90018	0.90023	0.89473	0.91866
1128.383	0.88233	0.88329	0.88959	0.89856	0.90531	0.91039	0.91022	0.90508	0.92803
1128.904	0.89315	0.89401	0.90007	0.9087	0.91523	0.92004	0.91968	0.91485	0.93679
1129.426	0.90342	0.9042	0.91003	0.91829	0.92462	0.92909	0.92859	0.92404	0.94496
1129.947	0.91318	0.91393	0.91948	0.92734	0.93346	0.93752	0.93694	0.93269	0.95253
1130.468	0.92249	0.92327	0.92849	0.9359	0.9418	0.94543	0.9448	0.94087	0.95954
1130.989	0.93141	0.93224	0.93709	0.94396	0.94962	0.95292	0.95221	0.94865	0.96604
1131.51	0.93996	0.94085	0.94528	0.95157	0.95697	0.96001	0.95923	0.95605	0.97204
1132.032	0.94817	0.94902	0.95306	0.95876	0.96387	0.96671	0.96587	0.96306	0.97755
1132.553	0.95595	0.95668	0.96044	0.96553	0.97033	0.97297	0.97208	0.9696	0.98256
1133.074	0.96327	0.96385	0.96742	0.97188	0.97633	0.97872	0.97782	0.97564	0.98708
1133.595	0.9701	0.97048	0.97393	0.97773	0.98176	0.98389	0.98305	0.98113	0.99102
1134.116	0.97636	0.97652	0.97985	0.98296	0.98652	0.98842	0.98766	0.98603	0.99429
1134.637	0.98192	0.98191	0.98505	0.98749	0.99054	0.99228	0.99156	0.99022	0.99679
1135.158	0.98675	0.98665	0.98947	0.99132	0.99384	0.99541	0.99474	0.99367	0.99855
1135.679	0.99089	0.99072	0.99313	0.99452	0.99645	0.99778	0.9972	0.99636	0.99961
1136.2	0.9943	0.99405	0.99601	0.99705	0.99837	0.99932	0.99892	0.99833	1
1136.721	0.99691	0.99661	0.9981	0.99883	0.99956	1	0.99984	0.99954	0.99967
1137.242	0.99873	0.99842	0.99941	0.99983	1	0.99985	1	1	0.99863
1137.763	0.99972	0.99952	1	1	0.99966	0.99895	0.99942	0.99974	0.99684
1138.284	1	1	0.99993	0.99943	0.99864	0.99743	0.99821	0.99884	0.99435
1138.805	0.99979	0.99994	0.99933	0.99832	0.99711	0.99547	0.99651	0.99747	0.9913
1139.326	0.99921	0.99941	0.99833	0.9968	0.9952	0.99316	0.99437	0.99572	0.98784
1139.847	0.99828	0.99845	0.99697	0.99487	0.99292	0.99051	0.99183	0.9936	0.98399
1140.367	0.99693	0.997	0.99526	0.99248	0.9902	0.98746	0.98888	0.99109	0.97969
1140.888	0.99511	0.99505	0.99314	0.98956	0.98697	0.984	0.9855	0.98816	0.97487
1141.409	0.9928	0.99254	0.99055	0.9861	0.9832	0.98011	0.98164	0.98475	0.96954
1141.93	0.99002	0.98951	0.9874	0.98214	0.9789	0.97578	0.97733	0.98079	0.9637
1142.451	0.98685	0.98597	0.98367	0.97778	0.97409	0.97101	0.97255	0.97632	0.95737
1142.971	0.98325	0.98194	0.97935	0.97302	0.96882	0.96581	0.96729	0.97136	0.9506
1143.492	0.97919	0.97745	0.97448	0.96784	0.96316	0.96013	0.96155	0.96591	0.9434
1144.013	0.97468	0.97256	0.96913	0.96224	0.95712	0.954	0.95539	0.96002	0.93589
1144.534	0.96972	0.96728	0.96339	0.9562	0.95065	0.94742	0.94881	0.95373	0.92807
1145.054	0.96428	0.96162	0.95729	0.94975	0.94377	0.94038	0.94184	0.94705	0.91992
1145.575	0.9584	0.95556	0.9508	0.94297	0.9365	0.93293	0.9345	0.94	0.91139
1146.096	0.95209	0.94904	0.9439	0.93585	0.92886	0.9251	0.92681	0.9326	0.9025
1146.616	0.94536	0.94219	0.93665	0.92844	0.92087	0.91694	0.91877	0.92489	0.89328
1147.137	0.93822	0.93511	0.92913	0.9208	0.91257	0.90849	0.91046	0.91694	0.88378
1147.658	0.93076	0.92786	0.92146	0.91301	0.90411	0.89987	0.90204	0.90892	0.87413
1148.178	0.92319	0.92055	0.91375	0.90512	0.89563	0.89117	0.89361	0.90093	0.8645
1148.699	0.91557	0.91312	0.90597	0.89711	0.88713	0.88237	0.88515	0.89294	0.85486
1149.219	0.90798	0.90551	0.89811	0.88903	0.87859	0.87348	0.87661	0.88491	0.84515
1149.74	0.90038	0.89766	0.89008	0.88081	0.86997	0.86457	0.86792	0.87674	0.83533
1150.26	0.89274	0.88967	0.88195	0.87252	0.86134	0.85575	0.85914	0.86848	0.82552
1150.781	0.88507	0.88159	0.87378	0.86421	0.85274	0.84699	0.85035	0.86014	0.81575
1151.301	0.87742	0.87349	0.86563	0.85588	0.84416	0.83826	0.84162	0.85178	0.80608
1151.822	0.86976	0.86534	0.85749	0.84745	0.83558	0.82949	0.8329	0.84339	0.79641
1152.342	0.86213	0.85717	0.84939	0.83895	0.827	0.82071	0.82419	0.83496	0.78675
1152.863	0.85445	0.84895	0.84125	0.83035	0.81834	0.8119	0.8154	0.82644	0.77703
1153.383	0.84664	0.84064	0.83306	0.82165	0.80956	0.80309	0.80655	0.81786	0.76724
1153.903	0.83861	0.83231	0.8248	0.8129	0.80064	0.79427	0.79767	0.80924	0.75738
1154.424	0.83029	0.82398	0.81646	0.80412	0.79163	0.78538	0.78882	0.80059	0.74745
1154.944	0.82181	0.81571	0.80809	0.79536	0.78265	0.77645	0.7801	0.79197	0.73755
1155.464	0.81334	0.80751	0.7997	0.78661	0.77371	0.76742	0.77148	0.78337	0.72767
1155.985	0.80496	0.79935	0.79134	0.7779	0.76485	0.7583	0.76291	0.77483	0.71781
1156.505	0.79671	0.7912	0.78305	0.76924	0.75607	0.74924	0.75436	0.7664	0.70805
1157.025	0.78851	0.78305	0.77478	0.7606	0.74729	0.74028	0.74578	0.75803	0.69838
1157.546	0.78028	0.77487	0.76651	0.752	0.73847	0.73137	0.73715	0.7497	0.68877
1158.066	0.77199	0.76667	0.75823	0.74344	0.72965	0.72249	0.72848	0.74135	0.67925
1158.586	0.76366	0.75839	0.74988	0.73487	0.72086	0.71362	0.71974	0.73291	0.66982
1159.106	0.75533	0.75004	0.74147	0.72632	0.71214	0.70479	0.71101	0.72444	0.66056
1159.626	0.74706	0.74164	0.73305	0.71785	0.70354	0.69607	0.70235	0.71602	0.65149
1160.147	0.73885	0.73322	0.72469	0.7095	0.69504	0.6875	0.69375	0.70772	0.64261
1160.667	0.73069	0.72491	0.71645	0.70127	0.68662	0.6791	0.68519	0.69955	0.63388
1161.187	0.72246	0.71669	0.70817	0.69304	0.67819	0.67078	0.67659	0.69143	0.6252
1161.707	0.7141	0.70851	0.6997	0.68464	0.66973	0.66248	0.6679	0.68324	0.61656
1162.227	0.70574	0.70032	0.69113	0.67616	0.66131	0.65415	0.65923	0.67501	0.608
1162.747	0.69743	0.69207	0.68254	0.66768	0.65295	0.64575	0.65068	0.66679	0.59948
1163.267	0.68921	0.68379	0.67405	0.65926	0.64464	0.63735	0.6423	0.65861	0.591
1163.787	0.68112	0.67553	0.66567	0.65092	0.63636	0.62902	0.63404	0.65049	0.58252
1164.307	0.67309	0.66731	0.6574	0.64265	0.62808	0.62077	0.62583	0.64243	0.57399
1164.827	0.66509	0.65914	0.64919	0.63439	0.61977	0.61257	0.61765	0.63438	0.56544
1165.347	0.65702	0.65098	0.64098	0.62606	0.61146	0.60436	0.60949	0.6263	0.55689
1165.867	0.6489	0.64275	0.63276	0.61771	0.60319	0.59615	0.60144	0.61818	0.54839
1166.387	0.64075	0.63437	0.62457	0.60941	0.59503	0.588	0.59349	0.6101	0.53999
1166.907	0.63263	0.62588	0.61647	0.60122	0.58695	0.57995	0.5856	0.60209	0.53167
1167.427	0.62455	0.61736	0.6085	0.59313	0.57893	0.57201	0.5777	0.59412	0.52336
1167.947	0.61642	0.6089	0.60057	0.58511	0.5709	0.56417	0.56978	0.58618	0.51503
1168.467	0.60824	0.60056	0.59259	0.57711	0.56287	0.55639	0.56189	0.5783	0.50674
1168.987	0.60007	0.59238	0.58452	0.56916	0.55494	0.54862	0.55411	0.57051	0.49858
1169.507	0.59201	0.58435	0.57646	0.56132	0.54714	0.54087	0.54647	0.56284	0.49061
1170.026	0.58407	0.57642	0.56851	0.55359	0.53946	0.5332	0.53894	0.5553	0.4828
1170.546	0.57627	0.56855	0.5607	0.54593	0.53188	0.52565	0.53144	0.5479	0.47512
1171.066	0.56858	0.56076	0.553	0.53831	0.5244	0.51823	0.52397	0.54062	0.46753
1171.586	0.5609	0.55302	0.54536	0.53072	0.51697	0.51085	0.51657	0.53341	0.46001
1172.105	0.55322	0.54546	0.53776	0.52318	0.50957	0.50347	0.50935	0.52629	0.4526
1172.625	0.54555	0.538	0.53015	0.51569	0.50217	0.49605	0.50226	0.51923	0.44529
1173.145	0.53795	0.53061	0.52254	0.50827	0.49485	0.48866	0.49523	0.51225	0.43812
1173.665	0.53049	0.52328	0.51503	0.50091	0.48764	0.48138	0.48822	0.50535	0.43109
1174.184	0.52319	0.51604	0.50769	0.49357	0.48052	0.47426	0.48119	0.49852	0.42417
1174.704	0.51594	0.50879	0.50039	0.48622	0.47341	0.4672	0.47417	0.49165	0.41726
1175.224	0.50871	0.50156	0.49312	0.47892	0.46631	0.46018	0.46723	0.48475	0.41045
1175.743	0.50154	0.49439	0.4859	0.47178	0.45927	0.4532	0.46042	0.47788	0.40379
1176.263	0.49437	0.48725	0.47872	0.46478	0.45231	0.44623	0.45367	0.47105	0.39724
1176.782	0.4872	0.48011	0.47161	0.45789	0.44544	0.43936	0.44696	0.46428	0.3908
1177.302	0.48005	0.47293	0.46462	0.45107	0.43867	0.43262	0.44029	0.45759	0.38446
1177.822	0.47298	0.46573	0.45778	0.44436	0.43205	0.42605	0.43375	0.45099	0.37824
1178.341	0.46605	0.45857	0.45106	0.43779	0.42562	0.41963	0.42739	0.44449	0.37216
1178.861	0.4592	0.45151	0.4444	0.43134	0.41929	0.41331	0.42119	0.43806	0.3662
1179.38	0.4524	0.44461	0.43782	0.42501	0.41299	0.40713	0.41511	0.43176	0.36037
1179.9	0.44563	0.43782	0.43127	0.41872	0.40673	0.40108	0.40908	0.42555	0.35462
1180.419	0.43893	0.4312	0.42479	0.41252	0.4006	0.39518	0.4031	0.41947	0.34897
1180.939	0.43237	0.42474	0.41844	0.40638	0.39459	0.38939	0.39717	0.41347	0.34336
1181.458	0.42604	0.41852	0.41225	0.40035	0.38874	0.38367	0.39135	0.4076	0.33787
1181.977	0.4199	0.41246	0.40618	0.39445	0.38301	0.37798	0.38568	0.40186	0.33249
1182.497	0.41394	0.40646	0.40019	0.38868	0.37737	0.37235	0.3801	0.39621	0.32718
1183.016	0.4081	0.40053	0.39429	0.383	0.37181	0.36685	0.37459	0.39062	0.32193
1183.535	0.40226	0.39463	0.38842	0.37736	0.36629	0.36147	0.36912	0.38506	0.31669
1184.055	0.3964	0.38879	0.38256	0.37172	0.36079	0.35614	0.3637	0.37952	0.3115
1184.574	0.39059	0.38303	0.37688	0.36619	0.35537	0.35084	0.35836	0.37407	0.3064
1185.093	0.38491	0.37739	0.37143	0.3608	0.35005	0.34555	0.35313	0.36871	0.30143
1185.613	0.37936	0.37186	0.36607	0.35551	0.34482	0.34027	0.348	0.36345	0.29655
1186.132	0.37391	0.36643	0.3607	0.35024	0.33963	0.3351	0.34295	0.35826	0.29176
1186.651	0.36851	0.36113	0.35529	0.34499	0.33444	0.33005	0.33799	0.35311	0.28711
1187.17	0.36319	0.35596	0.34991	0.33985	0.32931	0.32517	0.33314	0.348	0.2826
1187.69	0.35797	0.35087	0.34459	0.33482	0.32428	0.32039	0.32836	0.34295	0.27822
1188.209	0.35287	0.3458	0.33939	0.3299	0.31937	0.31562	0.32365	0.33802	0.27395
1188.728	0.34786	0.34077	0.33434	0.32509	0.31459	0.31082	0.31902	0.33324	0.26979
1189.247	0.34284	0.33564	0.32928	0.32031	0.30987	0.30596	0.31441	0.32856	0.26566
1189.766	0.33782	0.33042	0.32414	0.3155	0.3052	0.30117	0.30982	0.32394	0.26157
1190.285	0.33285	0.32525	0.319	0.31071	0.3006	0.29654	0.30532	0.31936	0.25756
1190.805	0.32792	0.3202	0.31394	0.30604	0.29609	0.29207	0.30089	0.31481	0.25362
1191.324	0.3231	0.31529	0.3091	0.30155	0.29168	0.28774	0.29657	0.31037	0.24977
1191.843	0.31841	0.31044	0.3045	0.29719	0.28738	0.28353	0.29234	0.30602	0.24599
1192.362	0.31384	0.30566	0.3001	0.2929	0.28319	0.2794	0.2882	0.30173	0.24226
1192.881	0.30935	0.30101	0.29574	0.28862	0.2791	0.27534	0.28415	0.29754	0.23856
1193.4	0.30494	0.29657	0.29144	0.28439	0.27507	0.27136	0.28021	0.29344	0.23491
1193.919	0.30061	0.29239	0.28724	0.28028	0.27113	0.26751	0.27637	0.28942	0.23134
1194.438	0.29635	0.28842	0.28319	0.2763	0.26731	0.26379	0.27263	0.28548	0.22782
1194.957	0.29215	0.2845	0.27928	0.2724	0.2636	0.26013	0.26899	0.28161	0.22436
1195.476	0.28798	0.28055	0.27547	0.26852	0.25998	0.25647	0.26545	0.2778	0.22098
1195.995	0.28381	0.27656	0.27167	0.26463	0.25639	0.25279	0.26197	0.27404	0.21768
1196.513	0.2796	0.27256	0.26781	0.26073	0.25278	0.24912	0.25853	0.27033	0.21444
1197.032	0.27538	0.26859	0.26389	0.25691	0.24914	0.24552	0.25512	0.26668	0.21128
1197.551	0.27121	0.26466	0.26003	0.25322	0.24554	0.24201	0.25175	0.26313	0.20821
1198.07	0.26716	0.26077	0.2563	0.24964	0.24198	0.23859	0.24843	0.25968	0.20525
1198.589	0.2633	0.25697	0.25275	0.24618	0.2385	0.23527	0.24518	0.25638	0.20242
1199.108	0.25963	0.25333	0.24933	0.24281	0.23511	0.23208	0.242	0.25318	0.19972
1199.627	0.25612	0.24983	0.24597	0.23956	0.23178	0.22896	0.23887	0.25005	0.1971
1200.145	0.25275	0.2465	0.2426	0.23645	0.22853	0.22592	0.23578	0.24703	0.19455
1200.664	0.24948	0.24331	0.23926	0.23344	0.22535	0.22294	0.23273	0.24407	0.19202
1201.183	0.24633	0.24029	0.236	0.2305	0.22227	0.22004	0.22972	0.24117	0.18951
1201.702	0.2433	0.23739	0.23281	0.22757	0.21933	0.21721	0.22676	0.23834	0.187
1202.22	0.24035	0.23454	0.22976	0.22463	0.2165	0.21442	0.22389	0.23556	0.18451
1202.739	0.23745	0.23173	0.22683	0.22169	0.21377	0.21166	0.22109	0.23284	0.18206
1203.258	0.23455	0.22886	0.22388	0.2188	0.21105	0.20894	0.21833	0.23013	0.17963
1203.776	0.23159	0.22589	0.22087	0.21594	0.2083	0.20625	0.21562	0.22734	0.1772
1204.295	0.22857	0.22275	0.2178	0.21304	0.20555	0.20356	0.21291	0.22444	0.17478
1204.813	0.22555	0.21946	0.21469	0.21004	0.20282	0.20086	0.21024	0.22149	0.17236
1205.332	0.22252	0.21608	0.21158	0.20696	0.20012	0.19816	0.20765	0.21853	0.16994
1205.851	0.21947	0.21272	0.20856	0.20391	0.19744	0.19547	0.20514	0.21562	0.16752
1206.369	0.2164	0.20939	0.20558	0.20093	0.19478	0.19278	0.20269	0.21279	0.16511
1206.888	0.2133	0.20609	0.2026	0.19802	0.19214	0.19008	0.20025	0.21	0.16275
1207.406	0.21018	0.20299	0.19964	0.19518	0.18957	0.18746	0.19781	0.20728	0.1605
1207.925	0.20709	0.20015	0.19675	0.1924	0.18709	0.18495	0.19537	0.20466	0.15838
1208.443	0.20407	0.19754	0.19396	0.1897	0.18471	0.1826	0.19295	0.20219	0.15636
1208.962	0.20112	0.19511	0.19137	0.18708	0.1824	0.18038	0.19055	0.19984	0.15438
1209.48	0.19833	0.19285	0.18895	0.18458	0.18016	0.17827	0.18824	0.19762	0.15243
1209.999	0.1957	0.19068	0.18664	0.18223	0.17796	0.1762	0.18598	0.19547	0.15052
1210.517	0.19316	0.18854	0.18437	0.18001	0.17579	0.17412	0.18377	0.19336	0.14864
1211.035	0.19068	0.18639	0.18211	0.17787	0.17363	0.17203	0.18156	0.19125	0.14678
1211.554	0.18829	0.18421	0.17984	0.17576	0.1715	0.16996	0.17938	0.18914	0.14493
1212.072	0.18603	0.18198	0.17757	0.17368	0.16945	0.16793	0.17725	0.18703	0.1431
1212.591	0.18388	0.17968	0.17536	0.17163	0.16746	0.16593	0.17519	0.18492	0.14128
1213.109	0.18183	0.17734	0.17321	0.16966	0.16547	0.1639	0.17317	0.1828	0.13945
1213.627	0.17982	0.17496	0.17109	0.1677	0.16346	0.16183	0.17118	0.18063	0.1376
1214.145	0.17785	0.17259	0.16899	0.16576	0.16145	0.15974	0.1692	0.17844	0.13575
1214.664	0.17587	0.17027	0.16695	0.16383	0.15942	0.15768	0.16724	0.17629	0.13397
1215.182	0.17392	0.16802	0.16494	0.16192	0.1574	0.15573	0.16533	0.17425	0.13229
1215.7	0.17195	0.16582	0.16301	0.16003	0.15542	0.15387	0.16345	0.17231	0.13067
1216.218	0.16996	0.1637	0.16114	0.15816	0.15345	0.15206	0.16162	0.17044	0.12907
1216.737	0.16791	0.16162	0.15929	0.15632	0.1515	0.15027	0.1598	0.16857	0.12747
1217.255	0.16579	0.15952	0.15745	0.15451	0.14957	0.14842	0.15798	0.16664	0.12585
1217.773	0.16357	0.15744	0.1556	0.15271	0.14762	0.14649	0.15616	0.16466	0.1242
1218.291	0.16127	0.15535	0.15366	0.15086	0.14563	0.14448	0.15435	0.16261	0.12249
1218.809	0.15891	0.15324	0.15154	0.14893	0.14364	0.14241	0.15251	0.16051	0.12074
1219.327	0.15652	0.1512	0.14933	0.14697	0.14169	0.1404	0.15069	0.15844	0.11904
1219.845	0.15417	0.14925	0.1471	0.14501	0.13979	0.13848	0.14889	0.15642	0.11745
1220.363	0.15191	0.14738	0.14487	0.14308	0.13792	0.13667	0.1471	0.15445	0.11593
1220.882	0.1498	0.14552	0.14267	0.14117	0.13606	0.13496	0.14535	0.15253	0.11445
1221.4	0.14789	0.1437	0.14059	0.13931	0.13427	0.13336	0.14365	0.1507	0.11305
1221.918	0.14618	0.14191	0.13858	0.13753	0.13255	0.13186	0.14203	0.14892	0.11175
1222.436	0.14453	0.14011	0.13656	0.13577	0.13086	0.13044	0.14043	0.1472	0.11049
1222.954	0.14284	0.1383	0.13453	0.13398	0.12918	0.12908	0.13882	0.14557	0.10919
1223.472	0.14108	0.13645	0.13253	0.13218	0.12748	0.12777	0.13718	0.14402	0.10787
1223.989	0.13933	0.13453	0.13064	0.13045	0.12581	0.1265	0.13554	0.14256	0.10657
1224.507	0.13761	0.13258	0.12888	0.12883	0.12417	0.12523	0.13395	0.14114	0.10525
1225.025	0.13594	0.13067	0.12726	0.12727	0.12256	0.12386	0.13241	0.13971	0.10385
1225.543	0.13425	0.12878	0.12569	0.12573	0.12096	0.12236	0.13087	0.13823	0.10238
1226.061	0.1325	0.12694	0.12412	0.12418	0.1194	0.12077	0.12931	0.13669	0.10092
1226.579	0.13073	0.12519	0.12256	0.12259	0.11785	0.11913	0.12778	0.13513	0.09951
1227.097	0.12908	0.12353	0.12102	0.12096	0.1163	0.11747	0.12627	0.13364	0.09817
1227.615	0.12754	0.12192	0.11949	0.11936	0.11475	0.11584	0.12479	0.13221	0.09686
1228.132	0.12609	0.12033	0.11797	0.11782	0.11324	0.1143	0.12337	0.1308	0.09557
1228.65	0.12477	0.11882	0.11646	0.11639	0.11179	0.11286	0.12201	0.12934	0.09432
1229.168	0.12353	0.11743	0.11491	0.11508	0.11041	0.11151	0.12068	0.12783	0.09313
1229.686	0.1223	0.11618	0.1133	0.1138	0.10908	0.11021	0.11936	0.12628	0.09199
1230.203	0.12105	0.11505	0.11169	0.11253	0.1078	0.10897	0.11807	0.12476	0.0909
1230.721	0.11976	0.11398	0.11009	0.11127	0.10655	0.1078	0.1168	0.12328	0.08981
1231.239	0.11846	0.11288	0.10852	0.11001	0.10534	0.10671	0.11557	0.12182	0.08869
1231.756	0.11708	0.11176	0.10695	0.10869	0.10415	0.10564	0.11435	0.12035	0.08745
1232.274	0.11559	0.11056	0.10543	0.10731	0.10299	0.10452	0.11307	0.11884	0.08613
1232.792	0.114	0.10928	0.10402	0.10592	0.10188	0.10333	0.11177	0.11735	0.08483
1233.309	0.11235	0.10795	0.10275	0.10457	0.10079	0.10206	0.11052	0.11591	0.08365
1233.827	0.11069	0.10655	0.10152	0.10325	0.09968	0.10071	0.10932	0.11456	0.08253
1234.345	0.1091	0.10507	0.10029	0.1019	0.09853	0.09933	0.1081	0.1133	0.08141
1234.862	0.10757	0.10351	0.09903	0.1005	0.09738	0.09796	0.10682	0.11209	0.0803
1235.38	0.10614	0.10195	0.09782	0.09913	0.09627	0.09666	0.10551	0.11091	0.07921
1235.897	0.10479	0.10038	0.09668	0.09782	0.09515	0.09541	0.10418	0.10975	0.07814
1236.415	0.10347	0.0988	0.09557	0.0966	0.09397	0.09417	0.10288	0.1086	0.07709
1236.932	0.10211	0.09721	0.0944	0.09542	0.09272	0.09293	0.10164	0.10745	0.07605
1237.45	0.10072	0.09568	0.09317	0.09426	0.09137	0.0917	0.10046	0.1063	0.07502
1237.967	0.09938	0.09428	0.09183	0.09311	0.08999	0.0905	0.0993	0.10513	0.07399
1238.485	0.0981	0.093	0.09049	0.09193	0.08865	0.08936	0.09818	0.10396	0.07299
1239.002	0.09683	0.09182	0.08929	0.09077	0.08739	0.08829	0.0971	0.10282	0.07205
1239.519	0.09558	0.09067	0.08825	0.08967	0.08622	0.08725	0.09609	0.10172	0.07117
1240.037	0.09437	0.08955	0.08733	0.08861	0.0851	0.08625	0.09518	0.10065	0.07038
1240.554	0.09321	0.08848	0.08646	0.08759	0.084	0.08528	0.09432	0.0996	0.06965
1241.071	0.09212	0.08751	0.08562	0.08663	0.08297	0.08434	0.09347	0.09859	0.06898
1241.589	0.09118	0.08676	0.08482	0.08571	0.0821	0.08347	0.09264	0.09764	0.06844
1242.106	0.0903	0.0862	0.08412	0.08488	0.08141	0.08271	0.09182	0.09677	0.06802
1242.623	0.0894	0.08571	0.08349	0.08411	0.08082	0.08202	0.091	0.09591	0.06761
1243.141	0.08842	0.08507	0.08276	0.0833	0.08019	0.08131	0.09014	0.09499	0.06704
1243.658	0.08738	0.08426	0.0819	0.08243	0.07948	0.08056	0.08922	0.09396	0.0663
1244.175	0.08633	0.08336	0.08089	0.08147	0.07863	0.07975	0.08823	0.09284	0.06542
1244.692	0.08524	0.08242	0.07974	0.08044	0.07766	0.07888	0.08712	0.09168	0.06442
1245.21	0.08403	0.08142	0.07848	0.07934	0.07661	0.07796	0.08596	0.0905	0.06336
1245.727	0.08259	0.0803	0.07719	0.0782	0.07549	0.07696	0.08478	0.08935	0.06224
1246.244	0.08103	0.07904	0.07586	0.07702	0.07429	0.07588	0.0836	0.0882	0.06107
1246.761	0.0795	0.07771	0.07449	0.07583	0.07303	0.07474	0.08242	0.08704	0.05989
1247.278	0.07811	0.07634	0.07312	0.07464	0.0718	0.0736	0.08126	0.0859	0.05876
1247.795	0.07686	0.07501	0.07183	0.07347	0.07065	0.07247	0.08014	0.08483	0.05772
1248.312	0.07578	0.07381	0.0707	0.07239	0.06966	0.07141	0.07909	0.08389	0.05684
1248.829	0.07483	0.07274	0.06973	0.0714	0.06882	0.07045	0.07814	0.08308	0.05612
1249.347	0.0739	0.07178	0.06886	0.07051	0.06808	0.06953	0.07725	0.08236	0.05547
1249.864	0.07304	0.07091	0.06804	0.06972	0.06741	0.06863	0.07642	0.08166	0.05481
1250.381	0.0723	0.07007	0.06719	0.06898	0.06675	0.06774	0.07561	0.08094	0.05413
1250.898	0.07166	0.06925	0.06633	0.06828	0.06608	0.06685	0.07481	0.08019	0.0535
1251.415	0.071	0.06843	0.06542	0.06754	0.06536	0.06597	0.07398	0.0794	0.05289
1251.932	0.0702	0.06758	0.06449	0.06674	0.06456	0.06508	0.07313	0.07855	0.05227
1252.448	0.06929	0.06666	0.0636	0.06592	0.0637	0.06423	0.07228	0.07767	0.05163
1252.965	0.06835	0.06566	0.06273	0.06508	0.06277	0.06338	0.07142	0.07676	0.05092
1253.482	0.06739	0.06458	0.06185	0.06421	0.06176	0.06256	0.07054	0.0758	0.05016
1253.999	0.06633	0.06341	0.06091	0.06328	0.06071	0.06172	0.06964	0.07476	0.04937
1254.516	0.06514	0.06212	0.05989	0.06229	0.05964	0.06087	0.06871	0.07366	0.04859
1255.033	0.06388	0.06078	0.05885	0.06131	0.05859	0.06003	0.06778	0.07255	0.04783
1255.55	0.06271	0.05955	0.05787	0.0604	0.05763	0.05924	0.0669	0.07151	0.04716
1256.067	0.06167	0.05849	0.057	0.05959	0.05676	0.05851	0.06608	0.07058	0.04658
1256.583	0.06076	0.0576	0.05622	0.05884	0.056	0.05781	0.06535	0.06972	0.04606
1257.1	0.05998	0.0568	0.05551	0.05808	0.05529	0.05711	0.06468	0.06892	0.04556
1257.617	0.05929	0.05608	0.05483	0.05726	0.05457	0.05641	0.06403	0.06816	0.04506
1258.134	0.05859	0.05545	0.05411	0.05639	0.05379	0.05568	0.0634	0.06741	0.04455
1258.65	0.05786	0.05492	0.05333	0.05552	0.05298	0.05494	0.06279	0.06666	0.04401
1259.167	0.05714	0.05446	0.05254	0.0547	0.05219	0.05421	0.06221	0.0659	0.04347
1259.684	0.0565	0.05399	0.05174	0.05394	0.05148	0.0535	0.06165	0.06518	0.04291
1260.201	0.0559	0.05346	0.05095	0.0532	0.05081	0.0528	0.06109	0.06447	0.04231
1260.717	0.05525	0.0528	0.05011	0.05243	0.05016	0.05209	0.06049	0.06369	0.04166
1261.234	0.05453	0.05195	0.04919	0.05159	0.04948	0.05135	0.05981	0.06283	0.04095
1261.75	0.05372	0.05095	0.04823	0.05074	0.04877	0.05058	0.05907	0.06193	0.0402
1262.267	0.05292	0.04995	0.04728	0.05	0.04811	0.04984	0.05834	0.0611	0.03947
1262.784	0.05216	0.04907	0.04644	0.04941	0.04756	0.04915	0.05767	0.06036	0.03884
1263.3	0.05145	0.04827	0.04571	0.04894	0.04714	0.04851	0.05706	0.0597	0.03832
1263.817	0.05083	0.04749	0.04509	0.04852	0.04678	0.04793	0.05649	0.05909	0.03788
1264.333	0.05029	0.04671	0.04453	0.04804	0.04641	0.04738	0.05591	0.05849	0.03743
1264.85	0.0498	0.04595	0.04402	0.04748	0.04597	0.04687	0.0553	0.05791	0.03694
1265.366	0.04924	0.04527	0.04354	0.04688	0.04545	0.04637	0.05469	0.05733	0.03645
1265.883	0.04858	0.04469	0.0431	0.0463	0.04488	0.04587	0.05409	0.05675	0.03599
1266.399	0.04789	0.04422	0.04268	0.0458	0.04431	0.04542	0.05348	0.05618	0.03557
1266.916	0.04719	0.04377	0.04218	0.04531	0.04377	0.045	0.05289	0.05559	0.03514
1267.432	0.0465	0.0433	0.04158	0.04477	0.04325	0.04459	0.05231	0.05498	0.03469
1267.949	0.04578	0.04271	0.04084	0.04413	0.04269	0.04417	0.0517	0.05432	0.03418
1268.465	0.04502	0.04204	0.04002	0.0434	0.0421	0.04371	0.05105	0.05364	0.03364
1268.981	0.0442	0.04139	0.03926	0.04268	0.04151	0.0432	0.05041	0.05296	0.03314
1269.498	0.04335	0.04081	0.03861	0.042	0.04095	0.04268	0.04977	0.05227	0.0327
1270.014	0.04247	0.04026	0.03803	0.04134	0.04044	0.04216	0.04917	0.05158	0.03231
1270.53	0.04163	0.0397	0.03743	0.04073	0.03998	0.04161	0.04861	0.05087	0.03192
1271.047	0.04085	0.03905	0.03674	0.04014	0.03951	0.04103	0.04807	0.05016	0.03144
1271.563	0.04015	0.03833	0.03595	0.03956	0.03903	0.04045	0.04754	0.04949	0.03089
1272.079	0.03955	0.03763	0.03519	0.03906	0.03853	0.03989	0.04706	0.04886	0.03034
1272.595	0.03904	0.03705	0.0346	0.03861	0.038	0.03938	0.0466	0.04832	0.0299
1273.112	0.03856	0.03654	0.03422	0.03816	0.03744	0.03889	0.04614	0.04783	0.02956
1273.628	0.03812	0.03608	0.03395	0.03772	0.0369	0.03846	0.0457	0.04738	0.02928
1274.144	0.0377	0.03561	0.03364	0.03726	0.03636	0.03807	0.0453	0.04695	0.02899
1274.66	0.03726	0.03513	0.03322	0.03681	0.03584	0.03769	0.04493	0.04651	0.02867
1275.176	0.03681	0.03456	0.03267	0.03637	0.03532	0.03732	0.04457	0.04606	0.02836
1275.692	0.03636	0.03397	0.03211	0.03593	0.03481	0.03695	0.04421	0.0456	0.0281
1276.209	0.03583	0.03343	0.03158	0.03546	0.03432	0.03654	0.04383	0.04516	0.02788
1276.725	0.03515	0.03289	0.03102	0.03487	0.03383	0.03605	0.04339	0.04469	0.02763
1277.241	0.03434	0.03231	0.03039	0.03421	0.03332	0.03547	0.04288	0.04418	0.02728
1277.757	0.03343	0.03171	0.02967	0.03358	0.03281	0.03486	0.0423	0.0436	0.0268
1278.273	0.03252	0.03112	0.02886	0.03305	0.03235	0.0343	0.04171	0.04304	0.0263
1278.789	0.0317	0.03055	0.02806	0.03265	0.03196	0.03382	0.04117	0.04255	0.0259
1279.305	0.03094	0.03001	0.02732	0.03238	0.03159	0.03341	0.04069	0.04218	0.02562
1279.821	0.0302	0.02953	0.0267	0.03215	0.03123	0.03307	0.04026	0.04193	0.02541
1280.337	0.02951	0.02911	0.02622	0.03188	0.03086	0.03281	0.03984	0.04176	0.02522
1280.853	0.02894	0.02877	0.02584	0.03161	0.0305	0.03265	0.03948	0.04164	0.02506
1281.369	0.02849	0.02843	0.02548	0.03132	0.03011	0.03254	0.03918	0.04148	0.02488
1281.885	0.02816	0.02802	0.02514	0.03098	0.02974	0.03241	0.03893	0.04127	0.02471
1282.401	0.02791	0.02747	0.02482	0.03062	0.02942	0.03221	0.03873	0.04101	0.02457
1282.916	0.02768	0.02686	0.02446	0.03026	0.02915	0.03194	0.03854	0.04072	0.02443
1283.432	0.02741	0.02627	0.02401	0.02985	0.02885	0.0316	0.03836	0.0404	0.02423
1283.948	0.02711	0.02571	0.02347	0.02938	0.0285	0.03121	0.03813	0.04001	0.02398
1284.464	0.02681	0.0252	0.02293	0.02893	0.02812	0.03087	0.03791	0.03961	0.02384
1284.98	0.02655	0.0248	0.02246	0.02858	0.02778	0.0306	0.03772	0.03926	0.02385
1285.496	0.02641	0.02453	0.0221	0.02832	0.02755	0.03037	0.03761	0.039	0.02399
1286.011	0.02636	0.02429	0.02182	0.02814	0.02744	0.03014	0.03754	0.03878	0.02415
1286.527	0.02629	0.02404	0.02158	0.02799	0.02742	0.02993	0.03748	0.03857	0.02423
1287.043	0.02619	0.02385	0.02143	0.02785	0.02743	0.02977	0.03738	0.03835	0.02424
1287.559	0.02603	0.02371	0.02135	0.02771	0.02742	0.02965	0.03722	0.03811	0.02424
1288.074	0.02581	0.02353	0.02126	0.02754	0.02732	0.02953	0.03703	0.03783	0.02425
1288.59	0.02545	0.02321	0.02112	0.02728	0.0271	0.02932	0.03676	0.03745	0.02418
1289.106	0.02499	0.02272	0.02098	0.02691	0.0268	0.02899	0.03643	0.03695	0.02395
1289.621	0.02445	0.02212	0.02081	0.02647	0.02644	0.02856	0.03601	0.03639	0.02353
1290.137	0.02391	0.02147	0.02058	0.02603	0.02605	0.02811	0.03559	0.0358	0.023
1290.652	0.02342	0.02087	0.0203	0.02563	0.02562	0.02764	0.03521	0.03523	0.02244
1291.168	0.023	0.02034	0.01998	0.02529	0.02514	0.02723	0.03487	0.03474	0.02201
1291.684	0.02264	0.0199	0.01969	0.02503	0.02465	0.02692	0.03461	0.03437	0.02177
1292.199	0.02231	0.01952	0.01941	0.02481	0.02416	0.02665	0.03437	0.03408	0.0216
1292.715	0.02206	0.0192	0.01914	0.02463	0.02375	0.02642	0.03416	0.03386	0.02143
1293.23	0.02188	0.01893	0.01888	0.02444	0.02346	0.02624	0.03402	0.03368	0.02126
1293.746	0.02176	0.01873	0.01866	0.02429	0.0233	0.02612	0.03396	0.03357	0.02112
1294.261	0.02169	0.01866	0.01852	0.02421	0.02326	0.02607	0.03394	0.03353	0.02103
1294.777	0.02159	0.01862	0.01841	0.02411	0.02329	0.02605	0.03392	0.03351	0.02099
1295.292	0.02141	0.01851	0.01825	0.02398	0.02332	0.02602	0.03386	0.03348	0.02098
1295.808	0.02118	0.01836	0.0181	0.02384	0.02337	0.02599	0.03375	0.03343	0.02099
1296.323	0.021	0.0183	0.01803	0.02375	0.02342	0.02597	0.03361	0.03338	0.02102
1296.838	0.02087	0.01837	0.01802	0.02371	0.0235	0.02598	0.03346	0.03337	0.02108
1297.354	0.02089	0.01859	0.01806	0.02379	0.02368	0.02604	0.0334	0.03343	0.0212
1297.869	0.02103	0.01892	0.01813	0.02391	0.0239	0.02611	0.03341	0.03352	0.02136
1298.384	0.02123	0.0193	0.0182	0.024	0.02407	0.02619	0.03346	0.03361	0.02153
1298.9	0.02137	0.0196	0.01824	0.02402	0.02415	0.02624	0.0335	0.03367	0.02169
1299.415	0.02142	0.0198	0.01825	0.02398	0.02419	0.02624	0.03349	0.0337	0.02182
1299.93	0.02142	0.01995	0.01828	0.02392	0.02422	0.02622	0.03343	0.03368	0.0219
1300.446	0.02141	0.0201	0.01833	0.02383	0.02429	0.0262	0.03336	0.03361	0.02197
1300.961	0.02137	0.02019	0.01837	0.02375	0.0244	0.02618	0.03328	0.03349	0.02204
1301.476	0.02125	0.02019	0.01831	0.02365	0.02448	0.02616	0.03323	0.03331	0.0221
1301.991	0.02101	0.02004	0.01812	0.0235	0.02449	0.0261	0.03317	0.03306	0.02212
1302.506	0.02073	0.01979	0.01785	0.02333	0.02446	0.02605	0.0331	0.0328	0.02214
1303.022	0.02054	0.01959	0.0176	0.02317	0.02441	0.02605	0.03301	0.03258	0.02216
1303.537	0.02041	0.01949	0.01736	0.02302	0.02434	0.02611	0.0329	0.0324	0.02215
1304.052	0.0203	0.01942	0.01706	0.02291	0.02425	0.02618	0.03277	0.03224	0.02207
1304.567	0.02017	0.01932	0.0167	0.02287	0.02412	0.02621	0.03263	0.03206	0.02194
1305.082	0.01997	0.01912	0.01627	0.0228	0.02383	0.02612	0.03245	0.03183	0.02174
1305.597	0.01974	0.01884	0.01586	0.02267	0.02338	0.02593	0.03225	0.03155	0.02148
1306.112	0.01954	0.01851	0.01551	0.02249	0.02286	0.02569	0.03204	0.0313	0.0212
1306.627	0.01939	0.0182	0.01526	0.02227	0.0223	0.02543	0.03182	0.03107	0.02091
1307.142	0.01924	0.01795	0.01512	0.02204	0.02173	0.02515	0.0316	0.03086	0.02062
1307.657	0.01907	0.01771	0.01504	0.02179	0.02122	0.02486	0.03139	0.03064	0.02036
1308.172	0.01882	0.0174	0.01494	0.02151	0.0208	0.02453	0.03117	0.03038	0.02015
1308.687	0.01847	0.01702	0.01476	0.02119	0.02044	0.02417	0.03093	0.03007	0.01996
1309.202	0.01801	0.01662	0.01447	0.02079	0.02015	0.02381	0.03059	0.02971	0.01974
1309.717	0.01754	0.01627	0.0141	0.02031	0.01991	0.0235	0.03017	0.02934	0.01951
1310.232	0.01709	0.01598	0.01366	0.01979	0.0197	0.02329	0.02974	0.02899	0.01927
1310.747	0.01653	0.01566	0.0131	0.01922	0.01948	0.02311	0.0293	0.02867	0.01899
1311.262	0.01584	0.01521	0.01246	0.01867	0.01925	0.0229	0.02887	0.02838	0.01863
1311.777	0.01503	0.01459	0.01183	0.01813	0.01901	0.02258	0.02846	0.02813	0.01819
1312.292	0.01421	0.01387	0.01121	0.0176	0.01868	0.02215	0.02805	0.02788	0.0177
1312.807	0.01343	0.01313	0.01062	0.01712	0.01825	0.02167	0.02766	0.02759	0.01719
1313.321	0.01271	0.01243	0.01004	0.01671	0.01773	0.02117	0.02729	0.02723	0.01672
1313.836	0.01202	0.01174	0.0095	0.01634	0.0171	0.02066	0.02694	0.02681	0.01629
1314.351	0.01144	0.01112	0.00905	0.01603	0.01648	0.02016	0.02666	0.0264	0.01592
1314.866	0.01103	0.01057	0.00873	0.01579	0.01597	0.0197	0.02645	0.02605	0.01564
1315.38	0.01072	0.01	0.00848	0.0156	0.01556	0.01924	0.02629	0.0257	0.0154
1315.895	0.01045	0.00938	0.00821	0.01535	0.01519	0.01877	0.02609	0.02528	0.01512
1316.41	0.01017	0.00879	0.00789	0.01502	0.01486	0.01837	0.02583	0.02476	0.01483
1316.925	0.00987	0.00822	0.00754	0.01464	0.01454	0.01806	0.02551	0.02416	0.01456
1317.439	0.00946	0.00764	0.00715	0.01423	0.0142	0.01778	0.02514	0.02352	0.01427
1317.954	0.00893	0.00703	0.00665	0.01378	0.01381	0.01751	0.02468	0.02288	0.01389
1318.468	0.00832	0.00636	0.00608	0.01328	0.01338	0.01717	0.02418	0.02229	0.01338
1318.983	0.00773	0.00563	0.00554	0.01272	0.01294	0.01675	0.02368	0.0217	0.0128
1319.498	0.00716	0.00485	0.00502	0.01211	0.01246	0.01628	0.02319	0.0211	0.01221
1320.012	0.00652	0.00406	0.00449	0.01147	0.0119	0.01578	0.02272	0.02048	0.01162
1320.527	0.00574	0.00332	0.0039	0.01081	0.01122	0.0152	0.02227	0.01986	0.01104
1321.041	0.0048	0.00261	0.0032	0.01018	0.01042	0.0145	0.0218	0.01924	0.01046
1321.556	0.00384	0.00201	0.0024	0.00964	0.00962	0.01372	0.02133	0.01864	0.00987
1322.07	0.00299	0.00148	0.00155	0.00916	0.00887	0.01289	0.02087	0.01802	0.00925
1322.585	0.00222	8.33E-4	6.87E-4	0.00865	0.00814	0.01202	0.02044	0.01736	0.00859
1323.099	0.00152	8.02E-5	-1.17E-4	0.00809	0.00747	0.01118	0.02008	0.01674	0.00792
1323.614	8.19E-4	-7.22E-4	-8.52E-4	0.00746	0.00682	0.01042	0.01974	0.01617	0.00728
1324.128	7.64E-5	-0.00156	-0.00164	0.00679	0.00615	0.0097	0.01935	0.01561	0.00662
1324.643	-6.72E-4	-0.0024	-0.00254	0.00612	0.00546	0.00902	0.01885	0.01501	0.00592
1325.157	-0.00138	-0.00319	-0.00352	0.0055	0.00487	0.00839	0.01825	0.01435	0.00523
1325.671	-0.00202	-0.00389	-0.00446	0.00496	0.00442	0.00781	0.0176	0.01365	0.00459
1326.186	-0.00254	-0.00455	-0.00519	0.0045	0.00411	0.00734	0.01697	0.01298	0.00402
1326.7	-0.003	-0.00523	-0.00578	0.00406	0.00381	0.007	0.01637	0.01238	0.00343
1327.214	-0.00355	-0.00591	-0.00635	0.00355	0.00339	0.00672	0.01577	0.01181	0.00276
1327.729	-0.00425	-0.00652	-0.00705	0.00299	0.00282	0.00643	0.01516	0.01124	0.00204
1328.243	-0.00496	-0.00702	-0.00783	0.00243	0.00223	0.00611	0.01457	0.01068	0.00142
1328.757	-0.00558	-0.00743	-0.00858	0.00192	0.00176	0.00578	0.01402	0.01014	8.71E-4
1329.272	-0.00609	-0.00784	-0.00925	0.00142	0.00139	0.00548	0.01351	0.00966	3.83E-4
1329.786	-0.00656	-0.00839	-0.00988	9.24E-4	9.92E-4	0.00522	0.01304	0.00926	-8.58E-5
1330.3	-0.00699	-0.00912	-0.01056	3.7E-4	4.73E-4	0.00498	0.0126	0.00893	-5.7E-4
1330.814	-0.00736	-0.00995	-0.01137	-2.45E-4	-1.86E-4	0.00469	0.01213	0.00863	-0.00107
1331.328	-0.00765	-0.01075	-0.01229	-8.2E-4	-8.85E-4	0.00434	0.01168	0.00835	-0.00155
1331.843	-0.00796	-0.01146	-0.01322	-0.00133	-0.00155	0.00391	0.01123	0.00804	-0.00196
1332.357	-0.00838	-0.01211	-0.01403	-0.00176	-0.00215	0.00342	0.01072	0.00766	-0.00227
1332.871	-0.00883	-0.01266	-0.01459	-0.00208	-0.00264	0.00294	0.01021	0.00727	-0.00245
1333.385	-0.00924	-0.01314	-0.01491	-0.00228	-0.00301	0.00256	0.00975	0.00689	-0.00256
1333.899	-0.00965	-0.01362	-0.01509	-0.00246	-0.00334	0.00218	0.00935	0.00647	-0.00271
1334.413	-0.01015	-0.01405	-0.01526	-0.00266	-0.00369	0.00173	0.00899	0.006	-0.00297
1334.927	-0.0107	-0.01427	-0.01535	-0.00283	-0.004	0.00123	0.00869	0.00557	-0.00325
1335.441	-0.01121	-0.01421	-0.01522	-0.0029	-0.00418	7.58E-4	0.00847	0.00527	-0.00344
1335.955	-0.01162	-0.01402	-0.01496	-0.003	-0.00431	3.41E-4	0.00823	0.00502	-0.00361
1336.469	-0.01195	-0.01388	-0.01475	-0.00323	-0.00445	-4.32E-5	0.00794	0.00478	-0.00377
1336.983	-0.01219	-0.0139	-0.01472	-0.00362	-0.00463	-3.96E-4	0.00763	0.0045	-0.0039
1337.497	-0.01239	-0.01415	-0.01493	-0.00416	-0.00487	-7.89E-4	0.00728	0.00421	-0.00407
1338.011	-0.01258	-0.0146	-0.01535	-0.0048	-0.00519	-0.00126	0.0069	0.00396	-0.00432
1338.525	-0.01288	-0.01513	-0.0159	-0.00548	-0.00557	-0.00179	0.00648	0.00373	-0.0047
1339.039	-0.01336	-0.01575	-0.01661	-0.00619	-0.00606	-0.00241	0.00594	0.00343	-0.00521
1339.553	-0.014	-0.01649	-0.01746	-0.00693	-0.0067	-0.00313	0.00525	0.003	-0.00581
1340.067	-0.01471	-0.01722	-0.01838	-0.00767	-0.00743	-0.00389	0.0045	0.00246	-0.00642
1340.58	-0.01547	-0.01795	-0.01938	-0.00851	-0.00825	-0.00461	0.00373	0.00175	-0.00709
1341.094	-0.01633	-0.01872	-0.02043	-0.0094	-0.00916	-0.00531	0.00296	9.47E-4	-0.00785
1341.608	-0.01719	-0.01942	-0.0214	-0.01019	-0.01002	-0.00594	0.00223	1.92E-4	-0.00868
1342.122	-0.01794	-0.01989	-0.02214	-0.01076	-0.01076	-0.00647	0.00159	-4.42E-4	-0.0095
1342.636	-0.01853	-0.02006	-0.02267	-0.01109	-0.01136	-0.00687	0.00109	-9.65E-4	-0.01022
1343.149	-0.01906	-0.02013	-0.02312	-0.01131	-0.01191	-0.00722	6.97E-4	-0.00148	-0.01085
1343.663	-0.01955	-0.0202	-0.02355	-0.01146	-0.01236	-0.00746	4.25E-4	-0.00201	-0.01136
1344.177	-0.01997	-0.02027	-0.0239	-0.01153	-0.01266	-0.00756	2.9E-4	-0.00246	-0.0117
1344.691	-0.02028	-0.02039	-0.02412	-0.01153	-0.01285	-0.00753	2.26E-4	-0.00276	-0.01192
1345.204	-0.02057	-0.02068	-0.02423	-0.01157	-0.01299	-0.00745	1.54E-4	-0.00294	-0.01209
1345.718	-0.02093	-0.02117	-0.02434	-0.0117	-0.01306	-0.00746	4.63E-5	-0.00309	-0.01223
1346.232	-0.02135	-0.02187	-0.02461	-0.01201	-0.01307	-0.00761	-1.17E-4	-0.00327	-0.01237
1346.745	-0.02185	-0.02263	-0.02505	-0.0125	-0.01313	-0.00785	-3.31E-4	-0.00356	-0.01253
1347.259	-0.02236	-0.02332	-0.02558	-0.01315	-0.0133	-0.00807	-5.98E-4	-0.00392	-0.01271
1347.773	-0.02282	-0.02385	-0.02614	-0.01389	-0.01354	-0.00826	-9.23E-4	-0.00432	-0.01291
1348.286	-0.02313	-0.02425	-0.02657	-0.01458	-0.0138	-0.00845	-0.0013	-0.00468	-0.01315
1348.8	-0.02325	-0.02452	-0.02679	-0.0152	-0.01409	-0.00868	-0.00165	-0.00502	-0.0134
1349.313	-0.02325	-0.02467	-0.02682	-0.01581	-0.01444	-0.00895	-0.00197	-0.00537	-0.01362
1349.827	-0.02322	-0.02474	-0.02674	-0.01643	-0.0148	-0.00924	-0.00222	-0.00571	-0.01382
1350.34	-0.02327	-0.02491	-0.02672	-0.01704	-0.01521	-0.00958	-0.00248	-0.006	-0.01406
1350.854	-0.02341	-0.02518	-0.02681	-0.01756	-0.01564	-0.00994	-0.00276	-0.00626	-0.01439
1351.367	-0.02356	-0.02552	-0.02698	-0.01791	-0.01608	-0.01035	-0.00303	-0.00648	-0.01478
1351.881	-0.02374	-0.02592	-0.02717	-0.0181	-0.01655	-0.01081	-0.00334	-0.0067	-0.01523
1352.394	-0.02405	-0.02648	-0.02746	-0.01829	-0.0171	-0.01136	-0.00369	-0.00699	-0.01576
1352.908	-0.02452	-0.02723	-0.02795	-0.01859	-0.01769	-0.01202	-0.0041	-0.00738	-0.01643
1353.421	-0.02521	-0.02811	-0.0287	-0.01905	-0.01831	-0.01272	-0.00458	-0.00786	-0.01721
1353.934	-0.02605	-0.029	-0.02962	-0.01958	-0.01898	-0.01335	-0.0051	-0.00842	-0.01803
1354.448	-0.02693	-0.02983	-0.03065	-0.02015	-0.01963	-0.01388	-0.00566	-0.00901	-0.01878
1354.961	-0.02778	-0.03056	-0.03174	-0.02071	-0.02022	-0.01435	-0.0062	-0.00959	-0.01941
1355.474	-0.02862	-0.03116	-0.03283	-0.02129	-0.0208	-0.01481	-0.00672	-0.01019	-0.01995
1355.988	-0.02954	-0.0317	-0.03395	-0.02197	-0.0214	-0.01524	-0.00722	-0.01083	-0.02045
1356.501	-0.03054	-0.03228	-0.03512	-0.02279	-0.02202	-0.01568	-0.00776	-0.01149	-0.02099
1357.014	-0.03158	-0.03295	-0.03629	-0.02363	-0.02266	-0.01619	-0.00834	-0.01213	-0.02157
1357.528	-0.0327	-0.0338	-0.03752	-0.02444	-0.02335	-0.01678	-0.00898	-0.01278	-0.02217
1358.041	-0.03378	-0.0348	-0.03875	-0.02511	-0.02401	-0.01736	-0.00963	-0.01344	-0.02275
1358.554	-0.03477	-0.03584	-0.03994	-0.02564	-0.02459	-0.01794	-0.01025	-0.01412	-0.02326
1359.067	-0.03568	-0.03679	-0.04109	-0.02612	-0.02514	-0.01851	-0.01084	-0.01481	-0.02372
1359.58	-0.03654	-0.03767	-0.04225	-0.02661	-0.02573	-0.01908	-0.01144	-0.01547	-0.02427
1360.094	-0.03737	-0.03845	-0.04332	-0.02709	-0.02637	-0.01964	-0.01204	-0.01609	-0.02495
1360.607	-0.03816	-0.03909	-0.04412	-0.0275	-0.02695	-0.02019	-0.01263	-0.01665	-0.02571
1361.12	-0.03893	-0.0397	-0.04454	-0.02783	-0.02743	-0.02075	-0.01322	-0.01716	-0.02649
1361.633	-0.0397	-0.04026	-0.04459	-0.02816	-0.02783	-0.02136	-0.0138	-0.01761	-0.02722
1362.146	-0.04041	-0.04061	-0.04429	-0.02851	-0.02821	-0.02195	-0.01431	-0.01801	-0.02788
1362.659	-0.04102	-0.04073	-0.04383	-0.02892	-0.0286	-0.02251	-0.01475	-0.01837	-0.02852
1363.172	-0.04156	-0.04089	-0.04341	-0.02946	-0.02904	-0.02304	-0.01513	-0.01874	-0.02918
1363.685	-0.04207	-0.04123	-0.04314	-0.03014	-0.02949	-0.02358	-0.0155	-0.01911	-0.02983
1364.198	-0.04259	-0.04165	-0.04296	-0.03079	-0.02989	-0.02408	-0.01583	-0.01945	-0.03035
1364.711	-0.04321	-0.04222	-0.04294	-0.03139	-0.03025	-0.02454	-0.01615	-0.01984	-0.03074
1365.224	-0.04381	-0.04291	-0.04309	-0.03195	-0.03055	-0.02494	-0.01645	-0.0203	-0.03101
1365.737	-0.04439	-0.04361	-0.04345	-0.03256	-0.03089	-0.02536	-0.01677	-0.02086	-0.03126
1366.25	-0.04491	-0.04424	-0.04415	-0.03324	-0.03138	-0.02583	-0.01709	-0.02148	-0.03153
1366.763	-0.04534	-0.04485	-0.04513	-0.03386	-0.03196	-0.02629	-0.0174	-0.02209	-0.03186
1367.276	-0.04567	-0.04545	-0.04612	-0.03437	-0.03253	-0.02666	-0.01768	-0.02265	-0.0322
1367.789	-0.04596	-0.04607	-0.04704	-0.03477	-0.03306	-0.02698	-0.01797	-0.02313	-0.03257
1368.302	-0.04634	-0.04676	-0.04793	-0.03519	-0.03366	-0.02732	-0.01834	-0.02359	-0.033
1368.815	-0.04681	-0.04736	-0.04876	-0.03558	-0.03433	-0.02772	-0.01878	-0.02408	-0.0335
1369.327	-0.0473	-0.04779	-0.04954	-0.03587	-0.03507	-0.02815	-0.01926	-0.02458	-0.03408
1369.84	-0.04776	-0.04816	-0.0503	-0.03602	-0.03582	-0.0286	-0.01973	-0.02505	-0.03473
1370.353	-0.04823	-0.0486	-0.05094	-0.03613	-0.0365	-0.02898	-0.02014	-0.02549	-0.03538
1370.866	-0.04879	-0.0491	-0.05149	-0.03629	-0.03705	-0.0292	-0.02051	-0.02589	-0.03598
1371.379	-0.04948	-0.04973	-0.0521	-0.03655	-0.03751	-0.02931	-0.02087	-0.02631	-0.03648
1371.891	-0.05032	-0.05061	-0.05285	-0.03703	-0.03799	-0.02944	-0.02133	-0.02682	-0.03688
1372.404	-0.05129	-0.05166	-0.05377	-0.03777	-0.03857	-0.02971	-0.0219	-0.02747	-0.03727
1372.917	-0.05252	-0.05276	-0.05485	-0.03876	-0.03932	-0.03026	-0.02262	-0.0283	-0.03779
1373.429	-0.05391	-0.05387	-0.05609	-0.03986	-0.04014	-0.03105	-0.02345	-0.02928	-0.03843
1373.942	-0.05534	-0.05499	-0.05728	-0.04091	-0.0409	-0.0319	-0.02429	-0.03031	-0.03912
1374.455	-0.05667	-0.05608	-0.05825	-0.04179	-0.04156	-0.03266	-0.02507	-0.03128	-0.03981
1374.967	-0.05789	-0.05718	-0.0591	-0.04261	-0.04225	-0.03336	-0.02587	-0.03217	-0.04051
1375.48	-0.05908	-0.05837	-0.05995	-0.0435	-0.04311	-0.03415	-0.02675	-0.0331	-0.04129
1375.993	-0.06033	-0.05969	-0.0609	-0.0444	-0.04416	-0.03513	-0.0277	-0.03413	-0.04219
1376.505	-0.06165	-0.06116	-0.06199	-0.04532	-0.04537	-0.03623	-0.0287	-0.03524	-0.04328
1377.018	-0.06299	-0.0627	-0.06319	-0.04626	-0.04664	-0.03737	-0.02967	-0.03636	-0.04454
1377.53	-0.06427	-0.06429	-0.06443	-0.04729	-0.04786	-0.03847	-0.03056	-0.03743	-0.0459
1378.043	-0.06541	-0.06592	-0.06575	-0.0484	-0.04903	-0.03949	-0.03136	-0.03845	-0.04729
1378.555	-0.06638	-0.06753	-0.06715	-0.04961	-0.05018	-0.04052	-0.03213	-0.03941	-0.04867
1379.068	-0.0672	-0.06906	-0.06851	-0.05091	-0.05136	-0.04166	-0.03289	-0.04035	-0.05002
1379.58	-0.06797	-0.07051	-0.06979	-0.0523	-0.05258	-0.04291	-0.03368	-0.04128	-0.05138
1380.093	-0.06881	-0.07197	-0.07111	-0.05383	-0.05374	-0.04416	-0.03457	-0.04221	-0.05269
1380.605	-0.06972	-0.0734	-0.07256	-0.05536	-0.05468	-0.04525	-0.0355	-0.04311	-0.05385
1381.118	-0.07054	-0.07456	-0.07389	-0.05661	-0.05531	-0.04609	-0.03629	-0.04385	-0.05473
1381.63	-0.0712	-0.07533	-0.07484	-0.05744	-0.05569	-0.04665	-0.03689	-0.04441	-0.05525
1382.143	-0.07172	-0.07578	-0.07533	-0.05803	-0.0559	-0.04698	-0.03737	-0.04479	-0.05545
1382.655	-0.07212	-0.07602	-0.07544	-0.05837	-0.05597	-0.04715	-0.03774	-0.04502	-0.05544
1383.167	-0.07246	-0.0762	-0.07532	-0.0585	-0.05591	-0.04724	-0.03802	-0.04515	-0.05535
1383.68	-0.07283	-0.07647	-0.07518	-0.05852	-0.05577	-0.04727	-0.03824	-0.04528	-0.05526
1384.192	-0.07331	-0.07687	-0.07527	-0.0586	-0.05567	-0.0473	-0.03846	-0.04549	-0.05524
1384.704	-0.07382	-0.07733	-0.07561	-0.05882	-0.05567	-0.04739	-0.0387	-0.04581	-0.05524
1385.216	-0.07421	-0.07777	-0.07612	-0.05919	-0.05578	-0.04761	-0.03896	-0.04618	-0.05531
1385.729	-0.07436	-0.07814	-0.07663	-0.05962	-0.05601	-0.048	-0.03923	-0.0465	-0.05546
1386.241	-0.07424	-0.07842	-0.07694	-0.05998	-0.05625	-0.04849	-0.03949	-0.0467	-0.05565
1386.753	-0.07401	-0.07869	-0.0771	-0.06022	-0.05648	-0.04899	-0.03978	-0.04674	-0.05591
1387.265	-0.07393	-0.07912	-0.07741	-0.0605	-0.05677	-0.04955	-0.04016	-0.04679	-0.05633
1387.778	-0.07416	-0.07973	-0.07806	-0.06088	-0.05722	-0.05025	-0.04063	-0.04696	-0.05694
1388.29	-0.07465	-0.08026	-0.07881	-0.06132	-0.05775	-0.05099	-0.04111	-0.04724	-0.05761
1388.802	-0.07531	-0.08062	-0.07941	-0.06179	-0.05829	-0.05166	-0.04155	-0.04753	-0.05815
1389.314	-0.0759	-0.08068	-0.07971	-0.06218	-0.05871	-0.05212	-0.04183	-0.04774	-0.05852
1389.826	-0.07641	-0.08058	-0.07976	-0.06236	-0.05906	-0.05244	-0.0419	-0.04788	-0.05878
1390.338	-0.07699	-0.08057	-0.07972	-0.06242	-0.05942	-0.05269	-0.04179	-0.04808	-0.05901
1390.85	-0.07778	-0.08076	-0.07979	-0.06249	-0.05979	-0.05294	-0.04163	-0.04842	-0.05923
1391.362	-0.07869	-0.08103	-0.07999	-0.06266	-0.06016	-0.05321	-0.04155	-0.04886	-0.05944
1391.874	-0.07947	-0.08117	-0.08025	-0.06293	-0.06047	-0.05344	-0.04151	-0.04925	-0.05955
1392.386	-0.07998	-0.08117	-0.08052	-0.06327	-0.06071	-0.05361	-0.04148	-0.04952	-0.05959
1392.898	-0.0803	-0.08112	-0.08076	-0.06357	-0.0609	-0.05377	-0.04147	-0.04974	-0.05964
1393.41	-0.08062	-0.08121	-0.08099	-0.06381	-0.06104	-0.05397	-0.04152	-0.05	-0.05976
1393.922	-0.0809	-0.08146	-0.08121	-0.06404	-0.06114	-0.0542	-0.04161	-0.05028	-0.0599
1394.434	-0.08107	-0.08187	-0.0815	-0.06433	-0.06123	-0.05448	-0.0418	-0.05065	-0.06007
1394.946	-0.08104	-0.08229	-0.08187	-0.06469	-0.06133	-0.05478	-0.04209	-0.05109	-0.06029
1395.458	-0.08094	-0.08249	-0.08222	-0.06513	-0.06142	-0.05506	-0.04247	-0.05159	-0.06056
1395.97	-0.08094	-0.08255	-0.08263	-0.06562	-0.06161	-0.0554	-0.04292	-0.05212	-0.06087
1396.482	-0.08111	-0.0827	-0.08322	-0.06618	-0.06206	-0.05584	-0.04345	-0.0527	-0.06131
1396.994	-0.08155	-0.08328	-0.08402	-0.06686	-0.06283	-0.05643	-0.04409	-0.0534	-0.0619
1397.506	-0.08219	-0.08424	-0.08487	-0.06757	-0.06375	-0.05705	-0.04478	-0.05417	-0.06253
1398.018	-0.08277	-0.08529	-0.0856	-0.06818	-0.06451	-0.05764	-0.04543	-0.05488	-0.06309
1398.529	-0.08311	-0.0862	-0.08617	-0.06864	-0.0651	-0.05812	-0.04597	-0.05543	-0.06359
1399.041	-0.08328	-0.08692	-0.08669	-0.06901	-0.06562	-0.0585	-0.04637	-0.05572	-0.0641
1399.553	-0.08358	-0.08755	-0.0873	-0.06942	-0.06616	-0.05883	-0.04674	-0.05583	-0.06479
1400.065	-0.0842	-0.08829	-0.08802	-0.06991	-0.06683	-0.05921	-0.04722	-0.05592	-0.06572
1400.576	-0.08509	-0.08907	-0.08882	-0.07052	-0.06756	-0.05959	-0.04782	-0.05607	-0.06672
1401.088	-0.08595	-0.08974	-0.08956	-0.07112	-0.06819	-0.05984	-0.04839	-0.05617	-0.06757
1401.6	-0.08656	-0.09017	-0.09016	-0.0716	-0.06866	-0.05997	-0.04881	-0.0563	-0.06819
1402.112	-0.08689	-0.09031	-0.09059	-0.07182	-0.06887	-0.05997	-0.04902	-0.05645	-0.06851
1402.623	-0.08729	-0.09032	-0.09098	-0.07195	-0.06899	-0.05999	-0.04914	-0.05668	-0.06861
1403.135	-0.088	-0.09044	-0.09158	-0.07219	-0.06928	-0.06014	-0.04931	-0.05701	-0.06869
1403.646	-0.08894	-0.09071	-0.09235	-0.07254	-0.06981	-0.06039	-0.04951	-0.05741	-0.06886
1404.158	-0.08989	-0.09097	-0.09307	-0.07288	-0.07039	-0.06062	-0.04968	-0.0578	-0.06898
1404.67	-0.09068	-0.09112	-0.09365	-0.07307	-0.07085	-0.06081	-0.04977	-0.05814	-0.069
1405.181	-0.09115	-0.0912	-0.09413	-0.07307	-0.07111	-0.06098	-0.04976	-0.05846	-0.0689
1405.693	-0.09139	-0.09131	-0.09459	-0.07299	-0.07127	-0.06119	-0.04974	-0.05881	-0.06879
1406.204	-0.09162	-0.09145	-0.09503	-0.07297	-0.07137	-0.06148	-0.0498	-0.05912	-0.0688
1406.716	-0.09199	-0.09167	-0.09545	-0.07312	-0.07152	-0.06187	-0.05	-0.05941	-0.06911
1407.227	-0.09245	-0.09201	-0.09575	-0.07342	-0.07175	-0.06226	-0.05027	-0.05968	-0.06967
1407.739	-0.09284	-0.0923	-0.09591	-0.07381	-0.07201	-0.0626	-0.05052	-0.05988	-0.07027
1408.25	-0.09304	-0.09253	-0.09587	-0.07411	-0.07223	-0.06287	-0.0507	-0.06001	-0.07075
1408.762	-0.09312	-0.0928	-0.09569	-0.07432	-0.07238	-0.06314	-0.05086	-0.06022	-0.07107
1409.273	-0.09327	-0.09327	-0.09545	-0.07451	-0.07239	-0.06346	-0.05114	-0.06055	-0.07131
1409.785	-0.0937	-0.09391	-0.09534	-0.0748	-0.07237	-0.06388	-0.05156	-0.06092	-0.07159
1410.296	-0.09423	-0.0946	-0.09533	-0.07515	-0.07238	-0.06431	-0.05195	-0.06123	-0.07195
1410.807	-0.09453	-0.09502	-0.09564	-0.07534	-0.07232	-0.06454	-0.05222	-0.06138	-0.0723
1411.319	-0.0948	-0.09543	-0.09605	-0.07552	-0.07228	-0.06477	-0.05247	-0.06157	-0.07265
1411.83	-0.09505	-0.09583	-0.0965	-0.07569	-0.07224	-0.065	-0.05272	-0.06177	-0.07298
1412.341	-0.09531	-0.09623	-0.09699	-0.07587	-0.0722	-0.06523	-0.05299	-0.06199	-0.07332
1412.853	-0.09558	-0.09663	-0.09754	-0.07607	-0.07214	-0.06546	-0.05329	-0.06222	-0.07368
1413.364	-0.09584	-0.09702	-0.09814	-0.07627	-0.07209	-0.0657	-0.05362	-0.06244	-0.07407
1413.875	-0.09608	-0.0974	-0.09882	-0.07647	-0.07204	-0.06594	-0.05397	-0.06267	-0.07448
