# Supplementary material for: Ratiometric fluorescent sensing of pyrophosphate with sp³-functionalized single-walled carbon nanotubes
Source: Nat Commun. 2024 Jan 24;15:706. doi: 10.1038/s41467-024-45052-1 (PMC10808354; doi:10.1038/s41467-024-45052-1)
Supplement: Supplementary file 4 — Source data [file 41467_2024_45052_MOESM4_ESM.zip › Fig. S21d.txt]

Conc. PPi	Peak position E11*
�M	nm
0.75216	1138.45568
8.27379	1138.48707
27.07785	1137.97224
64.68597	1137.63006
139.90222	1137.27219
252.72659	1136.89234
816.84844	1136.9928
1380.97029	1137.09011
2133.13276	1137.12151
4013.53892	1137.31614
7774.35126	1137.66773
