# Supplementary material for: Ratiometric fluorescent sensing of pyrophosphate with sp³-functionalized single-walled carbon nanotubes
Source: Nat Commun. 2024 Jan 24;15:706. doi: 10.1038/s41467-024-45052-1 (PMC10808354; doi:10.1038/s41467-024-45052-1)
Supplement: Supplementary file 4 — Source data [file 41467_2024_45052_MOESM4_ESM.zip › Fig. S22a.txt]

Conc. PPi	((R-R0)/R0)norm Low Defect	Conc. PPi	((R-R0)/R0)norm High Defect
�M		�M
0.75	0.01216	0.75216	-0.03325
8.27	0.04367	8.27379	-0.0102
27.08	0.12844	27.07785	0.22536
45.88	0.22366	64.68597	0.4855
64.69	0.45344	139.90222	0.71176
83.49	0.55177	252.72659	0.85574
100	0.64183	816.84844	0.9176
140	0.67157	1380.97029	0.9769
220	0.80148	2133.13276	1.00001
290	0.83685	4013.53892	1.03654
670	0.93053	7774.35126	0.9486
1420	1
2200	1.02116
4100	0.98982
