# Supplementary material for: Ratiometric fluorescent sensing of pyrophosphate with sp³-functionalized single-walled carbon nanotubes
Source: Nat Commun. 2024 Jan 24;15:706. doi: 10.1038/s41467-024-45052-1 (PMC10808354; doi:10.1038/s41467-024-45052-1)
Supplement: Supplementary file 4 — Source data [file 41467_2024_45052_MOESM4_ESM.zip › Fig. S22b.txt]

Conc. PPi	((Y-Y0)/Y0)norm	((Y-Y0)/Y0)norm	Conc. PPi	((Y-Y0)/Y0)norm	((Y-Y0)/Y0)norm
�M			�M
Low Defect	E11 intensity	intensity	High Defect	E11 intensity	intensity
0.75	0.02761	0.0158	0.75216	0.03811	0.00765
8.27	0.00425	0.02335	8.27379	0.09664	0.04471
27.08	0.16986	0.127	27.07785	0.07883	0.11847
45.88	0.39704	0.26422	64.68597	0.37146	0.38083
64.69	0.48408	0.42919	139.90222	0.47834	0.53852
83.49	0.57326	0.52408	252.72659	0.62339	0.69332
100	0.5499	0.56642	816.84844	0.78879	0.83015
140	0.71551	0.65839	1380.97029	1	1
220	0.83653	0.79416	2133.13276	0.75825	0.84869
290	1.02336	0.90511
670	0.94905	0.92992
1420	1.00001	1
2200	1.01912	1.02336
