# Supplementary material for: Ratiometric fluorescent sensing of pyrophosphate with sp³-functionalized single-walled carbon nanotubes
Source: Nat Commun. 2024 Jan 24;15:706. doi: 10.1038/s41467-024-45052-1 (PMC10808354; doi:10.1038/s41467-024-45052-1)
Supplement: Supplementary file 4 — Source data [file 41467_2024_45052_MOESM4_ESM.zip › Fig. S22c.txt]

Conc. PPi	((Y-Y0)/Y0)norm	Conc. PPi	((Y-Y0)/Y0)norm	((Y-Y0)/Y0)norm
�M		�M
	E11* peak position		E11 peak position	E11* peak position
0	0.15818	0	-1.72E-6	0
0.75	0	0.75216	0.00877	-0.099
8.27	-0.02636	8.27379	0.20003	-0.12257
27.08	0.53605	27.07785	0.15654	0.26399
45.88	0.48332	64.68597	0.62034	0.52091
64.69	0.74696	139.90222	0.83847	0.78962
83.49	0.66787	252.72659	0.87291	1.07482
140	0.80848	816.84844	0.94867	0.99939
220	1.01938	1380.97029	0.99919	0.92633
670	1.0194	2133.13276	0.88209	0.90275
1420	1.06332
2200	1.15998
