# Supplementary material for: Ratiometric fluorescent sensing of pyrophosphate with sp³-functionalized single-walled carbon nanotubes
Source: Nat Commun. 2024 Jan 24;15:706. doi: 10.1038/s41467-024-45052-1 (PMC10808354; doi:10.1038/s41467-024-45052-1)
Supplement: Supplementary file 4 — Source data [file 41467_2024_45052_MOESM4_ESM.zip › Fig. S23a.txt]

Conc. PPi	E11*/E11 PL intensity ratio
�M
0	1.35277
0.75	1.35979
8.27	1.37798
27.08	1.42692
45.88	1.48189
64.69	1.61456
83.49	1.67133
100	1.72332
140	1.74049
220	1.81549
290	1.83591
670	1.89
1420	1.93011
2200	1.94232
4100	1.92423
