# Supplementary material for: Ratiometric fluorescent sensing of pyrophosphate with sp³-functionalized single-walled carbon nanotubes
Source: Nat Commun. 2024 Jan 24;15:706. doi: 10.1038/s41467-024-45052-1 (PMC10808354; doi:10.1038/s41467-024-45052-1)
Supplement: Supplementary file 4 — Source data [file 41467_2024_45052_MOESM4_ESM.zip › Fig. S23b.txt]

Wavelength	Norm. PL intensity	Norm. PL intensity	Norm. PL intensity	Norm. PL intensity	Norm. PL intensity	Norm. PL intensity	Norm. PL intensity	Norm. PL intensity	Norm. PL intensity	Norm. PL intensity
nm
	#1	#2	#3	#4	#5	#6	#7	#8	#9	#10
881.39	-9.85312	-8.10132	-9.85	-9.2323	-8.95239	-8.40514	-9.69436	-10.00672	-8.09213	-8.78494
881.919	-8.05467	-7.92635	-7.98616	-6.93608	-6.34858	-6.23921	-6.89001	-7.66716	-7.34024	-5.55476
882.449	-8.3602	-6.95414	-7.80749	-5.2997	-5.81468	-5.38273	-6.19453	-6.39727	-6.39818	-5.82303
882.979	-9.21407	-8.09423	-6.82493	-7.09359	-6.61699	-6.41787	-6.51444	-7.93987	-5.65954	-9.50957
883.509	-8.32762	-6.48125	-5.85198	-6.85958	-8.33428	-7.66047	-7.94597	-7.29233	-7.83311	-6.67037
884.038	-8.79732	-8.71005	-8.3675	-7.33082	-9.15294	-8.58186	-9.02526	-9.66716	-7.77107	-8.08294
884.568	-8.49168	-7.15163	-9.85724	-7.54985	-6.34988	-7.84292	-9.62897	-9.36118	-8.51815	-8.62115
885.098	-9.20101	-6.66375	-7.91169	-6.29278	-7.97143	-6.78106	-9.50604	-7.48185	-9.09241	-8.96337
885.627	-7.42756	-5.39448	-7.99896	-5.67994	-7.46545	-7.18493	-7.68688	-8.19416	-6.21369	-5.98825
886.157	-8.45548	-8.33677	-8.41054	-9.05947	-8.77929	-8.04312	-8.93911	-7.78998	-8.68368	-8.47869
886.686	-8.5644	-5.77368	-6.37859	-5.90654	-6.34497	-6.92822	-8.27091	-6.80827	-7.01604	-5.86447
887.216	-8.83987	-10.05784	-7.36144	-7.15658	-8.05695	-6.09208	-7.56014	-7.82844	-7.88829	-7.83343
887.746	-7.01439	-5.72908	-6.95024	-5.98201	-6.00799	-6.09241	-6.53431	-6.91626	-6.70384	-5.69584
888.275	-6.31046	-3.79778	-3.82482	-3.3935	-5.2369	-4.19833	-3.98842	-5.18167	-4.42372	-4.20817
888.805	-6.40859	-6.39901	-6.20138	-5.19993	-6.43726	-7.02224	-6.17241	-7.20052	-7.71286	-6.21265
889.334	-7.54155	-5.384	-7.17612	-5.24773	-6.70771	-6.8469	-7.1718	-6.95232	-8.94857	-6.61619
889.864	-4.94935	-5.14415	-6.42165	-3.72843	-5.46429	-5.23471	-5.45239	-6.89735	-5.60936	-5.54791
890.393	-5.81227	-5.105	-5.84887	-4.57536	-5.7127	-4.4315	-5.70748	-6.23041	-4.95333	-4.22299
890.923	-5.76443	-4.93923	-5.74007	-4.46623	-5.30472	-4.79122	-5.53555	-5.45197	-5.44393	-4.16962
891.452	-7.09354	-5.12331	-5.44209	-5.38568	-5.81555	-4.38685	-5.59014	-6.53729	-5.67562	-5.28322
891.981	-5.50289	-4.77604	-4.97427	-4.45693	-5.11367	-4.75529	-6.0207	-5.5225	-4.92054	-5.14001
892.511	-4.61338	-3.81522	-4.77965	-3.94405	-4.00892	-4.16377	-3.51952	-5.13772	-5.27265	-4.45623
893.04	-5.46098	-4.7783	-4.62374	-5.11133	-5.55874	-4.56435	-5.7656	-5.60124	-5.89651	-4.72528
893.57	-4.3261	-4.56535	-4.31603	-2.78483	-3.92534	-3.26338	-2.89217	-4.59476	-3.81162	-4.37586
894.099	-3.10349	-2.57714	-2.82819	-2.64307	-3.4228	-2.27538	-2.90343	-3.47921	-2.00803	-2.27574
894.628	-4.54235	-3.50826	-4.02838	-3.24426	-4.365	-3.73374	-3.9061	-4.06867	-4.2954	-4.00097
895.158	-4.15179	-3.04766	-2.34316	-2.66402	-3.84613	-2.74736	-3.10006	-3.2433	-3.26716	-2.99691
895.687	-3.28761	-2.40959	-2.13069	-1.90703	-2.29526	-2.37632	-2.18843	-2.25535	-2.3553	-1.85935
896.216	-2.03091	-1.78681	-1.75975	-1.54748	-2.07397	-1.77512	-1.54268	-1.64184	-1.68391	-1.54742
896.745	-2.177	-1.9994	-1.13842	-1.68666	-1.71764	-1.86856	-1.79091	-1.89841	-1.83791	-1.76256
897.275	-1.65936	-1.4302	-1.29003	-1.0467	-1.48408	-1.34744	-1.30933	-1.15935	-1.44281	-1.3311
897.804	-1.32602	-1.08959	-0.9748	-0.95037	-0.96624	-0.78269	-1.1807	-1.27937	-1.03213	-1.13488
898.333	-0.91942	-0.82809	-0.97225	-0.78318	-0.77479	-0.86387	-1.03146	-0.92942	-0.90604	-0.9053
898.862	-0.63303	-0.65695	-0.56854	-0.5185	-0.70909	-0.47887	-0.77764	-0.75637	-0.74619	-0.55823
899.391	-0.82143	-0.58448	-0.69563	-0.59626	-0.6216	-0.60898	-0.67853	-0.5734	-0.51405	-0.51273
899.921	-0.44323	-0.32304	-0.33719	-0.34372	-0.41911	-0.22444	-0.35201	-0.3782	-0.37179	-0.25634
900.45	-0.40259	-0.23468	-0.23166	-0.16535	-0.3295	-0.32193	-0.31763	-0.3651	-0.2641	-0.2776
900.979	-0.39312	-0.3437	-0.29088	-0.29878	-0.39774	-0.28939	-0.33993	-0.42525	-0.39539	-0.32459
901.508	-0.2221	-0.27058	-0.13464	-0.16899	-0.1437	-0.20058	-0.25272	-0.17039	-0.1947	-0.16192
902.037	-0.1654	-0.18027	-0.07657	-0.1453	-0.19075	-0.12616	-0.20429	-0.20568	-0.18476	-0.11875
902.566	-0.14851	-0.06145	-0.06919	-0.09449	-0.08281	-0.06998	-0.06574	-0.11728	-0.09424	-0.1213
903.095	-0.20197	-0.175	-0.10992	-0.10594	-0.13808	-0.08496	-0.13275	-0.1448	-0.11121	-0.09244
903.624	-0.16447	-0.09513	-0.08032	-0.08071	-0.12135	-0.09484	-0.0864	-0.09908	-0.09092	-0.07991
904.153	-0.08859	-0.04989	-0.05909	-0.02081	-0.05279	-0.05435	-0.08984	-0.09042	-0.05174	-0.05441
904.682	-0.14395	-0.08073	-0.07971	-0.05991	-0.07591	-0.08893	-0.08528	-0.09632	-0.08923	-0.07452
905.211	-0.05097	0.00552	9.59E-4	0.02078	0.00767	-0.03479	0.00454	-0.01865	-0.04368	0.01084
905.74	-0.06545	-0.04002	-0.0024	-0.04073	-0.08428	-0.03596	-0.05909	-0.02999	-0.03007	-0.02243
906.269	-0.11435	-0.05896	-0.08408	-0.05053	-0.07297	-0.06621	-0.06096	-0.07413	-0.08361	-0.06694
906.798	-0.06018	-0.03961	-0.03055	0.00894	-0.031	-0.01687	-0.02804	-0.02173	-0.0475	-0.0013
907.327	-0.0462	-0.03612	-0.01341	-0.01706	-0.02444	-0.01829	-0.03091	-0.02155	-0.00742	-0.01415
907.856	-0.10528	-0.04451	-0.03396	-0.01438	-0.04397	-0.05936	-0.07313	-0.05428	-0.03981	-0.021
908.384	-0.09946	-0.08182	-0.07642	-0.05065	-0.08554	-0.05706	-0.07218	-0.052	-0.10264	-0.05588
908.913	-0.04545	0.00133	-0.03391	-0.00988	-0.01404	-0.01569	-0.0157	-0.02852	-0.0429	-0.02587
909.442	-0.09182	-0.0891	-0.04122	-0.04152	-0.06049	-0.04318	-0.06262	-0.08198	-0.05195	-0.04312
909.971	-0.06275	0.00561	-0.03833	-0.00846	-0.04825	-0.00962	-0.01734	-0.05057	-0.04267	-0.01154
910.5	-0.0369	-0.05318	-0.0166	0.00642	-0.02435	0.00253	-0.03216	-0.03388	-0.0538	-0.00818
911.028	-0.0594	-0.02241	0.03186	3.99E-4	0.01908	-0.01245	-0.03059	-0.00331	-3.93E-4	-0.0328
911.557	-0.04434	-0.03337	-0.01068	-0.01397	-0.03707	-0.03252	0.00391	-0.04209	-0.05689	0.00218
912.086	-0.08882	-0.05411	-0.0376	-0.00412	-0.05408	-0.03939	-0.04148	-0.05936	-0.05049	-0.04521
912.615	-0.04228	-0.01974	-0.01984	-0.04038	-0.0229	-0.02009	-0.03009	-0.04438	-0.02887	0.00472
913.143	-0.06124	-0.01566	-0.01975	0.0079	-0.02688	-0.00513	-0.00639	-0.03424	-0.00508	0.00448
913.672	-0.04193	-0.02165	-0.00225	0.00249	-0.03937	0.00157	-0.01158	-0.02243	-0.01706	-0.01467
914.201	-0.07326	-0.04037	-0.06756	-0.0471	-0.06225	-0.01791	-0.04838	-0.07259	-0.0288	-0.01854
914.729	-0.04822	0.00738	-0.00356	-0.00514	-0.00984	-0.00243	-0.02261	-0.03554	-0.01254	-0.01666
915.258	-0.04761	-0.02531	-0.01822	-0.00879	-0.01355	-0.01231	-0.0124	-0.01245	-0.00245	-0.01401
915.787	-0.0328	0.00458	-0.00833	0.02547	-0.00118	0.02018	-0.01702	0.00872	2.41E-5	0.00112
916.315	-0.00998	-0.01401	-0.01293	6.89E-4	-0.02851	-0.00958	0.00474	0.0024	-0.02894	0.01432
916.844	-0.01938	-0.01246	-0.03047	0.00508	-0.02071	0.02121	-0.01858	-0.00588	-0.00709	-0.02365
917.372	-0.02036	-0.01133	-0.02804	0.01482	0.00201	-0.00148	-0.0185	-0.01976	-0.0232	-0.00731
917.901	-0.02723	-0.0261	-0.01336	-0.01136	-0.01687	-0.00151	-0.03598	-0.02949	-0.00145	-0.01398
918.429	-0.01172	0.00904	0.01458	0.01634	-0.03121	-5.66E-4	-0.00156	-0.01273	-0.0016	-0.00508
918.958	-0.02967	0.0192	0.0058	0.01595	-0.0037	0.00685	-4.61E-4	-0.00481	0.00169	0.0038
919.486	-0.02686	0.00141	-0.00169	0.02952	0.02092	0.00676	0.0201	0.00601	0.00157	-0.00292
920.015	-0.01749	-0.00689	0.00452	0.0187	0.01946	0.00973	0.0304	0.0156	0.0176	-0.00184
920.543	-0.03362	-0.02141	-0.02368	-0.00305	-0.00609	-0.01656	-0.0168	-0.0321	0.00134	-0.02148
921.072	-0.03526	-0.01815	-0.01007	-0.00711	-0.0249	-0.02157	-0.0082	-0.0403	-0.0168	-0.02769
921.6	-0.0108	0.02166	0.02193	0.0329	0.02555	0.02309	0.00442	0.00879	-0.00526	0.02282
922.128	-0.02743	-0.00711	-0.00203	0.0141	0.01256	0.01544	0.01693	0.0107	0.00428	0.02346
922.657	-0.03279	0.00497	0.00712	0.0356	0.00412	8.97E-4	9.88E-4	-0.00221	0.00846	0.01062
923.185	-0.02254	-0.00418	-0.00522	0.0381	-1.05E-4	0.02035	0.0104	-0.00325	-0.00748	0.02744
923.713	-0.00115	0.01605	0.03377	0.0385	0.01237	0.00699	0.01676	-0.00448	0.0392	0.0255
924.242	0.00278	7.23E-4	0.01414	0.0037	-0.00446	0.01836	0.01035	0.00617	0.0178	0.02545
924.77	-0.02231	-0.00452	0.01003	0.0233	0.01236	0.01113	0.00178	-0.00899	0.00932	0.01586
925.298	-0.00822	-0.0167	0.01403	0.00973	-0.00667	0.00892	0.00599	-0.0153	6.83E-4	0.01782
925.827	-0.02855	-0.00567	-0.00153	-0.0016	-0.01113	0.0174	-0.0134	-0.01349	-4.82E-4	0.00929
926.355	-0.00846	-0.00259	5.21E-4	0.02212	-0.00264	0.0026	0.0177	0.00922	0.01779	0.00921
926.883	-0.01484	0.01088	0.00359	0.0161	-0.01145	0.00467	-0.0072	0.00265	-0.00614	0.03244
927.411	-0.03181	-0.01207	3.85E-4	3.24E-4	-0.00494	0.00143	-0.0093	-0.00284	-0.0126	-7.04E-4
927.939	-0.021	-0.00595	-0.02507	-0.00285	-0.02338	0.00141	-0.0138	-0.00621	-0.0314	-0.03719
928.468	-0.01694	0.02329	0.00664	0.0128	-0.00291	0.00455	0.00685	0.00362	-0.0117	0.00801
928.996	0.00739	0.02877	0.02052	0.0469	0.00782	0.02173	0.0267	0.0013	0.0179	0.02808
929.524	-0.009	0.00432	0.02658	0.0379	-0.02786	0.03314	0.00342	0.00235	0.0133	0.01557
930.052	0	0	0	0	0	0	0	0	0	0
930.58	-0.02655	-0.00947	0.00105	0.00631	0.01514	0.02138	-0.0131	0.00219	0.00109	0.00442
931.108	-0.0094	0.019	0.02671	0.0318	0.02393	0.02581	0.00761	0.00655	0.0276	0.02784
931.636	-0.01542	0.00722	-0.01921	0.0209	-0.00878	0.01161	-1.41E-4	-0.00124	0.00753	0.02639
932.164	0.00491	0.01144	0.02762	0.021	0.01177	0.01164	0.0218	0.0186	0.0352	0.02656
932.692	-0.01153	-0.00762	-0.00133	-0.0129	-0.0122	0.01474	-0.0518	-0.00471	8.2E-4	-0.00138
933.22	0.0089	0.02722	0.01358	0.0422	0.01165	0.04279	0.0382	0.0107	0.0118	0.02533
933.748	-0.02267	-0.00448	0.00497	0.0113	0.02443	0.00608	-0.0167	-0.00693	-0.0047	-0.00693
934.276	-0.01168	-4.23E-4	0.00274	0.0165	0.00819	0.02521	0.0115	-0.00929	0.00831	0.00619
934.804	-0.01152	-0.01181	0.00273	0.0204	6.32E-4	0.0112	0.0114	6.29E-4	-0.00153	0.01597
935.332	0.00755	0.03077	0.01423	0.0236	0.01877	0.03661	0.00269	5.18E-4	0.0147	0.02363
935.86	0.00542	0.02408	0.0264	0.0273	0.00895	0.03493	0.0176	0.022	0.0144	0.02321
936.388	-0.02661	0.02717	0.00354	0.0191	-0.00594	-0.00479	0.00576	-0.0158	-0.00817	0.02429
936.916	0.00133	0.01567	0.024	0.02494	0.01924	0.02009	0.01732	-0.0028	0.0132	0.0133
937.444	0.00517	0.00847	0.00442	0.03303	0.03067	0.0159	0.03099	0.00348	0.0184	0.01642
937.972	0.00704	0.01533	-0.0108	0.02845	0.0209	0.0512	-0.00385	0.0213	0.01702	0.00352
938.499	-0.00372	0.01344	0.0105	0.04289	0.0367	0.0188	0.01393	0.0225	0.03721	0.02905
939.027	-0.0278	-0.01859	-0.00577	0.02225	-0.00488	-0.00781	-0.00907	-0.0248	-0.00391	0.01912
939.555	-0.00276	0.02009	0.03031	0.03414	0.0247	0.0326	0.03117	0.00955	0.01058	0.00653
940.083	-0.01228	0.00412	-0.01666	0.00422	0.00117	0.00718	0.00218	0.01144	0.0063	0.00434
940.611	-0.01614	0.00597	-0.00189	0.02078	-0.01101	-0.00486	0.00615	0.00106	0.02355	-9.12E-4
941.138	-0.02256	0.00104	0.01176	0.01276	0.00599	0.00892	-0.00602	-0.00913	-0.00502	0.00211
941.666	-0.02375	0.01749	0.01273	0.00595	0.00293	0.00988	0.01812	0.00295	0.00399	0.02047
942.194	-0.03437	0.01139	0.01726	0.02393	-0.00695	0.00869	0.00385	-0.02209	0.00886	0.01501
942.721	-0.01051	0.00952	0.00861	0.03086	0.00478	0.00968	0.00782	7.99E-4	-0.0062	0.00901
943.249	-0.01226	0.02167	0.01228	0.03039	0.01638	0.01626	0.01851	0.01864	0.03149	0.02682
943.777	-0.00311	7.64E-4	0.04313	0.04102	0.01348	0.02309	0.02848	0.01268	0.01467	0.03093
944.304	0.00418	0.02044	0.02157	0.03098	0.01808	0.03323	0.00944	0.01344	0.01834	0.01659
944.832	0.01796	0.06206	0.03789	0.06327	0.03857	0.04779	0.07039	0.02538	0.05394	0.08825
945.359	0.02323	0.04189	0.04041	0.02898	0.03727	0.05503	0.03375	0.03989	0.03391	0.02932
945.887	-0.01418	0.02695	0.01579	0.02056	-0.00138	0.02264	0.01327	0.02223	0.00647	0.04128
946.415	-0.00857	0.0247	0.00526	0.03139	0.04062	0.00722	0.01307	0.02287	0.02089	0.01821
946.942	--	--	--	--	--	--	--	--	--	--
947.47	0.04708	0.02276	0.03792	0.04242	0.04336	0.05421	0.02647	0.02763	0.044	0.02301
947.997	0.02023	0.02846	0.02402	0.05292	0.03689	0.02707	0.02273	0.00922	0.03647	0.03685
948.525	0.01733	0.02542	0.03031	0.05522	0.03844	0.05779	0.04459	0.03427	0.04673	0.04719
949.052	0.0129	0.02089	0.02857	0.03876	0.03767	0.04864	0.03515	0.01885	0.0489	0.05622
949.58	--	--	--	--	--	--	--	--	--	--
950.107	0.01748	0.04248	0.03156	0.03057	0.04077	0.06699	0.02563	0.01013	0.03747	0.06443
950.634	-0.01147	0.00317	3.56E-4	0.01817	-0.0149	0.02297	-0.00739	-0.01813	-0.00257	-5.5E-4
951.162	0.02553	0.05732	0.03428	0.05668	0.01757	0.06118	0.04009	0.03743	0.03638	0.05448
951.689	0.0344	0.05326	0.03783	0.05075	0.04233	0.05514	0.03888	0.03137	0.06139	0.06295
952.216	--	--	--	--	--	--	--	--	--	--
952.744	0.01903	0.04301	0.04436	0.03491	0.03942	0.04094	0.05044	0.05957	0.02157	0.04629
953.271	7.23E-5	0.03965	0.02676	0.04555	0.05714	0.02604	0.03333	0.01784	0.02665	0.03486
953.798	0.02451	0.03665	0.05303	0.05188	0.03765	0.0468	0.02539	0.04318	0.03333	0.03763
954.326	0.03655	0.05666	0.04676	0.05885	0.04082	0.05287	0.05198	0.07504	0.0483	0.03988
954.853	0.03162	0.04117	0.04061	0.05918	0.03558	0.04853	0.04368	0.05376	0.04681	0.0473
955.38	0.00731	0.02868	0.02508	0.04514	0.04117	0.02918	0.03564	0.01694	0.02589	0.05024
955.907	0.03748	0.0445	0.05256	0.05427	0.04474	0.04817	0.05207	0.02965	0.04146	0.05683
956.435	0.03385	0.0569	0.05075	0.08002	0.05556	0.06851	0.05414	0.04062	0.07025	0.06494
956.962	0.04727	0.06866	0.07788	0.06618	0.07059	0.06508	0.05761	0.03437	0.05887	0.06441
957.489	0.01356	0.03229	0.0441	0.05163	0.05369	0.0435	0.05323	0.03866	0.03561	0.04703
958.016	0.0484	0.04253	0.0477	0.04758	0.03686	0.04713	0.03525	0.03449	0.03642	0.03185
958.543	0.02655	0.04861	0.03845	0.05755	0.04993	0.06112	0.02758	0.01374	0.03771	0.04718
959.07	0.02982	0.05075	0.05409	0.06241	0.03954	0.06698	0.03894	0.04908	0.0539	0.0366
959.598	0.04289	0.05676	0.06018	0.08182	0.072	0.07127	0.06385	0.06033	0.05226	0.0628
960.125	0.02814	0.06063	0.06025	0.08195	0.05447	0.06363	0.06095	0.04145	0.03343	0.07588
960.652	0.03951	0.05344	0.03844	0.06533	0.06872	0.08364	0.04048	0.06388	0.0467	0.07649
961.179	0.03744	0.07503	0.06133	0.07448	0.06046	0.05212	0.05611	0.05551	0.04245	0.07604
961.706	0.02364	0.07833	0.05293	0.07106	0.07361	0.05142	0.06039	0.05579	0.06068	0.05828
962.233	0.04759	0.05978	0.05168	0.0697	0.0732	0.06568	0.05509	0.07647	0.0464	0.07903
962.76	0.04883	0.07268	0.06659	0.0731	0.07372	0.09059	0.05446	0.05081	0.07783	0.06645
963.287	0.0226	0.05034	0.03535	0.05358	0.04481	0.04344	0.06216	0.04054	0.04448	0.04699
963.814	0.0621	0.08066	0.0756	0.07337	0.07497	0.06833	0.04559	0.07121	0.05591	0.07989
964.341	0.0591	0.05251	0.07246	0.09245	0.06186	0.06911	0.04044	0.05888	0.07586	0.08068
964.868	0.04639	0.0782	0.08485	0.06502	0.06238	0.08156	0.07614	0.05733	0.06737	0.11718
965.394	0.05643	0.07098	0.07459	0.07528	0.06201	0.09189	0.05861	0.08434	0.0589	0.07987
965.921	0.07421	0.09632	0.09431	0.10858	0.09602	0.103	0.06847	0.08128	0.0688	0.08292
966.448	0.06166	0.09799	0.09402	0.10044	0.09472	0.09375	0.07841	0.08512	0.06757	0.08575
966.975	0.04714	0.08357	0.08438	0.08306	0.0961	0.09008	0.07851	0.06349	0.07993	0.08282
967.502	0.06303	0.12232	0.10266	0.11991	0.09642	0.09944	0.09228	0.0785	0.10094	0.10606
968.029	0.06651	0.10165	0.10868	0.13106	0.10758	0.11052	0.10971	0.08967	0.10607	0.11023
968.556	0.09116	0.11502	0.10816	0.13838	0.0928	0.12409	0.10712	0.0996	0.10452	0.10866
969.082	0.08737	0.09236	0.09326	0.10595	0.10113	0.10011	0.10111	0.09027	0.11625	0.10364
969.609	0.07623	0.10184	0.12704	0.13638	0.11497	0.11785	0.0964	0.08245	0.09374	0.11044
970.136	0.12489	0.13505	0.14048	0.1478	0.14927	0.14666	0.15394	0.11808	0.1262	0.13166
970.663	0.12973	0.12399	0.1323	0.13763	0.10998	0.14246	0.11734	0.1182	0.13985	0.13695
971.189	0.1144	0.13745	0.14904	0.15228	0.11843	0.14707	0.13752	0.12581	0.13182	0.13521
971.716	0.14971	0.17969	0.16527	0.17136	0.16105	0.17672	0.16061	0.15233	0.14245	0.16178
972.243	0.1287	0.15717	0.14651	0.15281	0.13879	0.14659	0.13181	0.13913	0.17566	0.15601
972.769	0.1239	0.17145	0.14358	0.16409	0.16076	0.16522	0.1603	0.16361	0.14731	0.18169
973.296	0.1594	0.18268	0.19063	0.18545	0.16824	0.17975	0.16787	0.16595	0.17074	0.19774
973.822	0.18038	0.18815	0.22697	0.20077	0.18745	0.19748	0.19041	0.16907	0.19437	0.19717
974.349	0.18568	0.20649	0.18458	0.19242	0.19612	0.19904	0.19195	0.18508	0.19696	0.20189
974.876	0.17982	0.20898	0.19438	0.19711	0.20597	0.1968	0.18883	0.19331	0.20191	0.20066
975.402	0.1845	0.20115	0.21403	0.21757	0.22298	0.22055	0.20196	0.20143	0.20491	0.20369
975.929	0.21672	0.25411	0.22685	0.23686	0.23201	0.23044	0.22052	0.23018	0.23148	0.22551
976.455	0.2501	0.23603	0.26064	0.2694	0.25268	0.26446	0.24834	0.23721	0.24447	0.25267
976.982	0.24699	0.25195	0.25265	0.27919	0.25635	0.26594	0.26877	0.24915	0.26801	0.27037
977.508	0.26487	0.28632	0.27886	0.29012	0.26856	0.27705	0.29379	0.2675	0.27353	0.28187
978.035	0.25092	0.27545	0.29043	0.28288	0.28724	0.28593	0.28734	0.27693	0.28766	0.29115
978.561	0.29791	0.32386	0.30199	0.31751	0.32567	0.32203	0.30692	0.32963	0.31408	0.33729
979.088	0.29661	0.31135	0.29336	0.32335	0.29597	0.31404	0.29334	0.30227	0.30418	0.30973
979.614	0.31498	0.32847	0.31241	0.3415	0.33047	0.31745	0.311	0.3249	0.30758	0.3325
980.14	0.31917	0.35249	0.34798	0.33649	0.34147	0.35503	0.33193	0.32408	0.35031	0.35429
980.667	0.368	0.3749	0.37973	0.3959	0.37751	0.39431	0.36834	0.3853	0.37561	0.3978
981.193	0.38977	0.37765	0.38702	0.39947	0.39052	0.38886	0.39366	0.37694	0.39164	0.41577
981.719	0.38932	0.39957	0.39923	0.40888	0.4223	0.40023	0.40064	0.39525	0.42297	0.41246
982.246	0.41757	0.42338	0.42068	0.42819	0.40941	0.42724	0.41735	0.41684	0.42103	0.44509
982.772	0.42527	0.4526	0.45645	0.45306	0.44024	0.46328	0.44206	0.45103	0.43843	0.45809
983.298	0.47098	0.45371	0.46649	0.46831	0.45155	0.45721	0.46545	0.45514	0.47946	0.47983
983.825	0.46654	0.49596	0.48235	0.49385	0.47946	0.48575	0.4817	0.48725	0.48844	0.49167
984.351	0.48247	0.49116	0.4919	0.52326	0.48754	0.49446	0.4981	0.49549	0.49387	0.51651
984.877	0.50674	0.53455	0.53221	0.50448	0.52137	0.52435	0.52318	0.52352	0.52363	0.55114
985.403	0.55322	0.57363	0.56735	0.56213	0.58061	0.57043	0.54951	0.54459	0.55464	0.57218
985.93	0.56061	0.57164	0.60062	0.58199	0.56413	0.5977	0.56913	0.5625	0.557	0.58473
986.456	0.57822	0.58207	0.6013	0.60618	0.60362	0.59144	0.60006	0.61553	0.58733	0.57683
986.982	0.59911	0.61134	0.61867	0.61216	0.61237	0.63708	0.62149	0.59903	0.59434	0.62215
987.508	0.62065	0.62837	0.64198	0.62146	0.63265	0.63067	0.61597	0.64962	0.62134	0.6529
988.034	0.64053	0.63674	0.64521	0.65233	0.635	0.63125	0.66502	0.62665	0.6318	0.64531
988.56	0.64359	0.67684	0.66676	0.6684	0.65463	0.65753	0.6544	0.65585	0.6412	0.66006
989.086	0.6967	0.70931	0.72202	0.69141	0.70101	0.69296	0.69496	0.6913	0.69887	0.70835
989.612	0.70441	0.71551	0.73351	0.70966	0.71444	0.70886	0.72193	0.72208	0.71607	0.70214
990.138	0.7391	0.7203	0.73922	0.7515	0.75212	0.73736	0.73318	0.71989	0.73456	0.75249
990.665	0.77421	0.77823	0.78818	0.78364	0.79156	0.75056	0.76551	0.74031	0.75908	0.7681
991.191	0.77867	0.79466	0.77991	0.77886	0.7831	0.78705	0.77984	0.78228	0.78587	0.79155
991.717	0.80456	0.81542	0.81466	0.81838	0.80897	0.79793	0.82099	0.80868	0.79801	0.81715
992.243	0.81285	0.81627	0.84295	0.82179	0.82632	0.82113	0.835	0.8352	0.80487	0.82502
992.768	0.84128	0.87011	0.86243	0.85472	0.84493	0.85222	0.86688	0.84635	0.83301	0.84701
993.294	0.83793	0.84905	0.84532	0.85713	0.83516	0.85631	0.85879	0.85836	0.82738	0.83871
993.82	0.85561	0.84969	0.86463	0.87371	0.88509	0.86294	0.85689	0.84591	0.85446	0.87394
994.346	0.90909	0.90035	0.92184	0.88997	0.88869	0.90075	0.8875	0.89258	0.89838	0.88632
994.872	0.9087	0.8969	0.9174	0.91677	0.90441	0.89992	0.90173	0.89992	0.89601	0.91051
995.398	0.89951	0.93263	0.92128	0.93078	0.93069	0.92337	0.93347	0.93361	0.92871	0.91959
995.924	0.92948	0.92339	0.92898	0.93075	0.93431	0.93201	0.93024	0.93741	0.93512	0.93498
996.45	0.92279	0.93651	0.95068	0.92379	0.94691	0.9232	0.93684	0.95284	0.94525	0.94165
996.976	0.92041	0.95985	0.95583	0.94153	0.93448	0.938	0.94775	0.95332	0.93799	0.96933
997.501	0.9351	0.97003	0.97866	0.95999	0.95506	0.95247	0.94437	0.95688	0.95538	0.95895
998.027	0.97723	0.97787	0.97908	0.96212	0.98718	0.96904	0.97866	0.96197	0.9639	0.96842
998.553	0.96891	0.97262	0.97711	0.98003	0.98687	0.94523	0.99725	0.97725	0.94979	0.97856
999.079	0.96776	0.984	0.98214	0.96121	0.99715	0.97486	1.00002	0.98131	0.961	0.97412
999.604	0.99997	0.99992	0.99732	0.99996	0.99996	1.00005	0.98068	0.99597	0.98918	0.99998
1000.13	0.984	0.99026	0.99997	0.98624	0.98782	0.97475	0.98558	0.99997	0.99997	1.00144
1000.656	0.97151	0.98878	0.98706	0.96944	0.97978	0.96927	0.97665	0.9732	0.98423	0.98306
1001.181	0.98801	1.00267	0.99877	0.98993	0.99026	0.98124	1.00567	1.00756	0.9891	1.00741
1001.707	0.97656	1.00047	0.98846	0.98773	0.9987	0.98307	0.98922	0.99518	0.98094	1.02785
1002.233	0.9844	0.99595	0.98575	0.98416	0.99033	0.97807	0.99417	0.97115	0.9844	1.00006
1002.758	0.96016	0.98997	0.98453	0.97345	0.97934	0.96239	0.97731	0.96663	0.97079	1.00048
1003.284	0.96347	0.96996	0.97002	0.96691	0.98253	0.96798	0.98068	0.98416	0.95637	0.98239
1003.809	0.95516	0.97544	0.97238	0.95909	0.97365	0.95047	0.9595	0.96444	0.97261	0.96669
1004.335	0.92615	0.94175	0.9298	0.93557	0.9376	0.93386	0.93858	0.94419	0.92479	0.9431
1004.861	0.92854	0.92558	0.93462	0.93103	0.95848	0.93002	0.9314	0.93533	0.94677	0.96118
1005.386	0.91963	0.92679	0.94514	0.92758	0.93523	0.92052	0.94745	0.92587	0.94434	0.94089
1005.912	0.90528	0.91887	0.92165	0.9135	0.90886	0.93114	0.90964	0.9239	0.91837	0.9155
1006.437	0.89593	0.9131	0.90965	0.89087	0.89985	0.90737	0.9117	0.91151	0.89404	0.91518
1006.963	0.89522	0.89925	0.8948	0.89152	0.92181	0.90021	0.9115	0.91127	0.9098	0.91656
1007.488	0.87394	0.88681	0.89318	0.87772	0.90831	0.87095	0.89352	0.89013	0.88318	0.88814
1008.013	0.84258	0.86584	0.86662	0.85745	0.88281	0.85108	0.87321	0.8728	0.86196	0.87631
1008.539	0.85463	0.86405	0.86415	0.85277	0.85103	0.83816	0.86931	0.85405	0.86681	0.88584
1009.064	0.81827	0.83632	0.83228	0.81814	0.82925	0.83269	0.83953	0.84521	0.82902	0.83435
1009.59	0.82627	0.82976	0.82956	0.81775	0.81905	0.81868	0.83306	0.83325	0.83666	0.83815
1010.115	0.80632	0.81223	0.83733	0.82176	0.82319	0.81596	0.82644	0.82425	0.81915	0.84083
1010.64	0.79833	0.79895	0.82232	0.80028	0.83312	0.81527	0.8066	0.80818	0.7993	0.8215
1011.166	0.76008	0.78242	0.79221	0.79336	0.7948	0.7623	0.78698	0.78993	0.7896	0.79542
1011.691	0.76506	0.76709	0.75898	0.79324	0.78067	0.76722	0.7691	0.76583	0.78312	0.77349
1012.216	0.72172	0.73187	0.73812	0.73381	0.7443	0.73124	0.7429	0.74088	0.74072	0.7407
1012.742	0.73202	0.7506	0.73709	0.72763	0.74858	0.74295	0.73739	0.74614	0.74594	0.74755
1013.267	0.70275	0.72266	0.73031	0.71503	0.7258	0.68836	0.70899	0.7206	0.7297	0.72731
1013.792	0.67692	0.69029	0.70344	0.68996	0.70538	0.69507	0.69394	0.69852	0.69316	0.70356
1014.317	0.67872	0.6972	0.69576	0.70125	0.70574	0.70577	0.69575	0.68128	0.71016	0.70309
1014.843	0.64941	0.67209	0.68066	0.66015	0.6807	0.66628	0.66905	0.67419	0.66893	0.66009
1015.368	0.64722	0.66695	0.6696	0.66368	0.68208	0.66762	0.65828	0.67018	0.66038	0.67663
1015.893	0.62171	0.64426	0.63585	0.63165	0.64549	0.63883	0.64481	0.63548	0.65809	0.65154
1016.418	0.61434	0.61082	0.61944	0.62547	0.62359	0.6011	0.6204	0.62893	0.62235	0.63289
1016.943	0.61534	0.63125	0.63864	0.63012	0.62699	0.63364	0.63952	0.62794	0.64379	0.6492
1017.468	0.59113	0.60488	0.60836	0.60512	0.60564	0.5958	0.60377	0.59258	0.60489	0.6221
1017.993	0.5489	0.57995	0.57167	0.56945	0.58818	0.57857	0.57729	0.58396	0.57311	0.5772
1018.518	0.55698	0.57689	0.56202	0.56634	0.56439	0.56086	0.55096	0.56118	0.57278	0.58064
1019.043	0.53801	0.52114	0.53522	0.54398	0.54591	0.5397	0.54572	0.53427	0.53697	0.54751
1019.569	0.5379	0.55724	0.54294	0.55026	0.56258	0.55182	0.5529	0.54519	0.56797	0.56002
1020.094	0.51908	0.53922	0.55415	0.52596	0.53475	0.5301	0.53302	0.53711	0.53314	0.55398
1020.619	0.50278	0.52034	0.53296	0.51194	0.52977	0.51296	0.51545	0.51569	0.52214	0.53924
1021.144	0.50108	0.50525	0.51339	0.51305	0.51717	0.51771	0.508	0.51115	0.51095	0.52563
1021.668	0.47929	0.47499	0.50565	0.49692	0.49107	0.49915	0.48666	0.50444	0.48805	0.49594
1022.193	0.48133	0.48006	0.48228	0.47939	0.46678	0.47572	0.48256	0.48186	0.47153	0.49912
1022.718	0.44691	0.46279	0.48674	0.48452	0.48138	0.48162	0.47839	0.48425	0.46513	0.47574
1023.243	0.46107	0.48224	0.47602	0.48996	0.49205	0.47227	0.48195	0.46441	0.47093	0.4779
1023.768	0.44665	0.45055	0.45741	0.4491	0.46881	0.4513	0.44211	0.47437	0.45734	0.48952
1024.293	0.41846	0.4411	0.44993	0.4362	0.44829	0.44957	0.42988	0.44625	0.43394	0.44936
1024.818	0.41487	0.43326	0.43078	0.42486	0.43019	0.43594	0.44335	0.43072	0.43732	0.44546
1025.343	0.41732	0.42816	0.40681	0.43432	0.41578	0.42164	0.41365	0.41753	0.41836	0.41905
1025.868	0.41516	0.4398	0.43038	0.42517	0.43409	0.41508	0.43139	0.43469	0.42677	0.42094
1026.392	0.38918	0.39509	0.40614	0.40596	0.39252	0.40344	0.41727	0.41901	0.41052	0.40685
1026.917	0.3852	0.39302	0.38388	0.39704	0.3988	0.39432	0.38358	0.38722	0.40401	0.40314
1027.442	0.37234	0.3921	0.36513	0.38719	0.37681	0.38719	0.38642	0.38721	0.39098	0.38861
1027.967	0.36972	0.37023	0.3963	0.38934	0.38102	0.39073	0.37211	0.38143	0.38237	0.38352
1028.491	0.35885	0.3564	0.37663	0.37942	0.35344	0.35435	0.38477	0.34625	0.36582	0.37115
1029.016	0.34253	0.36416	0.35552	0.36947	0.36773	0.36223	0.37084	0.36649	0.36106	0.37428
1029.541	0.34754	0.36111	0.3628	0.36231	0.35408	0.3751	0.35634	0.36262	0.3508	0.36248
1030.065	0.35318	0.36284	0.36453	0.36747	0.38043	0.35671	0.36945	0.36653	0.36038	0.3664
1030.59	0.31509	0.3189	0.33313	0.34643	0.33233	0.33208	0.34281	0.32556	0.32738	0.35376
1031.115	0.32072	0.32807	0.35066	0.33669	0.32712	0.33592	0.33263	0.32804	0.33765	0.34776
1031.639	0.31862	0.34482	0.32793	0.34059	0.34233	0.3241	0.33464	0.31948	0.34177	0.32771
1032.164	0.31812	0.33825	0.33561	0.33266	0.32789	0.33802	0.35027	0.31892	0.32712	0.34638
1032.689	0.30251	0.31673	0.31526	0.32457	0.30728	0.31481	0.31674	0.32756	0.31955	0.31814
1033.213	0.30168	0.32126	0.33068	0.33921	0.31329	0.30848	0.31654	0.33512	0.32286	0.34622
1033.738	0.30065	0.31681	0.30996	0.31928	0.31843	0.31695	0.312	0.30596	0.32944	0.32672
1034.262	0.30842	0.31012	0.31196	0.31526	0.32391	0.31762	0.31474	0.30449	0.31405	0.32177
1034.787	0.28131	0.29956	0.29321	0.28864	0.29312	0.29059	0.29338	0.29559	0.29957	0.29943
1035.311	0.28877	0.30794	0.31179	0.30973	0.30721	0.29907	0.29647	0.28678	0.30898	0.31384
1035.836	0.28721	0.3056	0.2913	0.30139	0.28778	0.29814	0.29904	0.29642	0.30385	0.30516
1036.36	0.26934	0.27858	0.2747	0.28899	0.28455	0.27806	0.29303	0.28337	0.27347	0.28296
1036.885	0.27503	0.28245	0.2933	0.30325	0.28114	0.28341	0.28882	0.27379	0.2764	0.28926
1037.409	0.26414	0.28113	0.29001	0.29277	0.27973	0.28742	0.27918	0.28474	0.28802	0.29061
1037.933	0.255	0.26644	0.27779	0.26946	0.27546	0.26912	0.28377	0.28453	0.27406	0.28415
1038.458	0.27412	0.28416	0.27643	0.28261	0.2673	0.29384	0.26937	0.26863	0.28433	0.2862
1038.982	0.23607	0.27566	0.26132	0.26627	0.26612	0.26856	0.27634	0.26745	0.25711	0.26427
1039.507	0.22374	0.24798	0.25248	0.26539	0.2524	0.24702	0.25023	0.25416	0.24658	0.24953
1040.031	0.17431	0.17748	0.18121	0.17575	0.18652	0.17662	0.17348	0.17065	0.17225	0.18697
1040.555	0.22987	0.23993	0.23439	0.24425	0.238	0.24549	0.24454	0.22775	0.24154	0.24722
1041.079	0.23272	0.24414	0.24596	0.25561	0.24376	0.2544	0.24626	0.24196	0.25759	0.2572
1041.604	0.24186	0.23665	0.25153	0.24875	0.25279	0.24677	0.24388	0.25525	0.25043	0.26438
1042.128	0.22044	0.24253	0.23449	0.23706	0.22875	0.24614	0.23177	0.22601	0.24232	0.23773
1042.652	0.23614	0.24573	0.23835	0.24156	0.24673	0.25734	0.24723	0.24361	0.24904	0.23557
1043.177	0.21945	0.2253	0.21715	0.21856	0.22244	0.22665	0.22941	0.22638	0.24123	0.23871
1043.701	0.22208	0.22478	0.23292	0.23551	0.23384	0.22281	0.23355	0.24613	0.23867	0.2402
1044.225	0.20116	0.21615	0.22092	0.22489	0.21831	0.22454	0.21317	0.21609	0.22088	0.21006
1044.749	0.21285	0.20626	0.22855	0.22536	0.21211	0.21646	0.22569	0.21382	0.23011	0.22954
1045.273	0.19664	0.19608	0.20385	0.22333	0.19833	0.20865	0.21034	0.20518	0.20463	0.20994
1045.797	0.20866	0.21164	0.21831	0.22685	0.21233	0.21799	0.21919	0.21338	0.22021	0.22771
1046.321	0.20142	0.19455	0.20493	0.21164	0.20932	0.20125	0.19672	0.20694	0.20302	0.21512
1046.846	0.17548	0.20005	0.19161	0.20879	0.20172	0.21472	0.19438	0.20392	0.18788	0.20803
1047.37	0.18006	0.19633	0.19827	0.18189	0.19263	0.19522	0.19325	0.18795	0.18612	0.18657
1047.894	0.1821	0.20358	0.2056	0.21809	0.20669	0.20978	0.20412	0.19485	0.21379	0.20298
1048.418	0.19373	0.18545	0.18599	0.19602	0.19593	0.19847	0.18728	0.1987	0.20419	0.20008
1048.942	0.19472	0.19926	0.21877	0.19833	0.2115	0.21257	0.20027	0.20309	0.1992	0.20721
1049.466	0.16977	0.1882	0.18042	0.20382	0.2007	0.19798	0.19083	0.17889	0.18641	0.19894
1049.99	0.17597	0.18953	0.18044	0.19115	0.19552	0.2065	0.19087	0.19092	0.19243	0.20236
1050.514	0.19705	0.19273	0.18431	0.19947	0.20013	0.20067	0.19552	0.19294	0.19844	0.20775
1051.038	0.16235	0.18319	0.1695	0.18672	0.17123	0.16497	0.18159	0.16752	0.15843	0.18155
1051.562	0.16771	0.19489	0.17634	0.1851	0.18148	0.19123	0.18397	0.18996	0.18815	0.19198
1052.086	0.1581	0.17812	0.16507	0.18865	0.17328	0.19032	0.18099	0.18498	0.1865	0.17625
1052.609	0.16429	0.17237	0.17023	0.18845	0.18237	0.16836	0.17832	0.15916	0.17983	0.17827
1053.133	0.17012	0.17837	0.18837	0.18564	0.18725	0.19174	0.17606	0.18394	0.17165	0.20181
1053.657	0.16157	0.16456	0.18751	0.18479	0.18067	0.17568	0.17732	0.17665	0.17491	0.17598
1054.181	0.15719	0.18234	0.1785	0.17587	0.16197	0.16855	0.17519	0.17062	0.18054	0.18557
1054.705	0.16009	0.16982	0.16341	0.16338	0.16129	0.16594	0.15908	0.15122	0.16369	0.14528
1055.229	0.15551	0.15714	0.1698	0.16051	0.15773	0.15119	0.15294	0.15918	0.16199	0.16168
1055.752	0.16357	0.16247	0.16709	0.16339	0.16018	0.15123	0.15677	0.16928	0.18019	0.16037
1056.276	0.14609	0.14689	0.15437	0.14778	0.1454	0.15437	0.15872	0.16176	0.15258	0.1655
1056.8	0.14185	0.14673	0.15719	0.16556	0.15018	0.16268	0.16287	0.15089	0.15678	0.15395
1057.324	0.14871	0.15498	0.14747	0.16184	0.16542	0.16558	0.15161	0.16206	0.16228	0.16202
1057.847	0.13546	0.13365	0.14088	0.15104	0.14158	0.151	0.14852	0.13784	0.14307	0.15322
1058.371	0.13287	0.15789	0.15765	0.1541	0.15689	0.15117	0.14936	0.14003	0.14703	0.16264
1058.895	0.15502	0.16546	0.16825	0.17677	0.16415	0.17601	0.16401	0.16157	0.17323	0.15546
1059.418	0.13231	0.15008	0.14805	0.15498	0.14953	0.14163	0.14685	0.14069	0.14336	0.15871
1059.942	0.14102	0.13215	0.13745	0.15128	0.14578	0.15073	0.14012	0.14352	0.14259	0.15184
1060.466	0.13013	0.13917	0.14852	0.15307	0.14536	0.14681	0.13561	0.12232	0.13923	0.14064
1060.989	0.14105	0.14531	0.14843	0.13543	0.14935	0.15132	0.13852	0.14425	0.13212	0.14893
1061.513	0.14036	0.14517	0.15111	0.15164	0.15209	0.14944	0.13785	0.14178	0.13675	0.14643
1062.037	0.14293	0.15114	0.14192	0.15311	0.14389	0.15493	0.14476	0.14347	0.14022	0.1475
1062.56	0.12756	0.11976	0.13268	0.15673	0.1339	0.13713	0.14333	0.1298	0.13532	0.14313
1063.084	0.13421	0.14716	0.14971	0.14746	0.14267	0.14862	0.14526	0.12997	0.13142	0.15503
1063.607	0.14879	0.1494	0.14973	0.15692	0.15299	0.14921	0.1528	0.14926	0.14195	0.15681
1064.131	0.12003	0.13354	0.12817	0.14204	0.12707	0.13868	0.1329	0.1442	0.14156	0.13779
1064.654	0.14052	0.14806	0.1445	0.16102	0.14484	0.1557	0.15601	0.15311	0.14986	0.16003
1065.178	0.13059	0.1455	0.1386	0.15733	0.12811	0.14639	0.12653	0.1441	0.13402	0.14116
1065.701	0.12575	0.12357	0.13963	0.13913	0.14101	0.13851	0.13958	0.13601	0.13912	0.13133
1066.224	0.13301	0.13487	0.14275	0.13895	0.13301	0.14221	0.13773	0.14498	0.13385	0.12836
1066.748	0.12288	0.1315	0.13714	0.14101	0.13401	0.13271	0.13309	0.13405	0.12807	0.14425
1067.271	0.12192	0.11968	0.12791	0.1405	0.11684	0.11794	0.11125	0.1126	0.12818	0.13576
1067.795	0.12476	0.14641	0.13743	0.13912	0.12707	0.12971	0.14242	0.13721	0.13066	0.13942
1068.318	0.12521	0.14296	0.1476	0.15132	0.13865	0.15094	0.13333	0.14949	0.148	0.14326
1068.841	0.11916	0.13461	0.13645	0.13813	0.13502	0.13151	0.1386	0.13396	0.13365	0.13841
1069.365	0.12026	0.13088	0.13213	0.12632	0.12622	0.12555	0.1297	0.12951	0.13873	0.12546
1069.888	0.11266	0.11716	0.12042	0.13454	0.12036	0.12683	0.11989	0.10562	0.1216	0.1313
1070.411	0.12069	0.12224	0.12716	0.13526	0.12178	0.14221	0.12464	0.12609	0.1247	0.13828
1070.934	0.13826	0.13608	0.1449	0.14488	0.13766	0.13631	0.13793	0.14227	0.14637	0.14224
1071.458	0.12601	0.12404	0.13002	0.14491	0.13831	0.13374	0.13805	0.12965	0.12329	0.14234
1071.981	0.11427	0.13095	0.13273	0.14233	0.13999	0.1413	0.13206	0.12305	0.12389	0.13517
1072.504	0.12691	0.13077	0.13414	0.14839	0.13762	0.12079	0.13463	0.1169	0.14131	0.13887
1073.027	0.12645	0.13448	0.13841	0.1421	0.13874	0.13685	0.13306	0.13127	0.13862	0.13782
1073.551	0.12408	0.13572	0.13437	0.14492	0.13355	0.13651	0.13488	0.14189	0.13827	0.13966
1074.074	0.11993	0.12934	0.12582	0.13276	0.13399	0.11938	0.12662	0.12752	0.12396	0.12359
1074.597	0.12775	0.13321	0.12972	0.14661	0.1288	0.14515	0.12627	0.13431	0.14276	0.13592
1075.12	0.11279	0.13601	0.13205	0.14516	0.12959	0.13787	0.1271	0.12091	0.13098	0.13396
1075.643	0.13824	0.14452	0.15013	0.15109	0.15176	0.13911	0.14027	0.1462	0.15021	0.15938
1076.166	0.12932	0.12807	0.14134	0.1434	0.13801	0.13876	0.12807	0.12681	0.13844	0.14202
1076.689	0.12331	0.13119	0.13088	0.12889	0.13269	0.14452	0.14046	0.1312	0.13844	0.12842
1077.212	0.12842	0.13955	0.13986	0.15589	0.14343	0.14832	0.14863	0.14104	0.14664	0.14158
1077.735	0.11907	0.13201	0.13693	0.13747	0.13406	0.13012	0.13432	0.13258	0.13659	0.14233
1078.258	0.11556	0.12218	0.12857	0.14888	0.12501	0.13012	0.12141	0.12987	0.1366	0.14179
1078.781	0.11855	0.12217	0.1202	0.13946	0.14356	0.13427	0.12892	0.12553	0.12148	0.12707
1079.304	0.12796	0.14215	0.13728	0.13885	0.13392	0.13784	0.13954	0.13515	0.13591	0.14596
1079.827	0.13566	0.1439	0.13852	0.1535	0.13995	0.13752	0.13491	0.13751	0.14364	0.14562
1080.35	0.13894	0.14886	0.14769	0.14762	0.15355	0.15939	0.14538	0.14154	0.15583	0.159
1080.873	0.14106	0.14741	0.14936	0.1529	0.15099	0.15158	0.15627	0.14982	0.15431	0.14604
1081.396	0.13479	0.14968	0.14023	0.15052	0.14751	0.14395	0.14364	0.1436	0.1352	0.14253
1081.919	0.12857	0.13249	0.14839	0.15402	0.14627	0.1385	0.14182	0.13688	0.14736	0.15101
1082.442	0.13992	0.14624	0.15079	0.15018	0.14819	0.15932	0.14323	0.14047	0.14229	0.14971
1082.965	0.12931	0.14044	0.14648	0.14539	0.14064	0.14501	0.13991	0.14362	0.14112	0.14416
1083.487	0.15041	0.16217	0.1466	0.15273	0.15719	0.15194	0.14646	0.15453	0.14716	0.15513
1084.01	0.14382	0.14047	0.13559	0.16036	0.15868	0.15184	0.156	0.14527	0.15297	0.15015
1084.533	0.1361	0.15415	0.15305	0.15448	0.15103	0.16892	0.15041	0.14393	0.15489	0.15425
1085.056	0.1523	0.15794	0.15325	0.16704	0.15125	0.15235	0.15598	0.15442	0.15242	0.14743
1085.579	0.15035	0.16265	0.16269	0.16249	0.15978	0.16132	0.15226	0.14741	0.15946	0.16374
1086.101	0.14595	0.15556	0.16599	0.16369	0.15351	0.16199	0.14158	0.15401	0.15255	0.16225
1086.624	0.14434	0.14872	0.15488	0.15839	0.1646	0.15819	0.15441	0.15064	0.13566	0.15831
1087.147	0.15023	0.15478	0.15942	0.16028	0.15805	0.168	0.1575	0.1554	0.16256	0.15165
1087.669	0.14038	0.16472	0.1601	0.16714	0.15557	0.16657	0.14375	0.15774	0.16648	0.15401
1088.192	0.15011	0.16811	0.16506	0.17366	0.16379	0.16002	0.1606	0.16502	0.16622	0.1782
1088.715	0.16215	0.17119	0.16818	0.17001	0.17547	0.17	0.16706	0.16611	0.17162	0.15645
1089.237	0.16854	0.19064	0.17848	0.18693	0.16368	0.17985	0.17177	0.1714	0.17796	0.17208
1089.76	0.15954	0.17417	0.17433	0.17352	0.16847	0.17986	0.17982	0.16979	0.16559	0.17426
1090.283	0.16658	0.18718	0.17699	0.18136	0.18446	0.17412	0.18364	0.17139	0.17637	0.17644
1090.805	0.17655	0.18449	0.17375	0.18282	0.17796	0.18458	0.17922	0.1713	0.18007	0.1889
1091.328	0.18622	0.18302	0.18641	0.18134	0.18497	0.19524	0.18901	0.19258	0.1774	0.1835
1091.85	0.1872	0.20168	0.19531	0.19745	0.19031	0.20101	0.19225	0.19475	0.20073	0.20591
1092.373	0.1808	0.20652	0.20438	0.20073	0.20169	0.19906	0.19942	0.19382	0.19167	0.19897
1092.895	0.20079	0.20478	0.20998	0.20471	0.2031	0.20415	0.20787	0.20613	0.2034	0.20916
1093.418	0.19769	0.20833	0.19316	0.20775	0.20306	0.19989	0.19921	0.19526	0.19906	0.20258
1093.94	0.19533	0.1997	0.20535	0.20117	0.20376	0.20953	0.20368	0.20626	0.19543	0.2022
1094.463	0.2258	0.22483	0.23076	0.2222	0.22321	0.21768	0.21468	0.20646	0.21187	0.20675
1094.985	0.21802	0.23497	0.22634	0.23807	0.22514	0.22804	0.22367	0.22533	0.22308	0.2279
1095.507	0.20546	0.22876	0.22216	0.22511	0.21715	0.22014	0.21775	0.21394	0.20848	0.22736
1096.03	0.22704	0.23546	0.2331	0.23598	0.23147	0.23326	0.22518	0.22849	0.23328	0.2497
1096.552	0.217	0.22565	0.22686	0.2413	0.22563	0.22431	0.23716	0.23017	0.22735	0.23772
1097.075	0.23684	0.24452	0.23746	0.24611	0.23586	0.24936	0.24427	0.2318	0.23827	0.24656
1097.597	0.25613	0.25495	0.25912	0.2618	0.25793	0.25304	0.26657	0.25593	0.25629	0.25755
1098.119	0.255	0.26216	0.25797	0.24967	0.25518	0.24927	0.25725	0.24659	0.25625	0.24872
1098.642	0.26394	0.27189	0.27413	0.26617	0.26131	0.26706	0.26836	0.27422	0.26574	0.26707
1099.164	0.27665	0.26975	0.2725	0.27718	0.26776	0.27183	0.26723	0.26317	0.26351	0.2604
1099.686	0.26703	0.27193	0.26834	0.27568	0.25598	0.26552	0.28043	0.26879	0.26746	0.2666
1100.208	0.29042	0.28032	0.29481	0.29666	0.29322	0.29218	0.29025	0.29078	0.28665	0.29201
1100.731	0.28647	0.3009	0.29171	0.28887	0.28838	0.28312	0.29684	0.28911	0.2822	0.28866
1101.253	0.2875	0.29826	0.29652	0.29996	0.30142	0.2928	0.30015	0.30075	0.30536	0.2998
1101.775	0.30674	0.30859	0.31388	0.30398	0.30283	0.30544	0.29882	0.30107	0.29687	0.2979
1102.297	0.32133	0.33151	0.32216	0.318	0.32539	0.31488	0.31945	0.31689	0.32473	0.32377
1102.819	0.3096	0.32051	0.32702	0.3377	0.31991	0.3321	0.31216	0.31896	0.32245	0.33038
1103.342	0.34337	0.33523	0.34027	0.34018	0.34383	0.33308	0.33366	0.33009	0.32799	0.34538
1103.864	0.34019	0.34725	0.33801	0.33953	0.34097	0.33885	0.34175	0.34156	0.32563	0.33856
1104.386	0.35991	0.35916	0.36286	0.36572	0.36144	0.36281	0.34933	0.36298	0.35693	0.36287
1104.908	0.34818	0.35494	0.3602	0.35941	0.36357	0.3488	0.36017	0.34846	0.35183	0.35329
1105.43	0.37644	0.37082	0.37411	0.37585	0.37993	0.36766	0.36681	0.36737	0.36072	0.3745
1105.952	0.39045	0.39054	0.39138	0.38767	0.38393	0.3813	0.37692	0.39029	0.38302	0.38139
1106.474	0.39867	0.40325	0.40051	0.40516	0.40194	0.38623	0.40008	0.39207	0.39251	0.39985
1106.996	0.40102	0.40137	0.40821	0.39851	0.3939	0.3944	0.38529	0.39655	0.40531	0.39546
1107.518	0.42272	0.43117	0.42553	0.41836	0.43232	0.42536	0.41763	0.41969	0.42499	0.42426
1108.04	0.41901	0.41939	0.42374	0.41604	0.41687	0.41062	0.41459	0.4144	0.4192	0.42064
1108.562	0.44307	0.44409	0.44924	0.44609	0.45701	0.4351	0.44347	0.44237	0.45434	0.44202
1109.084	0.46865	0.45552	0.4538	0.45542	0.46495	0.45271	0.45982	0.45494	0.45573	0.46194
1109.606	0.47343	0.4701	0.4691	0.47003	0.47124	0.46165	0.46953	0.45864	0.45553	0.46061
1110.128	0.48737	0.49027	0.47822	0.46896	0.47888	0.45785	0.47945	0.47029	0.48434	0.47511
1110.65	0.48335	0.49675	0.48323	0.48455	0.47586	0.48398	0.48356	0.48114	0.48017	0.5016
1111.172	0.51096	0.51772	0.49512	0.50438	0.51363	0.50352	0.50345	0.4922	0.49955	0.50779
1111.693	0.52313	0.5276	0.52827	0.52817	0.52218	0.52281	0.52098	0.51993	0.51883	0.53283
1112.215	0.53926	0.53407	0.54558	0.54426	0.54309	0.53697	0.53157	0.54122	0.54282	0.52672
1112.737	0.56228	0.55673	0.5588	0.55683	0.56425	0.56166	0.55409	0.55832	0.53984	0.57194
1113.259	0.57246	0.56593	0.57023	0.56172	0.56478	0.55785	0.55726	0.56152	0.5569	0.55941
1113.781	0.57777	0.59237	0.59212	0.58613	0.59381	0.58546	0.56843	0.57501	0.57315	0.58198
1114.302	0.60297	0.62526	0.60801	0.60508	0.60773	0.61065	0.60461	0.59126	0.60613	0.60172
1114.824	0.62119	0.62583	0.63186	0.62497	0.61443	0.62052	0.61084	0.61047	0.60625	0.60973
1115.346	0.63609	0.63359	0.6359	0.63113	0.6234	0.6196	0.61985	0.62347	0.61695	0.62504
1115.868	0.64212	0.64738	0.6477	0.63853	0.64323	0.64626	0.61879	0.6297	0.62485	0.62848
1116.389	0.65979	0.67301	0.66216	0.65661	0.66507	0.64546	0.65972	0.6676	0.64068	0.65803
1116.911	0.67655	0.6887	0.69054	0.67777	0.69017	0.6774	0.67177	0.68029	0.67414	0.68211
1117.433	0.7005	0.69605	0.69957	0.68722	0.68818	0.6946	0.69146	0.69337	0.68096	0.69524
1117.954	0.73579	0.72926	0.72556	0.73075	0.72858	0.71425	0.72057	0.72385	0.72202	0.72416
1118.476	0.73698	0.73745	0.73708	0.7201	0.7226	0.72036	0.70781	0.72845	0.71987	0.72425
1118.997	0.76045	0.75627	0.75666	0.74759	0.75585	0.74011	0.73475	0.74883	0.74915	0.74981
1119.519	0.7888	0.77587	0.77693	0.76819	0.7735	0.74917	0.77822	0.76254	0.76343	0.77215
1120.041	0.78071	0.78775	0.78351	0.76931	0.78086	0.77412	0.76318	0.77131	0.77327	0.7775
1120.562	0.79055	0.7919	0.7959	0.78537	0.78957	0.77612	0.79222	0.78469	0.79226	0.77954
1121.084	0.8225	0.82649	0.81943	0.79736	0.80584	0.7944	0.80363	0.81037	0.80711	0.8173
1121.605	0.82543	0.83752	0.82829	0.81801	0.82139	0.81197	0.83001	0.8216	0.81319	0.81488
1122.127	0.8552	0.84877	0.85447	0.83153	0.8476	0.83512	0.84357	0.84722	0.83197	0.84578
1122.648	0.87578	0.87731	0.87118	0.85068	0.86555	0.84451	0.8718	0.85851	0.85165	0.85247
1123.17	0.89244	0.88765	0.88558	0.87806	0.88876	0.86974	0.87729	0.88688	0.87092	0.87763
1123.691	0.89792	0.89951	0.88751	0.87504	0.89001	0.87922	0.88799	0.8891	0.8787	0.88893
1124.212	0.9274	0.9452	0.92504	0.91663	0.9289	0.91599	0.93018	0.92197	0.91264	0.92254
1124.734	0.94163	0.94014	0.93632	0.9278	0.94199	0.92336	0.92519	0.9409	0.93318	0.93003
1125.255	0.96959	0.95633	0.95156	0.94619	0.96314	0.94314	0.94881	0.95669	0.94777	0.95336
1125.777	0.98667	0.98132	0.9717	0.94908	0.96208	0.95379	0.9636	0.95775	0.95338	0.96365
1126.298	1.00089	1.00272	0.98294	0.9762	0.98214	0.98027	0.98563	0.97256	0.97901	0.98312
1126.819	1.02033	1.00992	0.99505	0.99042	0.99438	0.98178	0.99166	1.00219	0.98098	0.98972
1127.341	1.03811	1.02954	1.04048	1.01348	1.0154	1.01091	1.01582	1.01792	1.00991	1.0108
1127.862	1.0642	1.05048	1.03817	1.03538	1.04846	1.03522	1.03245	1.03636	1.03286	1.03969
1128.383	1.07017	1.053	1.04194	1.0446	1.05462	1.03291	1.04511	1.04394	1.03868	1.05078
1128.904	1.08294	1.07949	1.06847	1.04482	1.07068	1.0498	1.06284	1.04712	1.06393	1.04813
1129.426	1.10129	1.08584	1.08285	1.07024	1.08486	1.06948	1.06921	1.0763	1.07554	1.09204
1129.947	1.1202	1.10003	1.10604	1.08754	1.10298	1.08278	1.10464	1.09017	1.08589	1.08423
1130.468	1.12284	1.11304	1.1079	1.0838	1.09689	1.09388	1.08978	1.08704	1.08277	1.10236
1130.989	1.13502	1.12617	1.11578	1.10848	1.12146	1.10501	1.11614	1.11227	1.11976	1.11648
1131.51	1.14389	1.13616	1.14142	1.11695	1.13493	1.10287	1.13515	1.11321	1.12767	1.11802
1132.032	1.15881	1.15186	1.13859	1.12708	1.13269	1.1219	1.13863	1.11792	1.12733	1.14634
1132.553	1.17223	1.16766	1.16567	1.17279	1.16927	1.15049	1.17327	1.16499	1.16401	1.15801
1133.074	1.18732	1.17607	1.17274	1.15101	1.17792	1.14949	1.15526	1.16174	1.15658	1.16554
1133.595	1.19507	1.20383	1.18439	1.17188	1.18921	1.17661	1.1812	1.19154	1.179	1.18141
1134.116	1.19652	1.2125	1.19134	1.18287	1.1984	1.17668	1.18701	1.18192	1.16987	1.19263
1134.637	1.24785	1.23617	1.19231	1.20942	1.22623	1.20777	1.22369	1.22069	1.21591	1.20657
1135.158	1.23116	1.23745	1.23595	1.22531	1.22981	1.22293	1.22262	1.23207	1.21587	1.2272
1135.679	1.2533	1.23486	1.25044	1.21787	1.22341	1.2123	1.23566	1.22809	1.22771	1.23085
1136.2	1.26114	1.24804	1.23705	1.22023	1.24497	1.21675	1.2286	1.22647	1.21972	1.22722
1136.721	1.2438	1.259	1.2386	1.22607	1.23753	1.22823	1.24025	1.2245	1.22681	1.22325
1137.242	1.26143	1.27133	1.26401	1.25375	1.24775	1.23328	1.24982	1.2326	1.23429	1.26293
1137.763	1.24868	1.23646	1.22883	1.22699	1.24283	1.22906	1.23516	1.24405	1.232	1.24284
1138.284	1.26789	1.28436	1.27022	1.25543	1.24982	1.23534	1.25832	1.25327	1.25236	1.26608
1138.805	1.2816	1.28503	1.27219	1.25482	1.26501	1.24383	1.26634	1.25867	1.26376	1.26881
1139.326	1.28052	1.28399	1.28581	1.27799	1.26563	1.26222	1.26202	1.26153	1.25181	1.27793
1139.847	1.29349	1.31486	1.28333	1.27749	1.29187	1.26758	1.27897	1.2868	1.28515	1.28683
1140.367	1.28702	1.2806	1.26599	1.26374	1.27117	1.24967	1.27831	1.26865	1.24696	1.26429
1140.888	1.29346	1.28307	1.28862	1.27283	1.28454	1.26082	1.28695	1.28849	1.26039	1.28207
1141.409	1.28524	1.28853	1.25464	1.25408	1.28935	1.24802	1.27664	1.28363	1.26572	1.2798
1141.93	1.29492	1.27632	1.28365	1.27878	1.28221	1.26386	1.26998	1.28122	1.28118	1.27949
1142.451	1.28591	1.28943	1.27959	1.26643	1.2657	1.24674	1.27975	1.26741	1.27566	1.24309
1142.971	1.28648	1.28665	1.27546	1.26658	1.27759	1.27138	1.26103	1.26265	1.2716	1.2614
1143.492	1.30204	1.28329	1.28244	1.2563	1.28131	1.25846	1.26345	1.26644	1.2629	1.27035
1144.013	1.29522	1.29699	1.28465	1.26278	1.27021	1.27378	1.26563	1.26938	1.27934	1.28616
1144.534	1.27431	1.29663	1.26801	1.27479	1.25761	1.26629	1.26701	1.28451	1.26093	1.28613
1145.054	1.29083	1.29157	1.29711	1.27488	1.2971	1.25439	1.28011	1.26992	1.27947	1.26761
1145.575	1.26259	1.27001	1.30019	1.26794	1.26419	1.23355	1.27358	1.26136	1.24848	1.28653
1146.096	1.27016	1.29208	1.27096	1.25777	1.26847	1.24771	1.24515	1.25947	1.25522	1.26486
1146.616	1.29544	1.27859	1.28906	1.26106	1.26573	1.25971	1.28463	1.24383	1.27252	1.27097
1147.137	1.24053	1.25276	1.25907	1.23902	1.24149	1.22482	1.23457	1.23362	1.22545	1.25668
1147.658	1.26573	1.27735	1.24568	1.23969	1.23418	1.24471	1.25205	1.23041	1.25171	1.258
1148.178	1.23971	1.23794	1.24233	1.22141	1.25338	1.21651	1.23627	1.2161	1.21037	1.23455
1148.699	1.25948	1.26252	1.24526	1.24097	1.24304	1.22465	1.24862	1.24485	1.239	1.25353
1149.219	1.2302	1.23336	1.24002	1.22222	1.22721	1.21953	1.24754	1.23884	1.23219	1.22407
1149.74	1.23822	1.23869	1.22738	1.22574	1.21793	1.21703	1.1913	1.20893	1.20571	1.23531
1150.26	1.2174	1.22216	1.22048	1.21567	1.23416	1.20604	1.22537	1.21541	1.2231	1.21298
1150.781	1.23695	1.22028	1.21743	1.2029	1.20717	1.20666	1.21301	1.21804	1.20709	1.21632
1151.301	1.23803	1.21526	1.21413	1.20946	1.20825	1.20679	1.2116	1.20298	1.21003	1.22186
1151.822	1.21503	1.22707	1.21075	1.18794	1.20347	1.18964	1.19109	1.18375	1.19798	1.19055
1152.342	1.21068	1.21373	1.20579	1.18807	1.21475	1.18236	1.19497	1.19899	1.20186	1.18506
1152.863	1.20619	1.20853	1.19508	1.17733	1.1898	1.18635	1.1866	1.18783	1.19786	1.19555
1153.383	1.19731	1.20863	1.20114	1.19759	1.18739	1.18481	1.1868	1.174	1.19368	1.18695
1153.903	1.18653	1.18628	1.18687	1.17505	1.20814	1.18222	1.19355	1.18234	1.17398	1.1963
1154.424	1.18124	1.19201	1.20293	1.17754	1.20983	1.18398	1.16842	1.18356	1.19977	1.20718
1154.944	1.18541	1.17559	1.1717	1.15492	1.18655	1.16343	1.1654	1.15742	1.18111	1.18655
1155.464	1.20807	1.19594	1.18219	1.18141	1.17647	1.18698	1.20811	1.18382	1.16315	1.19777
1155.985	1.16317	1.18156	1.1708	1.14122	1.1523	1.15816	1.15729	1.15189	1.1454	1.15772
1156.505	1.1825	1.17727	1.1659	1.16189	1.17292	1.1646	1.16946	1.16345	1.15255	1.17819
1157.025	1.12991	1.12761	1.15248	1.12213	1.12996	1.12746	1.14803	1.13803	1.13247	1.15731
1157.546	1.13954	1.14399	1.12632	1.13024	1.13693	1.1162	1.12609	1.1171	1.13098	1.12721
1158.066	1.13661	1.14401	1.15695	1.14115	1.14958	1.13208	1.14745	1.13037	1.1284	1.13252
1158.586	1.13212	1.13129	1.12622	1.10908	1.12728	1.10581	1.11282	1.11608	1.10446	1.12086
1159.106	1.11337	1.09688	1.08251	1.09735	1.1062	1.08572	1.09286	1.09138	1.11728	1.10508
1159.626	1.11691	1.11217	1.11879	1.10254	1.11966	1.09826	1.12086	1.10557	1.10985	1.12276
1160.147	1.09862	1.1032	1.10451	1.06785	1.10842	1.09142	1.06951	1.08307	1.08751	1.10118
1160.667	1.09204	1.09519	1.09742	1.0873	1.07815	1.0829	1.09468	1.0899	1.06526	1.0725
1161.187	1.11465	1.10522	1.12635	1.09975	1.10171	1.08652	1.09197	1.09588	1.09316	1.0997
1161.707	1.0838	1.10094	1.11595	1.0981	1.07617	1.07072	1.07607	1.09931	1.08602	1.09342
1162.227	1.07225	1.08889	1.09179	1.07662	1.07189	1.07003	1.07427	1.07004	1.07185	1.06391
1162.747	1.09427	1.06992	1.09812	1.06033	1.06168	1.05808	1.06234	1.074	1.05559	1.07599
1163.267	1.05578	1.07789	1.07635	1.04258	1.04212	1.05101	1.04684	1.04862	1.03807	1.02986
1163.787	1.06498	1.05213	1.05386	1.05173	1.04749	1.03299	1.04358	1.05599	1.02527	1.03928
1164.307	1.05571	1.05491	1.04457	1.03579	1.02905	1.02684	1.02834	1.03533	1.03016	1.04874
1164.827	--	--	--	--	--	--	--	--	--	--
1165.347	1.02055	1.03645	1.01799	1.02658	0.99381	1.006	1.02377	1.00831	1.00233	1.00726
1165.867	0.99529	1.01153	1.01622	0.99591	1.00311	0.98829	1.0241	1.01344	0.99959	1.0134
1166.387	0.98617	0.97468	0.97975	0.969	1.00324	0.9823	0.96673	1.00005	0.995	0.97025
1166.907	1.0012	0.98823	0.99267	0.99278	1.01892	0.99024	0.99812	0.99784	1.00072	1.00923
1167.427	0.98981	0.99889	0.97922	0.96763	0.98251	0.97136	0.96705	0.97176	0.98108	0.98405
1167.947	0.98424	0.97309	0.97307	0.97595	0.97899	0.97304	0.97254	0.95341	0.97326	0.97622
1168.467	0.96252	0.96056	0.96375	0.96426	0.97552	0.96446	0.94667	0.95749	0.95171	0.94906
1168.987	0.96674	0.96944	0.96853	0.95876	0.95003	0.95472	0.96962	0.95845	0.95357	0.9706
1169.507	0.95192	0.95037	0.9257	0.92917	0.95437	0.93136	0.94562	0.93578	0.92291	0.94976
1170.026	0.9266	0.92976	0.93096	0.94017	0.92649	0.91859	0.93089	0.92825	0.92259	0.92336
1170.546	0.91487	0.92586	0.92076	0.90019	0.92545	0.93515	0.91092	0.8926	0.89423	0.90916
1171.066	0.91889	0.9081	0.91847	0.90319	0.92766	0.89468	0.91346	0.92222	0.89259	0.91817
1171.586	0.92295	0.9134	0.91073	0.92224	0.9232	0.91014	0.91845	0.91369	0.90623	0.92311
1172.105	0.91144	0.93272	0.92782	0.90302	0.90197	0.90569	0.91938	0.92013	0.90735	0.92323
1172.625	0.88406	0.90445	0.89115	0.88987	0.87826	0.88071	0.86849	0.88238	0.86688	0.87436
1173.145	0.89147	0.89087	0.87692	0.87738	0.89496	0.8866	0.87946	0.88617	0.87174	0.87476
1173.665	0.84299	0.88304	0.86675	0.86398	0.85503	0.84543	0.8576	0.87053	0.86319	0.87615
1174.184	0.85847	0.86619	0.87004	0.844	0.87472	0.87969	0.85888	0.83578	0.84744	0.89807
1174.704	0.86878	0.86353	0.87167	0.8645	0.85027	0.8478	0.86275	0.87114	0.85928	0.86122
1175.224	0.841	0.84137	0.83025	0.84488	0.84918	0.83789	0.85357	0.83136	0.85554	0.85391
1175.743	0.82802	0.83713	0.83086	0.84505	0.82738	0.82788	0.83509	0.84236	0.82053	0.82581
1176.263	0.84257	0.8523	0.83503	0.83511	0.83808	0.83658	0.83694	0.85417	0.8253	0.84699
1176.782	0.83525	0.83158	0.83497	0.8203	0.82985	0.82675	0.82763	0.81933	0.80855	0.82566
1177.302	0.81026	0.82081	0.82068	0.80278	0.80491	0.81602	0.8115	0.80686	0.79981	0.81853
1177.822	0.79934	0.81198	0.79483	0.79187	0.80865	0.7774	0.80616	0.79489	0.78235	0.81769
1178.341	0.79463	0.82278	0.80786	0.80818	0.8051	0.79785	0.7893	0.78807	0.80358	0.80512
1178.861	0.78261	0.76523	0.80307	0.77737	0.77048	0.79198	0.77034	0.78166	0.76466	0.79425
1179.38	0.7758	0.77682	0.77191	0.77938	0.77121	0.77132	0.78368	0.77077	0.76567	0.80213
1179.9	0.78296	0.78644	0.74795	0.77421	0.78062	0.76306	0.78783	0.78011	0.75491	0.7762
1180.419	0.74375	0.75581	0.75065	0.76092	0.74952	0.76301	0.74659	0.74505	0.7508	0.77002
1180.939	0.75208	0.74515	0.74498	0.76073	0.73639	0.72556	0.72867	0.7351	0.74825	0.74016
1181.458	0.75667	0.76132	0.75268	0.75869	0.75951	0.73265	0.74141	0.73799	0.7519	0.73488
1181.977	0.7148	0.7267	0.72539	0.72745	0.72891	0.73238	0.72829	0.71731	0.70231	0.74348
1182.497	0.73541	0.73187	0.74119	0.73436	0.73904	0.73866	0.73159	0.73444	0.74556	0.73768
1183.016	0.6958	0.72283	0.70139	0.69839	0.69203	0.69232	0.70462	0.69085	0.71682	0.73043
1183.535	0.71616	0.71558	0.72816	0.70951	0.72146	0.71605	0.72452	0.71841	0.72685	0.72157
1184.055	0.71141	0.71377	0.71239	0.69974	0.6961	0.70869	0.71324	0.71046	0.70374	0.7072
1184.574	0.70074	0.71672	0.71896	0.71063	0.68654	0.69025	0.69722	0.69264	0.68961	0.72717
1185.093	0.67093	0.66271	0.67913	0.68149	0.66503	0.66735	0.6764	0.66343	0.67312	0.68089
1185.613	0.67015	0.68273	0.67267	0.67919	0.67899	0.67063	0.67722	0.67968	0.67847	0.68268
1186.132	0.66182	0.66192	0.66788	0.6842	0.67753	0.67006	0.66568	0.65622	0.67227	0.68732
1186.651	0.67275	0.65811	0.66489	0.67326	0.68243	0.65756	0.65493	0.66703	0.64539	0.66459
1187.17	0.65746	0.66089	0.64502	0.66068	0.64536	0.67165	0.67539	0.66058	0.65766	0.66623
1187.69	0.64566	0.65664	0.66771	0.63856	0.66603	0.65955	0.65966	0.64324	0.66527	0.66669
1188.209	0.63828	0.64719	0.64598	0.62356	0.63563	0.62954	0.6557	0.6271	0.64327	0.63625
1188.728	0.63072	0.64044	0.63589	0.63852	0.65199	0.62842	0.64197	0.66371	0.63599	0.64075
1189.247	0.60385	0.63931	0.60591	0.61063	0.62326	0.62694	0.60734	0.59387	0.60467	0.60556
1189.766	0.61759	0.61673	0.61964	0.61136	0.63106	0.60858	0.61991	0.61924	0.62447	0.62914
1190.285	0.58969	0.61357	0.60768	0.60551	0.59669	0.60246	0.60465	0.59836	0.60106	0.61916
1190.805	0.61498	0.62257	0.62385	0.62656	0.62142	0.61289	0.6296	0.61839	0.61475	0.62559
1191.324	0.60509	0.6105	0.61503	0.61624	0.61043	0.60376	0.59438	0.59615	0.60604	0.62143
1191.843	0.58418	0.57823	0.58757	0.60157	0.59926	0.60215	0.59316	0.59408	0.58172	0.59583
1192.362	0.58815	0.61457	0.59476	0.59616	0.6057	0.5798	0.59313	0.58133	0.5985	0.58572
1192.881	0.57231	0.56671	0.55792	0.58336	0.59528	0.58619	0.55901	0.5641	0.54556	0.56571
1193.4	0.54752	0.56669	0.57595	0.58004	0.5636	0.55574	0.56228	0.5656	0.54422	0.57262
1193.919	0.57614	0.55312	0.58518	0.56794	0.57253	0.56886	0.55739	0.57307	0.5555	0.58359
1194.438	0.55759	0.58567	0.57949	0.58619	0.5547	0.57584	0.56848	0.56733	0.57374	0.56531
1194.957	0.55118	0.5645	0.57454	0.57006	0.55646	0.55041	0.56746	0.58057	0.56209	0.55383
1195.476	0.53608	0.54121	0.545	0.5545	0.53474	0.54551	0.54648	0.53981	0.53017	0.56024
1195.995	0.53774	0.54645	0.55459	0.53761	0.53788	0.5252	0.54167	0.52982	0.53443	0.54726
1196.513	0.52594	0.52473	0.52573	0.52942	0.52036	0.54095	0.50517	0.53325	0.52271	0.5329
1197.032	0.52192	0.52848	0.54153	0.52045	0.53587	0.53007	0.51685	0.5322	0.51127	0.55497
1197.551	0.51899	0.55611	0.53414	0.53944	0.53779	0.53632	0.53443	0.54023	0.5297	0.54352
1198.07	0.52886	0.52976	0.53432	0.54365	0.5251	0.52455	0.53576	0.52215	0.52237	0.5457
1198.589	0.48826	0.50396	0.50733	0.49565	0.48995	0.51723	0.50037	0.50411	0.48189	0.49997
1199.108	0.50253	0.49918	0.50767	0.49275	0.50567	0.49076	0.50383	0.48455	0.49464	0.52765
1199.627	0.50664	0.51773	0.52127	0.49751	0.5326	0.52336	0.5051	0.51786	0.51098	0.51203
1200.145	0.48172	0.5182	0.49035	0.49584	0.49674	0.49311	0.48348	0.48004	0.49798	0.5043
1200.664	0.49105	0.49225	0.49378	0.4943	0.49842	0.50092	0.4875	0.50102	0.50225	0.50504
1201.183	0.48477	0.49949	0.48245	0.49225	0.50256	0.49115	0.47882	0.48769	0.48892	0.49783
1201.702	0.46805	0.47971	0.46385	0.48088	0.47498	0.46729	0.4843	0.45655	0.4615	0.47747
1202.22	0.44721	0.476	0.47315	0.48814	0.46359	0.46979	0.47273	0.46564	0.4881	0.47747
1202.739	0.46112	0.46055	0.46087	0.45738	0.47549	0.48177	0.45981	0.45243	0.45654	0.47524
1203.258	0.47504	0.48947	0.4842	0.5008	0.47046	0.48777	0.47616	0.4868	0.47127	0.48273
1203.776	0.45895	0.45222	0.4655	0.47146	0.45626	0.46281	0.47439	0.46708	0.44502	0.46914
1204.295	0.44499	0.47881	0.4512	0.47657	0.44728	0.4494	0.44394	0.4437	0.44156	0.47325
1204.813	0.45268	0.45694	0.46418	0.45113	0.45843	0.44827	0.46493	0.46748	0.45892	0.44131
1205.332	0.44599	0.44935	0.45389	0.44789	0.44293	0.44342	0.44393	0.43297	0.43619	0.43577
1205.851	0.41025	0.41846	0.42353	0.44199	0.43659	0.40385	0.42847	0.42984	0.43316	0.45175
1206.369	0.44035	0.42235	0.44289	0.44805	0.42826	0.42892	0.4406	0.43141	0.44262	0.44672
1206.888	0.43952	0.44075	0.4487	0.44445	0.42649	0.43967	0.44802	0.43495	0.43374	0.44694
1207.406	0.43433	0.44245	0.4297	0.435	0.44544	0.43984	0.44468	0.41405	0.42447	0.44727
1207.925	0.41884	0.44112	0.43857	0.44826	0.4279	0.45328	0.43587	0.43005	0.41259	0.43012
1208.443	0.39936	0.42091	0.41998	0.4228	0.41275	0.42053	0.41077	0.41113	0.39843	0.41922
1208.962	0.41405	0.40755	0.41515	0.41904	0.41376	0.41207	0.40893	0.40283	0.41264	0.42752
1209.48	0.4098	0.40683	0.43175	0.41129	0.4299	0.4341	0.40569	0.4159	0.41385	0.40687
1209.999	0.4097	0.41697	0.41408	0.4215	0.42883	0.40742	0.41958	0.40162	0.38958	0.42639
1210.517	0.39618	0.41429	0.39762	0.39725	0.39867	0.41197	0.39916	0.3706	0.40011	0.4075
1211.035	0.37485	0.403	0.3893	0.38644	0.38734	0.37975	0.39859	0.38129	0.39402	0.37836
1211.554	0.37135	0.39655	0.39877	0.37935	0.38822	0.38153	0.37867	0.36604	0.37049	0.4041
1212.072	0.37733	0.39064	0.40075	0.40044	0.38904	0.37695	0.40214	0.39682	0.38748	0.39302
1212.591	0.37707	0.38947	0.39598	0.3818	0.37648	0.39017	0.35602	0.36861	0.37756	0.40575
1213.109	0.36097	0.3747	0.36228	0.37478	0.36429	0.3804	0.35321	0.35673	0.35858	0.39287
1213.627	0.37851	0.37183	0.39047	0.39282	0.3922	0.36687	0.37447	0.37358	0.38258	0.40271
1214.145	0.36894	0.37317	0.38403	0.38833	0.38463	0.37794	0.38762	0.37655	0.38295	0.38474
1214.664	0.36183	0.37904	0.36248	0.3546	0.36546	0.36436	0.34824	0.34529	0.36358	0.36708
1215.182	0.35363	0.35547	0.36628	0.36635	0.35524	0.36264	0.35884	0.33588	0.34636	0.35259
1215.7	0.35796	0.36453	0.35121	0.38225	0.37301	0.37095	0.35662	0.36848	0.36197	0.3766
1216.218	0.35787	0.36258	0.3725	0.39135	0.34327	0.36349	0.36632	0.35021	0.35774	0.37441
1216.737	0.34942	0.36805	0.36015	0.34521	0.35401	0.36558	0.35668	0.35561	0.36478	0.35902
1217.255	0.35498	0.33888	0.33311	0.35961	0.36137	0.3476	0.35286	0.33656	0.34605	0.32667
1217.773	0.35765	0.35269	0.36601	0.38463	0.35078	0.3724	0.36447	0.35694	0.37819	0.37062
1218.291	0.33006	0.30966	0.35173	0.3357	0.33775	0.34712	0.35145	0.3314	0.32962	0.33001
1218.809	0.32425	0.34572	0.33482	0.34572	0.33723	0.3491	0.34064	0.31807	0.34039	0.35582
1219.327	0.30723	0.31489	0.32254	0.32933	0.32463	0.3278	0.32979	0.31794	0.31336	0.31933
1219.845	0.34513	0.34412	0.3439	0.32177	0.33083	0.32022	0.33139	0.33474	0.34042	0.32869
1220.363	0.32643	0.34649	0.31954	0.33189	0.32998	0.31276	0.33805	0.32524	0.33109	0.34584
1220.882	0.30823	0.31144	0.31175	0.32127	0.32014	0.31967	0.31683	0.32949	0.32021	0.32337
1221.4	0.30175	0.29733	0.28724	0.31556	0.29145	0.30908	0.30581	0.30995	0.31302	0.29972
1221.918	0.3048	0.31868	0.3336	0.31682	0.32298	0.30692	0.33091	0.30789	0.33248	0.32248
1222.436	0.31071	0.3038	0.29842	0.31104	0.30944	0.31102	0.33257	0.27448	0.29682	0.31909
1222.954	0.30816	0.31406	0.30805	0.32478	0.31083	0.31868	0.30835	0.31907	0.32296	0.31194
1223.472	0.28726	0.31449	0.28509	0.32452	0.29682	0.30696	0.29216	0.28368	0.28781	0.29941
1223.989	0.2952	0.32871	0.32828	0.31055	0.3128	0.31886	0.32066	0.32773	0.32595	0.31582
1224.507	0.28301	0.29176	0.29087	0.27874	0.30933	0.28008	0.29429	0.27715	0.28706	0.3006
1225.025	0.30834	0.33228	0.32185	0.31865	0.31929	0.30504	0.32345	0.31633	0.30893	0.34149
1225.543	0.28553	0.29805	0.29533	0.29698	0.29494	0.29484	0.29213	0.29618	0.28871	0.28481
1226.061	0.29069	0.28153	0.28425	0.30587	0.29309	0.30861	0.29603	0.28772	0.28135	0.2985
1226.579	0.27538	0.28759	0.27915	0.29206	0.27558	0.28136	0.2793	0.27452	0.28355	0.30005
1227.097	--	--	--	--	--	--	--	--	--	--
1227.615	0.27422	0.29101	0.30129	0.29917	0.28578	0.28391	0.29826	0.27329	0.29969	0.29781
1228.132	0.29369	0.28641	0.28918	0.28624	0.28131	0.30621	0.29545	0.28904	0.29307	0.29027
1228.65	0.25346	0.27607	0.28993	0.262	0.25806	0.27812	0.2664	0.25379	0.25611	0.28403
1229.168	0.25161	0.26029	0.27928	0.26642	0.26189	0.26856	0.25884	0.2683	0.24778	0.27612
1229.686	0.2552	0.2594	0.26934	0.27025	0.26466	0.27054	0.2673	0.26438	0.26378	0.26744
1230.203	0.25537	0.2823	0.2722	0.28029	0.26213	0.26234	0.27042	0.25429	0.26888	0.27351
1230.721	0.25665	0.25259	0.24383	0.26709	0.25671	0.24298	0.2449	0.26403	0.25379	0.2564
1231.239	0.237	0.26144	0.27305	0.27203	0.26405	0.26787	0.26106	0.24499	0.25668	0.2517
1231.756	0.2186	0.26336	0.24248	0.26124	0.24489	0.24066	0.24636	0.24229	0.25144	0.255
1232.274	0.24333	0.25539	0.25507	0.26425	0.2465	0.25525	0.25465	0.27272	0.25112	0.25849
1232.792	0.2418	0.25476	0.234	0.25173	0.22114	0.23588	0.23097	0.22105	0.24362	0.24033
1233.309	0.24118	0.26029	0.25007	0.24382	0.24714	0.24657	0.25897	0.24574	0.2292	0.27801
1233.827	0.244	0.27818	0.26322	0.25675	0.26225	0.26343	0.25817	0.26678	0.26711	0.27659
1234.345	0.22448	0.24043	0.24455	0.26092	0.25171	0.25935	0.23074	0.23996	0.26582	0.26089
1234.862	0.21355	0.2229	0.23888	0.24732	0.21957	0.23614	0.23508	0.23004	0.21805	0.24446
1235.38	0.23632	0.2713	0.28839	0.27912	0.26136	0.27426	0.27422	0.25182	0.26992	0.29899
1235.897	0.23129	0.24849	0.26474	0.24911	0.24404	0.2361	0.2379	0.23288	0.24958	0.2396
1236.415	0.24795	0.26813	0.25892	0.26337	0.25987	0.26371	0.26061	0.23894	0.26186	0.27585
1236.932	0.23199	0.23096	0.23957	0.25152	0.23358	0.23502	0.2359	0.23664	0.23516	0.24713
1237.45	0.22485	0.24608	0.24302	0.24128	0.24276	0.23128	0.23027	0.2291	0.24075	0.25736
1237.967	0.22121	0.2691	0.21264	0.25235	0.2418	0.22924	0.23281	0.22873	0.24254	0.24502
1238.485	0.20433	0.23831	0.24872	0.24334	0.24214	0.23523	0.24084	0.24445	0.24574	0.26329
1239.002	0.21107	0.21665	0.23795	0.23626	0.22913	0.21677	0.20497	0.24258	0.22021	0.21008
1239.519	0.21609	0.24579	0.25444	0.24724	0.24073	0.23657	0.25237	0.24116	0.23967	0.23743
1240.037	0.21485	0.22687	0.23817	0.24733	0.2117	0.22718	0.22885	0.22101	0.21107	0.23043
1240.554	0.20161	0.23345	0.23748	0.22335	0.22078	0.20696	0.22298	0.2153	0.22407	0.24221
1241.071	0.21382	0.22217	0.21519	0.2281	0.23385	0.2151	0.21933	0.21334	0.22134	0.22268
1241.589	0.18778	0.20674	0.20158	0.22661	0.22691	0.22112	0.21727	0.20959	0.20086	0.22706
1242.106	0.22202	0.23239	0.22192	0.23652	0.23235	0.23466	0.22439	0.20341	0.22736	0.24576
1242.623	0.23019	0.22579	0.23594	0.23685	0.23746	0.23691	0.22521	0.21761	0.22905	0.24341
1243.141	0.19938	0.19831	0.20742	0.22751	0.20464	0.23009	0.216	0.19873	0.23487	0.21741
1243.658	0.19889	0.23998	0.24584	0.22998	0.2124	0.23797	0.21178	0.22155	0.22288	0.25835
1244.175	0.20054	0.20578	0.21044	0.24312	0.20587	0.21123	0.22473	0.21504	0.19579	0.22624
1244.692	0.19405	0.21049	0.21869	0.20831	0.20546	0.19636	0.20294	0.19152	0.20943	0.21436
1245.21	0.18643	0.19927	0.184	0.20775	0.18909	0.19551	0.18446	0.1792	0.19191	0.19676
1245.727	0.19162	0.19135	0.2055	0.21363	0.20108	0.1965	0.19127	0.20177	0.2068	0.21538
1246.244	0.22001	0.24447	0.22439	0.2272	0.22292	0.23251	0.22237	0.21837	0.23551	0.23602
1246.761	0.17608	0.19105	0.18668	0.20106	0.16936	0.20327	0.17917	0.20145	0.17643	0.19117
1247.278	0.19751	0.21329	0.22699	0.21909	0.19906	0.2044	0.21027	0.2006	0.19368	0.20413
1247.795	0.18683	0.18991	0.20488	0.206	0.17361	0.20299	0.19432	0.17199	0.18983	0.21931
1248.312	0.15311	0.18629	0.18983	0.19025	0.19228	0.18595	0.17566	0.17222	0.18026	0.19063
1248.829	0.17647	0.19939	0.19064	0.19805	0.17687	0.21004	0.18135	0.18539	0.18042	0.18419
1249.347	0.18009	0.19887	0.18373	0.20906	0.16417	0.17803	0.1667	0.1753	0.18884	0.19551
1249.864	0.18084	0.19153	0.2117	0.20146	0.20035	0.19491	0.18614	0.18927	0.18344	0.19996
1250.381	0.16435	0.17379	0.16914	0.18567	0.17395	0.16695	0.18026	0.19173	0.16267	0.1747
1250.898	0.1702	0.19104	0.20867	0.21583	0.20971	0.19263	0.19007	0.19051	0.18646	0.215
1251.415	0.18164	0.18539	0.19159	0.19547	0.17867	0.19941	0.20701	0.19094	0.18409	0.19345
1251.932	0.16351	0.18665	0.18404	0.18876	0.16948	0.1688	0.16845	0.14966	0.18286	0.16563
1252.448	0.15233	0.17464	0.18699	0.17676	0.17575	0.19121	0.17748	0.16576	0.17652	0.1905
1252.965	0.13707	0.15074	0.16869	0.1813	0.16012	0.17271	0.15989	0.16644	0.1634	0.15698
1253.482	0.17079	0.18038	0.19098	0.2037	0.16352	0.18087	0.19356	0.20603	0.17516	0.18353
1253.999	0.15146	0.15779	0.15575	0.17972	0.16294	0.17462	0.14836	0.16116	0.14731	0.17896
1254.516	0.14229	0.15193	0.14526	0.16374	0.16238	0.1537	0.17133	0.15305	0.16664	0.14607
1255.033	0.15748	0.17003	0.1655	0.18507	0.16754	0.16247	0.1611	0.16313	0.15649	0.16911
1255.55	0.15096	0.17138	0.17475	0.19814	0.16788	0.18782	0.16495	0.17534	0.17222	0.16849
1256.067	0.1674	0.16814	0.16448	0.17278	0.17183	0.17813	0.17532	0.17113	0.16537	0.1735
1256.583	0.16802	0.1678	0.16757	0.19025	0.15961	0.17165	0.17221	0.17713	0.17214	0.17584
1257.1	0.14561	0.1707	0.17056	0.18483	0.16293	0.18599	0.15376	0.17292	0.18157	0.18347
1257.617	0.137	0.13852	0.14775	0.15809	0.15215	0.16416	0.15089	0.14275	0.12966	0.15794
1258.134	0.13695	0.14366	0.15627	0.162	0.15106	0.16194	0.15433	0.13466	0.12994	0.16221
1258.65	0.14787	0.15673	0.15373	0.17464	0.16913	0.16755	0.16805	0.15538	0.156	0.17161
1259.167	0.16201	0.1565	0.16145	0.16369	0.16075	0.16629	0.16592	0.13447	0.15411	0.16761
1259.684	0.13694	0.14812	0.14947	0.13689	0.14484	0.16776	0.13525	0.13526	0.16725	0.15604
1260.201	0.14868	0.1471	0.14583	0.15513	0.16175	0.15233	0.14445	0.13366	0.14337	0.17227
1260.717	0.10897	0.14494	0.15697	0.15579	0.15155	0.15288	0.13649	0.14114	0.13443	0.1378
1261.234	0.15829	0.15351	0.1523	0.16938	0.16569	0.17472	0.13036	0.16215	0.15005	0.16172
1261.75	0.15545	0.14509	0.16696	0.15595	0.16992	0.16383	0.17068	0.16818	0.15582	0.16402
1262.267	0.13464	0.14469	0.15472	0.14406	0.13531	0.16562	0.14737	0.14028	0.14541	0.14519
1262.784	0.15061	0.133	0.16551	0.17311	0.15659	0.14975	0.15536	0.14809	0.15059	0.16902
1263.3	0.15473	0.15244	0.16172	0.14661	0.14588	0.14544	0.15811	0.13474	0.14082	0.14784
1263.817	0.13478	0.16177	0.15168	0.1629	0.1698	0.1709	0.15587	0.14863	0.17971	0.17321
1264.333	0.1356	0.15004	0.13831	0.16674	0.16302	0.16677	0.14301	0.13493	0.15007	0.1453
1264.85	0.13698	0.14462	0.14684	0.15015	0.14395	0.13726	0.1518	0.14358	0.13869	0.14396
1265.366	0.12158	0.12783	0.13162	0.13324	0.13123	0.14251	0.12342	0.13799	0.13318	0.14202
1265.883	0.14231	0.14567	0.1443	0.16194	0.14133	0.14188	0.1492	0.14276	0.13505	0.14876
1266.399	0.11233	0.12348	0.12984	0.14534	0.1214	0.12653	0.13069	0.1125	0.12954	0.1456
1266.916	0.11274	0.12679	0.12343	0.13587	0.13198	0.13355	0.12308	0.11085	0.12186	0.12326
1267.432	0.12735	0.14247	0.14114	0.15488	0.13554	0.15118	0.13777	0.10766	0.14211	0.14917
1267.949	0.11565	0.11822	0.14432	0.14675	0.11221	0.12931	0.1142	0.11683	0.12221	0.13293
1268.465	0.11279	0.12398	0.1286	0.12587	0.121	0.12085	0.11945	0.12483	0.12462	0.11687
1268.981	0.10272	0.11916	0.11481	0.14165	0.14068	0.1031	0.14112	0.11777	0.11666	0.13869
1269.498	0.12289	0.12217	0.13564	0.1337	0.12811	0.11541	0.13117	0.12106	0.1291	0.15359
1270.014	0.10516	0.1163	0.11553	0.13517	0.11661	0.11019	0.10568	0.12226	0.1109	0.11783
1270.53	0.10609	0.12588	0.14562	0.14885	0.13104	0.11651	0.11955	0.12036	0.12933	0.13169
1271.047	0.10734	0.13667	0.1206	0.13232	0.12548	0.12256	0.12763	0.14363	0.11416	0.11739
1271.563	0.099	0.10546	0.10726	0.11262	0.09459	0.10821	0.09548	0.10165	0.11534	0.10646
1272.079	0.11341	0.11227	0.10961	0.13585	0.11706	0.13349	0.12662	0.12182	0.14233	0.12681
1272.595	0.09004	0.09797	0.1059	0.11124	0.09146	0.12022	0.10601	0.092	0.09008	0.10414
1273.112	0.11473	0.12085	0.11644	0.13728	0.11938	0.12022	0.13088	0.1204	0.11171	0.13398
1273.628	0.11544	0.11974	0.1217	0.12783	0.11928	0.12365	0.11951	0.13143	0.12105	0.11406
1274.144	0.09506	0.09789	0.09325	0.12145	0.11338	0.09869	0.08258	0.09539	0.08776	0.10122
1274.66	0.12046	0.12579	0.11801	0.1436	0.10645	0.13608	0.10654	0.10541	0.11171	0.13438
1275.176	0.10912	0.11054	0.10967	0.1234	0.12091	0.12266	0.09843	0.11433	0.11511	0.12603
1275.692	0.08766	0.11246	0.10985	0.10368	0.10901	0.10811	0.1045	0.08471	0.093	0.10351
1276.209	0.07286	0.10498	0.07193	0.10053	0.07498	0.10775	0.08226	0.07993	0.0723	0.08286
1276.725	0.08802	0.10132	0.10039	0.11392	0.09476	0.10946	0.11327	0.09721	0.09431	0.10205
1277.241	0.09653	0.09391	0.11318	0.12332	0.101	0.11418	0.10481	0.09591	0.10442	0.09412
1277.757	0.07874	0.09895	0.09889	0.08829	0.10426	0.10524	0.0671	0.06657	0.08712	0.08164
1278.273	0.1091	0.10684	0.10961	0.14732	0.10961	0.12736	0.09826	0.13252	0.10645	0.13089
1278.789	0.08286	0.09424	0.10044	0.09075	0.08654	0.10135	0.09013	0.08136	0.07758	0.09365
1279.305	0.08953	0.11327	0.10036	0.129	0.10962	0.10781	0.10875	0.11044	0.11891	0.12995
1279.821	0.0788	0.10354	0.10081	0.10724	0.09792	0.09807	0.09138	0.09761	0.09095	0.11757
1280.337	0.09304	0.09306	0.09753	0.10966	0.09636	0.10775	0.09535	0.09693	0.08343	0.11444
1280.853	0.08895	0.0916	0.08784	0.11046	0.10035	0.10411	0.09294	0.08699	0.08132	0.09838
1281.369	0.07834	0.12579	0.11016	0.13608	0.10067	0.11208	0.09874	0.10132	0.10698	0.1073
1281.885	0.07662	0.08251	0.08408	0.10694	0.08734	0.08855	0.08908	0.08494	0.0604	0.08408
1282.401	0.06716	0.07194	0.0678	0.10726	0.09084	0.09489	0.08686	0.08061	0.08347	0.07676
1282.916	0.05572	0.06819	0.08145	0.10343	0.08373	0.09231	0.07606	0.04724	0.08498	0.08418
1283.432	0.05264	0.05144	0.06483	0.07736	0.06207	0.07961	0.08761	0.06103	0.06975	0.06198
1283.948	0.06729	0.06838	0.06706	0.09648	0.07559	0.06775	0.09038	0.08433	0.07577	0.08727
1284.464	0.08127	0.09569	0.09555	0.11334	0.0715	0.08422	0.07982	0.06774	0.09861	0.08719
1284.98	0.07741	0.09411	0.09307	0.09509	0.07798	0.07563	0.07401	0.06975	0.09324	0.08209
1285.496	0.06443	0.05246	0.07992	0.08863	0.06504	0.07505	0.07139	0.05435	0.06601	0.10208
1286.011	0.0736	0.09118	0.0901	0.09306	0.08696	0.09647	0.09436	0.07978	0.07595	0.11609
1286.527	0.06144	0.06418	0.07767	0.09373	0.06283	0.06625	0.06338	0.07631	0.06377	0.07538
1287.043	0.08533	0.08607	0.10313	0.10686	0.10212	0.09765	0.07874	0.09339	0.0839	0.11436
1287.559	--	--	--	--	--	--	--	--	--	--
1288.074	0.05714	0.05338	0.05465	0.08802	0.07611	0.06729	0.06354	0.06487	0.06108	0.07253
1288.59	0.06251	0.09116	0.10311	0.09863	0.08394	0.09276	0.0924	0.07847	0.06202	0.08144
1289.106	0.08386	0.11252	0.10894	0.11444	0.09688	0.11634	0.08182	0.06814	0.087	0.10618
1289.621	0.04733	0.03486	0.03313	0.08025	0.04406	0.05713	0.06944	0.04365	0.03601	0.06305
1290.137	0.0558	0.08361	0.10251	0.07553	0.06898	0.10067	0.11369	0.07001	0.07471	0.09473
1290.652	0.06537	0.05436	0.06312	0.07937	0.05842	0.06096	0.04737	0.03403	0.06315	0.10209
1291.168	0.06173	0.09406	0.06945	0.08064	0.06134	0.09024	0.09831	0.0726	0.07726	0.07356
1291.684	0.07873	0.08659	0.09009	0.1116	0.08781	0.09657	0.07901	0.07951	0.07271	0.09608
1292.199	0.05343	0.05862	0.08826	0.08216	0.0851	0.09276	0.07459	0.06368	0.07691	0.08461
1292.715	0.03297	0.05967	0.04522	0.0615	0.03169	0.05137	0.03669	0.04072	0.036	0.05415
1293.23	0.05247	0.07743	0.05891	0.09551	0.05335	0.09071	0.07163	0.04088	0.07298	0.07492
1293.746	0.0576	0.06206	0.0906	0.08897	0.04633	0.07541	0.06888	0.06736	0.06445	0.08686
1294.261	0.04293	0.06308	0.07629	0.07299	0.0655	0.05961	0.03795	0.06554	0.058	0.06551
1294.777	0.05813	0.05521	0.05558	0.07082	0.04415	0.06554	0.05503	0.05245	0.06979	0.07559
1295.292	0.04981	0.07366	0.06064	0.08443	0.05238	0.06948	0.05749	0.05407	0.03817	0.08232
1295.808	0.06532	0.07362	0.05842	0.0874	0.05558	0.07398	0.06943	0.06986	0.0612	0.07176
1296.323	0.00812	0.04867	0.03719	0.0423	0.03681	0.03583	0.02775	0.02786	0.01298	0.03804
1296.838	0.04673	0.07929	0.06414	0.07374	0.04625	0.07694	0.07819	0.04978	0.04886	0.07578
1297.354	0.05235	0.07078	0.07133	0.08146	0.07895	0.0693	0.0871	0.06429	0.06987	0.08772
1297.869	0.03261	0.04548	0.04482	0.06569	0.02748	0.06222	0.04588	0.03453	0.03944	0.03238
1298.384	0.0284	0.05969	0.05196	0.08212	0.04538	0.06623	0.03454	0.04601	0.05169	0.04869
1298.9	0.04095	0.0504	0.0526	0.06328	0.05153	0.0607	0.05196	0.03868	0.03682	0.0531
1299.415	0.04755	0.06677	0.06367	0.06222	0.05826	0.07342	0.03826	0.05537	0.06193	0.07035
1299.93	0.04535	0.05489	0.06925	0.0705	0.07135	0.07275	0.0624	0.05794	0.04543	0.05977
1300.446	0.04072	0.06425	0.06292	0.08844	0.0658	0.07542	0.0692	0.06399	0.05365	0.07335
1300.961	0.06664	0.06391	0.04585	0.06198	0.06262	0.06784	0.03931	0.05298	0.04725	0.03833
1301.476	0.04873	0.06442	0.07127	0.06612	0.06599	0.06738	0.06378	0.05853	0.04914	0.07921
1301.991	0.04613	0.05836	0.04305	0.06927	0.06446	0.06312	0.05074	0.06737	0.04914	0.08754
1302.506	0.0399	0.04364	0.04663	0.06053	0.05933	0.04896	0.03566	0.03208	0.049	0.04126
1303.022	0.06451	0.07736	0.06027	0.07728	0.07361	0.07779	0.08486	0.05831	0.07181	0.09123
1303.537	0.05341	0.06567	0.06072	0.07279	0.05151	0.06408	0.05664	0.04659	0.05792	0.07014
1304.052	0.02695	0.04977	0.05105	0.06537	0.06042	0.06005	0.03884	0.04777	0.04104	0.06606
1304.567	0.02397	0.04362	0.04206	0.06167	0.053	0.08139	0.04873	0.04139	0.04049	0.05936
1305.082	0.054	0.07576	0.05211	0.07658	0.09671	0.07616	0.0534	0.08085	0.07304	0.05937
1305.597	0.05383	0.06429	0.07028	0.06235	0.06774	0.06819	0.03919	0.07639	0.07442	0.06773
1306.112	0.01922	0.01869	0.04787	0.02779	0.04671	0.03797	0.03354	0.02687	0.04546	0.03734
1306.627	0.04978	0.07018	0.0496	0.06822	0.04197	0.07234	0.06977	0.06068	0.07396	0.07968
1307.142	0.03118	0.06929	0.04813	0.07757	0.06139	0.07241	0.04931	0.07801	0.06231	0.06414
1307.657	0.03506	0.06884	0.04721	0.06228	0.04513	0.04771	0.02933	0.05825	0.04102	0.05421
1308.172	0.01425	0.03815	0.04986	0.05596	0.03505	0.03882	0.01363	0.01563	0.0029	0.0342
1308.687	0.01493	0.05325	0.04801	0.04189	0.0373	0.05891	0.04823	0.03195	0.02911	0.05219
1309.202	0.03389	0.06041	0.06377	0.065	0.06482	0.0605	0.06541	0.05783	0.04985	0.04255
1309.717	0.04493	0.03673	0.03412	0.04489	0.04517	0.04211	0.02714	0.03215	0.01567	0.04654
1310.232	0.01845	0.02746	0.05587	0.04461	0.03292	0.03384	0.04623	0.03536	0.05258	0.0452
1310.747	0.02099	0.03468	0.03967	0.04679	0.02365	0.04012	0.02183	0.01992	0.02599	0.02953
1311.262	0.00542	0.05097	0.01307	0.05366	0.03017	0.04891	0.03039	0.05497	0.04787	0.04961
1311.777	0.01747	0.03877	0.03321	0.07011	0.05436	0.08127	0.04987	0.0642	0.04518	0.04386
1312.292	0.02769	0.04805	0.03138	0.05771	0.03896	0.03581	0.0228	0.03118	0.02816	0.03603
1312.807	0.02632	0.03172	0.04663	0.06752	0.04837	0.061	0.0336	0.03683	0.04299	0.06007
1313.321	0.03383	0.03757	0.0388	0.0683	0.03527	0.06465	0.0397	0.04725	0.0431	0.0501
1313.836	0.01626	0.03029	0.03942	0.07251	0.02986	0.01777	0.02905	0.01469	0.05608	0.03295
1314.351	0.00585	0.03728	0.02619	0.06552	0.02549	0.04311	0.02884	0.0183	0.02268	0.04356
1314.866	-0.00296	0.01575	0.0279	0.05362	-0.00478	0.02828	0.017	0.0223	0.01403	0.03033
1315.38	0.00498	0.00382	0.00786	0.04188	0.00893	0.00283	-0.00402	0.00889	0.00581	0.01385
1315.895	-0.01185	0.00382	0.01604	0.02898	0.01095	0.03293	0.00885	0.00348	0.02283	0.03087
1316.41	0.01833	0.0353	0.01648	0.05802	0.01879	0.02741	0.02977	0.01785	0.00815	0.0504
1316.925	0.02511	0.04309	0.02878	0.06758	0.03767	0.04804	0.03154	0.05439	0.04146	0.03562
1317.439	0.01555	0.02418	0.04566	0.05567	0.03001	0.02568	0.04457	0.01815	0.01939	0.03998
1317.954	0.01229	0.02591	0.04498	0.04855	0.00809	0.0253	0.03087	0.02555	0.01257	0.04817
1318.468	0.00645	0.0258	0.01167	0.02978	5.95E-4	0.01525	0.00163	0.02424	0.00626	0.05341
1318.983	-0.00292	0.03058	0.02216	0.03767	0.00716	0.04406	0.02478	-0.00624	0.00837	0.04003
1319.498	-0.01359	0.01745	0.03405	0.0401	0.00634	0.03224	0.01885	-0.00408	0.03391	0.03338
1320.012	0.0159	0.06002	0.03554	0.05219	0.03717	0.03379	0.02743	0.04666	0.04445	0.05871
1320.527	0.00138	0.01773	0.01661	0.04069	0.02249	0.02934	0.01916	0.02736	0.00425	0.01634
1321.041	-0.01352	0.0033	9.28E-4	0.01607	0.00193	0.01677	0.01214	-0.0109	0.01229	0.03008
1321.556	-0.01717	-0.00225	0.0215	0.03908	0.01126	0.03326	0.01714	0.00535	0.01025	0.02731
1322.07	0.00141	0.0242	0.0165	0.04141	0.01099	0.02237	0.03159	0.02712	0.01804	0.04284
1322.585	-0.0173	0.00458	0.0125	0.03147	0.0067	0.00466	0.01614	-5.32E-4	0.03413	-0.00356
1323.099	0.00256	0.03139	-0.00807	0.02651	0.002	0.00574	0.00891	-0.00403	-0.01435	0.01891
1323.614	-0.00743	-0.01607	-0.01295	0.01344	-0.00742	-0.0105	-0.02558	-0.03192	-0.00271	0.00491
1324.128	--	--	--	--	--	--	--	--	--	--
1324.643	0.00158	-0.00344	-1.21E-4	0.01488	0.01783	0.01082	0.0289	0.0032	0.00217	0.01491
1325.157	0.03056	0.02995	0.01615	0.02609	0.01867	0.06318	0.0343	0.03687	0.02375	0.03881
1325.671	-0.03518	-0.007	0.01547	0.00793	-0.03196	0.00252	-0.01638	-0.00543	-0.00273	-0.00488
1326.186	-0.05779	-0.01949	-0.01873	-0.02231	-0.02398	0.006	0.00448	-0.00769	-0.02434	-0.00108
1326.7	0.02146	0.03366	0.02415	0.05242	0.02568	0.03547	0.00842	0.03724	0.01356	0.03925
1327.214	0.00855	0.02367	0.03204	0.02794	0.01194	0.01931	0.00585	0.00826	0.01211	-0.00845
1327.729	0.01464	0.02907	0.02433	0.04066	0.00608	0.00881	0.01229	0.01229	0.00366	0.01798
1328.243	-0.0304	-0.01278	0.01438	0.00921	-0.00133	0.00144	-0.0076	-0.00156	-0.01865	2.45E-4
1328.757	-0.02164	-0.02512	-0.00969	0.04097	-0.02373	-0.01448	0.00864	-0.02438	-0.0304	-0.00225
1329.272	-0.02937	0.01105	0.00736	-1.87E-4	-0.00615	3.31E-4	-0.00756	-0.00522	0.0112	0.00285
1329.786	-0.00996	0.00279	0.01129	0.0195	0.0151	0.0178	0.01901	0.01263	0.00639	0.01843
1330.3	-0.05036	-0.02714	-0.02279	-0.0169	-0.0271	-0.02397	-0.03493	-0.00142	-0.0325	-0.02733
1330.814	-0.03383	-0.03035	-0.01469	-0.0038	-0.0316	-0.0196	-0.0423	-0.0324	-0.01019	-0.02159
1331.328	0.01148	-0.00553	3.16E-4	0.02779	0.01012	0.01157	0.00385	-0.01902	0.0027	0.00943
1331.843	-0.04245	-0.01307	0.00294	0.01875	0.00541	0.00949	-0.02571	-0.0234	-0.01662	0.01113
1332.357	-0.04642	-0.01155	-0.0032	0.00503	-0.00719	-0.00677	-0.0201	-0.04731	-0.02392	0.01491
1332.871	-0.00494	-0.0231	-7.63E-4	0.00387	-0.0164	-0.00694	-0.01537	-0.05104	-0.02056	0.02051
1333.385	-0.04742	-0.02245	-0.0093	0.01241	-0.01716	0.00201	-0.006	-0.03688	-0.00976	0.00722
1333.899	-0.03517	-0.0167	-0.01454	0.01149	-0.0111	-0.02081	0.0017	-0.01543	-0.03871	0.01271
1334.413	-0.0653	-0.02975	-0.02654	-0.0083	-0.02718	-0.02653	-0.03394	-0.02273	-0.02502	-0.02618
1334.927	-0.03032	0.00471	-0.03989	-0.01604	-0.02784	-0.02335	-0.04393	-0.0325	-0.04139	-0.00166
1335.441	-0.01048	-0.00145	0.0021	0.03749	-0.0107	0.0199	0.00707	0.01738	-0.00313	0.01797
1335.955	-0.03381	-0.01775	-0.01812	-0.01589	-0.02507	-0.0129	-0.03983	-0.04024	-0.02808	-0.00279
1336.469	-0.03538	-0.00495	-0.02012	-0.00683	-0.03205	-2.14E-5	-0.01837	-0.03023	-0.00806	-0.01949
1336.983	-0.04991	-0.02534	-0.03219	-0.00445	-0.03946	-0.0129	-0.01754	-0.03372	-0.0427	1.9E-5
1337.497	-0.01973	0.00385	-0.00502	0.01807	-0.01034	-0.0263	-0.02856	-0.00941	-0.00532	0.01579
1338.011	-0.03008	-0.03411	-0.01022	-0.00427	-0.03412	0.00154	0.0025	-0.02692	-0.05059	-0.01315
1338.525	-0.0449	-0.01329	-0.02992	0.01462	-0.02037	-0.00341	-0.02196	-0.0131	-0.01678	-0.01139
1339.039	-0.05336	-0.02374	-0.02544	-0.02195	-0.01031	-0.00861	0.01468	-0.04406	-0.01845	-0.02233
1339.553	-0.01574	-0.02306	0.00795	0.01106	-0.00866	0.00563	-0.00624	-0.00767	-0.02828	0.01107
1340.067	-0.04568	-0.0426	-0.04836	-0.04469	-0.05332	-0.04464	-0.02616	-0.06914	-0.02885	-0.02344
1340.58	-0.04572	-0.03157	-0.03332	0.00376	-0.0379	0.0033	-0.0112	-0.04788	-0.01117	-0.00837
1341.094	-0.0481	-0.04893	-0.04057	1.1E-4	-0.03093	-0.00821	-0.01937	-0.0504	-0.02204	0.01438
1341.608	-0.03107	-0.02395	-0.01678	0.00899	-0.0262	-0.01421	-0.01226	-0.0281	-5.02E-4	0.00369
1342.122	-0.06774	-0.03468	-0.04166	-0.05347	-0.06624	-0.0457	-0.05903	-0.0475	-0.06188	-0.05673
1342.636	-0.05252	-0.01744	-0.0228	-0.01577	-0.03872	-0.01902	-0.03271	-0.0108	-0.00414	-0.00394
1343.149	-0.05421	-0.03984	-0.05601	-0.0098	-0.04657	-0.0353	-0.0458	-0.03001	-0.03246	-0.02434
1343.663	-0.04819	-0.03142	-0.01654	-0.0057	-0.01695	-0.02296	-0.054	-0.03862	0.0013	-0.00646
1344.177	-0.05636	-0.01123	-0.01668	-0.01341	-0.03563	-0.03237	-0.0401	-0.06475	-0.04288	-0.01861
1344.691	-0.0488	-0.04979	-0.01739	0.00343	-0.01651	-0.02635	-0.0442	-0.01825	-0.05356	0.00452
1345.204	-0.05503	-0.04717	-0.03082	-0.00417	-0.05144	-0.02172	-0.048	-0.06199	-0.04006	-0.01976
1345.718	-0.07954	-0.07389	-0.05817	-0.05972	-0.04501	-0.03399	-0.06	-0.09107	-0.05229	-0.03785
1346.232	-0.05994	-0.02115	-0.02802	-0.01044	0.01005	0.00616	-0.0465	-0.01976	-0.03176	-0.00863
1346.745	-0.05135	-0.04994	-0.048	-0.0331	-0.04635	-0.0236	-0.0257	-0.05266	-0.0537	-0.02711
1347.259	-0.05661	-0.02775	-0.03344	-0.01564	-0.0112	0.01578	-0.0182	-0.02526	-0.00726	-0.01818
1347.773	-0.03388	-0.03325	-0.05564	-0.03428	-0.01994	-0.01435	-0.0521	-0.04585	-0.03491	-0.03503
1348.286	-0.05214	-0.04162	-0.0211	-9.59E-4	-0.0457	-0.0344	-0.0381	-0.07257	-0.03005	0.00689
1348.8	-0.0213	-0.02161	-0.01413	-0.00592	-0.02769	2.37E-4	-0.01466	-0.00403	0.00815	0.00701
1349.313	-0.02567	-0.00759	-0.01979	0.01918	-0.01341	-0.00234	-0.02186	0.00429	-0.00532	-0.00661
1349.827	-0.04624	-0.01631	-0.01395	-5.54E-4	-0.05019	0.00838	-0.02521	-0.03358	-0.03608	-0.02535
1350.34	-0.06251	-0.0588	-0.04749	-0.03486	-0.04028	-0.05446	-0.05723	-0.04664	-0.03398	-0.02022
1350.854	-0.07997	-0.04325	-0.03593	-0.01847	-0.04198	-0.04928	-0.03303	-0.08628	-0.03855	-0.01829
1351.367	-0.09373	-0.07098	-0.06373	-0.03756	-0.06087	-0.03024	-0.0657	-0.06764	-0.04786	-0.04112
1351.881	-0.07286	-0.05781	-0.0466	-0.03285	-0.0677	-0.05217	-0.05621	-0.0745	-0.04686	-0.04162
1352.394	-0.0551	-0.04713	-0.01648	-0.02014	-0.05139	-0.01928	-0.06453	-0.03409	-0.0227	-0.03692
1352.908	-0.06824	-0.02247	-0.05617	-0.01308	-0.01913	-0.03901	-0.04138	-0.02786	-0.01527	-0.02367
1353.421	-0.04154	-0.03433	-0.03336	-0.02045	-0.03969	-0.04894	-0.0702	-0.04047	-0.05034	-0.04342
1353.934	-0.05755	-0.06045	-0.05159	-0.01178	-0.04843	-0.04229	-0.02931	-0.06068	-0.04351	-0.03952
1354.448	-0.04433	-0.02047	-0.02916	0.0019	-0.04979	0.00181	-0.01994	-0.03616	-0.03454	4.1E-4
1354.961	-0.04564	-0.03875	-0.02962	-0.02109	-0.05529	-0.0353	-0.06011	-0.03505	-0.03348	-0.02799
1355.474	-0.06316	-0.05097	-0.05578	-0.02723	-0.04823	-0.0093	-0.03425	-0.03745	-0.02563	-0.04342
1355.988	-0.07601	-0.04552	-0.07079	-0.03871	-0.05532	-0.03247	-0.04884	-0.06636	-0.03765	-0.01067
1356.501	-0.05205	-0.04515	-0.02169	0.00374	-0.04222	-0.04027	-0.02816	-0.04887	-0.0443	-0.02259
1357.014	-0.05641	-0.05391	-0.06005	-0.00584	-0.03999	-0.03531	-0.06042	-0.05082	-0.04919	-0.00764
1357.528	-0.09307	-0.04944	-0.04857	-0.04388	-0.07696	-0.05746	-0.05148	-0.06956	-0.03115	-0.02842
1358.041	-0.07143	-0.02363	-0.03089	0.00272	-0.04575	-0.01981	-0.05922	-0.04223	-0.02904	-0.02489
1358.554	-0.09532	-0.08249	-0.08195	-0.06128	-0.09228	-0.05645	-0.08437	-0.07459	-0.06689	-0.08691
1359.067	-0.07867	-0.05443	-0.03661	1.43E-4	-0.04451	-0.0212	-0.0508	-0.03798	-0.0598	-0.03817
1359.58	-0.06189	-0.06812	-0.06443	-0.02602	-0.05066	-0.07376	-0.08752	-0.05922	-0.04381	-0.0687
1360.094	-0.0633	-0.03168	-0.03791	-0.03179	-0.04311	-0.03669	-0.05419	-0.0439	-0.0773	-0.04413
1360.607	-0.10765	-0.07779	-0.05275	-0.07046	-0.06768	-0.06384	-0.08092	-0.06891	-0.07655	-0.09939
1361.12	-0.06835	-0.03788	-0.06072	-0.00984	-0.08166	-0.04608	-0.02705	-0.07849	-0.0674	-0.02275
1361.633	-0.08105	-0.02789	-0.06313	-0.022	-0.03332	-0.02532	-0.05245	-0.05442	-0.05583	-0.03096
1362.146	-0.0483	-0.04695	-0.04743	-0.03844	-0.03787	-0.0198	-0.0488	-0.07193	-0.04751	-0.04336
1362.659	-0.05682	-0.06606	-0.03366	-0.02158	-0.05572	-0.01576	-0.04855	-0.0614	-0.0581	-0.02728
1363.172	-0.11395	-0.08673	-0.08763	-0.05477	-0.09377	-0.07634	-0.10236	-0.11696	-0.06151	-0.07133
1363.685	-0.08874	-0.07329	-0.05715	-0.08119	-0.04724	-0.05448	-0.06195	-0.08632	-0.08606	-0.0596
1364.198	-0.10488	-0.05788	-0.0465	-0.04481	-0.05039	-0.07094	-0.03398	-0.05903	-0.07741	-0.02515
1364.711	-0.09708	-0.09118	-0.05443	-0.06163	-0.09075	-0.06699	-0.08858	-0.07361	-0.09054	-0.10235
1365.224	-0.0818	-0.04371	-0.05295	-0.01483	-0.06588	-0.01933	-0.04235	-0.06248	-0.08357	-0.04298
1365.737	-0.08521	-0.06522	-0.06281	-0.05944	-0.1045	-0.0602	-0.07248	-0.08097	-0.09181	-0.06551
1366.25	-0.0913	-0.05981	-0.05587	-0.04362	-0.0769	-0.0289	-0.06368	-0.04846	-0.06554	-0.02361
1366.763	-0.07456	-0.0662	-0.03571	-0.01249	-0.10298	-0.02504	-0.05113	-0.07574	-0.08197	-0.0389
1367.276	-0.09174	-0.06759	-0.0926	-0.05888	-0.06176	-0.04735	-0.06395	-0.07547	-0.05482	-0.0506
1367.789	-0.11505	-0.08474	-0.10119	-0.05418	-0.07445	-0.0564	-0.04149	-0.05958	-0.11103	-0.08439
1368.302	-0.11985	-0.10249	-0.06997	-0.06811	-0.07902	-0.07665	-0.10496	-0.0915	-0.10701	-0.07458
1368.815	-0.05085	-0.05725	-0.03898	-0.03891	-0.02368	-0.03772	-0.02551	-0.0615	-0.03214	-0.04559
1369.327	-0.10745	-0.06366	-0.05504	-0.04721	-0.05602	-0.05702	-0.06927	-0.06658	-0.0887	-0.05743
1369.84	-0.07595	-0.09107	-0.09518	-0.04568	-0.0677	-0.02852	-0.08643	-0.06888	-0.07694	-0.05941
1370.353	-0.06235	-0.06755	-0.0729	-0.04161	-0.03923	-0.04203	-0.04925	-0.08686	-0.04465	-0.04839
1370.866	-0.12207	-0.10226	-0.07614	-0.04412	-0.09379	-0.06386	-0.05692	-0.07556	-0.07041	-0.08775
1371.379	-0.09471	-0.08858	-0.08325	-0.01974	-0.0468	-0.05575	-0.08563	-0.06209	-0.04108	-0.0739
1371.891	-0.10287	-0.11248	-0.10569	-0.06735	-0.09792	-0.05057	-0.09402	-0.08649	-0.10594	-0.0755
1372.404	-0.10788	-0.07609	-0.09544	-0.04884	-0.08928	-0.07743	-0.09498	-0.04742	-0.08099	-0.06077
1372.917	-0.12235	-0.11218	-0.09748	-0.07342	-0.09603	-0.08386	-0.05788	-0.10429	-0.09091	-0.09177
1373.429	-0.07544	-0.09339	-0.0803	-0.05831	-0.10239	-0.0715	-0.06974	-0.06378	-0.07491	-0.05941
1373.942	-0.10958	-0.0731	-0.07866	-0.05425	-0.1246	-0.04343	-0.0809	-0.09996	-0.09132	-0.06351
1374.455	-0.13781	-0.06214	-0.06273	-0.0468	-0.07032	-0.09358	-0.06939	-0.1341	-0.10746	-0.07208
1374.967	-0.12273	-0.08799	-0.07745	-0.06744	-0.08549	-0.0879	-0.08971	-0.11066	-0.09182	-0.07232
1375.48	-0.11109	-0.10829	-0.09316	-0.07022	-0.10311	-0.07429	-0.10583	-0.11334	-0.09626	-0.11408
1375.993	-0.11604	-0.11155	-0.13437	-0.08227	-0.10282	-0.12696	-0.10731	-0.12888	-0.12161	-0.07577
1376.505	-0.12237	-0.10514	-0.07323	-0.05664	-0.08797	-0.08376	-0.09225	-0.12029	-0.11824	-0.09015
1377.018	-0.14603	-0.14734	-0.08244	-0.07368	-0.1481	-0.13279	-0.08302	-0.11718	-0.13446	-0.13215
1377.53	-0.18293	-0.14545	-0.15197	-0.10438	-0.13421	-0.12262	-0.16848	-0.13136	-0.15533	-0.14797
1378.043	-0.14599	-0.14206	-0.12435	-0.08398	-0.155	-0.09549	-0.12433	-0.11803	-0.15011	-0.09522
1378.555	-0.16207	-0.1329	-0.15333	-0.13521	-0.13669	-0.07582	-0.10949	-0.16613	-0.11897	-0.09115
1379.068	-0.12061	-0.12638	-0.10223	-0.10898	-0.11887	-0.07378	-0.12194	-0.08141	-0.13565	-0.09152
1379.58	-0.11438	-0.07541	-0.05451	-0.03664	-0.0738	-0.02778	-0.07639	-0.07693	-0.07676	-0.04378
1380.093	-0.13754	-0.14388	-0.10074	-0.11692	-0.13662	-0.13519	-0.12845	-0.1371	-0.15978	-0.06444
1380.605	-0.15707	-0.1262	-0.08564	-0.07819	-0.10198	-0.07535	-0.13856	-0.11318	-0.13733	-0.09316
1381.118	-0.15123	-0.11485	-0.11976	-0.10797	-0.15095	-0.13408	-0.14466	-0.14967	-0.11588	-0.12693
1381.63	-0.13762	-0.13112	-0.15854	-0.08186	-0.16142	-0.15222	-0.10349	-0.12166	-0.13873	-0.11478
1382.143	-0.16095	-0.1209	-0.14308	-0.11402	-0.11261	-0.03655	-0.08818	-0.09672	-0.11033	-0.09355
1382.655	-0.19089	-0.16088	-0.13139	-0.11632	-0.17103	-0.12872	-0.18407	-0.14369	-0.12062	-0.14661
1383.167	-0.17316	-0.14928	-0.15822	-0.1297	-0.14017	-0.15003	-0.13967	-0.14843	-0.14033	-0.09501
1383.68	-0.15646	-0.12602	-0.13985	-0.12854	-0.14054	-0.10649	-0.15678	-0.14672	-0.11098	-0.11963
1384.192	-0.18346	-0.13283	-0.17659	-0.14092	-0.16475	-0.12959	-0.17403	-0.14848	-0.16529	-0.16688
1384.704	-0.09679	-0.08076	-0.07612	-0.06014	-0.10479	-0.06236	-0.08002	-0.14371	-0.07303	-0.07016
1385.216	-0.14528	-0.10526	-0.1353	-0.09339	-0.12478	-0.05775	-0.14286	-0.10997	-0.11162	-0.09764
1385.729	-0.16994	-0.15286	-0.10843	-0.08365	-0.11935	-0.10753	-0.14781	-0.11773	-0.12112	-0.12053
1386.241	-0.13356	-0.11069	-0.09875	-0.08394	-0.11181	-0.09586	-0.09193	-0.10409	-0.12113	-0.08959
1386.753	-0.12163	-0.06682	-0.071	-0.05677	-0.12566	-0.07164	-0.10642	-0.11279	-0.07328	-0.09303
1387.265	-0.16736	-0.07676	-0.10678	-0.11207	-0.10678	-0.13724	-0.10783	-0.13143	-0.13684	-0.13442
1387.778	-0.15058	-0.13453	-0.16259	-0.1	-0.14368	-0.12252	-0.10651	-0.16469	-0.12367	-0.13986
1388.29	-0.14371	-0.08429	-0.09225	-0.08328	-0.08832	-0.10397	-0.09661	-0.10478	-0.08403	-0.1359
1388.802	-0.13125	-0.12889	-0.12305	-0.08788	-0.1342	-0.08329	-0.1319	-0.10177	-0.12709	-0.10825
1389.314	-0.18347	-0.15418	-0.13951	-0.12137	-0.15295	-0.13523	-0.1674	-0.13883	-0.13298	-0.1456
1389.826	-0.15871	-0.10353	-0.07642	-0.06622	-0.11162	-0.07008	-0.1127	-0.09894	-0.09698	-0.10176
1390.338	-0.18613	-0.13113	-0.14145	-0.1068	-0.15139	-0.14812	-0.13411	-0.13126	-0.15552	-0.14764
1390.85	-0.14104	-0.12994	-0.11302	-0.07351	-0.15741	-0.0976	-0.09186	-0.14319	-0.12793	-0.06707
1391.362	-0.14069	-0.11494	-0.09032	-0.07237	-0.14036	-0.08193	-0.10213	-0.13321	-0.11783	-0.08482
1391.874	-0.15535	-0.10975	-0.09824	-0.0931	-0.11806	-0.1081	-0.13019	-0.12	-0.11613	-0.11191
1392.386	-0.13825	-0.12881	-0.10985	-0.09183	-0.10243	-0.1366	-0.10904	-0.11925	-0.10773	-0.11855
1392.898	-0.14538	-0.12914	-0.11399	-0.08177	-0.12517	-0.07854	-0.14129	-0.1028	-0.10456	-0.10585
1393.41	-0.17419	-0.13014	-0.1501	-0.09961	-0.14122	-0.13433	-0.15807	-0.15527	-0.14137	-0.16259
1393.922	-0.13919	-0.12055	-0.1364	-0.10335	-0.12365	-0.1264	-0.10765	-0.17758	-0.11783	-0.11154
1394.434	-0.14481	-0.19546	-0.16108	-0.12316	-0.10372	-0.15286	-0.14194	-0.14093	-0.13087	-0.12052
1394.946	-0.17175	-0.11714	-0.1591	-0.15344	-0.15428	-0.13796	-0.19988	-0.1665	-0.15273	-0.15641
1395.458	-0.15379	-0.12777	-0.13263	-0.07854	-0.16182	-0.13952	-0.11868	-0.13708	-0.11934	-0.11494
1395.97	-0.16002	-0.11918	-0.13108	-0.07901	-0.09259	-0.10848	-0.07098	-0.12793	-0.08458	-0.08011
1396.482	-0.16833	-0.13786	-0.14646	-0.08777	-0.12633	-0.15521	-0.13323	-0.10143	-0.13012	-0.13944
1396.994	-0.15555	-0.13628	-0.12113	-0.08374	-0.1361	-0.08578	-0.12992	-0.14017	-0.14374	-0.12091
1397.506	-0.14422	-0.13868	-0.12487	-0.08814	-0.11743	-0.09213	-0.132	-0.15034	-0.12886	-0.12854
1398.018	-0.14432	-0.13709	-0.11967	-0.12014	-0.16136	-0.12642	-0.16099	-0.13318	-0.12155	-0.11734
1398.529	-0.21634	-0.18573	-0.15629	-0.12764	-0.19656	-0.16162	-0.20246	-0.19781	-0.17739	-0.17137
1399.041	-0.16851	-0.15792	-0.15543	-0.07987	-0.16197	-0.13182	-0.16547	-0.12291	-0.1367	-0.08863
1399.553	-0.13729	-0.12556	-0.09933	-0.10786	-0.15435	-0.08474	-0.14379	-0.1306	-0.1225	-0.13227
1400.065	-0.16161	-0.12879	-0.10156	-0.0949	-0.14537	-0.09315	-0.14478	-0.14962	-0.11444	-0.07877
1400.576	-0.18024	-0.1569	-0.19067	-0.15099	-0.16866	-0.16158	-0.17417	-0.15155	-0.17314	-0.16131
1401.088	-0.14879	-0.09383	-0.12058	-0.10835	-0.14917	-0.14434	-0.14286	-0.13021	-0.15911	-0.15332
1401.6	-0.19141	-0.20059	-0.17574	-0.10823	-0.14775	-0.15629	-0.18824	-0.18555	-0.18532	-0.16973
1402.112	-0.14086	-0.16331	-0.15159	-0.0874	-0.15792	-0.12674	-0.15169	-0.17202	-0.17377	-0.14676
1402.623	-0.16963	-0.12481	-0.12184	-0.11319	-0.14938	-0.09588	-0.1209	-0.15368	-0.17957	-0.13148
1403.135	-0.15504	-0.17298	-0.12974	-0.11913	-0.11799	-0.14672	-0.15697	-0.16198	-0.14985	-0.12761
1403.646	-0.20497	-0.1758	-0.14163	-0.12492	-0.17816	-0.17889	-0.20015	-0.20351	-0.12767	-0.14194
1404.158	-0.16964	-0.12322	-0.11057	-0.06976	-0.1162	-0.13509	-0.1271	-0.12384	-0.15578	-0.12579
1404.67	-0.15808	-0.12772	-0.11281	-0.05546	-0.1065	-0.07636	-0.11955	-0.09566	-0.12032	-0.08727
1405.181	-0.18095	-0.16343	-0.15304	-0.11367	-0.12392	-0.13118	-0.16289	-0.15384	-0.11775	-0.11762
1405.693	-0.15962	-0.16846	-0.12817	-0.1177	-0.15839	-0.12759	-0.12923	-0.15049	-0.14233	-0.11765
1406.204	-0.14309	-0.14758	-0.11754	-0.08624	-0.09955	-0.13453	-0.11432	-0.13508	-0.13316	-0.10082
1406.716	-0.17786	-0.16971	-0.15711	-0.09745	-0.11325	-0.11091	-0.1325	-0.12913	-0.13335	-0.1726
1407.227	-0.16525	-0.12807	-0.16006	-0.13032	-0.19242	-0.13032	-0.12592	-0.17313	-0.17915	-0.12476
1407.739	-0.23155	-0.1415	-0.14243	-0.14587	-0.1426	-0.16824	-0.212	-0.19043	-0.1966	-0.13024
1408.25	-0.20116	-0.16102	-0.17784	-0.11875	-0.14477	-0.09083	-0.1581	-0.15902	-0.11651	-0.13081
1408.762	-0.19755	-0.15632	-0.18544	-0.12306	-0.14963	-0.13889	-0.18598	-0.16214	-0.16637	-0.15841
1409.273	-0.17079	-0.18412	-0.16601	-0.11333	-0.15873	-0.12268	-0.17412	-0.19939	-0.20337	-0.14324
1409.785	-0.18794	-0.19215	-0.16766	-0.12763	-0.17234	-0.1534	-0.14305	-0.18312	-0.18521	-0.15257
1410.296	-0.21142	-0.22613	-0.19079	-0.13016	-0.20978	-0.13179	-0.16541	-0.18864	-0.18867	-0.20973
1410.807	-0.17723	-0.17342	-0.17258	-0.1564	-0.19157	-0.20865	-0.20764	-0.16536	-0.12832	-0.12231
1411.319	-0.16448	-0.17024	-0.09851	-0.10476	-0.162	-0.10783	-0.12077	-0.1193	-0.13591	-0.11368
1411.83	-0.17885	-0.14338	-0.11201	-0.09248	-0.13607	-0.0852	-0.15782	-0.12111	-0.03833	-0.13848
1412.341	-0.20296	-0.16438	-0.15735	-0.12363	-0.12701	-0.13293	-0.18788	-0.13896	-0.104	-0.13762
1412.853	-0.18061	-0.14059	-0.13311	-0.10718	-0.15792	-0.09569	-0.1339	-0.12178	-0.12642	-0.11825
1413.364	-0.16021	-0.10704	-0.16117	-0.1278	-0.13721	-0.12296	-0.11364	-0.14718	-0.13307	-0.11899
1413.875	-0.10269	-0.0909	-0.09715	-0.07782	-0.10872	-0.09865	-0.09477	-0.12676	-0.12928	-0.12971
