# Supplementary material for: Ratiometric fluorescent sensing of pyrophosphate with sp³-functionalized single-walled carbon nanotubes
Source: Nat Commun. 2024 Jan 24;15:706. doi: 10.1038/s41467-024-45052-1 (PMC10808354; doi:10.1038/s41467-024-45052-1)
Supplement: Supplementary file 4 — Source data [file 41467_2024_45052_MOESM4_ESM.zip › Fig. S24a.txt]

Wavelength	Norm. PL intensity	Norm. PL intensity
nm
	Lysate	Lysate + PPi
835.72308	0.00467	0.00738
836.57178	0.00482	0.00744
837.4201	0.00499	0.00751
838.26807	0.00516	0.00758
839.11566	0.00531	0.00763
839.96295	0.00547	0.00766
840.80981	0.00576	0.00775
841.65637	0.00612	0.00781
842.50256	0.0064	0.00788
843.34845	0.00645	0.00782
844.19391	0.00643	0.00774
845.03912	0.00645	0.00771
845.88391	0.00656	0.00771
846.72839	0.00673	0.00778
847.57251	0.00683	0.00784
848.41626	0.00687	0.00782
849.2597	0.00689	0.00775
850.10278	0.00683	0.00768
850.94556	0.00666	0.00764
851.78796	0.00641	0.00765
852.63	0.00624	0.00773
853.4718	0.0061	0.00787
854.31317	0.006	0.00799
855.15424	0.00597	0.00806
855.995	0.00603	0.00812
856.83539	0.0061	0.00814
857.67548	0.00617	0.00815
858.51526	0.00616	0.00811
859.35468	0.00605	0.00802
860.19373	0.00597	0.00796
861.03253	0.00594	0.008
861.87097	0.00596	0.00812
862.70911	0.00604	0.00824
863.54688	0.00606	0.0083
864.3844	0.00606	0.00833
865.22156	0.00605	0.0084
866.05835	0.00609	0.00851
866.8949	0.0061	0.00856
867.73114	0.00604	0.00851
868.56702	0.00605	0.0084
869.40259	0.00605	0.00827
870.23785	0.00594	0.00818
871.07281	0.00575	0.00823
871.90747	0.00556	0.00835
872.74182	0.00547	0.00843
873.57581	0.00556	0.00852
874.40955	0.00573	0.00866
875.24298	0.00586	0.00883
876.07605	0.00605	0.00903
876.90887	0.00638	0.00913
877.74139	0.00676	0.0091
878.57361	0.00704	0.00904
879.40552	0.00719	0.00901
880.23712	0.00719	0.00893
881.06842	0.00711	0.00883
881.89941	0.00712	0.00878
882.73016	0.00724	0.0088
883.56061	0.00726	0.00885
884.39075	0.0072	0.0089
885.22058	0.00708	0.00892
886.05011	0.00707	0.00896
886.87939	0.00719	0.00905
887.70837	0.0073	0.0091
888.53705	0.00736	0.00911
889.36542	0.00752	0.00916
890.19354	0.00783	0.00928
891.02142	0.00813	0.00947
891.84894	0.00828	0.00967
892.67621	0.00841	0.00989
893.50323	0.00849	0.0101
894.3299	0.00847	0.0102
895.15637	0.00839	0.0103
895.98254	0.00819	0.0103
896.80841	0.00796	0.01028
897.63403	0.00785	0.01021
898.45935	0.00789	0.01012
899.28442	0.008	0.01011
900.10919	0.00809	0.01016
900.93372	0.00822	0.01019
901.758	0.00839	0.01021
902.58197	0.0087	0.01033
903.4057	0.0092	0.0107
904.22919	0.00974	0.01111
905.05237	0.01015	0.01148
905.87531	0.01058	0.01185
906.698	0.01106	0.01227
907.52039	0.01154	0.01276
908.34259	0.01191	0.01321
909.16449	0.01206	0.01349
909.98608	0.01207	0.01365
910.8075	0.01203	0.01385
911.62866	0.01203	0.01415
912.44952	0.01206	0.0144
913.27014	0.01207	0.01458
914.09052	0.0121	0.01474
914.91064	0.0122	0.01494
915.73053	0.01242	0.01515
916.55017	0.01281	0.01536
917.36957	0.01327	0.01559
918.18872	0.01375	0.01586
919.00763	0.01423	0.0162
919.82629	0.01473	0.01664
920.64471	0.0153	0.01714
921.46289	0.016	0.01782
922.28082	0.01679	0.0186
923.09851	0.01759	0.01939
923.91602	0.01827	0.02011
924.73322	0.01884	0.02069
925.55023	0.01939	0.02118
926.367	0.01991	0.02163
927.18353	0.02024	0.02203
927.99982	0.02041	0.02236
928.81592	0.0206	0.02263
929.63171	0.0209	0.02283
930.44733	0.02127	0.02305
931.26276	0.02165	0.02333
932.07794	0.02199	0.02368
932.89288	0.02227	0.02397
933.70758	0.02256	0.0241
934.52209	0.02285	0.02419
935.33636	0.02323	0.02447
936.15045	0.02379	0.02503
936.96429	0.02442	0.02577
937.77789	0.025	0.02653
938.59131	0.02555	0.02738
939.40454	0.02628	0.02835
940.21753	0.02706	0.02937
941.03027	0.02769	0.03039
941.84283	0.02821	0.0313
942.65521	0.02871	0.03217
943.46735	0.02943	0.0331
944.2793	0.03048	0.03423
945.091	0.03176	0.03549
945.90253	0.03323	0.03686
946.71387	0.03482	0.03842
947.52502	0.03655	0.04014
948.33594	0.0386	0.04199
949.14667	0.04073	0.04392
949.95715	0.04294	0.04591
950.76752	0.04506	0.04802
951.57764	0.04719	0.05031
952.38757	0.04965	0.05286
953.19733	0.05248	0.05561
954.00684	0.05562	0.05863
954.81622	0.05891	0.06201
955.62537	0.06237	0.06582
956.43433	0.06608	0.07002
957.2431	0.07008	0.07462
958.05176	0.07445	0.07971
958.86017	0.07929	0.08545
959.6684	0.08465	0.09186
960.47644	0.09059	0.09883
961.2843	0.09723	0.10633
962.09198	0.10478	0.11455
962.89948	0.11315	0.12359
963.70679	0.12214	0.13348
964.51392	0.13164	0.14411
965.32092	0.14191	0.15561
966.12769	0.15299	0.16809
966.93433	0.16497	0.18169
967.74078	0.17785	0.19639
968.54706	0.19176	0.2122
969.35315	0.20676	0.22916
970.15906	0.22302	0.24747
970.96484	0.24052	0.26708
971.77045	0.25939	0.28803
972.57587	0.27962	0.31027
973.38116	0.3012	0.3338
974.18628	0.3239	0.35845
974.99121	0.34776	0.3842
975.79596	0.37282	0.41094
976.60059	0.3992	0.4388
977.40509	0.42659	0.46762
978.20935	0.45482	0.49739
979.01355	0.48371	0.52784
979.8175	0.51332	0.5589
980.62134	0.54352	0.5905
981.42505	0.57435	0.62258
982.22858	0.60545	0.65469
983.03198	0.63647	0.68649
983.83521	0.66711	0.7175
984.63831	0.6976	0.74777
985.44122	0.72785	0.77714
986.24402	0.75794	0.8056
987.04669	0.78724	0.83277
987.84918	0.81542	0.8585
988.65155	0.84213	0.88256
989.45374	0.8674	0.90485
990.25586	0.89085	0.92501
991.0578	0.91244	0.94313
991.85956	0.93166	0.95887
992.66125	0.94843	0.9721
993.46277	0.96276	0.98259
994.26416	0.97499	0.99066
995.06543	0.98489	0.99625
995.86658	0.99253	0.99948
996.66754	0.99752	1
997.46844	1	0.99785
998.26917	0.99976	0.993
999.06982	0.99706	0.98584
999.8703	0.99175	0.97617
1000.6707	0.98399	0.96416
1001.4709	0.9739	0.9499
1002.271	0.96174	0.93386
1003.071	0.9475	0.91615
1003.8709	0.9316	0.89708
1004.6707	0.914	0.8766
1005.4703	0.89512	0.85521
1006.2698	0.87495	0.83304
1007.0692	0.85374	0.81036
1007.8685	0.83156	0.78711
1008.6677	0.80882	0.76361
1009.4667	0.78544	0.73986
1010.2657	0.7618	0.71617
1011.0646	0.73806	0.69258
1011.8633	0.71463	0.66935
1012.6619	0.69139	0.64648
1013.4604	0.66846	0.62428
1014.2589	0.64575	0.60265
1015.0572	0.62365	0.58175
1015.8554	0.60214	0.56156
1016.6536	0.58129	0.54229
1017.4515	0.56095	0.52391
1018.2495	0.54139	0.50641
1019.0473	0.52274	0.48968
1019.845	0.50518	0.47388
1020.6426	0.48855	0.45892
1021.4401	0.4729	0.44484
1022.2376	0.45804	0.43145
1023.0349	0.44408	0.41876
1023.8322	0.43073	0.40656
1024.6294	0.41785	0.39494
1025.4264	0.40543	0.38399
1026.2234	0.39362	0.37365
1027.0203	0.38236	0.36376
1027.8171	0.37163	0.3544
1028.6139	0.3614	0.34554
1029.4105	0.35185	0.33727
1030.207	0.34286	0.32947
1031.0035	0.33441	0.32199
1031.7999	0.32634	0.31474
1032.5963	0.31861	0.30786
1033.3926	0.31128	0.30138
1034.1887	0.30437	0.29533
1034.9849	0.29781	0.28944
1035.7809	0.29161	0.2837
1036.5769	0.28564	0.27813
1037.3727	0.27987	0.27276
1038.1686	0.27422	0.26753
1038.9644	0.26879	0.2624
1039.76	0.26345	0.25737
1040.5557	0.25818	0.2526
1041.3512	0.25297	0.24816
1042.1466	0.24792	0.24414
1042.942	0.24314	0.24036
1043.7374	0.23865	0.23672
1044.5327	0.23423	0.23323
1045.328	0.22998	0.23001
1046.1232	0.2261	0.22704
1046.9183	0.22262	0.2243
1047.7134	0.21925	0.22161
1048.5084	0.21593	0.21906
1049.3033	0.21263	0.21659
1050.0983	0.20949	0.21422
1050.8931	0.20646	0.2119
1051.688	0.2035	0.20965
1052.4827	0.20063	0.20749
1053.2775	0.19799	0.20557
1054.0721	0.1957	0.20393
1054.8667	0.19372	0.20256
1055.6613	0.19201	0.20142
1056.4558	0.19071	0.20061
1057.2504	0.18967	0.20004
1058.0448	0.18881	0.19967
1058.8392	0.18801	0.19949
1059.6335	0.18731	0.19955
1060.428	0.18679	0.19986
1061.2223	0.18642	0.20037
1062.0165	0.18618	0.20107
1062.8108	0.1861	0.20195
1063.605	0.18614	0.203
1064.3992	0.18646	0.20432
1065.1932	0.1872	0.20605
1065.9874	0.18831	0.20821
1066.7815	0.1896	0.21069
1067.5756	0.19108	0.21351
1068.3696	0.19271	0.2166
1069.1636	0.19457	0.21991
1069.9575	0.19674	0.22346
1070.7516	0.19917	0.22726
1071.5455	0.20165	0.23122
1072.3395	0.20436	0.23547
1073.1333	0.20745	0.24018
1073.9272	0.21096	0.24545
1074.7211	0.21486	0.25132
1075.515	0.2192	0.25785
1076.3088	0.22393	0.26485
1077.1027	0.22909	0.2723
1077.8965	0.23477	0.28027
1078.6903	0.24088	0.2888
1079.4841	0.24729	0.29784
1080.278	0.25418	0.30755
1081.0717	0.26156	0.31792
1081.8655	0.26951	0.32904
1082.6593	0.27807	0.34099
1083.453	0.28718	0.35386
1084.2468	0.29677	0.36754
1085.0406	0.30695	0.38202
1085.8344	0.31786	0.3972
1086.6282	0.32953	0.41314
1087.422	0.34182	0.42989
1088.2157	0.35485	0.4477
1089.0095	0.36862	0.46653
1089.8033	0.38327	0.4864
1090.5972	0.3988	0.50727
1091.391	0.41502	0.52914
1092.1848	0.43174	0.55193
1092.9786	0.44904	0.57571
1093.7725	0.46714	0.60051
1094.5664	0.48602	0.62634
1095.3602	0.5055	0.65296
1096.1542	0.52576	0.68063
1096.948	0.54686	0.70949
1097.7419	0.56894	0.73973
1098.5359	0.59209	0.77122
1099.3298	0.6164	0.80397
1100.1239	0.64168	0.83785
1100.9178	0.66784	0.87289
1101.7119	0.69479	0.90902
1102.506	0.72254	0.94624
1103.3	0.75099	0.98427
1104.0942	0.78018	1.02309
1104.8883	0.81011	1.06271
1105.6825	0.84092	1.10349
1106.4767	0.87276	1.1453
1107.271	0.90574	1.18826
1108.0653	0.9396	1.23205
1108.8596	0.97418	1.2767
1109.6539	1.00927	1.32203
1110.4482	1.04489	1.36798
1111.2427	1.08065	1.41417
1112.0372	1.11641	1.46023
1112.8317	1.152	1.50591
1113.6262	1.1877	1.55159
1114.4208	1.22361	1.59733
1115.2155	1.25989	1.64349
1116.0101	1.2963	1.68971
1116.8048	1.33263	1.73582
1117.5996	1.36886	1.78157
1118.3944	1.40514	1.82706
1119.1892	1.44096	1.87182
1119.9841	1.47604	1.91541
1120.7792	1.50978	1.95696
1121.5742	1.5423	1.99656
1122.3693	1.57383	2.03459
1123.1644	1.6047	2.07149
1123.9596	1.63474	2.10695
1124.7549	1.66382	2.1409
1125.5502	1.69194	2.17331
1126.3455	1.71931	2.20443
1127.1409	1.74548	2.23376
1127.9364	1.77024	2.26127
1128.7319	1.79303	2.28634
1129.5276	1.81374	2.30901
1130.3232	1.83246	2.32928
1131.119	1.84993	2.34778
1131.9149	1.86649	2.36466
1132.7108	1.88219	2.38021
1133.5067	1.89685	2.39425
1134.3027	1.91091	2.40725
1135.0989	1.92433	2.4192
1135.895	1.93697	2.43021
1136.6913	1.9485	2.43999
1137.4877	1.95892	2.44849
1138.2841	1.96807	2.45529
1139.0806	1.97645	2.46091
1139.8772	1.98456	2.46606
1140.6738	1.99275	2.47135
1141.4706	2.00089	2.47654
1142.2673	2.00919	2.48187
1143.0642	2.01738	2.48713
1143.8612	2.02569	2.49264
1144.6583	2.03404	2.4982
1145.4556	2.04217	2.50338
1146.2528	2.04939	2.50738
1147.0502	2.05567	2.51008
1147.8475	2.06147	2.5119
1148.6451	2.06721	2.51347
1149.4427	2.0727	2.51468
1150.2405	2.07773	2.51567
1151.0383	2.0821	2.51611
1151.8362	2.08612	2.51614
1152.6343	2.08957	2.51528
1153.4324	2.09218	2.51343
1154.2306	2.09329	2.51018
1155.0289	2.09271	2.50522
1155.8273	2.09046	2.49843
1156.6259	2.08705	2.4904
1157.4246	2.08267	2.48123
1158.2233	2.0773	2.47103
1159.0221	2.07076	2.45973
1159.821	2.06321	2.44756
1160.6201	2.05473	2.43423
1161.4193	2.04531	2.4197
1162.2186	2.03475	2.40367
1163.0181	2.02302	2.38632
1163.8176	2.00978	2.36742
1164.6172	1.99484	2.34675
1165.417	1.97875	2.32478
1166.2169	1.96221	2.30244
1167.0168	1.94541	2.28014
1167.817	1.92834	2.25791
1168.6173	1.91078	2.23526
1169.4176	1.89285	2.21235
1170.2181	1.87481	2.18953
1171.0188	1.85671	2.16705
1171.8196	1.83799	2.14398
1172.6204	1.8184	2.11967
1173.4214	1.79832	2.09456
1174.2225	1.77828	2.06956
1175.0238	1.75836	2.04498
1175.8252	1.73874	2.02089
1176.6268	1.71926	1.99692
1177.4285	1.69978	1.97304
1178.2302	1.68004	1.94921
1179.0322	1.65999	1.92547
1179.8344	1.63965	1.90152
1180.6366	1.61918	1.87718
1181.439	1.59824	1.85222
1182.2415	1.57699	1.82712
1183.0441	1.55601	1.80247
1183.8469	1.53576	1.77861
1184.6498	1.51628	1.75546
1185.4529	1.49728	1.7331
1186.2562	1.47842	1.71131
1187.0596	1.46005	1.69012
1187.8632	1.44219	1.66935
1188.6669	1.42447	1.64875
1189.4707	1.40644	1.6279
1190.2747	1.38807	1.60686
1191.0789	1.36979	1.58588
1191.8832	1.35196	1.56533
1192.6876	1.33466	1.54529
1193.4923	1.31787	1.52583
1194.297	1.30148	1.50695
1195.1021	1.28581	1.48878
1195.9071	1.27062	1.47129
1196.7124	1.25559	1.45431
1197.5178	1.2407	1.43753
1198.3235	1.22582	1.42082
1199.1293	1.21103	1.40425
1199.9352	1.1965	1.38812
1200.7413	1.18229	1.37238
1201.5476	1.16861	1.35699
1202.354	1.15555	1.34212
1203.1606	1.14304	1.32777
1203.9675	1.13079	1.31389
1204.7745	1.11895	1.30048
1205.5817	1.1076	1.2873
1206.3889	1.09648	1.27428
1207.1965	1.08541	1.26145
1208.0042	1.07439	1.24897
1208.812	1.06373	1.23696
1209.6201	1.05359	1.22545
1210.4283	1.0438	1.21446
1211.2368	1.03425	1.20395
1212.0454	1.02501	1.19393
1212.8542	1.01617	1.18427
1213.6632	1.00773	1.17481
1214.4724	0.99961	1.16547
1215.2817	0.99173	1.15611
1216.0913	0.98386	1.14659
1216.9011	0.97586	1.13689
1217.7111	0.96781	1.12736
1218.5211	0.95999	1.11822
1219.3315	0.95258	1.10941
1220.1421	0.94534	1.10076
1220.9528	0.93804	1.09224
1221.7637	0.93091	1.0841
1222.5748	0.9242	1.07631
1223.3862	0.91777	1.0685
1224.1978	0.91116	1.06027
1225.0095	0.90408	1.05146
1225.8214	0.8968	1.04249
1226.6335	0.88969	1.03384
1227.4459	0.88284	1.02544
1228.2585	0.87611	1.01706
1229.0713	0.8694	1.00878
1229.8844	0.86286	1.00082
1230.6975	0.8565	0.99333
1231.511	0.85034	0.98624
1232.3246	0.84416	0.9791
1233.1385	0.83773	0.97163
1233.9525	0.83117	0.96401
1234.7668	0.82474	0.95656
1235.5814	0.81858	0.94935
1236.3961	0.81276	0.94227
1237.2111	0.80712	0.93518
1238.0262	0.80163	0.92823
1238.8417	0.7963	0.92151
1239.6573	0.79121	0.91503
1240.4731	0.78619	0.90858
1241.2893	0.78104	0.90204
1242.1056	0.77557	0.89525
1242.9221	0.76984	0.88819
1243.7389	0.76408	0.88117
1244.5559	0.75867	0.8748
1245.3732	0.75336	0.86866
1246.1907	0.74801	0.86248
1247.0084	0.74264	0.85629
1247.8263	0.7373	0.85015
1248.6445	0.732	0.84411
Date and Time: Thu Jun 15 09:36:31.275 2023
Software Version: 4.30.30034.0
Temperature (C): -40
Model: DU490_17
Data Type: Counts (Bg Corrected)
Acquisition Mode: Kinetics
Trigger Mode: Internal
Exposure Time (secs): 4
Accumulate Cycle Time (secs): 8
Number of Accumulations: 1
Kinetic Cycle Time (secs): 8
Frequency (Hz): 0,125
Number in Kinetics Series: 5
Readout Mode: Full Vertical Binning
Horizontal binning: 1
Extended Dynamic Range: off
Horizontally flipped: false
Vertical Shift Speed (usecs): 0
Pixel Readout Time (usecs): 10
Serial Number: 18959
Pre-Amplifier Gain: 1,000000
Spurious Noise Filter Mode: No Filter
Photon counted: false
Data Averaging Filter Mode: No Filter
SR193i:
Serial Number: SR-2594
Wavelength (nm): 1050
Grating Groove Density (l/mm):149
Grating Blaze: 1250nm
Output Flipper Port: Direct
Input Side Slit Width (um): 500
