# Supplementary material for: Ratiometric fluorescent sensing of pyrophosphate with sp³-functionalized single-walled carbon nanotubes
Source: Nat Commun. 2024 Jan 24;15:706. doi: 10.1038/s41467-024-45052-1 (PMC10808354; doi:10.1038/s41467-024-45052-1)
Supplement: Supplementary file 4 — Source data [file 41467_2024_45052_MOESM4_ESM.zip › Fig. S24b.txt]

Wavelegnth	Norm. PL intensity	Norm. PL intensity
nm
	Lysate	Lysate + PPi
835.72308	0.00223	0.00293
836.57178	0.0023	0.00296
837.4201	0.00238	0.00298
838.26807	0.00246	0.00301
839.11566	0.00254	0.00303
839.96295	0.00261	0.00304
840.80981	0.00275	0.00308
841.65637	0.00292	0.00311
842.50256	0.00306	0.00313
843.34845	0.00308	0.00311
844.19391	0.00307	0.00308
845.03912	0.00308	0.00307
845.88391	0.00314	0.00306
846.72839	0.00322	0.00309
847.57251	0.00326	0.00312
848.41626	0.00328	0.00311
849.2597	0.00329	0.00308
850.10278	0.00326	0.00305
850.94556	0.00318	0.00304
851.78796	0.00306	0.00304
852.63	0.00298	0.00307
853.4718	0.00291	0.00313
854.31317	0.00287	0.00318
855.15424	0.00285	0.0032
855.995	0.00288	0.00323
856.83539	0.00291	0.00323
857.67548	0.00295	0.00324
858.51526	0.00294	0.00322
859.35468	0.00289	0.00319
860.19373	0.00285	0.00316
861.03253	0.00284	0.00318
861.87097	0.00285	0.00323
862.70911	0.00288	0.00328
863.54688	0.0029	0.0033
864.3844	0.00289	0.00331
865.22156	0.00289	0.00334
866.05835	0.00291	0.00338
866.8949	0.00291	0.0034
867.73114	0.00288	0.00338
868.56702	0.00289	0.00334
869.40259	0.00289	0.00329
870.23785	0.00284	0.00325
871.07281	0.00274	0.00327
871.90747	0.00265	0.00332
872.74182	0.00261	0.00335
873.57581	0.00266	0.00339
874.40955	0.00274	0.00344
875.24298	0.0028	0.00351
876.07605	0.00289	0.00359
876.90887	0.00305	0.00363
877.74139	0.00323	0.00362
878.57361	0.00336	0.00359
879.40552	0.00343	0.00358
880.23712	0.00344	0.00355
881.06842	0.0034	0.00351
881.89941	0.0034	0.00349
882.73016	0.00346	0.0035
883.56061	0.00347	0.00352
884.39075	0.00344	0.00354
885.22058	0.00338	0.00355
886.05011	0.00338	0.00356
886.87939	0.00344	0.00359
887.70837	0.00349	0.00362
888.53705	0.00351	0.00362
889.36542	0.00359	0.00364
890.19354	0.00374	0.00369
891.02142	0.00389	0.00376
891.84894	0.00396	0.00384
892.67621	0.00402	0.00393
893.50323	0.00405	0.00401
894.3299	0.00405	0.00406
895.15637	0.00401	0.00408
895.98254	0.00391	0.00409
896.80841	0.0038	0.00408
897.63403	0.00375	0.00406
898.45935	0.00377	0.00402
899.28442	0.00382	0.00402
900.10919	0.00387	0.00404
900.93372	0.00393	0.00405
901.758	0.00401	0.00406
902.58197	0.00415	0.00411
903.4057	0.0044	0.00424
904.22919	0.00465	0.00441
905.05237	0.00485	0.00456
905.87531	0.00505	0.00471
906.698	0.00528	0.00487
907.52039	0.00551	0.00507
908.34259	0.00569	0.00525
909.16449	0.00576	0.00536
909.98608	0.00576	0.00542
910.8075	0.00575	0.00551
911.62866	0.00575	0.00562
912.44952	0.00576	0.00572
913.27014	0.00577	0.0058
914.09052	0.00578	0.00586
914.91064	0.00583	0.00594
915.73053	0.00593	0.00602
916.55017	0.00612	0.0061
917.36957	0.00634	0.0062
918.18872	0.00657	0.0063
919.00763	0.0068	0.00645
919.82629	0.00703	0.00661
920.64471	0.00731	0.00681
921.46289	0.00764	0.00708
922.28082	0.00802	0.00739
923.09851	0.0084	0.00771
923.91602	0.00873	0.00799
924.73322	0.009	0.00822
925.55023	0.00926	0.00842
926.367	0.00951	0.0086
927.18353	0.00967	0.00875
927.99982	0.00975	0.00889
928.81592	0.00984	0.00899
929.63171	0.00999	0.00907
930.44733	0.01016	0.00916
931.26276	0.01034	0.00927
932.07794	0.01051	0.00941
932.89288	0.01064	0.00952
933.70758	0.01078	0.00957
934.52209	0.01092	0.00961
935.33636	0.0111	0.00972
936.15045	0.01137	0.00995
936.96429	0.01167	0.01024
937.77789	0.01194	0.01054
938.59131	0.01221	0.01088
939.40454	0.01255	0.01127
940.21753	0.01293	0.01167
941.03027	0.01323	0.01208
941.84283	0.01347	0.01244
942.65521	0.01372	0.01279
943.46735	0.01406	0.01315
944.2793	0.01456	0.0136
945.091	0.01517	0.0141
945.90253	0.01588	0.01465
946.71387	0.01663	0.01527
947.52502	0.01746	0.01595
948.33594	0.0184	0.01669
949.14667	0.01946	0.01746
949.95715	0.02051	0.01825
950.76752	0.02153	0.01908
951.57764	0.02254	0.01999
952.38757	0.02372	0.02101
953.19733	0.02507	0.0221
954.00684	0.02657	0.0233
954.81622	0.02814	0.02464
955.62537	0.0298	0.02616
956.43433	0.03157	0.02783
957.2431	0.03348	0.02966
958.05176	0.03557	0.03168
958.86017	0.03788	0.03396
959.6684	0.04044	0.03651
960.47644	0.04327	0.03928
961.2843	0.04645	0.04226
962.09198	0.05006	0.04553
962.89948	0.05405	0.04912
963.70679	0.05835	0.05305
964.51392	0.06289	0.05727
965.32092	0.06779	0.06184
966.12769	0.07309	0.0668
966.93433	0.07881	0.07221
967.74078	0.08496	0.07805
968.54706	0.09161	0.08434
969.35315	0.09877	0.09108
970.15906	0.10654	0.09835
970.96484	0.1149	0.10615
971.77045	0.12392	0.11447
972.57587	0.13358	0.12331
973.38116	0.14389	0.13266
974.18628	0.15473	0.14246
974.99121	0.16613	0.15269
975.79596	0.1781	0.16332
976.60059	0.1907	0.17439
977.40509	0.20379	0.18585
978.20935	0.21727	0.19768
979.01355	0.23108	0.20978
979.8175	0.24522	0.22213
980.62134	0.25965	0.23468
981.42505	0.27438	0.24744
982.22858	0.28923	0.2602
983.03198	0.30405	0.27283
983.83521	0.31869	0.28516
984.63831	0.33325	0.29719
985.44122	0.34771	0.30886
986.24402	0.36208	0.32017
987.04669	0.37608	0.33097
987.84918	0.38954	0.3412
988.65155	0.4023	0.35076
989.45374	0.41437	0.35962
990.25586	0.42557	0.36763
991.0578	0.43589	0.37483
991.85956	0.44507	0.38109
992.66125	0.45308	0.38634
993.46277	0.45993	0.39052
994.26416	0.46577	0.39372
995.06543	0.4705	0.39594
995.86658	0.47415	0.39723
996.66754	0.47653	0.39743
997.46844	0.47772	0.39658
998.26917	0.4776	0.39465
999.06982	0.47631	0.3918
999.8703	0.47378	0.38796
1000.6707	0.47007	0.38319
1001.4709	0.46525	0.37752
1002.271	0.45944	0.37115
1003.071	0.45264	0.36411
1003.8709	0.44504	0.35653
1004.6707	0.43663	0.34839
1005.4703	0.42761	0.33989
1006.2698	0.41798	0.33108
1007.0692	0.40785	0.32207
1007.8685	0.39725	0.31282
1008.6677	0.38639	0.30348
1009.4667	0.37522	0.29405
1010.2657	0.36393	0.28463
1011.0646	0.35258	0.27525
1011.8633	0.34139	0.26602
1012.6619	0.33029	0.25693
1013.4604	0.31933	0.24811
1014.2589	0.30848	0.23951
1015.0572	0.29793	0.23121
1015.8554	0.28765	0.22318
1016.6536	0.27769	0.21552
1017.4515	0.26798	0.20822
1018.2495	0.25863	0.20126
1019.0473	0.24972	0.19461
1019.845	0.24133	0.18834
1020.6426	0.23339	0.18239
1021.4401	0.22591	0.1768
1022.2376	0.21881	0.17147
1023.0349	0.21214	0.16643
1023.8322	0.20577	0.16158
1024.6294	0.19961	0.15696
1025.4264	0.19368	0.15261
1026.2234	0.18804	0.1485
1027.0203	0.18266	0.14457
1027.8171	0.17753	0.14085
1028.6139	0.17265	0.13733
1029.4105	0.16809	0.13404
1030.207	0.16379	0.13094
1031.0035	0.15975	0.12797
1031.7999	0.1559	0.12509
1032.5963	0.15221	0.12235
1033.3926	0.1487	0.11978
1034.1887	0.1454	0.11737
1034.9849	0.14227	0.11503
1035.7809	0.13931	0.11275
1036.5769	0.13645	0.11054
1037.3727	0.1337	0.1084
1038.1686	0.131	0.10633
1038.9644	0.1284	0.10429
1039.76	0.12585	0.10229
1040.5557	0.12334	0.10039
1041.3512	0.12085	0.09863
1042.1466	0.11843	0.09703
1042.942	0.11615	0.09553
1043.7374	0.11401	0.09408
1044.5327	0.1119	0.09269
1045.328	0.10987	0.09141
1046.1232	0.10801	0.09023
1046.9183	0.10635	0.08914
1047.7134	0.10474	0.08808
1048.5084	0.10315	0.08706
1049.3033	0.10158	0.08608
1050.0983	0.10008	0.08514
1050.8931	0.09863	0.08422
1051.688	0.09721	0.08332
1052.4827	0.09584	0.08246
1053.2775	0.09458	0.0817
1054.0721	0.09349	0.08105
1054.8667	0.09254	0.0805
1055.6613	0.09173	0.08005
1056.4558	0.0911	0.07973
1057.2504	0.09061	0.0795
1058.0448	0.0902	0.07936
1058.8392	0.08982	0.07928
1059.6335	0.08948	0.07931
1060.428	0.08923	0.07943
1061.2223	0.08906	0.07963
1062.0165	0.08894	0.07991
1062.8108	0.0889	0.08026
1063.605	0.08892	0.08068
1064.3992	0.08907	0.0812
1065.1932	0.08943	0.08189
1065.9874	0.08996	0.08275
1066.7815	0.09057	0.08374
1067.5756	0.09128	0.08486
1068.3696	0.09206	0.08608
1069.1636	0.09295	0.0874
1069.9575	0.09398	0.08881
1070.7516	0.09515	0.09032
1071.5455	0.09633	0.09189
1072.3395	0.09763	0.09358
1073.1333	0.0991	0.09546
1073.9272	0.10078	0.09755
1074.7211	0.10264	0.09988
1075.515	0.10472	0.10248
1076.3088	0.10698	0.10526
1077.1027	0.10944	0.10822
1077.8965	0.11215	0.11139
1078.6903	0.11507	0.11478
1079.4841	0.11813	0.11837
1080.278	0.12143	0.12223
1081.0717	0.12495	0.12635
1081.8655	0.12875	0.13077
1082.6593	0.13284	0.13552
1083.453	0.13719	0.14064
1084.2468	0.14177	0.14607
1085.0406	0.14664	0.15183
1085.8344	0.15185	0.15786
1086.6282	0.15742	0.1642
1087.422	0.16329	0.17085
1088.2157	0.16952	0.17793
1089.0095	0.1761	0.18542
1089.8033	0.1831	0.19331
1090.5972	0.19051	0.20161
1091.391	0.19826	0.2103
1092.1848	0.20625	0.21936
1092.9786	0.21451	0.22881
1093.7725	0.22316	0.23866
1094.5664	0.23218	0.24893
1095.3602	0.24149	0.25951
1096.1542	0.25116	0.27051
1096.948	0.26124	0.28197
1097.7419	0.27179	0.294
1098.5359	0.28285	0.30651
1099.3298	0.29447	0.31953
1100.1239	0.30654	0.33299
1100.9178	0.31904	0.34692
1101.7119	0.33191	0.36128
1102.506	0.34517	0.37607
1103.3	0.35876	0.39118
1104.0942	0.37271	0.40661
1104.8883	0.387	0.42236
1105.6825	0.40172	0.43856
1106.4767	0.41693	0.45518
1107.271	0.43269	0.47225
1108.0653	0.44886	0.48966
1108.8596	0.46538	0.5074
1109.6539	0.48214	0.52542
1110.4482	0.49916	0.54368
1111.2427	0.51624	0.56204
1112.0372	0.53333	0.58034
1112.8317	0.55033	0.5985
1113.6262	0.56739	0.61665
1114.4208	0.58454	0.63483
1115.2155	0.60187	0.65318
1116.0101	0.61926	0.67155
1116.8048	0.63662	0.68987
1117.5996	0.65393	0.70806
1118.3944	0.67126	0.72614
1119.1892	0.68837	0.74392
1119.9841	0.70513	0.76125
1120.7792	0.72124	0.77776
1121.5742	0.73678	0.7935
1122.3693	0.75185	0.80861
1123.1644	0.76659	0.82328
1123.9596	0.78094	0.83737
1124.7549	0.79483	0.85087
1125.5502	0.80827	0.86374
1126.3455	0.82134	0.87611
1127.1409	0.83384	0.88777
1127.9364	0.84567	0.8987
1128.7319	0.85656	0.90867
1129.5276	0.86645	0.91768
1130.3232	0.8754	0.92573
1131.119	0.88374	0.93309
1131.9149	0.89165	0.93979
1132.7108	0.89915	0.94598
1133.5067	0.90616	0.95156
1134.3027	0.91287	0.95672
1135.0989	0.91928	0.96147
1135.895	0.92532	0.96585
1136.6913	0.93083	0.96973
1137.4877	0.93581	0.97311
1138.2841	0.94018	0.97581
1139.0806	0.94418	0.97805
1139.8772	0.94806	0.98009
1140.6738	0.95197	0.9822
1141.4706	0.95586	0.98426
1142.2673	0.95982	0.98638
1143.0642	0.96373	0.98847
1143.8612	0.96771	0.99066
1144.6583	0.9717	0.99287
1145.4556	0.97558	0.99493
1146.2528	0.97903	0.99652
1147.0502	0.98203	0.99759
1147.8475	0.9848	0.99831
1148.6451	0.98754	0.99894
1149.4427	0.99016	0.99942
1150.2405	0.99257	0.99981
1151.0383	0.99465	0.99999
1151.8362	0.99657	1
1152.6343	0.99822	0.99966
1153.4324	0.99947	0.99892
1154.2306	1	0.99763
1155.0289	0.99972	0.99566
1155.8273	0.99865	0.99296
1156.6259	0.99702	0.98977
1157.4246	0.99493	0.98612
1158.2233	0.99236	0.98207
1159.0221	0.98924	0.97758
1159.821	0.98563	0.97274
1160.6201	0.98158	0.96744
1161.4193	0.97708	0.96167
1162.2186	0.97203	0.9553
1163.0181	0.96643	0.9484
1163.8176	0.96011	0.94089
1164.6172	0.95297	0.93268
1165.417	0.94528	0.92395
1166.2169	0.93738	0.91507
1167.0168	0.92935	0.9062
1167.817	0.9212	0.89737
1168.6173	0.91281	0.88837
1169.4176	0.90425	0.87926
1170.2181	0.89563	0.87019
1171.0188	0.88698	0.86126
1171.8196	0.87804	0.85209
1172.6204	0.86868	0.84243
1173.4214	0.85909	0.83245
1174.2225	0.84951	0.82251
1175.0238	0.83999	0.81274
1175.8252	0.83062	0.80317
1176.6268	0.82132	0.79364
1177.4285	0.81201	0.78415
1178.2302	0.80258	0.77468
1179.0322	0.79301	0.76525
1179.8344	0.78329	0.75573
1180.6366	0.77351	0.74605
1181.439	0.7635	0.73613
1182.2415	0.75335	0.72616
1183.0441	0.74333	0.71636
1183.8469	0.73366	0.70688
1184.6498	0.72435	0.69768
1185.4529	0.71528	0.68879
1186.2562	0.70626	0.68013
1187.0596	0.69749	0.67171
1187.8632	0.68896	0.66346
1188.6669	0.68049	0.65527
1189.4707	0.67188	0.64698
1190.2747	0.6631	0.63862
1191.0789	0.65437	0.63028
1191.8832	0.64585	0.62212
1192.6876	0.63759	0.61415
1193.4923	0.62957	0.60641
1194.297	0.62174	0.59891
1195.1021	0.61425	0.59169
1195.9071	0.60699	0.58474
1196.7124	0.59982	0.57799
1197.5178	0.5927	0.57132
1198.3235	0.58559	0.56468
1199.1293	0.57853	0.5581
1199.9352	0.57159	0.55168
1200.7413	0.5648	0.54543
1201.5476	0.55826	0.53931
1202.354	0.55203	0.5334
1203.1606	0.54605	0.5277
1203.9675	0.5402	0.52219
1204.7745	0.53454	0.51685
1205.5817	0.52912	0.51161
1206.3889	0.52381	0.50644
1207.1965	0.51852	0.50134
1208.0042	0.51325	0.49638
1208.812	0.50816	0.49161
1209.6201	0.50332	0.48704
1210.4283	0.49864	0.48267
1211.2368	0.49408	0.47849
1212.0454	0.48967	0.47451
1212.8542	0.48544	0.47067
1213.6632	0.48141	0.46691
1214.4724	0.47753	0.4632
1215.2817	0.47376	0.45948
1216.0913	0.47001	0.45569
1216.9011	0.46618	0.45184
1217.7111	0.46234	0.44805
1218.5211	0.4586	0.44442
1219.3315	0.45506	0.44092
1220.1421	0.45161	0.43748
1220.9528	0.44812	0.43409
1221.7637	0.44471	0.43086
1222.5748	0.4415	0.42776
1223.3862	0.43843	0.42466
1224.1978	0.43528	0.42139
1225.0095	0.43189	0.41789
1225.8214	0.42841	0.41432
1226.6335	0.42502	0.41088
1227.4459	0.42175	0.40754
1228.2585	0.41853	0.40421
1229.0713	0.41533	0.40092
1229.8844	0.4122	0.39776
1230.6975	0.40916	0.39478
1231.511	0.40622	0.39196
1232.3246	0.40327	0.38913
1233.1385	0.4002	0.38616
1233.9525	0.39706	0.38313
1234.7668	0.39399	0.38017
1235.5814	0.39105	0.3773
1236.3961	0.38827	0.37449
1237.2111	0.38558	0.37167
1238.0262	0.38295	0.36891
1238.8417	0.38041	0.36624
1239.6573	0.37797	0.36366
1240.4731	0.37558	0.3611
1241.2893	0.37312	0.3585
1242.1056	0.3705	0.3558
1242.9221	0.36776	0.353
1243.7389	0.36501	0.35021
1244.5559	0.36243	0.34768
1245.3732	0.35989	0.34523
1246.1907	0.35734	0.34278
1247.0084	0.35477	0.34032
1247.8263	0.35222	0.33788
1248.6445	0.34969	0.33548
Date and Time: Thu Jun 15 09:36:31.275 2023
Software Version: 4.30.30034.0
Temperature (C): -40
Model: DU490_17
Data Type: Counts (Bg Corrected)
Acquisition Mode: Kinetics
Trigger Mode: Internal
Exposure Time (secs): 4
Accumulate Cycle Time (secs): 8
Number of Accumulations: 1
Kinetic Cycle Time (secs): 8
Frequency (Hz): 0,125
Number in Kinetics Series: 5
Readout Mode: Full Vertical Binning
Horizontal binning: 1
Extended Dynamic Range: off
Horizontally flipped: false
Vertical Shift Speed (usecs): 0
Pixel Readout Time (usecs): 10
Serial Number: 18959
Pre-Amplifier Gain: 1,000000
Spurious Noise Filter Mode: No Filter
Photon counted: false
Data Averaging Filter Mode: No Filter
SR193i:
Serial Number: SR-2594
Wavelength (nm): 1050
Grating Groove Density (l/mm):149
Grating Blaze: 1250nm
Output Flipper Port: Direct
Input Side Slit Width (um): 500
