# Supplementary material for: Ratiometric fluorescent sensing of pyrophosphate with sp³-functionalized single-walled carbon nanotubes
Source: Nat Commun. 2024 Jan 24;15:706. doi: 10.1038/s41467-024-45052-1 (PMC10808354; doi:10.1038/s41467-024-45052-1)
Supplement: Supplementary file 4 — Source data [file 41467_2024_45052_MOESM4_ESM.zip › Fig. S25a.txt]

Wavelength	PL intensity	PL intensity	PL intensity	PL intensity
nm	a.u.	a.u.	a.u.	a.u.
	24 cycles	12 cycles	0 cylces	[Cu]
835.72308	136.33333	143	148	117
836.57178	116.33333	138.66667	146.33333	88
837.4201	147.33333	150.66667	141.33333	118
838.26807	110	130	120	85
839.11566	147.66667	157.33333	154.33333	120
839.96295	163.33333	159.33333	161	125
840.80981	139	152	147.66667	125
841.65637	151.33333	156	146.33333	127
842.50256	127	137.33333	140	106
843.34845	149.66667	142.33333	151.33333	129
844.19391	152.66667	150.66667	145	120
845.03912	135.33333	140.33333	142	105
845.88391	163	161	161.66667	145
846.72839	128.33333	136.33333	132	98
847.57251	164	168.66667	181	129
848.41626	143.66667	140	151.66667	102
849.2597	149.33333	137.66667	140.66667	136
850.10278	146.33333	167	156.66667	128
850.94556	135	149	148.33333	105
851.78796	144.33333	135.33333	142	112
852.63	139.66667	160	161.33333	127
853.4718	142	136.33333	138.66667	109
854.31317	140	151.66667	143.66667	119
855.15424	142	142.33333	148.33333	109
855.995	140	149	148.33333	122
856.83539	149	152.66667	148.33333	117
857.67548	130.66667	137	139	97
858.51526	122.66667	137	133	122
859.35468	154	156.66667	154.33333	133
860.19373	131	133	141.33333	118
861.03253	144	152	157	113
861.87097	146	136.66667	131.33333	84
862.70911	148.33333	153.66667	156.66667	105
863.54688	131.33333	144.33333	145.66667	109
864.3844	125.33333	151.33333	152	112
865.22156	145.33333	148.66667	140	114
866.05835	162	167	152.33333	129
866.8949	140.33333	145.66667	159	98
867.73114	136	135.33333	142	110
868.56702	162	164	158	141
869.40259	135.66667	140.66667	131.66667	125
870.23785	131.66667	133.66667	143.66667	97
871.07281	144.66667	132.33333	127.33333	102
871.90747	161.66667	155.66667	167.33333	102
872.74182	138	151.33333	144.33333	99
873.57581	109.66667	126.33333	125	110
874.40955	139.66667	155.33333	140.33333	124
875.24298	178.33333	172.66667	160.66667	106
876.07605	151.66667	137.33333	142	129
876.90887	146.66667	149.66667	147	96
877.74139	166	160	176	124
878.57361	146.33333	147.66667	152.33333	135
879.40552	168.66667	170	165	124
880.23712	146.66667	154.33333	168.33333	124
881.06842	177.66667	171	171.33333	143
881.89941	158.66667	157	159	107
882.73016	160.33333	163	164.33333	131
883.56061	139	137.33333	135	104
884.39075	165	164.66667	141.33333	122
885.22058	157.33333	147	144	130
886.05011	174	165.33333	153.33333	130
886.87939	134.66667	137	134.66667	106
887.70837	170.66667	165.33333	165	137
888.53705	169.33333	156	154.33333	138
889.36542	165.66667	166.33333	170.33333	148
890.19354	158	156.66667	175	111
891.02142	148	147.33333	151.66667	123
891.84894	159.33333	167.66667	140.66667	124
892.67621	180	182.66667	179	143
893.50323	161.66667	167	178.33333	137
894.3299	176	173	167.33333	117
895.15637	169.66667	182	159	145
895.98254	192	191.66667	178.66667	163
896.80841	178.66667	166.33333	174	133
897.63403	157.66667	150.66667	154	131
898.45935	196	186.66667	190.33333	163
899.28442	161.33333	158.66667	163.66667	137
900.10919	154	151.33333	148.66667	126
900.93372	143.33333	149.33333	155.66667	131
901.758	181.66667	175.33333	166	128
902.58197	178.66667	177.33333	177.66667	117
903.4057	169.66667	172	166.33333	138
904.22919	174.66667	167.33333	173.66667	139
905.05237	176	177	175.66667	148
905.87531	199.33333	183	186.66667	158
906.698	201	197	202	153
907.52039	195.33333	194	189	166
908.34259	185	187.33333	189	139
909.16449	226	218.66667	201.33333	176
909.98608	190.33333	208	196	167
910.8075	200.33333	189.33333	189.33333	167
911.62866	202.33333	190.33333	183	167
912.44952	195.33333	203.66667	197	162
913.27014	193	189.33333	200.66667	160
914.09052	206.66667	201.33333	197.66667	148
914.91064	222.66667	220	215.33333	182
915.73053	218	209.33333	200.33333	173
916.55017	221.66667	203.33333	208	175
917.36957	197	169	190	147
918.18872	246.66667	243	237	203
919.00763	228.33333	218	212	176
919.82629	237.33333	226.66667	231.66667	177
920.64471	240.66667	241.33333	241.66667	188
921.46289	263	238	247	209
922.28082	228.66667	223	239	197
923.09851	251	237	237	200
923.91602	262	248.66667	246	217
924.73322	284.66667	280.66667	281	222
925.55023	280	265.66667	261	232
926.367	285	267.66667	253	232
927.18353	262	264.66667	274	230
927.99982	277.33333	262.66667	245.33333	212
928.81592	291	279.66667	276.33333	242
929.63171	299.66667	287.66667	290.66667	254
930.44733	287.33333	288	288.66667	245
931.26276	307.33333	286	286.66667	239
932.07794	315.33333	306	296.33333	280
932.89288	296.33333	295	287.66667	231
933.70758	284	282	291.66667	261
934.52209	311.33333	309.66667	303.33333	246
935.33636	321	294	290.33333	248
936.15045	320.33333	308	306.33333	241
936.96429	325.33333	310	303.33333	265
937.77789	339.33333	323.66667	329.33333	272
938.59131	351.66667	355.33333	342.33333	286
939.40454	368	361	348.66667	301
940.21753	343.33333	342.66667	337	272
941.03027	363	355.66667	345.66667	286
941.84283	392.66667	376	375.66667	336
942.65521	382	376.66667	359	316
943.46735	381.66667	367	342.33333	322
944.2793	401	381.33333	377	309
945.091	420.66667	393.33333	378.33333	326
945.90253	435.66667	422.33333	403	349
946.71387	429.66667	406.33333	417	331
947.52502	487.33333	465.33333	450.33333	395
948.33594	480	476	454	389
949.14667	522.33333	505	479	426
949.95715	509.66667	498.33333	480.66667	410
950.76752	528	495	502	431
951.57764	606.66667	585.66667	567	496
952.38757	590	559.33333	542.66667	474
953.19733	618.66667	590.66667	571.66667	505
954.00684	652.33333	618.66667	604.66667	532
954.81622	713.66667	671	639.33333	577
955.62537	747	712.33333	689.33333	579
956.43433	771	734.66667	714.33333	616
957.2431	828.33333	785.66667	769	653
958.05176	867	822.33333	805.66667	723
958.86017	956.33333	884.66667	861.66667	751
959.6684	983	923.66667	894.33333	777
960.47644	1070.66667	1005.66667	973	836
961.2843	1140.33333	1057.33333	1042.66667	879
962.09198	1249.33333	1177.66667	1145	974
962.89948	1314.33333	1234	1205.66667	1040
963.70679	1420.33333	1337.66667	1287	1100
964.51392	1523	1435	1399	1188
965.32092	1687.33333	1594.66667	1529.66667	1325
966.12769	1763	1670	1623.66667	1383
966.93433	1945.66667	1842.66667	1772.66667	1524
967.74078	2027.33333	1938.66667	1853.66667	1597
968.54706	2265	2149.33333	2075.66667	1773
969.35315	2394	2286.33333	2217.66667	1884
970.15906	2631	2497.33333	2421.66667	2067
970.96484	2781.33333	2665.66667	2586.66667	2207
971.77045	3056.66667	2934.33333	2835.33333	2410
972.57587	3235.33333	3097.33333	3012.66667	2539
973.38116	3543.33333	3394	3300.66667	2805
974.18628	3717.33333	3596.66667	3477	2951
974.99121	4078	3941	3820	3232
975.79596	4283.66667	4162.33333	4051.66667	3431
976.60059	4649.66667	4514.66667	4387.33333	3699
977.40509	4862.66667	4747.33333	4597.66667	3870
978.20935	5248.33333	5117.33333	4944.33333	4192
979.01355	5473	5342	5200	4394
979.8175	5942.66667	5808	5637.66667	4786
980.62134	6167.33333	6053	5889	4961
981.42505	6612.66667	6504	6299.33333	5348
982.22858	6840	6724.33333	6527.33333	5560
983.03198	7286.66667	7174.66667	6976.33333	5912
983.83521	7490	7358	7164	6097
984.63831	8011.33333	7871	7645.33333	6549
985.44122	8158.66667	8048	7823.66667	6673
986.24402	8573	8471.33333	8217	7040
987.04669	8697	8591.66667	8329	7172
987.84918	9129.33333	9028	8764	7515
988.65155	9255.66667	9150	8894	7620
989.45374	9720	9605.33333	9321.33333	8003
990.25586	9715	9628	9349	8088
991.0578	10078.66667	9970.33333	9668.33333	8392
991.85956	10086	9981.33333	9677	8424
992.66125	10381	10269	9947	8668
993.46277	10284.33333	10172.33333	9866	8589
994.26416	10586	10454.33333	10125.33333	8887
995.06543	10467.66667	10324.66667	10018.33333	8792
995.86658	10587.66667	10441.66667	10121.66667	8935
996.66754	10479.33333	10324	10002.66667	8851
997.46844	10601.66667	10410.33333	10096	8935
998.26917	10389.33333	10165.33333	9881	8807
999.06982	10446	10223.33333	9909	8836
999.8703	10160.66667	9925.33333	9620	8626
1000.6707	10211	9929.33333	9633.66667	8660
1001.4709	9859	9568	9272.33333	8386
1002.271	9847.66667	9513.66667	9219.66667	8353
1003.071	9457	9127.66667	8843.66667	8033
1003.8709	9416.33333	9043	8761	7988
1004.6707	9028	8635.66667	8358.66667	7638
1005.4703	8925.33333	8512.33333	8239	7568
1006.2698	8539.33333	8117	7843.33333	7219
1007.0692	8451.33333	8006.33333	7705	7127
1007.8685	8007	7524.66667	7287.66667	6776
1008.6677	7906	7408	7171.66667	6636
1009.4667	7522	6995.66667	6775.33333	6330
1010.2657	7371.33333	6806.33333	6597.33333	6205
1011.0646	6986.33333	6417.66667	6213.66667	5819
1011.8633	6855.66667	6257.66667	6050.66667	5730
1012.6619	6465.33333	5871.66667	5674	5353
1013.4604	6366.66667	5747.33333	5546.66667	5275
1014.2589	6029.33333	5400.66667	5230	4988
1015.0572	5907	5271	5092	4829
1015.8554	5608.66667	4951.33333	4786	4583
1016.6536	5484.33333	4835	4655.66667	4485
1017.4515	5183.66667	4542	4380.66667	4206
1018.2495	5097.66667	4444.66667	4286.33333	4108
1019.0473	4848.33333	4214.66667	4044.66667	3888
1019.845	4754.33333	4087.33333	3932.66667	3789
1020.6426	4523.33333	3889.33333	3757.66667	3621
1021.4401	4427	3779.66667	3654	3508
1022.2376	4236.33333	3614.66667	3493.66667	3341
1023.0349	4175	3544.66667	3416.66667	3336
1023.8322	4011.33333	3407	3262	3169
1024.6294	3953.66667	3338.33333	3199.66667	3121
1025.4264	3796	3173.66667	3058.66667	2940
1026.2234	3734	3120	3015	2907
1027.0203	3553	2964.33333	2857.66667	2760
1027.8171	3540	2946.33333	2845	2760
1028.6139	3405.66667	2826.33333	2729	2628
1029.4105	3373	2814.33333	2713.33333	2608
1030.207	3238.33333	2691.33333	2583.66667	2486
1031.0035	3239.33333	2686.33333	2566.33333	2453
1031.7999	3100.33333	2578.66667	2464	2344
1032.5963	3074.66667	2546	2446	2358
1033.3926	2992.66667	2475.33333	2372.33333	2275
1034.1887	2978.66667	2438.66667	2347	2247
1034.9849	2873	2378.33333	2302.66667	2202
1035.7809	2842	2345.33333	2257.66667	2158
1036.5769	2784.66667	2293	2201.66667	2104
1037.3727	2758.33333	2273	2160	2083
1038.1686	2657.33333	2186.33333	2106.33333	2004
1038.9644	2643.33333	2173.66667	2067.33333	1997
1039.76	2579.66667	2117	2037	1942
1040.5557	2572	2110.66667	2007	1931
1041.3512	2484.33333	2022.66667	1946.33333	1850
1042.1466	2500.66667	2062.33333	1961	1877
1042.942	2399	1964	1885.66667	1793
1043.7374	2428	1972.66667	1890.66667	1793
1044.5327	2340.33333	1911.66667	1828.33333	1729
1045.328	2334.33333	1917.33333	1833	1725
1046.1232	2279.66667	1886	1770.66667	1693
1046.9183	2267	1869.33333	1784.66667	1670
1047.7134	2193.66667	1799	1710	1622
1048.5084	2251.66667	1830	1752.33333	1623
1049.3033	2189	1785.33333	1703	1602
1050.0983	2205.66667	1800	1710.66667	1613
1050.8931	2135.66667	1746.33333	1651.66667	1544
1051.688	2158.66667	1734	1660	1560
1052.4827	2102.66667	1693.33333	1601.33333	1505
1053.2775	2090.66667	1704	1620.66667	1516
1054.0721	2069.66667	1689	1581.33333	1481
1054.8667	2043.66667	1667	1582.66667	1472
1055.6613	2072	1679.33333	1581.66667	1469
1056.4558	2060	1665.66667	1563	1486
1057.2504	2037	1663	1560.33333	1443
1058.0448	2075.66667	1660.33333	1572.33333	1463
1058.8392	2032.66667	1656	1571	1437
1059.6335	2070.66667	1688	1576.33333	1480
1060.428	2052	1659	1578.66667	1429
1061.2223	2083.33333	1674.66667	1567	1464
1062.0165	2070.33333	1674.33333	1557	1441
1062.8108	2092.33333	1697	1589	1443
1063.605	2086	1691.66667	1573	1440
1064.3992	2109	1713.33333	1612.66667	1456
1065.1932	2122.66667	1725.66667	1616.66667	1470
1065.9874	2178	1763.66667	1642.33333	1478
1066.7815	2166.66667	1757.66667	1623	1475
1067.5756	2215.66667	1781.33333	1670	1515
1068.3696	2274	1845.33333	1720	1539
1069.1636	2297.66667	1860.33333	1724.66667	1544
1069.9575	2305.33333	1867	1738.66667	1549
1070.7516	2394.66667	1957	1801.33333	1647
1071.5455	2404	1949	1815	1637
1072.3395	2427.66667	1982.33333	1830	1629
1073.1333	2510.33333	2056.66667	1896.33333	1665
1073.9272	2593	2124.33333	1965.66667	1752
1074.7211	2592.66667	2113	1952.66667	1742
1075.515	2727.66667	2231.66667	2036.66667	1775
1076.3088	2753	2252.66667	2080.33333	1834
1077.1027	2872.33333	2342.33333	2157.66667	1892
1077.8965	2918	2421.66667	2201.33333	1924
1078.6903	3061	2510.66667	2305.66667	2011
1079.4841	3131.33333	2553.66667	2339	2017
1080.278	3266.33333	2691.33333	2443.66667	2113
1081.0717	3318	2732.66667	2510.66667	2150
1081.8655	3485.66667	2848	2618.33333	2247
1082.6593	3570.33333	2938	2679	2299
1083.453	3773.66667	3113	2834.33333	2430
1084.2468	3845.66667	3181.66667	2890	2468
1085.0406	4066.33333	3365	3067.66667	2591
1085.8344	4170.33333	3448.66667	3138.66667	2656
1086.6282	4392.33333	3628.66667	3310.33333	2784
1087.422	4508.66667	3729	3383	2885
1088.2157	4767	3937.66667	3573	3028
1089.0095	4914.66667	4063.66667	3682.66667	3105
1089.8033	5198.66667	4303.66667	3882	3287
1090.5972	5343	4419.66667	3991	3332
1091.391	5653.33333	4700.33333	4237.33333	3553
1092.1848	5839.33333	4850.66667	4384.66667	3683
1092.9786	6156	5102.33333	4605.66667	3831
1093.7725	6365.66667	5273.66667	4764.33333	3976
1094.5664	6695.33333	5560.66667	5008.66667	4157
1095.3602	6911.66667	5738.66667	5172.66667	4290
1096.1542	7293.66667	6068.33333	5453.66667	4553
1096.948	7567	6291	5647	4681
1097.7419	7952.33333	6600.33333	5904.33333	4898
1098.5359	8185.33333	6793	6101	5076
1099.3298	8630	7168.66667	6448	5320
1100.1239	8932.66667	7441.33333	6664	5533
1100.9178	9365.66667	7777.33333	6990.33333	5771
1101.7119	9656.66667	8059.66667	7209.33333	5951
1102.506	10197.33333	8470.33333	7589.66667	6257
1103.3	10484	8738	7825	6459
1104.0942	10990.66667	9143	8192.33333	6733
1104.8883	11283.66667	9418.33333	8423.33333	6922
1105.6825	11852.66667	9879	8834.66667	7297
1106.4767	12199.33333	10190.33333	9129.66667	7518
1107.271	12695	10572	9455.66667	7761
1108.0653	13042	10913.66667	9749	8024
1108.8596	13721.33333	11452.33333	10243.33333	8406
1109.6539	14085.33333	11746.33333	10517.66667	8640
1110.4482	14632.33333	12234.33333	10931.33333	8972
1111.2427	15021	12564.33333	11223.66667	9266
1112.0372	15653	13059	11681	9598
1112.8317	16014.33333	13396.33333	11981.33333	9875
1113.6262	16617	13918.66667	12419.33333	10225
1114.4208	16993.66667	14230.66667	12700.66667	10448
1115.2155	17568	14718	13136.66667	10812
1116.0101	17827	14932.66667	13326.33333	10975
1116.8048	18516.66667	15504.66667	13851.66667	11407
1117.5996	18873.33333	15817	14120	11658
1118.3944	19600.33333	16384	14643.33333	12128
1119.1892	19858	16658.66667	14878.66667	12262
1119.9841	20419	17112	15266.33333	12607
1120.7792	20725.66667	17351	15493.66667	12810
1121.5742	21319.33333	17859.33333	15956.33333	13186
1122.3693	21490	18004	16081.66667	13281
1123.1644	22062.33333	18481.33333	16519.33333	13663
1123.9596	22270.66667	18640.33333	16680.66667	13828
1124.7549	22691.66667	18980.66667	16974	14105
1125.5502	22949	19213	17189.33333	14256
1126.3455	23420.33333	19608	17530.66667	14557
1127.1409	23492.33333	19716.33333	17642.66667	14652
1127.9364	23978.33333	20046.33333	17985.66667	14934
1128.7319	24073	20146.66667	18056.66667	15013
1129.5276	24421	20475	18339	15265
1130.3232	24419.66667	20439	18348	15274
1131.119	24767.66667	20709.66667	18590	15512
1131.9149	24728.66667	20706.33333	18587	15491
1132.7108	25000	20920.33333	18774.66667	15662
1133.5067	24896.33333	20849.33333	18721.66667	15638
1134.3027	25286	21137	18997.33333	15907
1135.0989	25267	21184.33333	19013.66667	15940
1135.895	25482.66667	21355.66667	19151.33333	16059
1136.6913	25371.66667	21222	19073.66667	16012
1137.4877	25656.66667	21507.33333	19290.66667	16241
1138.2841	25577.66667	21412.66667	19258.66667	16184
1139.0806	25674.66667	21488.66667	19319.66667	16289
1139.8772	25588.66667	21423.66667	19268.33333	16299
1140.6738	25838	21604	19427.33333	16431
1141.4706	25628	21446.33333	19299	16320
1142.2673	25738.33333	21520	19368.66667	16394
1143.0642	25846.33333	21639	19451.33333	16547
1143.8612	26012.33333	21778.66667	19565.33333	16620
1144.6583	25897.33333	21660	19474.66667	16574
1145.4556	26121.66667	21860.33333	19633.33333	16719
1146.2528	25913	21696	19479.66667	16629
1147.0502	26197.33333	21894.66667	19684	16838
1147.8475	26106.33333	21790	19630.33333	16751
1148.6451	26155.66667	21850.33333	19635	16834
1149.4427	26079.33333	21811	19597	16800
1150.2405	26170.33333	21839.33333	19614.66667	16824
1151.0383	26096	21795.33333	19559.66667	16802
1151.8362	26328	21949.66667	19689.66667	16954
1152.6343	26243.33333	21883	19641.33333	16950
1153.4324	26310.33333	21914.66667	19676.33333	16955
1154.2306	26171	21812.66667	19553.33333	16897
1155.0289	26260	21847.33333	19566.33333	16971
1155.8273	26026	21661	19394	16822
1156.6259	26119.66667	21712.33333	19462.66667	16865
1157.4246	25888	21539.33333	19276.33333	16776
1158.2233	25892.66667	21494.33333	19268.33333	16782
1159.0221	25687.66667	21332.66667	19115	16627
1159.821	25696.66667	21336	19063.33333	16666
1160.6201	25474	21129.33333	18901	16508
1161.4193	25393.66667	21072	18861.66667	16536
1162.2186	25145.66667	20846.66667	18649.33333	16321
1163.0181	25097.66667	20791.33333	18564.33333	16286
1163.8176	24817.33333	20513.66667	18352.66667	16116
1164.6172	24632	20378	18221.33333	16017
1165.417	24346.33333	20117	17992	15856
1166.2169	24284.33333	20037.66667	17923.66667	15775
1167.0168	23887	19712	17623.33333	15543
1167.817	23516.66667	19420.33333	17320.33333	15308
1168.6173	23395.66667	19281.33333	17234.66667	15202
1169.4176	23314	19193.66667	17114.33333	15152
1170.2181	22976.66667	18903.66667	16878.66667	14970
1171.0188	22823.33333	18760.66667	16731	14868
1171.8196	22466.33333	18440.33333	16456.66667	14613
1172.6204	22277.66667	18279.66667	16304.66667	14482
1173.4214	21980.33333	18011	16058.66667	14294
1174.2225	21751	17810	15877.66667	14138
1175.0238	21397	17519.33333	15611.33333	13915
1175.8252	21227.66667	17368.33333	15472.33333	13793
1176.6268	20849.33333	17047.33333	15211.33333	13575
1177.4285	20761	16926.33333	15080.33333	13475
1178.2302	20451	16683.66667	14862	13301
1179.0322	20271.66667	16550.33333	14736.66667	13179
1179.8344	19918.33333	16219.33333	14437	12922
1180.6366	19747	16066.33333	14299.66667	12854
1181.439	19363.33333	15755.33333	14016	12577
1182.2415	19205.66667	15589	13873.66667	12459
1183.0441	18876.33333	15314.66667	13632.33333	12219
1183.8469	18701	15143	13481.33333	12092
1184.6498	18302	14815.33333	13171.33333	11857
1185.4529	18187	14685	13052	11742
1186.2562	17939.66667	14499	12901	11618
1187.0596	17768.66667	14336	12748.33333	11483
1187.8632	17527.66667	14118.33333	12548.33333	11337
1188.6669	17357	14006	12419.33333	11210
1189.4707	17026	13671.33333	12145	10964
1190.2747	16920.33333	13600.33333	12061.33333	10880
1191.0789	16636.33333	13380.66667	11852.66667	10687
1191.8832	16457	13194	11699.66667	10565
1192.6876	16212	12985.33333	11537.66667	10414
1193.4923	15962	12799.33333	11339.33333	10256
1194.297	15763	12599.33333	11189.33333	10104
1195.1021	15646.66667	12506	11083.33333	10026
1195.9071	15451	12319.33333	10948.66667	9891
1196.7124	15276	12186.33333	10794.33333	9790
1197.5178	15096	12024.33333	10645.66667	9658
1198.3235	14986.33333	11914.66667	10556	9568
1199.1293	14738	11721.33333	10369.66667	9382
1199.9352	14578.33333	11594.33333	10262.33333	9292
1200.7413	14382.66667	11428.66667	10114.33333	9161
1201.5476	14228	11283	9989	9053
1202.354	14056	11137.33333	9853	8947
1203.1606	13961.66667	11033	9776.66667	8869
1203.9675	13777.33333	10891	9644.33333	8740
1204.7745	13678.33333	10780	9553.33333	8665
1205.5817	13507.66667	10660.66667	9431.33333	8569
1206.3889	13363.66667	10559.66667	9336	8482
1207.1965	13212.33333	10416.66667	9215.33333	8362
1208.0042	13149.66667	10356.66667	9150.66667	8293
1208.812	12987.33333	10221.66667	9020.33333	8244
1209.6201	12843.66667	10121.33333	8941.66667	8096
1210.4283	12735	9987	8830.33333	8025
1211.2368	12594.66667	9915	8752	7938
1212.0454	12531.66667	9840	8707.33333	7910
1212.8542	12439.66667	9738.33333	8621.33333	7836
1213.6632	12319.33333	9651.33333	8525	7749
1214.4724	12267	9604	8480.33333	7717
1215.2817	12185.33333	9523.66667	8407.33333	7632
1216.0913	12028	9392	8299.66667	7560
1216.9011	11940.66667	9356	8257	7522
1217.7111	11908	9285.66667	8182.33333	7476
1218.5211	11761.33333	9186.66667	8103	7379
1219.3315	11650	9083	8001.66667	7307
1220.1421	11488.66667	8982	7912	7191
1220.9528	11489.66667	8948	7878.33333	7189
1221.7637	11458.66667	8924.33333	7864.66667	7181
1222.5748	11370.33333	8843.33333	7815	7118
1223.3862	11218.33333	8725	7700.66667	7008
1224.1978	11194.33333	8695.66667	7663.33333	7007
1225.0095	11088.66667	8643.33333	7620.33333	6911
1225.8214	10999.33333	8553	7512.66667	6849
1226.6335	10892.66667	8445	7450	6797
1227.4459	10819.66667	8386.33333	7389.33333	6741
1228.2585	10691.33333	8282.33333	7286	6657
1229.0713	10610.33333	8247	7256.66667	6607
1229.8844	10606.33333	8224.66667	7226.33333	6635
1230.6975	10511.33333	8137.66667	7156	6554
1231.511	10414.33333	8073.33333	7114.33333	6492
1232.3246	10342	7992.66667	7041.33333	6419
1233.1385	10255.33333	7953.33333	6985	6393
1233.9525	10196.33333	7875.33333	6933	6324
1234.7668	10137.33333	7845.33333	6875.66667	6306
1235.5814	9988.66667	7724.66667	6794.66667	6206
1236.3961	9952	7689.66667	6758.33333	6171
1237.2111	9854.66667	7601	6698.66667	6141
1238.0262	9814.33333	7571.33333	6657.66667	6083
1238.8417	9738	7506	6596	6066
1239.6573	9702.66667	7478	6567	5997
1240.4731	9597.33333	7388.66667	6490	5951
1241.2893	9575	7384	6490.33333	5955
1242.1056	9460.66667	7312	6403.33333	5880
1242.9221	9403.66667	7263.33333	6378.66667	5831
1243.7389	9336.33333	7189.66667	6328.66667	5832
1244.5559	9279.33333	7151.33333	6296.66667	5750
1245.3732	9170.66667	7055.33333	6193.33333	5681
1246.1907	9096	7011	6154.33333	5660
1247.0084	9049.33333	6976.33333	6130.33333	5617
1247.8263	9026.33333	6933	6111.66667	5603
1248.6445	8974.66667	6901.66667	6088.66667	5567
Date and Time: Thu Jun 15 11:58:15.273 2023
Software Version: 4.30.30034.0
Temperature (C): -40
Model: DU490_17
Data Type: Counts (Bg Corrected)
Acquisition Mode: Kinetics
Trigger Mode: Internal
Exposure Time (secs): 4
Accumulate Cycle Time (secs): 8
Number of Accumulations: 1
Kinetic Cycle Time (secs): 8
Frequency (Hz): 0,125
Number in Kinetics Series: 9
Readout Mode: Full Vertical Binning
Horizontal binning: 1
Extended Dynamic Range: off
Horizontally flipped: false
Vertical Shift Speed (usecs): 0
Pixel Readout Time (usecs): 10
Serial Number: 18959
Pre-Amplifier Gain: 1,000000
Spurious Noise Filter Mode: No Filter
Photon counted: false
Data Averaging Filter Mode: No Filter
SR193i:
Serial Number: SR-2594
Wavelength (nm): 1050
Grating Groove Density (l/mm):149
Grating Blaze: 1250nm
Output Flipper Port: Direct
Input Side Slit Width (um): 500
