# Supplementary material for: Ratiometric fluorescent sensing of pyrophosphate with sp³-functionalized single-walled carbon nanotubes
Source: Nat Commun. 2024 Jan 24;15:706. doi: 10.1038/s41467-024-45052-1 (PMC10808354; doi:10.1038/s41467-024-45052-1)
Supplement: Supplementary file 4 — Source data [file 41467_2024_45052_MOESM4_ESM.zip › Fig. S25b.txt]

E11* intensity	E11* intensity	E11* intensity
a.u.	a.u.	a.u.
0 Cycles	12 Cycles	24 Cycles
19671	21851	26278
20224	21945	26348
19174	22053	26385
