# Supplementary material for: Ratiometric fluorescent sensing of pyrophosphate with sp³-functionalized single-walled carbon nanotubes
Source: Nat Commun. 2024 Jan 24;15:706. doi: 10.1038/s41467-024-45052-1 (PMC10808354; doi:10.1038/s41467-024-45052-1)
Supplement: Supplementary file 4 — Source data [file 41467_2024_45052_MOESM4_ESM.zip › Fig. S25c.txt]

E11*/E11 PL area ratio	E11*/E11 PL area ratio	E11*/E11 PL area ratio
0 Cycles	12 Cycles	24 Cycles
4.36976	4.64506	5.38943
4.42116	4.75235	5.34526
4.25733	4.73393	5.38234
