# Supplementary material for: Ratiometric fluorescent sensing of pyrophosphate with sp³-functionalized single-walled carbon nanotubes
Source: Nat Commun. 2024 Jan 24;15:706. doi: 10.1038/s41467-024-45052-1 (PMC10808354; doi:10.1038/s41467-024-45052-1)
Supplement: Supplementary file 4 — Source data [file 41467_2024_45052_MOESM4_ESM.zip › Fig. S25d.txt]

E11 peak position	E11 peak position	E11 peak position
nm	nm	nm
0 Cycles	12 Cycles	24 Cycles
995.91815	995.78637	996.20566
995.85825	995.88221	996.25358
995.75043	995.78637	996.20566
