# Supplementary material for: Ratiometric fluorescent sensing of pyrophosphate with sp³-functionalized single-walled carbon nanotubes
Source: Nat Commun. 2024 Jan 24;15:706. doi: 10.1038/s41467-024-45052-1 (PMC10808354; doi:10.1038/s41467-024-45052-1)
Supplement: Supplementary file 4 — Source data [file 41467_2024_45052_MOESM4_ESM.zip › Fig. S25e.txt]

E11* peak position	E11* peak position	E11* peak position
nm	nm	nm
0 Cycles	12 Cycles	24 Cycles
1150.16588	1150.2031	1150.80479
1149.3595	1150.07284	1151.17696
1148.9563	1149.79991	1150.90403
