# Supplementary material for: Ratiometric fluorescent sensing of pyrophosphate with sp³-functionalized single-walled carbon nanotubes
Source: Nat Commun. 2024 Jan 24;15:706. doi: 10.1038/s41467-024-45052-1 (PMC10808354; doi:10.1038/s41467-024-45052-1)
Supplement: Supplementary file 4 — Source data [file 41467_2024_45052_MOESM4_ESM.zip › Fig. S2a.txt]

Wavelength	PL intensity	PL intensity
nm	a.u.	a.u.
	Dz-Alkyne	[Cu]
938.815	291.19845	281.2754
939.053	324.4105	311.51794
939.29	311.5606	297.08849
939.527	301.67606	287.20531
939.764	291.59383	276.13614
940	307.2114	289.77494
940.237	304.44373	285.42634
940.474	307.2114	290.56559
940.711	301.47837	281.86839
940.948	308.79293	290.56559
941.185	308.00217	285.82166
941.422	311.95598	290.76326
941.658	303.45528	281.07774
941.895	309.97907	289.18195
942.132	296.93148	274.55484
942.369	311.95598	289.18195
942.605	316.50287	293.33288
942.842	311.75829	291.55391
943.079	304.44373	284.24035
943.315	308.99062	285.42634
943.552	309.18831	286.80998
943.789	327.57355	302.22775
944.025	327.37586	300.64644
944.262	325.79433	298.6698
944.498	325.59664	300.64644
944.735	330.93429	302.22775
944.971	322.82897	297.28616
945.208	316.70056	294.3212
945.444	319.07285	293.13522
945.681	325.99202	297.87915
945.917	332.51582	303.0184
946.153	340.02806	306.18102
946.39	335.28349	304.99504
946.626	326.58509	298.86747
946.862	341.60959	307.76233
947.099	329.35276	294.3212
947.335	333.50427	302.42541
947.571	345.5634	313.88991
947.807	344.37726	306.97168
948.044	340.22575	303.41373
948.28	330.53891	293.72821
948.516	334.88811	298.27448
948.752	338.84192	302.03008
948.988	344.17957	308.75065
949.224	345.36571	307.16934
949.46	343.98188	299.85578
949.696	336.86501	293.92587
949.932	347.93569	305.39037
950.168	353.07565	308.94831
950.404	354.65718	309.14598
950.64	350.90105	304.20439
950.876	357.02947	308
951.112	351.49413	298.6698
951.348	357.42485	305.1927
951.584	369.28629	314.4829
951.819	376.60085	319.81982
952.055	356.2387	302.82074
952.291	354.06411	298.86747
952.527	359.20407	301.63476
952.763	358	300.25111
952.998	364.73941	304.40205
953.234	385	322
953.47	392.41611	327.92403
953.705	388.85768	324.56374
953.941	371.85627	304.40205
954.176	384.1131	312.70392
954.412	382.92695	311.7156
954.648	402.30065	325.74973
954.883	405.66139	327.72636
955.119	400.71912	324.36608
955.354	404.07986	321
955.59	416	325.94739
955.825	409.21982	320.41281
956.06	407	321.0058
956.296	410.99904	316.85486
956.531	428.19813	329.11001
956.767	433.1404	334
957.002	430.9658	329.11001
957.237	431.16349	325.55206
957.472	435.315	326.14505
957.708	444.01339	334.84225
957.943	452.3164	341.95815
958.178	459.43327	339.78385
958.413	465.1663	339.98151
958.648	462.9917	337.80721
958.884	466.35244	335.03992
959.119	473.667	337.80721
959.354	481.97001	344.52777
959.589	491.65686	347.49273
959.824	502.92523	351.05067
960.059	502.72754	346.70207
960.294	510.43748	352
960.529	516.56589	351.446
960.764	521.50816	353.81797
960.999	532.18346	356.38759
961.234	540.68416	358.56189
961.468	539.8934	352.82965
961.703	556.49942	364
961.938	552.94099	354.21329
962.173	576.66387	371.41003
962.408	574.09389	364.29414
962.642	582.79229	368.04975
962.877	598.40985	374.96798
963.112	611.65513	384.06051
963.347	629.24961	389
963.581	615.41126	368.04975
963.816	632.01728	376
964.051	649.61176	387.22313
964.285	675.70693	407.18716
964.52	684.60302	410
964.754	689.1499	401.05958
964.989	704.1744	407.58248
965.223	700.81366	396.51332
965.458	726.71114	414
965.692	752.41094	429.72081
965.927	751.62017	418
966.161	751.42248	409.16379
966.395	770.2031	417.46567
966.63	783.84376	420.03529
966.864	801.83362	431
967.098	825.95189	446.71989
967.333	823.97498	435.45306
967.567	841.76715	441.7783
967.801	882.09606	467.67224
968.035	887.43371	465.30027
968.27	906.41202	473.99748
968.504	909.57507	466.28859
968.738	926.18109	470.83486
968.972	955.24163	485.46197
969.206	956.82316	480.9157
969.44	978.37145	490.79889
969.674	1006.04815	503.05404
969.908	1017.7119	506.21665
970.142	1027.20106	505.62366
970.376	1038.27174	504.63534
970.61	1047.95859	503.84469
970.844	1071.48378	514.91386
971.078	1086.31059	517.87881
971.312	1112.40577	534.08723
971.546	1141.4663	551.48163
971.779	1151.35084	547.72602
972.013	1176.06218	561.56248
972.247	1199.192	573.61996
972.481	1228.25254	591.4097
972.714	1248.81237	599.71157
972.948	1254.94079	595.36297
973.182	1273.52371	601.09521
973.415	1287.16438	606.03681
973.649	1307.72421	614.53634
973.883	1321.36487	619.28027
974.116	1332.63324	618.48962
974.35	1361.89147	637.66299
974.583	1382.25362	643.79057
974.817	1407.16265	658.81301
975.05	1434.24628	675.02143
975.284	1452.43383	680.75367
975.517	1461.72529	679.56769
975.751	1485.64587	694.59013
975.984	1499.68192	700.12471
976.217	1522.41635	713.56584
976.451	1543.96464	721.07706
976.684	1552.86072	724.23968
976.917	1580.33974	743.41306
977.151	1612.76102	764.16774
977.384	1616.31945	757.64484
977.617	1623.43632	760.0168
977.85	1651.70609	778.59719
978.083	1683.92968	803.50281
978.316	1701.32647	811.21169
978.55	1724.45628	831.37339
978.783	1740.66692	838.68694
979.016	1738.49232	829.79208
979.249	1754.10989	837.3033
979.482	1769.13439	847.77947
979.715	1788.70577	859.63929
979.948	1808.87023	875.45239
980.181	1822.90627	884.94024
980.414	1842.08227	899.96268
980.646	1854.73448	910.83418
980.879	1874.70124	930.20522
981.112	1867.78206	918.54307
981.345	1877.07353	927.63559
981.578	1888.73728	933.17018
981.811	1909.29712	954.51785
982.043	1920.76318	961.83141
982.276	1930.64772	972.90057
982.509	1949.03296	988.12068
982.741	1951.80063	997.21321
982.974	1969.79048	1011.44499
983.207	1965.63898	1012.43331
983.439	1979.27964	1025.47911
983.672	1980.66347	1031.80435
983.904	1993.71106	1044.85015
984.137	2001.421	1060.66324
984.369	2010.91016	1068.37213
984.602	2016.4455	1082.40625
984.834	2022.37622	1092.09177
985.067	2016.24781	1091.49878
985.299	2017.23626	1097.62635
985.531	2010.71247	1099.99831
985.764	2019.41086	1110.47449
985.996	2038.38917	1141.70535
986.228	2017.63164	1124.90394
986.461	2009.32863	1132.01983
986.693	2010.51477	1139.33338
986.925	2007.9448	1147.04227
987.157	2006.36327	1154.94881
987.389	1992.52492	1152.57685
987.621	2002.40945	1171.94789
987.854	1984.22191	1167.59929
988.086	1989.55956	1181.63341
988.318	1971.37201	1178.27313
988.55	1960.69671	1176.09883
988.782	1969.98817	1201.39978
989.014	1953.18446	1194.28388
989.246	1951.60294	1207.92268
989.478	1939.93918	1206.53903
989.71	1919.77473	1204.36473
989.941	1920.56549	1216.02689
990.173	1910.87864	1223.34044
990.405	1900.40104	1225.11942
990.637	1889.13266	1231.44465
990.869	1880.03889	1236.97924
991.1	1869.75897	1242.71148
991.332	1864.22363	1249.82737
991.564	1831.60466	1233.81662
991.796	1813.02173	1231.44465
992.027	1797.79954	1230.654
992.259	1798.59031	1247.45541
992.49	1783.56581	1248.0484
992.722	1757.27294	1240.73484
992.954	1751.14453	1252.59467
993.185	1739.28309	1254.76897
993.417	1711.40869	1243.50214
993.648	1693.02345	1241.5255
993.879	1685.90659	1250.02504
994.111	1671.47516	1251.60635
994.342	1650.71764	1246.26943
994.574	1628.97166	1241.13017
994.805	1612.95871	1240.93251
995.036	1586.27046	1230.654
995.268	1580.73512	1240.93251
995.499	1562.74526	1237.37456
995.73	1533.68472	1224.1311
995.961	1503.04266	1207.13202
996.192	1484.85511	1203.17875
996.424	1479.91284	1213.85259
996.655	1460.34146	1211.08529
996.886	1439.97931	1202.98108
997.117	1421.39638	1200.41146
997.348	1398.85964	1188.55164
997.579	1382.45131	1187.95865
997.81	1373.35754	1190.13295
998.041	1353.39077	1183.21472
998.272	1321.16718	1161.47171
998.503	1306.93345	1160.4834
998.734	1293.88586	1157.12311
998.965	1282.61749	1160.08807
999.196	1254.74309	1139.33338
999.426	1237.93938	1136.36843
999.657	1243.07934	1147.23993
999.888	1220.74029	1136.36843
1000.119	1186.93517	1112.25346
1000.349	1170.32915	1104.14925
1000.58	1157.28156	1098.61467
1000.811	1142.05938	1090.51046
1001.041	1133.55867	1091.69644
1001.272	1119.32494	1083.59223
1001.503	1098.76511	1068.37213
1001.733	1078.79834	1055.72165
1001.964	1053.88931	1033.38566
1002.194	1040.64403	1029.63005
1002.425	1028.78258	1023.50247
1002.655	1026.80568	1021.52584
1002.886	1010.39735	1010.852
1003.116	1015.735	1019.94453
1003.346	997.34976	1005.31742
1003.577	977.58068	990.49264
1003.807	965.71924	982.58609
1004.037	942.39173	959.85477
1004.268	940.01944	960.05244
1004.498	932.70489	956.49449
1004.728	917.28501	944.83233
1004.958	907.59816	932.77485
1005.188	890.20138	916.56643
1005.418	879.52608	908.26456
1005.649	875.57227	905.69493
1005.879	880.11915	911.03185
1006.109	857.58241	888.89352
1006.339	850.86092	881.77762
1006.569	837.41795	869.32481
1006.799	830.49878	863.59257
1007.029	822.59115	854.50004
1007.259	822.39346	851.93041
1007.489	813.69507	843.8262
1007.718	808.15972	836.51264
1007.948	801.04286	828.40843
1008.178	779.88995	804.49113
1008.408	779.09919	805.87478
1008.638	770.79618	798.16589
1008.867	770.2031	794.21262
1009.097	765.65622	789.07336
1009.327	738.1772	761.40045
1009.556	750.23634	770.88831
1009.786	745.09638	764.16774
1010.016	740.54949	758.23783
1010.245	732.44417	747.16867
1010.475	729.47881	740.84343
1010.704	734.61877	747.76166
1010.934	712.27972	720.8794
1011.163	703.58133	711.58921
1011.393	700.41827	707.63593
1011.622	691.12681	695.97378
1011.851	689.1499	691.82284
1012.081	682.42842	682.92797
1012.31	685.59147	683.91629
1012.539	684.00994	682.33498
1012.769	701.20904	698.14808
1012.998	673.53233	667.70787
1013.227	667.99699	659.20833
1013.456	653.56557	643.98823
1013.686	643.68103	632.52374
1013.915	649.41406	637.86066
1014.144	665.6247	652.2901
1014.373	658.11246	643.39524
1014.602	650.00714	632.52374
1014.831	638.14569	619.6756
1015.06	631.22652	612.55971
1015.289	636.76186	615.72233
1015.518	624.10965	600.69989
1015.747	626.48194	602.67652
1015.976	640.91336	614.73401
1016.205	632.41266	604.25783
1016.434	625.88887	597.73493
1016.662	622.92351	592.79334
1016.891	629.84268	597.73493
1017.12	622.72582	589.23539
1017.349	611.45744	577.17791
1017.577	613.43435	579.15455
1017.806	619.36507	581.13118
1018.035	612.05052	574.21296
1018.263	606.51517	567.69005
1018.492	610.46899	568.87604
1018.721	597.22371	553.45827
1018.949	595.83988	551.08631
1019.178	606.51517	560.3765
1019.406	591.49068	547.13303
1019.635	595.44449	547.13303
1019.863	596.82833	548.51668
1020.091	591.88606	543.37742
1020.32	596.82833	546.54004
1020.548	593.66528	544.56341
1020.776	585.36227	533.6919
1021.005	593.86297	542.9821
1021.233	597.02602	543.97041
1021.461	587.33917	534.2849
1021.689	588.72301	533.88957
1021.918	578.64078	524.79704
1022.146	589.90915	532.90125
1022.374	584.96688	527.76199
1022.602	583.97843	527.36667
1022.83	574.88466	517.87881
1023.058	571.52391	511.55357
1023.286	550.96408	495.14749
1023.514	556.49942	498.11244
1023.742	572.31468	512.14656
1023.97	576.0708	513.33255
1024.198	563.61629	502.46104
1024.426	562.23245	503.05404
1024.654	564.20936	505.03067
1024.882	555.90635	492.77552
1025.109	560.84862	499.10076
1025.337	556.8948	492.97319
1025.565	550.37101	491.78721
1025.793	548.19641	485.06664
1026.02	559.46478	495.74048
1026.248	558.47633	491.39188
1026.476	553.33637	489.41524
1026.703	557.29018	493.56618
1026.931	554.7202	493.56618
1027.158	552.94099	486.84561
1027.386	553.53406	487.04328
1027.613	537.91649	471.23018
1027.841	542.068	477.95075
1028.068	537.91649	472.41617
1028.296	540.88185	478.34608
1028.523	545.42874	479.3344
1028.75	534.16037	470.43953
1028.978	543.64952	476.36944
1029.205	540.68416	476.76477
1029.432	541.67261	474.3928
1029.66	542.66107	473.40449
1029.887	529.41579	459.96336
1030.114	525.26428	457.19606
1030.341	525.26428	455.61476
1030.568	540.28878	469.64888
1030.795	539.10263	470.63719
1031.022	532.77653	465.30027
1031.249	527.83426	459.1727
1031.476	524.27583	457.59139
1031.703	524.27583	455.02176
1031.93	534.95113	468.06757
1032.157	530.99731	461.74233
1032.384	524.67121	455.61476
1032.611	519.72894	450.08017
1032.838	520.7174	450.08017
1033.065	521.50816	453.44045
1033.292	526.45043	456.20775
1033.518	522.6943	453.44045
1033.745	516.3682	447.51054
1033.972	518.74049	447.90587
1034.198	515.57744	444.74325
1034.425	518.74049	444.94092
1034.652	520.51971	446.71989
1034.878	508.85595	437.4297
1035.105	509.64671	440.98764
1035.331	509.64671	437.4297
1035.558	515.18206	442.56895
1035.784	507.07674	433.0811
1036.011	518.5428	446.52223
1036.237	514.1936	443.35961
1036.464	511.03055	440.78998
1036.69	506.48366	433.27876
1036.916	509.44902	437.23203
1037.143	515.97282	442.96428
1037.369	516.17051	442.17363
1037.595	501.54139	427.74418
1037.821	514.1936	440.39465
1038.048	496.99451	420.23296
1038.274	509.05364	432.48811
1038.5	488.6915	414.10538
1038.726	493.43607	420.62829
1038.952	504.11137	428.33717
1039.178	496.00605	420.43062
1039.404	491.85455	417.07034
1039.63	502.72754	426.36053
1039.856	494.22684	418.05866
1040.082	493.23838	417.86099
1040.308	490.6684	413.90772
1040.534	498.37834	418.05866
1040.76	494.02915	418.65165
1040.986	494.22684	419.04698
1041.211	491.26148	417.268
1041.437	484.14461	409.55912
1041.663	478.41158	403.62921
1041.888	491.85455	414.30305
1042.114	481.57463	405.60585
1042.34	484.93537	409.55912
1042.565	488.49381	411.14043
1042.791	501.73909	421.6166
1043.017	491.26148	413.90772
1043.242	491.26148	414.30305
1043.468	477.22543	398.88528
1043.693	485.72614	406.00117
1043.919	498.77372	419.4423
1044.144	494.22684	413.11707
1044.369	482.76077	405.21052
1044.595	478.60927	402.64089
1044.82	480.58618	401.85024
1045.045	489.87764	409.36146
1045.271	473.667	392.56004
1045.496	488.29612	408.17547
1045.721	485.52845	404.61753
1045.946	481.97001	398.29229
1046.171	479.59772	398.29229
1046.397	486.12152	405.21052
1046.622	474.26007	392.75771
1046.847	480.58618	397.6993
1047.072	478.21389	391.37406
1047.297	478.41158	393.15304
1047.522	480.78387	394.73435
1047.747	483.74923	397.10631
1047.972	481.57463	393.94369
1048.196	480.1908	389.19976
1048.421	479.20234	392.75771
1048.646	489.67995	404.2222
1048.871	477.81851	389.99042
1049.096	473.86469	383.66518
1049.32	481.77232	390.58341
1049.545	493.83146	400.26893
1049.77	477.42312	386.03714
1049.995	485.13306	394.33902
1050.219	486.31921	389.79275
1050.444	487.10997	387.42079
1050.668	476.83005	379.90957
1050.893	477.42312	381.29322
1051.117	476.03929	379.11892
1051.342	468.92242	368.04975
1051.566	481.37694	382.4792
1051.791	506.28597	409.16379
1052.015	490.86609	391.1764
1052.239	495.21529	393.3507
1052.464	486.12152	385.64182
1052.688	481.77232	384.45583
1052.912	485.33075	383.26985
1053.137	491.45917	386.8278
1053.361	485.92383	379.90957
1053.585	478.80696	368.04975
1053.809	474.65545	368.44508
1054.033	484.73768	380.50256
1054.257	492.843	384.85116
1054.481	496.00605	387.22313
1054.706	486.31921	375.36331
1054.93	481.37694	370.81704
1055.154	484.73768	372.39835
1055.377	493.43607	379.11892
1055.601	488.29612	374.57265
1055.596	476.09477	375.69012
1055.829	471.15603	369.56689
1056.061	476.29232	372.92479
1056.294	467.20504	365.61641
1056.526	472.93398	371.54212
1056.758	474.71193	370.75203
1056.991	478.26782	376.08517
1057.223	471.55113	362.25851
1057.455	481.42862	369.96194
1057.688	465.62464	354.35756
1057.92	479.84822	367.78917
1058.152	487.15756	375.4926
1058.384	482.41636	372.1347
1058.617	478.66292	362.25851
1058.849	482.41636	364.62879
1059.081	483.40411	365.41889
1059.313	499.60319	379.83812
1059.545	501.57869	377.27031
1059.777	501.38114	374.10993
1060.009	503.94928	377.86288
1060.241	508.49292	379.44307
1060.473	503.35663	372.72727
1060.705	501.18359	370.15946
1060.937	498.81299	367.78917
1061.169	505.92478	370.75203
1061.401	511.25862	374.30746
1061.633	517.18511	379.24555
1061.865	516.19736	379.04803
1062.097	508.09783	370.15946
1062.329	524.2969	380.62822
1062.56	514.02432	367.1966
1062.792	519.35816	374.90003
1063.024	530.81604	384.38117
1063.256	529.63074	377.46784
1063.487	527.65525	374.30746
1063.719	519.55571	365.22137
1063.951	524.2969	368.18422
1064.182	527.65525	369.76441
1064.414	535.55723	375.29508
1064.646	539.70578	377.07279
1064.877	536.94008	371.3446
1065.109	531.01359	363.0486
1065.34	544.44697	372.1347
1065.572	550.57101	378.65298
1065.803	548.99061	375.29508
1066.035	549.18816	370.15946
1066.266	554.522	374.50498
1066.497	549.58326	364.62879
1066.729	555.90485	370.94955
1066.96	568.74558	381.02326
1067.191	576.05492	384.38117
1067.423	559.06565	366.60403
1067.654	556.29995	364.82632
1067.885	564.00439	365.61641
1068.116	560.64605	358.30804
1068.348	570.72108	367.39413
1068.579	590.87115	385.17126
1068.81	599.56334	388.52917
1069.041	597.58784	384.77621
1069.272	583.95691	366.01146
1069.503	593.83439	374.30746
1069.734	595.61234	368.57927
1069.965	612.00897	382.40593
1070.196	620.1085	387.1465
1070.427	614.57711	381.81336
1070.658	617.34281	376.67774
1070.889	627.02274	382.9985
1071.12	625.44235	377.86288
1071.351	624.25705	376.67774
1071.582	628.01049	373.12231
1071.813	642.03652	384.77621
1072.043	650.53116	388.72669
1072.274	646.97526	381.61583
1072.505	649.34586	376.28269
1072.736	654.2846	378.06041
1072.966	664.95229	386.94898
1073.197	674.63222	391.2945
1073.428	680.16361	390.30688
1073.658	683.52196	391.49202
1073.889	683.32441	385.56631
1074.12	687.86805	384.97374
1074.35	695.17739	385.76383
1074.581	701.89408	388.72669
1074.811	713.35196	391.49202
1075.042	721.8466	396.03507
1075.272	722.04415	391.68954
1075.503	728.95839	391.2945
1075.733	736.07018	395.83754
1075.963	743.57707	394.84992
1076.194	752.26925	394.6524
1076.424	759.38104	394.84992
1076.654	757.99819	389.51678
1076.885	774.19727	398.60288
1077.115	770.64138	387.54155
1077.345	793.16204	404.52859
1077.575	789.4086	393.46726
1077.806	801.06403	398.20783
1078.036	815.88026	403.34344
1078.266	831.88178	410.84935
1078.496	841.95682	415.58992
1078.726	827.33814	394.45488
1078.956	840.37642	397.81278
1079.186	857.76079	405.31868
1079.416	881.86186	424.08344
1079.646	892.72709	426.84877
1079.876	895.09769	416.77506
1080.106	906.95067	421.12058
1080.336	899.83888	408.47906
1080.566	927.29829	423.29334
1080.796	950.0165	434.74972
1081.026	947.64591	422.89829
1081.255	941.52186	407.0964
1081.485	956.33809	411.83696
1081.715	969.96902	417.56515
1081.945	989.72399	425.26858
1082.174	1009.08386	434.55219
1082.404	1002.16962	420.13296
1082.634	1021.72704	424.47848
1082.863	1053.53254	446.60114
1083.093	1056.29824	439.88533
1083.323	1076.05321	447.78628
1083.552	1073.28751	436.32991
1083.782	1087.31354	437.71257
1084.011	1110.03176	445.81105
1084.241	1115.7607	438.50267
1084.47	1135.51567	445.61352
1084.7	1155.46819	457.26742
1084.929	1166.92607	454.30457
1085.158	1171.27216	449.16895
1085.388	1180.35945	442.84819
1085.617	1187.66879	433.36705
1085.846	1207.62131	443.04571
1086.076	1221.05469	441.86057
1086.305	1247.3288	453.71199
1086.534	1273.60291	468.13123
1086.763	1280.3196	458.65009
1086.992	1304.61821	468.32875
1087.222	1327.92908	473.06932
1087.451	1354.20319	486.10588
1087.68	1373.95816	489.46379
1087.909	1380.8724	482.94551
1088.138	1397.26902	481.56284
1088.367	1411.69015	482.94551
1088.596	1432.63042	483.7356
1088.825	1448.82949	484.92074
1089.054	1459.49718	473.85941
1089.283	1493.08062	488.67369
1089.512	1509.08215	490.64893
1089.741	1535.94891	500.92016
1089.969	1566.17401	508.42607
1090.198	1584.15104	510.4013
1090.427	1594.22607	503.09293
1090.656	1618.32713	512.37654
1090.885	1641.04535	509.01864
1091.113	1667.71456	516.91959
1091.342	1689.44502	519.28987
1091.571	1701.89066	515.3394
1091.799	1736.6594	527.78339
1092.028	1772.4159	541.61005
1092.257	1780.91054	528.77101
1092.485	1796.31941	525.41311
1092.714	1829.90286	537.06701
1092.942	1870.79565	554.84414
1093.171	1893.31631	556.02928
1093.399	1925.12182	567.48566
1093.627	1949.61798	572.0287
1093.856	1957.91507	556.62185
1094.084	1982.21368	556.62185
1094.313	2007.69759	559.78223
1094.541	2037.52759	564.91785
1094.769	2065.18455	571.23861
1094.998	2095.21211	576.76927
1095.226	2129.98085	586.05289
1095.454	2158.42801	590.59594
1095.682	2193.98696	602.24983
1095.91	2202.48159	585.85537
1096.139	2229.34835	590.00336
1096.367	2256.01756	591.18851
1096.595	2296.12015	603.83002
1096.823	2325.15996	606.20031
1097.051	2352.42181	612.91612
1097.279	2389.95626	622.19973
1097.507	2418.40341	623.5824
1097.735	2455.93786	635.03877
1097.963	2476.08793	626.54525
1098.191	2512.83217	637.40906
1098.419	2542.06953	638.00163
1098.646	2579.60397	649.06296
1098.874	2613.78007	656.76638
1099.102	2649.33901	661.50695
1099.33	2689.4416	672.96333
1099.558	2721.04955	678.09894
1099.785	2746.92856	677.11133
1100.013	2777.94387	677.7039
1100.241	2802.63758	674.74104
1100.468	2842.54262	684.61723
1100.696	2894.69574	709.70274
1100.924	2907.33892	693.5058
1101.151	2939.53952	697.85132
1101.379	2977.66661	701.80179
1101.606	3013.81821	707.92503
1101.834	3049.5747	712.46807
1102.061	3075.05861	713.06064
1102.289	3126.61908	728.66502
1102.516	3148.9422	726.09721
1102.743	3194.97128	739.13378
1102.971	3220.45519	734.98578
1103.198	3253.24844	732.41797
1103.425	3305.40156	760.07129
1103.653	3331.08302	753.35548
1103.88	3373.35866	770.145
1104.107	3409.11515	769.94748
1104.334	3437.56231	769.35491
1104.561	3485.17179	782.39147
1104.789	3522.50868	790.0949
1105.016	3561.22842	794.44042
1105.243	3598.96041	803.72403
1105.47	3643.014	812.21755
1105.697	3680.54844	824.85907
1105.924	3724.20692	832.76002
1106.151	3744.15944	825.25412
1106.378	3782.68163	827.42688
1106.605	3815.47488	834.53773
1106.832	3871.9741	852.70992
1107.058	3907.33549	860.21582
1107.285	3939.5361	856.06782
1107.512	3983.98478	874.24
1107.739	4030.60651	883.91867
1107.966	4051.94187	879.77067
1108.192	4090.66162	885.49886
1108.419	4134.91275	903.67104
1108.646	4182.32468	914.53484
1108.872	4211.56203	919.27541
1109.099	4247.31853	916.90513
1109.326	4284.85297	926.38627
1109.552	4316.65847	926.78131
1109.779	4364.0704	948.50892
1110.005	4406.93868	954.03959
1110.232	4428.8667	950.28664
1110.458	4459.68445	943.96588
1110.685	4491.6875	954.03959
1110.911	4544.82837	970.43406
1111.138	4580.38732	981.10034
1111.364	4616.93401	984.26072
1111.59	4650.31991	992.75424
1111.817	4681.92786	993.74186
1112.043	4718.86966	1007.37099
1112.269	4765.88649	1019.61746
1112.495	4798.87729	1026.92584
1112.721	4821.00285	1019.02489
1112.948	4855.3765	1030.48127
1113.174	4896.86194	1040.55498
1113.4	4931.82823	1058.13459
1113.626	4961.65824	1053.98659
1113.852	4996.03189	1063.07268
1114.078	5051.7409	1089.54086
1114.304	5073.86647	1092.50372
1114.53	5096.38713	1083.81267
1114.756	5126.21714	1092.89877
1114.982	5162.96138	1098.62695
1115.208	5191.21099	1107.12047
1115.434	5233.68417	1123.1199
1115.66	5259.76073	1130.23075
1115.885	5293.34418	1133.58865
1116.111	5314.28445	1131.21837
1116.337	5335.22472	1128.65056
1116.563	5363.07923	1142.2797
1116.788	5399.42837	1149.98312
1117.014	5432.02407	1165.5875
1117.24	5465.40997	1170.92064
1117.465	5505.90766	1196.00615
1117.691	5532.77442	1196.79624
1117.916	5548.38084	1199.56158
1118.142	5578.8035	1205.68481
1118.367	5588.48343	1199.16653
1118.593	5626.01787	1216.15357
1118.818	5649.52629	1226.62233
1119.044	5677.18325	1229.38766
1119.269	5692.98722	1233.73318
1119.495	5714.91524	1235.31337
1119.72	5736.44816	1243.41184
1119.945	5773.9826	1255.65831
1120.171	5805.7881	1276.20078
1120.396	5818.03618	1271.26269
1120.621	5835.42056	1276.59583
1120.846	5857.34857	1279.75621
1121.071	5874.33785	1286.27449
1121.297	5906.14335	1297.1383
1121.522	5926.68852	1309.77981
1121.747	5951.97488	1316.2981
1121.972	5963.82786	1321.82876
1122.197	5990.29952	1329.33466
1122.422	5983.58283	1317.08819
1122.647	6013.61038	1334.47028
1122.872	6019.93197	1339.80342
1123.097	6048.97178	1353.23503
1123.322	6059.83701	1360.34589
1123.547	6059.83701	1346.71675
1123.771	6081.56748	1369.03693
1123.996	6102.7053	1376.14779
1124.221	6105.27344	1379.50569
1124.446	6117.32398	1382.0735
1124.67	6123.44802	1390.56702
1124.895	6152.09272	1406.36892
1125.12	6132.1402	1393.52987
1125.345	6141.62259	1396.09768
1125.569	6144.38828	1400.4432
1125.794	6151.89517	1402.22092
1126.018	6152.88292	1410.12187
1126.243	6161.97021	1413.87482
1126.467	6169.082	1423.35596
1126.692	6181.13253	1430.46681
1126.916	6201.2826	1458.51518
1127.141	6185.47862	1438.17024
1127.365	6180.34233	1438.36776
1127.589	6175.00849	1435.00986
1127.814	6159.59961	1430.66433
1128.038	6175.00849	1446.26871
1128.262	6185.87372	1468.78641
1128.487	6189.82472	1466.81118
1128.711	6176.39134	1466.81118
1128.935	6171.05749	1462.8607
1129.159	6158.61186	1461.87308
1129.383	6165.5261	1475.69974
1129.607	6146.16623	1467.60127
1129.832	6152.29027	1475.3047
1130.056	6158.41431	1497.0323
1130.28	6154.85842	1492.29174
1130.504	6141.02994	1492.09421
1130.728	6135.6961	1493.27935
1130.952	6133.12795	1507.89611
1131.175	6122.26272	1501.9704
1131.399	6102.50775	1500
1131.623	6101.71755	1504.93325
1131.847	6091.04987	1516.38963
1132.071	6083.14788	1510
1132.295	6060.03456	1513.42677
1132.518	6058.05907	1519.35249
1132.742	6028.82171	1508.6862
1132.966	6022.30257	1510.06887
1133.189	6015.98098	1525.2782
1133.413	5992.67012	1514.41439
1133.637	5978.24899	1520.14258
1133.86	5971.72985	1524.88315
1134.084	5947.82633	1522.11782
1134.307	5946.04839	1531.20391
1134.531	5922.14487	1532.19153
1134.754	5899.62421	1522.51287
1134.978	5886.98103	1532.7841
1135.201	5879.86924	1540
1135.424	5845.29804	1533.57419
1135.648	5832.06221	1533.77172
1135.871	5798.87386	1525.47572
1136.094	5795.51552	1539.49991
1136.317	5765.88306	1535.35191
1136.541	5752.64723	1537.52467
1136.764	5718.66868	1530.21629
1136.987	5697.53087	1526.66086
1137.21	5651.30424	1505.52582
1137.433	5636.48801	1512.04411
1137.656	5622.65953	1528.6361
1137.879	5605.86781	1530.01877
1138.102	5565.56767	1518.36487
1138.325	5550.75144	1518.95744
1138.548	5527.83567	1521.72277
1138.771	5500.96892	1513.6243
1138.994	5480.6213	1519.94506
1139.217	5457.31043	1516.9822
1139.44	5426.88778	1509.87135
1139.663	5403.18181	1508.29116
1139.886	5385.59989	1520
1140.108	5361.69638	1520
1140.331	5328.31048	1509.08125
1140.554	5313.49425	1516.78468
1140.777	5282.6765	1510
1140.999	5259.16808	1511.64906
1141.222	5229.53563	1510.66144
1141.444	5192.59384	1492.29174
1141.667	5167.50502	1496.63726
1141.889	5137.67502	1490
1142.112	5107.05482	1493.27935
1142.334	5092.04104	1500
1142.557	5052.72865	1483.20564
1142.779	5037.31977	1492.88431
1143.002	5003.14367	1487.55117
1143.224	4984.37645	1488.73631
1143.446	4953.1636	1487.74869
1143.669	4918.5924	1471.1567
1143.891	4880	1464.44089
1144.113	4857.352	1464.63841
1144.335	4842.53577	1477.08241
1144.558	4821.5955	1476.68736
1144.78	4784.25861	1470
1145.002	4752.65066	1459.89784
1145.224	4716.30151	1455.74985
1145.446	4697.13919	1454.16966
1145.668	4673.43323	1459.10775
1145.89	4646.36892	1454.5647
1146.112	4609.22957	1447.45385
1146.334	4584.93096	1441.33061
1146.556	4550.55731	1438.56528
1146.778	4531.39499	1439.5529
1147	4506.10863	1440.14547
1147.221	4478.64922	1435.99747
1147.443	4440.32458	1423.751
1147.665	4419.38431	1425.52872
1147.887	4382.64007	1417.0352
1148.108	4362.68755	1418.81291
1148.33	4335.62324	1418.81291
1148.552	4300	1405.18377
1148.773	4276.35833	1404.98625
1148.995	4250.67687	1402.22092
1149.217	4224.60031	1402.02339
1149.438	4194.17766	1394.91254
1149.66	4177.18838	1403.01101
1149.881	4151.11182	1400
1150.102	4118.31857	1391.94968
1150.324	4085.13022	1381.87597
1150.545	4056.68307	1382.66607
1150.767	4041.86684	1384.44378
1150.988	4011.83929	1380.29578
1151.209	3975.29259	1363.70379
1151.431	3953.95722	1370
1151.652	3916.81788	1351.45732
1151.873	3900	1357.9756
1152.094	3857.75052	1336.64304
1152.315	3831.27886	1334.6678
1152.536	3822.38912	1345.13656
1152.757	3786.43508	1330
1152.979	3760.55607	1327.35943
1153.2	3743.36924	1332.29752
1153.421	3712.55149	1321.43371
1153.642	3683.90678	1314.91543
1153.862	3661.18857	1311.95258
1154.083	3637.87771	1312.74267
1154.304	3614.17174	1309.38477
1154.525	3584.53929	1310
1154.746	3565.96961	1301.68134
1154.967	3531.20087	1288.64478
1155.187	3504.72921	1278.96611
1155.408	3487.54238	1287.26211
1155.629	3458.70013	1272.64535
1155.85	3437.36476	1273.0404
1156.07	3420.96814	1272.44783
1156.291	3405.36171	1280
1156.511	3373.35866	1266.91717
1156.732	3348.26985	1262.76917
1156.952	3315.8717	1246.96727
1157.173	3295.91918	1247.95489
1157.393	3289.59759	1258.0286
1157.614	3259.76758	1250
1157.834	3230.92533	1237.48613
1158.055	3201.88552	1228.00499
1158.275	3187.46439	1228.20252
1158.495	3171.66042	1231.56042
1158.716	3135.70637	1209.63529
1158.936	3127.21173	1220
1159.156	3110.61756	1218.12881
1159.376	3083.15815	1210
1159.596	3062.41543	1201.33929
1159.816	3045.03106	1200.94424
1160.037	3016.979	1188.50025
1160.257	2999.79218	1190
1160.477	2981.22251	1183.9572
1160.697	2961.46754	1181.19187
1160.917	2946.65131	1177.63644
1161.137	2923.34044	1176.4513
1161.356	2909.11687	1172.10578
1161.576	2886.79375	1165.78502
1161.796	2876.12607	1165.5875
1162.016	2861.30984	1170.13054
1162.236	2839.57937	1158.27912
1162.456	2812.11996	1150
1162.675	2801.64983	1147.61284
1162.895	2788.414	1154.52617
1163.115	2760.95459	1137.3416
1163.334	2747.71876	1141.68713
1163.554	2733.69273	1135.36637
1163.774	2715.51816	1132.40351
1163.993	2693.39259	1120
1164.213	2675.41557	1116.00904
1164.432	2659.80915	1113.63876
1164.652	2628.00364	1095.6641
1164.871	2623.26245	1103.76257
1165.09	2626.81835	1122.72485
1165.31	2596.98834	1104.55267
1165.529	2579.01132	1105.73781
1165.748	2554.51516	1092.30619
1165.968	2534.95774	1083.81267
1166.187	2518.16601	1079.46715
1166.406	2498.41104	1077.29439
1166.625	2480.03892	1069.39344
1166.844	2452.77706	1053.98659
1167.064	2440.13388	1050.23364
1167.283	2429.26865	1060
1167.502	2423.93481	1060
1167.721	2411.09408	1059.31973
1167.94	2383.23957	1042.13517
1168.159	2358.54586	1030.67879
1168.378	2350.64387	1032.45651
1168.597	2342.74188	1036.6045
1168.815	2323.97466	1025.7407
1168.805	2194.89219	1026.08339
1169.033	2176.50255	1018.76976
1169.26	2162.06768	1019.36275
1169.488	2140	1005.72381
1169.716	2135.57078	1007.89813
1169.943	2123.90423	1004.93315
1170.171	2113.42412	1002.16582
1170.399	2094.83674	990.30587
1170.626	2087.71817	997.81718
1170.854	2063.00092	977.65526
1171.081	2061.22128	984.3759
1171.309	2058.84842	988
1171.536	2041.44747	982.59691
1171.764	2024.83748	971.92295
1171.991	2013.56641	968.36497
1172.219	2003.87725	964.41165
1172.446	2002.69082	976.07393
1172.673	1996.56094	974.69027
1172.901	1981.73059	966.9813
1173.128	1973.62333	964.80698
1173.355	1961.16583	964.21398
1173.583	1947.91738	954.52836
1173.81	1929.92322	942.86607
1174.037	1920.4318	939.11042
1174.264	1912.52228	940.69175
1174.491	1911.73132	944.05207
1174.719	1905.40371	945.0404
1174.946	1896.30776	938.51742
1175.173	1877.52264	927.84347
1175.4	1885.82764	936.9361
1175.627	1862.49455	921.91349
1175.854	1860.31943	923.49482
1176.081	1860.71491	931.79678
1176.308	1851.02575	923.09949
1176.535	1835.00897	917.56484
1176.762	1817.0148	902.73991
1176.989	1811.67588	900.96091
1177.215	1808.70981	900.36792
1177.442	1803.96409	904.12357
1177.669	1797.43874	902.14691
1177.896	1781.22422	891.67062
1178.123	1764.02101	881.58966
1178.349	1765.99839	889.89163
1178.576	1762.24137	890.68229
1178.803	1748.00423	885.74064
1179.029	1737.52411	876.45035
1179.256	1731.78971	876.64801
1179.483	1713.79555	865.1834
1179.709	1706.87472	866.36939
1179.936	1709.84079	873.68303
1180.162	1704.89734	875.46202
1180.389	1677.01628	850.95145
1180.615	1663.96557	845.21915
1180.842	1654.2764	842.64949
1181.068	1636.28224	834.34752
1181.295	1634.10712	836.91718
1181.521	1639.84152	849.17246
1181.747	1633.51391	849.37013
1181.974	1614.53106	840.67283
1182.2	1586.84773	818.13892
1182.426	1586.45226	824.26657
1182.653	1572.01738	815.56927
1182.879	1573.99476	827.42922
1183.105	1571.22643	826.83622
1183.331	1555.80286	813.59261
1183.557	1542.75215	809.24396
1183.783	1539.19286	812.20895
1184.01	1526.73537	801.73266
1184.236	1513.8824	796.19802
1184.462	1506.36835	791.6517
1184.688	1510.32311	801.73266
1184.914	1506.17061	799.756
1185.14	1487.97871	789.67504
1185.366	1479.27824	781.17541
1185.592	1471.56646	776.82676
1185.817	1470.38003	780.78008
1186.043	1467.80943	781.76841
1186.269	1460.29539	778.01276
1186.495	1451.79265	775.04777
1186.721	1439.5329	765.55981
1186.946	1429.84373	762.59482
1187.172	1426.28445	761.80416
1187.398	1419.95683	762.79249
1187.624	1417.38624	763.78082
1187.849	1414.22243	760.61816
1188.075	1401.76493	751.32787
1188.301	1395.83279	751.92087
1188.526	1391.28481	748.36288
1188.752	1381.99113	745.39789
1188.977	1381.00244	744.40957
1189.203	1371.31327	742.63057
1189.428	1359.05352	731.56129
1189.654	1360.63542	736.50293
1189.879	1344.81638	722.66632
1190.104	1351.14399	734.72394
1190.33	1337.89555	723.25932
1190.555	1333.74305	724.44532
1190.781	1336.70912	727.4103
1191.006	1332.55662	730.77062
1191.231	1332.55662	731.36362
1191.456	1305.86198	707.84138
1191.682	1309.22353	710.01571
1191.907	1308.63032	716.14335
1192.132	1319.11043	727.4103
1192.357	1311.59639	723.45699
1192.582	1301.90722	714.36436
1192.807	1301.31401	715.35269
1193.032	1276.39902	695.19077
1193.257	1286.08818	707.64372
1193.482	1294.98639	720.09667
1193.707	1274.61937	704.48106
1193.932	1253.4614	685.50514
1194.157	1254.05462	688.47013
1194.382	1251.28629	685.90048
1194.607	1252.47271	689.26079
1194.832	1256.42747	698.74876
1195.057	1235.46724	679.17984
1195.281	1232.89665	681.55183
1195.506	1250.2976	701.91141
1195.731	1236.06046	690.24912
1195.956	1236.2582	692.22578
1196.18	1221.2301	676.41252
1196.405	1211.93642	674.63352
1196.63	1219.05499	683.72615
1196.854	1203.03821	672.06387
1197.079	1203.63142	673.64519
1197.303	1206.39975	679.17984
1197.528	1198.09475	672.06387
1197.752	1184.84631	660.99458
1197.977	1175.94809	654.47161
1198.201	1162.10643	644.98365
1198.426	1163.09512	647.94863
1198.65	1156.17429	641.228
1198.875	1160.52453	650.91362
1199.099	1168.23631	658.82026
1199.323	1152.41727	648.54163
1199.548	1158.94262	653.48328
1199.772	1157.36072	656.05293
1199.996	1167.04988	666.33156
1200.22	1159.73358	663.95957
1200.444	1147.27608	650.12296
1200.669	1139.76203	647.35564
1200.893	1134.62085	640.83266
1201.117	1127.50228	641.228
1201.341	1121.96561	635.89102
1201.565	1106.93752	625.41473
1201.789	1117.41764	635.29802
1202.013	1111.68323	631.9377
1202.237	1112.86966	635.89102
1202.461	1116.03347	640.83266
1202.685	1110.69454	638.46067
1202.909	1096.85288	627.98438
1203.133	1098.63252	629.36804
1203.356	1089.53657	625.0194
1203.58	1090.92074	626.00773
1203.804	1088.35015	624.03107
1204.028	1075.1017	614.54311
1204.251	1080.63836	623.04274
1204.475	1088.15241	631.14704
1204.699	1069.36729	616.3221
1204.922	1061.45777	607.0318
1205.146	1064.2261	616.9151
1205.37	1079.05646	630.15871
1205.593	1072.92658	625.81006
1205.817	1073.71753	630.94937
1206.04	1070.15825	628.37972
1206.264	1052.55956	610.19446
1206.487	1044.65004	606.43881
1206.711	1041.48623	601.29949
1206.934	1040.49754	604.85748
1207.157	1038.32242	606.24114
1207.381	1035.94957	605.64814
1207.604	1041.48623	609.99679
1207.827	1036.34504	608.8108
1208.051	1043.46361	615.1361
1208.274	1017.75767	594.77652
1208.497	1013.80291	592.20687
1208.72	1006.4866	587.26522
1208.943	1013.20969	594.18352
1209.167	1007.07981	591.02087
1209.39	1008.85945	593.98586
1209.613	1010.24362	596.75318
1209.836	1002.3341	592.6022
1210.059	1006.68434	600.1135
1210.282	996.00648	586.07922
1210.505	995.21553	590.03254
1210.728	988.09696	585.0909
1210.951	989.48113	590.62554
1211.174	993.83136	592.40453
1211.396	989.8766	592.20687
1211.619	992.64494	594.57886
1211.842	990.07434	594.18352
1212.065	980.38518	584.69556
1212.287	971.88244	583.3119
1212.51	962.58875	572.63795
1212.733	964.3684	577.57959
1212.956	979.9897	596.55551
1213.178	955.07471	574.21927
1213.401	952.89959	570.06829
1213.623	948.35162	569.67296
1213.846	944.00138	568.8823
1214.068	943.80364	567.49864
1214.291	935.69638	558.60367
1214.513	944.79233	570.85895
1214.736	929.76424	559.39434
1214.958	934.90543	567.89397
1215.181	922.84341	554.84802
1215.403	913.74746	547.13905
1215.625	929.5665	564.53365
1215.848	915.32936	552.6737
1216.07	922.64567	562.55699
1216.292	916.91127	557.61534
1216.514	907.2221	546.94139
1216.737	911.96782	554.45269
1216.959	912.75877	557.41768
1217.181	908.01306	554.65036
1217.403	909.59496	554.45269
1217.625	908.80401	557.41768
1217.847	909.59496	559.592
1218.069	911.17687	562.35932
1218.291	892.19401	545.95306
1218.513	885.07544	540.22075
1218.735	881.51616	537.0581
1218.957	892.98497	552.0807
1219.179	890.61211	549.51104
1219.401	878.35235	539.03475
1219.622	888.43699	550.8947
1219.844	885.8664	551.4877
1220.066	876.37497	542.19741
1220.288	870.64057	540.02308
1220.509	879.73652	549.11571
1220.731	880.13199	550.8947
1220.953	872.02473	546.74372
1221.174	863.522	540.22075
1221.396	866.09259	542.79041
1221.618	855.61248	534.48844
1221.839	868.06997	546.94139
1222.061	865.1039	545.55773
1222.282	850.86676	533.10478
1222.504	835.64094	521.24483
1222.725	836.62963	520.2565
1222.946	845.72558	530.93045
1223.168	849.08712	534.09311
1223.389	840.78213	528.55846
1223.61	839.00248	528.16313
1223.832	830.89522	523.41915
1224.053	833.07034	526.58181
1224.274	836.62963	531.12812
1224.495	836.43189	530.53512
1224.717	818.04225	514.72186
1224.938	818.04225	520.05883
1225.159	821.20606	523.02382
1225.38	826.74272	528.16313
1225.601	813.69201	516.89618
1225.822	816.46035	517.48918
1226.043	831.48844	535.67443
1226.264	827.73141	532.11645
1226.485	806.37571	516.30318
1226.706	803.40964	514.32652
1226.927	803.01416	515.71018
1227.148	802.22321	516.50085
1227.369	808.15535	522.62849
1227.589	806.96892	521.64016
1227.81	801.43226	517.68684
1228.031	790.16119	508.59421
1228.252	776.715	496.14127
1228.472	778.89012	501.08291
1228.693	777.70369	501.28058
1228.914	784.82226	509.58254
1229.134	780.8675	507.60589
1229.355	796.48881	522.03549
1229.575	788.57928	516.30318
1229.796	783.04262	511.5592
1230.016	779.48333	508.79188
1230.237	765.44393	495.74593
1230.457	772.76024	505.82689
1230.678	772.76024	509.97788
1230.898	768.21227	505.2339
1231.118	764.45524	500.68758
1231.339	755.55703	495.74593
1231.559	755.35929	497.52493
1231.779	758.91858	502.07124
1231.999	771.96929	515.31485
1232.22	756.54572	500.48991
1232.44	755.95251	501.08291
1232.66	748.83394	494.55994
1232.88	748.43846	496.93193
1233.1	747.0543	498.71092
1233.32	754.17287	502.26891
1233.54	751.99775	501.67591
1233.76	750.02037	501.47824
1233.98	748.6362	500.29225
1234.2	728.66466	484.67665
1234.42	736.37644	494.16461
1234.64	734.20132	492.78095
1234.86	738.15608	497.1296
1235.08	738.15608	501.67591
1235.299	714.22978	477.16535
1235.519	732.22394	495.3506
1235.739	729.25787	492.97861
1235.959	728.66466	491.99028
1236.178	722.93026	487.64163
1236.398	724.51216	489.42063
1236.618	734.39906	501.47824
1236.837	715.81169	481.90933
1237.057	711.26371	479.735
1237.276	712.84562	480.72333
1237.496	701.97002	475.18869
1237.715	702.3655	477.95601
1237.935	699.00395	472.2237
1238.154	701.37681	479.33967
1238.373	706.12252	481.31633
1238.593	725.50085	501.67591
1238.812	699.99264	476.37468
1239.031	694.65372	473.21203
1239.251	682.78944	463.92173
1239.47	675.67087	456.21277
1239.689	683.58039	466.68906
1239.908	702.76098	488.03697
1240.127	695.44467	479.735
1240.347	690.10574	476.77001
1240.566	680.21884	465.89839
1240.785	675.27539	464.31707
1241.004	682.39396	470.24704
1241.223	669.54099	459.37542
1241.442	672.90253	459.96842
1241.661	688.52384	477.95601
1241.88	679.82336	471.43304
1242.099	678.83467	469.45638
1242.317	673.69349	467.08439
1242.536	683.58039	481.11866
1242.755	675.67087	471.43304
1242.974	668.75003	465.70073
1243.193	670.1342	466.49139
1243.411	675.67087	475.58402
1243.63	670.33194	468.27038
1243.849	664.20206	467.08439
1244.067	667.76134	468.27038
1244.286	655.10611	456.0151
1244.504	651.74456	454.43377
1244.723	666.17944	467.67738
1244.941	652.14004	455.81743
1245.16	655.30385	462.53807
1245.378	656.49028	462.53807
1245.597	652.14004	460.95675
1245.815	656.29254	462.14274
1246.033	655.30385	462.9334
1246.252	646.60337	455.22444
1246.47	655.10611	466.29372
1246.688	658.86313	471.43304
1246.907	650.16266	465.30539
1247.125	650.75587	462.73574
1247.343	642.25314	455.4221
1247.561	654.90837	464.31707
1247.779	649.96492	461.94508
1247.997	647.7898	462.73574
1248.215	640.4735	458.38709
1248.433	636.51873	450.48046
1248.651	614.96529	436.64385
1248.869	621.29291	441.38783
1249.087	635.33231	456.6081
1249.305	638.49612	457.79409
1249.523	626.82957	449.0968
1249.741	627.22505	449.68979
1249.959	629.00469	457.00343
1250.176	620.50195	445.73648
1250.394	627.62052	454.03844
1250.612	622.08386	447.12014
1250.83	615.95398	443.36449
1251.047	613.9766	440.20183
1251.265	625.4454	451.66645
1251.483	623.8635	451.27112
1251.7	618.72231	452.45711
1251.918	623.07255	453.84078
1252.135	621.49064	451.86412
1252.353	619.31553	447.71313
1252.57	619.31553	447.51547
1252.788	604.88065	433.28353
1253.005	608.63767	441.38783
1253.222	605.6716	436.44618
1253.44	607.05577	441.98083
1253.657	614.76755	445.34114
1253.874	602.70553	436.24852
1254.091	610.81279	444.15515
1254.309	608.04446	444.15515
1254.526	609.23089	446.52714
1254.743	608.83541	448.10847
1254.96	596.77339	432.69053
1255.177	593.01637	430.71387
1255.394	593.80732	431.30687
1255.611	607.45124	445.14348
1255.828	609.03315	446.72481
1256.045	602.50779	443.95748
1256.262	595.58696	435.85318
1256.479	592.81863	434.86485
1256.696	594.00506	432.8882
1256.913	603.89196	442.96915
1257.13	599.9372	439.60884
1257.346	594.00506	435.06252
1257.563	589.65482	431.30687
1257.78	590.24803	434.07419
1257.997	593.80732	432.49286
1258.213	597.16887	438.62051
1258.43	593.01637	434.27186
1258.647	584.71137	429.33021
1258.863	589.06161	431.50454
1259.08	584.11816	430.51621
1259.296	588.86387	431.1092
1259.513	589.85256	433.87653
1259.729	580.75661	425.17923
1259.946	580.95435	427.74888
1260.162	580.95435	426.95822
1260.378	586.09554	434.27186
1260.595	578.77923	425.37689
1260.811	589.25934	440.00417
1261.027	587.4797	433.67886
1261.243	581.94304	430.51621
1261.46	577.39506	424.7839
1261.676	580.16339	429.33021
1261.892	588.86387	437.03918
1262.108	586.68875	439.8065
1262.324	573.4403	422.41191
1262.54	582.93173	433.08586
1262.756	568.49685	417.47026
1262.972	578.58149	429.33021
1263.188	559.59864	410.94729
1263.404	561.37828	416.48193
1263.62	575.02221	424.38857
1263.836	565.92626	416.6796
1264.052	563.75114	413.51694
1264.268	572.45161	427.74888
1264.483	563.94888	417.07493
1264.699	562.16923	415.88893
1264.915	562.36697	415.4936
1265.13	564.34435	419.64458
1265.346	564.93757	419.05159
1265.562	564.14661	421.42358
1265.777	564.54209	418.26092
1265.993	555.2484	409.95896
1266.208	551.49138	406.40097
1266.424	563.35566	422.21424
1266.639	555.2484	410.35429
1266.855	558.01673	412.92395
1267.07	561.57602	415.69127
1267.286	568.69459	427.15589
1267.501	561.77376	419.05159
1267.716	559.59864	420.63291
1267.932	548.92079	405.80798
1268.147	553.86424	415.69127
1268.362	569.88102	428.14422
1268.577	564.34435	423.40024
1268.792	556.03935	413.12161
1269.007	550.50269	408.5753
1269.223	553.07328	410.55196
1269.438	559.59864	421.02825
1269.653	542.79091	402.05232
1269.868	555.84162	416.87726
1270.083	556.83031	415.09827
1270.298	551.0959	408.5753
1270.512	550.30495	409.56363
1270.727	554.06197	414.50527
1270.942	545.3615	401.45933
1271.157	547.9321	407.58697
1271.372	544.76829	406.59864
1271.587	546.74567	409.36596
1271.801	548.72305	406.59864
1272.016	549.71174	407.58697
1272.231	550.10721	409.1683
1272.445	546.74567	408.37763
1272.66	548.72305	408.37763
1272.874	555.64388	417.47026
1273.089	547.53662	405.61031
1273.303	541.60448	400.07567
1273.518	546.15245	406.59864
1273.732	554.65519	416.48193
1273.947	542.59317	400.86633
1274.161	548.32757	408.17997
1274.375	549.31626	407.19164
1274.59	546.35019	406.40097
1274.804	539.23162	397.90134
1275.018	537.64972	398.88967
1275.232	539.42936	397.30834
1275.447	526.97186	386.23906
1275.661	539.82484	400.471
1275.875	564.93757	426.76056
1276.089	550.89817	410.74962
1276.303	552.28233	413.31928
1276.517	544.57055	404.02898
1276.731	541.40674	403.23832
1276.945	542.39543	402.24999
1277.159	544.96602	405.01731
1277.373	541.80222	401.85466
1277.587	530.53115	392.76203
1277.801	529.93793	390.58771
1278.014	537.45198	400.66866
1278.228	546.35019	406.79631
1278.442	550.30495	409.56363
1278.656	537.25424	396.71535
1278.869	529.54246	389.40171
1279.083	535.4746	393.94803
1279.297	542.98864	400.86633
1279.51	538.04519	396.12235
1279.505	538.59875	401.03145
1279.727	536.22607	394.71289
1279.95	538.40103	396.88489
1280.173	530.09664	391.15869
1280.395	536.02835	398.06963
1280.618	537.01697	395.89762
1280.841	539.78509	398.06963
1281.063	529.7012	389.97396
1281.286	537.80786	397.2798
1281.509	522.1877	380.49612
1281.731	534.64428	391.15869
1281.954	541.36688	399.64927
1282.176	537.61014	397.08235
1282.399	530.88754	387.01214
1282.621	534.05111	388.98669
1282.843	533.26022	389.57905
1283.066	546.70542	403.99328
1283.288	548.48493	402.61109
1283.511	546.70542	401.03145
1283.733	548.2872	402.41364
1283.955	548.2872	405.37547
1284.177	541.96005	395.89762
1284.4	538.00558	391.35615
1284.622	538.9942	394.12052
1284.844	540.97144	397.67472
1285.066	547.10086	400.43909
1285.288	550.65989	402.61109
1285.51	548.88037	403.99328
1285.732	540.97144	397.2798
1285.955	554.21891	406.5602
1286.177	540.37826	391.5536
1286.399	545.91452	397.67472
1286.62	557.38248	410.70676
1286.842	553.23029	401.22891
1287.064	545.91452	397.47726
1287.286	538.00558	388.39432
1287.508	540.18054	391.15869
1287.73	542.75095	392.14597
1287.952	549.0781	397.2798
1288.174	549.86899	398.66199
1288.395	543.73956	393.92307
1288.617	536.62152	384.24776
1288.839	549.27582	394.12052
1289.06	551.84623	398.85945
1289.282	547.89176	396.68744
1289.504	546.90314	391.5536
1289.725	548.68265	394.51543
1289.947	540.97144	387.40705
1290.168	542.55322	391.15869
1290.39	554.81208	397.67472
1290.611	559.55744	403.20346
1290.833	539.78509	384.64267
1291.054	534.64428	381.68085
1291.276	538.40103	381.28594
1291.497	532.2716	375.95465
1291.718	538.79648	383.45794
1291.94	555.60297	400.834
1292.161	559.162	401.62382
1292.382	553.23029	396.09507
1292.604	535.83062	378.91647
1292.825	545.51908	387.01214
1293.046	539.58737	381.68085
1293.267	552.83484	395.50271
1293.488	556.19614	397.87217
1293.71	549.67127	392.54088
1293.931	546.90314	387.80196
1294.152	552.24167	392.93579
1294.373	544.53046	386.81468
1294.594	540.57599	384.44522
1294.815	538.00558	380.29866
1295.036	552.04395	391.15869
1295.257	555.0098	395.70016
1295.478	544.9259	387.99941
1295.698	544.13501	382.07576
1295.919	541.96005	381.8783
1296.14	548.68265	389.18414
1296.361	553.62574	394.12052
1296.582	552.63712	391.5536
1296.802	550.85761	389.77651
1297.023	545.91452	385.62995
1297.244	544.13501	383.06303
1297.464	546.50769	383.26049
1297.685	548.68265	386.02486
1297.906	550.26444	388.19687
1298.126	553.82346	392.54088
1298.347	549.47354	384.24776
1298.567	548.68265	382.27321
1298.788	549.86899	385.23504
1299.008	547.29859	384.44522
1299.229	552.04395	387.40705
1299.449	549.47354	385.03758
1299.67	541.96005	378.71902
1299.89	547.89176	385.43249
1300.11	538.00558	372.59791
1300.331	554.41663	387.6045
1300.551	542.15778	376.1521
1300.771	543.14639	377.73174
1300.991	551.6485	383.85285
1301.211	554.81208	394.12052
1301.432	560.15061	393.92307
1301.652	537.41241	370.62336
1301.872	541.56461	374.17755
1302.092	548.68265	381.28594
1302.312	564.69825	398.06963
1302.532	562.52329	397.87217
1302.752	554.21891	389.3816
1302.972	559.162	393.13325
1303.192	541.76233	375.75719
1303.412	555.40525	388.98669
1303.632	566.87321	397.87217
1303.852	551.45078	385.8274
1304.072	537.61014	372.40045
1304.291	543.93729	377.13938
1304.511	544.53046	375.95465
1304.731	548.88037	381.08848
1304.951	558.3711	390.96124
1305.17	540.37826	372.99282
1305.39	544.9259	376.34956
1305.61	569.04817	396.29253
1305.829	557.58021	389.97396
1306.049	559.95289	395.70016
1306.268	549.0781	381.48339
1306.488	548.2872	379.11393
1306.708	559.95289	390.36887
1306.927	548.88037	382.07576
1307.146	553.62574	384.84013
1307.366	558.3711	393.3307
1307.585	553.42801	386.61723
1307.805	546.11225	380.1012
1308.024	542.94867	373.58518
1308.243	533.85339	363.12006
1308.463	537.80786	368.84626
1308.682	532.66705	366.4768
1308.901	542.55322	375.16483
1309.12	552.24167	385.03758
1309.339	543.73956	375.55974
1309.559	550.65989	383.85285
1309.778	555.20753	385.23504
1309.997	565.0937	396.48998
1310.216	564.69825	397.2798
1310.435	551.6485	386.81468
1310.654	549.67127	382.27321
1310.873	547.10086	379.90375
1311.092	547.89176	381.08848
1311.311	544.13501	378.52156
1311.53	533.65567	366.27934
1311.749	545.12363	377.9292
1311.967	541.36688	377.53429
1312.186	548.2872	382.66812
1312.405	553.62574	385.8274
1312.624	552.24167	386.22232
1312.843	541.56461	375.55974
1313.061	546.11225	379.70629
1313.28	540.77371	374.96737
1313.499	543.14639	376.34956
1313.717	543.73956	377.9292
1313.936	535.6329	372.59791
1314.154	544.9259	379.90375
1314.373	555.60297	390.76378
1314.591	537.41241	375.55974
1314.81	530.09664	368.84626
1315.028	539.19192	374.76992
1315.247	555.0098	390.17142
1315.465	551.25306	388.59178
1315.683	557.97565	397.08235
1315.902	556.98704	393.52816
1316.12	540.37826	378.52156
1316.338	535.6329	374.96737
1316.557	535.03973	375.55974
1316.775	535.6329	374.96737
1316.993	538.9942	377.53429
1317.211	539.19192	379.31138
1317.429	546.70542	386.81468
1317.647	544.72818	383.6554
1317.865	552.63712	391.94852
1318.084	531.87616	372.203
1318.302	532.66705	372.79536
1318.52	525.15356	364.50225
1318.738	535.23745	374.37501
1318.955	531.28298	372.79536
1319.173	534.05111	378.52156
1319.391	537.80786	380.49612
1319.609	533.0625	377.73174
1319.827	541.76233	386.41977
1320.045	529.7012	376.1521
1320.262	533.45794	376.54701
1320.48	530.68981	374.37501
1320.698	534.24884	380.49612
1320.916	538.59875	385.62995
1321.133	536.4238	381.68085
1321.351	540.57599	387.40705
1321.568	541.96005	388.39432
1321.786	533.0625	383.45794
1322.004	528.9103	376.54701
1322.221	518.82641	367.85898
1322.439	523.57177	374.37501
1322.656	544.9259	395.70016
1322.873	523.37405	371.21572
1323.091	520.40819	371.21572
1323.308	519.02413	370.22845
1323.526	520.80364	374.96737
1323.743	518.43096	370.62336
1323.96	510.12657	363.31752
1324.177	521.79226	374.17755
1324.395	511.51064	365.29207
1324.612	519.81502	373.19027
1324.829	508.94023	362.33024
1325.046	499.64723	353.64221
1325.263	520.60592	374.17755
1325.48	508.54478	363.12006
1325.697	516.65145	372.59791
1325.914	509.33568	365.68698
1326.131	500.83357	357.19641
1326.348	509.33568	367.85898
1326.565	513.48787	370.82081
1326.782	510.52202	366.4768
1326.999	511.70836	369.63608
1327.216	512.30153	372.59791
1327.433	516.256	378.12665
1327.649	519.41958	379.31138
1327.866	503.6017	362.92261
1328.083	497.27455	358.9735
1328.3	495.29731	360.55314
1328.516	507.35844	371.80809
1328.733	506.36983	371.61063
1328.949	496.8791	361.54042
1329.166	511.51064	372.99282
1329.383	508.74251	372.79536
1329.599	498.85633	366.87171
1329.816	494.70414	361.34296
1330.032	506.76527	372.79536
1330.248	509.92885	375.55974
1330.465	505.38121	371.61063
1330.681	496.68138	367.66153
1330.898	503.00853	371.80809
1331.114	490.55195	360.15823
1331.33	506.1721	373.19027
1331.546	503.6017	374.17755
1331.763	492.72691	363.31752
1331.979	477.89765	349.89056
1332.195	476.7113	352.85239
1332.411	489.36561	364.30479
1332.627	492.13374	368.25389
1332.843	486.39976	360.55314
1333.059	489.95878	362.33024
1333.275	481.06122	357.39386
1333.491	485.60886	358.9735
1333.707	487.98154	364.6997
1333.923	489.56333	365.88443
1334.139	473.74545	353.44476
1334.355	477.10675	357.78877
1334.571	481.65439	361.14551
1334.787	488.37699	370.4259
1335.003	477.10675	357.19641
1335.218	480.27033	360.94805
1335.434	495.89048	375.95465
1335.65	490.9474	371.01827
1335.865	473.74545	357.39386
1336.081	476.7113	357.19641
1336.297	474.33862	356.20913
1336.512	474.53635	356.60404
1336.728	480.27033	367.26662
1336.943	480.8635	367.06916
1337.159	476.11813	361.14551
1337.374	467.81375	355.61676
1337.59	454.764	342.58472
1337.805	461.28887	347.71856
1338.021	461.68432	346.92874
1338.236	468.60464	354.62949
1338.451	464.45245	356.20913
1338.666	479.28171	370.4259
1338.882	474.1409	363.12006
1339.097	468.60464	360.15823
1339.312	468.40692	359.17096
1339.527	455.55489	347.12619
1339.742	465.44107	355.41931
1339.958	471.37277	359.36841
1340.173	464.25473	356.80149
1340.388	462.87066	355.22185
1340.603	451.60042	346.92874
1340.818	453.57766	349.10074
1341.033	458.1253	354.62949
1341.248	469.19781	369.24117
1341.462	455.75262	354.82694
1341.677	459.50936	357.19641
1341.892	452.98449	349.69311
1342.107	452.98449	352.06257
1342.322	451.79815	352.45748
1342.536	457.3344	360.15823
1342.751	458.52074	361.93533
1342.966	458.1253	360.94805
1343.18	458.1253	359.36841
1343.395	443.29604	341.59745
1343.61	450.41408	353.64221
1343.824	448.63457	354.43203
1344.039	453.18221	359.56587
1344.253	452.78676	360.55314
1344.468	431.03718	336.85852
1344.682	450.61181	355.22185
1344.897	450.01864	353.83967
1345.111	448.63457	353.64221
1345.325	443.88921	354.23458
1345.54	442.90059	355.41931
1345.754	456.54351	364.89716
1345.968	439.93474	347.12619
1346.182	435.3871	343.572
1346.397	436.77116	345.34909
1346.611	428.07133	340.41272
1346.825	429.25767	344.16436
1347.039	426.29182	339.03053
1347.253	431.82808	345.15164
1347.467	436.77116	348.70583
1347.681	460.10253	370.22845
1347.895	433.01442	346.73128
1348.109	430.24629	343.96691
1348.323	417.19654	331.52723
1348.537	411.06711	327.57813
1348.751	420.75556	335.47634
1348.965	440.52791	356.40658
1349.178	432.42125	351.07529
1349.392	429.85084	345.74401
1349.606	417.98743	337.8458
1349.82	415.2193	336.26616
1350.033	422.53507	343.17709
1350.247	414.42841	332.90942
1350.461	415.02158	336.26616
1350.674	432.61897	353.64221
1350.888	423.12824	344.95418
1351.101	420.95328	347.5211
1351.315	418.38288	341.39999
1351.528	431.43263	353.04985
1351.742	422.13963	345.15164
1351.955	414.23069	340.61017
1352.169	416.99881	343.572
1352.382	426.68727	351.86512
1352.595	419.56922	344.95418
1352.809	416.40564	341.59745
1353.022	418.18516	345.34909
1353.235	405.9263	333.30433
1353.448	403.75134	331.92214
1353.661	417.98743	346.92874
1353.874	404.93768	333.69924
1354.088	411.26483	338.63562
1354.301	411.26483	340.01781
1354.514	408.69443	338.43816
1354.727	412.05573	343.96691
1354.94	411.46256	344.36182
1355.153	402.96045	335.27888
1355.366	416.20792	349.89056
1355.578	417.39426	350.68038
1355.791	409.2876	343.572
1356.004	409.88077	342.78218
1356.217	403.94907	337.45089
1356.43	412.84662	347.91601
1356.642	410.67166	346.13892
1356.855	411.06711	346.13892
1357.068	403.55362	341.59745
1357.28	398.41281	333.89669
1357.493	382.39721	315.53336
1357.706	384.57216	324.02394
1357.918	399.2037	341.20254
1358.131	401.77411	341.20254
1358.343	398.61053	331.92214
1358.556	394.45834	331.92214
1358.768	396.83102	335.47634
1358.98	386.5494	326.3934
1359.193	392.87655	336.46361
1359.405	390.50387	330.73741
1359.617	388.32891	327.77558
1359.83	383.1881	324.41885
1360.042	395.64468	339.42544
1360.254	394.85379	334.88397
1360.466	394.26061	332.71196
1360.678	396.04013	337.64834
1360.891	393.66744	337.25343
1361.103	391.49249	334.88397
1361.315	390.70159	335.67379
1361.527	379.8268	322.04938
1361.739	385.75851	328.17049
1361.951	379.43135	323.23412
1362.163	383.58355	329.55268
1362.374	389.1198	332.90942
1362.586	379.62908	323.03666
1362.798	386.15395	333.10687
1363.01	384.76989	332.1196
1363.222	386.35168	331.52723
1363.433	387.53802	333.30433
1363.645	374.29054	322.04938
1363.857	373.1042	321.25956
1364.068	370.5338	319.87738
1364.28	383.97899	337.45089
1364.492	385.16533	333.69924
1364.703	383.38582	329.15777
1364.915	374.68599	324.41885
1365.126	371.32469	323.23412
1365.338	370.92924	321.45702
1365.549	382.00176	332.51451
1365.76	377.05867	329.15777
1365.972	371.52241	324.41885
1366.183	367.56795	321.06211
1366.394	368.35884	324.02394
1366.606	369.94063	324.41885
1366.817	375.87233	330.93487
1367.028	371.72014	327.18322
1367.239	365.59071	324.6163
1367.45	368.16112	323.62903
1367.662	366.97477	319.67992
1367.873	367.76567	322.24684
1368.084	369.34746	324.81376
1368.295	362.62486	315.33591
1368.506	364.40437	317.90283
1368.717	359.85673	317.70537
1368.928	364.99754	323.43157
1369.138	359.65901	315.53336
1369.349	372.70876	332.1196
1369.56	367.56795	326.3934
1369.771	363.41575	321.85193
1369.982	359.06584	316.52064
1370.192	362.82258	325.01121
1370.403	368.35884	328.96032
1370.614	369.14973	329.35523
1370.824	355.11137	316.32318
1371.035	366.3816	328.36795
1371.246	349.17966	311.18935
1371.456	361.04307	323.62903
1371.667	342.06162	304.27842
1371.877	346.60926	306.64788
1372.087	354.91364	318.8901
1372.298	346.60926	314.34863
1372.508	343.6434	306.64788
1372.719	354.71592	318.10028
1372.929	345.42292	312.57154
1373.139	343.84113	310.39953
1373.349	345.22519	308.62243
1373.56	349.17966	315.33591
1373.77	346.21381	313.1639
1373.98	348.58649	311.78172
1374.19	348.19104	314.34863
1374.4	339.49121	308.03007
1374.61	331.58227	299.73695
1374.82	346.80698	312.76899
1375.03	335.93219	304.27842
1375.24	340.28211	306.84534
1375.45	342.45706	311.78172
1375.66	354.12275	326.98576
1375.87	345.22519	313.36136
1376.08	344.4343	310.39953
1376.29	330.19821	300.13186
1376.499	337.51398	308.03007
1376.709	352.34324	323.03666
1376.919	348.38877	319.48247
1377.128	339.09576	309.2148
1377.338	333.36178	304.27842
1377.548	334.54812	306.64788
1377.757	342.25934	316.32318
1377.967	323.08016	295.78785
1378.176	337.31625	314.74354
1378.386	336.92081	313.36136
1378.595	330.59365	306.84534
1378.805	330.19821	304.47587
1379.014	338.70032	311.58426
1379.223	324.66195	299.93441
1379.433	329.60504	304.47587
1379.642	324.46423	303.29114
1379.851	328.22097	304.87078
1380.061	327.6278	303.88351
1380.27	330.59365	304.08096
1380.479	327.23236	304.67333
1380.688	324.06878	302.50132
1380.897	326.24374	304.67333
1381.106	334.94357	316.12573
1381.315	323.87106	301.7115
1381.524	316.55529	296.18276
1381.733	324.2665	304.67333
1381.942	330.9891	311.78172
1382.151	318.13708	298.15731
1382.36	327.6278	307.83261
1382.569	324.2665	305.66061
1382.777	322.28927	301.7115
1382.986	312.79854	295.19548
1383.195	313.39171	296.38021
1383.404	311.21675	294.99803
1383.612	299.55107	283.94054
1383.821	316.95073	296.57767
1384.03	341.073	320.86465
1384.238	323.87106	308.42498
[truncated: 21 more rows]
