# Supplementary material for: Ratiometric fluorescent sensing of pyrophosphate with sp³-functionalized single-walled carbon nanotubes
Source: Nat Commun. 2024 Jan 24;15:706. doi: 10.1038/s41467-024-45052-1 (PMC10808354; doi:10.1038/s41467-024-45052-1)
Supplement: Supplementary file 4 — Source data [file 41467_2024_45052_MOESM4_ESM.zip › Fig. S2b.txt]

Wavelength	PL intensity	PL intensity	PL intensity
nm	a.u.	a.u.	a.u.
	Dz-Alkyne	[Cu]	EDTA
938.815	291.19845	281.2754	288.25289
939.053	324.4105	311.51794	322.82744
939.29	311.5606	297.08849	311.17088
939.527	301.67606	287.20531	298.13133
939.764	291.59383	276.13614	290.62372
940	307.2114	289.77494	305.83652
940.237	304.44373	285.42634	300.30459
940.474	307.2114	290.56559	305.44138
940.711	301.47837	281.86839	295.76051
940.948	308.79293	290.56559	301.29244
941.185	308.00217	285.82166	304.84867
941.422	311.95598	290.76326	308.99762
941.658	303.45528	281.07774	297.53863
941.895	309.97907	289.18195	309.19519
942.132	296.93148	274.55484	291.21643
942.369	311.95598	289.18195	304.25597
942.605	316.50287	293.33288	313.14656
942.842	311.75829	291.55391	311.36845
943.079	304.44373	284.24035	303.66326
943.315	308.99062	285.42634	309.19519
943.552	309.18831	286.80998	307.2195
943.789	327.57355	302.22775	319.66634
944.025	327.37586	300.64644	321.04932
944.262	325.79433	298.6698	322.82744
944.498	325.59664	300.64644	321.44445
944.735	330.93429	302.22775	322.82744
944.971	322.82897	297.28616	319.8639
945.208	316.70056	294.3212	315.12225
945.444	319.07285	293.13522	316.50523
945.681	325.99202	297.87915	323.22257
945.917	332.51582	303.0184	325.19826
946.153	340.02806	306.18102	329.34721
946.39	335.28349	304.99504	330.53262
946.626	326.58509	298.86747	323.22257
946.862	341.60959	307.76233	336.06455
947.099	329.35276	294.3212	326.58124
947.335	333.50427	302.42541	331.71803
947.571	345.5634	313.88991	341.99161
947.807	344.37726	306.97168	338.43537
948.044	340.22575	303.41373	334.08886
948.28	330.53891	293.72821	324.60556
948.516	334.88811	298.27448	333.10101
948.752	338.84192	302.03008	335.0767
948.988	344.17957	308.75065	340.8062
949.224	345.36571	307.16934	342.97945
949.46	343.98188	299.85578	340.41106
949.696	336.86501	293.92587	332.50831
949.932	347.93569	305.39037	345.15271
950.168	353.07565	308.94831	350.09193
950.404	354.65718	309.14598	348.11624
950.64	350.90105	304.20439	346.93083
950.876	357.02947	308	355.03115
951.112	351.49413	298.6698	344.75757
951.348	357.42485	305.1927	350.2895
951.584	369.28629	314.4829	364.71202
951.819	376.60085	319.81982	373.40505
952.055	356.2387	302.82074	352.26519
952.291	354.06411	298.86747	349.69679
952.527	359.20407	301.63476	355.42629
952.763	358	300.25111	351.87005
952.998	364.73941	304.40205	360
953.234	385	322	384.46891
953.47	392.41611	327.92403	387.43244
953.705	388.85768	324.56374	383.08592
953.941	371.85627	304.40205	367.87312
954.176	384.1131	312.70392	380.31996
954.412	382.92695	311.7156	377.554
954.648	402.30065	325.74973	396.91574
954.883	405.66139	327.72636	400.07684
955.119	400.71912	324.36608	395.33519
955.354	404.07986	321	398.49629
955.59	416	325.94739	409.16501
955.825	409.21982	320.41281	402.44767
956.06	407	321.0058	402.8428
956.296	410.99904	316.85486	407.78202
956.531	428.19813	329.11001	423.19239
956.767	433.1404	334	427.14377
957.002	430.9658	329.11001	422.20455
957.237	431.16349	325.55206	425.95836
957.472	435.315	326.14505	433
957.708	444.01339	334.84225	440
957.943	452.3164	341.95815	449.46904
958.178	459.43327	339.78385	454
958.413	465.1663	339.98151	458.95235
958.648	462.9917	337.80721	458.16207
958.884	466.35244	335.03992	460.92803
959.119	473.667	337.80721	468.04051
959.354	481.97001	344.52777	475
959.589	491.65686	347.49273	484.24115
959.824	502.92523	351.05067	494.7123
960.059	502.72754	346.70207	494
960.294	510.43748	352	504.39317
960.529	516.56589	351.446	508.93726
960.764	521.50816	353.81797	517.23515
960.999	532.18346	356.38759	524.94033
961.234	540.68416	358.56189	533.23822
961.468	539.8934	352.82965	530.47226
961.703	556.49942	364	548.05588
961.938	552.94099	354.21329	542
962.173	576.66387	371.41003	566.23221
962.408	574.09389	364.29414	564.25652
962.642	582.79229	368.04975	573.73983
962.877	598.40985	374.96798	591
963.112	611.65513	384.06051	603.96785
963.347	629.24961	389	618.19281
963.581	615.41126	368.04975	604.9557
963.816	632.01728	376	621.74905
964.051	649.61176	387.22313	637.94969
964.285	675.70693	407.18716	664.42391
964.52	684.60302	410	671.73396
964.754	689.1499	401.05958	679.43914
964.989	704.1744	407.58248	693.46652
965.223	700.81366	396.51332	689.91029
965.458	726.71114	414	714.21125
965.692	752.41094	429.72081	740.88304
965.927	751.62017	418	737.91951
966.161	751.42248	409.16379	737.3268
966.395	770.2031	417.46567	755
966.63	783.84376	420.03529	769.33295
966.864	801.83362	431	787.90442
967.098	825.95189	446.71989	811.4151
967.333	823.97498	435.45306	807.6613
967.567	841.76715	441.7783	827.61575
967.801	882.09606	467.67224	866.33923
968.035	887.43371	465.30027	870.88332
968.27	906.41202	473.99748	892.61589
968.504	909.57507	466.28859	894.19644
968.738	926.18109	470.83486	905.65543
968.972	955.24163	485.46197	933.90777
969.206	956.82316	480.9157	941.21781
969.44	978.37145	490.79889	963.74066
969.674	1006.04815	503.05404	985.27566
969.908	1017.7119	506.21665	995.94437
970.142	1027.20106	505.62366	1006.61309
970.376	1038.27174	504.63534	1018.26965
970.61	1047.95859	503.84469	1023.99914
970.844	1071.48378	514.91386	1047.1147
971.078	1086.31059	517.87881	1063.31534
971.312	1112.40577	534.08723	1090
971.546	1141.4663	551.48163	1118.23947
971.779	1151.35084	547.72602	1120
972.013	1176.06218	561.56248	1149.45534
972.247	1199.192	573.61996	1173.7563
972.481	1228.25254	591.4097	1201.21837
972.714	1248.81237	599.71157	1220.97525
972.948	1254.94079	595.36297	1226.11204
973.182	1273.52371	601.09521	1242.70782
973.415	1287.16438	606.03681	1258.11818
973.649	1307.72421	614.53634	1276.88722
973.883	1321.36487	619.28027	1290.3219
974.116	1332.63324	618.48962	1300.20034
974.35	1361.89147	637.66299	1328.45268
974.583	1382.25362	643.79057	1348.01199
974.817	1407.16265	658.81301	1371.91782
975.05	1434.24628	675.02143	1399.18232
975.284	1452.43383	680.75367	1414.39511
975.517	1461.72529	679.56769	1422.49544
975.751	1485.64587	694.59013	1445.21585
975.984	1499.68192	700.12471	1462.20677
976.217	1522.41635	713.56584	1483.14906
976.451	1543.96464	721.07706	1500.53512
976.684	1552.86072	724.23968	1508.63544
976.917	1580.33974	743.41306	1536.88778
977.151	1612.76102	764.16774	1564.54741
977.384	1616.31945	757.64484	1568.49879
977.617	1623.43632	760.0168	1578.77236
977.85	1651.70609	778.59719	1603.66603
978.083	1683.92968	803.50281	1635.07948
978.316	1701.32647	811.21169	1650.48984
978.55	1724.45628	831.37339	1673.40782
978.783	1740.66692	838.68694	1688.42305
979.016	1738.49232	829.79208	1687.63278
979.249	1754.10989	837.3033	1701.26503
979.482	1769.13439	847.77947	1715.68755
979.715	1788.70577	859.63929	1733.0736
979.948	1808.87023	875.45239	1751.05237
980.181	1822.90627	884.94024	1762.9065
980.414	1842.08227	899.96268	1782.26824
980.646	1854.73448	910.83418	1798.07374
980.879	1874.70124	930.20522	1818.6209
981.112	1867.78206	918.54307	1810.12544
981.345	1877.07353	927.63559	1820.20145
981.578	1888.73728	933.17018	1827.31393
981.811	1909.29712	954.51785	1849.44163
982.043	1920.76318	961.83141	1858.13466
982.276	1930.64772	972.90057	1867.61796
982.509	1949.03296	988.12068	1882.43563
982.741	1951.80063	997.21321	1886.18943
982.974	1969.79048	1011.44499	1902.19251
983.207	1965.63898	1012.43331	1897.25329
983.439	1979.27964	1025.47911	1908.90985
983.672	1980.66347	1031.80435	1909.30498
983.904	1993.71106	1044.85015	1922.54209
984.137	2001.421	1060.66324	1930.64242
984.369	2010.91016	1068.37213	1934.98893
984.602	2016.4455	1082.40625	1942.49654
984.834	2022.37622	1092.09177	1947.63333
985.067	2016.24781	1091.49878	1939.33544
985.299	2017.23626	1097.62635	1939.73058
985.531	2010.71247	1099.99831	1931.63026
985.764	2019.41086	1110.47449	1937.55732
985.996	2038.38917	1141.70535	1956.32636
986.228	2017.63164	1124.90394	1935.58164
986.461	2009.32863	1132.01983	1927.48131
986.693	2010.51477	1139.33338	1927.67888
986.925	2007.9448	1147.04227	1923.72751
987.157	2006.36327	1154.94881	1922.34453
987.389	1992.52492	1152.57685	1907.3293
987.621	2002.40945	1171.94789	1917.80044
987.854	1984.22191	1167.59929	1900.80953
988.086	1989.55956	1181.63341	1903.97063
988.318	1971.37201	1178.27313	1885.00402
988.55	1960.69671	1176.09883	1873.14989
988.782	1969.98817	1201.39978	1880.85508
989.014	1953.18446	1194.28388	1862.87631
989.246	1951.60294	1207.92268	1862.87631
989.478	1939.93918	1206.53903	1850.62705
989.71	1919.77473	1204.36473	1830.47503
989.941	1920.56549	1216.02689	1828.69691
990.173	1910.87864	1223.34044	1820.59659
990.405	1900.40104	1225.11942	1807.35948
990.637	1889.13266	1231.44465	1798.46888
990.869	1880.03889	1236.97924	1789.77585
991.1	1869.75897	1242.71148	1779.50228
991.332	1864.22363	1249.82737	1769.2287
991.564	1831.60466	1233.81662	1736.43227
991.796	1813.02173	1231.44465	1720.82434
992.027	1797.79954	1230.654	1705.41397
992.259	1798.59031	1247.45541	1703.24071
992.49	1783.56581	1248.0484	1687.23764
992.722	1757.27294	1240.73484	1663.72695
992.954	1751.14453	1252.59467	1659.18287
993.185	1739.28309	1254.76897	1646.3409
993.417	1711.40869	1243.50214	1619.0764
993.648	1693.02345	1241.5255	1599.91223
993.879	1685.90659	1250.02504	1591.41677
994.111	1671.47516	1251.60635	1579.56264
994.342	1650.71764	1246.26943	1558.42278
994.574	1628.97166	1241.13017	1534.71452
994.805	1612.95871	1240.93251	1519.50172
995.036	1586.27046	1230.654	1494.60805
995.268	1580.73512	1240.93251	1485.51989
995.499	1562.74526	1237.37456	1471.4925
995.73	1533.68472	1224.1311	1442.44988
995.961	1503.04266	1207.13202	1410.83888
996.192	1484.85511	1203.17875	1394.2431
996.424	1479.91284	1213.85259	1386.14277
996.655	1460.34146	1211.08529	1367.96644
996.886	1439.97931	1202.98108	1350.58039
997.117	1421.39638	1200.41146	1331.41621
997.348	1398.85964	1188.55164	1308.49823
997.579	1382.45131	1187.95865	1292.29759
997.81	1373.35754	1190.13295	1286.17296
998.041	1353.39077	1183.21472	1265.42823
998.272	1321.16718	1161.47171	1233.61965
998.503	1306.93345	1160.4834	1220.18497
998.734	1293.88586	1157.12311	1209.12112
998.965	1282.61749	1160.08807	1201.81107
999.196	1254.74309	1139.33338	1172.37332
999.426	1237.93938	1136.36843	1156.56782
999.657	1243.07934	1147.23993	1159.13621
999.888	1220.74029	1136.36843	1141.35502
1000.119	1186.93517	1112.25346	1106.97804
1000.349	1170.32915	1104.14925	1092.75309
1000.58	1157.28156	1098.61467	1077.93543
1000.811	1142.05938	1090.51046	1061.93236
1001.041	1133.55867	1091.69644	1056.20286
1001.272	1119.32494	1083.59223	1041.78034
1001.503	1098.76511	1068.37213	1023.60401
1001.733	1078.79834	1055.72165	1003.84713
1001.964	1053.88931	1033.38566	976.7802
1002.194	1040.64403	1029.63005	967.2969
1002.425	1028.78258	1023.50247	955.64034
1002.655	1026.80568	1021.52584	954.85006
1002.886	1010.39735	1010.852	939.83483
1003.116	1015.735	1019.94453	943.78621
1003.346	997.34976	1005.31742	926.59772
1003.577	977.58068	990.49264	911.78006
1003.807	965.71924	982.58609	897.95024
1004.037	942.39173	959.85477	872.66144
1004.268	940.01944	960.05244	871.87116
1004.498	932.70489	956.49449	869.1052
1004.728	917.28501	944.83233	854.88024
1004.958	907.59816	932.77485	842.23584
1005.188	890.20138	916.56643	825.24492
1005.418	879.52608	908.26456	817.1446
1005.649	875.57227	905.69493	812.20538
1005.879	880.11915	911.03185	820.50327
1006.109	857.58241	888.89352	798.37556
1006.339	850.86092	881.77762	792.4485
1006.569	837.41795	869.32481	778.81625
1006.799	830.49878	863.59257	772.49405
1007.029	822.59115	854.50004	765.38157
1007.259	822.39346	851.93041	764.78887
1007.489	813.69507	843.8262	757.47882
1007.718	808.15972	836.51264	751.55175
1007.948	801.04286	828.40843	746.61253
1008.178	779.88995	804.49113	722.50914
1008.408	779.09919	805.87478	724.48483
1008.638	770.79618	798.16589	720.13831
1008.867	770.2031	794.21262	718.16263
1009.097	765.65622	789.07336	715.7918
1009.327	738.1772	761.40045	687.53946
1009.556	750.23634	770.88831	701.36928
1009.786	745.09638	764.16774	697.22033
1010.016	740.54949	758.23783	692.87382
1010.245	732.44417	747.16867	684.57593
1010.475	729.47881	740.84343	681.6124
1010.704	734.61877	747.76166	687.9346
1010.934	712.27972	720.8794	665.60932
1011.163	703.58133	711.58921	658.69441
1011.393	700.41827	707.63593	656.52116
1011.622	691.12681	695.97378	644.66703
1011.851	689.1499	691.82284	643.87675
1012.081	682.42842	682.92797	639.92538
1012.31	685.59147	683.91629	640.71565
1012.539	684.00994	682.33498	641.90107
1012.769	701.20904	698.14808	658.49685
1012.998	673.53233	667.70787	632.22019
1013.227	667.99699	659.20833	625.70042
1013.456	653.56557	643.98823	614.83414
1013.686	643.68103	632.52374	603.57272
1013.915	649.41406	637.86066	610.48762
1014.144	665.6247	652.2901	625.70042
1014.373	658.11246	643.39524	619.37822
1014.602	650.00714	632.52374	610.29006
1014.831	638.14569	619.6756	601.39946
1015.06	631.22652	612.55971	595.47239
1015.289	636.76186	615.72233	601.20189
1015.518	624.10965	600.69989	587.56964
1015.747	626.48194	602.67652	590.92831
1015.976	640.91336	614.73401	605.35084
1016.205	632.41266	604.25783	597.84322
1016.434	625.88887	597.73493	591.71859
1016.662	622.92351	592.79334	587.1745
1016.891	629.84268	597.73493	595.27483
1017.12	622.72582	589.23539	589.15019
1017.349	611.45744	577.17791	579.27175
1017.577	613.43435	579.15455	582.63042
1017.806	619.36507	581.13118	586.97694
1018.035	612.05052	574.21296	584.0134
1018.263	606.51517	567.69005	575.32038
1018.492	610.46899	568.87604	577.88877
1018.721	597.22371	553.45827	564.65166
1018.949	595.83988	551.08631	564.25652
1019.178	606.51517	560.3765	574.33253
1019.406	591.49068	547.13303	560.70028
1019.635	595.44449	547.13303	563.07111
1019.863	596.82833	548.51668	565.0468
1020.091	591.88606	543.37742	561.8857
1020.32	596.82833	546.54004	565.24437
1020.548	593.66528	544.56341	563.66382
1020.776	585.36227	533.6919	554.77322
1021.005	593.86297	542.9821	564.45409
1021.233	597.02602	543.97041	567.22005
1021.461	587.33917	534.2849	557.53918
1021.689	588.72301	533.88957	558.7246
1021.918	578.64078	524.79704	549.43886
1022.146	589.90915	532.90125	560.30515
1022.374	584.96688	527.76199	556.55134
1022.602	583.97843	527.36667	557.14405
1022.83	574.88466	517.87881	547.85831
1023.058	571.52391	511.55357	542.32638
1023.286	550.96408	495.14749	523.16221
1023.514	556.49942	498.11244	530.07712
1023.742	572.31468	512.14656	546.87047
1023.97	576.0708	513.33255	545.68505
1024.198	563.61629	502.46104	535.21391
1024.426	562.23245	503.05404	534.22606
1024.654	564.20936	505.03067	538.57258
1024.882	555.90635	492.77552	530.27469
1025.109	560.84862	499.10076	534.6212
1025.337	556.8948	492.97319	529.48441
1025.565	550.37101	491.78721	524.34762
1025.793	548.19641	485.06664	522.37193
1026.02	559.46478	495.74048	533.23822
1026.248	558.47633	491.39188	531.4601
1026.476	553.33637	489.41524	527.70629
1026.703	557.29018	493.56618	530.66982
1026.931	554.7202	493.56618	528.89171
1027.158	552.94099	486.84561	527.70629
1027.386	553.53406	487.04328	526.12574
1027.613	537.91649	471.23018	511.90079
1027.841	542.068	477.95075	518.02542
1028.068	537.91649	472.41617	511.90079
1028.296	540.88185	478.34608	514.66675
1028.523	545.42874	479.3344	521.38409
1028.75	534.16037	470.43953	509.33239
1028.978	543.64952	476.36944	517.23515
1029.205	540.68416	476.76477	515.25946
1029.432	541.67261	474.3928	516.84001
1029.66	542.66107	473.40449	517.03758
1029.887	529.41579	459.96336	503.20776
1030.114	525.26428	457.19606	500.04666
1030.341	525.26428	455.61476	500.24423
1030.568	540.28878	469.64888	514.07404
1030.795	539.10263	470.63719	513.28377
1031.022	532.77653	465.30027	509.52996
1031.249	527.83426	459.1727	501.62721
1031.476	524.27583	457.59139	499.65152
1031.703	524.27583	455.02176	499.65152
1031.93	534.95113	468.06757	512.09836
1032.157	530.99731	461.74233	503.99804
1032.384	524.67121	455.61476	499.05882
1032.611	519.72894	450.08017	495.50258
1032.838	520.7174	450.08017	497.08313
1033.065	521.50816	453.44045	497.67583
1033.292	526.45043	456.20775	503.80047
1033.518	522.6943	453.44045	498.26854
1033.745	516.3682	447.51054	493.32932
1033.972	518.74049	447.90587	492.93418
1034.198	515.57744	444.74325	491.74877
1034.425	518.74049	444.94092	493.92203
1034.652	520.51971	446.71989	494.90987
1034.878	508.85595	437.4297	484.63629
1035.105	509.64671	440.98764	483.05574
1035.331	509.64671	437.4297	484.24115
1035.558	515.18206	442.56895	489.77308
1035.784	507.07674	433.0811	481.87033
1036.011	518.5428	446.52223	495.89771
1036.237	514.1936	443.35961	491.35363
1036.464	511.03055	440.78998	489.37794
1036.69	506.48366	433.27876	483.05574
1036.916	509.44902	437.23203	486.41441
1037.143	515.97282	442.96428	491.5512
1037.369	516.17051	442.17363	491.15606
1037.595	501.54139	427.74418	474.95542
1037.821	514.1936	440.39465	485.229
1038.048	496.99451	420.23296	472.18946
1038.274	509.05364	432.48811	486.21684
1038.5	488.6915	414.10538	464.2867
1038.726	493.43607	420.62829	468.43565
1038.952	504.11137	428.33717	476.93111
1039.178	496.00605	420.43062	471.20161
1039.404	491.85455	417.07034	465.07698
1039.63	502.72754	426.36053	474.56028
1039.856	494.22684	418.05866	469.02836
1040.082	493.23838	417.86099	466.45996
1040.308	490.6684	413.90772	465.66969
1040.534	498.37834	418.05866	472.78216
1040.76	494.02915	418.65165	470.21377
1040.986	494.22684	419.04698	470.0162
1041.211	491.26148	417.268	467.84294
1041.437	484.14461	409.55912	460.33533
1041.663	478.41158	403.62921	456.18638
1041.888	491.85455	414.30305	467.05267
1042.114	481.57463	405.60585	457.76693
1042.34	484.93537	409.55912	464.08914
1042.565	488.49381	411.14043	466.8551
1042.791	501.73909	421.6166	479.4995
1043.017	491.26148	413.90772	466.26239
1043.242	491.26148	414.30305	466.26239
1043.468	477.22543	398.88528	455.59368
1043.693	485.72614	406.00117	465.86725
1043.919	498.77372	419.4423	477.91895
1044.144	494.22684	413.11707	473.57244
1044.369	482.76077	405.21052	461.52074
1044.595	478.60927	402.64089	457.17423
1044.82	480.58618	401.85024	458.55721
1045.045	489.87764	409.36146	467.05267
1045.271	473.667	392.56004	450.06175
1045.496	488.29612	408.17547	466.45996
1045.721	485.52845	404.61753	465.07698
1045.946	481.97001	398.29229	462.11345
1046.171	479.59772	398.29229	458.95235
1046.397	486.12152	405.21052	463.89157
1046.622	474.26007	392.75771	452.43258
1046.847	480.58618	397.6993	456.97666
1047.072	478.21389	391.37406	456.97666
1047.297	478.41158	393.15304	460.5329
1047.522	480.78387	394.73435	459.74262
1047.747	483.74923	397.10631	460.33533
1047.972	481.57463	393.94369	459.54505
1048.196	480.1908	389.19976	458.16207
1048.421	479.20234	392.75771	460.5329
1048.646	489.67995	404.2222	471.39918
1048.871	477.81851	389.99042	460.5329
1049.096	473.86469	383.66518	456.38395
1049.32	481.77232	390.58341	460.73047
1049.545	493.83146	400.26893	471.39918
1049.77	477.42312	386.03714	458.16207
1049.995	485.13306	394.33902	464.87941
1050.219	486.31921	389.79275	465.66969
1050.444	487.10997	387.42079	462.70615
1050.668	476.83005	379.90957	455.39611
1050.893	477.42312	381.29322	459.34748
1051.117	476.03929	379.11892	458.35964
1051.342	468.92242	368.04975	448.4812
1051.566	481.37694	382.4792	459.74262
1051.791	506.28597	409.16379	483.45088
1052.015	490.86609	391.1764	470.21377
1052.239	495.21529	393.3507	475.35056
1052.464	486.12152	385.64182	466.8551
1052.688	481.77232	384.45583	467.84294
1052.912	485.33075	383.26985	466.65753
1053.137	491.45917	386.8278	470.21377
1053.361	485.92383	379.90957	465.27455
1053.585	478.80696	368.04975	457.76693
1053.809	474.65545	368.44508	455.19854
1054.033	484.73768	380.50256	465.47212
1054.257	492.843	384.85116	474.95542
1054.481	496.00605	387.22313	477.91895
1054.706	486.31921	375.36331	466.45996
1054.93	481.37694	370.81704	462.11345
1055.154	484.73768	372.39835	465.86725
1055.377	493.43607	379.11892	474.16515
1055.601	488.29612	374.57265	467.25024
1055.596	476.09477	375.69012	465.63013
1055.829	471.15603	369.56689	460.68924
1056.061	476.29232	372.92479	463.45614
1056.294	467.20504	365.61641	457.13179
1056.526	472.93398	371.54212	465.82777
1056.758	474.71193	370.75203	465.23486
1056.991	478.26782	376.08517	470.9663
1057.223	471.55113	362.25851	460.29396
1057.455	481.42862	369.96194	469.78049
1057.688	465.62464	354.35756	454.56252
1057.92	479.84822	367.78917	467.01358
1058.152	487.15756	375.4926	478.08119
1058.384	482.41636	372.1347	477.88356
1058.617	478.66292	362.25851	469.38521
1058.849	482.41636	364.62879	471.95448
1059.081	483.40411	365.41889	469.78049
1059.313	499.60319	379.83812	486.77717
1059.545	501.57869	377.27031	490.53225
1059.777	501.38114	374.10993	494.68261
1060.009	503.94928	377.86288	491.3228
1060.241	508.49292	379.44307	493.69443
1060.473	503.35663	372.72727	488.95117
1060.705	501.18359	370.15946	488.16062
1060.937	498.81299	367.78917	487.76535
1061.169	505.92478	370.75203	492.70625
1061.401	511.25862	374.30746	498.43769
1061.633	517.18511	379.24555	503.57622
1061.865	516.19736	379.04803	503.77386
1062.097	508.09783	370.15946	498.04242
1062.329	524.2969	380.62822	510.88875
1062.56	514.02432	367.1966	502.39041
1062.792	519.35816	374.90003	507.92421
1063.024	530.81604	384.38117	521.36345
1063.256	529.63074	377.46784	515.23674
1063.487	527.65525	374.30746	513.65565
1063.719	519.55571	365.22137	504.5644
1063.951	524.2969	368.18422	508.71475
1064.182	527.65525	369.76441	514.44619
1064.414	535.55723	375.29508	522.15399
1064.646	539.70578	377.07279	525.71144
1064.877	536.94008	371.3446	522.94454
1065.109	531.01359	363.0486	517.41073
1065.34	544.44697	372.1347	531.64052
1065.572	550.57101	378.65298	536.38378
1065.803	548.99061	375.29508	536.58141
1066.035	549.18816	370.15946	535.79087
1066.266	554.522	374.50498	540.53413
1066.497	549.58326	364.62879	534.40742
1066.729	555.90485	370.94955	543.1034
1066.96	568.74558	381.02326	555.55446
1067.191	576.05492	384.38117	563.45989
1067.423	559.06565	366.60403	545.27739
1067.654	556.29995	364.82632	544.09158
1067.885	564.00439	365.61641	549.82302
1068.116	560.64605	358.30804	546.66084
1068.348	570.72108	367.39413	555.75209
1068.579	590.87115	385.17126	576.30622
1068.81	599.56334	388.52917	586.38565
1069.041	597.58784	384.77621	582.63057
1069.272	583.95691	366.01146	566.42443
1069.503	593.83439	374.30746	576.50386
1069.734	595.61234	368.57927	577.49204
1069.965	612.00897	382.40593	595.87218
1070.196	620.1085	387.1465	601.60362
1070.427	614.57711	381.81336	596.06981
1070.658	617.34281	376.67774	599.42962
1070.889	627.02274	382.9985	608.32324
1071.12	625.44235	377.86288	604.56816
1071.351	624.25705	376.67774	604.37052
1071.582	628.01049	373.12231	609.11378
1071.813	642.03652	384.77621	623.34356
1072.043	650.53116	388.72669	631.249
1072.274	646.97526	381.61583	624.52938
1072.505	649.34586	376.28269	628.28446
1072.736	654.2846	378.06041	633.22536
1072.966	664.95229	386.94898	645.67642
1073.197	674.63222	391.2945	651.80313
1073.428	680.16361	390.30688	659.51093
1073.658	683.52196	391.49202	662.27783
1073.889	683.32441	385.56631	661.68492
1074.12	687.86805	384.97374	663.06838
1074.35	695.17739	385.76383	672.5549
1074.581	701.89408	388.72669	680.06506
1074.811	713.35196	391.49202	688.5634
1075.042	721.8466	396.03507	696.66648
1075.272	722.04415	391.68954	698.64283
1075.503	728.95839	391.2945	705.36245
1075.733	736.07018	395.83754	712.08207
1075.963	743.57707	394.84992	715.83716
1076.194	752.26925	394.6524	726.90477
1076.424	759.38104	394.84992	732.43857
1076.654	757.99819	389.51678	730.06694
1076.885	774.19727	398.60288	744.49436
1077.115	770.64138	387.54155	741.72746
1077.345	793.16204	404.52859	764.06031
1077.575	789.4086	393.46726	759.71232
1077.806	801.06403	398.20783	770.77993
1078.036	815.88026	403.34344	784.41681
1078.266	831.88178	410.84935	797.46077
1078.496	841.95682	415.58992	810.70238
1078.726	827.33814	394.45488	796.27496
1078.956	840.37642	397.81278	810.30711
1079.186	857.76079	405.31868	827.10616
1079.416	881.86186	424.08344	849.24137
1079.646	892.72709	426.84877	857.54208
1079.876	895.09769	416.77506	859.51844
1080.106	906.95067	421.12058	872.56241
1080.336	899.83888	408.47906	864.06407
1080.566	927.29829	423.29334	888.96619
1080.796	950.0165	434.74972	912.08958
1081.026	947.64591	422.89829	906.75342
1081.255	941.52186	407.0964	900.6267
1081.485	956.33809	411.83696	917.62339
1081.715	969.96902	417.56515	929.87681
1081.945	989.72399	425.26858	946.47823
1082.174	1009.08386	434.55219	966.04418
1082.404	1002.16962	420.13296	960.90565
1082.634	1021.72704	424.47848	976.51888
1082.863	1053.53254	446.60114	1010.31462
1083.093	1056.29824	439.88533	1011.10516
1083.323	1076.05321	447.78628	1029.68293
1083.552	1073.28751	436.32991	1029.28766
1083.782	1087.31354	437.71257	1037.39073
1084.011	1110.03176	445.81105	1063.0834
1084.241	1115.7607	438.50267	1066.64084
1084.47	1135.51567	445.61352	1083.63753
1084.7	1155.46819	457.26742	1105.37747
1084.929	1166.92607	454.30457	1113.48055
1085.158	1171.27216	449.16895	1118.02617
1085.388	1180.35945	442.84819	1127.71033
1085.617	1187.66879	433.36705	1131.86068
1085.846	1207.62131	443.04571	1152.01954
1086.076	1221.05469	441.86057	1166.05169
1086.305	1247.3288	453.71199	1189.57036
1086.534	1273.60291	468.13123	1216.44884
1086.763	1280.3196	458.65009	1220.00628
1086.992	1304.61821	468.32875	1244.51313
1087.222	1327.92908	473.06932	1264.47436
1087.451	1354.20319	486.10588	1291.55047
1087.68	1373.95816	489.46379	1310.12825
1087.909	1380.8724	482.94551	1315.66205
1088.138	1397.26902	481.56284	1330.48474
1088.367	1411.69015	482.94551	1341.15708
1088.596	1432.63042	483.7356	1362.69939
1088.825	1448.82949	484.92074	1376.5339
1089.054	1459.49718	473.85941	1387.20624
1089.283	1493.08062	488.67369	1416.06108
1089.512	1509.08215	490.64893	1434.44121
1089.741	1535.94891	500.92016	1460.92442
1089.969	1566.17401	508.42607	1486.81472
1090.198	1584.15104	510.4013	1504.79959
1090.427	1594.22607	503.09293	1512.90266
1090.656	1618.32713	512.37654	1537.60714
1090.885	1641.04535	509.01864	1556.38255
1091.113	1667.71456	516.91959	1580.49413
1091.342	1689.44502	519.28987	1603.02462
1091.571	1701.89066	515.3394	1615.67332
1091.799	1736.6594	527.78339	1648.87614
1092.028	1772.4159	541.61005	1680.89316
1092.257	1780.91054	528.77101	1687.41514
1092.485	1796.31941	525.41311	1698.87802
1092.714	1829.90286	537.06701	1733.06903
1092.942	1870.79565	554.84414	1773.58438
1093.171	1893.31631	556.02928	1795.91724
1093.399	1925.12182	567.48566	1824.96971
1093.627	1949.61798	572.0287	1848.09311
1093.856	1957.91507	556.62185	1855.208
1094.084	1982.21368	556.62185	1877.54086
1094.313	2007.69759	559.78223	1900.26898
1094.541	2037.52759	564.91785	1930.112
1094.769	2065.18455	571.23861	1958.1763
1094.998	2095.21211	576.76927	1984.26423
1095.226	2129.98085	586.05289	2016.08361
1095.454	2158.42801	590.59594	2044.34554
1095.682	2193.98696	602.24983	2075.37437
1095.91	2202.48159	585.85537	2082.29163
1096.139	2229.34835	590.00336	2107.98429
1096.367	2256.01756	591.18851	2133.28168
1096.595	2296.12015	603.83002	2170.43723
1096.823	2325.15996	606.20031	2197.71098
1097.051	2352.42181	612.91612	2227.554
1097.279	2389.95626	622.19973	2262.53555
1097.507	2418.40341	623.5824	2287.83294
1097.735	2455.93786	635.03877	2323.80267
1097.963	2476.08793	626.54525	2341.98517
1098.191	2512.83217	637.40906	2376.17618
1098.419	2542.06953	638.00163	2401.0783
1098.646	2579.60397	649.06296	2437.4433
1098.874	2613.78007	656.76638	2471.43667
1099.102	2649.33901	661.50695	2503.45369
1099.33	2689.4416	672.96333	2536.45888
1099.558	2721.04955	678.09894	2570.45225
1099.785	2746.92856	677.11133	2594.9591
1100.013	2777.94387	677.7039	2624.01157
1100.241	2802.63758	674.74104	2646.14679
1100.468	2842.54262	684.61723	2685.8716
1100.696	2894.69574	709.70274	2734.8853
1100.924	2907.33892	693.5058	2748.32454
1101.151	2939.53952	697.85132	2776.1912
1101.379	2977.66661	701.80179	2809.39403
1101.606	3013.81821	707.92503	2844.17794
1101.834	3049.5747	712.46807	2878.96186
1102.061	3075.05861	713.06064	2903.27107
1102.289	3126.61908	728.66502	2950.70368
1102.516	3148.9422	726.09721	2972.04836
1102.743	3194.97128	739.13378	3014.73771
1102.971	3220.45519	734.98578	3037.07056
1103.198	3253.24844	732.41797	3068.49467
1103.425	3305.40156	760.07129	3117.11309
1103.653	3331.08302	753.35548	3144.38684
1103.88	3373.35866	770.145	3185.49511
1104.107	3409.11515	769.94748	3216.91921
1104.334	3437.56231	769.35491	3242.41424
1104.561	3485.17179	782.39147	3286.68468
1104.789	3522.50868	790.0949	3324.43313
1105.016	3561.22842	794.44042	3359.80995
1105.243	3598.96041	803.72403	3393.80332
1105.47	3643.014	812.21755	3436.29504
1105.697	3680.54844	824.85907	3472.4624
1105.924	3724.20692	832.76002	3511.98958
1106.151	3744.15944	825.25412	3527.99809
1106.378	3782.68163	827.42688	3563.57255
1106.605	3815.47488	834.53773	3597.36828
1106.832	3871.9741	852.70992	3648.95125
1107.058	3907.33549	860.21582	3681.7588
1107.285	3939.5361	856.06782	3711.79945
1107.512	3983.98478	874.24	3755.47698
1107.739	4030.60651	883.91867	3799.35215
1107.966	4051.94187	879.77067	3821.0921
1108.192	4090.66162	885.49886	3858.05001
1108.419	4134.91275	903.67104	3899.75118
1108.646	4182.32468	914.53484	3943.03343
1108.872	4211.56203	919.27541	3973.667
1109.099	4247.31853	916.90513	4006.47455
1109.326	4284.85297	926.38627	4040.86319
1109.552	4316.65847	926.78131	4068.92749
1109.779	4364.0704	948.50892	4112.40738
1110.005	4406.93868	954.03959	4154.8991
1110.232	4428.8667	950.28664	4174.26741
1110.458	4459.68445	943.96588	4199.56481
1110.685	4491.6875	954.03959	4228.41964
1110.911	4544.82837	970.43406	4281.97897
1111.138	4580.38732	981.10034	4313.60071
1111.364	4616.93401	984.26072	4346.40826
1111.59	4650.31991	992.75424	4380.204
1111.817	4681.92786	993.74186	4411.6281
1112.043	4718.86966	1007.37099	4445.02857
1112.269	4765.88649	1019.61746	4490.48482
1112.495	4798.87729	1026.92584	4523.09474
1112.721	4821.00285	1019.02489	4542.66069
1112.948	4855.3765	1030.48127	4573.68953
1113.174	4896.86194	1040.55498	4612.62379
1113.4	4931.82823	1058.13459	4649.5817
1113.626	4961.65824	1053.98659	4675.07673
1113.852	4996.03189	1063.07268	4708.4772
1114.078	5051.7409	1089.54086	4762.03652
1114.304	5073.86647	1092.50372	4781.40484
1114.53	5096.38713	1083.81267	4800.18024
1114.756	5126.21714	1092.89877	4829.03508
1114.982	5162.96138	1098.62695	4864.80718
1115.208	5191.21099	1107.12047	4891.29038
1115.434	5233.68417	1123.1199	4931.6081
1115.66	5259.76073	1130.23075	4957.30077
1115.885	5293.34418	1133.58865	4986.74851
1116.111	5314.28445	1131.21837	5004.33811
1116.337	5335.22472	1128.65056	5024.49697
1116.563	5363.07923	1142.2797	5051.37545
1116.788	5399.42837	1149.98312	5085.56645
1117.014	5432.02407	1165.5875	5114.61893
1117.24	5465.40997	1170.92064	5146.4383
1117.465	5505.90766	1196.00615	5188.33711
1117.691	5532.77442	1196.79624	5213.0416
1117.916	5548.38084	1199.56158	5226.87611
1118.142	5578.8035	1205.68481	5253.16168
1118.367	5588.48343	1199.16653	5259.68366
1118.593	5626.01787	1216.15357	5299.0132
1118.818	5649.52629	1226.62233	5324.70587
1119.044	5677.18325	1229.38766	5346.24818
1119.269	5692.98722	1233.73318	5362.84959
1119.495	5714.91524	1235.31337	5383.60136
1119.72	5736.44816	1243.41184	5404.55076
1119.945	5773.9826	1255.65831	5436.56778
1120.171	5805.7881	1276.20078	5467.79425
1120.396	5818.03618	1271.26269	5481.62876
1120.621	5835.42056	1276.59583	5497.8349
1120.846	5857.34857	1279.75621	5517.59849
1121.071	5874.33785	1286.27449	5534.79281
1121.297	5906.14335	1297.1383	5561.47365
1121.522	5926.68852	1309.77981	5582.42306
1121.747	5951.97488	1316.2981	5605.15118
1121.972	5963.82786	1321.82876	5615.82352
1122.197	5990.29952	1329.33466	5641.12091
1122.422	5983.58283	1317.08819	5634.40129
1122.647	6013.61038	1334.47028	5664.44195
1122.872	6019.93197	1339.80342	5670
1123.097	6048.97178	1353.23503	5697.84241
1123.322	6059.83701	1360.34589	5710.68874
1123.547	6059.83701	1346.71675	5710
1123.771	6081.56748	1369.03693	5730.45233
1123.996	6102.7053	1376.14779	5746.65847
1124.221	6105.27344	1379.50569	5751.59937
1124.446	6117.32398	1382.0735	5759.30717
1124.67	6123.44802	1390.56702	5764.64334
1124.895	6152.09272	1406.36892	5792.31236
1125.12	6132.1402	1393.52987	5774.9204
1125.345	6141.62259	1396.09768	5785.59274
1125.569	6144.38828	1400.4432	5787.17383
1125.794	6151.89517	1402.22092	5794.68399
1126.018	6152.88292	1410.12187	5795.86981
1126.243	6161.97021	1413.87482	5804.36815
1126.467	6169.082	1423.35596	5813.06413
1126.692	6181.13253	1430.46681	5822.94592
1126.916	6201.2826	1458.51518	5840.93079
1127.141	6185.47862	1438.17024	5823.73646
1127.365	6180.34233	1438.36776	5817.41212
1127.589	6175.00849	1435.00986	5813.06413
1127.814	6159.59961	1430.66433	5800.02016
1128.038	6175.00849	1446.26871	5817.60975
1128.262	6185.87372	1468.78641	5831.04899
1128.487	6189.82472	1466.81118	5831.6419
1128.711	6176.39134	1466.81118	5819.19084
1128.935	6171.05749	1462.8607	5810.49486
1129.159	6158.61186	1461.87308	5799.03198
1129.383	6165.5261	1475.69974	5807.53032
1129.607	6146.16623	1467.60127	5788.16201
1129.832	6152.29027	1475.3047	5794.28872
1130.056	6158.41431	1497.0323	5801.79888
1130.28	6154.85842	1492.29174	5800
1130.504	6141.02994	1492.09421	5785.59274
1130.728	6135.6961	1493.27935	5778.47785
1130.952	6133.12795	1507.89611	5777.48967
1131.175	6122.26272	1501.9704	5767.80551
1131.399	6102.50775	1500	5750
1131.623	6101.71755	1504.93325	5747.44901
1131.847	6091.04987	1516.38963	5736.38141
1132.071	6083.14788	1510	5730.05706
1132.295	6060.03456	1513.42677	5710.68874
1132.518	6058.05907	1519.35249	5706.53839
1132.742	6028.82171	1508.6862	5677.88119
1132.966	6022.30257	1510.06887	5670
1133.189	6015.98098	1525.2782	5666.22067
1133.413	5992.67012	1514.41439	5646.06181
1133.637	5978.24899	1520.14258	5634.59893
1133.86	5971.72985	1524.88315	5620
1134.084	5947.82633	1522.11782	5602.97719
1134.307	5946.04839	1531.20391	5597.83865
1134.531	5922.14487	1532.19153	5577.67979
1134.754	5899.62421	1522.51287	5554.35876
1134.978	5886.98103	1532.7841	5545.86042
1135.201	5879.86924	1540	5537.16444
1135.424	5845.29804	1533.57419	5505.93797
1135.648	5832.06221	1533.77172	5490.91764
1135.871	5798.87386	1525.47572	5461.27226
1136.094	5795.51552	1539.49991	5459.09827
1136.317	5765.88306	1535.35191	5431.23161
1136.541	5752.64723	1537.52467	5417.79237
1136.764	5718.66868	1530.21629	5386.5659
1136.987	5697.53087	1526.66086	5363.83777
1137.21	5651.30424	1505.52582	5321.14842
1137.433	5636.48801	1512.04411	5305.73282
1137.656	5622.65953	1528.6361	5294.07231
1137.879	5605.86781	1530.01877	5279.84252
1138.102	5565.56767	1518.36487	5242.68698
1138.325	5550.75144	1518.95744	5226.08556
1138.548	5527.83567	1521.72277	5207.50779
1138.771	5500.96892	1513.6243	5178.65295
1138.994	5480.6213	1519.94506	5158.49409
1139.217	5457.31043	1516.9822	5140
1139.44	5426.88778	1509.87135	5107.89931
1139.663	5403.18181	1508.29116	5087.93808
1139.886	5385.59989	1520	5074.30121
1140.108	5361.69638	1520	5049.59672
1140.331	5328.31048	1509.08125	5017.38208
1140.554	5313.49425	1516.78468	5003.34993
1140.777	5282.6765	1510	4975.87854
1140.999	5259.16808	1511.64906	4952.95278
1141.222	5229.53563	1510.66144	4923.3074
1141.444	5192.59384	1492.29174	4886.54712
1141.667	5167.50502	1496.63726	4864.60954
1141.889	5137.67502	1490	4837.53343
1142.112	5107.05482	1493.27935	4809.8644
1142.334	5092.04104	1500	4796.02989
1142.557	5052.72865	1483.20564	4757.29326
1142.779	5037.31977	1492.88431	4743.85402
1143.002	5003.14367	1487.55117	4710.25592
1143.224	4984.37645	1488.73631	4693.25923
1143.446	4953.1636	1487.74869	4660
1143.669	4918.5924	1471.1567	4629.62048
1143.891	4880	1464.44089	4595.23184
1144.113	4857.352	1464.63841	4572.70135
1144.335	4842.53577	1477.08241	4559.85501
1144.558	4821.5955	1476.68736	4540
1144.78	4784.25861	1470	4501.55243
1145.002	4752.65066	1459.89784	4472.89523
1145.224	4716.30151	1455.74985	4442.06403
1145.446	4697.13919	1454.16966	4420
1145.668	4673.43323	1459.10775	4402.73449
1145.89	4646.36892	1454.5647	4374.6702
1146.112	4609.22957	1447.45385	4339.68864
1146.334	4584.93096	1441.33061	4315.57707
1146.556	4550.55731	1438.56528	4280
1146.778	4531.39499	1439.5529	4262.80829
1147	4506.10863	1440.14547	4240.8707
1147.221	4478.64922	1435.99747	4216.16622
1147.443	4440.32458	1423.751	4179.01067
1147.665	4419.38431	1425.52872	4160.23527
1147.887	4382.64007	1417.0352	4126.43953
1148.108	4362.68755	1418.81291	4108.6523
1148.33	4335.62324	1418.81291	4082.36673
1148.552	4300	1405.18377	4047.97809
1148.773	4276.35833	1404.98625	4020.11143
1148.995	4250.67687	1402.22092	3998.96439
1149.217	4224.60031	1402.02339	3975.05045
1149.438	4194.17766	1394.91254	3946.78852
1149.66	4177.18838	1403.01101	3930.1871
1149.881	4151.11182	1400	3907.65661
1150.102	4118.31857	1391.94968	3876.23251
1150.324	4085.13022	1381.87597	3846.38949
1150.545	4056.68307	1382.66607	3819.70865
1150.767	4041.86684	1384.44378	3807.45522
1150.988	4011.83929	1380.29578	3779.7862
1151.209	3975.29259	1363.70379	3741.44484
1151.431	3953.95722	1370	3724.25052
1151.652	3916.81788	1351.45732	3686.89733
1151.873	3900	1357.9756	3667.92429
1152.094	3857.75052	1336.64304	3631.36165
1152.315	3831.27886	1334.6678	3608.04062
1152.536	3822.38912	1345.13656	3598.94937
1152.757	3786.43508	1330	3566.14181
1152.979	3760.55607	1327.35943	3540.84442
1153.2	3743.36924	1332.29752	3520
1153.421	3712.55149	1321.43371	3495.78344
1153.642	3683.90678	1314.91543	3465.54515
1153.862	3661.18857	1311.95258	3444.79338
1154.083	3637.87771	1312.74267	3425.22743
1154.304	3614.17174	1309.38477	3403.48748
1154.525	3584.53929	1310	3377.00427
1154.746	3565.96961	1301.68134	3355.85724
1154.967	3531.20087	1288.64478	3324.63077
1155.187	3504.72921	1278.96611	3298.54283
1155.408	3487.54238	1287.26211	3283.5225
1155.629	3458.70013	1272.64535	3257.0393
1155.85	3437.36476	1273.0404	3235.89226
1156.07	3420.96814	1272.44783	3219.88375
1156.291	3405.36171	1280	3205.2587
1156.511	3373.35866	1266.91717	3176.60149
1156.732	3348.26985	1262.76917	3151.10646
1156.952	3315.8717	1246.96727	3122.25163
1157.173	3295.91918	1247.95489	3102.88331
1157.393	3289.59759	1258.0286	3099.91877
1157.614	3259.76758	1250	3069.48285
1157.834	3230.92533	1237.48613	3043.98782
1158.055	3201.88552	1228.00499	3017.10934
1158.275	3187.46439	1228.20252	2999.91502
1158.495	3171.66042	1231.56042	2986.67341
1158.716	3135.70637	1209.63529	2952.68004
1158.936	3127.21173	1220	2946.55333
1159.156	3110.61756	1218.12881	2928.56846
1159.376	3083.15815	1210	2902.08526
1159.596	3062.41543	1201.33929	2884.49566
1159.816	3045.03106	1200.94424	2867.69661
1160.037	3016.979	1188.50025	2843.58504
1160.257	2999.79218	1190	2827.9718
1160.477	2981.22251	1183.9572	2808.80112
1160.697	2961.46754	1181.19187	2787.06117
1160.917	2946.65131	1177.63644	2773.4243
1161.137	2923.34044	1176.4513	2754.25362
1161.356	2909.11687	1172.10578	2739.23329
1161.576	2886.79375	1165.78502	2721.84133
1161.796	2876.12607	1165.5875	2707.80919
1162.016	2861.30984	1170.13054	2697.53212
1162.236	2839.57937	1158.27912	2674.60636
1162.456	2812.11996	1150	2649.5066
1162.675	2801.64983	1147.61284	2640
1162.895	2788.414	1154.52617	2628.75483
1163.115	2760.95459	1137.3416	2599.9
1163.334	2747.71876	1141.68713	2589.62293
1163.554	2733.69273	1135.36637	2576.97423
1163.774	2715.51816	1132.40351	2558.98937
1163.993	2693.39259	1120	2538.43524
1164.213	2675.41557	1116.00904	2517.68347
1164.432	2659.80915	1113.63876	2503.05842
1164.652	2628.00364	1095.6641	2473.61067
1164.871	2623.26245	1103.76257	2471.43667
1165.09	2626.81835	1122.72485	2475.58703
1165.31	2596.98834	1104.55267	2446.73219
1165.529	2579.01132	1105.73781	2430.13078
1165.748	2554.51516	1092.30619	2408.58846
1165.968	2534.95774	1083.81267	2385.26743
1166.187	2518.16601	1079.46715	2371.63056
1166.406	2498.41104	1077.29439	2356.61023
1166.625	2480.03892	1069.39344	2338.823
1166.844	2452.77706	1053.98659	2311.74688
1167.064	2440.13388	1050.23364	2297.91237
1167.283	2429.26865	1060	2291.78566
1167.502	2423.93481	1060	2286.44949
1167.721	2411.09408	1059.31973	2272.02207
1167.94	2383.23957	1042.13517	2244.94596
1168.159	2358.54586	1030.67879	2223.40365
1168.378	2350.64387	1032.45651	2216.28875
1168.597	2342.74188	1036.6045	2207.98805
1168.815	2323.97466	1025.7407	2189.80555
1168.805	2194.89219	1026.08339	2178.66488
1169.033	2176.50255	1018.76976	2162.26463
1169.26	2162.06768	1019.36275	2148.63068
1169.488	2140	1005.72381	2131.83524
1169.716	2135.57078	1007.89813	2122.74595
1169.943	2123.90423	1004.93315	2110.49515
1170.171	2113.42412	1002.16582	2101.01067
1170.399	2094.83674	990.30587	2081.44892
1170.626	2087.71817	997.81718	2075.71871
1170.854	2063.00092	977.65526	2050.62435
1171.081	2061.22128	984.3759	2049.2412
1171.309	2058.84842	988	2044.10377
1171.536	2041.44747	982.59691	2025.72758
1171.764	2024.83748	971.92295	2011.69845
1171.991	2013.56641	968.36497	1999.05247
1172.219	2003.87725	964.41165	1990.75355
1172.446	2002.69082	976.07393	1992.1367
1172.673	1996.56094	974.69027	1986.01131
1172.901	1981.73059	966.9813	1972.17977
1173.128	1973.62333	964.80698	1962.89288
1173.355	1961.16583	964.21398	1951.63006
1173.583	1947.91738	954.52836	1935.4274
1173.81	1929.92322	942.86607	1916.85362
1174.037	1920.4318	939.11042	1907.76432
1174.264	1912.52228	940.69175	1900.45336
1174.491	1911.73132	944.05207	1900.05818
1174.719	1905.40371	945.0404	1893.93278
1174.946	1896.30776	938.51742	1886.42423
1175.173	1877.52264	927.84347	1867.85045
1175.4	1885.82764	936.9361	1873.77826
1175.627	1862.49455	921.91349	1849.86945
1175.854	1860.31943	923.49482	1847.89352
1176.081	1860.71491	931.79678	1852.24057
1176.308	1851.02575	923.09949	1842.3609
1176.535	1835.00897	917.56484	1827.14621
1176.762	1817.0148	902.73991	1806.79409
1176.989	1811.67588	900.96091	1799.68073
1177.215	1808.70981	900.36792	1795.53127
1177.442	1803.96409	904.12357	1789.80106
1177.669	1797.43874	902.14691	1787.82512
1177.896	1781.22422	891.67062	1770.83209
1178.123	1764.02101	881.58966	1753.83906
1178.349	1765.99839	889.89163	1756.80296
1178.576	1762.24137	890.68229	1752.25831
1178.803	1748.00423	885.74064	1740.00752
1179.029	1737.52411	876.45035	1728.34951
1179.256	1731.78971	876.64801	1723.21208
1179.483	1713.79555	865.1834	1706.41664
1179.709	1706.87472	866.36939	1697.92013
1179.936	1709.84079	873.68303	1699.69847
1180.162	1704.89734	875.46202	1693.57307
1180.389	1677.01628	850.95145	1668.6763
1180.615	1663.96557	845.21915	1655.83273
1180.842	1654.2764	842.64949	1647.33621
1181.068	1636.28224	834.34752	1628.56484
1181.295	1634.10712	836.91718	1626.39131
1181.521	1639.84152	849.17246	1631.92393
1181.747	1633.51391	849.37013	1624.81057
1181.974	1614.53106	840.67283	1607.42235
1182.2	1586.84773	818.13892	1579.56168
1182.426	1586.45226	824.26657	1577.38815
1182.653	1572.01738	815.56927	1563.9518
1182.879	1573.99476	827.42922	1571.26275
1183.105	1571.22643	826.83622	1565.53254
1183.331	1555.80286	813.59261	1546.95876
1183.557	1542.75215	809.24396	1538.06706
1183.783	1539.19286	812.20895	1535.49835
1184.01	1526.73537	801.73266	1517.12216
1184.236	1513.8824	796.19802	1506.25452
1184.462	1506.36835	791.6517	1499.73394
1184.688	1510.32311	801.73266	1502.30265
1184.914	1506.17061	799.756	1498.94357
1185.14	1487.97871	789.67504	1482.14813
1185.366	1479.27824	781.17541	1471.0829
1185.592	1471.56646	776.82676	1461.9936
1185.817	1470.38003	780.78008	1464.75991
1186.043	1467.80943	781.76841	1459.42489
1186.269	1460.29539	778.01276	1454.48505
1186.495	1451.79265	775.04777	1445.98853
1186.721	1439.5329	765.55981	1432.35459
1186.946	1429.84373	762.59482	1423.85807
1187.172	1426.28445	761.80416	1418.12786
1187.398	1419.95683	762.79249	1415.55915
1187.624	1417.38624	763.78082	1410.61932
1187.849	1414.22243	760.61816	1405.87707
1188.075	1401.76493	751.32787	1396.78778
1188.301	1395.83279	751.92087	1391.45275
1188.526	1391.28481	748.36288	1386.31533
1188.752	1381.99113	745.39789	1376.63325
1188.977	1381.00244	744.40957	1375.64528
1189.203	1371.31327	742.63057	1365.96321
1189.428	1359.05352	731.56129	1352.92204
1189.654	1360.63542	736.50293	1354.89797
1189.879	1344.81638	722.66632	1339.68328
1190.104	1351.14399	734.72394	1346.00627
1190.33	1337.89555	723.25932	1332.37233
1190.555	1333.74305	724.44532	1328.61805
1190.781	1336.70912	727.4103	1330.00121
1191.006	1332.55662	730.77062	1328.81565
1191.231	1332.55662	731.36362	1328.81565
1191.456	1305.86198	707.84138	1300.1646
1191.682	1309.22353	710.01571	1302.53572
1191.907	1308.63032	716.14335	1302.53572
1192.132	1319.11043	727.4103	1313.79855
1192.357	1311.59639	723.45699	1303.3261
1192.582	1301.90722	714.36436	1294.82958
1192.807	1301.31401	715.35269	1292.06327
1193.032	1276.39902	695.19077	1272.50153
1193.257	1286.08818	707.64372	1279.2197
1193.482	1294.98639	720.09667	1288.50659
1193.707	1274.61937	704.48106	1267.75928
1193.932	1253.4614	685.50514	1249.1855
1194.157	1254.05462	688.47013	1248.59272
1194.382	1251.28629	685.90048	1244.64086
1194.607	1252.47271	689.26079	1247.01198
1194.832	1256.42747	698.74876	1251.75422
1195.057	1235.46724	679.17984	1227.05504
1195.281	1232.89665	681.55183	1228.63579
1195.506	1250.2976	701.91141	1246.2216
1195.731	1236.06046	690.24912	1232.39006
1195.956	1236.2582	692.22578	1229.82135
1196.18	1221.2301	676.41252	1213.61869
1196.405	1211.93642	674.63352	1210.06201
1196.63	1219.05499	683.72615	1215.59462
1196.854	1203.03821	672.06387	1199.39197
1197.079	1203.63142	673.64519	1199.78715
1197.303	1206.39975	679.17984	1204.72699
1197.528	1198.09475	672.06387	1194.25454
1197.752	1184.84631	660.99458	1180.62059
1197.977	1175.94809	654.47161	1170.34574
1198.201	1162.10643	644.98365	1159.67569
1198.426	1163.09512	647.94863	1160.26847
1198.65	1156.17429	641.228	1154.34067
1198.875	1160.52453	650.91362	1157.69976
1199.099	1168.23631	658.82026	1164.41793
1199.323	1152.41727	648.54163	1149.59843
1199.548	1158.94262	653.48328	1153.94548
1199.772	1157.36072	656.05293	1155.92142
1199.996	1167.04988	666.33156	1160.66366
1200.22	1159.73358	663.95957	1156.90938
1200.444	1147.27608	650.12296	1140.31154
1200.669	1139.76203	647.35564	1134.58133
1200.893	1134.62085	640.83266	1129.83909
1201.117	1127.50228	641.228	1124.89925
1201.341	1121.96561	635.89102	1118.37867
1201.565	1106.93752	625.41473	1106.72066
1201.789	1117.41764	635.29802	1113.63643
1202.013	1111.68323	631.9377	1106.91825
1202.237	1112.86966	635.89102	1109.28937
1202.461	1116.03347	640.83266	1113.63643
1202.685	1110.69454	638.46067	1110.07975
1202.909	1096.85288	627.98438	1094.07468
1203.133	1098.63252	629.36804	1095.45783
1203.356	1089.53657	625.0194	1088.73966
1203.58	1090.92074	626.00773	1087.75169
1203.804	1088.35015	624.03107	1084.5902
1204.028	1075.1017	614.54311	1071.74663
1204.251	1080.63836	623.04274	1077.47683
1204.475	1088.15241	631.14704	1087.5541
1204.699	1069.36729	616.3221	1067.39957
1204.922	1061.45777	607.0318	1054.95119
1205.146	1064.2261	616.9151	1060.4838
1205.37	1079.05646	630.15871	1074.31534
1205.593	1072.92658	625.81006	1068.78273
1205.817	1073.71753	630.94937	1074.11775
1206.04	1070.15825	628.37972	1068.18994
1206.264	1052.55956	610.19446	1048.6282
1206.487	1044.65004	606.43881	1041.71243
1206.711	1041.48623	601.29949	1036.97019
1206.934	1040.49754	604.85748	1036.575
1207.157	1038.32242	606.24114	1039.34131
1207.381	1035.94957	605.64814	1034.99425
1207.604	1041.48623	609.99679	1035.98222
1207.827	1036.34504	608.8108	1034.59907
1208.051	1043.46361	615.1361	1042.89799
1208.274	1017.75767	594.77652	1015.03732
1208.497	1013.80291	592.20687	1010.69026
1208.72	1006.4866	587.26522	1002.19375
1208.943	1013.20969	594.18352	1012.86379
1209.167	1007.07981	591.02087	1006.5408
1209.39	1008.85945	593.98586	1007.72636
1209.613	1010.24362	596.75318	1009.10952
1209.836	1002.3341	592.6022	1001.99615
1210.059	1006.68434	600.1135	1006.7384
1210.282	996.00648	586.07922	996.06835
1210.505	995.21553	590.03254	992.90686
1210.728	988.09696	585.0909	987.76943
1210.951	989.48113	590.62554	990.14055
1211.174	993.83136	592.40453	989.35018
1211.396	989.8766	592.20687	986.38628
1211.619	992.64494	594.57886	991.7213
1211.842	990.07434	594.18352	989.74536
1212.065	980.38518	584.69556	976.90179
1212.287	971.88244	583.3119	970.38121
1212.51	962.58875	572.63795	962.67507
1212.733	964.3684	577.57959	965.04619
1212.956	979.9897	596.55551	979.6681
1213.178	955.07471	574.21927	954.96892
1213.401	952.89959	570.06829	950.42428
1213.623	948.35162	569.67296	948.64594
1213.846	944.00138	568.8823	945.48444
1214.068	943.80364	567.49864	943.31091
1214.291	935.69638	558.60367	934.02402
1214.513	944.79233	570.85895	944.10129
1214.736	929.76424	559.39434	929.28178
1214.958	934.90543	567.89397	935.20958
1215.181	922.84341	554.84802	923.15639
1215.403	913.74746	547.13905	913.07912
1215.625	929.5665	564.53365	930.07216
1215.848	915.32936	552.6737	914.46228
1216.07	922.64567	562.55699	920.98286
1216.292	916.91127	557.61534	914.06709
1216.514	907.2221	546.94139	903.00186
1216.737	911.96782	554.45269	908.73207
1216.959	912.75877	557.41768	910.51041
1217.181	908.01306	554.65036	907.15132
1217.403	909.59496	554.45269	908.53447
1217.625	908.80401	557.41768	908.53447
1217.847	909.59496	559.592	909.12725
1218.069	911.17687	562.35932	910.31281
1218.291	892.19401	545.95306	892.52941
1218.513	885.07544	540.22075	884.82327
1218.735	881.51616	537.0581	881.85936
1218.957	892.98497	552.0807	891.34385
1219.179	890.61211	549.51104	890.55347
1219.401	878.35235	539.03475	876.52434
1219.622	888.43699	550.8947	887.19439
1219.844	885.8664	551.4877	886.60161
1220.066	876.37497	542.19741	873.16525
1220.288	870.64057	540.02308	868.8182
1220.509	879.73652	549.11571	876.91953
1220.731	880.13199	550.8947	878.10509
1220.953	872.02473	546.74372	874.35082
1221.174	863.522	540.22075	865.06393
1221.396	866.09259	542.79041	864.27355
1221.618	855.61248	534.48844	853.40591
1221.839	868.06997	546.94139	864.86633
1222.061	865.1039	545.55773	863.48318
1222.282	850.86676	533.10478	851.62757
1222.504	835.64094	521.24483	836.80807
1222.725	836.62963	520.2565	834.43695
1222.946	845.72558	530.93045	843.92143
1223.168	849.08712	534.09311	844.51421
1223.389	840.78213	528.55846	838.19122
1223.61	839.00248	528.16313	838.38882
1223.832	830.89522	523.41915	830.88027
1224.053	833.07034	526.58181	832.65861
1224.274	836.62963	531.12812	836.01769
1224.495	836.43189	530.53512	832.46101
1224.717	818.04225	514.72186	816.85113
1224.938	818.04225	520.05883	819.61744
1225.159	821.20606	523.02382	820.60541
1225.38	826.74272	528.16313	826.9284
1225.601	813.69201	516.89618	814.08483
1225.822	816.46035	517.48918	815.27039
1226.043	831.48844	535.67443	831.47305
1226.264	827.73141	532.11645	822.97653
1226.485	806.37571	516.30318	804.40275
1226.706	803.40964	514.32652	804.00756
1226.927	803.01416	515.71018	803.21719
1227.148	802.22321	516.50085	803.21719
1227.369	808.15535	522.62849	808.15702
1227.589	806.96892	521.64016	807.36665
1227.81	801.43226	517.68684	800.45088
1228.031	790.16119	508.59421	794.72067
1228.252	776.715	496.14127	777.72764
1228.472	778.89012	501.08291	777.72764
1228.693	777.70369	501.28058	778.12283
1228.914	784.82226	509.58254	782.86507
1229.134	780.8675	507.60589	780.09876
1229.355	796.48881	522.03549	796.10383
1229.575	788.57928	516.30318	789.18806
1229.796	783.04262	511.5592	783.85304
1230.016	779.48333	508.79188	779.70357
1230.237	765.44393	495.74593	765.67444
1230.457	772.76024	505.82689	773.38059
1230.678	772.76024	509.97788	774.36855
1230.898	768.21227	505.2339	768.83594
1231.118	764.45524	500.68758	763.69851
1231.339	755.55703	495.74593	756.38755
1231.559	755.35929	497.52493	756.58515
1231.779	758.91858	502.07124	758.16589
1231.999	771.96929	515.31485	771.00946
1232.22	756.54572	500.48991	756.38755
1232.44	755.95251	501.08291	757.17793
1232.66	748.83394	494.55994	749.86697
1232.88	748.43846	496.93193	749.0766
1233.1	747.0543	498.71092	746.50788
1233.32	754.17287	502.26891	753.62124
1233.54	751.99775	501.67591	750.26216
1233.76	750.02037	501.47824	749.66938
1233.98	748.6362	500.29225	747.29826
1234.2	728.66466	484.67665	729.51485
1234.42	736.37644	494.16461	737.41859
1234.64	734.20132	492.78095	736.62821
1234.86	738.15608	497.1296	738.60415
1235.08	738.15608	501.67591	739.9873
1235.299	714.22978	477.16535	716.67128
1235.519	732.22394	495.3506	731.68838
1235.739	729.25787	492.97861	730.50282
1235.959	728.66466	491.99028	731.29319
1236.178	722.93026	487.64163	726.55095
1236.398	724.51216	489.42063	726.94614
1236.618	734.39906	501.47824	735.83784
1236.837	715.81169	481.90933	715.68331
1237.057	711.26371	479.735	709.9531
1237.276	712.84562	480.72333	711.73144
1237.496	701.97002	475.18869	703.63011
1237.715	702.3655	477.95601	703.23493
1237.935	699.00395	472.2237	699.28306
1238.154	701.37681	479.33967	705.21086
1238.373	706.12252	481.31633	706.39642
1238.593	725.50085	501.67591	726.35336
1238.812	699.99264	476.37468	701.0614
1239.031	694.65372	473.21203	697.30712
1239.251	682.78944	463.92173	685.25393
1239.47	675.67087	456.21277	676.36222
1239.689	683.58039	466.68906	685.05633
1239.908	702.76098	488.03697	703.63011
1240.127	695.44467	479.735	697.10953
1240.347	690.10574	476.77001	690.98414
1240.566	680.21884	465.89839	680.51169
1240.785	675.27539	464.31707	676.36222
1241.004	682.39396	470.24704	682.09243
1241.223	669.54099	459.37542	671.2248
1241.442	672.90253	459.96842	674.78148
1241.661	688.52384	477.95601	688.61301
1241.88	679.82336	471.43304	681.10447
1242.099	678.83467	469.45638	678.53575
1242.317	673.69349	467.08439	674.78148
1242.536	683.58039	481.11866	684.66115
1242.755	675.67087	471.43304	676.75741
1242.974	668.75003	465.70073	668.65608
1243.193	670.1342	466.49139	670.82961
1243.411	675.67087	475.58402	676.55982
1243.63	670.33194	468.27038	669.84164
1243.849	664.20206	467.08439	664.50662
1244.067	667.76134	468.27038	669.24886
1244.286	655.10611	456.0151	657.39326
1244.504	651.74456	454.43377	654.62695
1244.723	666.17944	467.67738	668.65608
1244.941	652.14004	455.81743	653.83658
1245.16	655.30385	462.53807	656.80048
1245.378	656.49028	462.53807	658.57882
1245.597	652.14004	460.95675	654.42936
1245.815	656.29254	462.14274	658.38122
1246.033	655.30385	462.9334	657.59085
1246.252	646.60337	455.22444	649.29193
1246.47	655.10611	466.29372	659.1716
1246.688	658.86313	471.43304	660.15956
1246.907	650.16266	465.30539	651.66305
1247.125	650.75587	462.73574	653.44139
1247.343	642.25314	455.4221	642.57375
1247.561	654.90837	464.31707	654.62695
1247.779	649.96492	461.94508	651.07027
1247.997	647.7898	462.73574	651.66305
1248.215	640.4735	458.38709	642.37616
1248.433	636.51873	450.48046	636.44836
1248.651	614.96529	436.64385	618.26976
1248.869	621.29291	441.38783	625.97591
1249.087	635.33231	456.6081	637.23873
1249.305	638.49612	457.79409	640.20263
1249.523	626.82957	449.0968	629.92777
1249.741	627.22505	449.68979	629.33499
1249.959	629.00469	457.00343	629.73018
1250.176	620.50195	445.73648	622.81441
1250.394	627.62052	454.03844	628.34703
1250.612	622.08386	447.12014	625.38313
1250.83	615.95398	443.36449	618.86254
1251.047	613.9766	440.20183	616.29383
1251.265	625.4454	451.66645	626.96387
1251.483	623.8635	451.27112	626.37109
1251.7	618.72231	452.45711	621.43126
1251.918	623.07255	453.84078	624.79035
1252.135	621.49064	451.86412	621.62885
1252.353	619.31553	447.71313	621.62885
1252.57	619.31553	447.51547	621.43126
1252.788	604.88065	433.28353	606.21657
1253.005	608.63767	441.38783	610.76121
1253.222	605.6716	436.44618	607.79731
1253.44	607.05577	441.98083	609.37806
1253.657	614.76755	445.34114	617.0842
1253.874	602.70553	436.24852	605.2286
1254.091	610.81279	444.15515	613.92271
1254.309	608.04446	444.15515	610.76121
1254.526	609.23089	446.52714	613.13233
1254.743	608.83541	448.10847	610.76121
1254.96	596.77339	432.69053	598.51042
1255.177	593.01637	430.71387	595.34893
1255.394	593.80732	431.30687	596.73208
1255.611	607.45124	445.14348	609.37806
1255.828	609.03315	446.72481	609.57565
1256.045	602.50779	443.95748	603.25266
1256.262	595.58696	435.85318	598.11524
1256.479	592.81863	434.86485	595.34893
1256.696	594.00506	432.8882	596.1393
1256.913	603.89196	442.96915	606.41416
1257.13	599.9372	439.60884	601.27673
1257.346	594.00506	435.06252	596.1393
1257.563	589.65482	431.30687	592.97781
1257.78	590.24803	434.07419	591.39706
1257.997	593.80732	432.49286	594.16337
1258.213	597.16887	438.62051	598.51042
1258.43	593.01637	434.27186	595.54652
1258.647	584.71137	429.33021	588.43316
1258.863	589.06161	431.50454	591.98984
1259.08	584.11816	430.51621	587.64279
1259.296	588.86387	431.1092	591.59465
1259.513	589.85256	433.87653	592.78021
1259.729	580.75661	425.17923	581.71498
1259.946	580.95435	427.74888	583.88851
1260.162	580.95435	426.95822	585.27166
1260.378	586.09554	434.27186	587.05
1260.595	578.77923	425.37689	579.73905
1260.811	589.25934	440.00417	590.60669
1261.027	587.4797	433.67886	590.01391
1261.243	581.94304	430.51621	584.67888
1261.46	577.39506	424.7839	579.14627
1261.676	580.16339	429.33021	581.71498
1261.892	588.86387	437.03918	590.80428
1262.108	586.68875	439.8065	589.61872
1262.324	573.4403	422.41191	576.37996
1262.54	582.93173	433.08586	585.27166
1262.756	568.49685	417.47026	572.03291
1262.972	578.58149	429.33021	582.50536
1263.188	559.59864	410.94729	561.75805
1263.404	561.37828	416.48193	565.11714
1263.62	575.02221	424.38857	577.96071
1263.836	565.92626	416.6796	569.46419
1264.052	563.75114	413.51694	565.90751
1264.268	572.45161	427.74888	573.61365
1264.483	563.94888	417.07493	567.29066
1264.699	562.16923	415.88893	565.11714
1264.915	562.36697	415.4936	564.91954
1265.13	564.34435	419.64458	568.08104
1265.346	564.93757	419.05159	568.47622
1265.562	564.14661	421.42358	565.11714
1265.777	564.54209	418.26092	567.68585
1265.993	555.2484	409.95896	558.79415
1266.208	551.49138	406.40097	553.45913
1266.424	563.35566	422.21424	565.11714
1266.639	555.2484	410.35429	555.83025
1266.855	558.01673	412.92395	557.60859
1267.07	561.57602	415.69127	563.93158
1267.286	568.69459	427.15589	574.40403
1267.501	561.77376	419.05159	564.32676
1267.716	559.59864	420.63291	560.3749
1267.932	548.92079	405.80798	550.69282
1268.147	553.86424	415.69127	557.41099
1268.362	569.88102	428.14422	570.64975
1268.577	564.34435	423.40024	563.3388
1268.792	556.03935	413.12161	556.81821
1269.007	550.50269	408.5753	551.2856
1269.223	553.07328	410.55196	553.85431
1269.438	559.59864	421.02825	561.36286
1269.653	542.79091	402.05232	544.36983
1269.868	555.84162	416.87726	558.79415
1270.083	556.83031	415.09827	558.99174
1270.298	551.0959	408.5753	552.27357
1270.512	550.30495	409.56363	551.2856
1270.727	554.06197	414.50527	556.02784
1270.942	545.3615	401.45933	546.93854
1271.157	547.9321	407.58697	552.47116
1271.372	544.76829	406.59864	547.72892
1271.587	546.74567	409.36596	549.70485
1271.801	548.72305	406.59864	550.49523
1272.016	549.71174	407.58697	551.08801
1272.231	550.10721	409.1683	551.87838
1272.445	546.74567	408.37763	548.91448
1272.66	548.72305	408.37763	550.69282
1272.874	555.64388	417.47026	558.79415
1273.089	547.53662	405.61031	548.3217
1273.303	541.60448	400.07567	541.80112
1273.518	546.15245	406.59864	549.70485
1273.732	554.65519	416.48193	558.39896
1273.947	542.59317	400.86633	544.96261
1274.161	548.32757	408.17997	549.90244
1274.375	549.31626	407.19164	550.29763
1274.59	546.35019	406.40097	548.91448
1274.804	539.23162	397.90134	542.1963
1275.018	537.64972	398.88967	540.22037
1275.232	539.42936	397.30834	539.82518
1275.447	526.97186	386.23906	528.56236
1275.661	539.82484	400.471	543.97464
1275.875	564.93757	426.76056	567.48826
1276.089	550.89817	410.74962	552.47116
1276.303	552.28233	413.31928	554.44709
1276.517	544.57055	404.02898	547.33373
1276.731	541.40674	403.23832	543.77705
1276.945	542.39543	402.24999	543.77705
1277.159	544.96602	405.01731	546.54336
1277.373	541.80222	401.85466	542.59149
1277.587	530.53115	392.76203	532.71182
1277.801	529.93793	390.58771	531.52626
1278.014	537.45198	400.66866	538.83721
1278.228	546.35019	406.79631	547.72892
1278.442	550.30495	409.56363	550.49523
1278.656	537.25424	396.71535	537.05887
1278.869	529.54246	389.40171	530.73588
1279.083	535.4746	393.94803	536.66369
1279.297	542.98864	400.86633	546.14817
1279.51	538.04519	396.12235	538.63962
1279.505	538.59875	401.03145	544.91484
1279.727	536.22607	394.71289	542.14677
1279.95	538.40103	396.88489	544.5194
1280.173	530.09664	391.15869	537.59922
1280.395	536.02835	398.06963	544.12397
1280.618	537.01697	395.89762	542.14677
1280.841	539.78509	398.06963	546.4966
1281.063	529.7012	389.97396	536.01747
1281.286	537.80786	397.2798	543.72853
1281.509	522.1877	380.49612	528.89957
1281.731	534.64428	391.15869	541.75133
1281.954	541.36688	399.64927	548.27607
1282.176	537.61014	397.08235	545.508
1282.399	530.88754	387.01214	537.99466
1282.621	534.05111	388.98669	540.3673
1282.843	533.26022	389.57905	538.58782
1283.066	546.70542	403.99328	554.00994
1283.288	548.48493	402.61109	555.78941
1283.511	546.70542	401.03145	554.00994
1283.733	548.2872	402.41364	554.80082
1283.955	548.2872	405.37547	557.17345
1284.177	541.96005	395.89762	549.06695
1284.4	538.00558	391.35615	543.92625
1284.622	538.9942	394.12052	544.12397
1284.844	540.97144	397.67472	547.88064
1285.066	547.10086	400.43909	552.23046
1285.288	550.65989	402.61109	557.56889
1285.51	548.88037	403.99328	555.78941
1285.732	540.97144	397.2798	547.88064
1285.955	554.21891	406.5602	560.93012
1286.177	540.37826	391.5536	546.4966
1286.399	545.91452	397.67472	552.6259
1286.62	557.38248	410.70676	563.50047
1286.842	553.23029	401.22891	560.13924
1287.064	545.91452	397.47726	553.6145
1287.286	538.00558	388.39432	544.91484
1287.508	540.18054	391.15869	547.08976
1287.73	542.75095	392.14597	550.45099
1287.952	549.0781	397.2798	556.58029
1288.174	549.86899	398.66199	556.77801
1288.395	543.73956	393.92307	552.03274
1288.617	536.62152	384.24776	546.10116
1288.839	549.27582	394.12052	555.39397
1289.06	551.84623	398.85945	558.35977
1289.282	547.89176	396.68744	557.17345
1289.504	546.90314	391.5536	554.00994
1289.725	548.68265	394.51543	555.59169
1289.947	540.97144	387.40705	546.69432
1290.168	542.55322	391.15869	548.86923
1290.39	554.81208	397.67472	562.31416
1290.611	559.55744	403.20346	567.05942
1290.833	539.78509	384.64267	546.4966
1291.054	534.64428	381.68085	542.34449
1291.276	538.40103	381.28594	545.11256
1291.497	532.2716	375.95465	539.3787
1291.718	538.79648	383.45794	544.71712
1291.94	555.60297	400.834	561.52328
1292.161	559.162	401.62382	564.68679
1292.382	553.23029	396.09507	559.54608
1292.604	535.83062	378.91647	542.14677
1292.825	545.51908	387.01214	549.46239
1293.046	539.58737	381.68085	545.70572
1293.267	552.83484	395.50271	561.12784
1293.488	556.19614	397.87217	563.50047
1293.71	549.67127	392.54088	554.99854
1293.931	546.90314	387.80196	553.41678
1294.152	552.24167	392.93579	558.95293
1294.373	544.53046	386.81468	552.6259
1294.594	540.57599	384.44522	548.27607
1294.815	538.00558	380.29866	545.90344
1295.036	552.04395	391.15869	555.78941
1295.257	555.0098	395.70016	561.721
1295.478	544.9259	387.99941	551.04415
1295.698	544.13501	382.07576	547.88064
1295.919	541.96005	381.8783	550.84643
1296.14	548.68265	389.18414	555.19626
1296.361	553.62574	394.12052	559.15064
1296.582	552.63712	391.5536	560.93012
1296.802	550.85761	389.77651	561.12784
1297.023	545.91452	385.62995	552.42818
1297.244	544.13501	383.06303	549.26467
1297.464	546.50769	383.26049	553.81222
1297.685	548.68265	386.02486	554.00994
1297.906	550.26444	388.19687	556.18485
1298.126	553.82346	392.54088	558.75521
1298.347	549.47354	384.24776	555.19626
1298.567	548.68265	382.27321	552.82362
1298.788	549.86899	385.23504	554.99854
1299.008	547.29859	384.44522	554.80082
1299.229	552.04395	387.40705	556.97573
1299.449	549.47354	385.03758	554.99854
1299.67	541.96005	378.71902	545.70572
1299.89	547.89176	385.43249	555.19626
1300.11	538.00558	372.59791	543.33309
1300.331	554.41663	387.6045	557.17345
1300.551	542.15778	376.1521	548.47379
1300.771	543.14639	377.73174	550.25327
1300.991	551.6485	383.85285	555.59169
1301.211	554.81208	394.12052	559.54608
1301.432	560.15061	393.92307	566.46626
1301.652	537.41241	370.62336	542.14677
1301.872	541.56461	374.17755	547.4852
1302.092	548.68265	381.28594	557.37117
1302.312	564.69825	398.06963	570.02522
1302.532	562.52329	397.87217	567.25714
1302.752	554.21891	389.3816	559.7438
1302.972	559.162	393.13325	563.69819
1303.192	541.76233	375.75719	546.89204
1303.412	555.40525	388.98669	561.91872
1303.632	566.87321	397.87217	574.37504
1303.852	551.45078	385.8274	556.77801
1304.072	537.61014	372.40045	544.5194
1304.291	543.93729	377.13938	549.06695
1304.511	544.53046	375.95465	549.66011
1304.731	548.88037	381.08848	555.98713
1304.951	558.3711	390.96124	562.90731
1305.17	540.37826	372.99282	546.4966
1305.39	544.9259	376.34956	550.05555
1305.61	569.04817	396.29253	571.80469
1305.829	557.58021	389.97396	561.721
1306.049	559.95289	395.70016	566.46626
1306.268	549.0781	381.48339	554.6031
1306.488	548.2872	379.11393	551.6373
1306.708	559.95289	390.36887	564.29135
1306.927	548.88037	382.07576	552.6259
1307.146	553.62574	384.84013	558.16205
1307.366	558.3711	393.3307	564.88451
1307.585	553.42801	386.61723	558.75521
1307.805	546.11225	380.1012	550.64871
1308.024	542.94867	373.58518	547.28748
1308.243	533.85339	363.12006	536.41291
1308.463	537.80786	368.84626	542.73993
1308.682	532.66705	366.4768	538.19238
1308.901	542.55322	375.16483	549.26467
1309.12	552.24167	385.03758	558.16205
1309.339	543.73956	375.55974	548.47379
1309.559	550.65989	383.85285	556.38257
1309.778	555.20753	385.23504	560.33696
1309.997	565.0937	396.48998	570.42065
1310.216	564.69825	397.2798	570.22293
1310.435	551.6485	386.81468	557.17345
1310.654	549.67127	382.27321	555.78941
1310.873	547.10086	379.90375	554.00994
1311.092	547.89176	381.08848	553.21906
1311.311	544.13501	378.52156	548.86923
1311.53	533.65567	366.27934	537.99466
1311.749	545.12363	377.9292	551.04415
1311.967	541.36688	377.53429	547.4852
1312.186	548.2872	382.66812	553.6145
1312.405	553.62574	385.8274	557.96433
1312.624	552.24167	386.22232	557.56889
1312.843	541.56461	375.55974	546.69432
1313.061	546.11225	379.70629	551.04415
1313.28	540.77371	374.96737	546.4966
1313.499	543.14639	376.34956	549.26467
1313.717	543.73956	377.9292	548.07835
1313.936	535.6329	372.59791	540.56502
1314.154	544.9259	379.90375	550.84643
1314.373	555.60297	390.76378	561.12784
1314.591	537.41241	375.55974	544.12397
1314.81	530.09664	368.84626	537.4015
1315.028	539.19192	374.76992	545.508
1315.247	555.0098	390.17142	561.91872
1315.465	551.25306	388.59178	557.56889
1315.683	557.97565	397.08235	563.69819
1315.902	556.98704	393.52816	561.52328
1316.12	540.37826	378.52156	544.32168
1316.338	535.6329	374.96737	541.55361
1316.557	535.03973	375.55974	540.3673
1316.775	535.6329	374.96737	541.75133
1316.993	538.9942	377.53429	543.72853
1317.211	539.19192	379.31138	543.72853
1317.429	546.70542	386.81468	550.45099
1317.647	544.72818	383.6554	549.85783
1317.865	552.63712	391.94852	557.17345
1318.084	531.87616	372.203	536.41291
1318.302	532.66705	372.79536	535.22659
1318.52	525.15356	364.50225	529.49273
1318.738	535.23745	374.37501	539.3787
1318.955	531.28298	372.79536	536.21519
1319.173	534.05111	378.52156	538.3901
1319.391	537.80786	380.49612	542.54221
1319.609	533.0625	377.73174	539.18098
1319.827	541.76233	386.41977	547.08976
1320.045	529.7012	376.1521	536.61063
1320.262	533.45794	376.54701	538.98326
1320.48	530.68981	374.37501	537.00606
1320.698	534.24884	380.49612	539.3787
1320.916	538.59875	385.62995	542.34449
1321.133	536.4238	381.68085	541.15817
1321.351	540.57599	387.40705	547.28748
1321.568	541.96005	388.39432	545.70572
1321.786	533.0625	383.45794	539.18098
1322.004	528.9103	376.54701	533.64483
1322.221	518.82641	367.85898	525.93377
1322.439	523.57177	374.37501	530.87676
1322.656	544.9259	395.70016	550.25327
1322.873	523.37405	371.21572	526.52693
1323.091	520.40819	371.21572	524.1543
1323.308	519.02413	370.22845	522.77026
1323.526	520.80364	374.96737	523.1657
1323.743	518.43096	370.62336	522.37482
1323.96	510.12657	363.31752	513.67517
1324.177	521.79226	374.17755	525.1429
1324.395	511.51064	365.29207	515.45464
1324.612	519.81502	373.19027	522.77026
1324.829	508.94023	362.33024	514.46605
1325.046	499.64723	353.64221	504.58007
1325.263	520.60592	374.17755	523.56114
1325.48	508.54478	363.12006	510.31394
1325.697	516.65145	372.59791	520.19991
1325.914	509.33568	365.68698	513.67517
1326.131	500.83357	357.19641	503.98691
1326.348	509.33568	367.85898	511.69797
1326.565	513.48787	370.82081	514.66377
1326.782	510.52202	366.4768	512.29113
1326.999	511.70836	369.63608	516.24552
1327.216	512.30153	372.59791	516.0478
1327.433	516.256	378.12665	520.00219
1327.649	519.41958	379.31138	522.1771
1327.866	503.6017	362.92261	507.9413
1328.083	497.27455	358.9735	499.04393
1328.3	495.29731	360.55314	497.06673
1328.516	507.35844	371.80809	511.50025
1328.733	506.36983	371.61063	511.30253
1328.949	496.8791	361.54042	500.8234
1329.166	511.51064	372.99282	514.46605
1329.383	508.74251	372.79536	512.09341
1329.599	498.85633	366.87171	501.812
1329.816	494.70414	361.34296	498.45077
1330.032	506.76527	372.79536	510.31394
1330.248	509.92885	375.55974	512.29113
1330.465	505.38121	371.61063	508.9299
1330.681	496.68138	367.66153	500.03252
1330.898	503.00853	371.80809	503.19604
1331.114	490.55195	360.15823	496.27586
1331.33	506.1721	373.19027	511.10481
1331.546	503.6017	374.17755	509.32534
1331.763	492.72691	363.31752	498.05533
1331.979	477.89765	349.89056	481.4469
1332.195	476.7113	352.85239	481.84233
1332.411	489.36561	364.30479	491.72831
1332.627	492.13374	368.25389	493.11234
1332.843	486.39976	360.55314	490.14655
1333.059	489.95878	362.33024	493.31006
1333.275	481.06122	357.39386	485.99444
1333.491	485.60886	358.9735	490.14655
1333.707	487.98154	364.6997	493.31006
1333.923	489.56333	365.88443	494.29866
1334.139	473.74545	353.44476	476.30619
1334.355	477.10675	357.78877	481.05146
1334.571	481.65439	361.14551	485.00585
1334.787	488.37699	370.4259	491.13515
1335.003	477.10675	357.19641	479.86514
1335.218	480.27033	360.94805	486.5876
1335.434	495.89048	375.95465	501.41656
1335.65	490.9474	371.01827	497.46217
1335.865	473.74545	357.39386	477.69023
1336.081	476.7113	357.19641	477.88794
1336.297	474.33862	356.20913	475.51531
1336.512	474.53635	356.60404	474.72443
1336.728	480.27033	367.26662	484.80813
1336.943	480.8635	367.06916	486.19216
1337.159	476.11813	361.14551	479.27198
1337.374	467.81375	355.61676	475.71303
1337.59	454.764	342.58472	459.69775
1337.805	461.28887	347.71856	465.2339
1338.021	461.68432	346.92874	463.2567
1338.236	468.60464	354.62949	472.3518
1338.451	464.45245	356.20913	468.59513
1338.666	479.28171	370.4259	483.81953
1338.882	474.1409	363.12006	476.70163
1339.097	468.60464	360.15823	471.56092
1339.312	468.40692	359.17096	470.57232
1339.527	455.55489	347.12619	458.90688
1339.742	465.44107	355.41931	467.21109
1339.958	471.37277	359.36841	470.17689
1340.173	464.25473	356.80149	463.65214
1340.388	462.87066	355.22185	462.26811
1340.603	451.60042	346.92874	455.94108
1340.818	453.57766	349.10074	455.74336
1341.033	458.1253	354.62949	462.46583
1341.248	469.19781	369.24117	476.50391
1341.462	455.75262	354.82694	460.09319
1341.677	459.50936	357.19641	460.48863
1341.892	452.98449	349.69311	452.57985
1342.107	452.98449	352.06257	453.76617
1342.322	451.79815	352.45748	457.52284
1342.536	457.3344	360.15823	465.82706
1342.751	458.52074	361.93533	461.47723
1342.966	458.1253	360.94805	464.2453
1343.18	458.1253	359.36841	460.88407
1343.395	443.29604	341.59745	441.903
1343.61	450.41408	353.64221	449.61406
1343.824	448.63457	354.43203	450.80038
1344.039	453.18221	359.56587	455.94108
1344.253	452.78676	360.55314	460.88407
1344.468	431.03718	336.85852	435.97142
1344.682	450.61181	355.22185	452.38213
1344.897	450.01864	353.83967	450.80038
1345.111	448.63457	353.64221	450.40494
1345.325	443.88921	354.23458	446.64827
1345.54	442.90059	355.41931	448.62546
1345.754	456.54351	364.89716	459.50003
1345.968	439.93474	347.12619	442.29844
1346.182	435.3871	343.572	435.97142
1346.397	436.77116	345.34909	437.55317
1346.611	428.07133	340.41272	431.22615
1346.825	429.25767	344.16436	431.42387
1347.039	426.29182	339.03053	428.85352
1347.253	431.82808	345.15164	437.35545
1347.467	436.77116	348.70583	438.34405
1347.681	460.10253	370.22845	458.90688
1347.895	433.01442	346.73128	434.19194
1348.109	430.24629	343.96691	431.22615
1348.323	417.19654	331.52723	419.95614
1348.537	411.06711	327.57813	416.39719
1348.751	420.75556	335.47634	423.11965
1348.965	440.52791	356.40658	440.32125
1349.178	432.42125	351.07529	433.7965
1349.392	429.85084	345.74401	428.85352
1349.606	417.98743	337.8458	421.5379
1349.82	415.2193	336.26616	421.93334
1350.033	422.53507	343.17709	425.88773
1350.247	414.42841	332.90942	412.24508
1350.461	415.02158	336.26616	416.59491
1350.674	432.61897	353.64221	435.7737
1350.888	423.12824	344.95418	426.08545
1351.101	420.95328	347.5211	423.31737
1351.315	418.38288	341.39999	419.5607
1351.528	431.43263	353.04985	431.42387
1351.742	422.13963	345.15164	424.10825
1351.955	414.23069	340.61017	418.17667
1352.169	416.99881	343.572	416.99035
1352.382	426.68727	351.86512	424.30597
1352.595	419.56922	344.95418	420.15386
1352.809	416.40564	341.59745	417.78123
1353.022	418.18516	345.34909	419.75842
1353.235	405.9263	333.30433	408.29069
1353.448	403.75134	331.92214	407.3021
1353.661	417.98743	346.92874	419.95614
1353.874	404.93768	333.69924	406.3135
1354.088	411.26483	338.63562	412.64052
1354.301	411.26483	340.01781	410.86105
1354.514	408.69443	338.43816	407.69754
1354.727	412.05573	343.96691	412.83824
1354.94	411.46256	344.36182	415.21087
1355.153	402.96045	335.27888	404.3363
1355.366	416.20792	349.89056	415.21087
1355.578	417.39426	350.68038	419.75842
1355.791	409.2876	343.572	414.81544
1356.004	409.88077	342.78218	410.66333
1356.217	403.94907	337.45089	403.34771
1356.43	412.84662	347.91601	413.23368
1356.642	410.67166	346.13892	410.66333
1356.855	411.06711	346.13892	412.04736
1357.068	403.55362	341.59745	405.3249
1357.28	398.41281	333.89669	398.99788
1357.493	382.39721	315.53336	380.80769
1357.706	384.57216	324.02394	389.30962
1357.918	399.2037	341.20254	405.52262
1358.131	401.77411	341.20254	404.3363
1358.343	398.61053	331.92214	394.64805
1358.556	394.45834	331.92214	398.00928
1358.768	396.83102	335.47634	400.77735
1358.98	386.5494	326.3934	390.29822
1359.193	392.87655	336.46361	396.62525
1359.405	390.50387	330.73741	393.26401
1359.617	388.32891	327.77558	391.68226
1359.83	383.1881	324.41885	387.53015
1360.042	395.64468	339.42544	399.39332
1360.254	394.85379	334.88397	396.42753
1360.466	394.26061	332.71196	392.67086
1360.678	396.04013	337.64834	398.99788
1360.891	393.66744	337.25343	396.82296
1361.103	391.49249	334.88397	393.65945
1361.315	390.70159	335.67379	393.85717
1361.527	379.8268	322.04938	380.21453
1361.739	385.75851	328.17049	386.73927
1361.951	379.43135	323.23412	380.41225
1362.163	383.58355	329.55268	383.9712
1362.374	389.1198	332.90942	390.69366
1362.586	379.62908	323.03666	383.18032
1362.798	386.15395	333.10687	388.32103
1363.01	384.76989	332.1196	386.34383
1363.222	386.35168	331.52723	390.49594
1363.433	387.53802	333.30433	391.0891
1363.645	374.29054	322.04938	375.27154
1363.857	373.1042	321.25956	374.08523
1364.068	370.5338	319.87738	373.68979
1364.28	383.97899	337.45089	390.49594
1364.492	385.16533	333.69924	387.33243
1364.703	383.38582	329.15777	382.9826
1364.915	374.68599	324.41885	375.46926
1365.126	371.32469	323.23412	375.46926
1365.338	370.92924	321.45702	375.66698
1365.549	382.00176	332.51451	387.92559
1365.76	377.05867	329.15777	379.81909
1365.972	371.52241	324.41885	373.49207
1366.183	367.56795	321.06211	371.91031
1366.394	368.35884	324.02394	373.29435
1366.606	369.94063	324.41885	372.89891
1366.817	375.87233	330.93487	378.03962
1367.028	371.72014	327.18322	377.24874
1367.239	365.59071	324.6163	371.71259
1367.45	368.16112	323.62903	371.91031
1367.662	366.97477	319.67992	366.76961
1367.873	367.76567	322.24684	371.11943
1368.084	369.34746	324.81376	375.27154
1368.295	362.62486	315.33591	362.02434
1368.506	364.40437	317.90283	363.01294
1368.717	359.85673	317.70537	363.40838
1368.928	364.99754	323.43157	370.52628
1369.138	359.65901	315.53336	360.44258
1369.349	372.70876	332.1196	372.89891
1369.56	367.56795	326.3934	369.7354
1369.771	363.41575	321.85193	366.37417
1369.982	359.06584	316.52064	358.26767
1370.192	362.82258	325.01121	363.40838
1370.403	368.35884	328.96032	370.13084
1370.614	369.14973	329.35523	371.71259
1370.824	355.11137	316.32318	355.10416
1371.035	366.3816	328.36795	365.18785
1371.246	349.17966	311.18935	351.34749
1371.456	361.04307	323.62903	364.39697
1371.667	342.06162	304.27842	341.46151
1371.877	346.60926	306.64788	345.21818
1372.087	354.91364	318.8901	359.45399
1372.298	346.60926	314.34863	352.92924
1372.508	343.6434	306.64788	345.61362
1372.719	354.71592	318.10028	355.69732
1372.929	345.42292	312.57154	349.96345
1373.139	343.84113	310.39953	347.19538
1373.349	345.22519	308.62243	344.82275
1373.56	349.17966	315.33591	348.57942
1373.77	346.21381	313.1639	348.3817
1373.98	348.58649	311.78172	348.77713
1374.19	348.19104	314.34863	347.78854
1374.4	339.49121	308.03007	340.67064
1374.61	331.58227	299.73695	334.73905
1374.82	346.80698	312.76899	346.99766
1375.03	335.93219	304.27842	337.11169
1375.24	340.28211	306.84534	342.25239
1375.45	342.45706	311.78172	343.83415
1375.66	354.12275	326.98576	354.70872
1375.87	345.22519	313.36136	345.4159
1376.08	344.4343	310.39953	346.99766
1376.29	330.19821	300.13186	330.78466
1376.499	337.51398	308.03007	338.49572
1376.709	352.34324	323.03666	353.72012
1376.919	348.38877	319.48247	349.56801
1377.128	339.09576	309.2148	338.49572
1377.338	333.36178	304.27842	333.75046
1377.548	334.54812	306.64788	335.72765
1377.757	342.25934	316.32318	344.62503
1377.967	323.08016	295.78785	324.45764
1378.176	337.31625	314.74354	339.87976
1378.386	336.92081	313.36136	339.87976
1378.595	330.59365	306.84534	332.76186
1378.805	330.19821	304.47587	331.37782
1379.014	338.70032	311.58426	336.91397
1379.223	324.66195	299.93441	325.44624
1379.433	329.60504	304.47587	329.59835
1379.642	324.46423	303.29114	325.44624
1379.851	328.22097	304.87078	330.58694
1380.061	327.6278	303.88351	328.01659
1380.27	330.59365	304.08096	328.41203
1380.479	327.23236	304.67333	328.80747
1380.688	324.06878	302.50132	328.80747
1380.897	326.24374	304.67333	326.83027
1381.106	334.94357	316.12573	334.73905
1381.315	323.87106	301.7115	326.23712
1381.524	316.55529	296.18276	320.89869
1381.733	324.2665	304.67333	322.48045
1381.942	330.9891	311.78172	331.1801
1382.151	318.13708	298.15731	319.91009
1382.36	327.6278	307.83261	327.22571
1382.569	324.2665	305.66061	325.84168
1382.777	322.28927	301.7115	325.24852
1382.986	312.79854	295.19548	313.97851
1383.195	313.39171	296.38021	313.18763
1383.404	311.21675	294.99803	312.98991
1383.612	299.55107	283.94054	305.27885
1383.821	316.95073	296.57767	315.16483
1384.03	341.073	320.86465	337.11169
1384.238	323.87106	308.42498	324.65536
[truncated: 21 more rows]
