# Supplementary material for: Ratiometric fluorescent sensing of pyrophosphate with sp³-functionalized single-walled carbon nanotubes
Source: Nat Commun. 2024 Jan 24;15:706. doi: 10.1038/s41467-024-45052-1 (PMC10808354; doi:10.1038/s41467-024-45052-1)
Supplement: Supplementary file 4 — Source data [file 41467_2024_45052_MOESM4_ESM.zip › Fig. S3a.txt]

Wavelength	PL intensity	PL intensity	PL intensity	PL intensity	PL intensity	PL intensity	PL intensity	PL intensity
nm	a.u.	a.u.	a.u.	a.u.	a.u.	a.u.	a.u.	a.u.
	Dz-Alkyne	1 �M	12 �M	125 �M	1026 �M	1927 �M	10940 �M	19950 �M
938.815	-1.48322	2.47397	0.25663	0.70762	2.28256	-2.25746	0.51986	-0.58387
939.053	80.03237	86.14472	81.73187	79.9379	85.28866	79.06819	79.78464	78.517
939.29	46.46713	53.10277	47.1182	49.09658	52.83115	46.64424	46.27	46.6643
939.527	10.77076	13.13266	14.63461	17.72352	15.58482	14.75183	14.88328	15.34248
939.764	-14.80276	-12.98114	-11.99129	-9.39557	-11.55179	-13.95134	-14.90751	-17.57198
940	29.41811	35.51592	26.88252	29.9537	29.95126	24.31955	19.1391	17.46599
940.237	16.09857	16.33027	23.1549	19.31876	20.90572	18.47261	11.69141	12.68808
940.474	20.89361	26.98896	33.27274	25.69972	27.29081	25.91417	27.65076	23.30565
940.711	-4.14713	6.73744	7.17936	5.49334	6.53928	1.46332	3.17975	-4.30002
940.948	19.29526	29.1207	24.75245	25.69972	31.54753	21.13031	16.47921	12.15721
941.185	16.09857	20.59375	23.1549	16.12828	22.502	14.75183	20.73504	16.40423
941.422	26.22142	30.71951	30.07763	26.76321	28.35499	24.31955	28.71472	30.20707
941.658	0.64791	8.86918	2.91922	4.96159	5.4751	0.93178	-0.01212	3.13227
941.895	24.62308	26.45603	26.88252	29.42195	32.07962	30.16649	22.33097	15.34248
942.132	-24.39283	-21.5081	-18.3815	-18.43527	-21.12942	-16.60904	-17.03542	-21.81901
942.369	10.23798	13.6656	18.89475	11.8743	15.05273	13.68875	13.28734	18.52775
942.605	30.48368	33.38418	34.33777	38.46165	33.1438	34.41881	32.43856	31.26883
942.842	16.63136	26.98896	31.67518	30.48544	33.1438	26.44571	27.11878	17.99687
943.079	-2.54878	8.86918	8.77691	7.62033	3.87883	3.58948	8.49954	2.07052
943.315	13.96745	24.32429	11.97202	11.34255	10.26392	16.34645	15.41526	10.03369
943.552	6.5085	14.73147	9.30943	10.27906	9.73183	7.84181	7.43558	3.13227
943.789	39.54096	50.43809	55.63849	53.35056	56.02369	46.64424	46.80198	45.07167
944.025	46.99991	51.50396	52.9759	55.47755	53.36324	49.83348	49.46187	53.03484
944.262	42.20487	46.17462	45.52065	51.22357	40.59307	47.70732	45.73802	47.19518
944.498	46.46713	49.90516	49.78079	54.9458	48.57442	48.23886	48.92989	44.00991
944.735	55.52441	61.09679	59.36612	53.35056	53.36324	50.36502	49.46187	44.00991
944.971	35.81149	38.18059	38.0654	36.33466	35.80425	34.95035	33.50252	29.67619
945.208	23.02473	24.85723	19.42727	27.82671	24.63036	27.50879	26.5868	24.36741
945.444	23.55752	29.65364	24.21993	25.69972	29.95126	24.31955	23.92691	20.12038
945.681	42.20487	44.04288	40.19547	33.14418	36.33634	32.29265	34.56648	28.08356
945.917	48.59825	54.16864	50.31331	50.16008	52.83115	51.4281	47.86594	46.6643
946.153	54.99163	58.96505	56.70353	69.30296	68.79386	62.0589	62.76133	60.99802
946.39	51.26216	52.0369	54.57346	61.32676	50.70278	51.4281	50.52583	48.25694
946.626	38.4754	32.85125	37.53288	35.27116	31.54753	27.50879	24.45889	23.83653
946.862	59.78667	65.36027	65.22381	66.64423	65.60132	69.50047	58.5055	57.28187
947.099	23.02473	29.1207	26.88252	30.48544	33.1438	31.22957	28.71472	26.49092
947.335	45.93434	45.64168	47.65072	44.31086	46.97815	43.98654	42.01417	36.57761
947.571	76.83568	78.68364	80.13432	76.74742	75.17894	71.09509	71.80496	60.46714
947.807	56.05719	65.36027	60.43115	58.66803	58.15205	57.27504	60.63342	49.84957
948.044	41.67209	53.10277	43.39058	43.24737	48.04233	47.70732	44.67407	46.13342
948.28	21.95917	25.9231	18.36224	21.44575	20.37363	19.53569	21.26702	12.15721
948.516	25.68864	29.1207	28.48008	29.42195	27.29081	21.13031	23.92691	17.99687
948.752	34.74593	37.11473	39.13044	37.9299	38.46471	32.82419	35.63043	30.20707
948.988	57.65554	57.89918	51.91087	53.35056	54.95951	50.36502	51.05781	48.78781
949.224	48.06547	56.30038	54.57346	57.07279	50.70278	49.83348	49.99385	45.07167
949.46	37.94262	41.91114	43.39058	40.58863	40.06098	34.95035	33.50252	27.55268
949.696	16.63136	18.99494	18.36224	17.72352	20.37363	21.13031	18.60713	10.56457
949.932	43.27044	50.97103	42.32554	47.50134	49.6386	49.83348	44.14209	48.25694
950.168	56.58998	61.09679	56.70353	57.07279	60.8125	55.68042	55.31363	49.84957
950.404	54.45885	53.10277	50.84583	50.69182	48.57442	43.98654	48.39792	40.29376
950.64	41.13931	44.57581	39.13044	42.71562	38.9968	37.07651	40.41824	33.39234
950.876	51.26216	62.2	49.24828	52.8	53.36324	50.89656	52.65374	41.35552
951.112	31.01646	32.31831	27.94756	29.9537	29.41917	24.85109	18.07515	16.93511
951.348	42.73765	46.17462	39.66295	44.84261	41.12516	32.29265	22.86295	34.98498
951.584	68.31117	73.88722	68.95144	73.02519	65.06922	68.43739	61.69737	57.28187
951.819	84.8274	91.47407	82.79691	83.66013	81.03194	80.66281	77.65673	66.3068
952.055	32.6148	31.78538	34.33777	28.8902	31.01544	21.66185	18.07515	22.77477
952.291	22.49195	28.58777	24.21993	24.10448	24.63036	18.47261	10.09547	13.74984
952.527	25.68864	31.78538	22.08986	27.82671	26.22663	30.16649	23.92691	17.46599
952.763	14	15.79734	10.90698	16.12828	13.98855	15.81491	8.49954	-4.30002
952.998	32.6148	33.38418	34.3	29.9537	36.33634	29.63495	23.39493	17.46599
953.234	81.6	78.7	77.47173	79.9379	79.96776	75.87895	71.27299	67.89943
953.47	94.95025	94.13874	87.58957	88.9776	93.8021	91.29361	80.8486	76.39349
953.705	81.63071	89.34233	77.47173	83.12838	79.43566	78.00511	68.08111	59.93626
953.941	32.08202	35.51592	28.48008	34.20767	30.48335	28.04033	18.07515	13.21896
954.176	55.52441	56.83331	48.18324	54.41405	50.17069	42.92346	36.16241	36.04673
954.412	46.46713	46.17462	40.19547	44.84261	38.9968	38.1396	37.75835	24.89829
954.648	88.02409	92.53994	85.99201	81.0014	82.62821	82.25743	78.72068	65.24504
954.883	96.5486	97.33635	89.71964	90.57284	89.54538	83.32051	78.72068	82.23315
955.119	76.3029	79.7495	73.7441	74.08869	76.77521	65.24814	58.5055	61.52889
955.354	72.04064	72.3	64.6913	68.23947	66.6655	63.12198	54.24968	48.78781
955.59	88.6	87.74353	80.13432	90.04109	82.62821	83.85205	73.4009	62.05977
955.825	69.90952	65.8932	62.56122	66.11248	68.79386	64.7166	51.58979	44.54079
956.06	64.6	62.69559	60.43115	62.922	59.74832	50.89656	38.8223	44.00991
956.296	58.18832	56.30038	50.84583	56.00929	52.29906	49.83348	41.4822	35.51585
956.531	88.02409	84.01298	75.87417	87.91411	83.69239	84.91513	81.38057	60.99802
956.767	100.27807	98.4	92.91475	100.67603	93.27001	87.57283	83.50849	71.61558
957.002	79.49958	81.34831	72.14655	75.7	73.05058	61.52736	60.10144	59.93626
957.237	75.77011	72.82135	62.02871	69.30296	67.72968	60.46428	53.18572	45.07167
957.472	75.23733	74.42016	65.8	75.68393	70.4	67.90585	61.69737	46.6643
957.708	92.81913	90.94113	82.3	88.44585	90.6	83.32051	74.99683	60.99802
957.943	105.0731	106.39624	98.23993	107.05699	102.31555	92.35669	82.44453	68.96119
958.178	109.86814	108.52798	98.8	106.52525	101	97.14055	84.04047	77.98612
958.413	113.59761	110.65972	96.64237	100.67603	100.18719	100.3298	90.42421	81.70227
958.648	96.5486	94.13874	89.18712	89.50935	83.69239	78.53665	69.14507	59.40538
958.884	96.5486	87.74353	81.73187	83.66013	82.62821	74.28433	67.01716	49.84957
959.119	102.40919	103.73157	90.25216	94.29507	90.60956	89.69899	69.14507	64.18329
959.354	109.86814	106.92918	95	101.20778	94.86629	97.67209	70.74101	73.20822
959.589	125.3188	116.522	104.63014	115.0332	107.63645	97.67209	82.44453	77.45525
959.824	132.24496	127.71363	115.81302	119.28717	119.87453	102.45596	95.21201	77.98612
960.059	115.72873	111.19265	104	107.05699	100.71928	100.86134	81.38057	71.61558
960.294	118.92542	118	113.68295	113.43796	105.50809	108.3029	82.97651	79.04788
960.529	124.78602	131.97711	116.87805	110.24747	114.55363	104.05058	90.42421	71.0847
960.764	127.98271	126.11483	116.87805	110.77922	110.29691	99.79826	88.82827	71.61558
960.999	137.57278	131.97711	118.47561	122.47765	119.87453	114.14984	95.74399	84.88754
961.234	133.84331	133.04298	120.07316	124.60464	119.34244	123.18602	94.14806	92.31984
961.468	118.92542	110.12679	100.37	108.12049	102.31555	96.60901	71.80496	64.18329
961.703	148.22841	142	131.78856	135	129.98425	121.05986	105.3196	88.07281
961.938	116.26152	111.19265	98.8	99.61254	97.52674	93.41977	68.61309	54.0966
962.173	160.48239	155.95917	136.58122	142.15229	135.83724	138.60069	109.04345	99.22126
962.408	141.83503	131.44417	115.81302	116.09669	119.34244	107.77136	84.57244	69.49207
962.642	149.82676	142.10287	128.59345	128.85862	128.92007	113.6183	99.46784	85.9493
962.877	166.87577	159.15678	148	151.19199	142.75442	138.06915	108.51147	101.34477
963.112	180.72809	177.27656	161.60956	161.82692	154.9925	160.39384	120.215	110.3697
963.347	195.64598	194	179.71517	176	169.89103	164.11462	139.8982	127.35781
963.581	145.03172	131.97711	124.33331	128.32687	118.81035	111.49214	86.70036	66.3068
963.816	161.54795	155	139.24381	142	129.45216	126.37526	101.06377	79.04788
964.051	180.19531	174.61189	158.94697	167.67614	156.05668	151.35765	119.68302	105.06092
964.285	230.80956	220.97721	209.53618	212.87462	207.13735	202.38551	163.30524	153.37085
964.52	237.73572	225	211.66625	217.1286	205.54108	201.32243	170.75294	154.43261
964.754	220.15393	204.45624	191.43057	191.073	181.59702	179.52928	147.34589	133.72835
964.989	230.27678	220.97721	207.93862	199.58095	195.96346	189.09701	161.70931	145.40768
965.223	197.7771	182.07298	169.06481	165.54915	160.3134	151.88919	120.215	98.1595
965.458	243.59632	228	209.00366	212.87462	210.3299	202.91705	157.45348	131.60484
965.692	280.89103	266.27667	247.87747	249.56516	239.06278	232.15176	201.07571	173.01335
965.927	247.85857	232	217.52395	214	208.73362	205.04321	168.09305	146.46943
966.161	211.62942	199.12689	175.98755	184.16029	168.29476	159.8623	125.0028	106.12268
966.395	227.08009	220.97721	191	204.36667	184.25747	178.4662	135.64237	122.04903
966.63	234.53903	219.37841	199.95085	209.68414	197.02764	186.4393	147.87787	123.64166
966.864	261.71089	236	227.10927	225	218.84334	201.32243	175.54075	137.97538
967.098	288.34998	276.40243	254.26768	259.1366	248.6404	240.12486	197.88384	171.95159
967.333	248.39135	244.42634	216.45891	213.93812	203.41272	200.25935	156.38952	132.13572
967.567	269.70262	258.28264	234.032	234.67625	222.03588	216.73709	169.15701	145.40768
967.801	335.76754	321.16894	293.67401	305.39858	291.73972	279.45884	231.39848	198.49551
968.035	315.52184	298.78569	277.69847	277.216	269.92402	255.53953	212.77923	181.5074
968.27	342.6937	314.24079	303.25933	297.42238	293.33599	273.61189	240.44211	200.61903
968.504	308.59568	290.25873	269.7107	269.23979	260.34639	253.94491	203.20362	170.35896
968.738	318.18575	304.64797	270.24322	275.62076	266.73148	260.85493	202.67164	176.19862
968.972	352.28377	337.15699	309.11703	318.16051	297.59272	292.2158	237.78222	202.74254
969.206	328.3086	316.90547	285.15372	297.95413	277.90537	273.08035	211.71528	182.03828
969.44	348.5543	330.22884	306.98696	311.77954	300.78526	285.83732	231.39848	199.02639
969.674	382.11954	359.00731	340.00307	347.40659	327.38978	313.47741	263.31718	218.13801
969.908	370.93112	348.88155	325.62509	327.73195	318.34424	303.37814	250.01772	216.0145
970.142	355.48046	337.15699	313.37718	316.56527	307.17034	293.27888	235.12232	204.86605
970.376	350.68542	332.89351	302.1943	305.93033	295.99645	286.36886	225.54671	191.59409
970.61	342.6937	315.30666	282.49113	286.25569	281.09792	268.82803	203.7356	169.2972
970.844	354.94768	343.5522	305.38941	310.71605	297.06063	290.08964	226.61067	185.75443
971.078	365.60331	346.21688	304.85689	315.50177	297.06063	290.08964	230.33452	177.79126
971.312	391.17683	376.06122	341	349.00183	331.6465	317.72973	255.86948	212.82923
971.546	430.06988	409.10318	379.4094	384.62887	361.97565	360.25294	288.32016	251.05247
971.779	409.2914	385.65405	354	363.35899	345	336.33363	267.04103	228.75558
972.013	437.52883	410.16905	383.66954	394	377.93836	368.22604	294.17192	262.73179
972.247	453.51227	437.88165	402.30767	412.27971	397.62571	379.91993	314.3871	274.41112
972.481	491.33977	476.25296	436.38882	445.24801	435.40412	419.2539	355.88141	314.227
972.714	501.9954	485.84578	445.97414	451.62897	440.72503	424.5693	348.9657	310.51085
972.948	483.88083	468.25893	430.53112	427.70036	429.55113	402.24462	337.79415	290.86835
973.182	483.34804	462.92959	428.93357	431.95434	419.9735	409.68618	331.41041	282.90517
973.415	480.68414	471.98948	426.8035	440.46229	429.01904	404.90232	335.66624	285.55956
973.649	486.54473	474.12122	432.66119	447.90675	424.23022	416.5962	336.19821	288.21396
973.883	489.20864	470.92361	443.84407	443.65277	432.21158	420.31698	340.98602	288.74483
974.116	468.96294	449.07328	411.89299	423.97814	406.13915	393.20843	310.66325	269.10233
974.35	507.856	488.51045	453.42939	467.04963	454.02729	436.79473	350.56163	311.04172
974.583	512.11825	493.8398	452.36436	469.70837	447.6422	437.32627	352.15757	304.67118
974.817	541.42124	519.42067	476.86018	500.54969	472.11836	461.24558	379.28846	325.37544
975.05	565.92919	542.8698	501.35601	513.31161	492.33779	482.50718	396.84375	348.20321
975.284	570.19145	552.46262	510.94133	516.50209	499.78706	486.7595	402.69551	357.22814
975.517	552.07687	531.14523	491.77069	496.82746	481.69598	468.68714	385.14023	332.80774
975.751	574.4537	549.79795	512.53889	522.35131	497.12661	489.94875	409.07925	352.98112
975.984	571.78979	555.1273	508.27874	515.4386	499.25497	487.29104	399.50364	343.95618
976.217	593.63384	566.31893	526.91687	533.51799	515.21768	504.83187	419.18684	366.78395
976.451	598.42887	574.31295	531.70953	545.21643	521.60276	513.86805	422.37871	364.66044
976.684	585.64211	559.39078	519.46162	535.11324	514.1535	501.64263	414.39904	352.98112
976.917	618.67457	596.16327	555.67284	571.80377	551.93191	537.78736	444.7218	389.08084
977.151	653.30538	629.20523	591.88406	603.70858	582.26106	572.33747	477.17248	419.87179
977.384	621.33848	597.22914	555.14032	570.20853	550.33564	536.72428	441.52993	388.01909
977.617	603.75669	588.70219	542.89241	555.31962	534.37293	519.715	428.76245	373.68537
977.85	640.51862	622.81001	575.376	591.47841	568.42672	558.51743	456.42533	406.59983
978.083	689.00174	671.84001	622.23758	636.67689	617.37903	609.01374	505.36734	457.03327
978.316	692.19843	670.77414	627.03024	640.39912	619.50739	609.01374	506.43129	451.72449
978.55	715.10804	702.21729	651.52607	669.11345	645.57982	635.59075	536.22208	481.98456
978.783	727.36202	705.4149	655.25369	676.02616	647.17609	641.4377	537.28604	484.10807
979.016	680.47724	661.18131	613.18478	631.89117	610.46185	600.5091	498.9836	442.16868
979.249	683.67393	664.37892	615.31485	631.89117	609.39767	604.22988	502.17547	442.16868
979.482	687.4034	670.2412	617.97744	635.08165	612.05813	605.8245	505.89932	443.23044
979.715	701.7885	679.83403	633.42046	651.03406	631.74547	620.70763	518.6668	454.37888
979.948	710.84579	695.82207	648.86348	664.32773	646.11191	633.99613	530.9023	470.83611
980.181	719.90308	705.4149	660.57887	675.49441	651.9649	643.56386	536.22208	477.73753
980.414	744.41103	728.33109	678.68448	704.20874	672.71643	664.82546	558.56517	504.28145
980.646	753.46832	736.32511	687.73729	709.52621	684.42242	675.45627	570.2687	512.24462
980.879	781.70574	758.17544	717.02578	735.58181	711.55902	702.56482	600.59147	536.66503
981.112	733.22262	714.47479	670.69671	686.12935	664.73507	655.25774	548.98956	484.63895
981.345	733.22262	712.34305	669.63168	685.5976	668.4597	662.16776	552.71341	492.07125
981.578	728.96037	707.0137	670.1642	686.12935	664.20298	659.51006	549.52154	485.70071
981.811	760.39448	739.52272	702.11527	716.43892	692.93586	687.15015	581.44024	518.61516
982.043	757.73057	746.45087	703.18031	716.43892	695.59631	688.74477	582.5042	517.02253
982.276	769.98455	756.57663	712.76563	728.13735	711.55902	702.56482	592.07981	530.82537
982.509	786.50078	777.89402	731.40376	749.93898	731.24637	722.2318	614.95488	550.99875
982.741	783.30409	773.09761	727.14362	744.08976	723.7971	719.5741	608.57114	547.81347
982.974	810.47595	799.21141	752.70448	772.80409	751.99789	742.96187	638.36193	576.48091
983.207	777.97627	768.83413	727.14362	746.21675	719.00829	720.63718	611.23103	549.40611
983.439	794.4925	785.88804	744.18419	762.16916	735.50309	737.64647	631.44621	566.9251
983.672	790.23025	779.49283	736.19642	751.00247	732.31055	731.79953	626.65841	561.61631
983.904	809.41039	796.54674	754.30203	772.80409	757.85089	752.52959	647.93754	582.85145
984.137	822.19715	806.6725	768.68002	781.84379	773.8136	766.88118	658.04513	599.83955
984.369	824.86105	813.06771	775.07023	787.16126	773.8136	767.94426	661.76898	604.61746
984.602	839.77894	831.72043	789.44822	805.24065	791.37258	786.01662	677.19635	623.1982
984.834	846.17232	839.18152	799.56606	812.15336	797.75766	791.86357	687.30394	630.09962
985.067	823.79549	821.59467	779.86289	794.60572	779.66659	771.1335	674.53646	614.17327
985.299	823.26271	814.66652	774.53771	787.69301	775.94196	768.4758	671.87657	608.86449
985.531	796.62363	790.68446	751.63944	768.01837	753.06207	746.68265	650.59743	587.62935
985.764	812.60708	807.73837	767.61498	784.50252	771.15315	762.62886	670.81261	609.92624
985.996	861.62299	854.63662	818.7367	832.89149	821.70173	816.31441	722.94649	659.82881
986.228	805.14814	803.47489	763.88735	780.7803	769.02478	763.1604	667.08876	606.74097
986.461	801.41866	796.54674	759.62721	773.86759	765.30015	761.03424	662.83294	604.61746
986.693	800.88588	799.74435	765.48491	780.24855	766.36433	763.69194	670.28063	610.988
986.925	799.82032	798.14554	765.48491	783.43903	773.28151	767.41272	673.4725	610.988
987.157	802.48423	800.81022	765.48491	782.90728	770.62106	767.94426	680.9202	618.95118
987.389	777.97627	783.7563	742.58664	760.04217	748.80535	748.80881	658.57711	599.83955
987.621	811.54151	816.26532	777.73282	798.85969	781.79495	781.23276	694.21966	637.53192
987.854	782.23853	784.82217	747.3793	768.55012	750.40162	751.99805	667.08876	613.64239
988.086	804.61535	808.2713	774.0052	791.41523	778.60241	775.91736	695.81559	641.24807
988.318	765.7223	774.16348	736.19642	761.10566	748.80535	743.49341	661.76898	608.33361
988.55	747.60772	754.97783	721.81844	741.43103	731.24637	730.73645	648.46952	594.53077
988.782	793.95972	804.54076	770.27757	789.28825	779.66659	775.91736	699.53944	642.30982
989.014	765.7223	774.16348	743.65167	762.7009	753.06207	747.21419	673.4725	620.01293
989.246	782.23853	791.75032	764.95239	780.7803	774.34569	770.07042	694.75164	640.18631
989.478	768.3862	778.95989	754.83455	766.95488	761.57552	757.31345	684.64405	632.75401
989.71	740.68156	755.51076	727.67613	744.62151	737.63145	736.05185	663.36491	610.988
989.941	765.18951	777.89402	748.44433	763.23265	758.38298	755.71883	684.11207	634.87753
990.173	765.18951	776.29522	750.57441	767.48662	761.04343	762.09732	688.3679	642.30982
990.405	761.46004	770.43293	746.31426	766.42313	757.85089	757.31345	689.43185	640.71719
990.637	759.8617	769.36707	743.65167	763.23265	753.59416	756.25037	690.49581	645.49509
990.869	763.05839	776.29522	750.04189	770.14536	762.6397	763.69194	702.19934	653.45827
991.1	767.32064	781.09163	756.4321	775.46283	773.28151	766.34964	708.0511	663.54496
991.332	772.64846	791.21739	764.41987	786.09776	780.19868	779.63814	714.43484	674.6934
991.564	717.77195	737.39098	713.83067	734.51832	725.92546	728.61028	669.74865	623.1982
991.796	704.45241	720.33707	701.58276	721.75639	715.28366	715.32178	658.57711	615.23503
992.027	692.73122	710.74424	695.72506	711.6532	706.77021	708.9433	652.19337	612.04976
992.259	733.22262	747.51674	732.4688	747.28024	739.22772	744.02495	687.83592	650.273
992.49	726.29646	742.18739	723.41599	739.83579	738.69563	740.83571	681.98416	642.8407
992.722	695.92791	709.67837	692.52995	708.46272	711.55902	708.41176	654.32128	621.07469
992.954	716.70639	731.5287	711.7006	732.92308	729.6501	734.98877	680.38822	644.43334
993.185	719.90308	736.85805	715.42822	734.51832	730.18219	734.45723	684.64405	652.39651
993.417	684.20671	698.48674	685.0747	699.42302	698.78886	702.56482	655.91722	628.50699
993.648	672.48552	688.36098	678.68448	690.91507	693.46795	693.52863	652.19337	621.07469
993.879	691.13287	708.6125	698.38765	708.99447	714.21948	714.79024	674.00448	638.0628
994.111	698.59181	713.40892	703.18031	717.50242	722.20083	720.63718	683.04811	652.39651
994.342	675.6822	699.55261	686.67225	700.48652	700.38513	699.90712	667.08876	635.93928
994.574	653.30538	677.70229	666.96909	679.74839	680.16569	681.30321	645.27765	618.95118
994.805	658.10041	675.03762	669.09916	681.34363	680.69778	687.68169	647.40556	622.13645
995.036	626.6663	644.1274	641.94075	655.28803	657.8179	660.0416	623.99851	601.43219
995.268	658.10041	677.16935	665.90405	681.87538	678.03733	688.21323	652.72535	632.75401
995.499	652.7726	671.84001	661.64391	676.55791	673.24852	683.42937	652.72535	630.09962
995.73	614.41232	635.06751	626.49773	639.33562	641.85519	643.03232	618.14675	593.46901
995.961	575.51926	594.03153	588.68895	604.24033	605.67304	607.41912	581.97222	558.96192
996.192	566.46197	583.37284	582.29874	596.26413	596.09541	598.91448	573.46057	552.0605
996.424	590.43715	611.08545	615.31485	626.04195	623.76411	630.27535	606.44323	588.69111
996.655	588.8388	605.7561	609.98967	620.72448	619.50739	625.49149	601.65542	584.44408
996.886	573.92092	594.03153	593.48161	606.36732	607.8014	610.07683	588.88794	575.95003
997.117	567.52754	590.83393	588.68895	602.11334	600.88423	607.41912	588.35596	570.11037
997.348	547.28184	564.72012	566.3232	579.24823	582.26106	585.09444	571.86463	555.24577
997.579	546.21627	564.18719	566.3232	576.05775	579.06852	585.09444	569.73672	555.77665
997.81	559.00303	577.51056	581.2337	590.94666	589.71033	597.8514	586.22805	573.82651
998.041	556.33912	572.18121	575.376	583.5022	581.72897	590.40984	583.56816	570.11037
998.272	508.38878	524.21708	527.44939	538.83546	542.35429	548.9497	535.15813	523.92395
998.503	515.84772	532.2111	534.90464	543.08944	545.54683	546.292	543.66978	527.6401
998.734	518.51163	538.60632	542.89241	552.12914	555.12446	556.92281	553.77737	539.31942
998.965	527.03614	545.00154	550.34766	562.76407	560.97745	569.14823	562.821	546.22084
999.196	496.1348	514.09132	518.9291	527.66878	531.18039	534.06658	533.56219	520.2078
999.426	492.40533	510.89371	516.26651	521.81956	525.3274	531.40888	531.96626	520.73868
999.657	535.56064	552.46262	562.59557	567.5498	572.15135	579.2475	575.58848	570.64124
999.888	518.51163	534.34284	537.56723	543.08944	551.93191	555.85973	555.90528	547.81347
1000.119	467.3646	483.18111	489.64061	498.95445	502.9796	508.55265	506.43129	496.84915
1000.349	462.03678	479.45056	489.64061	490.97824	497.6587	500.04801	497.38766	493.133
1000.58	455.11062	475.72002	483.2504	485.66078	489.67734	498.98493	494.72777	494.19476
1000.811	451.91393	471.98948	477.92522	485.12903	485.42062	491.01183	494.72777	485.16983
1001.041	469.49572	486.91165	495.49831	500.54969	501.91542	511.21035	512.81503	504.28145
1001.272	465.23347	486.37872	491.23817	494.16873	496.59452	498.98493	508.02723	492.60213
1001.503	443.38942	462.39665	474.73011	478.74807	476.90717	479.84948	488.34403	480.9228
1001.733	424.74207	435.74991	444.37659	451.62897	448.17429	459.11942	461.74511	458.09503
1001.964	381.58676	394.181	403.90523	408.02573	413.58842	420.31698	425.0386	422.52618
1002.194	387.44735	400.04329	415.0881	414.93844	421.03768	426.69546	429.29443	427.83496
1002.425	383.1851	398.97742	410.82796	413.87495	419.9735	427.75854	431.95432	429.4276
1002.655	394.37352	417.63013	431.59616	428.76386	433.27576	440.51551	448.44565	448.53922
1002.886	391.17683	409.63611	419.88076	420.25591	423.16604	433.07395	438.87004	438.45253
1003.116	431.66823	448.00741	457.68954	456.4147	464.137	469.21868	471.8527	470.30523
1003.346	409.2914	422.42655	436.38882	434.61307	443.38548	452.20939	452.70148	454.90976
1003.577	393.84073	410.16905	422.54335	418.12892	426.35859	425.63238	431.95432	434.20551
1003.807	383.1851	401.64209	413.49055	414.93844	415.18469	421.38006	427.69849	429.95848
1004.037	342.16092	359.54025	378.87688	377.71616	376.87418	380.45147	388.3321	390.67348
1004.268	366.66887	383.52231	392.18983	397.92254	397.62571	403.83924	411.20717	414.56301
1004.498	378.39007	384.58818	401.77515	405.367	409.33169	410.21772	422.37871	418.27915
1004.728	359.74271	373.39655	381.00695	388.88284	390.70853	392.67689	402.69551	400.76017
1004.958	357.0788	371.79775	371.95415	375.05742	381.663	385.76687	397.37573	386.42645
1005.188	331.50529	338.22286	352.25099	348.47008	351.86593	359.7214	367.58494	365.19132
1005.418	327.77581	342.48633	344.79573	343.68436	347.60921	366.09988	368.11692	369.43834
1005.649	333.63641	344.08514	357.04365	356.44628	361.97565	373.00991	377.16055	378.46328
1005.879	366.13609	378.19296	394.85242	388.3511	393.36898	405.9654	406.95134	416.68652
1006.109	330.43972	336.09112	345.86077	351.12881	351.33384	358.12678	367.05296	374.74713
1006.339	331.50529	333.42644	345.32825	354.31929	351.86593	353.87446	363.86109	372.09274
1006.569	312.32515	322.23481	326.15761	330.39069	335.90322	340.58596	349.49767	349.79585
1006.799	312.32515	323.30068	328.28768	333.58117	341.75622	338.4598	351.09361	348.73409
1007.029	310.19402	321.16894	331.48279	327.2002	334.83904	341.64904	345.24185	346.0797
1007.259	322.448	337.68992	344.26322	343.15261	351.33384	360.78448	365.989	362.53693
1007.489	322.448	331.82764	340.53559	342.08912	344.94876	350.68522	358.54131	358.2899
1007.718	314.98906	324.36655	336.27545	336.77165	340.15995	346.96444	351.09361	352.45024
1007.948	319.25131	327.03123	335.74293	335.70815	339.62786	341.64904	349.49767	350.32672
1008.178	276.096	272.13895	287.81631	291.57316	287.483	292.2158	293.63994	304.14031
1008.408	294.21057	296.65395	308.58451	310.1843	312.49125	313.47741	320.23886	328.56071
1008.638	292.07945	307.84558	305.92192	316.56527	317.81215	310.28817	321.30282	320.59754
1008.867	301.66952	310.51025	314.44221	314.97003	321.53678	324.10821	329.81447	330.15335
1009.097	304.33342	316.37253	318.70235	319.224	323.66514	327.29745	333.00634	337.05476
1009.327	243.06354	247.62395	255.33272	257.54136	259.28221	261.38647	274.48872	272.2876
1009.556	288.88276	291.85753	303.25933	301.14461	310.36289	309.22509	319.17491	319.0049
1009.786	285.68607	295.05514	298.99919	302.2081	302.38153	302.31506	310.13127	313.69612
1010.016	289.41554	291.3246	294.73905	303.27159	299.18899	304.97276	314.3871	307.85645
1010.245	277.69434	283.86351	287.2838	287.85093	286.95091	293.81042	301.08764	296.17713
1010.475	278.22712	287.59406	287.81631	289.97792	291.20763	298.59428	302.68358	302.01679
1010.704	307.53011	312.64199	324.56005	325.60496	322.60096	326.76591	325.02667	336.52389
1010.934	263.30924	251.35449	276.10092	278.27949	273.64865	278.9273	273.95675	281.84341
1011.163	249.45692	247.09101	261.72294	260.73184	262.47475	261.38647	267.04103	266.97882
1011.393	249.9897	257.74971	256.39776	259.1366	269.92402	261.38647	266.50905	270.69497
1011.622	234.00625	235.36645	244.68236	241.58896	241.72323	241.71948	252.14563	252.11423
1011.851	226.01453	239.09699	244.14984	243.1842	247.04413	240.6564	256.93344	257.95389
1012.081	223.35062	227.37243	234.56452	237.86673	238.53069	237.9987	240.97409	246.80544
1012.31	242.53076	243.89341	253.73517	256.47787	251.30085	260.85493	262.25322	261.13916
1012.539	247.85857	259.88145	257.99531	262.32708	264.60311	271.48573	267.04103	269.63321
1012.769	302.73508	315.30666	314.44221	315.50177	323.66514	324.10821	324.49469	323.25193
1012.998	241.46519	248.15688	253.73517	255.41437	256.62176	253.94491	259.59333	260.0774
1013.227	232.40791	234.30058	241.48725	241.05721	252.36504	243.84564	245.76189	250.52159
1013.456	208.43273	210.31852	218.58898	218.72384	220.43961	216.73709	215.9711	224.50855
1013.686	194.04763	185.80352	202.61344	202.77143	198.62391	195.47549	201.07571	203.27342
1013.915	208.96552	214.04906	221.78409	221.38257	222.03588	223.64712	225.54671	226.10119
1014.144	260.64533	272.13895	274.50337	271.89853	270.9882	283.17962	281.93642	283.43605
1014.373	245.19467	252.42036	261.72294	257.54136	259.8143	261.91801	263.84916	266.44794
1014.602	241.46519	240.16286	241.48725	242.1207	256.62176	252.35029	254.27355	252.6451
1014.831	206.83439	218.84547	221.78409	224.57306	224.69634	223.11558	225.54671	228.75558
1015.06	210.03108	219.91134	218.58898	222.44607	222.56797	214.61093	216.50308	231.94085
1015.289	222.28506	238.56406	232.43445	233.61275	235.33814	237.9987	239.37815	247.33632
1015.518	198.84267	208.71971	204.74352	209.1524	205.54108	216.20555	220.22693	216.54538
1015.747	204.17048	212.98319	219.65402	217.66035	223.10006	225.77328	221.82286	221.32328
1015.976	250.52248	258.28264	270.77574	262.32708	274.18074	270.42265	276.61664	268.04058
1016.205	232.94069	240.16286	251.60509	249.56516	250.76876	246.50334	248.95376	249.99071
1016.434	233.47347	244.42634	248.40999	244.24769	250.23667	238.53024	250.5497	243.08929
1016.662	221.21949	227.37243	231.36941	232.01751	233.20978	231.08868	230.33452	236.18788
1016.891	251.05526	261.48025	255.33272	263.39058	262.47475	258.72877	267.573	265.91706
1017.12	228.67844	239.09699	243.08481	242.1207	244.91577	246.50334	246.82585	244.68193
1017.349	206.83439	220.97721	229.77186	219.25559	223.63216	234.27792	229.80254	234.06436
1017.577	216.95724	222.04308	230.83689	229.89052	231.08142	233.21484	229.80254	231.40997
1017.806	245.19467	242.82754	255.86524	257.54136	257.68594	253.94491	250.5497	251.05247
1018.035	224.41618	233.76765	234.56452	239.99371	234.27396	237.9987	234.59035	232.47173
1018.263	207.36717	224.17482	217.52395	226.70004	219.90752	224.17866	218.09902	227.16294
1018.492	214.29333	227.90536	229.23934	229.35878	229.48515	235.341	228.20661	228.2247
1018.721	182.85922	187.93526	204.74352	195.32698	195.43137	204.51167	198.94779	196.372
1018.949	182.32644	191.6658	197.82078	197.45396	195.96346	197.07011	191.5001	190.00146
1019.178	223.35062	226.30656	233.49948	237.86673	238.53069	232.15176	223.4188	226.63207
1019.406	183.92478	187.40232	193.56064	200.64445	192.77091	189.09701	189.90416	192.12497
1019.635	198.30988	207.65384	202.61344	211.81113	206.60526	201.32243	200.54373	204.86605
1019.863	206.83439	208.71971	210.06869	210.74764	210.86199	213.01631	209.05538	210.70571
1020.091	206.30161	201.25863	206.87359	200.64445	206.60526	207.70091	211.1833	206.98957
1020.32	209.4983	212.45026	212.73128	218.72384	215.6508	214.61093	213.84319	211.23659
1020.548	208.96552	215.64786	219.1215	225.63655	223.10006	221.52096	216.50308	219.19977
1020.776	183.392	190.067	185.04035	193.19999	194.89928	191.75471	187.24427	188.40882
1021.005	215.89168	221.51015	217.52395	227.76354	219.90752	224.7102	213.31121	226.10119
1021.233	224.41618	225.24069	232.43445	235.20799	232.67769	231.62022	227.67463	229.28646
1021.461	212.16221	203.9233	214.86136	215.53336	218.84334	208.76399	212.77923	205.39693
1021.689	204.17048	209.78558	211.13373	219.78733	217.24707	215.14247	214.37517	208.5822
1021.918	182.85922	202.3245	182.37776	202.77143	196.49555	200.25935	193.09603	185.75443
1022.146	215.3589	220.97721	218.05646	226.1683	223.10006	222.0525	219.16297	218.66889
1022.374	213.76055	212.98319	218.05646	222.97781	220.43961	211.42169	209.05538	217.60713
1022.602	213.22777	215.64786	216.99143	220.85083	221.50379	216.73709	210.65132	212.82923
1022.83	197.24432	194.33047	203.67848	197.45396	211.92617	200.25935	197.88384	201.1499
1023.058	178.06418	190.067	184.50783	188.41427	187.9821	189.09701	181.92449	183.10004
1023.286	131.1794	138.37233	132.85359	148.53325	141.69024	144.97917	142.02611	140.09889
1023.514	153.55623	153.2945	156.8169	160.76343	154.9925	154.54689	152.66568	152.30909
1023.742	195.11319	193.26461	201.54841	205.96191	197.55973	198.66473	196.2879	194.77936
1023.97	200.97379	206.05504	200.48337	207.55715	206.60526	208.23245	202.13966	199.02639
1024.198	170.60524	187.93526	171.7274	178.84282	190.11046	188.03393	175.00877	174.07511
1024.426	174.33471	178.87537	177.5851	182.56505	187.9821	181.1239	178.20064	177.26038
1024.654	188.71981	192.19874	191.96308	194.26348	194.36718	202.38551	191.5001	194.24849
1024.882	156.22014	169.28254	160.01201	167.67614	165.6343	167.30386	164.90118	161.8649
1025.109	176.99862	187.93526	181.31273	184.69204	183.19329	191.75471	180.86053	185.22355
1025.337	172.73637	179.4083	174.38999	176.18409	177.87238	176.34004	170.22096	169.2972
1025.565	164.74464	169.28254	168.5323	168.73963	171.4873	165.70924	156.9215	154.96349
1025.793	153.02345	155.95917	160.01201	159.16819	155.52459	157.73613	153.72963	151.77822
1026.02	191.38372	189.53406	197.28826	196.92222	190.64255	193.34933	198.94779	191.06321
1026.248	187.65425	193.79754	188.76798	189.47776	187.9821	192.81779	187.24427	186.81619
1026.476	181.79365	191.13287	179.18265	181.50156	183.19329	189.62855	179.26459	185.22355
1026.703	187.12147	192.19874	194.62567	196.39047	194.89928	192.28625	187.24427	188.9397
1026.931	178.59696	190.067	197.82078	196.92222	193.83509	191.22317	179.26459	184.1618
1027.158	179.66253	185.27058	185.04035	189.47776	185.32165	185.90776	179.26459	178.85301
1027.386	187.65425	187.40232	193.56064	191.073	184.78956	186.4393	185.64834	177.26038
1027.613	142.36781	148.49809	141.9064	146.93801	147.01114	150.29457	143.62204	145.93855
1027.841	163.1463	167.68374	159.47949	159.16819	171.4873	172.61926	164.3692	166.11193
1028.068	148.22841	152.22863	152.55676	155.44596	154.9925	156.14151	153.19765	150.71646
1028.296	163.67908	165.552	167.99978	176.71584	172.01939	165.70924	163.30524	163.98842
1028.523	182.32644	185.80352	183.97532	186.28728	180.53284	182.71852	178.73262	181.5074
1028.75	158.88404	162.88732	161.07704	157.57295	160.3134	152.42073	153.72963	149.12382
1028.978	175.40027	175.67776	179.18265	174.58885	182.12911	177.93466	176.6047	176.7295
1029.205	169.53968	186.33645	172.79244	173.52535	175.21193	182.18698	182.98844	180.44565
1029.432	176.46584	179.4083	179.18265	185.22379	181.06493	178.99774	176.6047	174.07511
1029.66	184.99034	179.94124	187.70294	188.94601	186.38583	181.65544	176.6047	175.66774
1029.887	141.83503	146.36635	148.82913	150.12849	149.1395	145.51071	139.36622	138.50626
1030.114	139.17113	141.56994	152.02424	144.27928	147.54323	143.38455	134.57841	136.91362
1030.341	139.17113	145.83341	145.63402	145.34277	146.47905	148.16841	139.8982	140.62977
1030.568	179.12975	187.40232	185.57287	185.75553	185.85374	185.90776	181.92449	177.26038
1030.795	180.72809	183.67178	179.18265	185.75553	187.45001	181.65544	179.79657	179.38389
1031.022	167.94133	172.48015	163.73963	175.12059	183.72538	166.24078	167.56107	166.64281
1031.249	148.76119	156.49211	153.62179	154.91421	158.18504	152.95227	152.66568	151.24734
1031.476	145.5645	153.82743	162.14208	152.25548	156.05668	152.95227	146.28194	145.93855
1031.703	151.4251	153.82743	149.89417	154.91421	153.39623	152.95227	152.1337	147.00031
1031.93	184.99034	189.00113	179.71517	183.62855	180.00074	190.16009	181.39251	176.7295
1032.157	166.34299	173.01309	170.12985	171.39837	174.14775	169.96156	165.43316	164.5193
1032.384	147.16285	151.6957	158.41445	156.50945	162.44176	155.60997	147.34589	152.30909
1032.611	141.30225	145.30048	144.56899	147.46976	146.47905	149.23149	142.02611	137.97538
1032.838	149.82676	155.95917	144.56899	145.34277	149.1395	150.82611	150.00578	145.93855
1033.065	151.95788	158.09091	155.75186	156.50945	158.71713	157.73613	151.06974	151.24734
1033.292	167.94133	176.74363	177.5851	178.84282	181.59702	175.8085	167.02909	175.66774
1033.518	164.74464	163.95319	158.94697	165.0174	163.50594	160.39384	155.85755	157.61788
1033.745	145.5645	141.56994	141.9064	145.87452	144.88278	137.53761	139.8982	149.12382
1033.972	147.16285	155.42624	153.08928	159.16819	156.58877	151.35765	151.06974	149.12382
1034.198	137.04	151.6957	145.10151	154.38247	152.33205	152.42073	153.19765	142.75328
1034.425	145.03172	154.36037	154.15431	154.38247	160.84549	153.48381	150.00578	146.46943
1034.652	158.88404	157.55798	156.8169	160.76343	166.1664	160.39384	158.51744	154.43261
1034.878	130.64662	139.4382	130.72352	136.30307	138.4977	134.34837	130.32258	132.13572
1035.105	132.77775	147.43222	133.91863	144.81102	133.70888	139.13223	132.98248	139.56801
1035.331	135.44165	141.037	134.98367	146.40626	139.02979	137.53761	136.70633	136.38274
1035.558	154.08901	155.95917	154.68683	164.48566	162.97385	158.79922	159.04942	152.83997
1035.784	129.04827	138.37233	130.191	137.36657	132.11261	135.94299	131.38654	127.35781
1036.011	162.08073	176.74363	164.80467	167.67614	171.4873	172.08772	168.62503	157.087
1036.237	161.54795	160.22265	163.20712	160.76343	165.6343	161.45692	156.9215	155.49436
1036.464	154.62179	159.15678	160.54453	159.69994	157.65295	148.16841	143.09007	153.37085
1036.69	137.04	139.97113	142.97143	143.74753	144.35069	140.72685	131.38654	133.72835
1036.916	142.36781	157.55798	148.29661	159.16819	155.52459	156.14151	149.47381	145.40768
1037.143	166.34299	172.48015	165.33719	172.46186	170.42312	171.55618	164.3692	160.27227
1037.369	176.46584	173.01309	172.25992	172.46186	166.1664	172.61926	164.3692	164.5193
1037.595	129.58106	136.24059	133.38611	138.96181	133.70888	135.41145	125.53478	135.85187
1037.821	162.08073	166.08493	165.86971	175.12059	168.29476	167.30386	159.5814	166.64281
1038.048	129.04827	122.91722	117.41057	127.26338	124.13126	124.78064	122.34291	118.86376
1038.274	163.67908	153.2945	151.49172	154.91421	152.86414	161.98846	154.79359	153.90173
1038.5	104.00754	104.2645	105.69518	108.65223	105.50809	104.05058	94.14806	99.22126
1038.726	107.73701	120.25255	117.94309	124.60464	118.27826	112.55522	104.25564	110.90058
1038.952	140.76947	142.6358	144.03647	148.53325	142.22233	143.91609	140.96215	143.28416
1039.178	133.84331	126.11483	120.60568	130.45386	120.93871	134.87991	126.59874	130.0122
1039.404	117.85986	118.12081	115.81302	121.94591	117.21408	118.40216	114.36323	110.90058
1039.63	145.5645	152.76156	153.08928	151.72373	152.33205	148.16841	142.02611	142.75328
1039.856	128.51549	129.31244	126.46338	133.11259	125.19544	125.84372	122.34291	121.51815
1040.082	133.84331	120.78548	123.26827	131.51735	118.27826	118.9337	121.81093	115.14761
1040.308	126.38437	123.98309	124.86582	124.07289	124.66335	121.05986	117.5551	116.20937
1040.534	138.10556	139.4382	141.9064	132.58084	138.4977	138.06915	130.85456	134.79011
1040.76	134.37609	133.57591	134.45115	136.83482	135.30515	132.75375	126.59874	125.76518
1040.986	132.24496	133.04298	136.58122	144.27928	129.45216	128.50143	125.0028	128.41957
1041.211	133.31053	143.16874	140.30884	136.30307	135.30515	134.87991	132.4505	129.48132
1041.437	114.66317	121.31841	117.41057	116.62844	120.40662	125.84372	114.89521	103.99916
1041.663	96.01581	104.2645	98.23993	105.9935	100.71928	100.3298	93.0841	92.85072
1041.888	130.64662	133.57591	140.30884	143.21578	134.77306	139.13223	130.85456	133.72835
1042.114	110.40092	113.32439	115.81302	113.43796	111.36109	110.42906	106.91554	106.65356
1042.34	125.3188	128.7795	118.47561	119.28717	125.19544	115.21292	117.02313	110.3697
1042.565	130.11384	131.44417	131.25604	132.0491	135.83724	128.50143	131.38654	123.64166
1042.791	160.48239	164.48613	167.99978	175.65234	166.69849	167.8354	164.3692	156.55612
1043.017	144.49894	145.83341	136.0487	146.93801	138.4977	136.47453	136.17435	130.54308
1043.242	138.63834	150.09689	129.12597	140.0253	134.77306	129.03297	128.72665	131.07396
1043.468	104.00754	114.39026	105.69518	109.71573	104.976	104.05058	103.72367	96.56687
1043.693	122.6549	127.71363	135.51618	127.26338	129.45216	124.78064	130.85456	116.74024
1043.919	164.21186	168.21667	167.99978	167.67614	163.50594	167.30386	159.04942	159.21051
1044.144	157.81848	161.28852	153.08928	157.0412	145.94696	154.54689	146.28194	152.83997
1044.369	133.84331	136.24059	135.51618	128.85862	135.83724	127.43834	126.59874	125.2343
1044.595	115.72873	126.11483	132.32108	116.62844	124.66335	110.9606	110.63938	108.24619
1044.82	124.78602	127.1807	124.86582	127.79512	123.06708	120.52832	120.74697	112.49322
1045.045	151.95788	150.62983	149.36165	152.78723	143.28651	150.82611	144.686	136.38274
1045.271	100.81085	103.73157	97.70741	98.54904	102.84764	95.01439	93.61608	89.66545
1045.496	135.97444	148.49809	135.51618	135.77133	149.67159	137.53761	134.04643	136.91362
1045.721	138.10556	139.97113	138.17877	137.89831	139.02979	141.78993	136.70633	129.48132
1045.946	127.44993	122.38428	129.65849	133.11259	125.19544	128.50143	128.19467	112.49322
1046.171	121.05655	126.64776	124.86582	123.0094	120.40662	126.9068	120.74697	111.96234
1046.397	137.04	144.76754	138.71129	137.89831	135.30515	139.66377	139.8982	126.82693
1046.622	112.53204	110.12679	109.95532	115.0332	114.02154	111.49214	104.25564	98.1595
1046.847	131.71218	126.11483	132.32108	133.64434	128.92007	118.9337	117.02313	124.70342
1047.072	116.26152	120.25255	118.47561	123.0094	117.74617	115.21292	114.89521	111.43146
1047.297	117.32708	134.64178	123.80079	124.07289	121.4708	129.56451	125.53478	118.33288
1047.522	124.25324	130.37831	126.9959	124.60464	125.19544	128.50143	126.06676	112.49322
1047.747	138.10556	128.24657	134.98367	125.13639	131.58052	126.9068	127.13071	117.802
1047.972	126.91715	136.24059	132.85359	131.51735	128.38798	129.03297	123.40687	124.70342
1048.196	119.45821	131.44417	128.06093	128.32687	120.40662	131.15913	111.17136	116.74024
1048.421	126.91715	129.31244	125.39834	125.13639	134.24097	125.84372	120.215	116.74024
1048.646	154.62179	152.76156	150.42669	152.25548	158.18504	157.20459	150.00578	134.79011
1048.871	132.77775	130.91124	125.39834	130.9856	126.79171	127.43834	118.08708	113.0241
1049.096	115.72873	115.45613	112.61791	116.62844	106.04018	110.9606	103.19169	107.71531
1049.32	125.3188	129.84537	123.26827	129.92211	128.38798	130.62759	123.93884	118.33288
1049.545	145.5645	152.76156	147.7641	145.34277	151.79996	154.54689	147.87787	140.09889
1049.77	118.39264	119.71961	120.60568	116.09669	117.21408	120.52832	113.83126	108.24619
1049.995	138.63834	137.83939	138.17877	139.49355	134.77306	142.32147	126.06676	126.82693
1050.219	134.90887	144.23461	133.91863	136.30307	140.62606	137.00607	130.32258	124.17254
1050.444	128.51549	138.37233	124.86582	133.64434	136.90142	127.43834	128.72665	127.35781
1050.668	113.06483	111.19265	109.95532	116.62844	110.829	106.17674	102.12773	96.56687
1050.893	110.9337	106.39624	112.61791	115.56494	102.84764	112.02368	104.78762	93.3816
1051.117	109.33535	110.65972	107.29273	111.31097	111.36109	107.23982	99.99982	97.09774
1051.342	74.70455	87.21059	76.93921	78.34266	84.75657	83.32051	67.54914	68.96119
1051.566	115.19595	121.85135	120.07316	121.41416	117.21408	119.99678	110.63938	106.65356
1051.791	184.99034	181.54004	186.10539	192.1365	181.06493	188.56547	173.94481	170.88984
1052.015	142.36781	152.22863	144.56899	147.46976	150.73577	143.91609	136.70633	130.0122
1052.239	152.49067	160.75559	149.36165	156.50945	163.50594	158.26768	143.62204	135.32099
1052.464	138.63834	133.04298	131.78856	135.77133	132.11261	134.34837	123.93884	117.802
1052.688	132.24496	122.38428	125.39834	133.64434	119.87453	124.2491	121.27895	118.86376
1052.912	129.04827	133.57591	123.26827	127.79512	128.38798	129.03297	119.15104	119.39464
1053.137	132.77775	144.76754	135.51618	137.36657	140.62606	140.19531	126.06676	124.17254
1053.361	129.58106	131.97711	132.85359	129.39036	128.92007	131.15913	118.61906	116.20937
1053.585	105.60588	103.73157	100.37	103.33477	99.12301	105.11366	99.46784	90.19633
1053.809	99.2125	103.19863	92.91475	104.39826	106.04018	97.14055	88.29629	83.29491
1054.033	123.72046	133.57591	114.74798	129.39036	131.58052	118.40216	117.5551	112.49322
1054.257	153.55623	151.6957	145.63402	145.87452	144.88278	147.10533	135.64237	131.07396
1054.481	161.54795	153.82743	160.01201	149.59674	150.73577	159.8623	139.8982	142.22241
1054.706	122.6549	125.04896	115.81302	120.88241	119.34244	125.31218	110.63938	109.83883
1054.93	98.67972	106.92918	96.64237	105.9935	103.37973	110.9606	98.93586	93.3816
1055.154	116.26152	121.31841	120.07316	116.09669	116.1499	117.33908	110.10741	103.99916
1055.377	141.83503	142.10287	139.24381	140.0253	142.22233	138.06915	125.53478	128.95045
1055.601	124.78602	128.7795	124.33331	126.73163	123.06708	123.71756	107.97949	104.53004
1055.596	118.6636	124.68171	117.64693	120.61633	119.50521	114.77784	105.02515	102.70977
1055.829	111.74349	116.16313	112.32036	111.58455	113.11898	108.93371	92.27701	89.97193
1056.061	124.51908	128.94099	120.84287	128.05427	130.14892	124.34097	101.30694	98.46382
1056.294	100.56486	105.51492	95.27535	97.23995	99.28215	96.71416	83.24709	81.48005
1056.526	112.27581	120.42242	111.25505	111.05327	116.31209	109.99628	100.77577	97.93308
1056.758	116.53434	125.74653	117.64693	115.8348	111.52242	113.18399	95.46405	92.62565
1056.991	128.77761	132.13546	128.30006	132.8358	123.23051	125.40354	103.43163	98.46382
1057.223	98.96791	106.57974	96.87332	100.95892	104.07182	96.71416	83.24709	78.82633
1057.455	121.32518	130.00581	114.98364	118.49121	126.95581	115.84041	107.14984	99.52531
1057.688	84.06306	85.81572	78.76299	81.83279	82.7844	74.40021	62.53137	52.81992
1057.92	116.53434	120.42242	116.04896	116.89736	113.11898	109.465	92.27701	87.31822
1058.152	133.03614	139.0568	136.28991	132.30452	134.93859	130.1851	115.11742	112.26314
1058.384	122.92213	129.4734	124.57146	114.24095	128.55236	121.15326	111.93039	105.36348
1058.617	104.29107	114.03349	106.46114	100.95892	106.73275	106.27729	81.65357	76.70336
1058.849	111.21118	122.55206	118.17958	112.11583	109.92587	112.6527	91.74584	84.13376
1059.081	107.48497	116.69554	109.65708	105.74045	112.05461	107.33986	95.99522	87.31822
1059.313	148.47331	155.02912	143.7471	148.24296	156.22601	146.12364	135.83313	125.53172
1059.545	153.26415	159.82082	152.26961	156.21218	154.09727	148.78006	137.42665	123.93949
1059.777	152.19952	158.756	146.41038	149.83681	149.83979	150.37392	132.11493	118.63206
1060.009	151.13489	156.62635	144.81241	149.83681	155.69383	150.37392	128.9279	127.12395
1060.241	153.26415	158.756	148.54101	150.36809	165.27317	150.9052	134.77079	138.26955
1060.473	138.89162	145.97814	140.0185	136.55477	140.79263	140.81079	120.96031	112.79388
1060.705	129.84224	134.79751	129.36537	125.39786	131.21329	133.37281	112.99273	100.05605
1060.937	126.11603	132.66787	125.10412	123.27274	125.89143	126.46611	108.21218	98.46382
1061.169	131.97151	142.78367	134.69194	132.8358	133.87422	134.43538	116.17976	106.95571
1061.401	156.99036	157.15876	155.9982	156.21218	154.62946	150.9052	135.83313	128.18543
1061.633	174.5568	172.06626	163.4554	166.30653	170.06284	170.56274	150.17478	144.63847
1061.865	159.65195	167.80698	155.9982	154.08706	166.33754	160.46833	141.14486	131.90063
1062.097	137.29467	141.18644	131.496	131.24196	141.32482	141.87336	116.71094	103.24051
1062.329	177.21838	179.52002	168.24931	171.61935	167.9341	166.84374	146.45658	139.86178
1062.56	141.02088	140.65403	135.75725	135.49221	129.08455	126.99739	106.08749	110.67091
1062.792	154.32878	152.89948	144.81241	144.52399	148.77542	148.78006	125.74086	123.93949
1063.024	180.41227	180.58484	173.57587	173.74447	185.49622	189.68899	162.39174	152.59961
1063.256	174.02448	173.13109	170.37993	167.90038	165.27317	173.75044	142.73837	139.33104
1063.487	161.24889	163.01528	159.19414	160.46244	152.50072	158.34319	126.80321	127.65469
1063.719	131.97151	133.20028	126.16943	131.77324	133.34203	125.93482	104.49398	102.70977
1063.951	138.89162	141.71885	132.56131	141.86759	145.05012	132.84152	119.89797	108.54794
1064.182	150.60257	155.02912	143.7471	146.11784	150.90416	141.87336	123.085	111.7324
1064.414	167.10437	169.40421	161.85743	159.39987	163.14443	158.87447	137.42665	123.40874
1064.646	163.91047	168.8718	161.32477	160.46244	162.08006	158.87447	137.95782	132.96212
1064.877	142.08551	151.83466	148.54101	152.49322	146.64667	145.06107	122.55383	126.5932
1065.109	131.97151	136.39474	132.56131	129.64811	128.02018	130.1851	103.9628	95.81011
1065.34	161.24889	170.46903	162.92274	156.21218	161.54787	159.93704	137.42665	126.06246
1065.572	170.83058	177.92278	167.18399	167.90038	169.53065	166.84374	141.14486	137.20806
1065.803	167.10437	166.20975	161.32477	165.24397	160.4835	156.21805	131.58376	129.77766
1066.035	160.71658	160.88564	157.06352	152.49322	154.09727	155.15548	126.27204	121.81652
1066.266	176.15374	181.11725	169.31462	162.05628	175.3847	166.84374	144.86306	132.43138
1066.497	150.07026	147.57537	141.08382	143.99271	144.51793	140.81079	120.96031	106.95571
1066.729	156.99036	158.756	146.41038	161.525	152.50072	146.65493	129.99024	113.85537
1066.96	193.18786	189.63582	184.76166	181.18241	187.09278	183.31357	151.7683	145.16921
1067.191	211.28661	206.67297	203.40465	194.46445	203.59053	199.7834	162.92292	164.27596
1067.423	152.73184	151.30224	144.81241	145.58656	148.24323	142.40465	118.83562	106.42497
1067.654	143.15015	137.45956	133.62662	139.74246	143.98575	134.96666	113.5239	94.21788
1067.885	151.13489	153.9643	145.34507	140.27374	140.26045	143.46722	117.24211	104.302
1068.116	129.84224	142.25126	132.56131	126.99171	126.95581	132.84152	93.33936	96.34085
1068.348	155.92573	156.62635	146.41038	147.71168	148.77542	150.37392	117.24211	112.26314
1068.579	208.62503	200.81645	190.62089	204.02751	197.73649	195.53312	169.29698	154.19184
1068.81	215.54514	218.91841	209.26387	206.68392	211.04113	201.90853	175.13988	161.62224
1069.041	201.70492	205.07573	200.20871	190.21419	201.99398	188.62642	161.86057	146.76144
1069.272	158.58731	156.09394	148.54101	144.52399	150.37197	145.59236	119.3668	103.24051
1069.503	177.21838	171.00144	167.71665	171.61935	167.40191	170.03145	144.86306	128.71618
1069.734	166.03974	168.8718	163.4554	162.58756	164.2088	155.68677	133.17727	112.79388
1069.965	205.43113	216.25636	211.92715	193.93316	207.84802	195.53312	166.64112	152.06887
1070.196	217.6744	215.72395	212.99247	206.15264	209.97676	211.47166	181.51394	164.8067
1070.427	203.30187	197.08957	193.81683	196.58957	194.54338	195.00183	164.51643	157.3763
1070.658	193.18786	197.62198	186.89229	182.24497	184.96404	184.90742	156.01768	140.39252
1070.889	210.75429	222.11288	203.9373	200.83982	204.12272	198.72083	170.8905	159.49927
1071.12	197.44639	197.62198	187.9576	183.83882	190.28589	179.06329	148.58127	137.20806
1071.351	197.44639	186.97377	184.22901	176.93216	181.23874	180.65715	142.2072	132.43138
1071.582	190.52628	190.16823	176.77181	181.18241	176.98125	172.68788	142.2072	128.71618
1071.813	222.46525	227.9694	199.14339	213.0593	211.04113	204.56496	173.01519	164.27596
1072.043	227.25609	226.90457	213.52512	217.30955	215.8308	215.19065	182.57629	163.21447
1072.274	207.5604	204.54332	199.67605	196.05829	187.62497	189.68899	165.04761	141.98475
1072.505	202.23723	201.34886	191.15354	192.8706	188.68934	189.68899	158.14237	143.04624
1072.736	210.75429	217.32118	195.4148	202.96495	199.33305	199.7834	154.95533	145.16921
1072.966	225.65914	226.90457	213.52512	214.12186	214.76643	209.8778	177.79574	158.43778
1073.197	229.91767	236.48797	223.11294	224.74749	226.47452	219.44093	192.66856	173.82933
1073.428	233.11157	240.74725	231.10279	226.87261	225.41014	218.37836	184.70098	172.2371
1073.658	238.96705	243.40931	229.50482	231.65414	227.53889	219.97221	188.95035	165.86819
1073.889	220.33598	230.09904	210.86184	211.46545	214.76643	210.40909	173.01519	155.78407
1074.12	220.8683	227.43699	200.20871	213.0593	212.1055	213.06551	163.98526	155.78407
1074.35	230.44999	235.42315	217.25372	221.5598	225.94233	214.12808	179.38925	160.03001
1074.581	235.77315	233.82591	231.63545	223.15364	232.32856	225.28506	192.13739	167.99116
1074.811	248.54874	245.00654	234.29873	236.43568	230.732	229.53534	189.48153	169.58339
1075.042	258.66274	264.70574	242.82124	246.53002	236.58604	238.56718	194.26208	172.76785
1075.272	244.82252	247.13618	233.23342	236.43568	232.86074	226.34763	182.57629	170.64487
1075.503	244.82252	250.86306	235.8967	236.43568	230.19981	237.50461	188.41918	178.07528
1075.733	250.678	255.12235	243.88655	238.5608	233.92511	239.09846	192.13739	170.11413
1075.963	258.66274	261.51127	245.48452	243.87362	239.24697	231.12919	189.48153	167.46042
1076.194	265.58285	266.30297	249.74577	250.24899	246.16538	241.75489	197.98028	181.25973
1076.424	269.84138	266.83538	251.34374	254.49925	245.6332	240.69232	197.98028	184.97494
1076.654	246.41947	245.53895	234.83139	231.12286	229.66763	218.37836	184.1698	160.03001
1076.885	270.3737	272.15949	256.13765	259.81206	260.00221	252.38058	212.8531	185.50568
1077.115	247.4841	244.47413	225.24357	233.77927	225.94233	217.84708	177.26457	152.06887
1077.345	293.26329	292.3911	274.24798	279.46947	274.90341	258.756	220.82069	191.87459
1077.575	262.38895	262.5761	243.88655	247.59259	240.84353	239.62975	191.07504	172.2371
1077.806	266.64748	270.02985	252.40906	255.03053	254.14817	255.037	195.32442	185.50568
1078.036	290.06939	294.52074	275.84595	277.34435	268.51718	269.38169	218.696	195.5898
1078.266	308.16814	311.02548	295.02159	298.06432	284.48275	289.03922	237.28702	210.98134
1078.496	322.54068	321.14128	304.07675	307.0961	304.17361	296.47721	242.59875	218.94249
1078.726	269.30906	265.23815	252.40906	255.56181	250.42287	236.44204	185.76332	160.03001
1078.956	282.08465	281.74288	265.72547	265.65615	263.19532	258.22471	204.35435	186.03642
1079.186	304.97424	305.70137	287.03174	284.251	284.48275	281.60124	224.53889	209.91986
1079.416	350.22111	352.02111	332.30755	335.25402	328.65415	325.69787	270.75087	245.47964
1079.646	347.55953	356.8128	328.0463	344.2858	320.13918	331.542	271.81322	239.11072
1079.876	333.71931	332.85432	316.32785	323.03455	309.49547	308.69676	251.62867	224.78066
1080.106	356.60891	346.16459	334.43818	330.47249	327.58978	325.69787	261.72094	235.92627
1080.336	307.63582	308.89583	286.49908	287.43869	281.28963	278.41353	220.28951	191.34385
1080.566	354.47964	349.89146	325.38302	323.03455	324.92885	317.7286	262.25212	236.98775
1080.796	387.48324	388.22504	367.46289	366.59962	361.11747	357.04367	298.903	269.36308
1081.026	358.73817	358.94245	332.30755	334.19146	327.58978	328.35429	273.40673	238.04924
1081.255	319.8791	320.60887	297.68487	296.47048	290.86897	289.57051	232.50647	200.89723
1081.485	335.84858	342.43771	319.52379	318.7843	306.83454	313.47832	246.84812	212.57357
1081.715	347.55953	341.37289	320.58911	322.50327	316.41388	308.69676	247.3793	215.22729
1081.945	365.12596	358.94245	337.10146	341.6294	336.63694	331.542	261.18977	236.45701
1082.174	397.59725	391.95191	369.06086	377.22525	362.71403	360.76266	298.37183	264.05565
1082.404	358.73817	347.76182	324.85036	332.06633	324.92885	320.38502	259.06508	223.71918
1082.634	372.04607	373.31754	348.28725	348.53605	340.89442	336.85485	270.2197	231.68032
1082.863	442.3118	439.33647	414.86933	420.79033	409.01418	397.4213	337.67857	291.12354
1083.093	413.56673	414.31317	388.2365	392.10113	380.80834	377.76377	309.52644	271.48605
1083.323	436.45632	436.14201	411.14074	414.94623	400.49921	399.54644	325.99278	292.71577
1083.552	406.11431	403.66495	380.24665	384.13191	370.16463	369.26321	292.52893	262.46342
1083.782	414.63136	407.39183	380.77931	391.03857	374.42211	374.04478	290.93542	265.11713
1084.011	446.03801	440.40129	416.99996	420.25904	411.67511	403.79672	330.77333	297.49246
1084.241	424.74537	412.18352	394.09572	403.78932	390.91987	384.67047	307.93293	273.07828
1084.47	436.45632	437.20683	412.73871	416.00879	402.62795	397.95259	322.80575	284.22388
1084.7	462.53981	467.55424	441.50217	442.04158	429.76942	428.7671	350.4267	303.86137
1084.929	457.21665	457.43844	432.447	432.47852	419.12571	417.61012	340.33443	298.0232
1085.158	439.65022	445.19299	418.06527	420.25904	412.73948	406.45314	320.14989	279.97794
1085.388	434.32706	436.67442	407.9448	412.8211	397.83828	390.5146	308.99527	269.89382
1085.617	418.35758	421.23451	391.9651	392.10113	384.00146	366.60679	294.65362	255.56376
1085.846	441.24717	443.59576	403.68354	411.75854	398.37047	387.85818	308.4641	266.70936
1086.076	438.05327	438.27165	405.28151	413.35239	397.83828	386.79561	312.1823	262.46342
1086.305	468.39529	464.89219	432.97966	440.97902	425.51193	421.8604	333.42919	290.5928
1086.534	501.93121	496.83684	468.135	474.44975	457.44307	455.86262	364.76835	325.62184
1086.763	482.23551	482.46174	447.89405	453.72977	440.94532	438.33023	342.99029	303.86137
1086.992	518.96532	505.88782	473.46157	487.2005	466.49023	467.0196	371.14242	328.27555
1087.222	536.53175	531.97595	497.96377	502.60766	485.64891	482.95814	390.26462	344.72859
1087.451	580.18167	563.92059	533.11911	546.17274	521.83753	523.33578	423.72846	379.75763
1087.68	584.4402	572.43917	541.10896	549.89171	528.22376	527.05477	423.19729	378.69614
1087.909	564.74451	555.40202	515.54144	528.64045	510.12945	501.5531	405.66861	360.65088
1088.138	559.42135	560.72613	514.47613	527.04661	510.66163	505.80338	404.60627	356.40493
1088.367	566.87377	561.79095	517.67207	530.2343	510.66163	504.74081	404.60627	357.46642
1088.596	567.9384	569.2447	526.72723	536.60967	519.1766	503.14696	404.07509	353.22047
1088.825	573.26156	566.58265	519.27004	530.2343	516.51567	503.14696	406.19978	356.40493
1089.054	548.24271	546.88345	502.75768	510.57688	496.29262	487.20842	379.64117	331.46001
1089.283	588.16642	586.28185	551.22944	554.14196	533.01343	529.17991	424.25964	370.73499
1089.512	587.6341	591.07354	549.63147	554.14196	535.67435	529.17991	422.66612	362.77385
1089.741	617.4438	612.90238	570.93773	581.76859	560.68708	554.68157	446.0377	388.78026
1089.969	641.39803	636.32846	599.16853	603.55113	586.23199	576.46425	465.1599	406.82552
1090.198	650.4474	642.71739	602.89713	605.67625	588.89292	582.83966	465.69107	410.00998
1090.427	630.7517	627.27747	582.12352	593.45678	571.86298	566.36984	446.0377	388.24951
1090.656	648.31814	646.44426	599.70119	610.45779	592.61821	584.43352	459.84817	407.88701
1090.885	653.10898	647.50908	601.83182	612.58291	593.1504	579.65196	456.12997	403.64106
1091.113	668.01383	665.61105	613.55026	624.80239	608.0516	594.52793	475.25217	414.25592
1091.342	679.19247	676.25927	626.33402	638.6157	614.97001	605.68491	482.15741	419.56335
1091.571	664.28762	662.41659	613.55026	627.45879	599.53663	593.46536	471.00279	410.00998
1091.799	704.21133	699.68534	650.83623	663.05465	643.17585	629.59272	504.46664	441.85456
1092.028	742.00577	740.68097	687.58954	701.30691	674.5748	669.43907	541.11752	481.12954
1092.257	716.98692	708.73632	657.76076	673.14899	644.24022	638.09327	508.18484	437.60862
1092.485	704.21133	694.89364	646.57498	658.8044	632.53214	623.74859	489.59382	430.17821
1092.714	742.00577	737.4865	680.665	691.21256	668.72076	660.40723	525.71353	454.06165
1092.942	792.5758	784.87106	725.94082	739.02789	719.81058	706.09771	572.45668	503.42075
1093.171	794.17275	789.13035	734.99598	746.99711	727.26117	713.00441	576.70606	497.58258
1093.399	825.5794	818.94535	762.16147	777.81143	756.53138	741.69379	600.6088	524.11973
1093.627	835.16109	825.33428	774.41257	784.71809	760.78887	747.00664	602.20232	532.08087
1093.856	797.89896	791.7924	736.59395	743.80942	720.87495	707.69157	565.55144	491.7444
1094.084	806.94834	796.05169	742.45317	752.30992	725.66462	717.78598	564.4891	493.86738
1094.313	815.4654	803.50544	750.97568	755.49761	728.32555	723.09882	568.2073	503.95149
1094.541	834.09646	823.73705	769.61866	778.34271	750.67734	742.22507	588.39184	510.85115
1094.769	854.85679	847.69553	788.7943	798.53141	766.64291	761.88261	605.38935	524.65047
1094.998	872.95554	862.07063	797.31681	811.81344	784.20503	773.57087	610.1699	534.20385
1095.226	894.7805	888.15875	827.67823	843.15904	814.00743	801.19768	636.72851	561.80248
1095.454	909.68535	898.27456	843.12528	855.37852	824.65114	813.41722	645.75844	568.70214
1095.682	941.092	932.34885	869.75811	884.06771	859.77539	841.04403	673.3794	593.64706
1095.91	904.36219	893.48286	829.2762	842.09648	816.13617	802.79153	628.22976	549.59539
1096.139	912.34693	907.32554	842.59262	850.0657	824.65114	813.41722	635.66617	559.14877
1096.367	917.13777	909.45518	839.39668	857.50364	827.31207	811.82337	638.32203	550.12614
1096.595	957.5938	948.32117	880.41124	892.56821	861.37195	847.41944	671.25471	584.62443
1096.823	961.85233	956.83974	889.46641	902.13128	871.48347	856.45128	675.50408	586.74741
1097.051	984.2096	978.66858	908.64205	924.4451	887.44904	876.10882	693.56394	598.42375
1097.279	1014.01931	1004.75671	933.67691	949.41532	915.12269	901.61048	712.68614	622.83793
1097.507	1018.27783	1013.27528	935.80753	957.38455	922.04111	907.9859	713.74848	620.71496
1097.735	1051.81375	1047.34957	970.96287	989.26143	954.50443	939.3317	744.55647	654.68251
1097.963	1036.9089	1032.44207	957.1138	971.19786	939.60323	922.33059	719.0602	631.86056
1098.191	1064.05702	1054.27091	978.95272	996.16809	961.42284	948.36354	744.0253	654.15177
1098.419	1075.23566	1059.06261	989.0732	1000.94962	967.27688	947.30097	745.08764	649.90582
1098.646	1100.78683	1084.61833	1011.97743	1025.38857	993.88616	973.8652	772.7086	673.78926
1098.874	1132.7258	1119.75744	1039.14292	1054.07776	1021.02763	1004.14843	788.64376	696.61121
1099.102	1141.24286	1132.5353	1051.39403	1063.10955	1030.60697	1017.96183	806.17244	705.1031
1099.33	1177.97267	1165.54477	1076.96155	1099.23668	1063.07029	1047.71378	831.66871	725.80208
1099.558	1193.40984	1183.64673	1092.40859	1116.23769	1076.37493	1058.87075	843.3545	736.94768
1099.785	1181.69888	1183.11432	1087.08202	1113.05	1076.90712	1053.02662	839.63629	725.80208
1100.013	1188.61899	1184.17914	1093.4739	1115.70641	1076.90712	1060.46461	836.44926	725.27133
1100.241	1185.95741	1174.59575	1096.13718	1111.98744	1075.84275	1056.21433	826.88816	712.00276
1100.468	1218.96101	1211.33209	1123.83533	1138.55151	1099.7911	1077.997	851.32208	741.19363
1100.696	1289.75905	1276.81862	1196.27663	1213.99347	1163.12119	1148.12658	914.53157	795.32941
1100.924	1250.36766	1235.82299	1144.60894	1166.70942	1125.33601	1101.90482	866.1949	748.62403
1101.151	1264.20788	1252.86013	1149.40285	1174.14736	1131.72224	1111.99922	874.69366	756.58517
1101.379	1275.38652	1267.23522	1165.91521	1189.02324	1146.62343	1129.00033	883.19241	769.85375
1101.606	1292.95295	1290.12889	1183.49287	1205.49296	1170.0396	1146.00145	898.06523	775.69192
1101.834	1309.98706	1300.24469	1200.53789	1224.61909	1188.6661	1159.28356	910.28219	787.89901
1102.061	1305.19622	1291.72612	1197.34195	1226.74422	1184.9408	1155.03328	908.15751	778.87638
1102.289	1357.89551	1347.62925	1244.74839	1274.55955	1226.45128	1205.50533	947.46425	823.98954
1102.516	1349.37846	1336.44862	1242.61776	1263.40264	1215.27538	1199.12992	936.8408	806.47502
1102.743	1389.83448	1376.37943	1282.56701	1297.40465	1252.52837	1231.007	972.42934	838.3196
1102.971	1379.72048	1374.7822	1266.58731	1284.12261	1239.22373	1215.06846	955.43183	818.68211
1103.198	1381.84974	1375.31461	1261.7934	1286.24774	1238.15936	1210.28689	950.12011	815.49765
1103.425	1460.10021	1441.33355	1331.57142	1353.18919	1312.66535	1287.85446	1014.92312	879.18681
1103.653	1439.8722	1426.95845	1321.45095	1337.25075	1296.69978	1272.4472	994.73857	861.67229
1103.88	1476.06969	1468.48649	1365.66145	1386.12864	1335.01714	1311.23099	1035.63883	894.57836
1104.107	1484.58675	1474.34301	1364.06348	1392.50402	1337.14588	1316.54383	1035.63883	893.51687
1104.334	1488.31296	1475.94025	1358.20425	1386.12864	1338.74244	1308.04328	1023.42187	889.80167
1104.561	1526.63972	1515.87105	1401.8821	1423.84962	1378.65636	1351.07734	1056.88572	918.4618
1104.789	1551.65858	1545.15365	1430.1129	1453.0701	1396.21849	1374.98515	1077.60144	935.97632
1105.016	1572.41891	1561.65838	1439.70072	1467.94598	1413.78061	1387.73598	1086.63136	942.87597
1105.243	1599.56703	1586.68169	1468.46418	1496.10389	1437.19678	1417.48793	1106.81591	966.22867
1105.47	1628.3121	1609.04294	1494.0317	1516.82387	1465.40262	1436.61418	1129.65631	983.74319
1105.697	1651.73401	1644.71446	1522.2625	1547.10691	1493.07627	1465.30355	1156.74609	1009.7496
1105.924	1682.60834	1674.52946	1548.89533	1578.98379	1522.34648	1489.74265	1176.93064	1027.79486
1106.151	1660.25107	1646.31169	1527.58907	1554.01357	1497.86594	1464.77226	1154.09023	995.95028
1106.378	1666.63886	1654.29785	1532.38298	1557.20125	1505.31654	1470.6164	1153.55906	994.35805
1106.605	1681.0114	1676.65911	1554.2219	1575.26482	1515.42806	1486.55494	1163.65133	1010.81108
1106.832	1742.22775	1739.48358	1609.61819	1637.42475	1573.43629	1549.77782	1217.83089	1060.17018
1107.058	1773.6344	1753.85867	1620.27132	1651.23806	1594.19153	1573.68563	1232.70372	1068.66207
1107.285	1759.79418	1752.26144	1613.34679	1641.14372	1583.01564	1559.87223	1219.42441	1053.80127
1107.512	1811.42884	1806.03492	1667.14511	1692.67801	1631.97671	1604.50014	1266.69874	1098.38368
1107.739	1843.36781	1829.99341	1692.71263	1719.77336	1662.31129	1630.53309	1281.57156	1114.83671
1107.966	1835.38307	1822.53966	1680.99418	1710.74158	1662.31129	1632.65823	1273.0728	1104.22185
1108.192	1848.15865	1836.91475	1696.97388	1728.80515	1669.2297	1637.43979	1280.50921	1104.22185
1108.419	1904.05185	1890.68824	1747.04361	1777.15176	1711.80455	1681.53642	1327.78354	1147.74278
1108.646	1928.53839	1917.30878	1778.47035	1805.84095	1741.60695	1712.88222	1349.5616	1171.62622
1108.872	1943.44324	1938.60521	1784.32957	1810.0912	1754.3794	1719.78892	1351.68629	1179.05662
1109.099	1954.62188	1938.0728	1786.99285	1816.46658	1751.71847	1721.38277	1353.81098	1171.62622
1109.326	1980.17305	1963.62851	1821.08288	1849.40603	1786.84272	1753.25986	1384.08779	1198.16337
1109.552	1979.10842	1966.82298	1817.35428	1847.2809	1782.58524	1748.47829	1373.46435	1185.95628
1109.779	2036.06624	2017.402	1877.01183	1908.37826	1836.33599	1803.7319	1417.02047	1236.90761
1110.005	2060.02047	2044.02254	1890.8609	1924.84799	1859.75215	1830.29614	1435.08032	1251.76841
1110.232	2054.69731	2042.95772	1884.46902	1915.28492	1842.19003	1810.6386	1422.86336	1239.03058
1110.458	2038.19551	2026.98539	1869.55464	1905.19058	1831.01413	1802.13805	1404.27233	1213.55492
1110.685	2065.34363	2052.0087	1887.66496	1917.94133	1852.83374	1827.63971	1423.39453	1228.41572
1110.911	2119.63987	2105.24978	1941.99594	1976.38228	1909.7776	1873.3302	1468.013	1274.05962
1111.138	2155.30505	2133.99996	1967.0308	2005.60276	1940.64437	1906.80113	1492.44692	1295.28934
1111.364	2162.75748	2146.24541	1979.81456	2013.0407	1942.24092	1912.11398	1500.4145	1299.00454
1111.59	2190.43792	2171.26871	2011.2413	2047.04271	1966.72146	1933.36537	1512.63146	1309.6194
1111.817	2194.16413	2183.51416	2009.11068	2046.51143	1972.5755	1940.80336	1515.28732	1310.15015
1112.043	2224.50615	2208.53747	2043.73336	2078.91959	1994.9273	1964.71117	1541.31476	1334.03358
1112.269	2267.62375	2254.8572	2074.09479	2115.04673	2036.96996	2008.8078	1573.18509	1368.53188
1112.495	2294.23956	2276.15364	2106.05419	2138.95439	2057.7252	2020.49606	1586.99557	1389.7616
1112.721	2274.54386	2258.58408	2083.14995	2123.01595	2041.22745	2008.8078	1565.74868	1354.20182
1112.948	2300.09503	2290.52873	2113.51138	2152.23643	2074.75514	2043.3413	1596.55667	1376.49303
1113.174	2341.08338	2325.13543	2145.47078	2190.48869	2106.68628	2073.09325	1625.23997	1404.62241
1113.4	2377.28087	2364.53382	2187.018	2224.4907	2145.00364	2114.53345	1655.51678	1443.36665
1113.626	2376.74855	2366.13106	2179.02815	2222.89686	2138.61741	2101.78262	1645.95568	1425.85213
1113.852	2401.76741	2390.62195	2203.53035	2243.08555	2162.56576	2129.94071	1674.10781	1446.5511
1114.078	2475.75935	2464.09464	2275.97166	2314.27726	2234.94301	2201.66414	1738.37965	1509.70952
1114.304	2480.5502	2467.2891	2286.09213	2319.05879	2237.07175	2203.258	1743.69137	1509.17878
1114.53	2468.30693	2450.25196	2266.38384	2302.58907	2216.8487	2185.19432	1710.75869	1476.80346
1114.756	2488.00262	2469.95116	2281.29822	2319.59007	2240.79705	2204.32057	1726.69386	1496.97169
1114.982	2515.15074	2499.23375	2310.06168	2345.09158	2263.14884	2227.16581	1752.19012	1517.67067
1115.208	2526.32938	2517.86813	2320.71481	2365.28027	2283.3719	2245.22949	1766.0006	1522.9781
1115.434	2581.15794	2566.84992	2364.39266	2413.62688	2330.73642	2290.38869	1803.71382	1560.66085
1115.66	2598.19206	2584.95188	2382.50299	2429.03404	2344.57324	2305.79594	1823.89837	1571.80646
1115.885	2618.42007	2605.18349	2400.61331	2444.97248	2356.81351	2319.07806	1822.30485	1578.17537
1116.111	2620.54933	2602.52144	2397.41737	2442.31608	2355.74914	2310.04622	1818.58665	1571.80646
1116.337	2611.49996	2592.93804	2389.42752	2432.75301	2342.4445	2305.26466	1801.05796	1551.63822
1116.563	2638.64808	2623.28546	2414.99504	2460.37964	2373.84345	2331.29761	1822.83602	1584.01355
1116.788	2667.92547	2654.69769	2442.16053	2490.66269	2407.37115	2360.51827	1846.2076	1602.05881
1117.014	2708.91381	2697.82297	2482.64244	2527.85238	2437.70572	2396.64563	1889.23255	1629.1267
1117.24	2729.67414	2719.65181	2505.54667	2553.88517	2460.58971	2421.08472	1901.98068	1643.98751
1117.465	2799.40755	2783.00869	2568.93281	2612.85741	2521.25887	2483.77632	1966.78369	1710.86113
1117.691	2800.47218	2787.80039	2580.65126	2622.95176	2530.30602	2495.46458	1963.06548	1703.43073
1117.916	2813.24777	2798.4486	2580.1186	2624.01432	2534.03132	2486.43274	1966.78369	1702.89999
1118.142	2833.47578	2818.1478	2598.22893	2648.45326	2556.38312	2508.21541	1974.75127	1714.04559
1118.367	2814.84472	2803.77271	2581.18391	2629.85841	2534.56351	2488.0266	1962.00314	1688.03918
1118.593	2866.47938	2858.07861	2631.25364	2681.92399	2586.7177	2540.0925	2003.96574	1733.15234
1118.818	2895.75676	2886.82879	2657.35382	2712.73831	2613.32698	2563.46902	2032.11787	1761.28172
1119.044	2911.19393	2901.20388	2668.00695	2722.30138	2627.1638	2578.87628	2031.05552	1756.50503
1119.269	2927.69573	2911.8521	2683.45399	2739.30238	2639.93626	2593.22097	2039.55428	1768.18138
1119.495	2924.50183	2912.38451	2682.92133	2733.98957	2637.27533	2596.93996	2044.33483	1759.68949
1119.72	2947.39143	2935.27817	2710.08682	2751.52186	2659.09494	2612.8785	2054.4271	1774.01955
1119.945	2989.97672	2974.14416	2740.98091	2793.49309	2697.4123	2649.53714	2087.89095	1807.9871
1120.171	3042.67601	3028.45006	2793.71392	2848.21507	2748.50212	2703.72818	2136.75879	1853.631
1120.396	3031.49737	3019.39907	2783.06078	2833.33919	2733.60092	2690.44607	2118.69894	1832.40128
1120.621	3052.2577	3036.96863	2798.50783	2854.05917	2750.09868	2707.97846	2128.26004	1848.32357
1120.846	3057.58086	3048.68167	2814.48753	2862.02839	2763.40332	2711.69745	2132.50941	1844.07763
1121.071	3077.27656	3068.38086	2833.66316	2888.59246	2784.15856	2732.94884	2151.63161	1867.43032
1121.297	3106.55395	3092.33935	2858.69803	2906.65603	2807.04254	2764.82592	2175.00319	1882.29113
1121.522	3142.75144	3128.54328	2892.2554	2939.06419	2844.82772	2792.45273	2202.62414	1915.19719
1121.747	3167.23798	3154.63141	2909.30041	2966.15954	2862.38984	2816.36054	2220.684	1932.71171
1121.972	3185.33673	3173.26579	2919.95354	2980.50414	2871.96918	2830.17394	2230.77627	1931.11949
1122.197	3209.29095	3199.35391	2946.58637	3006.00565	2899.11065	2851.42533	2250.96081	1950.75698
1122.422	3178.41662	3172.20096	2917.82292	2981.03542	2862.38984	2826.98623	2214.30993	1914.66645
1122.647	3224.72812	3213.72901	2966.29467	3027.78819	2915.6084	2871.61415	2258.9284	1955.53366
1122.872	3242.29455	3229.70133	2980	3040.53894	2940	2881.17727	2270.08301	1973.04818
1123.097	3283.81521	3269.09973	3014.23377	3069.75942	2962.44074	2917.30463	2304.6092	2000.64682
1123.322	3300.84933	3296.25267	3029.14815	3093.1358	2980.00286	2939.61859	2317.88851	2015.50763
1123.547	3265.18415	3258.45151	3000	3055.41482	2940	2897.11581	2275.92591	1968.2715
1123.771	3322.14197	3312.75741	3051.51973	3113.32449	3000.7581	2961.40126	2329.5743	2028.24546
1123.996	3351.41936	3335.65107	3077.08725	3137.76344	3028.43175	2981.0588	2354.00822	2046.29072
1124.221	3368.45347	3350.02616	3096.79555	3153.70188	3044.39732	2991.15321	2357.72642	2055.8441
1124.446	3375.37358	3363.86884	3103.18743	3163.79623	3049.18699	3005.49789	2366.22518	2060.09004
1124.67	3394.00465	3384.63286	3113.3079	3186.64133	3064.62037	3024.09286	2378.97331	2076.54307
1124.895	3444.57468	3427.75814	3167.63888	3231.26897	3116.24238	3069.25206	2429.96584	2114.75657
1125.12	3406.24792	3389.95697	3130.88557	3189.82902	3078.4572	3024.62414	2386.94089	2068.05119
1125.345	3417.95887	3408.59135	3138.34277	3199.92336	3087.50435	3038.43754	2399.15785	2077.60456
1125.569	3434.99299	3422.43403	3156.45309	3215.33052	3104.00211	3057.56379	2409.7813	2094.05759
1125.794	3441.38078	3425.09608	3162.31232	3220.11206	3107.19522	3060.7515	2414.56185	2087.68868
1126.018	3458.94721	3441.60082	3172.43279	3237.64434	3122.09642	3081.47161	2421.46709	2100.42651
1126.243	3468.5289	3452.78144	3176.16139	3240.83203	3125.28953	3085.1906	2428.37233	2107.32617
1126.467	3495.14471	3482.06403	3207.05547	3267.3961	3150.83444	3107.50456	2452.27507	2128.02515
1126.692	3519.09893	3500.69841	3234.75362	3292.89761	3179.57247	3134.60008	2477.77134	2150.31635
1126.916	3578.18602	3563.52288	3303.46633	3361.43291	3242.37037	3204.72966	2542.04318	2215.59775
1127.141	3537.73	3521.46243	3253.3966	3312.55502	3190.74836	3154.78889	2495.83119	2163.58493
1127.365	3546.77937	3527.31895	3259.78848	3314.68015	3193.94148	3156.91403	2493.17533	2163.58493
1127.589	3529.21294	3518.80038	3244.34144	3304.5858	3185.42651	3142.03806	2477.77134	2151.90858
1127.814	3515.90504	3504.9577	3229.42705	3295.55402	3176.91154	3130.3498	2464.49203	2136.51704
1128.038	3553.69948	3541.69404	3269.90896	3335.40012	3217.88983	3178.69671	2505.39229	2173.66905
1128.262	3613.31888	3603.9861	3330.09916	3394.37236	3275.89806	3237.13802	2565.94592	2232.58152
1128.487	3622.36826	3613.56949	3336.49104	3401.8103	3282.81647	3241.3883	2567.53944	2235.76598
1128.711	3622.36826	3612.50467	3334.89307	3403.40414	3278.55899	3231.82518	2569.66413	2229.92781
1128.935	3613.8512	3599.72681	3321.57665	3390.65339	3266.85091	3229.16875	2551.0731	2220.90518
1129.159	3614.91583	3606.64815	3322.10931	3393.30979	3268.97965	3230.76261	2559.57186	2217.18998
1129.383	3645.25785	3638.5928	3356.19934	3425.18668	3304.63608	3258.9207	2587.72398	2247.44233
1129.607	3629.28837	3621.55566	3341.28495	3406.59183	3291.86363	3242.98215	2557.97834	2226.21261
1129.832	3654.30723	3647.64378	3363.65653	3430	3311.5545	3270	2582.94343	2250.62679
1130.056	3710.20042	3704.07933	3420.11813	3493.72198	3367.96617	3325.86257	2639.24769	2298.9244
1130.28	3707.00652	3704.07933	3420	3489.47173	3368.49836	3316.29944	2633.93596	2293.61697
1130.504	3709.6681	3703.0145	3419.58548	3488.40917	3371.69147	3318.42458	2634.99831	2296.80143
1130.728	3715.52358	3706.20897	3423.31407	3492.12814	3370.6271	3325.33128	2638.71651	2304.23183
1130.952	3746.93023	3744.01013	3454.74081	3527.72399	3404.15479	3362.52121	2672.18036	2332.89196
1131.175	3734.68696	3735.49156	3449.41425	3520	3396.17201	3350	2656.77637	2322.80784
1131.399	3716.58821	3710	3440	3507.5353	3390	3340.20725	2649.33996	2307.41629
1131.623	3741.07475	3733.89433	3453.14284	3528.25527	3402.55824	3357.73965	2658.90106	2325.9923
1131.847	3767.69056	3754.65835	3474.98177	3546.31884	3426.50659	3383.7726	2685.45967	2345.09904
1132.071	3767.69056	3750	3470.72051	3544.19371	3420.65255	3380.05361	2683.33498	2341.38384
1132.295	3759.1735	3749.86665	3455.80613	3534.09937	3408.41228	3369.9592	2674.30505	2325.46155
1132.518	3770.35214	3766.37139	3474.98177	3552.69422	3428.63533	3385.36645	2687.05318	2347.75276
1132.742	3739.4778	3741.88049	3448.88159	3524.5363	3404.68698	3357.73965	2661.55692	2316.96966
1132.966	3744.80096	3746.13978	3450	3530	3410	3360	2659.43223	2322.27709
1133.189	3780.99846	3780.21407	3495.22272	3563.85113	3448.3262	3407.14913	2699.80132	2361.02134
1133.413	3758.10887	3750.93147	3463.26332	3537.81834	3414.7985	3368.36534	2671.64919	2331.29973
1133.637	3775.6753	3763.70933	3478.71036	3547.3814	3427.57096	3384.83517	2684.9285	2338.19939
1133.86	3785.78931	3777.55201	3490	3562.25728	3442.47216	3398.64857	2699.27014	2355.71391
1134.084	3776.73993	3767.96862	3482.43896	3560.13216	3439.81123	3391.74187	2698.2078	2350.93722
1134.307	3796.96794	3787.13541	3496.28803	3578.19572	3452.0515	3411.3994	2712.01828	2373.75917
1134.531	3800.69416	3789.79746	3501.6146	3575.00804	3457.90554	3415.1184	2713.08062	2375.3514
1134.754	3778.33688	3771.16308	3481.37365	3556.41319	3441.40779	3391.74187	2692.89608	2356.77539
1134.978	3808.6789	3800.97809	3514.93102	3584.03982	3471.21018	3424.68152	2725.29758	2383.31254
1135.201	3823.58375	3820	3526.11681	3604.22851	3485.57919	3443.80777	2744.41978	2401.35781
1135.424	3801.75879	3798.31603	3508.53914	3578.72701	3463.75958	3422.55638	2718.92352	2376.94363
1135.648	3803.35574	3798.31603	3509.07179	3582.97726	3462.69521	3420.43124	2729.54696	2384.37403
1135.871	3779.40151	3775.95478	3489.3635	3561.19472	3440.8756	3401.30499	2707.7689	2362.08282
1136.094	3819.85754	3813.22353	3523.45352	3595.72801	3472.80674	3435.30722	2741.23275	2401.35781
1136.317	3810.27585	3804.17255	3515.46367	3587.22751	3464.29177	3423.61895	2735.38985	2394.98889
1136.541	3814.53438	3810.56148	3520.25758	3592.54032	3471.74237	3431.05694	2733.79634	2400.29632
1136.764	3790.58015	3785.53817	3500.01663	3577.13316	3453.11587	3412.46197	2725.82875	2375.88214
1136.987	3777.27225	3771.69549	3481.37365	3564.38241	3439.81123	3398.64857	2709.36242	2367.39025
1137.21	3727.23453	3719.51924	3430.23861	3506.47273	3389.78578	3343.39496	2654.65168	2319.09264
1137.433	3738.41317	3732.82951	3448.88159	3522.41118	3403.62261	3363.58378	2675.89857	2333.95344
1137.656	3774.61067	3775.42237	3488.29818	3559.06959	3441.93997	3408.2117	2710.42476	2373.75917
1137.879	3783.66004	3779.14924	3490.42881	3568.10138	3449.92276	3411.3994	2721.57938	2389.15072
1138.102	3747.99486	3743.47772	3464.32863	3538.8809	3423.84566	3379.52232	2693.95842	2353.59093
1138.325	3746.93023	3741.88049	3456.33878	3537.81834	3421.71692	3379.52232	2695.02077	2355.71391
1138.548	3756.51192	3746.67219	3463.79598	3544.19371	3432.89282	3382.71003	2709.36242	2362.08282
1138.771	3730.96075	3728.57022	3441.4244	3518.16093	3405.75135	3358.80222	2685.45967	2344.5683
1138.994	3739.4778	3741.34808	3449.9469	3529.31783	3418.5238	3375.27204	2700.33249	2357.30613
1139.217	3728.29916	3729.63504	3440	3521.87989	3407.34791	3364.64635	2687.58436	2354.65242
1139.44	3705.40957	3714.19513	3431.83658	3512.31683	3391.38234	3349.23909	2669.5245	2338.73013
1139.663	3701.68336	3699.82004	3421.7161	3500.09736	3384.46393	3340.20725	2663.68161	2337.66864
1139.886	3733.09001	3730	3447.28362	3519.22349	3413.73413	3372.61562	2693.95842	2362.08282
1140.108	3721.91137	3720	3442.48971	3517.09836	3403.62261	3359.3335	2689.70905	2357.83688
1140.331	3710.73273	3704.07933	3429.70595	3507.00402	3389.78578	3346.58267	2679.61677	2347.22202
1140.554	3719.78211	3714.72754	3436.09783	3517.09836	3400.42949	3359.3335	2691.30256	2363.67505
1140.777	3702.21568	3700	3426.51001	3507.00402	3395.63982	3351.89552	2684.9285	2353.59093
1140.999	3695.29557	3690.23665	3415.85688	3494.78454	3381.27081	3344.45753	2677.49208	2353.06019
1141.222	3686.77851	3691.30147	3405.7364	3480.43995	3377.54551	3339.14468	2669.5245	2345.09904
1141.444	3645.79017	3650.83825	3367.91778	3446.43794	3334.97066	3299.82962	2638.71651	2311.13149
1141.667	3659.63039	3658.292	3383.89748	3459.71997	3353.06497	3303.54861	2648.27761	2317.50041
1141.889	3639.93469	3640	3370.04841	3444.31281	3337.09941	3296.64191	2634.99831	2312.72372
1142.112	3638.87006	3633.26869	3365.78715	3445.37537	3339.22815	3302.48604	2641.90355	2316.96966
1142.334	3650.58101	3650	3382.29951	3450	3342.42126	3313.11173	2658.36989	2333.4227
1142.557	3611.18962	3613.56949	3347.67683	3417.21746	3307.29701	3274.32795	2632.87362	2301.04737
1142.779	3631.41763	3632.73628	3364.18918	3439	3334.97066	3293.98549	2646.15293	2328.11527
1143.002	3616.51278	3623.15289	3350.87277	3431.56206	3322.19821	3287.07878	2634.46714	2312.19298
1143.224	3618.64205	3623.15289	3357.26465	3426.24924	3321.13384	3289.20392	2642.43472	2318.56189
1143.446	3610.6573	3607.71298	3350	3419.87386	3314.74761	3284.95365	2634.99831	2311.13149
1143.669	3570.7336	3564.05529	3308.79289	3386.93442	3275.89806	3241.91958	2597.81626	2278.22542
1143.891	3550	3543.82368	3279.49678	3366.74572	3258.33594	3217.48049	2584.53695	2259.64942
1144.113	3542.52084	3543.82368	3278.43146	3359.83907	3258.33594	3213.7615	2582.94343	2259.64942
1144.335	3571.26591	3579.49521	3317.3154	3389.59082	3291.33144	3249.35757	2618.53197	2297.33217
1144.558	3569.66896	3570.97663	3310	3378.9652	3279.09117	3240.85702	2611.62673	2298.39366
1144.78	3545.18242	3540	3284.29069	3360	3248.22441	3217.48049	2596.75391	2279.28691
1145.002	3516.96967	3521.99484	3261.91911	3338.58781	3233.32321	3201.54195	2574.44468	2264.4261
1145.224	3496.20934	3504.42529	3252.33129	3323.71193	3220.01857	3186.13469	2553.72896	2243.19638
1145.446	3489.82155	3501.76323	3240	3313.61758	3213.63234	3177.63414	2553.72896	2249.5653
1145.668	3504.7264	3516.67073	3257.65786	3324.77449	3230.66228	3189.85368	2568.07061	2266.54908
1145.89	3491.41849	3492.17984	3235.28628	3310.96118	3208.84267	3178.69671	2559.04069	2253.81124
1146.112	3464.27037	3463.96207	3215.57798	3289.17864	3184.36214	3152.66376	2540.98083	2238.4197
1146.334	3443.51004	3449.58698	3199.59828	3274.30276	3164.67127	3137.2565	2531.9509	2223.02815
1146.556	3426.47593	3436.80912	3180	3257.83304	3152.431	3131.94365	2517.60925	2213.47477
1146.778	3430.73446	3433.61465	3182.55327	3259.42688	3164.13908	3131.41237	2519.20277	2218.7822
1147	3436.05762	3434.67948	3191.07577	3258.36432	3164.67127	3129.28723	2521.85863	2225.15112
1147.221	3420.62045	3417.64233	3175.62873	3244.01972	3146.04477	3117.06768	2514.42222	2211.88255
1147.443	3378.56748	3394.21626	3141.00605	3216.39309	3114.11364	3092.62858	2492.64416	2189.59134
1147.665	3381.76138	3387.29492	3140.47339	3222.23718	3121.56423	3090.50345	2491.58182	2194.36803
1147.887	3362.06568	3364.40125	3123.42838	3197.26696	3099.74462	3063.40793	2478.30251	2178.97648
1148.108	3366.85652	3362.80402	3121.83041	3196.73567	3100.80899	3067.6582	2476.17782	2189.59134
1148.33	3351.95167	3356.9475	3117.0365	3189.82902	3093.89058	3064.4705	2482.55189	2185.87614
1148.552	3320	3322.3408	3081.34851	3154.76444	3057.16977	3029.93699	2446.96335	2155.09304
1148.773	3303.51091	3312.225	3079.21788	3148.92035	3050.25136	3018.24873	2441.12046	2152.97007
1148.995	3294.46153	3297.84991	3070.16272	3140	3044.92951	3012.93588	2438.4646	2147.66264
1149.217	3290.73532	3295.72026	3061.64021	3143.60753	3049.71918	3016.65487	2441.65163	2154.03156
1149.438	3260.92562	3276.55348	3037.67066	3115.44962	3020.44897	2986.90293	2417.74888	2130.14812
1149.66	3282.21826	3292.5258	3065.36881	3132.45062	3035.35016	3008.6856	2437.40225	2159.33899
1149.881	3268.37804	3270	3044.5952	3115.44962	3023.1099	2992.74706	2427.30998	2147.66264
1150.102	3242.29455	3247.80329	3021.69096	3098.9799	3005.54777	2968.83925	2409.25013	2127.4944
1150.324	3210.35559	3218.5207	2999.31938	3069.75942	2974.68101	2945.99401	2390.6591	2105.2032
1150.545	3201.83853	3214.79383	2988.66625	3059.66507	2970.42352	2946.52529	2383.75386	2109.97988
1150.767	3218.87264	3229.70133	3003.04798	3074.54095	2985.32472	2958.21356	2401.81372	2128.02515
1150.988	3204.50011	3214.26142	2994.52547	3063.91532	2965.63385	2943.33758	2388.53441	2117.41029
1151.209	3152.33313	3165.81204	2939.12918	3007.06821	2920.93026	2892.86554	2346.57181	2074.95085
1151.431	3167.7703	3170	2955.64154	3020	2940.08894	2907.21022	2361.9758	2095.64982
1151.652	3110.81247	3124.81641	2902.37587	2976.78517	2889.53131	2858.86332	2317.88851	2046.82146
1151.873	3130	3142.91837	2920.4862	2990.06721	2902.30376	2883.8337	2337.54188	2073.35862
1152.094	3067.69487	3076.89944	2864.02459	2930.56369	2844.29553	2822.73596	2283.89349	2018.16134
1152.315	3064.50097	3066.25122	2858.69803	2926.84472	2838.44149	2809.98512	2275.92591	2018.16134
1152.536	3084.72898	3093.40417	2883.73289	2944.90829	2869.84044	2840.26835	2304.6092	2045.75998
1152.757	3047.99917	3070	2856.5674	2918.34422	2840.03805	2810.51641	2281.7688	2024.53026
1152.979	3029.90042	3041.76033	2830.46723	2899.74937	2815.55751	2790.32759	2265.30246	2009.66945
1153.2	3037.88517	3047.61684	2840	2905.59346	2825.13685	2807.85999	2276.45708	2026.12249
1153.421	3003.28462	3015.13979	2813.42221	2876.37299	2795.86664	2768.54492	2253.61667	1997.46236
1153.642	2988.37977	2996.50541	2792.6486	2859.90326	2774.57922	2750.48124	2235.02565	1990.5627
1153.862	2977.73345	2986.92202	2779.86484	2850	2764.46769	2743.04325	2231.30744	1979.4171
1154.083	2972.41028	2989.05166	2778.79953	2854.59045	2767.6608	2742.51197	2233.43213	1985.78602
1154.304	2959.10238	2972.01451	2767.61374	2837.05816	2754.35616	2731.35499	2229.18275	1975.7019
1154.525	2940.47132	2950	2754.29732	2810	2744.24464	2718.60416	2210.06055	1969.33298
1154.746	2932.48658	2944.86157	2740.98091	2812.08794	2736.79404	2710.1036	2208.99821	1958.71812
1154.967	2898.41835	2908.12522	2711.15214	2778.61721	2695.28356	2674.50753	2173.94084	1930.058
1155.187	2866.47938	2885.23156	2690.37853	2754.17826	2671.33521	2649.00586	2152.69396	1909.35902
1155.408	2878.19033	2901.73629	2698.36838	2772.24183	2685.70422	2675.03881	2167.56678	1940.67286
1155.629	2845.71905	2860.20825	2666.94163	2730.2706	2660.6915	2632.00475	2138.88348	1906.17456
1155.85	2838.79894	2850.62486	2660.54975	2727.08291	2650.57997	2627.22319	2138.88348	1907.76679
1156.07	2841.99284	2851.68968	2664.81101	2730.80188	2653.77308	2635.19246	2148.44458	1908.29754
1156.291	2857.96232	2870	2681.32336	2740	2669.73865	2640	2166.50443	1932.71171
1156.511	2819.63556	2835.18495	2648.83131	2710.61319	2631.95347	2611.28465	2136.75879	1904.05159
1156.732	2805.26303	2821.34227	2633.38427	2693.61218	2620.77757	2595.87739	2123.47949	1889.72153
1156.952	2760.54847	2775.55494	2582.24923	2654.29736	2571.28431	2554.43718	2083.1104	1850.97729
1157.173	2761.6131	2779.81423	2591.83705	2648.98454	2584.05677	2561.87517	2094.26502	1863.18438
1157.393	2783.43806	2802.17548	2616.33925	2675.54861	2606.40856	2588.97069	2123.47949	1892.90599
1157.614	2754.69299	2770	2597.16361	2646.32814	2578.20273	2556.56232	2096.3897	1877.51444
1157.834	2726.48024	2737.22136	2559.87765	2617.10766	2551.59345	2527.87295	2072.48696	1847.26209
1158.055	2691.34738	2700.48502	2527.91825	2590.54359	2524.45198	2497.05844	2046.99069	1823.90939
1158.275	2686.55653	2696.75815	2523.657	2582.57437	2522.85542	2500.77743	2039.02311	1821.25568
1158.495	2699.33212	2709.00359	2536.44076	2597.45025	2528.70946	2514.05955	2058.14531	1838.23946
1158.716	2639.1804	2653.10046	2476.78321	2535.8216	2470.70123	2452.96181	2001.84105	1786.75738
1158.936	2666.32852	2680	2501.81807	2568.22977	2495.71396	2474.21319	2034.24256	1816.47899
1159.156	2650.35904	2665.34591	2493.29557	2550	2488.79554	2469.43163	2028.93084	1808.51785
1159.376	2626.93713	2640	2460.27086	2530	2461.65408	2440	2001.84105	1789.4111
1159.596	2610.43533	2622.22064	2454.41163	2512.44522	2453.67129	2431.17913	1998.12285	1778.79624
1159.816	2609.90301	2629.67439	2456.0096	2512.9765	2447.81725	2430.11656	1997.0605	1782.51144
1160.037	2567.85004	2586.54912	2420.85426	2481.09962	2412.693	2401.95847	1960.94079	1751.72834
1160.257	2568.38236	2590	2421.91958	2472.06784	2412.16082	2392.39535	1975.28244	1759.15875
1160.477	2551.34824	2568.44715	2407.53785	2454.53555	2395.13088	2376.45681	1955.0979	1743.7672
1160.697	2542.83118	2559.39617	2388.89487	2448.69145	2387.68028	2369.01882	1950.31735	1745.89017
1160.917	2537.50802	2553.00724	2383.03564	2443.37864	2384.48716	2361.04955	1940.22508	1737.92902
1161.137	2517.81232	2535.43768	2373.98048	2430.0966	2364.7963	2350.42386	1938.63156	1729.43714
1161.356	2507.69832	2530.64598	2367.05594	2424.78379	2355.74914	2346.17358	1926.4146	1725.72194
1161.576	2491.19652	2510.94679	2350.01093	2402.46997	2340.31576	2321.73449	1913.1353	1711.39187
1161.796	2491.19652	2513.07643	2343.61905	2399.81356	2340.31576	2326.51605	1913.66647	1711.39187
1162.016	2501.31053	2510.41438	2346.28233	2408.31407	2351.49166	2336.07917	1930.13281	1733.68308
1162.236	2470.96851	2480.06696	2323.3781	2381.21872	2325.41456	2307.3898	1897.7313	1699.18478
1162.456	2429.98017	2440	2290.35339	2349.34183	2288.16157	2274.98143	1874.35973	1669.46317
1162.675	2434.77101	2455.04366	2300	2354.65464	2293.48342	2281.35685	1875.42207	1679.54729
1162.895	2441.69112	2461.43258	2303.13715	2357.31105	2300.93402	2288.79483	1890.29489	1701.30776
1163.115	2400.70278	2418.83972	2262.65524	2316.93367	2259.95573	2246.82334	1850.45698	1654.07163
1163.334	2403.36436	2414.04803	2266.38384	2319.59007	2263.68103	2247.35463	1856.83104	1669.99392
1163.554	2397.50888	2411.38597	2261.05727	2314.80854	2258.35917	2244.16692	1850.98815	1663.09426
1163.774	2374.61929	2392.21918	2242.41429	2294.08856	2237.07175	2220.79039	1831.86595	1644.51825
1163.993	2346.40654	2370	2213.65083	2268.05578	2209.3981	2196.3513	1809.55672	1622.75779
1164.213	2329.37242	2344.83463	2194.47519	2247.86708	2191.30379	2181.47532	1797.33976	1613.20441
1164.432	2322.45231	2335.25123	2188.08331	2242.55427	2184.38537	2176.16248	1784.06045	1599.93584
1164.652	2269.75302	2289.4639	2140.14421	2200	2140.74615	2130	1751.65895	1566.49903
1164.871	2296.36882	2316.08444	2162.51579	2222.36557	2165.75888	2154.3798	1777.68639	1598.34361
1165.09	2344.80959	2361.87177	2222.70599	2272.83731	2212.05903	2206.97699	1829.74126	1646.11048
1165.31	2292.64261	2311.29275	2170.50564	2225.02198	2162.03358	2159.69265	1785.65397	1605.77401
1165.529	2280.39934	2299.57971	2160.91782	2210.67738	2157.24391	2153.31724	1776.62404	1606.8355
1165.748	2248.99269	2266.03783	2127.89311	2180	2126.90933	2114.53345	1746.8784	1569.15274
1165.968	2228.23236	2240.48211	2106.58684	2159.67437	2102.96098	2094.34463	1733.5991	1555.88417
1166.187	2215.98909	2234.09318	2099.12965	2148.51746	2092.31726	2085.31279	1726.69386	1553.7612
1166.406	2202.14887	2226.63943	2092.73777	2140.54824	2083.27011	2081.06252	1724.56917	1545.80005
1166.625	2184.05012	2203.74577	2070.36619	2120.35954	2060.38613	2058.21727	1704.9158	1529.87776
1166.844	2147.85263	2162.21773	2034.6782	2079.98216	2025.26188	2017.30835	1661.89085	1497.50243
1167.064	2132.94777	2150.50469	2017.10053	2066.70012	2013.55379	2005.62009	1654.45444	1485.82609
1167.283	2148.91726	2160	2033.08023	2081.04472	2031.6481	2021.02735	1676.2325	1501.21764
1167.502	2155.30505	2170	2037.34148	2090	2042.824	2027.93405	1688.98063	1518.73216
1167.721	2146.25568	2171.26871	2037.87414	2091.67035	2035.3734	2030.59047	1687.38711	1524.57033
1167.94	2096.75028	2121.2221	1992.59832	2036.41708	1984.81577	1978.52457	1643.83099	1481.58014
1168.159	2072.79605	2085.55058	1955.31236	2008.79045	1964.59272	1951.42905	1607.71129	1441.77442
1168.378	2072.26374	2086.08299	1961.17158	2011.44686	1963.52835	1950.89776	1615.67887	1456.63522
1168.597	2082.37774	2101.5229	1970.22674	2025.79145	1977.36517	1961.52346	1639.58162	1473.619
1168.815	2054.69731	2068.51343	1944.65922	1994.44585	1945.96622	1939.2095	1613.55418	1449.20482
1168.805	2092.58153	2107.12518	1998.47551	2035.99184	1978.62676	1968.15416	1629.58964	1471.8343
1169.033	2073.943	2078.91507	1975.59298	2007.32851	1952.58786	1944.76646	1614.18163	1450.07568
1169.26	2064.89	2069.33427	1964.41779	2006.7977	1944.08536	1938.38799	1610.99376	1452.19848
1169.488	2030	2036.86603	1932.48868	1974.41876	1916.45223	1908.09029	1581.77167	1424.07149
1169.716	2029.21054	2038.9951	1931.42438	1970.17234	1914.85801	1908.09029	1587.61609	1426.19428
1169.943	2018.55995	2034.73697	1921.84565	1963.27191	1913.26379	1902.24336	1580.17773	1419.29521
1170.171	2018.02742	2034.73697	1928.23147	1958.49469	1911.66957	1896.39644	1582.83429	1418.76451
1170.399	1978.62024	1995.34927	1892.04514	1923.99253	1874.47113	1861.31488	1552.54957	1390.10683
1170.626	1994.0636	2007.59139	1902.68818	1940	1881.37941	1874.07181	1557.33137	1403.90497
1170.854	1939.21307	1951.17117	1851.06945	1890	1833.55285	1820	1513.23257	1356.14216
1171.081	1961.5793	1968.20369	1862.77679	1910.72248	1853.21488	1848.02642	1540.86073	1382.67706
1171.309	1967.96966	1980	1877.14489	1917.62291	1864.37441	1858.65719	1553.61219	1395.9445
1171.536	1938.68054	1959.68743	1859.58388	1886.83637	1851.08926	1832.6118	1529.7032	1376.30868
1171.764	1917.9119	1929.34825	1829.25123	1864.54267	1813.89082	1808.16102	1505.2629	1347.651
1171.991	1916.31431	1929.88052	1824.46186	1865.60427	1810.17097	1795.40409	1503.66897	1348.18169
1172.219	1901.40348	1912.31573	1812.75452	1847.02619	1801.13706	1789.02563	1492.51144	1342.34402
1172.446	1932.82272	1940.52584	1835.63705	1876.22032	1821.86191	1821.98102	1520.13961	1378.43147
1172.673	1928.02995	1933.60638	1834.57275	1870.9123	1818.67347	1810.81871	1520.13961	1369.40961
1172.901	1904.59866	1913.38026	1815.94744	1851.80341	1806.98253	1799.6564	1509.51339	1359.85705
1173.128	1898.20831	1908.0576	1810.62592	1845.96459	1794.76019	1792.7464	1499.94979	1355.08077
1173.355	1890.22037	1894.75094	1807.96516	1842.24897	1785.19488	1783.1787	1491.44882	1354.01937
1173.583	1859.86619	1868.13763	1778.16466	1808.80842	1763.40722	1760.85408	1467.53983	1324.30029
1173.81	1841.22766	1848.44378	1751.55707	1784.92231	1733.64847	1737.46637	1448.94395	1300.41889
1174.037	1826.31684	1835.66939	1746.23555	1776.42947	1723.55175	1722.05175	1442.03691	1294.58121
1174.264	1818.3289	1835.13713	1741.97833	1774.30627	1731.52284	1723.11483	1442.56822	1304.66447
1174.491	1831.10961	1842.58885	1750.49276	1781.2067	1741.61956	1732.68253	1450.00657	1309.44075
1174.719	1840.69514	1840.45979	1755.28213	1786.51472	1734.17987	1733.21407	1454.78837	1314.74773
1174.946	1817.26384	1825.55633	1741.97833	1771.12145	1724.61456	1718.33098	1440.97429	1300.94958
1175.173	1789.57232	1795.21716	1704.19555	1730.78047	1694.3244	1690.69097	1409.62695	1276.00679
1175.4	1816.19878	1819.16914	1729.73884	1758.913	1716.64346	1712.48406	1435.66118	1300.41889
1175.627	1766.14102	1773.92651	1687.69885	1716.44881	1672.00534	1667.83481	1389.43714	1253.18678
1175.854	1770.40126	1781.9105	1690.89176	1724.94164	1684.22768	1675.27635	1401.65729	1264.33143
1176.081	1795.96267	1808.52381	1711.11353	1741.39652	1701.76409	1696.00636	1428.22283	1292.98912
1176.308	1768.80367	1778.18464	1694.61682	1723.88004	1681.57065	1678.46558	1403.78253	1277.06818
1176.535	1746.43744	1753.70039	1669.60569	1704.24035	1657.12596	1657.73557	1381.99878	1255.84027
1176.762	1712.88808	1720.69988	1636.61227	1664.96098	1622.05314	1618.93325	1346.93227	1219.75281
1176.989	1709.69291	1715.90949	1633.95151	1656.99894	1619.92752	1615.21248	1355.96455	1219.75281
1177.215	1707.56279	1713.78042	1633.41936	1658.06055	1623.11596	1614.68094	1357.02717	1225.59049
1177.442	1713.95314	1724.42575	1633.41936	1671.86141	1631.08705	1622.65402	1357.55848	1234.61235
1177.669	1706.49773	1717.50628	1630.7586	1662.30696	1625.77299	1611.49171	1355.96455	1228.77468
1177.896	1673.48091	1686.63484	1608.94038	1639.48246	1593.88861	1592.88786	1335.24343	1205.42397
1178.123	1650.58215	1663.21513	1577.54342	1615.06555	1569.44392	1565.24785	1309.74051	1178.88908
1178.349	1672.41585	1683.44124	1594.04013	1623.55839	1588.57455	1577.47324	1327.80508	1203.30118
1178.576	1672.41585	1679.18312	1594.57228	1627.80481	1588.57455	1580.66247	1332.05556	1209.13885
1178.803	1656.43997	1659.48926	1582.33279	1612.41154	1571.56955	1569.50016	1316.64755	1194.81001
1179.029	1637.26891	1645.65034	1564.23963	1593.83346	1551.90751	1549.83322	1301.77084	1180.48117
1179.256	1643.65926	1648.31167	1558.38596	1589.58704	1556.69017	1547.70707	1307.08395	1179.41977
1179.483	1606.38221	1611.5853	1531.77837	1559.86211	1525.3372	1515.81475	1270.4235	1149.17
1179.709	1598.9268	1605.73037	1536.03558	1561.45451	1524.27439	1520.06706	1273.08006	1157.13046
1179.936	1622.89062	1627.55329	1554.12874	1582.68661	1537.55954	1542.92322	1295.39511	1178.88908
1180.162	1632.47615	1638.73088	1554.66089	1582.15581	1546.06205	1542.92322	1301.77084	1190.03373
1180.389	1560.58468	1571.13307	1493.46344	1523.23674	1484.95032	1475.41781	1237.48223	1128.47278
1180.615	1534.49074	1549.84242	1473.24167	1500.94304	1466.88251	1458.40857	1225.26208	1103.52998
1180.842	1532.89315	1546.64882	1469.5166	1494.57341	1459.97423	1451.49857	1219.94897	1099.81509
1181.068	1512.65704	1520.03551	1438.6518	1468.0333	1432.87251	1420.13779	1192.32081	1078.58718
1181.295	1513.7221	1518.97097	1444.50547	1474.93373	1436.59235	1431.3001	1207.72882	1089.20114
1181.521	1545.14133	1552.50375	1479.62749	1507.84347	1477.51063	1466.91319	1242.79534	1129.53417
1181.747	1547.27145	1553.56828	1479.09534	1509.43588	1478.57345	1467.44473	1243.85796	1132.71836
1181.974	1525.43774	1537.06803	1458.34142	1489.26539	1450.94032	1446.71472	1226.85601	1118.92022
1182.2	1465.26192	1469.47021	1397.14396	1429.81552	1390.36	1386.11931	1166.28658	1054.70578
1182.426	1467.39204	1479.05101	1404.59408	1438.30836	1403.64516	1392.49778	1173.19362	1062.66624
1182.653	1450.88363	1461.48622	1389.69383	1417.07627	1386.10875	1378.67777	1155.66036	1048.3374
1182.879	1478.57516	1493.4222	1423.75155	1447.332	1411.61625	1410.57009	1191.7895	1079.64858
1183.105	1477.5101	1485.97047	1416.30142	1446.8012	1414.80469	1404.19163	1192.85212	1083.36346
1183.331	1447.15592	1454.56676	1383.84016	1418.66868	1381.3261	1376.02008	1165.75527	1056.29787
1183.557	1426.91981	1438.06651	1371.06852	1397.96738	1369.63516	1362.20007	1152.47249	1042.49972
1183.783	1438.63545	1447.11503	1381.71155	1403.80621	1376.54344	1378.14623	1167.88051	1062.66624
1184.01	1409.34634	1414.64679	1357.23257	1372.48887	1341.47062	1341.47007	1132.28268	1031.35507
1184.236	1394.96804	1402.93693	1333.81789	1363.99603	1327.12265	1321.80314	1112.09287	1014.90344
1184.462	1379.52469	1387.50121	1318.91764	1353.37998	1317.55734	1312.23544	1100.93534	1004.82018
1184.688	1395.50057	1404.00147	1337.0108	1366.11924	1337.21937	1335.62314	1129.62613	1024.9867
1184.914	1400.82587	1410.92093	1338.60726	1364.52683	1336.68797	1331.37083	1129.09482	1029.23228
1185.14	1368.34158	1375.79135	1313.06397	1330.55548	1305.335	1294.16312	1100.40403	1001.10529
1185.366	1351.83316	1360.8879	1294.43866	1319.93943	1290.98703	1280.34312	1088.18388	986.24575
1185.592	1342.24764	1356.0975	1292.31005	1321.53184	1278.76468	1277.15389	1085.52733	988.36854
1185.817	1350.23558	1357.6943	1296.03511	1326.30906	1287.26718	1286.19004	1091.90306	989.42994
1186.043	1356.62593	1357.6943	1298.16372	1319.40863	1293.11265	1295.2262	1091.37175	995.79831
1186.269	1345.97534	1350.24258	1293.37435	1317.81622	1286.20437	1285.12697	1086.05864	987.30715
1186.495	1340.11752	1345.45218	1279.00625	1306.66937	1278.76468	1270.24388	1077.55766	984.65366
1186.721	1313.49105	1318.3066	1252.93082	1283.31407	1254.31999	1247.91926	1049.9295	958.64946
1186.946	1290.05976	1302.33861	1246.01284	1270.57481	1236.25218	1231.44156	1046.21032	945.38202
1187.172	1295.91758	1297.54822	1243.88423	1269.51321	1232.53234	1235.16233	1041.42852	948.03551
1187.398	1289.52723	1292.22555	1235.90196	1270.57481	1232.53234	1235.16233	1046.74163	946.44341
1187.624	1290.05976	1299.14502	1237.49841	1265.26679	1233.06374	1232.50464	1043.02246	948.5662
1187.849	1293.78746	1299.67728	1244.41639	1259.95877	1237.8464	1233.03618	1047.80426	952.28109
1188.075	1272.48629	1279.98343	1222.59816	1240.31908	1217.65296	1209.64848	1023.89527	932.11457
1188.301	1268.75858	1279.45116	1223.13031	1236.60346	1215.52733	1204.86463	1014.33167	935.29876
1188.526	1256.51041	1264.54771	1208.23006	1231.29544	1201.17936	1196.89155	1012.20643	926.80759
1188.752	1243.19717	1251.77332	1200.24779	1226.51822	1187.3628	1187.32385	997.32972	923.09271
1188.977	1247.98994	1250.70879	1201.31209	1227.04902	1192.14546	1188.38693	1005.29939	920.43922
1189.203	1237.87188	1246.45066	1188.00829	1220.14859	1183.64296	1185.1977	998.39235	910.88665
1189.428	1210.71288	1219.83734	1161.93286	1186.70804	1152.28999	1153.30538	967.57632	882.75967
1189.654	1228.81888	1234.20853	1176.83311	1197.85489	1170.88921	1163.93615	987.23482	897.08851
1189.879	1194.20447	1194.82083	1135.32526	1164.41434	1134.22217	1128.32306	950.04306	861.00106
1190.104	1219.76588	1223.56321	1174.17235	1189.89285	1164.51233	1164.46769	978.20253	900.8034
1190.33	1183.02135	1192.1595	1139.58248	1155.9215	1132.62795	1130.44921	952.1683	870.55362
1190.555	1178.22859	1197.48216	1137.98602	1158.57551	1136.8792	1127.79152	952.69961	870.02292
1190.781	1192.07435	1205.99842	1144.904	1167.06835	1141.66186	1138.95383	963.85714	881.16757
1191.006	1197.39964	1205.99842	1155.54703	1176.62279	1144.8503	1151.71076	973.42074	889.65874
1191.231	1200.06229	1215.57921	1158.20779	1184.05403	1153.8842	1152.2423	979.79647	894.96572
1191.456	1137.75635	1145.85234	1091.15666	1121.95015	1086.39561	1080.48458	916.57047	825.975
1191.682	1143.61418	1158.62673	1101.26755	1123.01175	1094.89811	1092.17843	924.54014	839.24244
1191.907	1164.38282	1168.20752	1115.63565	1133.097	1109.24608	1112.3769	935.16635	856.22477
1192.132	1195.80206	1198.54669	1145.9683	1166.00675	1141.66186	1144.26922	972.35811	892.31223
1192.357	1175.56594	1190.03043	1138.51818	1161.22952	1130.50233	1132.57537	964.38845	884.88246
1192.582	1155.86235	1166.07845	1113.50704	1134.68941	1105.52623	1107.59305	938.88553	858.87826
1192.807	1157.45994	1174.06245	1118.29641	1138.93582	1112.43451	1112.3769	942.60471	868.43083
1193.032	1107.40218	1116.04543	1062.95262	1084.79398	1065.67076	1061.34919	893.1928	815.89174
1193.257	1140.419	1140.52967	1097.01033	1114.51892	1104.46342	1093.77305	931.97849	845.61082
1193.482	1173.96835	1174.59471	1127.87514	1145.30545	1124.12545	1118.75536	961.20059	878.51408
1193.707	1130.30094	1127.22302	1085.30299	1107.61848	1077.89311	1073.57458	921.35227	833.40477
1193.932	1081.30824	1087.30305	1036.87718	1055.06905	1030.59795	1028.39379	870.87774	785.64196
1194.157	1087.16606	1093.69024	1039.53794	1065.15429	1035.91201	1033.17764	876.19085	800.5015
1194.382	1086.63353	1091.56118	1037.40933	1058.78467	1035.3806	1032.11456	870.87774	792.01033
1194.607	1095.68653	1099.01291	1042.1987	1066.7467	1041.22607	1036.89841	886.28575	805.27778
1194.832	1112.19494	1120.83582	1066.14553	1090.10201	1062.48232	1063.47534	907.53819	827.03639
1195.057	1056.81189	1064.94787	1013.99465	1034.36776	1011.46732	1009.2584	848.03137	777.68149
1195.281	1065.33236	1070.27053	1020.38047	1043.9222	1019.96982	1016.1684	863.9707	786.17266
1195.506	1121.78047	1125.09395	1079.98148	1093.81762	1074.70467	1078.88996	909.13212	841.36523
1195.731	1093.02389	1094.22251	1044.85946	1065.15429	1042.28888	1044.33995	882.03527	812.17685
1195.956	1096.75159	1103.8033	1052.30958	1077.36275	1047.60295	1045.40303	892.66148	818.01453
1196.18	1053.08418	1064.4156	1013.99465	1035.42936	1009.34169	1008.19532	851.21924	781.92707
1196.405	1043.49865	1055.89934	1004.94807	1030.12134	998.71357	997.56455	847.50006	770.78242
1196.63	1072.25524	1082.51265	1028.36275	1051.35343	1024.22107	1027.86225	873.53429	799.9708
1196.854	1034.44565	1046.85081	994.30503	1017.38208	996.05654	989.05993	835.27991	770.25172
1197.079	1040.83601	1050.04441	996.96579	1021.6285	1000.30779	990.65454	844.3122	776.0894
1197.303	1060.53959	1069.73826	1019.84832	1035.42936	1021.56404	1008.72686	863.43939	789.88754
1197.528	1040.83601	1047.38308	1000.69086	1015.25887	1001.90201	991.18608	848.56268	773.96661
1197.752	1018.46977	1020.2375	978.34048	996.14999	971.61185	973.11377	821.46583	747.96241
1197.977	993.44089	996.81779	954.39365	974.38709	954.07544	951.85222	799.68208	729.38799
1198.201	963.08672	965.94635	926.1896	954.2166	917.93981	928.99606	772.58523	697.54611
1198.426	972.67225	977.12394	933.63973	962.17863	929.09934	934.84298	781.61752	711.87496
1198.65	960.42407	961.68822	918.20732	939.88493	912.62575	916.23913	772.58523	700.7303
1198.875	982.7903	988.83379	938.96124	962.70944	936.53903	940.15837	794.90029	721.95821
1199.099	1005.68907	1007.46311	964.50453	979.16431	960.98372	960.35684	815.0901	750.6159
1199.323	974.26983	979.78527	936.83264	948.37777	927.50513	931.65375	784.80538	718.77403
1199.548	994.50595	992.02739	956.52225	964.83265	947.69856	943.87914	796.49422	728.85729
1199.772	996.63607	1005.33405	961.84377	977.0411	956.73247	952.9153	811.90223	741.06334
1199.996	1026.45771	1033.01189	989.51567	998.804	980.11435	981.61839	836.34253	768.65963
1200.22	1017.93724	1024.49563	981.00124	995.08838	973.73747	972.05069	833.68598	763.88335
1200.444	987.58307	987.237	949.60428	963.24024	936.00763	940.68991	799.15077	731.51078
1200.669	968.41201	972.86581	936.30049	949.43938	926.97372	928.99606	787.99325	723.55031
1200.893	955.09878	959.02688	923.52884	935.63852	914.21997	919.9599	779.49227	708.69077
1201.117	955.09878	960.62368	918.20732	932.4537	908.3745	912.51836	772.58523	709.22147
1201.341	939.1229	945.72023	902.77492	921.30685	897.74637	896.5722	759.83377	699.13821
1201.565	909.83378	911.12292	873.50657	889.98951	867.98762	868.40065	733.26823	666.23494
1201.789	942.8506	945.72023	898.51771	918.12204	898.27778	897.63528	758.23984	695.42332
1202.013	927.40725	936.6717	890.00328	905.91358	885.52403	886.47296	751.86411	687.99355
1202.237	941.78554	949.97836	904.90353	920.77605	898.27778	902.95066	765.67819	702.85309
1202.461	948.1759	958.49462	915.01441	934.57691	908.3745	910.92374	776.30441	713.46705
1202.685	939.65543	948.38156	904.37138	927.14568	902.52903	907.20297	771.52261	706.03728
1202.909	910.89884	919.63918	877.76379	896.35914	873.30168	872.65296	740.70658	675.2568
1203.133	915.15907	924.42958	879.36024	896.88994	877.02153	884.87835	747.08231	681.62518
1203.356	903.44343	908.99386	869.24936	885.74309	865.33059	869.46373	735.39347	671.54192
1203.58	907.17113	915.38105	872.44227	891.05112	874.3645	872.12142	740.70658	677.91029
1203.804	905.57354	911.12292	870.31366	888.3971	867.45621	869.99527	737.51871	675.7875
1204.028	885.86996	890.8968	852.75265	866.63421	847.26278	845.54449	709.35924	652.96749
1204.251	907.17113	914.31652	873.50657	889.45871	869.58184	865.21142	738.05003	674.72611
1204.475	929.00484	933.4781	894.26049	913.34482	887.64965	889.13066	758.77115	699.6689
1204.699	882.67478	893.02587	851.68835	865.5726	843.54293	843.94987	718.39152	655.09028
1204.922	854.98325	864.28349	821.88785	837.97088	818.03543	822.15679	692.8886	630.67818
1205.146	880.01213	886.10641	845.30253	862.38779	842.48012	843.94987	717.3289	656.68238
1205.37	916.75666	922.30051	880.9567	896.88994	875.42731	884.34681	755.58328	695.42332
1205.593	907.70366	910.59066	875.10303	889.45871	872.77028	871.58988	743.89444	687.46285
1205.817	921.54943	931.34904	893.72834	909.0984	891.9009	889.6622	765.14688	708.69077
1206.04	911.43137	922.30051	885.74606	900.60556	884.46122	881.68912	757.70853	701.261
1206.264	866.16637	866.94482	836.7881	850.71014	827.60074	830.12987	705.10875	647.66051
1206.487	854.45072	856.83177	821.88785	839.03248	817.50402	817.90448	696.07647	639.70005
1206.711	844.8652	850.44457	809.1162	827.88563	810.59574	810.99447	689.70074	630.67818
1206.934	850.19049	858.42856	818.69493	835.84767	815.9098	814.71524	693.41991	637.57725
1207.157	854.45072	860.55763	824.01645	840.09409	822.81809	824.28294	697.6704	644.47633
1207.381	852.85314	857.8963	821.35569	841.15569	823.34949	816.8414	699.26433	639.16935
1207.604	866.16637	874.39655	834.65949	857.61057	833.97762	836.50833	713.60973	657.21308
1207.827	862.97119	871.20295	829.33797	850.71014	831.32059	831.72448	709.89055	655.09028
1208.051	881.60972	886.10641	853.2848	868.75742	845.13715	847.67064	727.95512	673.13401
1208.274	823.03149	827.55712	793.15165	809.83835	787.74527	790.796	671.63617	614.75725
1208.497	818.77126	819.57313	787.83013	798.6915	780.30558	784.41754	664.19782	609.98097
1208.72	804.39296	813.18593	771.86558	787.54465	767.55183	773.78677	654.63422	598.30561
1208.943	825.16161	829.68619	792.6195	810.89996	788.27668	793.4537	671.63617	619.00283
1209.167	818.23873	821.70219	789.42659	802.93792	782.96261	782.82292	667.91699	615.28794
1209.39	820.36884	825.96032	792.6195	807.18434	786.15105	790.796	673.76141	616.34934
1209.613	834.21461	840.86378	802.73038	817.26959	798.3734	799.83216	684.38763	625.9019
1209.836	823.56402	829.68619	791.55519	805.06113	786.68246	792.39062	673.2301	614.75725
1210.059	840.07243	844.58964	809.1162	825.23162	804.75027	810.99447	691.82598	638.10795
1210.282	806.52308	808.39554	776.12279	791.79107	770.20886	770.59753	657.29078	606.26608
1210.505	812.91343	819.04086	786.23367	801.34552	780.30558	779.10215	666.32306	613.16515
1210.728	802.79537	800.94381	774.52633	783.82904	765.42621	769.53446	650.38373	603.61259
1210.951	811.84837	814.25047	785.16937	795.50669	781.3684	780.16523	664.72913	615.81864
1211.174	816.10861	823.83126	791.02304	804.53033	786.68246	786.54369	667.38568	621.12562
1211.396	811.84837	820.10539	787.83013	802.93792	783.49402	784.41754	670.04224	616.34934
1211.619	817.7062	831.81525	797.94101	814.61557	793.59074	800.3637	682.26239	626.9633
1211.842	822.49896	831.81525	800.06962	813.02317	796.24777	796.64293	687.57549	629.08609
1212.065	799.6002	808.9278	777.18709	789.66786	772.33449	773.25523	656.75946	606.26608
1212.287	791.07973	797.75021	763.8833	777.99021	761.17496	760.4983	646.13325	596.18282
1212.51	767.64844	769.5401	741.00077	750.38849	739.3873	734.98444	623.81819	569.11723
1212.733	778.29902	786.04035	754.83672	766.84336	747.35839	744.0206	640.82014	586.63026
1212.956	824.09655	830.75072	800.06962	812.49236	789.33949	791.85908	685.98156	633.33167
1213.178	763.92073	772.7337	737.80786	752.5117	735.13605	736.04752	627.00606	568.58653
1213.401	755.40026	764.7497	727.69697	741.89565	725.03933	727.01136	616.91115	566.99444
1213.623	754.86773	763.15291	731.42204	741.36485	728.22777	723.82213	617.44246	569.11723
1213.846	747.41232	761.55611	721.31115	744.01886	721.31949	719.03828	615.84853	563.81025
1214.068	749.00991	762.08837	724.50406	740.83404	720.25667	720.6329	617.97377	563.27955
1214.291	727.70873	735.47506	700.55723	712.70152	697.93761	696.71366	593.00216	540.99024
1214.513	762.32314	770.07237	733.01849	746.67287	731.94761	728.60598	623.81819	574.42421
1214.736	729.30632	733.346	702.15369	712.70152	701.12605	700.43443	589.28299	543.11303
1214.958	749.00991	756.76571	725.03622	737.64923	720.25667	722.75905	617.97377	564.34095
1215.181	718.1232	725.362	691.51065	704.73948	689.43511	687.14596	586.09512	535.15257
1215.403	697.35456	702.47455	669.69243	685.6306	671.36729	667.47903	564.31138	518.17024
1215.625	748.47738	751.44305	715.98963	733.93361	717.59964	714.78597	614.2546	562.74886
1215.848	716.52562	726.9588	688.84989	702.08547	688.3723	682.36212	581.84463	534.62187
1216.07	730.37138	743.45905	703.21799	719.07115	702.72027	699.37135	598.31527	553.72699
1216.292	717.59067	726.9588	693.63926	706.86269	691.02933	689.27212	589.28299	539.39815
1216.514	688.30156	701.41002	670.75673	681.38418	666.05323	667.47903	563.78006	515.51675
1216.737	711.20032	721.63614	692.0428	707.39349	688.3723	690.3352	582.90726	536.21396
1216.959	714.3955	724.29747	695.76787	705.27029	688.9037	690.86673	589.28299	538.86745
1217.181	712.26538	723.7652	693.10711	705.80109	688.9037	688.74058	588.22036	537.27536
1217.403	715.99309	720.57161	693.63926	710.57831	689.96651	692.46135	586.62643	543.11303
1217.625	724.51356	729.62013	701.62154	713.76312	696.8748	698.30828	594.59609	545.76652
1217.847	731.96897	739.20092	704.28229	720.13275	701.65745	703.09212	604.691	553.19629
1218.069	740.48944	748.78172	715.98963	729.15639	712.81698	710.53366	613.19197	564.87165
1218.291	688.30156	697.15189	668.09597	678.73017	664.45901	660.03749	561.12351	512.86326
1218.513	679.78109	684.3775	653.19572	669.17572	650.64245	650.4698	549.96598	509.67907
1218.735	670.72809	679.05484	647.8742	660.68289	645.32839	646.21749	548.37205	503.84139
1218.957	709.60273	718.97481	688.31774	701.55467	684.65245	685.55135	586.09512	538.86745
1219.179	702.67985	710.45855	680.33546	696.24665	680.4012	681.83058	578.65677	534.62187
1219.401	678.1835	681.71617	651.06711	668.11412	653.29948	650.4698	555.8104	509.67907
1219.622	708.53767	706.73268	678.20686	696.77745	678.27558	678.64134	585.0325	531.96838
1219.844	712.26538	715.78121	684.59268	701.02387	681.99542	685.01981	588.75167	539.39815
1220.066	685.63891	688.63563	654.26002	674.48375	655.42511	661.10057	558.46696	515.51675
1220.288	677.65097	681.1839	647.34205	667.05251	651.17386	652.59595	553.68516	509.14837
1220.509	696.2895	705.66815	672.35319	688.81541	670.30448	669.60519	575.4689	528.25349
1220.731	702.67985	716.84574	681.93192	700.49306	681.46401	680.23596	587.15774	541.52094
1220.953	689.36662	703.00682	668.09597	681.38418	670.30448	666.94749	570.68711	526.6614
1221.174	674.45579	680.11937	656.38863	663.3369	654.8937	652.59595	553.15385	511.80186
1221.396	679.24856	685.9743	656.92078	673.95295	660.73917	658.44288	561.12351	516.04744
1221.618	658.47991	668.94178	634.57041	650.06684	636.82589	635.05517	541.46501	493.75813
1221.839	690.9642	699.28096	666.49952	679.26097	665.52183	670.13673	580.78201	527.1921
1222.061	694.69191	701.41002	669.69243	682.44578	664.99042	671.1998	578.12546	527.1921
1222.282	656.88232	668.40951	633.5061	648.47443	632.57464	634.52364	543.59025	495.35023
1222.504	623.8655	634.34447	600.51269	616.09549	600.15885	603.16285	510.11767	463.50836
1222.725	622.80044	627.42501	598.91624	614.50308	598.03323	597.31593	507.46111	461.91626
1222.946	653.15462	661.49005	632.97395	646.88202	634.70026	631.3344	540.9337	493.75813
1223.168	651.0245	663.08685	632.4418	645.82042	633.63745	630.80286	539.87108	496.41162
1223.389	645.16668	653.50606	624.45952	634.67357	619.82088	619.64055	528.71355	486.32836
1223.61	643.56909	651.90926	621.79876	638.38919	624.07213	620.70363	530.83879	486.85906
1223.832	628.65827	636.47354	609.02712	621.93431	610.78698	609.54132	519.14995	475.18371
1224.053	635.04862	646.5866	611.15573	622.46512	613.97542	612.73055	524.99437	475.71441
1224.274	652.62209	660.95779	628.18459	642.63561	628.85479	631.3344	539.87108	495.35023
1224.495	649.95944	654.57059	623.39522	638.38919	624.60354	629.20825	543.05894	492.16604
1224.717	610.01974	618.90875	582.41953	599.10981	587.93651	588.27977	503.74194	456.07859
1224.938	617.47515	624.23142	589.86965	606.54104	595.9076	596.78439	511.18029	464.56975
1225.159	627.59321	637.00581	606.36636	619.2803	607.59854	609.54132	529.24486	477.3065
1225.38	642.50403	653.50606	621.79876	630.95795	624.60354	622.29825	541.46501	491.10464
1225.601	619.07274	626.36048	595.19117	607.60265	598.03323	595.18977	512.24291	465.63115
1225.822	620.1378	627.42501	594.12687	609.72586	599.09604	597.84747	508.52374	468.81533
1226.043	671.26062	676.92577	645.7456	661.21369	649.04823	648.34364	561.65482	520.29303
1226.264	655.28474	662.55459	629.78104	646.88202	634.70026	632.92902	545.7155	504.90279
1226.485	611.61733	618.90875	584.54814	604.94864	591.12494	586.15362	502.148	461.91626
1226.706	612.14986	617.31195	583.48383	594.86339	586.87369	587.74823	501.08538	456.07859
1226.927	612.68239	618.37649	587.2089	600.17142	586.87369	588.81131	503.74194	459.79347
1227.148	609.48721	612.52156	582.95168	597.5174	582.62244	586.15362	499.49145	455.01719
1227.369	633.45103	636.47354	608.49497	621.40351	610.78698	611.13593	524.99437	479.95999
1227.589	627.06068	631.68314	603.17345	616.09549	608.66135	603.16285	522.86913	481.02138
1227.81	614.27997	622.10235	591.46611	605.47944	596.43901	595.72131	510.11767	469.87673
1228.031	592.44627	600.8117	567.51928	582.12413	573.58854	571.80207	487.2713	446.52602
1228.252	559.96198	566.21439	537.18663	549.21439	539.57853	542.56745	454.33003	418.92973
1228.472	567.41739	573.66612	549.95827	559.29963	548.61244	553.72976	464.42493	427.9516
1228.693	575.40533	583.24691	557.94055	565.66926	552.33229	559.57668	470.80066	434.85067
1228.914	597.23903	602.4085	571.24434	584.77815	567.74307	568.61284	492.0531	454.48649
1229.134	591.38121	599.2149	566.98713	583.71654	565.61744	571.27053	483.02081	449.17951
1229.355	630.78838	633.81221	611.68788	620.34191	608.12995	611.13593	526.5883	487.38976
1229.575	616.41009	618.90875	594.12687	606.01024	595.9076	595.72131	511.7116	469.87673
1229.796	596.17398	602.94077	574.9694	589.55537	574.65135	578.18054	496.30359	455.54789
1230.016	590.31615	598.68264	571.77649	584.24734	574.11994	573.39669	495.77227	452.3637
1230.237	551.97404	559.29493	532.39726	543.90636	534.79588	531.40513	454.86134	412.56136
1230.457	581.79568	590.69864	562.72991	571.50809	559.77197	564.36053	484.61475	441.21904
1230.678	589.25109	597.6181	571.77649	582.12413	571.99432	572.86515	489.92786	453.95579
1230.898	582.86074	588.03731	562.72991	570.44648	564.02322	562.23438	481.42688	443.87253
1231.118	568.48245	576.32745	555.27979	563.01525	550.73807	555.32437	472.92591	439.62695
1231.339	553.0391	563.0208	539.31523	545.49877	539.04713	537.25206	456.98658	418.39904
1231.559	556.7668	566.21439	535.05802	548.15278	536.3901	535.65744	455.92396	417.33764
1231.779	570.61256	577.39199	549.95827	563.54605	551.26947	550.54053	468.14411	435.91207
1231.999	600.43421	610.92476	585.08029	599.10981	583.15385	588.27977	504.27325	470.93813
1232.22	569.01498	573.13386	548.89397	559.29963	548.08104	552.13514	469.20673	435.91207
1232.44	564.75474	572.06932	544.1046	558.76883	547.01822	545.22514	467.6128	432.72788
1232.66	556.23427	556.10134	535.05802	546.56038	535.32728	537.25206	452.7361	415.74555
1232.88	552.50657	559.8272	534.52587	548.15278	534.79588	535.65744	458.0492	419.99113
1233.1	557.29933	564.6176	534.52587	546.56038	540.64135	539.37821	459.11183	423.70602
1233.32	573.27521	582.71465	555.81194	568.85408	557.64635	555.85591	476.11377	440.68835
1233.54	571.14509	579.52105	555.27979	565.66926	555.52072	556.38745	477.70771	443.34184
1233.76	568.48245	574.73065	547.82966	564.60766	546.48682	553.72976	471.86329	436.97346
1233.98	572.21015	578.45652	554.21548	568.32327	553.3951	560.63976	476.11377	441.21904
1234.2	521.08733	528.95576	502.06461	518.42785	502.9115	504.8282	421.92007	391.86414
1234.42	545.05115	557.69813	527.60789	544.43717	532.67025	539.90975	451.67347	424.76741
1234.64	548.24633	556.6336	525.47929	537.53674	530.54463	529.81052	451.14216	420.52183
1234.86	560.49451	566.74666	542.50814	551.8684	543.29838	545.22514	462.831	432.72788
1235.08	561.02704	567.27893	541.44384	552.93	541.70416	546.28822	467.08149	433.25858
1235.299	508.83916	509.79417	484.5036	494.01094	482.18666	486.22435	410.76254	378.5967
1235.519	545.05115	551.84321	529.20435	539.65994	525.76197	528.2159	451.14216	420.52183
1235.739	546.64874	550.77867	527.60789	538.06754	525.76197	532.46821	453.26741	419.46043
1235.959	542.92104	556.6336	530.26865	538.06754	531.07603	525.55821	459.11183	418.39904
1236.178	540.25839	547.05281	523.88283	527.45149	524.69916	523.96359	448.48561	415.74555
1236.398	536.53068	547.58508	524.94713	531.69791	520.97931	529.81052	453.79872	419.46043
1236.618	570.08004	580.58558	554.74763	565.13846	554.98932	562.76591	482.4895	446.52602
1236.837	523.74998	528.95576	502.59676	514.71223	501.31728	503.23358	427.23317	400.88601
1237.057	513.63192	516.71363	498.87169	506.2194	497.59744	499.51281	423.514	393.45624
1237.276	523.21745	518.8427	497.80739	509.40421	495.47181	500.57589	422.98269	395.57903
1237.496	501.91628	505.53604	479.18208	490.82613	481.12384	486.22435	412.35647	379.65809
1237.715	501.38375	507.13284	488.22866	499.84977	479.52962	484.09819	415.54434	384.43437
1237.935	497.65604	495.42298	475.98917	488.17211	475.80978	477.18819	405.44943	376.47391
1238.154	508.30663	514.58457	495.67878	506.7502	492.28337	489.94512	420.32613	388.67996
1238.373	518.95722	524.69763	505.25752	515.77384	502.9115	506.42282	432.01497	401.41671
1238.593	571.14509	586.97278	559.537	567.26167	557.64635	561.70284	491.52179	452.3637
1238.812	505.11145	519.90723	494.61448	505.68859	493.34619	496.32358	427.76448	393.45624
1239.031	498.7211	511.39097	488.22866	498.25736	482.71806	489.41358	417.13827	388.14926
1239.251	471.5621	481.0518	460.02461	465.34761	460.399	463.89972	390.04141	360.02227
1239.47	450.79345	463.48701	436.07778	448.89274	438.07993	443.16971	370.91422	340.91715
1239.689	480.6151	486.37446	466.94259	477.55607	466.77587	473.99896	403.32419	367.98274
1239.908	535.46563	532.14935	519.09346	525.85908	518.85369	517.05359	450.07954	415.74555
1240.127	522.68492	522.0363	504.19321	514.18143	505.56853	505.35974	437.32808	406.72368
1240.347	505.64398	512.98777	490.35727	510.99662	490.15775	494.72896	424.04531	391.86414
1240.566	485.94039	491.16485	468.53904	482.33329	465.18165	471.34126	399.60501	369.04414
1240.785	476.35486	484.77766	466.41043	480.74088	461.46181	461.77357	398.01108	363.73716
1241.004	499.25363	505.00378	483.97144	498.25736	478.99822	483.03511	416.60696	383.90368
1241.223	470.49704	481.0518	454.17094	470.65564	457.74197	453.80049	390.57272	357.89948
1241.442	478.48498	489.03579	467.47474	477.02526	468.37009	466.02588	400.13632	372.22832
1241.661	520.02227	533.21389	514.3041	523.20507	515.66525	513.86436	449.54823	421.05253
1241.88	504.57892	514.58457	495.67878	500.38057	493.87759	500.57589	427.23317	401.41671
1242.099	495.52592	509.26191	488.22866	495.07255	488.03212	493.13435	424.57662	392.92554
1242.317	490.20063	497.55205	478.64993	488.17211	480.06103	485.16127	415.54434	386.55716
1242.536	522.68492	526.29443	504.72536	513.65063	505.03713	510.14359	445.29774	416.80694
1242.755	505.64398	511.39097	489.82511	499.84977	488.56353	494.19743	428.2958	400.35531
1242.974	482.74522	494.35845	469.07119	486.04891	472.62134	472.40434	405.98074	378.5967
1243.193	488.60304	497.55205	474.39271	490.82613	481.65525	479.84588	411.82516	383.90368
1243.411	507.24157	524.69763	498.33954	504.62699	498.12884	496.32358	430.95235	405.13159
1243.63	490.73316	507.13284	479.18208	490.82613	480.06103	480.90896	418.20089	388.14926
1243.849	476.35486	490.63259	466.41043	472.24804	466.24447	468.68357	402.26156	374.88181
1244.067	483.27775	498.08432	476.52132	482.86409	477.93541	477.18819	411.29385	384.96507
1244.286	449.19587	462.42248	439.27069	449.42354	442.86259	444.23279	378.88389	348.87762
1244.504	451.32598	454.97075	438.73854	448.89274	441.79978	445.29587	376.75864	346.22413
1244.723	485.40786	490.10032	473.86056	483.39489	478.46681	476.65665	415.01302	381.78088
1244.941	448.66334	453.90622	436.60993	443.58472	437.01712	438.9174	371.97684	346.75483
1245.16	459.84645	465.61607	452.04233	458.44718	446.05103	445.29587	393.22928	353.6539
1245.378	465.17175	470.93874	453.63879	465.34761	451.8965	455.3951	393.76059	360.02227
1245.597	466.76934	467.21287	446.72082	460.57039	443.394	451.14279	390.04141	351.53111
1245.815	475.82234	476.79367	454.70309	467.47082	456.14775	461.24203	394.82321	365.85995
1246.033	479.55004	482.11633	460.55676	472.77885	459.86759	460.17895	394.82321	367.98274
1246.252	448.66334	453.90622	432.88487	444.11552	431.70306	429.34971	368.25767	340.38645
1246.47	476.88739	488.50352	468.53904	474.90206	464.11884	463.36818	395.88583	375.41251
1246.688	482.74522	492.22939	476.52132	477.02526	474.21556	476.12511	408.63729	380.71949
1246.907	460.91151	467.21287	457.36385	457.38558	456.14775	450.07972	388.97879	367.45204
1247.125	464.10669	469.34194	452.57449	454.20076	452.95931	456.45818	390.57272	363.20646
1247.343	447.59828	443.79316	430.75626	434.03027	431.17165	437.85433	382.07175	340.91715
1247.561	473.15969	478.39046	460.02461	468.53243	456.14775	467.08895	403.32419	371.69762
1247.779	474.22475	477.8582	449.91373	465.34761	449.77087	454.86356	394.82321	359.49157
1247.997	469.96451	477.32593	452.57449	465.87842	454.02212	455.3951	393.22928	365.85995
1248.215	454.52116	457.63208	432.35272	446.23873	430.64025	443.70125	376.22733	349.40831
1248.433	436.94769	444.32542	423.30614	432.43787	420.01212	427.75509	364.00718	338.26366
1248.651	389.55258	399.61506	377.54108	390.50448	380.15665	378.85353	309.81347	291.03155
1248.869	404.99593	409.19585	392.44133	404.30534	393.97321	401.17816	332.65984	306.95249
1249.087	441.20793	458.69661	439.27069	449.42354	437.54853	442.63818	378.88389	352.0618
1249.305	453.4561	458.16435	439.27069	445.17712	441.26837	445.82741	381.54044	354.71529
1249.523	430.55734	431.55103	419.04892	425.00663	416.29228	417.12432	361.88194	331.36459
1249.741	426.82963	429.95424	410.53449	419.69861	410.44681	415.5297	357.10014	328.1804
1249.959	447.59828	449.64809	426.49905	438.27669	420.01212	425.62894	367.72636	337.20226
1250.176	416.71157	419.84118	399.89146	412.79818	399.81868	402.77278	339.56688	312.79016
1250.394	436.94769	437.40596	426.49905	431.90706	417.88649	430.41279	360.28801	337.20226
1250.612	418.30916	423.03477	412.13095	418.637	410.44681	413.93509	352.31834	321.81203
1250.83	405.52846	410.79265	403.61652	406.95935	400.88149	402.77278	338.50426	314.91295
1251.047	403.93087	411.85718	393.50564	395.2817	396.63024	395.33123	334.78508	307.48318
1251.265	433.21999	441.13183	423.30614	427.66064	425.32618	428.81817	365.60111	345.69343
1251.483	432.68746	436.8737	415.85601	426.06824	422.13774	422.43971	357.63145	341.44785
1251.7	427.36216	434.21237	407.34158	424.47583	418.94931	413.93509	357.63145	334.54877
1251.918	435.3501	442.72863	421.17753	431.37626	426.9204	427.75509	363.47587	340.38645
1252.135	439.07781	443.79316	415.32386	428.72225	423.20056	424.56586	364.53849	341.97854
1252.353	429.49228	433.6801	413.19525	421.29102	417.88649	416.06124	356.56883	331.89528
1252.57	431.08987	436.8737	419.58107	422.35262	418.94931	420.84509	358.16276	327.119
1252.788	388.48752	395.35693	374.34817	380.41923	378.56243	380.44815	315.65789	290.50085
1253.005	403.39834	407.59905	391.37703	394.22009	399.28727	397.98893	330.00329	313.32086
1253.222	391.68269	401.74412	380.20184	389.44287	382.81368	385.232	322.03362	299.52272
1253.44	402.33328	408.66359	399.89146	403.77454	394.50462	394.79969	334.25377	315.97435
1253.657	417.77663	425.69611	405.21298	417.0446	406.72696	410.74586	351.25572	327.119
1253.874	395.4104	398.55053	385.52336	392.62769	382.28227	384.16892	327.87804	309.07528
1254.091	414.58146	422.50251	403.08437	411.73657	405.66415	409.15124	347.00523	328.1804
1254.309	414.58146	427.2929	409.47019	409.61336	396.63024	403.83585	343.28606	322.34272
1254.526	412.98387	424.63157	402.55222	408.55176	403.53852	405.43047	344.87999	325.52691
1254.743	419.90675	427.2929	409.47019	404.83614	406.19556	408.08816	350.1931	320.75063
1254.96	380.49958	389.502	369.5588	377.76522	372.18555	372.47507	314.06396	288.37806
1255.177	373.57669	384.7116	368.4945	371.9264	375.37399	368.22276	314.59527	282.00969
1255.394	376.77187	382.05027	363.17298	370.86479	368.46571	368.22276	311.40741	286.78597
1255.611	414.04893	426.76064	401.48791	413.32898	409.38399	407.55662	351.78703	330.83389
1255.828	416.17904	419.30891	404.68082	410.67497	405.66415	402.77278	351.25572	330.30319
1256.045	404.99593	410.26038	389.24842	398.46651	392.9104	392.67354	341.16082	320.75063
1256.262	388.48752	390.03427	371.68741	379.88843	376.4368	379.91661	320.43969	301.64551
1256.479	385.29234	393.22786	372.21956	383.07324	368.99712	375.6643	314.59527	300.05341
1256.696	386.88993	391.0988	370.09096	377.76522	378.03102	373.53815	320.971	294.21574
1256.913	420.43928	424.09931	400.95576	406.95935	403.53852	408.6197	350.1931	323.93482
1257.13	400.20316	406.00225	386.58766	393.68929	388.65915	394.26816	337.44164	311.72877
1257.346	390.61763	384.17934	379.13754	377.76522	381.21946	383.63738	326.28411	290.50085
1257.563	378.90199	382.05027	365.83374	370.33399	368.46571	369.81738	311.40741	287.84736
1257.78	375.17428	391.63107	369.5588	374.0496	374.31118	369.81738	317.25183	292.62364
1257.997	383.69475	388.96973	371.68741	376.17281	379.09384	375.13276	319.90838	302.7069
1258.213	399.67063	408.13132	384.99121	401.65133	391.84759	384.70046	337.44164	322.87342
1258.43	390.08511	398.01826	375.94463	387.31966	380.68805	378.85353	325.22149	304.299
1258.647	379.43452	380.98574	362.64083	370.33399	357.30618	365.03353	307.15692	288.90876
1258.863	383.16222	386.3084	372.21956	374.58041	367.9343	373.53815	319.90838	293.15434
1259.08	374.64175	377.79214	366.89804	366.08757	366.34008	367.69122	313.00134	285.19387
1259.296	381.56464	386.3084	366.89804	375.64201	373.77977	371.94353	318.84576	294.21574
1259.513	382.09716	398.01826	379.13754	380.41923	384.4079	382.04277	325.7528	295.27713
1259.729	360.79599	366.61455	351.46564	356.00232	354.11774	352.2766	297.59332	276.17201
1259.946	365.05622	375.13081	350.93349	368.74158	359.96321	352.2766	310.34479	285.19387
1260.162	363.99117	371.40495	352.52995	363.43356	354.64915	351.74506	302.90643	278.2948
1260.378	384.22728	388.96973	365.30159	380.41923	366.87149	373.00661	317.78314	299.52272
1260.595	361.86105	363.42096	346.14412	356.53313	348.27227	351.74506	298.65595	274.57992
1260.811	403.93087	398.01826	385.52336	395.2817	379.62524	390.54739	334.25377	306.42179
1261.027	387.42246	392.16333	377.00893	384.13485	372.71696	383.63738	323.62756	301.64551
1261.243	380.49958	380.45347	365.83374	370.86479	370.05993	374.06969	313.00134	289.43946
1261.46	362.92611	365.01775	347.74058	357.06393	351.46071	357.59199	300.24988	275.11061
1261.676	366.65381	380.98574	365.30159	366.08757	366.87149	370.34892	316.72052	293.68504
1261.892	393.28028	398.01826	381.26614	386.25806	384.4079	386.29508	331.06591	308.54458
1262.108	402.86581	402.80866	388.71627	396.87411	382.28227	387.35815	338.50426	316.50505
1262.324	362.92611	359.69509	343.48336	353.34831	344.02102	345.89814	295.99939	273.51852
1262.54	395.4104	389.502	371.15526	387.31966	370.59133	382.04277	327.87804	310.66737
1262.756	343.75505	347.45297	328.05096	336.89344	332.86149	335.26736	284.31055	262.37386
1262.972	374.64175	379.92121	373.81602	368.21078	375.9054	368.22276	313.53265	295.80783
1263.188	323.51893	324.03325	313.15071	317.78455	315.85649	310.81659	264.12074	244.86084
1263.404	330.44181	336.27538	326.45451	329.99301	324.89039	315.60043	269.96516	251.22921
1263.62	366.12128	366.08229	351.46564	358.12553	350.9293	354.40276	305.03168	283.60178
1263.836	351.74299	354.9047	336.03324	345.91708	327.54743	340.05121	291.74891	270.33433
1264.052	340.55987	338.40444	325.92235	329.99301	323.29618	327.82582	275.80958	256.53619
1264.268	369.84899	366.08229	352.52995	359.71794	353.58633	360.24968	306.0943	291.56225
1264.483	342.68999	346.9207	332.84033	337.42424	331.79868	334.20429	280.59138	263.96596
1264.699	334.16952	342.13031	332.84033	333.17782	335.51852	334.20429	276.8722	259.72038
1264.915	334.16952	342.13031	328.58311	334.77023	328.61024	323.04197	280.06007	251.75991
1265.13	345.35264	358.63056	341.35476	352.81751	341.8954	335.26736	291.74891	263.43526
1265.346	348.01528	347.45297	336.03324	348.04029	334.98711	338.98813	293.87415	267.15015
1265.562	347.48275	352.77563	342.41906	345.38628	333.39289	335.26736	298.12464	267.15015
1265.777	347.48275	350.1143	340.29045	345.91708	338.17555	340.05121	294.40546	269.27294
1265.993	332.57193	327.22685	317.40793	330.52381	319.04492	323.57351	278.46613	254.4134
1266.208	312.86835	315.51699	303.03983	311.94573	299.9143	304.43812	259.87025	234.24688
1266.424	349.61287	349.58203	333.37248	349.10189	342.4268	343.77198	298.12464	268.74224
1266.639	320.32376	327.75912	311.0221	319.37696	310.54242	312.4112	266.7773	240.08455
1266.855	325.11652	338.40444	325.3902	323.09258	321.70196	317.72659	274.21565	245.92223
1267.07	338.42976	346.38844	328.05096	336.36264	328.07883	330.48352	286.96711	260.25107
1267.286	375.70681	376.19534	358.38362	374.0496	362.08883	362.37584	317.25183	297.39992
1267.501	346.95023	349.04977	333.37248	346.44788	334.98711	341.11429	297.59332	274.57992
1267.716	343.22252	341.06577	337.62969	345.91708	329.14164	337.39352	298.65595	275.11061
1267.932	312.86835	313.38793	303.57198	308.76091	298.32008	306.56428	261.9955	241.67665
1268.147	338.42976	340.00124	321.66514	334.77023	324.89039	328.35736	285.37318	264.49666
1268.362	372.51164	371.40495	357.85146	372.4572	361.55743	363.43891	318.31445	297.39992
1268.577	358.66587	359.16283	342.41906	354.94072	354.64915	353.87122	305.03168	287.84736
1268.792	334.70205	341.06577	327.51881	335.83183	328.61024	325.69967	281.654	259.72038
1269.007	317.12858	326.69458	317.40793	324.68498	315.32508	308.69043	272.0904	244.86084
1269.223	325.64905	334.14631	316.87577	324.68498	316.9193	316.13197	277.40351	251.75991
1269.438	349.08034	362.88869	342.95121	352.28671	340.83258	331.54659	305.03168	277.7641
1269.653	297.42499	309.66206	290.26818	302.92209	293.00602	290.61812	250.83797	227.34781
1269.868	344.28758	352.24336	335.50109	348.57109	332.86149	334.20429	293.87415	273.51852
1270.083	340.55987	344.79164	328.58311	338.48585	328.61024	334.73583	286.4358	269.80363
1270.298	326.71411	327.75912	312.61856	321.50017	317.98211	320.38428	272.62171	259.18968
1270.512	320.85629	328.82365	313.15071	321.50017	310.54242	314.00582	271.02778	249.10642
1270.727	334.16952	339.46897	322.72944	332.11622	332.86149	330.48352	280.59138	261.31247
1270.942	310.2057	314.98473	297.18616	305.0453	296.72586	297.52812	255.61977	238.49246
1271.157	327.24664	337.33991	318.47223	324.15418	313.19946	313.47428	277.40351	249.63712
1271.372	314.99846	321.90419	304.10413	313.00733	305.22836	310.81659	261.46419	242.73804
1271.587	326.71411	335.21084	314.74717	322.03097	304.69695	315.06889	275.27827	256.00549
1271.801	322.9864	326.69458	309.9578	318.31536	309.47961	312.94274	272.0904	247.51432
1272.016	328.84423	330.42045	315.27932	325.21579	320.10774	319.85274	273.68434	255.47479
1272.231	325.11652	327.22685	312.08641	322.03097	314.26227	318.25813	274.21565	248.57572
1272.445	316.59605	322.43645	308.36134	313.53813	313.19946	318.25813	261.46419	243.26874
1272.66	320.32376	329.88818	306.76489	320.43856	313.19946	312.4112	268.37123	249.10642
1272.874	344.82011	349.04977	333.37248	349.6327	338.70696	338.4566	295.46808	270.33433
1273.089	319.2587	321.90419	311.55426	319.90776	310.54242	310.28505	268.37123	248.57572
1273.303	308.07558	316.04926	300.91122	304.51449	291.4118	288.49196	259.87025	235.30827
1273.518	317.66111	326.69458	308.8935	316.19215	308.4168	312.4112	272.0904	249.10642
1273.732	343.75505	351.7111	337.62969	340.07825	331.79868	338.98813	292.28022	273.51852
1273.947	308.60811	312.85566	298.25046	302.39128	298.32008	298.5912	257.74501	234.77758
1274.161	322.45387	332.01725	315.81147	317.78455	322.23336	327.29428	271.55909	256.53619
1274.375	325.11652	332.54951	317.94008	318.84616	320.10774	320.91582	276.34089	253.352
1274.59	317.66111	325.09779	310.48995	323.09258	311.60524	314.00582	280.59138	246.98363
1274.804	294.76235	304.87167	289.73603	293.36764	286.09773	290.61812	250.83797	225.22501
1275.018	300.62017	304.87167	287.07527	293.36764	281.31508	281.58196	250.30666	225.75571
1275.232	297.95752	303.27487	289.20388	292.83684	288.22336	290.08658	247.6501	225.75571
1275.447	271.86358	276.66156	266.32135	265.76592	263.24726	266.69888	214.17752	203.9971
1275.661	302.75029	312.3234	293.99325	298.67567	295.66305	296.99658	250.83797	236.90037
1275.875	370.38152	374.06628	359.44792	363.43356	363.15165	368.22276	315.65789	300.05341
1276.089	330.97434	336.80764	319.00438	320.43856	320.10774	325.16813	279.52876	257.59758
1276.303	335.76711	349.58203	326.98666	335.30103	325.4218	328.8889	292.28022	263.96596
1276.517	316.59605	318.17832	303.57198	311.94573	305.75977	307.09581	266.7773	244.86084
1276.731	304.34788	311.79113	301.44337	306.1069	297.25727	292.21273	259.33894	236.90037
1276.945	308.07558	309.66206	299.31476	307.69931	298.85149	301.24889	255.08846	239.55386
1277.159	322.45387	323.50099	308.36134	310.88412	314.79367	313.47428	263.58943	256.53619
1277.373	311.27076	310.7266	299.31476	299.20647	300.97711	300.18581	260.40156	242.20735
1277.587	280.91658	283.58102	273.77148	267.88913	274.4068	273.60888	234.36733	211.42687
1277.801	274.52623	284.64555	269.51426	268.95073	264.31008	267.23041	226.39767	204.5278
1278.014	297.95752	315.51699	291.33249	303.45289	287.69195	290.08658	256.15108	228.4092
1278.228	320.32376	332.01725	312.08641	319.37696	311.07383	315.06889	273.68434	253.352
1278.442	335.23458	342.66257	319.53653	330.52381	324.89039	323.57351	279.52876	265.02735
1278.656	293.16476	299.54901	281.75375	290.18283	287.16055	285.83427	243.39962	225.22501
1278.869	279.85152	285.17782	270.57857	274.25876	271.74977	271.48272	221.61587	211.95757
1279.083	290.50211	296.88767	279.62515	286.46721	282.37789	282.1135	234.89864	218.85664
1279.297	310.73823	319.24286	301.97552	304.51449	298.85149	301.24889	267.83992	240.08455
1279.51	295.29488	303.80714	280.68945	291.24443	285.56633	287.96042	245.52486	226.28641
1279.505	312.31703	313.25013	307.35518	317.35832	304.01885	303.90658	256.16539	243.2235
1279.727	293.67882	299.94513	290.87359	299.82337	284.35945	285.30273	235.46501	220.92371
1279.95	294.21134	302.07393	297.78522	305.13699	295.51749	293.27581	246.61137	228.88792
1280.173	275.57313	288.23674	274.39199	279.10026	274.26409	272.01426	222.72631	207.65003
1280.395	301.66663	309.52473	290.34192	292.38431	290.73547	285.83427	235.99579	233.1355
1280.618	292.08126	299.94513	294.59524	297.16656	291.26681	285.30273	239.18046	221.9856
1280.841	303.26419	306.33153	303.10187	310.98197	296.04882	298.5912	249.79604	231.01171
1281.063	272.91053	282.38254	272.26534	279.63162	267.88807	265.10426	224.84943	204.46434
1281.286	289.41866	298.88073	291.93692	296.6352	285.95346	292.21273	241.30358	221.9856
1281.509	255.86988	262.15895	249.93543	258.37714	249.29134	244.37425	197.7797	184.81929
1281.731	291.01622	303.67053	279.70864	289.7275	281.70278	275.73503	225.38021	218.79992
1281.954	308.58939	314.31453	301.50687	308.85653	297.64283	296.46504	251.91916	234.19739
1282.176	294.21134	303.67053	300.97521	298.76065	294.45482	295.9335	247.67292	233.1355
1282.399	279.30077	280.25374	274.39199	277.50617	268.95074	268.29349	217.9493	202.34055
1282.621	290.4837	289.30114	280.2403	283.35115	273.73275	274.67196	227.50332	213.49045
1282.843	283.56093	288.23674	275.98699	279.10026	272.13875	268.82503	226.44176	206.05719
1283.066	326.69508	327.08732	311.6085	317.88968	314.64555	306.56428	262.00396	251.71866
1283.288	322.96744	328.68392	317.4568	320.01513	313.58288	312.94274	270.49642	250.12581
1283.511	311.25199	327.08732	313.73515	323.73466	311.98888	310.28505	269.43486	242.1616
1283.733	316.04467	322.29752	311.07683	319.48377	308.80087	310.28505	264.12707	243.75445
1283.955	327.2276	331.34492	312.14016	325.86011	312.52021	313.47428	262.53474	243.2235
1284.177	300.06906	308.99253	295.1269	303.54291	290.20414	293.80735	244.48825	231.54266
1284.4	288.88614	297.81633	281.83529	292.91567	273.73275	273.60888	235.99579	225.70224
1284.622	291.01622	297.81633	287.15194	291.32158	280.10877	283.17657	237.58812	218.26897
1284.844	295.8089	305.79933	296.7219	298.22929	300.2995	291.68119	251.91916	233.1355
1285.066	317.64223	320.16872	310.0135	313.63878	307.20686	301.24889	257.22695	244.81634
1285.288	329.35768	337.19912	320.11513	329.04828	322.61558	312.94274	266.78097	255.43529
1285.51	318.17475	326.55512	311.6085	317.88968	305.08152	306.03274	261.47318	246.40918
1285.732	291.01622	302.60613	294.06357	297.16656	281.70278	283.17657	236.52656	223.57845
1285.955	325.09752	330.28052	323.83678	330.11101	317.83356	317.72659	274.74265	260.21381
1286.177	290.4837	296.21973	290.87359	296.6352	281.70278	286.89734	241.30358	218.79992
1286.399	303.79671	308.99253	304.1652	305.66836	301.36217	297.52812	250.8576	236.32118
1286.62	339.47557	338.26352	329.68508	335.42462	332.17961	326.23121	281.64278	269.23992
1286.842	319.2398	327.61952	313.73515	322.14058	314.64555	315.60043	264.65785	248.53297
1287.064	305.92679	319.63652	293.53191	305.66836	294.45482	296.99658	247.14214	238.97592
1287.286	279.30077	285.57574	275.45532	277.50617	271.07608	273.07734	226.97254	209.77382
1287.508	290.4837	299.94513	286.08861	292.38431	281.70278	283.70811	239.18046	219.86182
1287.73	295.27638	298.34853	290.34192	296.6352	285.95346	285.30273	242.36513	222.51655
1287.952	314.44711	314.84673	305.76019	312.57606	304.01885	291.68119	246.08059	235.25929
1288.174	302.73167	314.84673	304.69686	311.51334	300.83084	298.05966	251.91916	238.44497
1288.395	291.01622	296.21973	282.89862	295.04112	282.76545	280.51888	235.99579	223.57845
1288.617	268.11785	282.38254	265.88536	272.19255	266.29406	259.78887	220.60319	202.34055
1288.839	292.61378	312.71793	303.10187	299.29201	300.2995	290.08658	253.51149	238.44497
1289.06	312.31703	318.57212	307.88685	314.70151	300.83084	297.52812	259.35006	239.50687
1289.282	307.52435	305.79933	303.63353	312.0447	298.17416	289.55504	248.73448	237.38308
1289.504	294.21134	297.81633	288.74693	292.91567	287.54746	287.96042	239.18046	221.9856
1289.725	302.19915	303.67053	297.78522	310.98197	301.36217	296.99658	246.08059	237.91402
1289.947	278.23573	286.64014	275.98699	280.16298	270.01341	270.95118	223.25709	205.52624
1290.168	279.30077	299.41293	287.15194	290.79022	276.38943	281.58196	240.7728	219.86182
1290.39	312.84955	323.89412	314.26682	316.82696	310.92621	306.56428	257.75772	243.75445
1290.611	334.68288	340.92451	333.9384	328.51692	327.92893	314.00582	281.64278	255.43529
1290.833	268.65037	278.65714	268.54369	277.50617	270.01341	260.32041	221.13397	200.74771
1291.054	260.13004	267.48095	259.50539	269.53574	266.29406	247.56348	210.51839	195.96919
1291.276	268.11785	280.78594	264.82204	272.72391	263.10605	255.53656	209.45684	198.62392
1291.497	250.01216	265.88435	244.08713	260.50259	245.572	243.31117	194.06425	183.22645
1291.718	272.37801	275.99614	266.41703	269.53574	265.23139	258.19426	216.88774	194.37634
1291.94	318.70728	320.16872	316.39348	325.86011	305.08152	299.65427	267.84252	244.81634
1292.161	320.30484	334.00592	323.30511	332.76781	318.3649	315.60043	280.05044	254.90434
1292.382	302.19915	320.16872	303.63353	317.35832	309.3322	307.62735	263.59629	244.81634
1292.604	260.66256	272.27074	257.37874	261.03395	252.47935	252.34733	212.11073	192.25255
1292.825	287.8211	290.89774	275.98699	280.16298	272.13875	272.01426	225.91098	206.58813
1293.046	274.50809	275.99614	268.01202	271.66119	266.29406	257.13118	218.48008	198.62392
1293.267	313.91459	318.03992	312.14016	310.45061	304.01885	291.14965	254.04227	242.69255
1293.488	314.97963	323.89412	313.20349	317.35832	311.98888	303.37504	263.06551	244.81634
1293.71	294.74386	301.54173	293.53191	304.07427	293.92348	290.61812	251.91916	231.01171
1293.931	289.41866	294.09093	277.58198	289.7275	284.35945	278.92426	237.58812	216.67613
1294.152	305.92679	315.91113	296.19023	308.32516	298.17416	292.74427	251.38838	233.66645
1294.373	287.8211	291.96214	279.70864	284.94524	281.70278	272.01426	233.87267	213.49045
1294.594	280.89833	281.85034	283.96195	275.91209	272.67008	263.50964	223.78787	206.05719
1294.815	272.37801	274.39954	269.07535	268.47302	265.76273	262.44657	217.41852	194.37634
1295.036	309.65443	305.79933	293.00025	297.69793	298.17416	299.65427	256.69617	226.76413
1295.257	309.12191	314.84673	302.03854	313.10742	299.76817	299.12273	257.75772	236.32118
1295.478	286.22354	294.09093	272.797	293.44703	274.26409	278.92426	232.81111	211.89761
1295.698	279.30077	287.70454	272.26534	278.03753	264.16872	263.50964	220.60319	210.83571
1295.919	278.23573	296.21973	273.86033	288.13341	276.92076	270.41965	219.54164	215.61424
1296.14	293.1463	299.94513	289.2786	296.10384	287.01613	282.64504	239.71124	220.92371
1296.361	310.18695	310.58913	301.50687	308.85653	299.23683	290.08658	251.38838	239.50687
1296.582	306.99183	307.92813	301.50687	304.07427	290.20414	293.27581	251.38838	231.01171
1296.802	306.45931	302.07393	298.31689	301.41746	294.45482	288.49196	247.67292	237.38308
1297.023	280.89833	291.42994	277.58198	281.22571	278.51477	272.01426	224.31865	211.89761
1297.244	269.71541	291.42994	269.07535	268.47302	273.20142	269.88811	216.88774	215.08329
1297.464	284.09346	295.15533	280.77197	284.41388	273.20142	272.01426	230.15722	210.30476
1297.685	293.67882	297.81633	285.55694	294.50975	283.29678	271.48272	239.71124	213.49045
1297.906	292.08126	300.47733	287.15194	295.04112	283.29678	276.26657	239.18046	219.33087
1298.126	304.86175	307.92813	296.19023	303.54291	297.64283	283.70811	251.91916	222.51655
1298.347	281.96337	294.62313	281.30363	285.4766	273.20142	273.60888	232.81111	221.45466
1298.567	286.75606	298.34853	286.08861	287.07069	279.0461	280.51888	239.71124	225.70224
1298.788	285.69102	292.49434	284.49362	285.4766	280.10877	271.48272	234.40345	217.73803
1299.008	280.36581	298.88073	282.89862	284.94524	278.51477	269.35657	225.38021	218.26897
1299.229	293.1463	301.54173	286.08861	295.04112	283.29678	282.1135	239.18046	218.26897
1299.449	292.61378	295.68753	278.11364	293.44703	288.0788	277.86119	235.46501	217.73803
1299.67	264.3902	270.67414	259.50539	268.47302	255.66736	254.47349	213.70307	190.65971
1299.89	284.09346	295.15533	285.02528	289.7275	282.23411	279.98734	241.83435	212.42855
1300.11	254.80484	260.03015	252.06209	253.06352	241.85265	241.71656	199.37204	184.81929
1300.331	306.45931	303.13833	295.65857	291.85294	282.76545	277.86119	237.05734	227.29508
1300.551	265.45524	271.73854	261.63205	268.47302	262.57472	251.28425	209.98762	193.31445
1300.771	268.11785	278.65714	263.75871	272.72391	272.67008	261.38349	216.35696	204.99529
1300.991	288.35362	292.49434	281.83529	288.66477	282.23411	275.20349	234.93423	215.61424
1301.211	299.00402	306.33153	297.78522	298.76065	292.32948	292.74427	249.26526	225.17129
1301.432	313.91459	318.03992	301.50687	309.91925	299.23683	295.9335	254.04227	234.19739
1301.652	256.4024	257.36915	248.87211	249.34399	234.41396	236.40117	196.71814	171.54561
1301.872	263.85768	270.14194	256.84707	263.69076	254.07336	254.47349	210.51839	192.25255
1302.092	275.57313	295.68753	280.2403	285.4766	279.57744	268.82503	222.72631	211.36666
1302.312	320.30484	328.15172	314.26682	322.14058	315.17689	309.75351	264.65785	245.87823
1302.532	320.83736	329.21612	310.54517	318.42104	309.3322	309.75351	269.43486	247.47108
1302.752	299.00402	303.13833	295.1269	296.10384	287.01613	281.58196	245.01903	224.10939
1302.972	307.52435	315.37893	306.82352	308.32516	293.39215	294.33889	253.51149	228.88792
1303.192	260.13004	265.88435	256.84707	256.25169	252.47935	245.96887	201.49515	184.28834
1303.412	291.01622	298.88073	294.59524	293.97839	292.86081	278.39273	238.64968	227.82603
1303.632	333.61784	337.73132	325.43177	328.51692	319.42757	321.44736	278.98888	258.09002
1303.852	297.93898	302.07393	288.21527	293.44703	282.23411	287.42888	245.01903	222.51655
1304.072	252.67476	254.70815	243.55546	255.72033	240.78998	241.18502	200.96437	178.97887
1304.291	262.26012	273.33514	258.44206	271.12983	252.47935	248.62656	211.57995	200.74771
1304.511	264.92272	269.60975	262.16371	261.56531	257.7927	247.56348	206.27216	193.31445
1304.731	283.02841	277.06054	279.17697	275.38072	273.20142	261.38349	215.82618	205.52624
1304.951	306.45931	306.33153	302.5702	307.26244	299.76817	294.33889	249.26526	231.54266
1305.17	265.98776	262.15895	255.25208	257.31442	242.91532	252.87887	208.39528	182.6955
1305.39	273.97557	279.18934	264.82204	272.19255	259.38671	253.94195	216.88774	202.34055
1305.61	327.76012	339.32792	321.71012	335.95599	323.67825	311.34812	274.21187	263.3995
1305.829	304.86175	306.33153	296.19023	305.13699	296.04882	286.89734	245.01903	232.0736
1306.049	321.9024	315.91113	317.4568	312.0447	311.98888	299.65427	252.44993	251.18771
1306.268	280.89833	285.04354	277.05032	277.50617	274.26409	269.35657	223.78787	207.65003
1306.488	280.36581	278.65714	271.73367	269.53574	266.8254	274.14042	228.0341	204.46434
1306.708	306.45931	312.18573	299.38022	305.13699	294.98615	294.33889	251.38838	231.54266
1306.927	275.57313	293.02653	272.797	281.22571	267.88807	269.35657	231.21877	202.34055
1307.146	289.95118	293.02653	286.08861	286.00796	280.64011	275.73503	234.40345	219.33087
1307.366	315.51215	315.91113	311.07683	314.17015	304.55019	293.80735	257.22695	243.75445
1307.585	301.1341	297.81633	293.00025	295.04112	284.35945	281.05042	235.99579	226.23318
1307.805	284.62598	279.72154	271.73367	278.5689	267.35673	263.50964	217.41852	207.65003
1308.024	260.66256	272.27074	254.72041	258.37714	248.76001	250.22118	206.80294	192.25255
1308.243	232.43899	248.85395	222.28889	231.80904	225.9126	227.89655	183.44867	166.76708
1308.463	251.0772	258.43355	244.08713	249.87535	239.72731	234.27502	194.06425	176.32413
1308.682	248.94712	247.78955	243.55546	240.8422	236.5393	224.17578	185.041	164.64329
1308.901	268.11785	269.60975	260.03706	265.28485	257.7927	251.28425	209.45684	195.43824
1309.12	292.08126	295.15533	286.08861	296.6352	283.82812	281.58196	233.34189	219.86182
1309.339	267.05281	270.67414	262.69538	264.22212	259.38671	251.28425	208.39528	196.50013
1309.559	286.75606	294.62313	282.89862	297.69793	276.92076	281.05042	239.71124	223.0475
1309.778	296.87394	305.26713	297.25356	298.76065	290.73547	285.83427	246.08059	226.76413
1309.997	333.61784	341.45671	330.21675	334.89326	325.27225	323.57351	280.58122	258.62097
1310.216	328.82516	332.94152	320.11513	319.48377	315.70822	308.69043	268.90408	253.3115
1310.435	296.34142	308.46033	289.81026	292.38431	290.73547	281.05042	243.95747	223.57845
1310.654	291.01622	293.55873	279.17697	286.00796	278.51477	272.5458	232.81111	216.67613
1310.873	286.22354	283.97914	274.92366	280.16298	275.32676	268.29349	227.50332	213.49045
1311.092	281.96337	285.04354	274.39199	284.94524	280.10877	270.41965	222.72631	213.49045
1311.311	277.70321	283.44694	274.39199	275.38072	263.63739	262.9781	213.70307	214.55234
1311.53	245.21947	250.98275	237.17549	244.03037	237.07063	228.95963	190.34879	174.73129
1311.749	273.44305	280.78594	272.26534	278.5689	277.4521	258.19426	222.19553	212.9595
1311.967	267.58533	273.86734	263.75871	265.81621	265.23139	254.47349	212.64151	201.80961
1312.186	291.01622	289.83334	277.58198	280.16298	280.10877	280.51888	228.56488	223.57845
1312.405	300.06906	307.39593	296.7219	299.29201	291.26681	289.0235	246.08059	229.94981
1312.624	309.12191	314.84673	299.91188	302.48018	288.0788	289.55504	247.67292	231.54266
1312.843	278.23573	280.25374	265.3537	269.53574	265.23139	255.53656	219.54164	198.09298
1313.061	285.1585	287.17234	278.64531	283.35115	280.64011	269.35657	232.81111	210.83571
1313.28	275.04061	273.33514	259.50539	270.0671	263.10605	261.38349	215.82618	202.34055
1313.499	287.8211	281.85034	272.26534	279.63162	274.79542	269.88811	224.31865	212.42855
1313.717	279.83329	284.51134	274.39199	274.84936	272.13875	269.88811	223.25709	209.77382
1313.936	271.31297	273.86734	254.72041	256.78306	254.07336	256.59964	202.55671	194.90729
1314.154	285.69102	291.42994	282.89862	286.53932	280.10877	278.92426	229.62644	212.42855
1314.373	317.10971	322.82972	313.73515	320.54649	310.39487	301.24889	257.75772	250.12581
1314.591	268.11785	276.52834	265.3537	272.19255	262.57472	257.13118	214.23385	203.40245
1314.81	248.41459	252.57935	240.89714	250.93807	241.32132	237.46425	190.87957	189.06687
1315.028	273.97557	281.85034	267.48036	270.59847	265.76273	258.19426	215.82618	202.34055
1315.247	325.63004	328.68392	309.48184	310.98197	307.20686	307.62735	261.47318	244.28539
1315.465	313.91459	316.97552	300.97521	307.7938	305.08152	296.46504	251.91916	232.60455
1315.683	336.81297	336.66692	328.09009	332.23645	331.11694	316.66351	278.98888	254.90434
1315.902	324.03248	327.61952	316.39348	327.98556	320.49024	314.00582	269.43486	252.78055
1316.12	274.50809	277.59274	268.54369	284.94524	277.4521	264.04118	224.31865	207.65003
1316.338	272.37801	273.86734	262.69538	269.53574	264.16872	254.47349	218.48008	200.21676
1316.557	273.97557	275.99614	262.69538	267.94166	257.26137	260.32041	214.76463	206.05719
1316.775	274.50809	277.06054	267.48036	270.0671	266.8254	257.66272	217.41852	201.27866
1316.993	291.54874	285.04354	278.64531	276.44345	280.64011	261.38349	237.58812	221.9856
1317.211	281.43085	283.44694	275.45532	278.03753	276.38943	265.6358	227.50332	208.18097
1317.429	303.79671	303.67053	293.53191	294.50975	302.42484	292.74427	248.2037	232.0736
1317.647	303.26419	302.60613	291.40525	291.32158	293.92348	285.30273	243.95747	226.76413
1317.865	325.63004	332.40932	319.0518	326.92283	317.83356	314.00582	266.78097	248.53297
1318.084	267.58533	267.48095	256.31541	261.56531	259.91804	250.75272	211.57995	197.03108
1318.302	270.78045	274.93174	263.75871	261.03395	259.38671	245.96887	220.07242	196.50013
1318.52	253.7398	256.83695	245.15046	246.68718	242.91532	231.61732	196.71814	181.63361
1318.738	275.57313	286.10794	268.54369	267.94166	278.51477	264.57272	227.50332	211.36666
1318.955	269.18289	274.39954	260.56872	266.87893	262.57472	255.53656	214.76463	200.74771
1319.173	275.57313	283.44694	274.39199	278.5689	273.20142	275.20349	223.78787	211.36666
1319.391	287.8211	292.49434	281.83529	282.81979	281.17144	281.58196	237.05734	217.73803
1319.609	287.8211	285.57574	282.89862	280.69434	273.20142	274.14042	232.28033	210.83571
1319.827	299.53654	307.92813	295.65857	299.29201	296.04882	289.0235	249.26526	233.1355
1320.045	270.78045	282.91474	269.07535	274.84936	268.95074	257.13118	228.56488	204.99529
1320.262	284.09346	284.51134	270.13868	276.44345	279.0461	269.35657	232.28033	211.89761
1320.48	274.50809	275.46394	262.16371	266.87893	271.60741	268.82503	228.0341	210.30476
1320.698	291.01622	287.17234	280.77197	279.10026	277.4521	275.20349	232.28033	215.08329
1320.916	303.79671	299.41293	294.06357	292.38431	283.82812	287.42888	243.95747	232.0736
1321.133	297.40646	299.41293	293.00025	294.50975	286.48479	277.86119	241.30358	225.17129
1321.351	306.99183	325.49072	311.07683	312.57606	310.92621	294.87043	256.69617	239.50687
1321.568	312.31703	323.36192	305.76019	312.57606	304.55019	299.65427	262.00396	244.81634
1321.786	297.93898	299.94513	281.83529	296.10384	288.61013	288.49196	247.14214	227.82603
1322.004	281.43085	283.44694	271.73367	273.25528	271.60741	269.35657	230.688	214.55234
1322.221	268.65037	264.28775	250.4671	259.43986	254.60469	258.19426	205.2106	200.74771
1322.439	274.50809	276.52834	266.94869	269.53574	271.07608	263.50964	215.29541	211.89761
1322.656	325.63004	336.13472	323.30511	315.76423	323.67825	315.06889	265.18863	264.99234
1322.873	262.26012	269.07755	260.03706	259.97123	263.63739	250.75272	213.70307	199.68582
1323.091	260.13004	272.80294	257.9104	259.97123	266.29406	245.43733	218.48008	201.80961
1323.308	264.3902	267.48095	262.16371	258.37714	257.26137	248.62656	207.8645	195.43824
1323.526	269.71541	275.46394	261.63205	269.00438	257.7927	257.13118	215.82618	191.19066
1323.743	264.3902	264.81995	260.56872	259.97123	253.54202	250.75272	206.27216	194.37634
1323.96	239.36175	248.85395	242.49213	241.90492	230.69461	230.02271	183.97944	175.26224
1324.177	273.44305	279.18934	270.13868	270.59847	266.29406	258.19426	222.19553	208.18097
1324.395	248.41459	249.91835	237.70716	240.31083	246.10333	232.6804	197.24892	187.47403
1324.612	269.71541	277.06054	265.88536	266.87893	260.98071	262.9781	220.07242	201.80961
1324.829	248.41459	252.04715	243.0238	245.09309	234.94529	233.74348	193.00269	176.85508
1325.046	221.25606	223.84056	214.84559	214.80546	214.75456	207.16654	170.17919	155.61719
1325.263	275.04061	278.12494	270.67034	271.12983	264.70006	259.78887	215.82618	204.46434
1325.48	238.29671	244.06416	233.9855	234.99721	231.75728	227.89655	191.41035	177.38603
1325.697	260.66256	263.75555	258.44206	261.03395	262.57472	252.87887	221.13397	204.46434
1325.914	252.14224	253.64375	248.87211	248.28126	241.32132	240.12194	200.43359	186.41213
1326.131	240.42679	243.53196	232.92218	228.62087	226.44393	225.23886	185.57178	174.20035
1326.348	253.20728	258.96575	249.93543	251.46944	241.85265	238.52733	201.49515	186.94308
1326.565	255.86988	264.81995	255.78374	263.69076	247.166	244.90579	212.11073	195.43824
1326.782	255.86988	262.69115	249.40377	256.78306	246.10333	244.90579	199.90281	189.06687
1326.999	262.79264	268.54535	253.12542	264.75348	258.85537	248.62656	207.33372	207.11908
1327.216	264.92272	272.80294	260.03706	263.1594	260.44938	258.7258	215.82618	204.46434
1327.433	289.41866	292.49434	279.70864	273.78664	273.20142	274.14042	229.09566	218.26897
1327.649	287.8211	294.09093	282.36696	286.53932	280.64011	275.73503	242.36513	220.39276
1327.866	246.28451	254.17595	236.11216	246.15582	233.88262	228.95963	197.7797	179.50982
1328.083	229.24386	233.42016	227.07387	229.6836	225.9126	218.8604	179.73321	169.95277
1328.3	227.11378	232.88796	227.07387	230.74632	230.69461	219.92347	174.9562	164.11235
1328.516	269.18289	275.46394	264.29037	265.81621	260.98071	255.53656	216.35696	205.52624
1328.733	271.84549	274.93174	268.54369	262.09667	264.70006	262.44657	216.88774	212.42855
1328.949	239.89427	246.19296	239.30215	236.05994	233.88262	225.7704	187.6949	180.04077
1329.166	267.58533	278.12494	263.75871	266.34757	258.85537	253.94195	224.84943	210.83571
1329.383	271.84549	279.72154	266.94869	273.25528	266.29406	262.44657	219.01086	209.77382
1329.599	250.01216	249.91835	248.34044	257.31442	253.01069	247.03194	203.61827	186.41213
1329.816	240.42679	244.06416	238.23882	245.09309	235.47663	235.33809	191.94113	183.7574
1330.032	271.31297	276.52834	266.41703	267.41029	262.04338	263.50964	212.64151	211.89761
1330.248	275.57313	281.31814	270.13868	271.12983	272.67008	270.41965	225.38021	216.67613
1330.465	261.19508	278.12494	260.56872	261.56531	264.16872	250.22118	223.25709	211.36666
1330.681	246.28451	254.70815	248.87211	249.87535	243.97799	235.86963	202.02593	191.19066
1330.898	264.3902	265.88435	266.41703	270.59847	264.16872	255.00502	216.88774	201.80961
1331.114	235.63411	245.12856	235.04883	239.77947	229.63194	227.89655	190.34879	177.38603
1331.33	277.70321	279.18934	275.98699	275.38072	264.16872	265.6358	222.72631	215.08329
1331.546	272.91053	279.72154	269.60701	271.12983	262.57472	261.91503	226.97254	216.14518
1331.763	241.49183	256.83695	236.64383	242.43628	234.94529	228.95963	203.08749	193.31445
1331.979	211.67069	216.38977	209.52895	208.96048	207.84721	202.3827	161.15595	152.96245
1332.195	214.3333	227.03376	215.90892	216.93091	204.6592	204.50885	168.58685	161.98856
1332.411	240.95931	247.78955	242.49213	242.43628	234.94529	231.08578	194.06425	185.88119
1332.627	246.81703	258.43355	250.4671	253.59488	239.19597	237.46425	200.96437	199.15487
1332.843	239.36175	241.93536	232.39051	234.99721	233.35129	228.95963	190.34879	177.38603
1333.059	238.82923	248.85395	237.70716	248.81263	238.66464	233.21194	198.84126	181.63361
1333.275	224.45118	236.61336	220.6939	223.30725	222.19325	215.67116	181.85633	165.70519
1333.491	235.10159	242.46756	238.23882	232.87177	238.1333	228.95963	191.41035	175.26224
1333.707	245.75199	258.96575	248.34044	250.93807	244.50933	241.71656	203.61827	191.72161
1333.923	250.54468	264.81995	252.06209	251.46944	250.35401	241.71656	207.33372	199.68582
1334.139	218.59346	215.85757	212.18727	215.33682	210.50388	203.44577	166.99452	160.92666
1334.355	232.43899	240.87096	223.88388	234.46585	212.62922	216.73424	177.6101	177.38603
1334.571	242.02435	243.53196	236.64383	237.65402	232.28862	229.49117	191.41035	184.81929
1334.787	259.065	262.69115	255.25208	260.50259	252.47935	250.22118	216.88774	197.03108
1335.003	225.51622	230.75916	222.82055	225.4327	220.06791	216.2027	182.38711	172.07656
1335.218	228.71134	235.54896	226.01054	229.6836	222.19325	214.60809	190.87957	174.20035
1335.434	280.89833	291.96214	278.11364	282.28843	276.92076	270.41965	239.18046	226.76413
1335.65	275.04061	288.23674	268.54369	278.5689	264.16872	264.04118	224.31865	223.0475
1335.865	227.6463	238.20996	227.07387	228.62087	223.25592	217.26578	181.32555	173.6694
1336.081	234.03655	236.61336	227.60553	232.3404	225.9126	226.83348	183.97944	177.91698
1336.297	225.51622	231.29136	222.28889	227.02679	222.72459	217.26578	183.44867	172.6075
1336.512	225.51622	227.03376	221.22556	225.4327	223.78726	220.45501	186.63334	175.79319
1336.728	251.0772	257.90135	252.06209	250.40671	249.29134	243.84271	205.2106	193.8454
1336.943	251.60972	263.22335	252.06209	253.06352	250.35401	242.77964	210.51839	191.72161
1337.159	240.95931	242.99976	239.30215	240.31083	241.32132	234.80656	195.1258	190.65971
1337.374	226.58126	229.16256	222.82055	227.55815	223.78726	220.45501	176.01776	175.26224
1337.59	188.77232	192.44078	184.00906	187.17464	186.59381	177.40038	150.00959	139.15782
1337.805	203.15037	203.61697	192.51569	204.70958	192.96983	191.22038	161.68673	154.02435
1338.021	207.94305	213.19657	202.08564	207.36639	199.87718	197.06731	164.34062	155.08624
1338.236	231.37394	237.14556	231.32718	223.83861	224.31859	223.1127	180.26399	171.01466
1338.451	220.19102	229.69476	219.63057	220.65044	216.8799	211.95039	178.67165	168.89087
1338.666	273.97557	267.48095	268.01202	267.41029	262.04338	262.44657	225.38021	208.71192
1338.882	251.60972	254.17595	246.74545	252.0008	241.32132	240.12194	206.27216	194.37634
1339.097	241.49183	238.74216	232.39051	242.96764	233.88262	234.27502	202.55671	189.06687
1339.312	231.37394	237.14556	232.92218	232.87177	234.41396	221.51809	191.94113	182.6955
1339.527	192.49996	212.13217	194.11068	198.8646	196.68917	191.22038	160.62517	150.30772
1339.742	229.24386	231.82356	228.1372	223.30725	224.31859	213.01347	183.44867	172.6075
1339.958	244.68695	246.72515	241.96047	231.27768	233.88262	223.64424	199.37204	186.41213
1340.173	230.84142	232.35576	226.5422	225.96406	219.00524	214.07655	182.91789	175.26224
1340.388	226.04874	221.71177	217.50391	228.08951	209.97255	207.69808	179.20243	168.35992
1340.603	201.02029	208.40677	198.89566	206.30367	199.87718	191.22038	161.68673	154.02435
1340.818	204.74793	208.93897	201.55398	211.08593	206.78454	199.19346	172.83309	161.98856
1341.033	221.25606	225.43716	216.97225	216.39955	214.22323	208.22962	178.67165	172.07656
1341.248	260.66256	264.28775	260.03706	256.78306	260.98071	245.96887	219.54164	206.58813
1341.462	220.19102	221.71177	215.90892	224.36998	212.62922	211.95039	181.32555	166.23614
1341.677	214.86582	219.05077	220.6939	227.55815	212.09789	218.32886	178.14088	163.05045
1341.892	204.74793	207.87457	201.02232	212.68001	206.2532	199.725	167.5253	156.67908
1342.107	216.46338	217.45417	205.8073	219.58772	212.62922	210.88732	178.67165	167.82898
1342.322	210.07313	217.45417	218.03557	215.33682	213.16056	202.3827	173.36386	168.89087
1342.536	229.77638	241.40316	235.5805	231.80904	232.28862	218.8604	191.41035	191.19066
1342.751	228.17882	237.14556	229.73219	233.93449	228.03794	220.45501	191.94113	182.6955
1342.966	227.11378	236.61336	223.35222	228.62087	222.19325	218.32886	186.10256	180.04077
1343.18	228.71134	241.40316	230.79552	231.80904	230.16328	224.70732	193.53347	188.53592
1343.395	191.96744	190.84418	182.41406	191.9569	189.25048	180.58961	153.72504	142.87445
1343.61	215.39834	218.51857	210.06061	212.14865	211.03522	199.19346	175.48698	171.54561
1343.824	218.06094	220.64737	219.63057	215.33682	216.34857	200.78808	174.9562	179.50982
1344.039	224.9837	231.82356	218.03557	224.36998	220.06791	216.73424	190.34879	181.10266
1344.253	229.24386	232.88796	232.39051	225.4327	222.19325	220.98655	190.34879	187.47403
1344.468	175.99183	174.34599	166.9958	174.42195	167.46574	164.11191	137.80167	125.35319
1344.682	220.72354	220.11517	212.18727	224.36998	212.09789	210.88732	182.91789	169.95277
1344.897	215.93086	222.77617	218.56724	217.99363	216.8799	210.35578	179.73321	178.44792
1345.111	214.86582	231.29136	216.44058	222.77589	220.06791	207.16654	182.38711	180.04077
1345.325	209.54061	218.51857	217.50391	212.68001	209.44121	202.91424	179.20243	166.76708
1345.54	225.51622	224.90496	219.0989	210.55456	211.03522	213.54501	186.63334	175.79319
1345.754	248.41459	256.83695	241.96047	252.0008	241.32132	238.52733	212.64151	204.46434
1345.968	200.48777	202.55257	193.57902	206.30367	196.68917	197.59885	173.36386	154.55529
1346.182	191.96744	202.02037	187.73071	190.89417	187.65648	183.2473	153.72504	145.52919
1346.397	193.565	206.81017	196.769	194.61371	200.93985	184.31038	162.21751	150.83866
1346.611	182.9146	183.39338	177.62909	175.48468	172.77909	167.30114	143.64024	138.09593
1346.825	187.70728	181.79678	186.66738	181.32966	177.02978	170.49038	143.64024	149.24582
1347.039	172.26419	183.92558	171.78078	179.73557	172.77909	168.36422	142.57868	135.97214
1347.253	186.10972	204.68137	188.26237	199.92733	185.53114	192.815	163.80984	154.55529
1347.467	202.08533	211.59997	205.8073	204.70958	198.28318	198.13039	168.58685	165.70519
1347.681	262.79264	269.60975	265.3537	259.97123	264.16872	253.41041	225.91098	217.20708
1347.895	195.16256	202.02037	200.49065	196.73915	195.6265	192.28346	162.74829	158.80287
1348.109	183.44712	195.10178	194.64234	186.64328	187.65648	186.96808	154.25582	153.4934
1348.323	160.54874	167.42739	161.14749	164.32607	160.55839	158.26499	128.24765	126.41509
1348.537	148.30078	150.397	146.26089	154.2302	148.33768	150.29191	120.28597	116.32709
1348.751	172.79671	180.73238	174.97076	176.01604	177.02978	167.83268	142.57868	137.56498
1348.965	227.6463	235.54896	232.39051	238.18539	226.97527	220.45501	195.1258	192.25255
1349.178	209.00809	216.38977	209.52895	217.46227	210.50388	209.2927	184.51022	174.20035
1349.392	196.2276	201.48817	207.40229	208.96048	194.0325	193.34654	168.58685	159.33382
1349.606	178.65443	182.32898	178.69241	180.26693	174.90443	171.02191	150.00959	141.81256
1349.82	178.65443	187.11878	177.62909	174.42195	179.15512	172.08499	151.60193	143.4054
1350.033	191.43492	199.89157	193.57902	198.8646	195.09517	190.15731	166.99452	157.74098
1350.247	163.74387	179.66798	165.93247	174.95331	169.59108	156.13883	142.57868	138.09593
1350.461	180.252	180.20018	185.07239	186.11191	177.02978	171.02191	152.13271	142.87445
1350.674	232.97151	231.82356	233.45384	236.05994	223.25592	227.89655	193.53347	190.65971
1350.888	207.94305	212.66437	213.78226	215.86818	210.50388	204.50885	181.85633	172.6075
1351.101	204.74793	207.87457	208.46562	207.36639	213.16056	205.57193	180.79477	166.23614
1351.315	189.30484	200.42377	196.769	200.99005	198.28318	190.15731	165.93296	160.92666
1351.528	216.9959	234.48456	222.82055	229.15223	231.22595	220.45501	198.31048	201.80961
1351.742	205.81297	218.51857	207.40229	215.33682	206.2532	208.22962	177.07932	178.97887
1351.955	193.565	201.48817	194.64234	203.1155	183.93713	191.75192	159.03283	158.27193
1352.169	190.9024	200.95597	190.38903	202.05277	196.68917	192.815	171.77153	160.39572
1352.382	209.00809	217.45417	212.18727	221.1818	224.31859	208.22962	198.31048	182.16456
1352.595	196.76013	205.21357	201.55398	203.64686	198.81451	192.28346	178.14088	165.17424
1352.809	188.2398	199.35938	187.73071	191.42553	184.9998	182.18423	159.56361	160.39572
1353.022	201.55281	199.35938	196.769	206.30367	191.90716	191.22038	166.99452	162.5195
1353.235	171.19915	175.94259	168.05913	177.07876	158.96438	164.11191	135.14778	139.68877
1353.448	162.14631	164.23419	161.14749	167.51425	164.27773	152.41806	133.02466	129.06982
1353.661	191.96744	207.87457	195.17401	203.1155	203.59653	186.43654	179.73321	169.95277
1353.874	161.61379	161.57319	162.74248	163.79471	161.08972	155.60729	129.83999	121.63656
1354.088	176.52435	173.81379	179.22408	173.89059	171.71642	176.3373	143.64024	138.62687
1354.301	180.252	182.86118	177.62909	184.51783	180.21779	179.52653	149.47881	146.59108
1354.514	166.40647	175.94259	174.4391	183.4551	173.31043	172.61653	143.64024	137.56498
1354.727	182.9146	191.90858	179.75574	183.4551	181.28046	180.05807	160.09439	155.08624
1354.94	187.70728	194.56958	179.75574	186.11191	183.93713	178.46346	164.34062	157.74098
1355.153	157.88614	163.70199	160.61583	167.51425	156.83904	157.20191	133.55544	131.19361
1355.366	186.10972	191.37638	197.83233	196.73915	184.9998	198.13039	161.15595	160.39572
1355.578	202.61785	204.14917	201.55398	205.77231	203.06519	203.44577	177.6101	168.35992
1355.791	187.17476	191.37638	180.28741	181.86102	187.65648	175.27422	162.21751	151.90056
1356.004	184.51216	187.11878	185.60405	179.73557	182.87446	175.80576	156.37894	153.4934
1356.217	161.08126	170.08839	171.78078	158.48109	163.7464	162.5173	140.98635	141.28161
1356.43	191.43492	194.03738	194.64234	193.55098	191.90716	193.34654	169.64841	161.98856
1356.642	188.2398	189.24758	185.60405	196.73915	181.28046	192.28346	157.97127	154.02435
1356.855	182.9146	195.10178	186.13571	193.55098	182.87446	186.43654	160.62517	160.39572
1357.068	171.19915	180.20018	169.12246	175.48468	169.59108	164.64345	150.00959	144.99824
1357.28	156.8211	160.50879	161.67916	161.1379	152.05703	155.07575	132.49388	131.19361
1357.493	107.82923	112.07861	118.61434	111.72124	105.29954	114.14728	88.97001	92.43446
1357.706	129.13005	132.8344	130.84262	135.63253	129.20962	124.77805	102.23948	103.0534
1357.918	174.39427	170.62059	168.59079	178.14149	175.96711	164.11191	143.10946	140.21972
1358.131	177.58939	178.60358	172.84411	179.20421	176.49844	173.67961	154.25582	144.4673
1358.343	149.36582	161.04099	153.17253	152.63611	149.40035	156.67037	134.08622	123.2294
1358.556	153.09346	156.25119	144.6659	155.29292	152.05703	148.69729	129.83999	124.82224
1358.768	165.87395	168.49179	157.42584	175.48468	167.46574	159.32806	135.14778	142.87445
1358.98	139.24793	149.3326	138.28592	145.19704	139.83632	134.87729	114.97818	114.73424
1359.193	156.28858	173.28159	164.86914	163.26335	164.80907	154.54422	144.7018	131.19361
1359.405	148.30078	153.59019	146.26089	149.9793	148.33768	144.44498	122.40908	120.57467
1359.617	139.24793	141.3496	137.75426	138.8207	136.64831	138.06652	112.85506	109.42477
1359.83	128.59753	136.0276	131.90595	141.47751	128.14695	129.5619	107.54727	104.64625
1360.042	163.21135	166.36299	162.74248	176.5474	160.02705	156.13883	142.0479	149.24582
1360.254	166.93899	164.76639	159.5525	167.51425	155.24504	155.07575	141.51713	132.78645
1360.466	166.40647	162.10539	156.36251	153.16747	157.90171	157.73345	135.14778	137.56498
1360.678	166.40647	169.02399	163.27415	170.17106	161.08972	164.11191	142.0479	138.62687
1360.891	159.4837	166.89519	156.36251	174.95331	154.7137	158.79653	133.02466	131.19361
1361.103	160.54874	166.36299	157.42584	164.85744	161.62106	151.35498	134.08622	130.66266
1361.315	170.13411	171.15279	166.46413	165.92016	164.80907	156.67037	147.35569	131.72456
1361.527	124.33736	128.57681	118.08268	125.53665	121.77093	122.12036	100.64714	95.08919
1361.739	139.78045	145.075	137.2226	138.8207	133.4603	140.72421	119.75519	118.45088
1361.951	126.99997	133.8988	129.7793	136.69525	128.67829	125.30959	107.54727	103.0534
1362.163	138.18289	145.075	141.47591	149.9793	143.02433	136.4719	119.22441	118.45088
1362.374	154.69102	163.70199	157.42584	157.41837	155.24504	156.13883	139.39401	134.91024
1362.586	132.85769	142.9462	131.37429	127.6621	131.8663	137.00344	111.26272	111.54856
1362.798	155.22354	158.91219	151.57753	159.54382	149.40035	151.88652	131.43232	129.06982
1363.01	150.43086	154.65459	144.13423	165.92016	144.61834	142.85037	127.18609	130.13172
1363.222	159.4837	166.89519	153.17253	162.20063	156.30771	151.35498	134.08622	125.88414
1363.433	161.08126	166.89519	160.61583	161.1379	162.68373	155.07575	135.67856	132.25551
1363.645	123.80484	128.57681	125.52598	129.78755	121.2396	119.9942	102.23948	98.27488
1363.857	116.88208	124.85141	121.80433	125.53665	117.52025	119.46266	110.73194	92.9654
1364.068	116.88208	122.19041	122.33599	127.13074	116.98892	113.0842	97.99325	96.68204
1364.28	156.8211	155.71899	159.02083	164.85744	155.77637	150.29191	135.67856	137.56498
1364.492	157.35362	162.63759	160.08416	160.07518	156.30771	158.26499	137.27089	133.3174
1364.703	142.44305	155.18679	152.1092	143.0716	149.40035	150.29191	124.00142	118.45088
1364.915	130.72761	137.6242	130.84262	135.63253	128.67829	127.43574	114.97818	105.70814
1365.126	130.72761	132.8344	121.27267	138.8207	122.30227	117.86805	117.10129	109.42477
1365.338	125.4024	137.092	128.1843	133.50708	129.74096	126.37267	112.32428	104.64625
1365.549	152.02842	170.62059	166.9958	159.01245	166.40307	161.45422	142.0479	142.87445
1365.76	147.76826	154.65459	145.72923	151.57339	144.61834	140.19267	130.37077	123.2294
1365.972	137.11785	142.9462	133.50095	142.54023	137.17965	127.43574	121.34752	108.89382
1366.183	121.67476	132.3022	122.86766	129.25619	127.08428	121.58882	105.95493	101.99151
1366.394	121.67476	125.38361	130.31096	132.44436	126.55295	126.90421	110.20117	105.70814
1366.606	131.79265	132.8344	134.03261	135.63253	135.05431	131.15651	112.85506	110.48667
1366.817	149.89834	156.25119	147.85588	148.38522	154.18237	149.76037	125.59376	130.13172
1367.028	133.92273	142.9462	136.15927	140.41479	138.77365	132.21959	122.40908	116.85803
1367.239	115.81704	124.85141	119.67767	129.25619	118.58292	114.14728	108.60883	97.21298
1367.45	128.59753	134.431	129.24763	130.31891	129.20962	124.24651	110.73194	109.42477
1367.662	126.46744	132.8344	126.58931	120.75439	130.27229	123.18343	101.7087	105.70814
1367.873	129.13005	138.6886	128.1843	133.50708	128.67829	126.90421	110.20117	112.07951
1368.084	133.92273	141.3496	135.09594	146.25977	133.99164	130.62498	122.40908	124.2913
1368.295	116.88208	116.86841	117.55102	117.56622	112.73824	108.30035	93.21624	94.0273
1368.506	119.54468	128.57681	117.01935	117.03486	125.49028	117.33651	100.11636	98.27488
1368.717	115.81704	121.65821	114.36103	121.28576	115.92625	112.55266	101.7087	99.86772
1368.928	131.79265	141.8818	130.31096	139.88342	136.11698	124.24651	113.91662	114.73424
1369.138	111.55688	118.99721	115.42436	116.5035	112.73824	108.30035	95.87013	95.08919
1369.349	149.89834	152.5258	154.23585	155.29292	146.21234	154.01268	135.67856	138.09593
1369.56	136.05281	145.6072	140.41258	140.41479	142.493	139.66113	122.40908	121.63656
1369.771	122.20728	139.753	128.1843	129.25619	137.71098	133.81421	113.38584	114.73424
1369.982	116.34956	122.72261	116.48769	123.94257	120.17693	115.74189	100.64714	98.80583
1370.192	131.79265	129.64121	136.15927	136.69525	123.89627	117.33651	118.16285	108.36288
1370.403	149.36582	153.59019	149.45088	153.69884	150.99436	141.78729	130.37077	129.60077
1370.614	148.8333	162.10539	151.04587	152.10475	160.02705	151.88652	136.74011	140.75066
1370.824	115.81704	118.46501	116.48769	114.90941	112.73824	106.70574	97.99325	93.49635
1371.035	144.04061	146.6716	152.1092	149.9793	141.43033	138.59806	127.71687	126.41509
1371.246	97.17883	106.75661	102.13275	108.00171	101.04886	99.79573	83.66222	88.18688
1371.456	128.59753	145.6072	132.43762	142.54023	139.30499	133.81421	119.75519	126.94603
1371.667	78.54062	86.00082	84.05616	84.62178	81.38947	79.06573	65.61573	65.88709
1371.877	89.72354	98.24142	99.47443	95.78038	92.5475	84.91265	70.39274	81.81551
1372.087	117.4146	132.3022	123.39932	130.31891	125.49028	119.9942	110.20117	103.0534
1372.298	99.30891	114.20741	102.13275	111.72124	111.67557	105.11112	93.74702	83.40835
1372.508	96.64631	100.37022	100.53776	100.03128	99.45486	90.22804	79.94676	79.16077
1372.719	124.33736	128.57681	128.71597	119.16031	126.55295	117.33651	105.42415	111.54856
1372.929	101.43899	110.48201	102.66441	107.47035	104.23687	102.45343	89.50078	91.37256
1373.139	97.17883	109.94981	96.28444	111.18988	101.04886	106.70574	91.09312	89.24877
1373.349	97.71135	105.16002	101.06942	103.75081	98.92352	97.66958	87.90845	86.59404
1373.56	115.81704	119.52941	116.48769	117.56622	117.52025	107.23727	95.87013	93.49635
1373.77	112.0894	113.14301	110.10772	114.90941	107.42488	109.36343	99.05481	96.68204
1373.98	104.10159	114.20741	109.04439	114.37805	106.89355	116.80497	97.46247	100.92961
1374.19	108.89427	121.12601	115.42436	119.69167	115.39491	112.55266	95.33935	98.27488
1374.4	90.78858	101.43462	97.34777	98.96855	93.61017	94.48035	82.06988	83.40835
1374.61	74.28046	80.14663	77.67619	81.43361	79.26413	76.40803	65.08495	62.70141
1374.82	111.02436	113.67521	113.82937	113.31533	114.86358	110.95805	100.11636	99.33677
1375.03	92.38615	93.45162	95.75278	95.78038	91.48483	87.03881	82.06988	82.87741
1375.24	98.24387	108.35321	104.79107	109.06443	102.11153	103.5165	89.50078	95.08919
1375.45	111.02436	109.94981	105.8544	110.12715	107.42488	108.30035	96.93169	98.80583
1375.66	138.18289	144.5428	143.60257	142.00887	140.89899	137.53498	127.71687	132.25551
1375.87	112.0894	121.12601	123.39932	122.34848	122.30227	116.27343	101.7087	103.0534
1376.08	113.15444	124.85141	117.01935	124.47393	112.73824	114.14728	102.77026	98.27488
1376.29	80.13818	90.79062	79.80285	87.80995	81.38947	80.1288	64.02339	72.25846
1376.499	99.30891	107.28881	100.53776	102.15673	97.32952	95.54342	83.66222	96.68204
1376.709	141.91053	147.736	140.41258	142.54023	140.89899	138.06652	127.18609	129.60077
1376.919	125.4024	132.8344	130.31096	134.03844	131.8663	128.49882	119.75519	114.2033
1377.128	102.50403	108.35321	105.32274	108.53307	103.70554	100.32727	94.80857	95.62014
1377.338	90.78858	98.77362	91.49946	100.56264	88.82816	90.22804	80.47754	79.69172
1377.548	94.51623	100.37022	103.19608	98.96855	101.04886	98.20112	84.19299	81.81551
1377.757	122.20728	120.59381	124.99432	121.81712	122.8336	123.71497	107.54727	113.67235
1377.967	69.48777	78.01783	71.29622	78.24544	69.7001	74.81342	62.43106	54.7372
1378.176	106.23167	123.25481	108.51272	123.4112	110.08156	109.89497	111.26272	101.46056
1378.386	112.62192	114.20741	113.82937	117.56622	110.08156	106.70574	100.64714	100.92961
1378.595	97.71135	93.45162	102.13275	93.12357	103.1742	97.66958	86.31611	82.34646
1378.805	93.98371	93.98382	94.15779	94.1863	94.67284	91.82265	86.84689	85.53214
1379.014	101.43899	114.73961	106.38606	116.5035	105.29954	105.11112	102.77026	101.99151
1379.223	78.54062	83.87202	84.05616	82.49633	84.57748	85.44419	73.57742	70.66562
1379.433	94.51623	95.58042	98.94276	98.43719	102.64287	102.45343	90.56234	80.75362
1379.642	82.80078	89.72622	89.37281	94.1863	89.35949	85.97573	79.41598	75.97509
1379.851	87.06094	101.96682	90.9678	103.21945	88.82816	88.63342	81.00832	86.06309
1380.061	90.78858	96.64482	95.75278	101.62536	91.48483	92.88573	84.72377	81.28456
1380.27	95.58127	102.49902	102.66441	96.31174	97.32952	99.26419	90.03156	89.77972
1380.479	91.85363	97.70922	97.34777	97.37447	98.39219	99.26419	85.78533	83.9393
1380.688	88.12598	87.59742	86.71448	99.49992	88.82816	89.6965	77.82365	82.34646
1380.897	91.85363	99.30582	95.22111	98.96855	95.20418	95.54342	84.19299	89.24877
1381.106	116.34956	127.51241	120.20934	124.47393	124.42761	122.12036	111.26272	113.67235
1381.315	85.9959	94.51602	88.30948	94.71766	88.82816	92.88573	84.72377	86.59404
1381.524	68.42273	76.42123	67.57457	75.58863	75.01345	72.15572	66.14651	75.97509
1381.733	88.6585	95.04822	93.09446	96.84311	93.07884	95.01189	83.66222	83.40835
1381.942	108.89427	118.46501	114.89269	121.28576	117.52025	118.39959	113.38584	104.1153
1382.151	75.87802	84.40422	79.80285	83.0277	81.9208	83.31803	76.23131	73.32035
1382.36	93.98371	99.83802	99.47443	97.90583	95.20418	95.54342	90.03156	92.43446
1382.569	93.98371	104.62782	103.72774	103.75081	101.04886	97.66958	88.97001	92.9654
1382.777	88.12598	100.37022	100.00609	102.68809	99.98619	98.73266	84.72377	91.90351
1382.986	66.82517	72.69583	73.95454	72.40046	70.76277	72.15572	68.26963	64.29425
1383.195	62.56501	68.43823	65.97958	68.14956	64.91808	66.84034	66.14651	60.04667
1383.404	65.22761	72.16363	69.16956	71.33773	75.01345	74.28188	58.7156	64.29425
1383.612	39.13411	41.82824	47.37132	50.08325	44.72735	42.38956	27.39964	39.87067
1383.821	75.87802	79.08223	80.86618	78.7768	77.67012	73.75034	69.86196	70.66562
1384.03	145.63818	141.8818	145.72923	144.13432	138.77365	137.53498	142.0479	140.75066
1384.238	104.63411	108.88541	105.32274	112.2526	104.76821	103.5165	96.93169	96.68204
[truncated: 21 more rows]
