# Supplementary material for: Ratiometric fluorescent sensing of pyrophosphate with sp³-functionalized single-walled carbon nanotubes
Source: Nat Commun. 2024 Jan 24;15:706. doi: 10.1038/s41467-024-45052-1 (PMC10808354; doi:10.1038/s41467-024-45052-1)
Supplement: Supplementary file 4 — Source data [file 41467_2024_45052_MOESM4_ESM.zip › Fig. S3b.txt]

Wavelength	Norm PL intensity	Norm PL intensity	Norm PL intensity	Norm PL intensity	Norm PL intensity	Norm PL intensity	Norm PL intensity	Norm PL intensity
nm
	Dz-Alkyne	1 �M	12 �M	125 �M	1026 �M	1927 �M	10940 �M	19950 �M
938.815	-0.00175	0.00289	3.13E-4	8.5E-4	0.00278	-0.00277	7.49E-4	-8.85E-4
939.053	0.09458	0.1008	0.09983	0.09598	0.1038	0.09686	0.11493	0.119
939.29	0.05491	0.06213	0.05755	0.05895	0.06429	0.05714	0.06665	0.07072
939.527	0.01273	0.01537	0.01787	0.02128	0.01897	0.01807	0.02144	0.02325
939.764	-0.01749	-0.01519	-0.01465	-0.01128	-0.01406	-0.01709	-0.02147	-0.02663
940	0.03477	0.04156	0.03283	0.03596	0.03645	0.02979	0.02757	0.02647
940.237	0.01903	0.01911	0.02828	0.02319	0.02544	0.02263	0.01684	0.01923
940.474	0.02469	0.03158	0.04064	0.03086	0.03321	0.03175	0.03983	0.03532
940.711	-0.0049	0.00788	0.00877	0.0066	0.00796	0.00179	0.00458	-0.00652
940.948	0.0228	0.03407	0.03023	0.03086	0.03839	0.02589	0.02374	0.01842
941.185	0.01903	0.0241	0.02828	0.01936	0.02738	0.01807	0.02987	0.02486
941.422	0.03099	0.03594	0.03674	0.03213	0.03451	0.02979	0.04136	0.04578
941.658	7.66E-4	0.01038	0.00357	0.00596	0.00666	0.00114	-1.75E-5	0.00475
941.895	0.0291	0.03096	0.03283	0.03533	0.03904	0.03695	0.03217	0.02325
942.132	-0.02883	-0.02517	-0.02245	-0.02213	-0.02571	-0.02035	-0.02454	-0.03307
942.369	0.0121	0.01599	0.02308	0.01426	0.01832	0.01677	0.01914	0.02808
942.605	0.03603	0.03906	0.04194	0.04618	0.04034	0.04216	0.04673	0.04739
942.842	0.01965	0.03158	0.03869	0.0366	0.04034	0.0324	0.03906	0.02728
943.079	-0.00301	0.01038	0.01072	0.00915	0.00472	0.0044	0.01224	0.00314
943.315	0.01651	0.02846	0.01462	0.01362	0.01249	0.02002	0.02221	0.01521
943.552	0.00769	0.01724	0.01137	0.01234	0.01184	0.00961	0.01071	0.00475
943.789	0.04673	0.05902	0.06796	0.06405	0.06818	0.05714	0.06742	0.06831
944.025	0.05554	0.06026	0.0647	0.06661	0.06494	0.06105	0.07125	0.08038
944.262	0.04988	0.05403	0.0556	0.0615	0.0494	0.05844	0.06588	0.07153
944.498	0.05491	0.05839	0.0608	0.06597	0.05911	0.05909	0.07048	0.0667
944.735	0.06562	0.07149	0.07251	0.06405	0.06494	0.0617	0.07125	0.0667
944.971	0.04232	0.04467	0.04649	0.04362	0.04357	0.04281	0.04826	0.04498
945.208	0.02721	0.02909	0.02373	0.03341	0.02997	0.0337	0.0383	0.03693
945.444	0.02784	0.0347	0.02958	0.03086	0.03645	0.02979	0.03447	0.03049
945.681	0.04988	0.05153	0.04909	0.03979	0.04422	0.03956	0.04979	0.04256
945.917	0.05743	0.06338	0.06145	0.06022	0.06429	0.063	0.06895	0.07072
946.153	0.06499	0.06899	0.06926	0.08321	0.08372	0.07602	0.09041	0.09245
946.39	0.06058	0.06089	0.06666	0.07363	0.0617	0.063	0.07278	0.07314
946.626	0.04547	0.03844	0.04584	0.04235	0.03839	0.0337	0.03523	0.03613
946.862	0.07066	0.07648	0.07966	0.08002	0.07984	0.08514	0.08428	0.08681
947.099	0.02721	0.03407	0.03283	0.0366	0.04034	0.03826	0.04136	0.04015
947.335	0.05428	0.0534	0.0582	0.0532	0.05717	0.05388	0.06052	0.05544
947.571	0.0908	0.09207	0.09788	0.09215	0.09149	0.08709	0.10343	0.09164
947.807	0.06625	0.07648	0.07381	0.07044	0.07077	0.07016	0.08734	0.07555
948.044	0.04925	0.06213	0.053	0.05192	0.05847	0.05844	0.06435	0.06992
948.28	0.02595	0.03033	0.02243	0.02575	0.02479	0.02393	0.03063	0.01842
948.516	0.03036	0.03407	0.03479	0.03533	0.03321	0.02589	0.03447	0.02728
948.752	0.04106	0.04343	0.04779	0.04554	0.04681	0.04021	0.05132	0.04578
948.988	0.06814	0.06775	0.0634	0.06405	0.06688	0.0617	0.07355	0.07394
949.224	0.0568	0.06588	0.06666	0.06852	0.0617	0.06105	0.07201	0.06831
949.46	0.04484	0.04904	0.053	0.04873	0.04875	0.04281	0.04826	0.04176
949.696	0.01965	0.02223	0.02243	0.02128	0.02479	0.02589	0.0268	0.01601
949.932	0.05114	0.05964	0.0517	0.05703	0.06041	0.06105	0.06359	0.07314
950.168	0.06688	0.07149	0.06926	0.06852	0.07401	0.06821	0.07968	0.07555
950.404	0.06436	0.06213	0.0621	0.06086	0.05911	0.05388	0.06972	0.06107
950.64	0.04862	0.05216	0.04779	0.05129	0.04746	0.04542	0.05822	0.05061
950.876	0.06058	0.0727	0.06015	0.0634	0.06494	0.06235	0.07585	0.06268
951.112	0.03666	0.03782	0.03413	0.03596	0.0358	0.03044	0.02604	0.02567
951.348	0.05051	0.05403	0.04844	0.05384	0.05005	0.03956	0.03293	0.05302
951.584	0.08073	0.08645	0.08422	0.08768	0.07919	0.08384	0.08887	0.08681
951.819	0.10025	0.10703	0.10113	0.10045	0.09861	0.09881	0.11186	0.10049
952.055	0.03854	0.03719	0.04194	0.03469	0.03775	0.02654	0.02604	0.03452
952.291	0.02658	0.03345	0.02958	0.02894	0.02997	0.02263	0.01454	0.02084
952.527	0.03036	0.03719	0.02698	0.03341	0.03192	0.03695	0.03447	0.02647
952.763	0.0165	0.01848	0.01332	0.01936	0.01702	0.01937	0.01224	-0.00652
952.998	0.03854	0.03906	0.0419	0.03596	0.04422	0.0363	0.0337	0.02647
953.234	0.0965	0.0921	0.09462	0.09598	0.09732	0.09295	0.10267	0.1029
953.47	0.11221	0.11015	0.10698	0.10683	0.11416	0.11184	0.11646	0.11578
953.705	0.09647	0.10454	0.09462	0.09981	0.09667	0.09556	0.09807	0.09084
953.941	0.03791	0.04156	0.03479	0.04107	0.0371	0.03435	0.02604	0.02003
954.176	0.06562	0.0665	0.05885	0.06533	0.06106	0.05258	0.05209	0.05463
954.412	0.05491	0.05403	0.04909	0.05384	0.04746	0.04672	0.05439	0.03773
954.648	0.10403	0.10828	0.10503	0.09725	0.10056	0.10077	0.11339	0.09888
954.883	0.1141	0.11389	0.10958	0.10875	0.10898	0.10207	0.11339	0.12463
955.119	0.09017	0.09331	0.09007	0.08895	0.09343	0.07993	0.08428	0.09325
955.354	0.08514	0.0846	0.07901	0.08193	0.08113	0.07733	0.07814	0.07394
955.59	0.105	0.10267	0.09788	0.10811	0.10056	0.10272	0.10573	0.09405
955.825	0.08262	0.0771	0.07641	0.07938	0.08372	0.07928	0.07431	0.0675
956.06	0.0763	0.07336	0.07381	0.07555	0.07271	0.06235	0.05592	0.0667
956.296	0.06877	0.06588	0.0621	0.06725	0.06365	0.06105	0.05975	0.05383
956.531	0.10403	0.0983	0.09267	0.10555	0.10185	0.10402	0.11723	0.09245
956.767	0.11851	0.115	0.11349	0.12088	0.11351	0.10728	0.12029	0.10854
957.002	0.09395	0.09518	0.08812	0.0909	0.0889	0.07537	0.08657	0.09084
957.237	0.08954	0.08521	0.07576	0.08321	0.08243	0.07407	0.07661	0.06831
957.472	0.08891	0.08708	0.0803	0.09087	0.0857	0.08319	0.08887	0.07072
957.708	0.10969	0.10641	0.1	0.10619	0.11	0.10207	0.10803	0.09245
957.943	0.12417	0.12449	0.11999	0.12854	0.12452	0.11314	0.11876	0.10451
958.178	0.12984	0.12699	0.121	0.1279	0.123	0.119	0.12106	0.11819
958.413	0.13425	0.12948	0.11804	0.12088	0.12193	0.12291	0.13025	0.12382
958.648	0.1141	0.11015	0.10893	0.10747	0.10185	0.09621	0.0996	0.09003
958.884	0.1141	0.10267	0.09983	0.10045	0.10056	0.091	0.09654	0.07555
959.119	0.12103	0.12138	0.11023	0.11321	0.11027	0.10988	0.0996	0.09727
959.354	0.12984	0.12512	0.116	0.12151	0.11545	0.11965	0.1019	0.11095
959.589	0.1481	0.13634	0.12779	0.13811	0.13099	0.11965	0.11876	0.11739
959.824	0.15629	0.14944	0.14145	0.14322	0.14589	0.12551	0.13715	0.11819
960.059	0.13677	0.13011	0.127	0.12854	0.12257	0.12356	0.11723	0.10854
960.294	0.14055	0.138	0.13885	0.1362	0.1284	0.13267	0.11952	0.1198
960.529	0.14747	0.15442	0.14275	0.13237	0.13941	0.12746	0.13025	0.10773
960.764	0.15125	0.14757	0.14275	0.13301	0.13423	0.12225	0.12795	0.10854
960.999	0.16258	0.15442	0.14471	0.14705	0.14589	0.13984	0.13792	0.12865
961.234	0.15818	0.15567	0.14666	0.1496	0.14524	0.15091	0.13562	0.13991
961.468	0.14055	0.12886	0.12259	0.12981	0.12452	0.11835	0.10343	0.09727
961.703	0.17518	0.166	0.16097	0.162	0.15819	0.1483	0.15171	0.13348
961.938	0.1374	0.13011	0.121	0.1196	0.11869	0.11444	0.09883	0.08199
962.173	0.18966	0.18249	0.16682	0.17067	0.16531	0.16979	0.15707	0.15037
962.408	0.16762	0.1538	0.14145	0.13939	0.14524	0.13202	0.12182	0.10532
962.642	0.17706	0.16627	0.15706	0.15471	0.15689	0.13918	0.14328	0.13026
962.877	0.19721	0.18623	0.181	0.18153	0.17373	0.16914	0.15631	0.15359
963.112	0.21358	0.20743	0.19739	0.1943	0.18862	0.19649	0.17317	0.16727
963.347	0.23121	0.227	0.2195	0.212	0.20676	0.20104	0.20152	0.19302
963.581	0.1714	0.15442	0.15186	0.15407	0.14459	0.13658	0.12489	0.10049
963.816	0.19092	0.182	0.17007	0.17	0.15754	0.15481	0.14558	0.1198
964.051	0.21295	0.20431	0.19414	0.20132	0.18992	0.18542	0.1724	0.15922
964.285	0.27277	0.25856	0.25593	0.25559	0.25208	0.24793	0.23524	0.23244
964.52	0.28095	0.263	0.25853	0.26069	0.25014	0.24662	0.24596	0.23405
964.754	0.26018	0.23923	0.23381	0.22941	0.221	0.21993	0.21225	0.20267
964.989	0.27214	0.25856	0.25397	0.23962	0.23848	0.23165	0.23294	0.22037
965.223	0.23373	0.21304	0.20649	0.19876	0.1951	0.18607	0.17317	0.14877
965.458	0.28788	0.267	0.25528	0.25559	0.25597	0.24858	0.22681	0.19945
965.692	0.33195	0.31157	0.30276	0.29964	0.29094	0.28439	0.28964	0.26221
965.927	0.29292	0.272	0.26568	0.257	0.25403	0.25118	0.24213	0.22198
966.161	0.2501	0.233	0.21495	0.22111	0.20481	0.19583	0.18006	0.16083
966.395	0.26836	0.25856	0.234	0.24537	0.22424	0.21862	0.19539	0.18497
966.63	0.27718	0.25669	0.24422	0.25175	0.23978	0.22839	0.21301	0.18738
966.864	0.30929	0.277	0.27739	0.27	0.26633	0.24662	0.25286	0.20911
967.098	0.34077	0.32342	0.31056	0.31113	0.30259	0.29416	0.28504	0.2606
967.333	0.29355	0.286	0.26438	0.25686	0.24755	0.24532	0.22527	0.20026
967.567	0.31873	0.30221	0.28585	0.28176	0.27021	0.26551	0.24366	0.22037
967.801	0.39681	0.3758	0.35869	0.36667	0.35504	0.34234	0.33332	0.30083
968.035	0.37288	0.34961	0.33918	0.33284	0.32849	0.31304	0.3065	0.27508
968.27	0.40499	0.36769	0.3704	0.3571	0.35699	0.33518	0.34635	0.30405
968.504	0.3647	0.33963	0.32942	0.32326	0.31684	0.31109	0.29271	0.25819
968.738	0.37603	0.35646	0.33007	0.33092	0.32461	0.31955	0.29194	0.26704
968.972	0.41633	0.3945	0.37755	0.382	0.36217	0.35797	0.34252	0.30727
969.206	0.38799	0.37081	0.34829	0.35773	0.33821	0.33453	0.30497	0.27589
969.44	0.41192	0.3864	0.37495	0.37433	0.36605	0.35016	0.33332	0.30163
969.674	0.45159	0.42007	0.41528	0.41711	0.39843	0.38402	0.3793	0.3306
969.908	0.43836	0.40822	0.39772	0.39349	0.38742	0.37164	0.36014	0.32738
970.142	0.4201	0.3945	0.38276	0.38008	0.37382	0.35927	0.33869	0.31048
970.376	0.41444	0.38951	0.3691	0.36731	0.36022	0.35081	0.32489	0.29037
970.61	0.40499	0.36894	0.34503	0.34369	0.34209	0.32932	0.29347	0.25658
970.844	0.41947	0.40199	0.373	0.37306	0.36152	0.35537	0.32643	0.28152
971.078	0.43207	0.4051	0.37235	0.3788	0.36152	0.35537	0.33179	0.26945
971.312	0.46229	0.44002	0.417	0.41902	0.40361	0.38922	0.36857	0.32255
971.546	0.50825	0.47869	0.46341	0.4618	0.44052	0.44132	0.41532	0.38048
971.779	0.4837	0.45125	0.433	0.43626	0.42	0.41201	0.38466	0.34669
972.013	0.51707	0.47993	0.46861	0.473	0.45995	0.45108	0.42374	0.39818
972.247	0.53596	0.51236	0.49138	0.495	0.48391	0.46541	0.45286	0.41588
972.481	0.58066	0.55726	0.533	0.53458	0.52988	0.51359	0.51264	0.47623
972.714	0.59325	0.56848	0.54471	0.54224	0.53636	0.52011	0.50267	0.47059
972.948	0.57185	0.5479	0.52585	0.51351	0.52276	0.49276	0.48658	0.44082
973.182	0.57122	0.54167	0.5239	0.51862	0.5111	0.50187	0.47739	0.42876
973.415	0.56807	0.55227	0.5213	0.52884	0.52211	0.49601	0.48352	0.43278
973.649	0.57499	0.55476	0.52845	0.53777	0.51628	0.51034	0.48428	0.4368
973.883	0.57814	0.55102	0.54211	0.53267	0.526	0.5149	0.49118	0.43761
974.116	0.55422	0.52546	0.50308	0.50904	0.49427	0.48169	0.4475	0.40784
974.35	0.60018	0.5716	0.55382	0.56076	0.55255	0.53508	0.50497	0.4714
974.583	0.60522	0.57784	0.55252	0.56395	0.54477	0.53573	0.50727	0.46174
974.817	0.63985	0.60777	0.58243	0.60098	0.57456	0.56503	0.54635	0.49312
975.05	0.66881	0.63521	0.61235	0.6163	0.59917	0.59108	0.57164	0.52772
975.284	0.67385	0.64643	0.62406	0.62013	0.60823	0.59629	0.58007	0.5414
975.517	0.65244	0.62149	0.60065	0.59651	0.58622	0.57415	0.55478	0.50438
975.751	0.67889	0.64331	0.62601	0.62715	0.605	0.6002	0.58926	0.53496
975.984	0.67574	0.64955	0.62081	0.61885	0.60759	0.59694	0.57547	0.52128
976.217	0.70155	0.66264	0.64357	0.64056	0.62701	0.61843	0.60382	0.55588
976.451	0.70722	0.672	0.64943	0.65461	0.63478	0.6295	0.60842	0.55266
976.684	0.69211	0.65454	0.63447	0.64248	0.62572	0.61452	0.59693	0.53496
976.917	0.73114	0.69756	0.6787	0.68653	0.67169	0.6588	0.64061	0.58967
977.151	0.77207	0.73623	0.72292	0.72483	0.7086	0.70112	0.68735	0.63633
977.384	0.73429	0.69881	0.67804	0.68461	0.66975	0.6575	0.63601	0.58806
977.617	0.71352	0.68883	0.66309	0.66674	0.65032	0.63666	0.61762	0.56634
977.85	0.75696	0.72874	0.70276	0.71015	0.69177	0.68419	0.65747	0.61622
978.083	0.81426	0.78611	0.76	0.76442	0.75134	0.74605	0.72796	0.69265
978.316	0.81803	0.78486	0.76585	0.76889	0.75393	0.74605	0.7295	0.68461
978.55	0.84511	0.82166	0.79577	0.80336	0.78566	0.77861	0.77241	0.73047
978.783	0.85959	0.8254	0.80032	0.81166	0.7876	0.78577	0.77394	0.73369
979.016	0.80418	0.77364	0.74894	0.75867	0.74292	0.73563	0.71877	0.67013
979.249	0.80796	0.77738	0.75154	0.75867	0.74163	0.74019	0.72337	0.67013
979.482	0.81237	0.78424	0.75479	0.7625	0.74487	0.74215	0.72873	0.67174
979.715	0.82937	0.79547	0.77366	0.78166	0.76883	0.76038	0.74712	0.68863
979.948	0.84007	0.81417	0.79252	0.79762	0.78631	0.77666	0.76475	0.71357
980.181	0.85078	0.8254	0.80683	0.81102	0.79343	0.78838	0.77241	0.72403
980.414	0.87974	0.85221	0.82894	0.8455	0.81869	0.81442	0.80459	0.76426
980.646	0.89044	0.86157	0.84	0.85188	0.83293	0.82745	0.82145	0.77633
980.879	0.92381	0.88713	0.87577	0.88317	0.86596	0.86065	0.86513	0.81334
981.112	0.86652	0.836	0.81918	0.82379	0.80897	0.8027	0.7908	0.73449
981.345	0.86652	0.8335	0.81788	0.82315	0.81351	0.81117	0.79617	0.74576
981.578	0.86148	0.82727	0.81853	0.82379	0.80833	0.80791	0.79157	0.7361
981.811	0.89863	0.86531	0.85756	0.86018	0.84329	0.84177	0.83755	0.78598
982.043	0.89548	0.87341	0.85886	0.86018	0.84653	0.84372	0.83908	0.78357
982.276	0.90996	0.88526	0.87057	0.87423	0.86596	0.86065	0.85287	0.80449
982.509	0.92948	0.9102	0.89333	0.9004	0.88992	0.88475	0.88582	0.83506
982.741	0.9257	0.90459	0.88813	0.89338	0.88085	0.88149	0.87663	0.83024
982.974	0.95781	0.93515	0.91935	0.92786	0.91517	0.91014	0.91954	0.87368
983.207	0.91941	0.8996	0.88813	0.89594	0.87502	0.88279	0.88046	0.83265
983.439	0.93893	0.91956	0.90894	0.91509	0.8951	0.90363	0.90958	0.8592
983.672	0.93389	0.91208	0.89919	0.90168	0.89121	0.89647	0.90268	0.85115
983.904	0.95656	0.93203	0.9213	0.92786	0.92229	0.92186	0.93333	0.88334
984.137	0.97167	0.94388	0.93886	0.93871	0.94172	0.93944	0.94789	0.90908
984.369	0.97481	0.95136	0.94667	0.94509	0.94172	0.94075	0.95326	0.91632
984.602	0.99244	0.97319	0.96423	0.9668	0.96309	0.96288	0.97548	0.94448
984.834	1	0.98192	0.97659	0.9751	0.97086	0.97005	0.99004	0.95494
985.067	0.97356	0.96134	0.95252	0.95403	0.94884	0.94465	0.97165	0.93081
985.299	0.97293	0.95323	0.94602	0.94573	0.94431	0.9414	0.96782	0.92276
985.531	0.94144	0.92517	0.91805	0.92211	0.91647	0.9147	0.93716	0.89058
985.764	0.96033	0.94512	0.93756	0.9419	0.93848	0.93423	0.96628	0.92437
985.996	1.01826	1	1	1	1	1	1.04138	1
986.228	0.95152	0.94014	0.93301	0.93743	0.93589	0.93489	0.96092	0.91954
986.461	0.94711	0.93203	0.9278	0.92913	0.93136	0.93228	0.95479	0.91632
986.693	0.94648	0.93577	0.93496	0.93679	0.93266	0.93554	0.96552	0.92598
986.925	0.94522	0.9339	0.93496	0.94063	0.94107	0.94009	0.97011	0.92598
987.157	0.94837	0.93702	0.93496	0.93999	0.93784	0.94075	0.98084	0.93805
987.389	0.91941	0.91706	0.90699	0.91253	0.91129	0.9173	0.94866	0.90908
987.621	0.95907	0.9551	0.94992	0.95914	0.95143	0.95702	1	0.96621
987.854	0.92444	0.91831	0.91284	0.92275	0.91323	0.92121	0.96092	0.93
988.086	0.95089	0.94575	0.94537	0.9502	0.94755	0.95051	1.0023	0.97184
988.318	0.90492	0.90584	0.89919	0.91381	0.91129	0.91079	0.95326	0.92196
988.55	0.88352	0.88339	0.88162	0.89019	0.88992	0.89517	0.9341	0.90104
988.782	0.9383	0.94138	0.94081	0.94765	0.94884	0.95051	1.00766	0.97345
989.014	0.90492	0.90584	0.90829	0.91573	0.91647	0.91535	0.97011	0.93966
989.246	0.92444	0.92642	0.93431	0.93743	0.94237	0.94335	1.00077	0.97023
989.478	0.90807	0.91145	0.92195	0.92083	0.92683	0.92772	0.98621	0.95897
989.71	0.87533	0.88401	0.88878	0.89402	0.89769	0.90168	0.95555	0.92598
989.941	0.9043	0.9102	0.91415	0.91637	0.92294	0.92577	0.98544	0.96219
990.173	0.9043	0.90833	0.91675	0.92147	0.92618	0.93358	0.99157	0.97345
990.405	0.89989	0.90147	0.91154	0.9202	0.92229	0.92772	0.9931	0.97104
990.637	0.898	0.90023	0.90829	0.91637	0.91711	0.92642	0.99464	0.97828
990.869	0.90178	0.90833	0.9161	0.92466	0.92812	0.93554	1.01149	0.99035
991.1	0.90681	0.91395	0.9239	0.93105	0.94107	0.93879	1.01992	1.00563
991.332	0.91311	0.92579	0.93366	0.94382	0.94949	0.95507	1.02912	1.02253
991.564	0.84826	0.86281	0.87187	0.88189	0.88344	0.89256	0.96475	0.94448
991.796	0.83252	0.84286	0.85691	0.86657	0.87049	0.87628	0.94866	0.93242
992.027	0.81866	0.83163	0.84975	0.85444	0.86013	0.86847	0.93946	0.92759
992.259	0.86652	0.87466	0.89463	0.89721	0.89963	0.91144	0.9908	0.98552
992.49	0.85833	0.86842	0.88358	0.88827	0.89898	0.90754	0.98238	0.97425
992.722	0.82244	0.83039	0.84585	0.85061	0.86596	0.86782	0.94253	0.94127
992.954	0.847	0.85595	0.86927	0.87997	0.88797	0.90037	0.98008	0.97667
993.185	0.85078	0.86219	0.87382	0.88189	0.88862	0.89972	0.98621	0.98874
993.417	0.80859	0.81729	0.83675	0.83975	0.85042	0.86065	0.94483	0.95253
993.648	0.79474	0.80544	0.82894	0.82954	0.84394	0.84959	0.93946	0.94127
993.879	0.81678	0.82914	0.85301	0.85124	0.8692	0.87563	0.97088	0.96701
994.111	0.82559	0.83475	0.85886	0.86146	0.87891	0.88279	0.98391	0.98874
994.342	0.79852	0.81854	0.8387	0.84103	0.85236	0.8574	0.96092	0.96379
994.574	0.77207	0.79297	0.81463	0.81613	0.82775	0.83461	0.9295	0.93805
994.805	0.77774	0.78985	0.81723	0.81805	0.8284	0.84242	0.93257	0.94288
995.036	0.74059	0.75369	0.78406	0.78676	0.80056	0.80856	0.89885	0.9115
995.268	0.77774	0.79235	0.81333	0.81868	0.82516	0.84307	0.94023	0.95897
995.499	0.77144	0.78611	0.80813	0.8123	0.81933	0.83721	0.94023	0.95494
995.73	0.72611	0.74308	0.7652	0.76761	0.78113	0.78773	0.89042	0.89943
995.961	0.68014	0.69507	0.71902	0.72547	0.7371	0.7441	0.83831	0.84713
996.192	0.66944	0.6826	0.71122	0.7159	0.72544	0.73368	0.82605	0.83667
996.424	0.69777	0.71502	0.75154	0.75165	0.75911	0.7721	0.87356	0.89219
996.655	0.69589	0.70879	0.74504	0.74526	0.75393	0.76624	0.86666	0.88575
996.886	0.67826	0.69507	0.72487	0.72803	0.73969	0.74736	0.84827	0.87288
997.117	0.6707	0.69133	0.71902	0.72292	0.73127	0.7441	0.84751	0.86403
997.348	0.64677	0.66077	0.6917	0.69547	0.7086	0.71675	0.82375	0.8415
997.579	0.64551	0.66015	0.6917	0.69164	0.70472	0.71675	0.82069	0.8423
997.81	0.66063	0.67574	0.70992	0.70951	0.71767	0.73238	0.84444	0.86966
998.041	0.65748	0.6695	0.70276	0.70057	0.70796	0.72326	0.84061	0.86403
998.272	0.60081	0.61338	0.64422	0.64695	0.66004	0.67247	0.77088	0.79403
998.503	0.60962	0.62273	0.65333	0.65205	0.66392	0.66922	0.78314	0.79966
998.734	0.61277	0.63022	0.66309	0.66291	0.67558	0.68224	0.7977	0.81736
998.965	0.62285	0.6377	0.67219	0.67568	0.6827	0.69722	0.81072	0.82782
999.196	0.58633	0.60153	0.63382	0.63354	0.64644	0.65424	0.76858	0.7884
999.426	0.58192	0.59779	0.63056	0.62652	0.63932	0.65099	0.76628	0.7892
999.657	0.63292	0.64643	0.68715	0.68142	0.6963	0.70959	0.82912	0.86483
999.888	0.61277	0.62523	0.65658	0.65205	0.67169	0.68094	0.80076	0.83024
1000.119	0.55233	0.56536	0.59804	0.59906	0.61212	0.62299	0.7295	0.753
1000.349	0.54603	0.561	0.59804	0.58949	0.60564	0.61257	0.71647	0.74737
1000.58	0.53785	0.55663	0.59024	0.5831	0.59593	0.61127	0.71264	0.74897
1000.811	0.53407	0.55227	0.58373	0.58246	0.59075	0.6015	0.71264	0.7353
1001.041	0.55485	0.56973	0.6052	0.60098	0.61082	0.62624	0.73869	0.76426
1001.272	0.54981	0.56911	0.6	0.59332	0.60435	0.61127	0.7318	0.74656
1001.503	0.52399	0.54104	0.57983	0.5748	0.58039	0.58782	0.70344	0.72886
1001.733	0.50196	0.50987	0.54276	0.54224	0.54542	0.56243	0.66513	0.69426
1001.964	0.45096	0.46123	0.49333	0.48989	0.50333	0.5149	0.61225	0.64036
1002.194	0.45788	0.46809	0.50699	0.49819	0.5124	0.52271	0.61838	0.6484
1002.425	0.45285	0.46684	0.50178	0.49691	0.5111	0.52401	0.62222	0.65082
1002.655	0.46607	0.48866	0.52715	0.51479	0.52729	0.53964	0.64597	0.67978
1002.886	0.46229	0.47931	0.51284	0.50457	0.51499	0.53052	0.63218	0.66449
1003.116	0.51014	0.52421	0.55902	0.54799	0.56485	0.5748	0.67969	0.71277
1003.346	0.4837	0.49428	0.533	0.52181	0.53959	0.55396	0.6521	0.68944
1003.577	0.46544	0.47993	0.51609	0.50202	0.51887	0.52141	0.62222	0.65806
1003.807	0.45285	0.46996	0.50503	0.49819	0.50527	0.5162	0.61609	0.65162
1004.037	0.40436	0.42069	0.46276	0.4535	0.45865	0.46606	0.55938	0.59208
1004.268	0.43333	0.44875	0.47902	0.47776	0.48391	0.49471	0.59233	0.62829
1004.498	0.44718	0.45	0.49073	0.4867	0.49815	0.50252	0.60842	0.63392
1004.728	0.42514	0.43691	0.46536	0.46691	0.47549	0.48104	0.58007	0.60737
1004.958	0.42199	0.43504	0.4543	0.45031	0.46448	0.47257	0.57241	0.58565
1005.188	0.39177	0.39575	0.43024	0.41839	0.42822	0.44067	0.52949	0.55346
1005.418	0.38736	0.40074	0.42113	0.41264	0.42304	0.44848	0.53026	0.5599
1005.649	0.39429	0.40261	0.43609	0.42796	0.44052	0.45694	0.54329	0.57358
1005.879	0.4327	0.44252	0.48227	0.46627	0.47872	0.49731	0.5862	0.63151
1006.109	0.39051	0.39326	0.42243	0.42158	0.42757	0.43871	0.52873	0.56795
1006.339	0.39177	0.39014	0.42178	0.42541	0.42822	0.4335	0.52413	0.56392
1006.569	0.3691	0.37704	0.39837	0.39668	0.40879	0.41722	0.50344	0.53013
1006.799	0.3691	0.37829	0.40097	0.40051	0.41591	0.41462	0.50574	0.52852
1007.029	0.36658	0.3758	0.40487	0.39285	0.40749	0.41853	0.49731	0.5245
1007.259	0.38107	0.39513	0.42048	0.412	0.42757	0.44197	0.52719	0.54944
1007.489	0.38107	0.38827	0.41593	0.41072	0.4198	0.4296	0.51647	0.543
1007.718	0.37225	0.37954	0.41072	0.40434	0.41397	0.42504	0.50574	0.53415
1007.948	0.37729	0.38266	0.41007	0.40306	0.41332	0.41853	0.50344	0.53094
1008.178	0.32629	0.31843	0.35154	0.35007	0.34986	0.35797	0.42298	0.46094
1008.408	0.3477	0.34711	0.3769	0.37242	0.3803	0.38402	0.46129	0.49795
1008.638	0.34518	0.36021	0.37365	0.38008	0.38677	0.38011	0.46283	0.48588
1008.867	0.35651	0.36332	0.38406	0.37816	0.39131	0.39704	0.47509	0.50036
1009.097	0.35966	0.37018	0.38926	0.38327	0.3939	0.40095	0.47968	0.51082
1009.327	0.28725	0.28974	0.31186	0.30921	0.31554	0.3202	0.39539	0.41266
1009.556	0.3414	0.3415	0.3704	0.36157	0.37771	0.37881	0.45976	0.48347
1009.786	0.33762	0.34524	0.3652	0.36284	0.36799	0.37034	0.44673	0.47542
1010.016	0.34203	0.34088	0.35999	0.36412	0.36411	0.3736	0.45286	0.46657
1010.245	0.32818	0.33215	0.35089	0.3456	0.34922	0.35992	0.43371	0.44887
1010.475	0.32881	0.33651	0.35154	0.34816	0.3544	0.36578	0.43601	0.45772
1010.704	0.36344	0.36582	0.39642	0.39093	0.3926	0.40029	0.46819	0.51002
1010.934	0.31118	0.29411	0.33723	0.33411	0.33303	0.34169	0.39463	0.42715
1011.163	0.29481	0.28912	0.31967	0.31304	0.31943	0.3202	0.38466	0.40462
1011.393	0.29544	0.30159	0.31316	0.31113	0.32849	0.3202	0.3839	0.41025
1011.622	0.27655	0.2754	0.29885	0.29006	0.29417	0.29611	0.36321	0.38209
1011.851	0.2671	0.27976	0.2982	0.29198	0.30065	0.29481	0.3701	0.39094
1012.081	0.26395	0.26605	0.2865	0.28559	0.29029	0.29155	0.34712	0.37404
1012.31	0.28662	0.28538	0.30991	0.30794	0.30583	0.31955	0.37777	0.39577
1012.539	0.29292	0.30408	0.31511	0.31496	0.32202	0.33257	0.38466	0.40864
1012.769	0.35777	0.36894	0.38406	0.3788	0.3939	0.39704	0.46742	0.4899
1012.998	0.28536	0.29037	0.30991	0.30666	0.31231	0.31109	0.37394	0.39416
1013.227	0.27466	0.27415	0.29495	0.28942	0.30712	0.29872	0.35401	0.37968
1013.456	0.24632	0.24609	0.26698	0.26261	0.26827	0.26551	0.3111	0.34025
1013.686	0.22932	0.21741	0.24747	0.24345	0.24172	0.23946	0.28964	0.30807
1013.915	0.24695	0.25046	0.27089	0.2658	0.27021	0.27397	0.32489	0.34267
1014.144	0.30803	0.31843	0.33528	0.32645	0.32979	0.3469	0.40612	0.42956
1014.373	0.28977	0.29535	0.31967	0.30921	0.31619	0.32085	0.38007	0.40381
1014.602	0.28536	0.28101	0.29495	0.2907	0.31231	0.30913	0.36627	0.38289
1014.831	0.24444	0.25607	0.27089	0.26963	0.27345	0.27332	0.32489	0.34669
1015.06	0.24821	0.25732	0.26698	0.26708	0.27086	0.2629	0.31187	0.35152
1015.289	0.26269	0.27914	0.28389	0.28048	0.2864	0.29155	0.34482	0.37485
1015.518	0.23499	0.24422	0.25007	0.25112	0.25014	0.26486	0.31723	0.32818
1015.747	0.24129	0.24921	0.26828	0.26133	0.27151	0.27658	0.31953	0.33543
1015.976	0.29607	0.30221	0.33072	0.31496	0.33367	0.33127	0.39846	0.40623
1016.205	0.27529	0.28101	0.30731	0.29964	0.30518	0.30197	0.35861	0.37887
1016.434	0.27592	0.286	0.30341	0.29325	0.30453	0.2922	0.36091	0.36841
1016.662	0.26144	0.26605	0.28259	0.27857	0.28381	0.28309	0.33179	0.35795
1016.891	0.2967	0.30595	0.31186	0.31624	0.31943	0.31695	0.38543	0.40301
1017.12	0.27025	0.27976	0.2969	0.2907	0.29806	0.30197	0.35554	0.37083
1017.349	0.24444	0.25856	0.28064	0.26325	0.27216	0.28699	0.33102	0.35473
1017.577	0.2564	0.25981	0.28194	0.27601	0.28122	0.28569	0.33102	0.35071
1017.806	0.28977	0.28413	0.31251	0.30921	0.3136	0.31109	0.36091	0.38048
1018.035	0.26521	0.27353	0.2865	0.28815	0.28511	0.29155	0.33792	0.35232
1018.263	0.24506	0.2623	0.26568	0.27218	0.26762	0.27462	0.31416	0.34428
1018.492	0.25325	0.26667	0.27999	0.27538	0.27928	0.2883	0.32872	0.34588
1018.721	0.2161	0.2199	0.25007	0.23452	0.23784	0.25053	0.28658	0.29761
1018.949	0.21547	0.22427	0.24162	0.23707	0.23848	0.24141	0.27585	0.28796
1019.178	0.26395	0.2648	0.28519	0.28559	0.29029	0.28439	0.32183	0.34347
1019.406	0.21736	0.21928	0.23641	0.2409	0.2346	0.23165	0.27355	0.29117
1019.635	0.23436	0.24297	0.24747	0.25431	0.25144	0.24662	0.28888	0.31048
1019.863	0.24444	0.24422	0.25658	0.25303	0.25662	0.26095	0.30114	0.31933
1020.091	0.24381	0.23549	0.25267	0.2409	0.25144	0.25444	0.3042	0.3137
1020.32	0.24758	0.24859	0.25983	0.26261	0.26244	0.2629	0.30803	0.32014
1020.548	0.24695	0.25233	0.26763	0.27091	0.27151	0.27137	0.31187	0.33221
1020.776	0.21673	0.2224	0.22601	0.23196	0.23719	0.2349	0.26972	0.28554
1021.005	0.25514	0.25919	0.26568	0.27346	0.26762	0.27527	0.30727	0.34267
1021.233	0.26521	0.26355	0.28389	0.2824	0.28317	0.28374	0.32796	0.34749
1021.461	0.25073	0.23861	0.26243	0.25878	0.26633	0.25574	0.3065	0.31129
1021.689	0.24129	0.24547	0.25788	0.26388	0.26439	0.26355	0.3088	0.31612
1021.918	0.2161	0.23674	0.22276	0.24345	0.23913	0.24532	0.27815	0.28152
1022.146	0.25451	0.25856	0.26633	0.27155	0.27151	0.27202	0.3157	0.3314
1022.374	0.25262	0.24921	0.26633	0.26772	0.26827	0.259	0.30114	0.32979
1022.602	0.25199	0.25233	0.26503	0.26516	0.26957	0.26551	0.30344	0.32255
1022.83	0.2331	0.22738	0.24877	0.23707	0.25791	0.24532	0.28504	0.30485
1023.058	0.21043	0.2224	0.22536	0.22622	0.22877	0.23165	0.26206	0.2775
1023.286	0.15503	0.16191	0.16227	0.17833	0.17244	0.1776	0.20458	0.21233
1023.514	0.18147	0.17937	0.19154	0.19302	0.18862	0.18932	0.21991	0.23083
1023.742	0.23058	0.22614	0.24617	0.24729	0.24043	0.24337	0.28275	0.2952
1023.97	0.23751	0.2411	0.24487	0.2492	0.25144	0.25509	0.29118	0.30163
1024.198	0.20162	0.2199	0.20975	0.21473	0.23136	0.23034	0.25209	0.26382
1024.426	0.20603	0.2093	0.2169	0.21919	0.22877	0.22188	0.25669	0.26865
1024.654	0.22303	0.22489	0.23446	0.23324	0.23654	0.24793	0.27585	0.29439
1024.882	0.18462	0.19808	0.19544	0.20132	0.20157	0.20495	0.23753	0.24531
1025.109	0.20918	0.2199	0.22145	0.22175	0.22294	0.2349	0.26052	0.28071
1025.337	0.20414	0.20992	0.213	0.21153	0.21647	0.21602	0.2452	0.25658
1025.565	0.19469	0.19808	0.20584	0.20259	0.2087	0.203	0.22604	0.23485
1025.793	0.18084	0.18249	0.19544	0.1911	0.18927	0.19323	0.22144	0.23003
1026.02	0.22618	0.22177	0.24097	0.23643	0.23201	0.23686	0.28658	0.28956
1026.248	0.22177	0.22676	0.23056	0.22749	0.22877	0.23621	0.26972	0.28313
1026.476	0.21484	0.22364	0.21885	0.21792	0.22294	0.2323	0.25822	0.28071
1026.703	0.22114	0.22489	0.23771	0.23579	0.23719	0.23555	0.26972	0.28635
1026.931	0.21106	0.2224	0.24162	0.23643	0.23589	0.23425	0.25822	0.27911
1027.158	0.21232	0.21678	0.22601	0.22749	0.22553	0.22774	0.25822	0.27106
1027.386	0.22177	0.21928	0.23641	0.22941	0.22489	0.22839	0.26742	0.26865
1027.613	0.16825	0.17376	0.17332	0.17642	0.17891	0.18411	0.20688	0.22118
1027.841	0.19281	0.1962	0.19479	0.1911	0.2087	0.21146	0.23677	0.25175
1028.068	0.17518	0.17812	0.18633	0.18663	0.18862	0.19128	0.22068	0.22842
1028.296	0.19343	0.19371	0.20519	0.21217	0.20935	0.203	0.23524	0.24853
1028.523	0.21547	0.21741	0.22471	0.22366	0.21971	0.22383	0.25746	0.27508
1028.75	0.18777	0.19059	0.19674	0.18919	0.1951	0.18672	0.22144	0.226
1028.978	0.20729	0.20556	0.21885	0.20962	0.22165	0.21797	0.25439	0.26784
1029.205	0.20036	0.21803	0.21105	0.20834	0.21323	0.22318	0.26359	0.27347
1029.432	0.20855	0.20992	0.21885	0.22239	0.22035	0.21928	0.25439	0.26382
1029.66	0.21862	0.21055	0.22926	0.22686	0.22683	0.22253	0.25439	0.26623
1029.887	0.16762	0.17126	0.18178	0.18025	0.1815	0.17825	0.20075	0.20991
1030.114	0.16447	0.16565	0.18568	0.17323	0.17956	0.17565	0.19386	0.2075
1030.341	0.16447	0.17064	0.17788	0.1745	0.17826	0.18151	0.20152	0.21313
1030.568	0.21169	0.21928	0.22666	0.22302	0.22618	0.22774	0.26206	0.26865
1030.795	0.21358	0.21491	0.21885	0.22302	0.22812	0.22253	0.25899	0.27186
1031.022	0.19847	0.20182	0.19999	0.21026	0.22359	0.20365	0.24137	0.25255
1031.249	0.1758	0.18311	0.18763	0.186	0.19251	0.18737	0.21991	0.22922
1031.476	0.17203	0.17999	0.19804	0.1828	0.18992	0.18737	0.21071	0.22118
1031.703	0.17895	0.17999	0.18308	0.186	0.18668	0.18737	0.21914	0.22279
1031.93	0.21862	0.22115	0.2195	0.22047	0.21906	0.23295	0.26129	0.26784
1032.157	0.19658	0.20244	0.2078	0.20579	0.21194	0.20821	0.2383	0.24934
1032.384	0.17392	0.1775	0.19349	0.18791	0.19769	0.19063	0.21225	0.23083
1032.611	0.16699	0.17001	0.17658	0.17706	0.17826	0.18281	0.20458	0.20911
1032.838	0.17706	0.18249	0.17658	0.1745	0.1815	0.18476	0.21608	0.22118
1033.065	0.17958	0.18498	0.19023	0.18791	0.19316	0.19323	0.21761	0.22922
1033.292	0.19847	0.20681	0.2169	0.21473	0.221	0.21537	0.2406	0.26623
1033.518	0.19469	0.19184	0.19414	0.19813	0.19898	0.19649	0.22451	0.23888
1033.745	0.17203	0.16565	0.17332	0.17514	0.17632	0.16849	0.20152	0.226
1033.972	0.17392	0.18186	0.18698	0.1911	0.19057	0.18542	0.21761	0.226
1034.198	0.16195	0.1775	0.17723	0.18536	0.18539	0.18672	0.22068	0.21635
1034.425	0.1714	0.18062	0.18828	0.18536	0.19575	0.18802	0.21608	0.22198
1034.652	0.18777	0.18436	0.19154	0.19302	0.20222	0.19649	0.22834	0.23405
1034.878	0.1544	0.16315	0.15966	0.16365	0.16855	0.16458	0.18773	0.20026
1035.105	0.15692	0.17251	0.16357	0.17387	0.16272	0.17044	0.19156	0.21152
1035.331	0.16006	0.16503	0.16487	0.17578	0.1692	0.16849	0.19692	0.20669
1035.558	0.1821	0.18249	0.18893	0.19749	0.19834	0.19453	0.22911	0.23164
1035.784	0.15251	0.16191	0.15901	0.16493	0.16078	0.16653	0.18926	0.19302
1036.011	0.19155	0.20681	0.20129	0.20132	0.2087	0.21081	0.2429	0.23807
1036.237	0.19092	0.18747	0.19934	0.19302	0.20157	0.19779	0.22604	0.23566
1036.464	0.18273	0.18623	0.19609	0.19174	0.19186	0.18151	0.20612	0.23244
1036.69	0.16195	0.16378	0.17462	0.17259	0.17567	0.17239	0.18926	0.20267
1036.916	0.16825	0.18436	0.18113	0.1911	0.18927	0.19128	0.21531	0.22037
1037.143	0.19658	0.20182	0.20194	0.20706	0.2074	0.21016	0.23677	0.2429
1037.369	0.20855	0.20244	0.2104	0.20706	0.20222	0.21146	0.23677	0.24934
1037.595	0.15314	0.15941	0.16292	0.16684	0.16272	0.16588	0.18083	0.20589
1037.821	0.19155	0.19433	0.20259	0.21026	0.20481	0.20495	0.22987	0.25255
1038.048	0.15251	0.14382	0.1434	0.1528	0.15107	0.15286	0.17623	0.18014
1038.274	0.19343	0.17937	0.18503	0.186	0.18603	0.19844	0.22297	0.23324
1038.5	0.12292	0.122	0.1291	0.13045	0.1284	0.12746	0.13562	0.15037
1038.726	0.12732	0.14071	0.14405	0.1496	0.14394	0.13788	0.15018	0.16807
1038.952	0.16636	0.1669	0.17593	0.17833	0.17308	0.1763	0.20305	0.21715
1039.178	0.15818	0.14757	0.14731	0.15663	0.14718	0.16523	0.18236	0.19704
1039.404	0.13929	0.13821	0.14145	0.14641	0.14265	0.14504	0.16474	0.16807
1039.63	0.17203	0.17874	0.18698	0.18217	0.18539	0.18151	0.20458	0.21635
1039.856	0.15188	0.15131	0.15446	0.15982	0.15236	0.15416	0.17623	0.18417
1040.082	0.15818	0.14133	0.15056	0.1579	0.14394	0.1457	0.17546	0.17451
1040.308	0.14936	0.14507	0.15251	0.14897	0.15171	0.1483	0.16933	0.17612
1040.534	0.16321	0.16315	0.17332	0.15918	0.16855	0.16914	0.18849	0.20428
1040.76	0.1588	0.1563	0.16422	0.16429	0.16466	0.16263	0.18236	0.1906
1040.986	0.15629	0.15567	0.16682	0.17323	0.15754	0.15742	0.18006	0.19463
1041.211	0.15755	0.16752	0.17137	0.16365	0.16466	0.16523	0.19079	0.19623
1041.437	0.13551	0.14195	0.1434	0.14003	0.14653	0.15416	0.1655	0.15762
1041.663	0.11347	0.122	0.11999	0.12726	0.12257	0.12291	0.13408	0.14072
1041.888	0.1544	0.1563	0.17137	0.17195	0.16402	0.17044	0.18849	0.20267
1042.114	0.13047	0.1326	0.14145	0.1362	0.13552	0.13528	0.15401	0.16164
1042.34	0.1481	0.15068	0.14471	0.14322	0.15236	0.14114	0.16857	0.16727
1042.565	0.15377	0.1538	0.16032	0.15854	0.16531	0.15742	0.18926	0.18738
1042.791	0.18966	0.19246	0.20519	0.21089	0.20287	0.2056	0.23677	0.23727
1043.017	0.17077	0.17064	0.16617	0.17642	0.16855	0.16718	0.19615	0.19784
1043.242	0.16384	0.17563	0.15771	0.16812	0.16402	0.15807	0.18543	0.19865
1043.468	0.12292	0.13385	0.1291	0.13173	0.12775	0.12746	0.14941	0.14635
1043.693	0.14495	0.14944	0.16552	0.1528	0.15754	0.15286	0.18849	0.17693
1043.919	0.19406	0.19683	0.20519	0.20132	0.19898	0.20495	0.22911	0.24129
1044.144	0.18651	0.18872	0.18698	0.18855	0.17762	0.18932	0.21071	0.23164
1044.369	0.15818	0.15941	0.16552	0.15471	0.16531	0.15611	0.18236	0.1898
1044.595	0.13677	0.14757	0.16162	0.14003	0.15171	0.13593	0.15937	0.16405
1044.82	0.14747	0.14881	0.15251	0.15344	0.14977	0.14765	0.17393	0.17049
1045.045	0.17958	0.17625	0.18243	0.18344	0.17438	0.18476	0.20842	0.20669
1045.271	0.11914	0.12138	0.11934	0.11832	0.12516	0.11639	0.13485	0.13589
1045.496	0.16069	0.17376	0.16552	0.16301	0.18215	0.16849	0.19309	0.2075
1045.721	0.16321	0.16378	0.16877	0.16557	0.1692	0.1737	0.19692	0.19623
1045.946	0.15062	0.1432	0.15836	0.15982	0.15236	0.15742	0.18466	0.17049
1046.171	0.14306	0.14819	0.15251	0.14769	0.14653	0.15546	0.17393	0.16968
1046.397	0.16195	0.16939	0.16942	0.16557	0.16466	0.17109	0.20152	0.19221
1046.622	0.13299	0.12886	0.1343	0.13811	0.13876	0.13658	0.15018	0.14877
1046.847	0.15566	0.14757	0.16162	0.16046	0.15689	0.1457	0.16857	0.18899
1047.072	0.1374	0.14071	0.14471	0.14769	0.1433	0.14114	0.1655	0.16888
1047.297	0.13866	0.15754	0.15121	0.14897	0.14783	0.15872	0.18083	0.17934
1047.522	0.14684	0.15255	0.15511	0.1496	0.15236	0.15742	0.18159	0.17049
1047.747	0.16321	0.15006	0.16487	0.15024	0.16013	0.15546	0.18313	0.17853
1047.972	0.14999	0.15941	0.16227	0.1579	0.15625	0.15807	0.17776	0.18899
1048.196	0.14117	0.1538	0.15641	0.15407	0.14653	0.16067	0.16014	0.17693
1048.421	0.14999	0.15131	0.15316	0.15024	0.16337	0.15416	0.17317	0.17693
1048.646	0.18273	0.17874	0.18373	0.1828	0.19251	0.19258	0.21608	0.20428
1048.871	0.15692	0.15318	0.15316	0.15727	0.1543	0.15611	0.1701	0.17129
1049.096	0.13677	0.13509	0.13755	0.14003	0.12905	0.13593	0.14864	0.16325
1049.32	0.1481	0.15193	0.15056	0.15599	0.15625	0.16002	0.17853	0.17934
1049.545	0.17203	0.17874	0.18048	0.1745	0.18474	0.18932	0.21301	0.21233
1049.77	0.13992	0.14008	0.14731	0.13939	0.14265	0.14765	0.16397	0.16405
1049.995	0.16384	0.16128	0.16877	0.16748	0.16402	0.17435	0.18159	0.19221
1050.219	0.15943	0.16877	0.16357	0.16365	0.17114	0.16783	0.18773	0.18819
1050.444	0.15188	0.16191	0.15251	0.16046	0.16661	0.15611	0.18543	0.19302
1050.668	0.13362	0.13011	0.1343	0.14003	0.13488	0.13007	0.14711	0.14635
1050.893	0.1311	0.12449	0.13755	0.13875	0.12516	0.13723	0.15094	0.14152
1051.117	0.12921	0.12948	0.13105	0.13364	0.13552	0.13137	0.14405	0.14716
1051.342	0.08829	0.10204	0.09397	0.09406	0.10315	0.10207	0.0973	0.10451
1051.566	0.13614	0.14258	0.14666	0.14577	0.14265	0.147	0.15937	0.16164
1051.791	0.21862	0.21242	0.22731	0.23069	0.22035	0.231	0.25056	0.25899
1052.015	0.16825	0.17812	0.17658	0.17706	0.18344	0.1763	0.19692	0.19704
1052.239	0.18021	0.1881	0.18243	0.18791	0.19898	0.19388	0.20688	0.20508
1052.464	0.16384	0.15567	0.16097	0.16301	0.16078	0.16458	0.17853	0.17853
1052.688	0.15629	0.1432	0.15316	0.16046	0.14589	0.15221	0.1747	0.18014
1052.912	0.15251	0.1563	0.15056	0.15344	0.15625	0.15807	0.17163	0.18095
1053.137	0.15692	0.16939	0.16552	0.16493	0.17114	0.17174	0.18159	0.18819
1053.361	0.15314	0.15442	0.16227	0.15535	0.15689	0.16067	0.17087	0.17612
1053.585	0.1248	0.12138	0.12259	0.12407	0.12063	0.12877	0.14328	0.1367
1053.809	0.11725	0.12075	0.11349	0.12534	0.12905	0.119	0.12719	0.12624
1054.033	0.14621	0.1563	0.14015	0.15535	0.16013	0.14504	0.16933	0.17049
1054.257	0.18147	0.1775	0.17788	0.17514	0.17632	0.18021	0.19539	0.19865
1054.481	0.19092	0.17999	0.19544	0.17961	0.18344	0.19583	0.20152	0.21554
1054.706	0.14495	0.14632	0.14145	0.14514	0.14524	0.15351	0.15937	0.16647
1054.93	0.11662	0.12512	0.11804	0.12726	0.12581	0.13593	0.14251	0.14152
1055.154	0.1374	0.14195	0.14666	0.13939	0.14135	0.14374	0.15861	0.15762
1055.377	0.16762	0.16627	0.17007	0.16812	0.17308	0.16914	0.18083	0.19543
1055.601	0.14747	0.15068	0.15186	0.15216	0.14977	0.15156	0.15554	0.15842
1055.596	0.14024	0.14589	0.14369	0.14482	0.14544	0.1406	0.15129	0.15566
1055.829	0.13206	0.13592	0.13719	0.13397	0.13766	0.13345	0.13292	0.13636
1056.061	0.14716	0.15087	0.1476	0.15375	0.15839	0.15232	0.14593	0.14923
1056.294	0.11885	0.12346	0.11637	0.11675	0.12083	0.11848	0.11991	0.12349
1056.526	0.13269	0.1409	0.13589	0.13333	0.14155	0.13475	0.14516	0.14842
1056.758	0.13772	0.14713	0.14369	0.13908	0.13572	0.13865	0.13751	0.14038
1056.991	0.15219	0.15461	0.1567	0.15949	0.14997	0.15362	0.14899	0.14923
1057.223	0.11696	0.12471	0.11832	0.12121	0.12665	0.11848	0.11991	0.11946
1057.455	0.14338	0.15212	0.14044	0.14226	0.1545	0.14191	0.15435	0.15084
1057.688	0.09935	0.10041	0.0962	0.09825	0.10075	0.09114	0.09007	0.08005
1057.92	0.13772	0.1409	0.14174	0.14035	0.13766	0.1341	0.13292	0.13233
1058.152	0.15722	0.16271	0.16646	0.15885	0.16422	0.15948	0.16582	0.17014
1058.384	0.14527	0.1515	0.15215	0.13716	0.15645	0.14841	0.16123	0.15968
1058.617	0.12325	0.13343	0.13003	0.12121	0.12989	0.13019	0.11762	0.11625
1058.849	0.13143	0.1434	0.14434	0.13461	0.13378	0.138	0.13216	0.12751
1059.081	0.12702	0.13654	0.13393	0.12696	0.13637	0.13149	0.13828	0.13233
1059.313	0.17546	0.1814	0.17557	0.17799	0.19012	0.179	0.19566	0.19025
1059.545	0.18113	0.187	0.18598	0.18755	0.18753	0.18226	0.19796	0.18784
1059.777	0.17987	0.18576	0.17882	0.1799	0.18235	0.18421	0.19031	0.17979
1060.009	0.17861	0.18327	0.17687	0.1799	0.18948	0.18421	0.18572	0.19266
1060.241	0.18113	0.18576	0.18143	0.18054	0.20114	0.18486	0.19413	0.20955
1060.473	0.16414	0.17081	0.17102	0.16395	0.17134	0.1725	0.17424	0.17094
1060.705	0.15345	0.15772	0.15801	0.15056	0.15968	0.16338	0.16276	0.15164
1060.937	0.14904	0.15523	0.1528	0.14801	0.15321	0.15492	0.15588	0.14923
1061.169	0.15596	0.16707	0.16451	0.15949	0.16292	0.16469	0.16735	0.1621
1061.401	0.18553	0.18389	0.19054	0.18755	0.18818	0.18486	0.19566	0.19427
1061.633	0.20629	0.20133	0.19964	0.19967	0.20696	0.20894	0.21632	0.21921
1061.865	0.18868	0.19635	0.19054	0.185	0.20243	0.19658	0.20331	0.1999
1062.097	0.16225	0.1652	0.16061	0.15757	0.17199	0.1738	0.16812	0.15647
1062.329	0.20944	0.21005	0.2055	0.20605	0.20437	0.20439	0.21097	0.21197
1062.56	0.16666	0.16458	0.16581	0.16268	0.15709	0.15557	0.15282	0.16773
1062.792	0.18238	0.17891	0.17687	0.17352	0.18106	0.18226	0.18113	0.18784
1063.024	0.21321	0.2113	0.212	0.2086	0.22575	0.23237	0.23392	0.23127
1063.256	0.20566	0.20258	0.2081	0.20159	0.20114	0.21285	0.20561	0.21116
1063.487	0.19056	0.19074	0.19444	0.19266	0.18559	0.19397	0.18266	0.19347
1063.719	0.15596	0.15586	0.1541	0.15821	0.16228	0.15427	0.15052	0.15566
1063.951	0.16414	0.16582	0.16191	0.17033	0.17652	0.16273	0.17271	0.16451
1064.182	0.17798	0.1814	0.17557	0.17543	0.18365	0.1738	0.1773	0.16934
1064.414	0.19748	0.19822	0.19769	0.19138	0.19854	0.19462	0.19796	0.18703
1064.646	0.19371	0.19759	0.19704	0.19266	0.19725	0.19462	0.19872	0.20151
1064.877	0.16792	0.17766	0.18143	0.18309	0.17847	0.1777	0.17653	0.19186
1065.109	0.15596	0.15959	0.16191	0.15566	0.1558	0.15948	0.14975	0.1452
1065.34	0.19056	0.19946	0.19899	0.18755	0.1966	0.19593	0.19796	0.19105
1065.572	0.20189	0.20819	0.2042	0.20159	0.20632	0.20439	0.20331	0.20794
1065.803	0.19748	0.19448	0.19704	0.1984	0.19531	0.19137	0.18954	0.19668
1066.035	0.18993	0.18825	0.19184	0.18309	0.18753	0.19007	0.18189	0.18462
1066.266	0.20818	0.21192	0.2068	0.19457	0.21344	0.20439	0.20867	0.20071
1066.497	0.17735	0.17268	0.17232	0.17288	0.17588	0.1725	0.17424	0.1621
1066.729	0.18553	0.18576	0.17882	0.19393	0.18559	0.17965	0.18725	0.17255
1066.96	0.22831	0.22189	0.22567	0.21753	0.22769	0.22456	0.21862	0.22001
1067.191	0.2497	0.24183	0.24844	0.23348	0.24777	0.24474	0.23468	0.24897
1067.423	0.1805	0.17704	0.17687	0.1748	0.18041	0.17445	0.17118	0.16129
1067.654	0.16917	0.16084	0.16321	0.16778	0.17523	0.16534	0.16353	0.14279
1067.885	0.17861	0.18015	0.17752	0.16842	0.1707	0.17575	0.16888	0.15807
1068.116	0.15345	0.16645	0.16191	0.15247	0.1545	0.16273	0.13445	0.14601
1068.348	0.18427	0.18327	0.17882	0.17735	0.18106	0.18421	0.16888	0.17014
1068.579	0.24655	0.23497	0.23282	0.24496	0.24064	0.23953	0.24387	0.23368
1068.81	0.25473	0.25615	0.25559	0.24815	0.25683	0.24734	0.25228	0.24495
1069.041	0.23837	0.23996	0.24453	0.22838	0.24582	0.23107	0.23315	0.22242
1069.272	0.18742	0.18264	0.18143	0.17352	0.183	0.17835	0.17194	0.15647
1069.503	0.20944	0.20009	0.20485	0.20605	0.20373	0.20829	0.20867	0.19508
1069.734	0.19622	0.19759	0.19964	0.19521	0.19984	0.19072	0.19184	0.17094
1069.965	0.24278	0.25304	0.25885	0.23284	0.25295	0.23953	0.24004	0.23047
1070.196	0.25725	0.25242	0.26015	0.24751	0.25554	0.25906	0.26146	0.24977
1070.427	0.24026	0.23061	0.23673	0.23603	0.23676	0.23888	0.23698	0.23851
1070.658	0.22831	0.23124	0.22827	0.21881	0.2251	0.22651	0.22474	0.21277
1070.889	0.24907	0.25989	0.24909	0.24114	0.24841	0.24344	0.24616	0.24173
1071.12	0.23334	0.23124	0.22957	0.22072	0.23158	0.21936	0.21403	0.20794
1071.351	0.23334	0.21878	0.22502	0.21243	0.22057	0.22131	0.20484	0.20071
1071.582	0.22516	0.22251	0.21591	0.21753	0.21538	0.21155	0.20484	0.19508
1071.813	0.26291	0.26674	0.24323	0.25581	0.25683	0.2506	0.24922	0.24897
1072.043	0.26857	0.2655	0.2608	0.26091	0.26266	0.26361	0.26299	0.24736
1072.274	0.24529	0.23933	0.24388	0.23539	0.22834	0.23237	0.23775	0.21518
1072.505	0.239	0.2356	0.23347	0.23157	0.22963	0.23237	0.2278	0.21679
1072.736	0.24907	0.25428	0.23868	0.24369	0.24259	0.24474	0.22321	0.22001
1072.966	0.26668	0.2655	0.2608	0.25708	0.26137	0.2571	0.25611	0.24012
1073.197	0.27171	0.27671	0.27251	0.26984	0.27562	0.26882	0.27753	0.26345
1073.428	0.27549	0.2817	0.28227	0.27239	0.27432	0.26752	0.26606	0.26103
1073.658	0.28241	0.28481	0.28032	0.27813	0.27691	0.26947	0.27218	0.25138
1073.889	0.26039	0.26924	0.25755	0.25389	0.26137	0.25775	0.24922	0.2361
1074.12	0.26102	0.26612	0.24453	0.25581	0.25813	0.26101	0.23622	0.2361
1074.35	0.27234	0.27547	0.26535	0.26601	0.27497	0.26231	0.2584	0.24253
1074.581	0.27863	0.2736	0.28292	0.26793	0.28274	0.27598	0.27677	0.2546
1074.811	0.29373	0.28668	0.28617	0.28387	0.2808	0.28118	0.27294	0.25701
1075.042	0.30569	0.30973	0.29658	0.29599	0.28792	0.29225	0.27983	0.26184
1075.272	0.28933	0.28917	0.28487	0.28387	0.28339	0.27728	0.26299	0.25862
1075.503	0.28933	0.29353	0.28812	0.28387	0.28015	0.29095	0.27141	0.26988
1075.733	0.29625	0.29852	0.29788	0.28642	0.28468	0.2929	0.27677	0.25782
1075.963	0.30569	0.30599	0.29983	0.2928	0.29116	0.28314	0.27294	0.25379
1076.194	0.31386	0.3116	0.30504	0.30046	0.29958	0.29615	0.28518	0.27471
1076.424	0.3189	0.31222	0.30699	0.30556	0.29893	0.29485	0.28518	0.28034
1076.654	0.29122	0.2873	0.28682	0.27749	0.2795	0.26752	0.26529	0.24253
1076.885	0.31953	0.31845	0.31284	0.31194	0.31642	0.30917	0.30661	0.28114
1077.115	0.29247	0.28606	0.27511	0.28068	0.27497	0.26687	0.25534	0.23047
1077.345	0.34658	0.34212	0.33496	0.33554	0.33455	0.31698	0.31808	0.29079
1077.575	0.31009	0.30724	0.29788	0.29727	0.2931	0.29355	0.27524	0.26103
1077.806	0.31512	0.31596	0.30829	0.3062	0.30929	0.31242	0.28136	0.28114
1078.036	0.3428	0.34462	0.33692	0.33299	0.32678	0.33	0.31502	0.29643
1078.266	0.36419	0.36393	0.36034	0.35787	0.34621	0.35408	0.3418	0.31975
1078.496	0.38118	0.37576	0.3714	0.36871	0.37018	0.36319	0.34946	0.33182
1078.726	0.31827	0.31035	0.30829	0.30684	0.30476	0.28965	0.26759	0.24253
1078.956	0.33337	0.32966	0.32456	0.31896	0.32031	0.31633	0.29437	0.28195
1079.186	0.36042	0.3577	0.35058	0.34128	0.34621	0.34497	0.32344	0.31814
1079.416	0.41389	0.4119	0.40588	0.40252	0.39997	0.39899	0.39001	0.37204
1079.646	0.41074	0.4175	0.40067	0.41336	0.38961	0.40614	0.39154	0.36238
1079.876	0.39439	0.38947	0.38636	0.38785	0.37665	0.37816	0.36246	0.34067
1080.106	0.42144	0.40504	0.40848	0.39678	0.39867	0.39899	0.377	0.35756
1080.336	0.36356	0.36144	0.34993	0.34511	0.34233	0.34106	0.31732	0.28999
1080.566	0.41892	0.4094	0.39742	0.38785	0.39543	0.38922	0.37777	0.35917
1080.796	0.45792	0.45426	0.44882	0.44015	0.43948	0.43738	0.43056	0.40823
1081.026	0.42395	0.41999	0.40588	0.40124	0.39867	0.40224	0.39383	0.36077
1081.255	0.37803	0.37514	0.36359	0.35595	0.35398	0.35473	0.33492	0.30447
1081.485	0.3969	0.40068	0.39026	0.38274	0.37341	0.38402	0.35558	0.32216
1081.715	0.41074	0.39944	0.39157	0.38721	0.38507	0.37816	0.35634	0.32619
1081.945	0.4315	0.41999	0.41173	0.41017	0.40968	0.40614	0.37624	0.35836
1082.174	0.46988	0.45862	0.45077	0.45291	0.44142	0.44194	0.42979	0.40019
1082.404	0.42395	0.40691	0.39677	0.39869	0.39543	0.39248	0.37317	0.33906
1082.634	0.43968	0.43681	0.4254	0.41847	0.41486	0.41265	0.38924	0.35112
1082.863	0.52272	0.51406	0.50672	0.50522	0.49776	0.48685	0.48641	0.44121
1083.093	0.48875	0.48478	0.47419	0.47077	0.46344	0.46277	0.44586	0.41145
1083.323	0.5158	0.51032	0.50216	0.4982	0.4874	0.48945	0.46958	0.44362
1083.552	0.47994	0.47232	0.46443	0.4612	0.45049	0.45235	0.42138	0.39778
1083.782	0.49001	0.47668	0.46508	0.4695	0.45567	0.45821	0.41908	0.4018
1084.011	0.52712	0.51531	0.50932	0.50458	0.501	0.49466	0.47647	0.45086
1084.241	0.50196	0.48229	0.48135	0.4848	0.47574	0.47123	0.44357	0.41386
1084.47	0.5158	0.51157	0.50412	0.49948	0.48999	0.4875	0.46499	0.43075
1084.7	0.54663	0.54708	0.53925	0.53073	0.52302	0.52525	0.50478	0.46052
1084.929	0.54034	0.53524	0.52819	0.51925	0.51007	0.51158	0.49024	0.45167
1085.158	0.51958	0.52091	0.51062	0.50458	0.5023	0.49791	0.46117	0.42432
1085.388	0.51328	0.51095	0.49826	0.49565	0.48416	0.47839	0.4451	0.40904
1085.617	0.49441	0.49288	0.47874	0.47077	0.46732	0.4491	0.42444	0.38732
1085.846	0.52146	0.51905	0.49306	0.49437	0.48481	0.47513	0.44433	0.40421
1086.076	0.51769	0.51282	0.49501	0.49629	0.48416	0.47383	0.44969	0.39778
1086.305	0.55355	0.54396	0.52884	0.52946	0.51784	0.51679	0.48029	0.44041
1086.534	0.59318	0.58134	0.57178	0.56964	0.5567	0.55844	0.52544	0.49349
1086.763	0.5699	0.56452	0.54706	0.54476	0.53662	0.53696	0.49407	0.46052
1086.992	0.61331	0.59193	0.57828	0.58495	0.56771	0.57211	0.53462	0.49752
1087.222	0.63407	0.62246	0.60821	0.60345	0.59103	0.59163	0.56216	0.52245
1087.451	0.68565	0.65984	0.65115	0.65575	0.63507	0.6411	0.61037	0.57554
1087.68	0.69069	0.6698	0.66091	0.66022	0.64284	0.64565	0.6096	0.57393
1087.909	0.66741	0.64987	0.62968	0.63471	0.62082	0.61441	0.58435	0.54658
1088.138	0.66112	0.6561	0.62838	0.63279	0.62147	0.61962	0.58282	0.54015
1088.367	0.66993	0.65734	0.63228	0.63662	0.62147	0.61832	0.58282	0.54176
1088.596	0.67119	0.66607	0.64334	0.64427	0.63183	0.61636	0.58206	0.53532
1088.825	0.67748	0.66295	0.63423	0.63662	0.62859	0.61636	0.58512	0.54015
1089.054	0.64791	0.6399	0.61407	0.61302	0.60398	0.59684	0.54686	0.50234
1089.283	0.69509	0.686	0.67327	0.66532	0.64867	0.64826	0.61113	0.56187
1089.512	0.69446	0.69161	0.67132	0.66532	0.65191	0.64826	0.60884	0.5498
1089.741	0.72969	0.71715	0.69734	0.69849	0.68235	0.6795	0.6425	0.58921
1089.969	0.758	0.74456	0.73182	0.72465	0.71344	0.70618	0.67005	0.61656
1090.198	0.76869	0.75204	0.73637	0.7272	0.71667	0.71399	0.67081	0.62139
1090.427	0.74542	0.73397	0.711	0.71253	0.69595	0.69381	0.6425	0.58841
1090.656	0.76618	0.7564	0.73247	0.73294	0.72121	0.71594	0.6624	0.61817
1090.885	0.77184	0.75764	0.73507	0.73549	0.72186	0.71008	0.65704	0.61174
1091.113	0.78945	0.77882	0.74939	0.75016	0.73999	0.72831	0.68458	0.62782
1091.342	0.80266	0.79128	0.765	0.76675	0.74841	0.74198	0.69453	0.63587
1091.571	0.78505	0.77509	0.74939	0.75335	0.72963	0.72701	0.67846	0.62139
1091.799	0.83223	0.81869	0.79493	0.79609	0.78274	0.77126	0.72667	0.66965
1092.028	0.8769	0.86666	0.83982	0.84201	0.82095	0.82008	0.77946	0.72917
1092.257	0.84733	0.82928	0.80338	0.80821	0.78403	0.78168	0.73202	0.66322
1092.485	0.83223	0.81309	0.78972	0.79098	0.76978	0.7641	0.70524	0.65195
1092.714	0.8769	0.86292	0.83136	0.8299	0.81382	0.80901	0.75727	0.68815
1092.942	0.93666	0.91837	0.88666	0.8873	0.876	0.86498	0.8246	0.76296
1093.171	0.93855	0.92335	0.89772	0.89687	0.88507	0.87344	0.83073	0.75411
1093.399	0.97566	0.95824	0.9309	0.93387	0.92069	0.90859	0.86516	0.79433
1093.627	0.98699	0.96571	0.94586	0.94216	0.92587	0.9151	0.86745	0.80639
1093.856	0.94295	0.92647	0.89967	0.89304	0.8773	0.86694	0.81466	0.74526
1094.084	0.95365	0.93145	0.90683	0.90325	0.88312	0.8793	0.81313	0.74848
1094.313	0.96371	0.94017	0.91724	0.90708	0.88636	0.88581	0.81848	0.76376
1094.541	0.98573	0.96384	0.94001	0.93451	0.91356	0.90924	0.84756	0.77422
1094.769	1.01026	0.99188	0.96343	0.95875	0.93299	0.93332	0.87204	0.79513
1094.998	1.03165	1.0087	0.97384	0.97469	0.95437	0.94764	0.87893	0.80961
1095.226	1.05744	1.03922	1.01092	1.01233	0.99064	0.98148	0.91719	0.85144
1095.454	1.07506	1.05106	1.02979	1.027	1.00359	0.99645	0.93019	0.86189
1095.682	1.11218	1.09093	1.06232	1.06144	1.04634	1.03029	0.96998	0.8997
1095.91	1.06877	1.04545	1.01287	1.01105	0.99323	0.98343	0.90494	0.83294
1096.139	1.0782	1.06165	1.02914	1.02062	1.00359	0.99645	0.91566	0.84741
1096.367	1.08387	1.06414	1.02523	1.02955	1.00683	0.9945	0.91948	0.83374
1096.595	1.13168	1.10962	1.07533	1.07165	1.04828	1.0381	0.96692	0.88602
1096.823	1.13671	1.11959	1.08639	1.08313	1.06058	1.04917	0.97304	0.88924
1097.051	1.16313	1.14513	1.10981	1.10992	1.08001	1.07325	0.99906	0.90694
1097.279	1.19836	1.17565	1.14039	1.1399	1.11369	1.10449	1.0266	0.94394
1097.507	1.20339	1.18562	1.14299	1.14947	1.12211	1.1123	1.02813	0.94072
1097.735	1.24303	1.22549	1.18593	1.18774	1.16162	1.1507	1.07251	0.9922
1097.963	1.22541	1.20805	1.16901	1.16606	1.14348	1.12987	1.03578	0.95761
1098.191	1.25749	1.23359	1.19569	1.19604	1.17004	1.16176	1.07174	0.9914
1098.419	1.27071	1.2392	1.20805	1.20178	1.17716	1.16046	1.07327	0.98496
1098.646	1.3009	1.2691	1.23602	1.23112	1.20955	1.193	1.11306	1.02116
1098.874	1.33865	1.31021	1.2692	1.26556	1.24258	1.2301	1.13601	1.05575
1099.102	1.34871	1.32517	1.28417	1.27641	1.25423	1.24702	1.16126	1.06862
1099.33	1.39212	1.36379	1.31539	1.31978	1.29374	1.28347	1.19799	1.09999
1099.558	1.41036	1.38497	1.33426	1.3402	1.30993	1.29714	1.21482	1.11688
1099.785	1.39652	1.38435	1.32776	1.33637	1.31058	1.28998	1.20947	1.09999
1100.013	1.4047	1.38559	1.33556	1.33956	1.31058	1.29909	1.20488	1.09918
1100.241	1.40156	1.37438	1.33882	1.33509	1.30929	1.29388	1.1911	1.07907
1100.468	1.44056	1.41737	1.37265	1.36699	1.33843	1.32057	1.2263	1.12331
1100.696	1.52423	1.49399	1.46112	1.45756	1.4155	1.40648	1.31735	1.20536
1100.924	1.47767	1.44602	1.39802	1.40079	1.36952	1.34985	1.24772	1.13457
1101.151	1.49403	1.46596	1.40387	1.40972	1.37729	1.36222	1.25997	1.14664
1101.379	1.50724	1.48278	1.42404	1.42758	1.39543	1.38305	1.27221	1.16675
1101.606	1.528	1.50956	1.44551	1.44736	1.42392	1.40387	1.29363	1.1756
1101.834	1.54813	1.5214	1.46633	1.47032	1.44659	1.42014	1.31123	1.1941
1102.061	1.54247	1.51143	1.46243	1.47287	1.44206	1.41494	1.30817	1.18042
1102.289	1.60475	1.57684	1.52033	1.53028	1.49257	1.47677	1.36479	1.24879
1102.516	1.59469	1.56376	1.51773	1.51689	1.47897	1.46896	1.34949	1.22225
1102.743	1.6425	1.61048	1.56652	1.55771	1.52431	1.50801	1.40075	1.27051
1102.971	1.63054	1.60862	1.547	1.54176	1.50812	1.48848	1.37627	1.24075
1103.198	1.63306	1.60924	1.54115	1.54432	1.50682	1.48262	1.36862	1.23592
1103.425	1.72554	1.68649	1.62637	1.62469	1.5975	1.57765	1.46196	1.33245
1103.653	1.70163	1.66967	1.61401	1.60555	1.57807	1.55877	1.43289	1.3059
1103.88	1.74441	1.71826	1.66801	1.66424	1.6247	1.60628	1.4918	1.35577
1104.107	1.75447	1.72511	1.66606	1.67189	1.62729	1.61279	1.4918	1.35416
1104.334	1.75888	1.72698	1.6589	1.66424	1.62923	1.60238	1.4742	1.34853
1104.561	1.80417	1.7737	1.71225	1.70953	1.67781	1.65509	1.52241	1.39197
1104.789	1.83374	1.80797	1.74673	1.74461	1.69918	1.68438	1.55225	1.41851
1105.016	1.85827	1.82728	1.75844	1.76247	1.72055	1.7	1.56526	1.42897
1105.243	1.89036	1.85656	1.79357	1.79628	1.74905	1.73645	1.59433	1.46436
1105.47	1.92433	1.88272	1.8248	1.82115	1.78338	1.75988	1.62723	1.49091
1105.697	1.95201	1.92446	1.85928	1.85751	1.81705	1.79502	1.66625	1.53032
1105.924	1.98849	1.95935	1.89181	1.89579	1.85268	1.82496	1.69533	1.55767
1106.151	1.96207	1.92633	1.86579	1.86581	1.82288	1.79437	1.66243	1.50941
1106.378	1.96962	1.93567	1.87164	1.86963	1.83195	1.80153	1.66166	1.50699
1106.605	1.98661	1.96184	1.89832	1.89132	1.84426	1.82106	1.6762	1.53193
1106.832	2.05895	2.03535	1.96598	1.96595	1.91485	1.89851	1.75424	1.60674
1107.058	2.09607	2.05217	1.97899	1.98254	1.94011	1.92779	1.77567	1.61961
1107.285	2.07971	2.0503	1.97053	1.97042	1.92651	1.91087	1.75654	1.59708
1107.512	2.14073	2.11322	2.03624	2.03229	1.98609	1.96554	1.82464	1.66465
1107.739	2.17848	2.14125	2.06747	2.06482	2.02301	1.99743	1.84606	1.68958
1107.966	2.16904	2.13253	2.05316	2.05398	2.02301	2.00004	1.83382	1.6735
1108.192	2.18414	2.14935	2.07267	2.07567	2.03143	2.00589	1.84453	1.6735
1108.419	2.25019	2.21227	2.13383	2.13371	2.08324	2.05991	1.91263	1.73946
1108.646	2.27913	2.24342	2.17221	2.16816	2.11951	2.09831	1.944	1.77565
1108.872	2.29675	2.26834	2.17937	2.17326	2.13506	2.10677	1.94706	1.78691
1109.099	2.30996	2.26772	2.18262	2.18092	2.13182	2.10873	1.95012	1.77565
1109.326	2.34015	2.29762	2.22426	2.22046	2.17456	2.14778	1.99373	1.81587
1109.552	2.3389	2.30136	2.21971	2.21791	2.16938	2.14192	1.97843	1.79737
1109.779	2.40621	2.36054	2.29257	2.29127	2.2348	2.2096	2.04117	1.87459
1110.005	2.43452	2.39169	2.30949	2.31104	2.26329	2.24215	2.06718	1.89711
1110.232	2.42823	2.39044	2.30168	2.29956	2.24192	2.21807	2.04959	1.87781
1110.458	2.40872	2.37175	2.28346	2.28744	2.22832	2.20765	2.02281	1.8392
1110.685	2.44081	2.40103	2.30558	2.30275	2.25487	2.23889	2.05035	1.86172
1110.911	2.50497	2.46333	2.37194	2.37292	2.32417	2.29486	2.11462	1.93089
1111.138	2.54712	2.49697	2.40252	2.408	2.36174	2.33587	2.14982	1.96307
1111.364	2.55593	2.5113	2.41813	2.41693	2.36368	2.34237	2.1613	1.9687
1111.59	2.58864	2.54058	2.45652	2.45775	2.39347	2.36841	2.17889	1.98479
1111.817	2.59305	2.5549	2.45392	2.45712	2.4006	2.37752	2.18272	1.98559
1112.043	2.6289	2.58418	2.4962	2.49603	2.4278	2.40681	2.22021	2.02179
1112.269	2.67986	2.63838	2.53329	2.5394	2.47897	2.46083	2.26612	2.07407
1112.495	2.71131	2.6633	2.57232	2.56811	2.50422	2.47514	2.28601	2.10625
1112.721	2.68804	2.64274	2.54435	2.54897	2.48415	2.46083	2.25541	2.05235
1112.948	2.71823	2.68012	2.58143	2.58405	2.52495	2.50313	2.29979	2.08614
1113.174	2.76667	2.72061	2.62046	2.62998	2.56381	2.53958	2.3411	2.12877
1113.4	2.80945	2.76671	2.67121	2.6708	2.61044	2.59034	2.38472	2.18749
1113.626	2.80882	2.76858	2.66145	2.66889	2.60267	2.57472	2.37094	2.16094
1113.852	2.83839	2.79724	2.69138	2.69313	2.63181	2.60922	2.4115	2.19231
1114.078	2.92583	2.88321	2.77986	2.77861	2.7199	2.69708	2.50408	2.28803
1114.304	2.9315	2.88695	2.79222	2.78435	2.72249	2.69903	2.51173	2.28723
1114.53	2.91703	2.86701	2.76815	2.76457	2.69788	2.6769	2.46429	2.23816
1114.756	2.9403	2.89006	2.78636	2.78498	2.72702	2.70033	2.48724	2.26873
1114.982	2.97239	2.92432	2.8215	2.8156	2.75422	2.72832	2.52397	2.3001
1115.208	2.9856	2.94613	2.83451	2.83984	2.77883	2.75045	2.54386	2.30814
1115.434	3.05039	3.00344	2.88785	2.89789	2.83648	2.80577	2.59819	2.36525
1115.66	3.07052	3.02462	2.90997	2.91639	2.85331	2.82464	2.62726	2.38214
1115.885	3.09443	3.04829	2.93209	2.93552	2.86821	2.84091	2.62497	2.3918
1116.111	3.09695	3.04518	2.92819	2.93233	2.86692	2.82985	2.61961	2.38214
1116.337	3.08625	3.03397	2.91843	2.92085	2.85072	2.82399	2.59436	2.35158
1116.563	3.11833	3.06947	2.94966	2.95402	2.88894	2.85588	2.62573	2.40064
1116.788	3.15293	3.10623	2.98284	2.99038	2.92974	2.89168	2.6594	2.42799
1117.014	3.20137	3.15669	3.03228	3.03503	2.96666	2.93593	2.72138	2.46901
1117.24	3.22591	3.18223	3.06026	3.06629	2.9945	2.96587	2.73974	2.49154
1117.465	3.30832	3.25636	3.13768	3.13709	3.06834	3.04267	2.83309	2.59289
1117.691	3.30958	3.26197	3.15199	3.14921	3.07935	3.05699	2.82773	2.58163
1117.916	3.32467	3.27443	3.15134	3.15049	3.08388	3.04593	2.83309	2.58082
1118.142	3.34858	3.29748	3.17346	3.17983	3.11108	3.07261	2.84456	2.59771
1118.367	3.32656	3.28066	3.15264	3.1575	3.08453	3.04788	2.8262	2.5583
1118.593	3.38758	3.3442	3.2138	3.22002	3.148	3.11166	2.88665	2.62667
1118.818	3.42218	3.37784	3.24568	3.25701	3.18038	3.1403	2.9272	2.6693
1119.044	3.44043	3.39466	3.25869	3.26849	3.19722	3.15917	2.92567	2.66206
1119.269	3.45993	3.40712	3.27755	3.28891	3.21277	3.17674	2.93791	2.67976
1119.495	3.45615	3.40775	3.2769	3.28253	3.20953	3.1813	2.9448	2.66689
1119.72	3.4832	3.43453	3.31008	3.30358	3.23608	3.20082	2.95933	2.68861
1119.945	3.53353	3.48001	3.34782	3.35397	3.28271	3.24573	3.00754	2.74009
1120.171	3.59581	3.54355	3.41223	3.41967	3.34489	3.31212	3.07793	2.80926
1120.396	3.5826	3.53296	3.39921	3.40181	3.32676	3.29585	3.05191	2.77709
1120.621	3.60713	3.55352	3.41808	3.42669	3.34683	3.31732	3.06569	2.80122
1120.846	3.61343	3.56723	3.4376	3.43626	3.36302	3.32188	3.07181	2.79478
1121.071	3.6367	3.59028	3.46102	3.46815	3.38828	3.34791	3.09935	2.83017
1121.297	3.6713	3.61831	3.4916	3.48984	3.41613	3.38696	3.13302	2.8527
1121.522	3.71408	3.66067	3.53258	3.52875	3.46212	3.42081	3.17281	2.90257
1121.747	3.74302	3.6912	3.5534	3.56128	3.48349	3.45009	3.19882	2.92911
1121.972	3.76441	3.713	3.56641	3.5785	3.49515	3.46701	3.21336	2.9267
1122.197	3.79272	3.74353	3.59894	3.60912	3.52818	3.49305	3.24243	2.95646
1122.422	3.75623	3.71175	3.56381	3.57914	3.48349	3.46311	3.18964	2.90176
1122.647	3.81096	3.76035	3.62301	3.63527	3.54826	3.51778	3.25391	2.9637
1122.872	3.83172	3.77903	3.64	3.65058	3.57	3.52949	3.26998	2.99024
1123.097	3.88079	3.82513	3.68157	3.68567	3.60525	3.57375	3.31971	3.03207
1123.322	3.90092	3.85691	3.69978	3.71373	3.62662	3.60109	3.33884	3.05459
1123.547	3.85877	3.81267	3.66	3.66844	3.58	3.54902	3.27839	2.983
1123.771	3.92608	3.87622	3.72711	3.73797	3.65188	3.62777	3.35567	3.0739
1123.996	3.96068	3.90301	3.75834	3.76731	3.68556	3.65185	3.39087	3.10124
1124.221	3.98081	3.91983	3.78241	3.78645	3.70499	3.66422	3.39623	3.11572
1124.446	3.98899	3.93602	3.79021	3.79857	3.71082	3.68179	3.40847	3.12216
1124.67	4.01101	3.96032	3.80258	3.826	3.7296	3.70457	3.42683	3.14709
1124.895	4.07077	4.01078	3.86893	3.87958	3.79243	3.75989	3.50028	3.20501
1125.12	4.02548	3.96655	3.82404	3.82983	3.74644	3.70522	3.43831	3.13422
1125.345	4.03932	3.98835	3.83315	3.84195	3.75745	3.72214	3.45591	3.1487
1125.569	4.05945	4.00455	3.85527	3.86044	3.77753	3.74557	3.47121	3.17364
1125.794	4.067	4.00766	3.86243	3.86618	3.78141	3.74948	3.47809	3.16399
1126.018	4.08776	4.02698	3.87479	3.88723	3.79955	3.77486	3.48804	3.18329
1126.243	4.09908	4.04006	3.87934	3.89106	3.80344	3.77941	3.49799	3.19375
1126.467	4.13054	4.07432	3.91708	3.92296	3.83452	3.80675	3.53242	3.22512
1126.692	4.15884	4.09612	3.95091	3.95357	3.8695	3.83994	3.56915	3.2589
1126.916	4.22867	4.16964	4.03483	4.03586	3.94592	3.92585	3.66173	3.35784
1127.141	4.18086	4.12042	3.97368	3.97717	3.8831	3.86467	3.59516	3.27901
1127.365	4.19156	4.12727	3.98149	3.97973	3.88698	3.86728	3.59133	3.27901
1127.589	4.1708	4.11731	3.96262	3.96761	3.87662	3.84905	3.56915	3.26131
1127.814	4.15507	4.10111	3.9444	3.95676	3.86626	3.83474	3.55002	3.23799
1128.038	4.19973	4.14409	3.99385	4.0046	3.91613	3.89396	3.60893	3.29429
1128.262	4.27019	4.21698	4.06736	4.07541	3.98672	3.96555	3.69616	3.38358
1128.487	4.28089	4.22819	4.07517	4.08434	3.99514	3.97076	3.69845	3.3884
1128.711	4.28089	4.22695	4.07322	4.08625	3.98996	3.95904	3.70151	3.37956
1128.935	4.27082	4.212	4.05695	4.07094	3.97571	3.95579	3.67473	3.36588
1129.159	4.27208	4.2201	4.0576	4.07413	3.9783	3.95774	3.68698	3.36025
1129.383	4.30794	4.25747	4.09924	4.1124	4.0217	3.99224	3.72753	3.4061
1129.607	4.28907	4.23754	4.08103	4.09008	4.00615	3.97271	3.68468	3.37392
1129.832	4.31863	4.26806	4.10835	4.12	4.03012	4.01	3.72064	3.41093
1130.056	4.38469	4.3341	4.17731	4.19469	4.09877	4.07424	3.80175	3.48412
1130.28	4.38091	4.3341	4.17	4.18959	4.09942	4.06253	3.7941	3.47608
1130.504	4.38406	4.33285	4.17666	4.18831	4.1033	4.06513	3.79563	3.48091
1130.728	4.39098	4.33659	4.18121	4.19278	4.10201	4.07359	3.80098	3.49217
1130.952	4.42809	4.38082	4.2196	4.23551	4.14281	4.11915	3.84919	3.5356
1131.175	4.41362	4.37085	4.21309	4.23	4.1331	4.11	3.827	3.52032
1131.399	4.39224	4.35	4.2	4.21128	4.12	4.09181	3.81628	3.49699
1131.623	4.42117	4.36898	4.21765	4.23615	4.14087	4.11329	3.83006	3.52515
1131.847	4.45263	4.39328	4.24432	4.25784	4.17001	4.14518	3.86831	3.5541
1132.071	4.45263	4.39	4.23912	4.25529	4.16289	4.14063	3.86525	3.54847
1132.295	4.44256	4.38767	4.2209	4.24317	4.14799	4.12826	3.85225	3.52434
1132.518	4.45577	4.40699	4.24432	4.26549	4.1726	4.14714	3.87061	3.55812
1132.742	4.41929	4.37833	4.21244	4.23169	4.14346	4.11329	3.83388	3.51147
1132.966	4.42558	4.38331	4.21	4.24	4.15	4.12	3.83082	3.51951
1133.189	4.46836	4.42318	4.26904	4.27889	4.19657	4.17382	3.88897	3.57823
1133.413	4.4413	4.38892	4.23001	4.24763	4.15576	4.12631	3.84842	3.53319
1133.637	4.46206	4.40387	4.24888	4.25912	4.17131	4.14648	3.86755	3.54365
1133.86	4.47402	4.42007	4.26	4.27698	4.18944	4.16341	3.88821	3.57019
1134.084	4.46332	4.40885	4.25343	4.27442	4.1862	4.15495	3.88668	3.56295
1134.307	4.48723	4.43128	4.27034	4.29611	4.2011	4.17903	3.90657	3.59754
1134.531	4.49163	4.4344	4.27685	4.29229	4.20822	4.18358	3.9081	3.59995
1134.754	4.46521	4.41259	4.25213	4.26996	4.18815	4.15495	3.87903	3.5718
1134.978	4.50107	4.44748	4.29312	4.30313	4.22442	4.1953	3.9257	3.61202
1135.201	4.51868	4.46	4.30678	4.32737	4.2419	4.21873	3.95324	3.63936
1135.424	4.49289	4.44436	4.28531	4.29675	4.21535	4.19269	3.91652	3.60236
1135.648	4.49478	4.44436	4.28596	4.30185	4.21405	4.19009	3.93182	3.61363
1135.871	4.46647	4.4182	4.26189	4.2757	4.1875	4.16666	3.90045	3.57984
1136.094	4.51428	4.46181	4.30352	4.31716	4.22636	4.20831	3.94865	3.63936
1136.317	4.50295	4.45122	4.29377	4.30696	4.216	4.194	3.94024	3.62971
1136.541	4.50799	4.45869	4.29962	4.31334	4.22506	4.20311	3.93794	3.63776
1136.764	4.47968	4.42941	4.2749	4.29484	4.2024	4.18033	3.92646	3.60076
1136.987	4.46395	4.41322	4.25213	4.27953	4.1862	4.16341	3.90275	3.58789
1137.21	4.40482	4.35216	4.18967	4.21	4.12532	4.09572	3.82394	3.51469
1137.433	4.41803	4.36774	4.21244	4.22914	4.14216	4.12045	3.85454	3.53721
1137.656	4.46081	4.41758	4.26059	4.27315	4.18879	4.17512	3.90428	3.59754
1137.879	4.4715	4.42194	4.26319	4.28399	4.19851	4.17903	3.92034	3.62086
1138.102	4.42935	4.3802	4.23131	4.24891	4.16677	4.13998	3.88056	3.56697
1138.325	4.42809	4.37833	4.22155	4.24763	4.16418	4.13998	3.88209	3.57019
1138.548	4.43942	4.38394	4.23066	4.25529	4.17778	4.14388	3.90275	3.57984
1138.771	4.40922	4.36276	4.20333	4.22403	4.14475	4.11459	3.86831	3.5533
1138.994	4.41929	4.37771	4.21374	4.23743	4.1603	4.13477	3.88974	3.5726
1139.217	4.40608	4.364	4.21	4.2285	4.1467	4.12175	3.87137	3.56858
1139.44	4.37902	4.34593	4.19162	4.21702	4.12727	4.10288	3.84536	3.54445
1139.663	4.37462	4.32911	4.17926	4.20234	4.11885	4.09181	3.83694	3.54284
1139.886	4.41174	4.36	4.21049	4.22531	4.15447	4.13152	3.88056	3.57984
1140.108	4.39853	4.35	4.20464	4.22276	4.14216	4.11524	3.87444	3.57341
1140.331	4.38532	4.3341	4.18902	4.21064	4.12532	4.09962	3.8599	3.55732
1140.554	4.39601	4.34656	4.19683	4.22276	4.13828	4.11524	3.87673	3.58225
1140.777	4.37525	4.33	4.18512	4.21064	4.13245	4.10613	3.86755	3.56697
1140.999	4.36707	4.3179	4.17211	4.19597	4.11496	4.09702	3.85684	3.56617
1141.222	4.35701	4.31915	4.15975	4.17874	4.11043	4.09051	3.84536	3.5541
1141.444	4.30857	4.2718	4.11355	4.13792	4.05861	4.04235	3.80098	3.50262
1141.667	4.32492	4.28052	4.13307	4.15387	4.08064	4.04691	3.81475	3.51228
1141.889	4.30165	4.26	4.11616	4.13537	4.06121	4.03845	3.79563	3.50504
1142.112	4.30039	4.25124	4.11095	4.13664	4.0638	4.04561	3.80557	3.51147
1142.334	4.31423	4.27	4.13112	4.15	4.06768	4.05862	3.82929	3.53641
1142.557	4.26768	4.22819	4.08883	4.10284	4.02494	4.01111	3.79257	3.48734
1142.779	4.29158	4.25062	4.109	4.12899	4.05861	4.03519	3.81169	3.52836
1143.002	4.27397	4.23941	4.09274	4.12006	4.04307	4.02673	3.79486	3.50423
1143.224	4.27648	4.23941	4.10054	4.11368	4.04178	4.02933	3.80634	3.51388
1143.446	4.26705	4.22134	4.09	4.10603	4.034	4.02413	3.79563	3.50262
1143.669	4.21987	4.17026	4.04134	4.06648	3.98672	3.97141	3.74207	3.45275
1143.891	4.19	4.14659	4.00556	4.04224	3.96535	3.94147	3.72294	3.4246
1144.113	4.18652	4.14659	4.00426	4.03395	3.96535	3.93692	3.72064	3.4246
1144.335	4.22049	4.18832	4.05175	4.06967	4.00551	3.98052	3.77191	3.48171
1144.558	4.21861	4.17836	4.04	4.05691	3.99061	3.97011	3.76196	3.48332
1144.78	4.18967	4.14	4.01141	4.03	3.95305	3.94147	3.74054	3.45436
1145.002	4.15633	4.12104	3.98409	4.00843	3.93491	3.92195	3.7084	3.43184
1145.224	4.13179	4.10049	3.97238	3.99057	3.91872	3.90307	3.67856	3.39966
1145.446	4.12424	4.09737	3.96	3.97845	3.91095	3.89266	3.67856	3.40932
1145.668	4.14186	4.11481	3.97888	3.99185	3.93167	3.90763	3.69922	3.43506
1145.89	4.12613	4.08616	3.95156	3.97526	3.90512	3.89396	3.68621	3.41575
1146.112	4.09405	4.05314	3.92749	3.94911	3.87533	3.86207	3.6602	3.39242
1146.334	4.06951	4.03632	3.90797	3.93125	3.85136	3.8432	3.64719	3.3691
1146.556	4.04938	4.02137	3.89	3.91147	3.83647	3.83669	3.62653	3.35462
1146.778	4.05442	4.01763	3.88715	3.91339	3.85071	3.83604	3.62883	3.36266
1147	4.06071	4.01888	3.89756	3.91211	3.85136	3.83343	3.63265	3.37232
1147.221	4.04246	3.99894	3.87869	3.89489	3.82869	3.81846	3.62194	3.35221
1147.443	3.99277	3.97153	3.83641	3.86172	3.78983	3.78853	3.59057	3.31842
1147.665	3.99654	3.96343	3.83576	3.86874	3.7989	3.78592	3.58904	3.32566
1147.887	3.97326	3.93665	3.81494	3.83876	3.77235	3.75273	3.56991	3.30234
1148.108	3.97893	3.93478	3.81298	3.83812	3.77364	3.75794	3.56685	3.31842
1148.33	3.96131	3.92792	3.80713	3.82983	3.76522	3.75403	3.57603	3.31279
1148.552	3.92	3.88743	3.76354	3.78773	3.72053	3.71173	3.52477	3.26614
1148.773	3.90406	3.87559	3.76094	3.78071	3.71212	3.69741	3.51635	3.26292
1148.995	3.89337	3.85877	3.74988	3.77	3.70564	3.6909	3.51253	3.25488
1149.217	3.88897	3.85628	3.73947	3.77433	3.71147	3.69546	3.51712	3.26453
1149.438	3.85374	3.83386	3.71019	3.74052	3.67585	3.65901	3.48269	3.22833
1149.66	3.8789	3.85254	3.74402	3.76093	3.69398	3.68569	3.511	3.27257
1149.881	3.86254	3.83	3.71865	3.74052	3.67908	3.66617	3.49646	3.25488
1150.102	3.83172	3.80022	3.69067	3.72075	3.65771	3.63688	3.47044	3.22431
1150.324	3.79397	3.76595	3.66335	3.68567	3.62015	3.6089	3.44366	3.19053
1150.545	3.78391	3.76159	3.65034	3.67355	3.61497	3.60955	3.43372	3.19777
1150.767	3.80404	3.77903	3.6679	3.69141	3.6331	3.62387	3.45973	3.22512
1150.988	3.78705	3.76097	3.6575	3.67865	3.60914	3.60564	3.4406	3.20903
1151.209	3.7254	3.70428	3.58983	3.6104	3.55473	3.54381	3.38016	3.14468
1151.431	3.74365	3.71	3.61	3.63	3.57805	3.56139	3.40235	3.17605
1151.652	3.67633	3.65631	3.54494	3.57404	3.51652	3.50216	3.33884	3.10205
1151.873	3.7	3.67749	3.56706	3.58998	3.53206	3.53275	3.36715	3.14227
1152.094	3.62538	3.60024	3.4981	3.51854	3.46147	3.4579	3.28987	3.05861
1152.315	3.6216	3.58778	3.4916	3.51408	3.45435	3.44228	3.27839	3.05861
1152.536	3.64551	3.61955	3.52217	3.53576	3.49256	3.47938	3.31971	3.10044
1152.757	3.6021	3.59	3.48899	3.50387	3.45629	3.44293	3.28681	3.06827
1152.979	3.58071	3.55913	3.45712	3.48155	3.4265	3.4182	3.26309	3.04574
1153.2	3.59015	3.56598	3.47	3.48856	3.43815	3.43968	3.27916	3.07068
1153.421	3.54926	3.52798	3.4363	3.45348	3.40253	3.39152	3.24626	3.02724
1153.642	3.53164	3.50617	3.41092	3.4337	3.37663	3.36939	3.21948	3.01679
1153.862	3.51906	3.49496	3.39531	3.42	3.36432	3.36028	3.21412	2.99989
1154.083	3.51277	3.49745	3.39401	3.42733	3.36821	3.35963	3.21718	3.00955
1154.304	3.49704	3.47752	3.38035	3.40628	3.35201	3.34596	3.21106	2.99426
1154.525	3.47503	3.45	3.36408	3.38	3.33971	3.33034	3.18352	2.98461
1154.746	3.46559	3.44575	3.34782	3.3763	3.33064	3.31993	3.18199	2.96852
1154.967	3.42533	3.40276	3.31138	3.33611	3.28012	3.27632	3.13149	2.92509
1155.187	3.38758	3.37597	3.28601	3.30677	3.25098	3.24508	3.10088	2.89372
1155.408	3.40142	3.39529	3.29577	3.32845	3.26847	3.27697	3.12231	2.94118
1155.629	3.36305	3.3467	3.25739	3.27806	3.23803	3.22425	3.08099	2.88889
1155.85	3.35487	3.33548	3.24958	3.27424	3.22572	3.2184	3.08099	2.89131
1156.07	3.35865	3.33673	3.25478	3.2787	3.22961	3.22816	3.09476	2.89211
1156.291	3.37752	3.35	3.27495	3.29	3.24904	3.24	3.12078	2.92911
1156.511	3.33222	3.31742	3.23527	3.25446	3.20305	3.19887	3.07793	2.88568
1156.732	3.31524	3.30122	3.2164	3.23405	3.18945	3.18	3.0588	2.86396
1156.952	3.2624	3.24764	3.15394	3.18685	3.12922	3.12923	3.00065	2.80524
1157.173	3.26365	3.25263	3.16565	3.18047	3.14476	3.13834	3.01672	2.82374
1157.393	3.28945	3.27879	3.19558	3.21236	3.17196	3.17154	3.0588	2.86878
1157.614	3.25548	3.24	3.17216	3.17728	3.13764	3.13184	3.01978	2.84546
1157.834	3.22213	3.20279	3.12662	3.1422	3.10526	3.09669	2.98535	2.79961
1158.055	3.18061	3.1598	3.08758	3.1103	3.07222	3.05894	2.94862	2.76422
1158.275	3.17495	3.15544	3.08238	3.10073	3.07028	3.0635	2.93714	2.76019
1158.495	3.19005	3.16977	3.09799	3.11859	3.07741	3.07977	2.96469	2.78593
1158.716	3.11896	3.10436	3.02513	3.0446	3.00681	3.00492	2.88358	2.70791
1158.936	3.15105	3.14	3.05571	3.08351	3.03725	3.03096	2.93026	2.75295
1159.156	3.13217	3.11869	3.0453	3.06	3.02883	3.0251	2.92261	2.74089
1159.376	3.10449	3.09	3.00496	3.04	2.9958	2.99	2.88358	2.71193
1159.596	3.08499	3.06823	2.9978	3.01653	2.98609	2.97824	2.87823	2.69585
1159.816	3.08436	3.07695	2.99976	3.01717	2.97896	2.97694	2.8767	2.70148
1160.037	3.03467	3.02649	2.95682	2.9789	2.93622	2.94244	2.82467	2.65482
1160.257	3.03529	3.03	2.95812	2.96806	2.93557	2.93073	2.84533	2.66608
1160.477	3.01516	3.00531	2.94055	2.94701	2.91484	2.9112	2.81625	2.64276
1160.697	3.0051	2.99472	2.91778	2.93999	2.90577	2.90209	2.80937	2.64597
1160.917	2.99881	2.98724	2.91063	2.93361	2.90189	2.89233	2.79483	2.63391
1161.137	2.97553	2.96669	2.89957	2.91766	2.87793	2.87931	2.79253	2.62104
1161.356	2.96358	2.96108	2.89111	2.91128	2.86692	2.87411	2.77494	2.61541
1161.576	2.94408	2.93803	2.87029	2.88449	2.84813	2.84417	2.75581	2.59369
1161.796	2.94408	2.94052	2.86248	2.8813	2.84813	2.85002	2.75657	2.59369
1162.016	2.95603	2.93741	2.86573	2.89151	2.86173	2.86174	2.78029	2.62747
1162.236	2.92017	2.9019	2.83776	2.85898	2.83	2.82659	2.73362	2.57519
1162.456	2.87173	2.86	2.79742	2.82071	2.78466	2.78689	2.69995	2.53015
1162.675	2.87739	2.87262	2.8	2.82708	2.79114	2.7947	2.70148	2.54543
1162.895	2.88557	2.88009	2.81304	2.83027	2.80021	2.80382	2.72291	2.57841
1163.115	2.83713	2.83026	2.76359	2.7818	2.75034	2.7524	2.66552	2.50682
1163.334	2.84028	2.82465	2.76815	2.78498	2.75487	2.75305	2.6747	2.53095
1163.554	2.83336	2.82153	2.76164	2.77924	2.74839	2.74915	2.66629	2.52049
1163.774	2.80631	2.79911	2.73887	2.75437	2.72249	2.72051	2.63874	2.49234
1163.993	2.77297	2.77	2.70374	2.72311	2.68881	2.69057	2.60661	2.45936
1164.213	2.75283	2.74366	2.68032	2.69887	2.66679	2.67235	2.58901	2.44488
1164.432	2.74466	2.73245	2.67251	2.69249	2.65837	2.66584	2.56988	2.42477
1164.652	2.68238	2.67887	2.61396	2.64	2.60526	2.61	2.52321	2.3741
1164.871	2.71383	2.71002	2.64128	2.66825	2.6357	2.63915	2.5607	2.42236
1165.09	2.77108	2.7636	2.7148	2.72885	2.69205	2.70359	2.63568	2.49475
1165.31	2.70943	2.70442	2.65104	2.67144	2.63117	2.64566	2.57217	2.43362
1165.529	2.69496	2.69071	2.63933	2.65422	2.62534	2.63785	2.55917	2.43523
1165.748	2.65784	2.65146	2.599	2.62	2.58842	2.59034	2.51632	2.37812
1165.968	2.63331	2.62156	2.57297	2.59298	2.55928	2.56561	2.49719	2.35801
1166.187	2.61884	2.61409	2.56386	2.57959	2.54632	2.55455	2.48724	2.35479
1166.406	2.60248	2.60536	2.55606	2.57002	2.53531	2.54934	2.48418	2.34273
1166.625	2.58109	2.57858	2.52873	2.54578	2.50746	2.52135	2.45587	2.3186
1166.844	2.53832	2.52998	2.48514	2.4973	2.46472	2.47124	2.3939	2.26953
1167.064	2.5207	2.51628	2.46367	2.48136	2.45047	2.45692	2.38319	2.25184
1167.283	2.53957	2.53	2.48319	2.49858	2.47249	2.4758	2.41456	2.27516
1167.502	2.54712	2.54	2.4884	2.51	2.48609	2.48426	2.43292	2.30171
1167.721	2.53643	2.54058	2.48905	2.51134	2.47702	2.48751	2.43062	2.31055
1167.94	2.47792	2.48202	2.43375	2.445	2.41549	2.42373	2.36788	2.2454
1168.159	2.44961	2.44028	2.38821	2.41183	2.39088	2.39054	2.31585	2.18507
1168.378	2.44899	2.4409	2.39536	2.41502	2.38959	2.38989	2.32733	2.2076
1168.597	2.46094	2.45897	2.40642	2.43224	2.40643	2.4029	2.36176	2.23334
1168.815	2.42823	2.42034	2.37519	2.3946	2.36821	2.37557	2.32427	2.19633
1168.805	2.473	2.46552	2.44093	2.44449	2.40796	2.41102	2.34737	2.23063
1169.033	2.45097	2.43251	2.41298	2.41007	2.37627	2.38237	2.32517	2.19765
1169.26	2.44027	2.4213	2.39933	2.40943	2.36593	2.37456	2.32058	2.20087
1169.488	2.4	2.38331	2.36033	2.37056	2.3323	2.33745	2.27849	2.15824
1169.716	2.39811	2.3858	2.35903	2.36546	2.33036	2.33745	2.28691	2.16146
1169.943	2.38552	2.38082	2.34733	2.35718	2.32842	2.33028	2.27619	2.15101
1170.171	2.38489	2.38082	2.35513	2.35144	2.32648	2.32312	2.28002	2.1502
1170.399	2.33832	2.33473	2.31093	2.31002	2.28121	2.28014	2.2364	2.10677
1170.626	2.35657	2.34906	2.32393	2.33	2.28961	2.29577	2.24328	2.12768
1170.854	2.29175	2.28304	2.26088	2.27	2.23141	2.23	2.17976	2.05529
1171.081	2.31818	2.30297	2.27518	2.29408	2.25534	2.26387	2.21956	2.09551
1171.309	2.32573	2.32	2.29273	2.30237	2.26892	2.27689	2.23793	2.11562
1171.536	2.29112	2.29301	2.27128	2.2654	2.25275	2.24498	2.20349	2.08586
1171.764	2.26657	2.25751	2.23424	2.23864	2.20748	2.21503	2.16828	2.04243
1171.991	2.26469	2.25813	2.22839	2.23991	2.20295	2.1994	2.16598	2.04323
1172.219	2.24706	2.23758	2.21409	2.21761	2.19196	2.19159	2.14991	2.03438
1172.446	2.2842	2.27059	2.24204	2.25266	2.21718	2.23196	2.18971	2.08907
1172.673	2.27853	2.26249	2.24074	2.24629	2.2133	2.21829	2.18971	2.0754
1172.901	2.25084	2.23882	2.21799	2.22334	2.19907	2.20461	2.1744	2.06092
1173.128	2.24329	2.2326	2.21149	2.21633	2.1842	2.19615	2.16063	2.05369
1173.355	2.23385	2.21703	2.20824	2.21187	2.17256	2.18443	2.14838	2.05208
1173.583	2.19798	2.18589	2.17184	2.17172	2.14604	2.15708	2.11394	2.00704
1173.81	2.17595	2.16284	2.13934	2.14304	2.10983	2.12843	2.08715	1.97084
1174.037	2.15833	2.14789	2.13284	2.13285	2.09754	2.10954	2.07721	1.962
1174.264	2.14889	2.14727	2.12764	2.1303	2.10724	2.11085	2.07797	1.97728
1174.491	2.16399	2.15599	2.13804	2.13858	2.11953	2.12257	2.08869	1.98452
1174.719	2.17532	2.1535	2.14389	2.14495	2.11047	2.12322	2.09557	1.99256
1174.946	2.14763	2.13606	2.12764	2.12647	2.09883	2.10499	2.07567	1.97165
1175.173	2.1149	2.10056	2.08149	2.07804	2.06197	2.07113	2.03052	1.93385
1175.4	2.14637	2.12859	2.11269	2.11182	2.08913	2.09782	2.06802	1.97084
1175.627	2.08721	2.07565	2.06135	2.06083	2.03481	2.04313	2.00144	1.89926
1175.854	2.09225	2.08499	2.06524	2.07103	2.04968	2.05224	2.01904	1.91615
1176.081	2.12245	2.11613	2.08994	2.09078	2.07102	2.07764	2.05731	1.95958
1176.308	2.09036	2.08063	2.06979	2.06975	2.04645	2.05615	2.0221	1.93545
1176.535	2.06393	2.05198	2.03925	2.04617	2.0167	2.03076	1.99072	1.90328
1176.762	2.02428	2.01337	1.99895	1.99901	1.97402	1.98322	1.94021	1.84859
1176.989	2.0205	2.00776	1.9957	1.98945	1.97143	1.97866	1.95322	1.84859
1177.215	2.01798	2.00527	1.99505	1.99073	1.97531	1.97801	1.95475	1.85744
1177.442	2.02554	2.01773	1.99505	2.0073	1.98501	1.98778	1.95552	1.87111
1177.669	2.01673	2.00963	1.9918	1.99583	1.97854	1.97411	1.95322	1.86226
1177.896	1.97771	1.97351	1.96515	1.96842	1.93974	1.95132	1.92337	1.82687
1178.123	1.95065	1.94611	1.9268	1.93911	1.90999	1.91746	1.88664	1.78666
1178.349	1.97645	1.96977	1.94695	1.9493	1.93327	1.93243	1.91266	1.82366
1178.576	1.97645	1.96479	1.9476	1.9544	1.93327	1.93634	1.91878	1.8325
1178.803	1.95757	1.94175	1.93265	1.93592	1.91258	1.92267	1.89659	1.81079
1179.029	1.93491	1.92556	1.91055	1.91361	1.88865	1.89857	1.87516	1.78907
1179.256	1.94246	1.92867	1.9034	1.90852	1.89447	1.89597	1.88281	1.78746
1179.483	1.89841	1.8857	1.8709	1.87283	1.85631	1.8569	1.83	1.74162
1179.709	1.8896	1.87885	1.8761	1.87474	1.85502	1.86211	1.83383	1.75368
1179.936	1.91792	1.90438	1.8982	1.90023	1.87119	1.89011	1.86597	1.78666
1180.162	1.92925	1.91746	1.89885	1.89959	1.88154	1.89011	1.87516	1.80355
1180.389	1.84429	1.83836	1.82411	1.82885	1.80716	1.80741	1.78255	1.71025
1180.615	1.81345	1.81345	1.79941	1.80209	1.78518	1.78658	1.76495	1.67245
1180.842	1.81156	1.80972	1.79486	1.79444	1.77677	1.77811	1.7573	1.66682
1181.068	1.78765	1.77858	1.75716	1.76257	1.74379	1.73969	1.7175	1.63465
1181.295	1.78891	1.77733	1.76431	1.77086	1.74831	1.75337	1.73969	1.65073
1181.521	1.82604	1.81657	1.80721	1.81037	1.79811	1.797	1.7902	1.71186
1181.747	1.82855	1.81781	1.80656	1.81228	1.7994	1.79765	1.79174	1.71669
1181.974	1.80275	1.7985	1.78121	1.78807	1.76577	1.77225	1.76724	1.69577
1182.2	1.73164	1.71941	1.70646	1.71669	1.69205	1.69802	1.68	1.59845
1182.426	1.73415	1.73062	1.71556	1.72689	1.70822	1.70584	1.68995	1.61052
1182.653	1.71464	1.71007	1.69736	1.70139	1.68688	1.68891	1.66469	1.5888
1182.879	1.74737	1.74744	1.73896	1.73772	1.71792	1.72797	1.71673	1.63626
1183.105	1.74611	1.73872	1.72986	1.73708	1.7218	1.72016	1.71826	1.64189
1183.331	1.71024	1.70197	1.69021	1.70331	1.68106	1.68565	1.67923	1.60087
1183.557	1.68632	1.68266	1.67461	1.67845	1.66683	1.66872	1.6601	1.57995
1183.783	1.70017	1.69325	1.68761	1.68546	1.67523	1.68825	1.68229	1.61052
1184.01	1.66555	1.65526	1.65772	1.64786	1.63255	1.64333	1.63102	1.56306
1184.236	1.64856	1.64156	1.62912	1.63766	1.61509	1.61923	1.60193	1.53813
1184.462	1.63031	1.6235	1.61092	1.62492	1.60345	1.60751	1.58586	1.52285
1184.688	1.64919	1.64281	1.63302	1.64021	1.62738	1.63616	1.62719	1.55341
1184.914	1.65549	1.6509	1.63497	1.6383	1.62673	1.63095	1.62642	1.55985
1185.14	1.6171	1.6098	1.60377	1.59751	1.58858	1.58537	1.58509	1.51722
1185.366	1.59759	1.59236	1.58102	1.58477	1.57111	1.56844	1.56749	1.4947
1185.592	1.58626	1.58675	1.57842	1.58668	1.55624	1.56454	1.56367	1.49792
1185.817	1.5957	1.58862	1.58297	1.59242	1.56659	1.57561	1.57285	1.49953
1186.043	1.60325	1.58862	1.58557	1.58413	1.5737	1.58668	1.57208	1.50918
1186.269	1.59066	1.5799	1.57972	1.58222	1.56529	1.5743	1.56443	1.49631
1186.495	1.58374	1.5743	1.56217	1.56884	1.55624	1.55607	1.55219	1.49229
1186.721	1.55227	1.54253	1.53032	1.54079	1.52649	1.52872	1.51239	1.45288
1186.946	1.52458	1.52385	1.52187	1.5255	1.5045	1.50854	1.50703	1.43277
1187.172	1.53151	1.51825	1.51927	1.52422	1.49998	1.5131	1.50014	1.43679
1187.398	1.52395	1.51202	1.50952	1.5255	1.49998	1.5131	1.5078	1.43438
1187.624	1.52458	1.52011	1.51147	1.51913	1.50062	1.50984	1.50244	1.43759
1187.849	1.52899	1.52074	1.51992	1.51275	1.50644	1.51049	1.50933	1.44322
1188.075	1.50381	1.49769	1.49327	1.48917	1.48187	1.48184	1.47489	1.41266
1188.301	1.49941	1.49707	1.49392	1.48471	1.47928	1.47598	1.46111	1.41749
1188.526	1.48493	1.47963	1.47572	1.47834	1.46182	1.46621	1.45805	1.40462
1188.752	1.4692	1.46468	1.46598	1.4726	1.445	1.45449	1.43662	1.39899
1188.977	1.47486	1.46344	1.46728	1.47324	1.45083	1.4558	1.4481	1.39497
1189.203	1.46291	1.45846	1.45103	1.46496	1.44048	1.45189	1.43815	1.38049
1189.428	1.43081	1.42732	1.41918	1.42481	1.40232	1.41282	1.39376	1.33786
1189.654	1.45221	1.44413	1.43738	1.43819	1.42496	1.42584	1.42208	1.35958
1189.879	1.4113	1.39805	1.38668	1.39804	1.38033	1.38222	1.3685	1.30489
1190.104	1.44151	1.43168	1.43413	1.42863	1.4172	1.42649	1.40907	1.36521
1190.33	1.39809	1.39493	1.39188	1.38784	1.37839	1.38482	1.37157	1.31936
1190.555	1.39242	1.40116	1.38993	1.39103	1.38357	1.38157	1.37233	1.31856
1190.781	1.40878	1.41112	1.39838	1.40122	1.38939	1.39524	1.3884	1.33545
1191.006	1.41508	1.41112	1.41138	1.4127	1.39327	1.41087	1.40218	1.34832
1191.231	1.41822	1.42233	1.41463	1.42162	1.40426	1.41152	1.41136	1.35636
1191.456	1.34459	1.34075	1.33273	1.34705	1.32213	1.32361	1.32029	1.2518
1191.682	1.35151	1.3557	1.34508	1.34833	1.33248	1.33794	1.33177	1.27191
1191.907	1.37606	1.36691	1.36263	1.36044	1.34994	1.36268	1.34708	1.29765
1192.132	1.41319	1.40241	1.39968	1.39995	1.38939	1.40175	1.40065	1.35234
1192.357	1.38927	1.39244	1.39058	1.39421	1.37581	1.38743	1.38917	1.34108
1192.582	1.36599	1.36441	1.36003	1.36235	1.34541	1.35682	1.35243	1.30167
1192.807	1.36788	1.37376	1.36588	1.36745	1.35382	1.36268	1.35779	1.31615
1193.032	1.30872	1.30587	1.29828	1.30244	1.29691	1.30017	1.28661	1.23652
1193.257	1.34774	1.33452	1.33988	1.33813	1.34412	1.33989	1.34248	1.28156
1193.482	1.38739	1.37438	1.37758	1.3751	1.36805	1.3705	1.38458	1.33143
1193.707	1.33578	1.31895	1.32558	1.32985	1.31178	1.31515	1.32718	1.26306
1193.932	1.27788	1.27224	1.26644	1.26675	1.25422	1.2598	1.25447	1.19068
1194.157	1.2848	1.27971	1.26969	1.27886	1.26069	1.26566	1.26212	1.2132
1194.382	1.28418	1.27722	1.26709	1.27122	1.26004	1.26436	1.25447	1.20033
1194.607	1.29487	1.28594	1.27294	1.28078	1.26716	1.27022	1.27666	1.22043
1194.832	1.31438	1.31148	1.30218	1.30882	1.29303	1.30278	1.30728	1.25341
1195.057	1.24893	1.24608	1.23849	1.2419	1.23094	1.23636	1.22156	1.17861
1195.281	1.259	1.25231	1.24629	1.25337	1.24129	1.24482	1.24452	1.19148
1195.506	1.32571	1.31646	1.31908	1.31328	1.3079	1.32166	1.30957	1.27513
1195.731	1.29173	1.28034	1.27618	1.27886	1.26845	1.27934	1.27054	1.23089
1195.956	1.29613	1.29155	1.28528	1.29352	1.27492	1.28064	1.28585	1.23974
1196.18	1.24453	1.24546	1.23849	1.24317	1.22836	1.23506	1.22615	1.18505
1196.405	1.2332	1.2355	1.22744	1.2368	1.21542	1.22203	1.2208	1.16816
1196.63	1.26718	1.26663	1.25604	1.26229	1.24646	1.25915	1.2583	1.21239
1196.854	1.2225	1.22491	1.21444	1.22151	1.21219	1.21162	1.20319	1.16735
1197.079	1.23005	1.22864	1.21769	1.2266	1.21736	1.21357	1.2162	1.1762
1197.303	1.25334	1.25169	1.24564	1.24317	1.24323	1.23571	1.24376	1.19711
1197.528	1.23005	1.22553	1.22224	1.21896	1.2193	1.21422	1.22233	1.17298
1197.752	1.20362	1.19377	1.19494	1.19601	1.18244	1.19208	1.18329	1.13357
1197.977	1.17404	1.16636	1.16569	1.16988	1.1611	1.16604	1.15192	1.10542
1198.201	1.13817	1.13024	1.13124	1.14567	1.11712	1.13804	1.11288	1.05716
1198.426	1.1495	1.14332	1.14034	1.15523	1.1307	1.1452	1.12589	1.07888
1198.65	1.13502	1.12526	1.12149	1.12846	1.11065	1.12241	1.11288	1.06199
1198.875	1.16145	1.15702	1.14684	1.15586	1.13976	1.15171	1.14503	1.09416
1199.099	1.18852	1.17882	1.17804	1.17562	1.1695	1.17645	1.17411	1.13759
1199.323	1.15138	1.14643	1.14424	1.13866	1.12876	1.14129	1.13049	1.08933
1199.548	1.1753	1.16076	1.16829	1.15841	1.15334	1.15627	1.14732	1.10462
1199.772	1.17782	1.17633	1.17479	1.17307	1.16433	1.16734	1.16952	1.12311
1199.996	1.21306	1.20871	1.20859	1.1992	1.19279	1.2025	1.20472	1.16494
1200.22	1.20299	1.19875	1.19819	1.19474	1.18503	1.19078	1.2009	1.1577
1200.444	1.16712	1.15515	1.15984	1.1565	1.13911	1.15236	1.15115	1.10864
1200.669	1.14446	1.13834	1.14359	1.13993	1.12811	1.13804	1.13508	1.09657
1200.893	1.12873	1.12215	1.12799	1.12336	1.11259	1.12697	1.12283	1.07405
1201.117	1.12873	1.12401	1.12149	1.11954	1.10548	1.11785	1.11288	1.07486
1201.341	1.10985	1.10658	1.10264	1.10615	1.09255	1.09832	1.09451	1.05958
1201.565	1.07523	1.06609	1.0669	1.06855	1.05633	1.06381	1.05625	1.00971
1201.789	1.11425	1.10658	1.09744	1.10233	1.09319	1.09962	1.09222	1.05395
1202.013	1.096	1.09599	1.08704	1.08767	1.07767	1.08595	1.08303	1.04268
1202.237	1.11299	1.11156	1.10524	1.10552	1.09319	1.10613	1.10293	1.06521
1202.461	1.12055	1.12152	1.11759	1.12209	1.10548	1.1159	1.11824	1.08129
1202.685	1.11048	1.10969	1.10459	1.11317	1.09837	1.11134	1.11135	1.07003
1202.909	1.07649	1.07606	1.0721	1.0762	1.0628	1.06902	1.06696	1.02338
1203.133	1.08153	1.08166	1.07405	1.07684	1.06732	1.08399	1.07615	1.03303
1203.356	1.06768	1.0636	1.0617	1.06346	1.0531	1.06511	1.05931	1.01775
1203.58	1.07209	1.07108	1.0656	1.06983	1.06409	1.06836	1.06696	1.0274
1203.804	1.0702	1.06609	1.063	1.06664	1.05568	1.06576	1.06237	1.02419
1204.028	1.04691	1.04243	1.04155	1.04051	1.03111	1.03581	1.02181	0.9896
1204.251	1.07209	1.06983	1.0669	1.06792	1.05827	1.0599	1.06314	1.02258
1204.475	1.09789	1.09225	1.09224	1.0966	1.08026	1.0892	1.09298	1.06038
1204.699	1.04314	1.04492	1.04025	1.03924	1.02658	1.03385	1.03482	0.99282
1204.922	1.01041	1.01129	1.00385	1.0061	0.99554	1.00716	0.99808	0.95582
1205.146	1.03999	1.03682	1.03245	1.03541	1.02529	1.03385	1.03329	0.99523
1205.37	1.08342	1.07917	1.076	1.07684	1.06538	1.08334	1.08839	1.05395
1205.593	1.07272	1.06547	1.06885	1.06792	1.06215	1.06771	1.07155	1.04188
1205.817	1.08908	1.08976	1.09159	1.0915	1.08543	1.08985	1.10217	1.07405
1206.04	1.07712	1.07917	1.08184	1.0813	1.07638	1.08009	1.09145	1.06279
1206.264	1.02363	1.0144	1.02205	1.02139	1.00718	1.01692	1.01569	0.98156
1206.487	1.00978	1.00257	1.00385	1.00737	0.99489	1.00195	1.00267	0.96949
1206.711	0.99846	0.99509	0.98825	0.99399	0.98648	0.99348	0.99349	0.95582
1206.934	1.00475	1.00444	0.99995	1.00355	0.99295	0.99804	0.99885	0.96628
1207.157	1.00978	1.00693	1.00645	1.00865	1.00136	1.00976	1.00497	0.97673
1207.381	1.0079	1.00381	1.0032	1.00992	1.00201	1.00065	1.00727	0.96869
1207.604	1.02363	1.02312	1.01945	1.02968	1.01494	1.02474	1.02793	0.99604
1207.827	1.01985	1.01938	1.01295	1.02139	1.01171	1.01888	1.02257	0.99282
1208.051	1.04188	1.03682	1.0422	1.04306	1.02852	1.03841	1.04859	1.02016
1208.274	0.97265	0.96831	0.96875	0.97232	0.95868	0.96874	0.96747	0.93169
1208.497	0.96762	0.95897	0.96225	0.95894	0.94962	0.96093	0.95675	0.92445
1208.72	0.95063	0.9515	0.94275	0.94555	0.9341	0.9479	0.94298	0.90676
1208.943	0.97517	0.97081	0.9681	0.9736	0.95932	0.972	0.96747	0.93813
1209.167	0.96699	0.96146	0.9642	0.96404	0.95286	0.95897	0.96211	0.9325
1209.39	0.96951	0.96645	0.9681	0.96914	0.95674	0.96874	0.97053	0.9341
1209.613	0.98587	0.98388	0.98045	0.98124	0.97161	0.97981	0.98584	0.94858
1209.836	0.97328	0.97081	0.9668	0.96659	0.95738	0.97069	0.96977	0.93169
1210.059	0.99279	0.98824	0.98825	0.9908	0.97937	0.99348	0.99655	0.96708
1210.282	0.95314	0.94589	0.94795	0.95065	0.93733	0.944	0.94681	0.91882
1210.505	0.96069	0.95835	0.9603	0.96212	0.94962	0.95441	0.95982	0.92928
1210.728	0.94874	0.93717	0.946	0.94109	0.93151	0.94269	0.93686	0.9148
1210.951	0.95944	0.95274	0.959	0.95511	0.95091	0.95572	0.95752	0.9333
1211.174	0.96447	0.96396	0.96615	0.96595	0.95738	0.96353	0.96135	0.94134
1211.396	0.95944	0.9596	0.96225	0.96404	0.9535	0.96093	0.96517	0.9341
1211.619	0.96636	0.9733	0.9746	0.97806	0.96579	0.98046	0.98278	0.95019
1211.842	0.97202	0.9733	0.9772	0.97615	0.96902	0.9759	0.99043	0.95341
1212.065	0.94496	0.94652	0.94925	0.9481	0.93992	0.94725	0.94604	0.91882
1212.287	0.93489	0.93344	0.933	0.93408	0.92634	0.93162	0.93073	0.90354
1212.51	0.9072	0.90043	0.90505	0.90094	0.89982	0.90037	0.89859	0.86252
1212.733	0.91979	0.91974	0.92195	0.9207	0.90953	0.91144	0.92308	0.88906
1212.956	0.97391	0.97205	0.9772	0.97551	0.96062	0.97004	0.98813	0.95984
1213.178	0.9028	0.90417	0.90115	0.90349	0.89465	0.90167	0.90318	0.86172
1213.401	0.89273	0.89482	0.8888	0.89075	0.88236	0.8906	0.88864	0.85931
1213.623	0.8921	0.89296	0.89335	0.89011	0.88624	0.8867	0.88941	0.86252
1213.846	0.88329	0.89109	0.88101	0.8933	0.87784	0.88083	0.88711	0.85448
1214.068	0.88517	0.89171	0.8849	0.88947	0.87654	0.88279	0.89017	0.85368
1214.291	0.86	0.86057	0.85566	0.8557	0.84938	0.85349	0.8542	0.81989
1214.513	0.90091	0.90105	0.8953	0.89648	0.89077	0.89256	0.89859	0.87057
1214.736	0.86189	0.85808	0.85761	0.8557	0.85326	0.85804	0.84884	0.82311
1214.958	0.88517	0.88548	0.88555	0.88565	0.87654	0.88539	0.89017	0.85528
1215.181	0.84867	0.84874	0.84461	0.84614	0.83903	0.84177	0.84425	0.81105
1215.403	0.82413	0.82196	0.81796	0.82319	0.81705	0.81767	0.81287	0.78531
1215.625	0.88454	0.87925	0.87451	0.88119	0.87331	0.87563	0.88481	0.85287
1215.848	0.84678	0.85061	0.84136	0.84295	0.83774	0.83591	0.83813	0.81024
1216.07	0.86315	0.86991	0.85891	0.86334	0.8552	0.85674	0.86185	0.8392
1216.292	0.84804	0.85061	0.84721	0.84869	0.84097	0.84437	0.84884	0.81748
1216.514	0.81343	0.82071	0.81926	0.81809	0.81058	0.81767	0.81211	0.78129
1216.737	0.84049	0.84438	0.84526	0.84932	0.83774	0.84567	0.83966	0.81266
1216.959	0.84427	0.84749	0.84981	0.84677	0.83839	0.84632	0.84884	0.81668
1217.181	0.84175	0.84687	0.84656	0.84741	0.83839	0.84372	0.84731	0.81426
1217.403	0.84616	0.84313	0.84721	0.85315	0.83968	0.84828	0.84502	0.82311
1217.625	0.85622	0.85372	0.85696	0.85697	0.84809	0.85544	0.8565	0.82713
1217.847	0.86504	0.86493	0.86021	0.86462	0.85391	0.8613	0.87104	0.83839
1218.069	0.8751	0.87614	0.87451	0.87545	0.86749	0.87042	0.88328	0.85609
1218.291	0.81343	0.81573	0.81601	0.81491	0.80864	0.80856	0.80828	0.77727
1218.513	0.80336	0.80078	0.79781	0.80344	0.79182	0.79684	0.79221	0.77244
1218.735	0.79266	0.79455	0.79131	0.79324	0.78536	0.79163	0.78991	0.76359
1218.957	0.8386	0.84126	0.84071	0.84231	0.83321	0.83981	0.84425	0.81668
1219.179	0.83042	0.8313	0.83096	0.83594	0.82804	0.83525	0.83354	0.81024
1219.401	0.80147	0.79767	0.79521	0.80216	0.79506	0.79684	0.80063	0.77244
1219.622	0.83734	0.82694	0.82836	0.83658	0.82545	0.83135	0.84272	0.80622
1219.844	0.84175	0.83753	0.83616	0.84167	0.82998	0.83916	0.84808	0.81748
1220.066	0.81028	0.80576	0.79911	0.80981	0.79764	0.80986	0.80445	0.78129
1220.288	0.80084	0.79705	0.79066	0.80089	0.79247	0.79944	0.79756	0.77164
1220.509	0.82287	0.82569	0.82121	0.82702	0.81575	0.82028	0.82894	0.80059
1220.731	0.83042	0.83877	0.83291	0.84104	0.82933	0.8333	0.84578	0.8207
1220.953	0.81469	0.82258	0.81601	0.81809	0.81575	0.81702	0.82206	0.79818
1221.174	0.79707	0.7958	0.80171	0.79643	0.797	0.79944	0.7968	0.77566
1221.396	0.80273	0.80265	0.80236	0.80917	0.80411	0.8066	0.80828	0.78209
1221.618	0.77819	0.78272	0.77506	0.78049	0.77501	0.77795	0.77996	0.74831
1221.839	0.81658	0.81822	0.81406	0.81555	0.80993	0.82093	0.8366	0.79898
1222.061	0.82098	0.82071	0.81796	0.81937	0.80928	0.82223	0.83277	0.79898
1222.282	0.7763	0.7821	0.77376	0.77858	0.76983	0.7773	0.78302	0.75073
1222.504	0.73728	0.74224	0.73346	0.73971	0.73039	0.73889	0.73481	0.70247
1222.725	0.73602	0.73414	0.73151	0.73779	0.7278	0.73172	0.73098	0.70005
1222.946	0.77189	0.774	0.77311	0.77667	0.77242	0.7734	0.7792	0.74831
1223.168	0.76938	0.77587	0.77246	0.7754	0.77113	0.77274	0.77767	0.75233
1223.389	0.76245	0.76466	0.76271	0.76201	0.75431	0.75907	0.76159	0.73705
1223.61	0.76057	0.76279	0.75946	0.76647	0.75949	0.76037	0.76466	0.73786
1223.832	0.74294	0.74473	0.74386	0.74672	0.74332	0.7467	0.74782	0.72016
1224.053	0.7505	0.75656	0.74646	0.74735	0.7472	0.75061	0.75624	0.72097
1224.274	0.77126	0.77338	0.76726	0.77157	0.76531	0.7734	0.77767	0.75073
1224.495	0.76812	0.76591	0.76141	0.76647	0.76013	0.77079	0.78226	0.7459
1224.717	0.72092	0.72418	0.71136	0.71931	0.71551	0.72065	0.72562	0.69121
1224.938	0.72973	0.73041	0.72046	0.72824	0.72521	0.73107	0.73634	0.70408
1225.159	0.74168	0.74535	0.74061	0.74353	0.73944	0.7467	0.76236	0.72338
1225.38	0.75931	0.76466	0.75946	0.75755	0.76013	0.76233	0.77996	0.74429
1225.601	0.73162	0.7329	0.72696	0.72951	0.7278	0.72912	0.73787	0.70568
1225.822	0.73287	0.73414	0.72566	0.73206	0.72909	0.73237	0.73251	0.71051
1226.043	0.79329	0.79206	0.78871	0.79388	0.78988	0.79423	0.80904	0.78853
1226.264	0.77441	0.77525	0.76921	0.77667	0.77242	0.77535	0.78608	0.7652
1226.485	0.7228	0.72418	0.71396	0.72632	0.71939	0.71805	0.72333	0.70005
1226.706	0.72343	0.72231	0.71266	0.71421	0.71422	0.72	0.7218	0.69121
1226.927	0.72406	0.72355	0.71721	0.72059	0.71422	0.7213	0.72562	0.69684
1227.148	0.72029	0.7167	0.71201	0.7174	0.70904	0.71805	0.7195	0.6896
1227.369	0.74861	0.74473	0.74321	0.74608	0.74332	0.74865	0.75624	0.7274
1227.589	0.74106	0.73912	0.73671	0.73971	0.74073	0.73889	0.75318	0.72901
1227.81	0.72595	0.72791	0.72241	0.72696	0.72586	0.72977	0.73481	0.71212
1228.031	0.70015	0.703	0.69316	0.69892	0.69805	0.70047	0.7019	0.67673
1228.252	0.66176	0.66252	0.65612	0.65941	0.65666	0.66465	0.65445	0.63491
1228.472	0.67057	0.67124	0.67172	0.67152	0.66765	0.67833	0.66899	0.64858
1228.693	0.68001	0.68245	0.68147	0.67916	0.67218	0.68549	0.67817	0.65904
1228.914	0.70581	0.70487	0.69771	0.70211	0.69094	0.69656	0.70879	0.68879
1229.134	0.69889	0.70113	0.69251	0.70083	0.68835	0.69982	0.69578	0.68075
1229.355	0.74546	0.74162	0.74711	0.74481	0.74009	0.74865	0.75853	0.73866
1229.575	0.72847	0.72418	0.72566	0.7276	0.72521	0.72977	0.7371	0.71212
1229.796	0.70455	0.70549	0.70226	0.70784	0.69934	0.70828	0.71491	0.6904
1230.016	0.69763	0.70051	0.69836	0.70147	0.6987	0.70242	0.71414	0.68558
1230.237	0.65232	0.65442	0.65027	0.65303	0.65084	0.65098	0.65521	0.62526
1230.457	0.68756	0.69117	0.68731	0.68617	0.68123	0.69135	0.69807	0.66869
1230.678	0.69637	0.69927	0.69836	0.69892	0.69611	0.70177	0.70572	0.68799
1230.898	0.68882	0.68806	0.68731	0.6849	0.68641	0.68875	0.69348	0.67271
1231.118	0.67183	0.67435	0.67822	0.67598	0.67024	0.68028	0.68123	0.66627
1231.339	0.65358	0.65878	0.65872	0.65495	0.65601	0.65814	0.65827	0.6341
1231.559	0.65798	0.66252	0.65352	0.65813	0.65278	0.65619	0.65674	0.63249
1231.779	0.67435	0.6756	0.67172	0.67661	0.67089	0.67442	0.67435	0.66064
1231.999	0.70959	0.71484	0.71461	0.71931	0.70969	0.72065	0.72639	0.71373
1232.22	0.67246	0.67062	0.67042	0.67152	0.66701	0.67638	0.67588	0.66064
1232.44	0.66742	0.66937	0.66457	0.67088	0.66571	0.66791	0.67358	0.65582
1232.66	0.65735	0.65069	0.65352	0.65622	0.65149	0.65814	0.65215	0.63008
1232.88	0.65295	0.65505	0.65287	0.65813	0.65084	0.65619	0.6598	0.63652
1233.1	0.65861	0.66065	0.65287	0.65622	0.65795	0.66075	0.66134	0.64215
1233.32	0.67749	0.68183	0.67887	0.68299	0.67865	0.68093	0.68583	0.66788
1233.54	0.67497	0.67809	0.67822	0.67916	0.67606	0.68158	0.68812	0.6719
1233.76	0.67183	0.67249	0.66912	0.67789	0.66507	0.67833	0.6797	0.66225
1233.98	0.67623	0.67684	0.67692	0.68235	0.67347	0.68679	0.68583	0.66869
1234.2	0.61582	0.61892	0.61322	0.62244	0.61204	0.61842	0.60776	0.59389
1234.42	0.64414	0.65256	0.64442	0.65367	0.64825	0.6614	0.65062	0.64375
1234.64	0.64791	0.65131	0.64182	0.64539	0.64567	0.64903	0.64986	0.63732
1234.86	0.66239	0.66314	0.66262	0.66259	0.66119	0.66791	0.66669	0.65582
1235.08	0.66302	0.66377	0.66132	0.66387	0.65925	0.66921	0.67282	0.65662
1235.299	0.60134	0.5965	0.59177	0.59313	0.58681	0.59563	0.59169	0.57378
1235.519	0.64414	0.64571	0.64637	0.64794	0.63985	0.64707	0.64986	0.63732
1235.739	0.64603	0.64446	0.64442	0.64602	0.63985	0.65228	0.65292	0.63571
1235.959	0.64162	0.65131	0.64767	0.64602	0.64631	0.64382	0.66134	0.6341
1236.178	0.63847	0.6401	0.63987	0.63328	0.63855	0.64186	0.64603	0.63008
1236.398	0.63407	0.64072	0.64117	0.63838	0.63402	0.64903	0.65368	0.63571
1236.618	0.67372	0.67934	0.67757	0.67853	0.67541	0.6894	0.69501	0.67673
1236.837	0.61896	0.61892	0.61387	0.61798	0.6101	0.61647	0.61541	0.60756
1237.057	0.60701	0.6046	0.60932	0.60779	0.60557	0.61191	0.61006	0.5963
1237.276	0.61833	0.60709	0.60802	0.61161	0.60298	0.61321	0.60929	0.59952
1237.496	0.59316	0.59152	0.58527	0.5893	0.58552	0.59563	0.59399	0.57539
1237.715	0.59253	0.59339	0.59632	0.60014	0.58358	0.59303	0.59858	0.58263
1237.935	0.58813	0.57969	0.58137	0.58612	0.57905	0.58456	0.58404	0.57056
1238.154	0.60071	0.60211	0.60542	0.60842	0.5991	0.60019	0.60547	0.58906
1238.373	0.6133	0.61394	0.61712	0.61926	0.61204	0.62038	0.6223	0.60836
1238.593	0.67497	0.68681	0.68342	0.68108	0.67865	0.6881	0.70802	0.68558
1238.812	0.59694	0.60834	0.60412	0.60715	0.6004	0.60801	0.61618	0.5963
1239.031	0.58938	0.59837	0.59632	0.59823	0.58746	0.59954	0.60087	0.58826
1239.251	0.55729	0.56287	0.56187	0.55871	0.5603	0.56829	0.56184	0.54563
1239.47	0.53274	0.54232	0.53262	0.53896	0.53314	0.54289	0.53429	0.51668
1239.689	0.56799	0.5691	0.57032	0.57337	0.56806	0.58066	0.58097	0.55769
1239.908	0.63281	0.62266	0.63402	0.63137	0.63144	0.6334	0.64832	0.63008
1240.127	0.61771	0.61083	0.61582	0.61735	0.61527	0.61907	0.62996	0.61641
1240.347	0.59757	0.60024	0.59892	0.61352	0.59652	0.60605	0.61082	0.59389
1240.566	0.57428	0.57471	0.57227	0.57911	0.56612	0.5774	0.57562	0.5593
1240.785	0.56295	0.56723	0.56967	0.5772	0.56159	0.56568	0.57332	0.55126
1241.004	0.59001	0.5909	0.59112	0.59823	0.58293	0.59173	0.60011	0.58182
1241.223	0.55603	0.56287	0.55472	0.56509	0.55707	0.55591	0.56261	0.54241
1241.442	0.56547	0.57221	0.57097	0.57273	0.57	0.57089	0.57638	0.56413
1241.661	0.61456	0.62391	0.62817	0.62818	0.62756	0.62949	0.64756	0.63812
1241.88	0.59631	0.60211	0.60542	0.60078	0.60104	0.61321	0.61541	0.60836
1242.099	0.58561	0.59588	0.59632	0.5944	0.59393	0.6041	0.61159	0.5955
1242.317	0.57932	0.58218	0.58462	0.58612	0.58423	0.59433	0.59858	0.58584
1242.536	0.61771	0.61581	0.61647	0.61671	0.61462	0.62494	0.64144	0.63169
1242.755	0.59757	0.59837	0.59827	0.60014	0.59458	0.6054	0.61695	0.60676
1242.974	0.5705	0.57844	0.57292	0.58357	0.57517	0.5787	0.5848	0.57378
1243.193	0.57743	0.58218	0.57942	0.5893	0.58617	0.58782	0.59322	0.58182
1243.411	0.59945	0.61394	0.60867	0.60587	0.60622	0.60801	0.62077	0.61399
1243.63	0.57994	0.59339	0.58527	0.5893	0.58423	0.58912	0.6024	0.58826
1243.849	0.56295	0.57408	0.56967	0.567	0.56741	0.57415	0.57944	0.56815
1244.067	0.57113	0.5828	0.58202	0.57974	0.58164	0.58456	0.59245	0.58343
1244.286	0.53086	0.54107	0.53652	0.53959	0.53896	0.54419	0.54577	0.52874
1244.504	0.53337	0.53236	0.53587	0.53896	0.53766	0.5455	0.54271	0.52472
1244.723	0.57365	0.57346	0.57877	0.58038	0.58229	0.58391	0.59781	0.57861
1244.941	0.53023	0.53111	0.53327	0.53258	0.53184	0.53768	0.53582	0.52552
1245.16	0.54344	0.54481	0.55212	0.55043	0.54284	0.5455	0.56643	0.53598
1245.378	0.54974	0.55104	0.55407	0.55871	0.54995	0.55787	0.5672	0.54563
1245.597	0.55162	0.54668	0.54562	0.55298	0.5396	0.55266	0.56184	0.53276
1245.815	0.56232	0.55789	0.55537	0.56126	0.55513	0.56503	0.56873	0.55448
1246.033	0.56673	0.56412	0.56252	0.56764	0.55965	0.56373	0.56873	0.55769
1246.252	0.53023	0.53111	0.52872	0.53322	0.52538	0.52596	0.53046	0.51587
1246.47	0.56358	0.57159	0.57227	0.57018	0.56483	0.56763	0.57026	0.56895
1246.688	0.5705	0.57595	0.58202	0.57273	0.57711	0.58326	0.58863	0.577
1246.907	0.5447	0.54668	0.55862	0.54915	0.55513	0.55136	0.56031	0.55689
1247.125	0.54848	0.54917	0.55277	0.54533	0.55125	0.55917	0.56261	0.55046
1247.343	0.52897	0.51928	0.52612	0.52111	0.52473	0.53638	0.55036	0.51668
1247.561	0.55918	0.55976	0.56187	0.56254	0.55513	0.57219	0.58097	0.56332
1247.779	0.56044	0.55914	0.54952	0.55871	0.54737	0.55722	0.56873	0.54483
1247.997	0.5554	0.55851	0.55277	0.55935	0.55254	0.55787	0.56643	0.55448
1248.215	0.53715	0.53547	0.52807	0.53577	0.52408	0.54354	0.54194	0.52954
1248.433	0.51638	0.5199	0.51702	0.5192	0.51115	0.52401	0.52434	0.51265
1248.651	0.46037	0.46758	0.46113	0.46885	0.46265	0.4641	0.44628	0.44107
1248.869	0.47862	0.4788	0.47933	0.48542	0.47946	0.49145	0.47919	0.4652
1249.087	0.52142	0.53672	0.53652	0.53959	0.53249	0.54224	0.54577	0.53357
1249.305	0.53589	0.53609	0.53652	0.5345	0.53702	0.54615	0.5496	0.53759
1249.523	0.50883	0.50495	0.51182	0.51028	0.50662	0.51098	0.52128	0.5022
1249.741	0.50442	0.50308	0.50142	0.50391	0.49951	0.50903	0.51439	0.49737
1249.959	0.52897	0.52613	0.52092	0.52621	0.51115	0.5214	0.5297	0.51105
1250.176	0.49247	0.49125	0.48842	0.49562	0.48657	0.4934	0.48913	0.47405
1250.394	0.51638	0.5118	0.52092	0.51856	0.50856	0.52726	0.51898	0.51105
1250.612	0.49435	0.49499	0.50337	0.50263	0.49951	0.50708	0.5075	0.48772
1250.83	0.47925	0.48066	0.49297	0.48861	0.48787	0.4934	0.4876	0.47726
1251.047	0.47736	0.48191	0.48063	0.47459	0.48269	0.48429	0.48225	0.466
1251.265	0.51198	0.51616	0.51702	0.51347	0.51762	0.52531	0.52664	0.52391
1251.483	0.51135	0.51118	0.50792	0.51155	0.51374	0.5175	0.51516	0.51748
1251.7	0.50505	0.50807	0.49752	0.50964	0.50986	0.50708	0.51516	0.50702
1251.918	0.51449	0.51803	0.51442	0.51793	0.51956	0.52401	0.52357	0.51587
1252.135	0.5189	0.51928	0.50727	0.51474	0.51503	0.5201	0.52511	0.51828
1252.353	0.50757	0.50744	0.50467	0.50582	0.50856	0.50968	0.51363	0.503
1252.57	0.50946	0.51118	0.51247	0.50709	0.50986	0.51554	0.51592	0.49576
1252.788	0.45911	0.4626	0.45723	0.45675	0.46071	0.46606	0.45469	0.44027
1253.005	0.47673	0.47693	0.47803	0.47332	0.48593	0.48754	0.47536	0.47485
1253.222	0.46289	0.47008	0.46438	0.46758	0.46588	0.47192	0.46388	0.45394
1253.44	0.47547	0.47817	0.48842	0.48479	0.48011	0.48364	0.48148	0.47887
1253.657	0.49373	0.4981	0.49492	0.50072	0.49498	0.50317	0.50597	0.49576
1253.874	0.46729	0.46634	0.47088	0.4714	0.46523	0.47061	0.4723	0.46842
1254.091	0.48995	0.49437	0.49232	0.49435	0.49369	0.50122	0.49985	0.49737
1254.309	0.48995	0.49997	0.50012	0.4918	0.48269	0.49471	0.49449	0.48852
1254.526	0.48806	0.49686	0.49167	0.49052	0.4911	0.49666	0.49679	0.49335
1254.743	0.49624	0.49997	0.50012	0.48606	0.49433	0.49992	0.50444	0.48611
1254.96	0.44967	0.45575	0.45138	0.45356	0.45294	0.45629	0.4524	0.43705
1255.177	0.44149	0.45015	0.45008	0.44655	0.45683	0.45108	0.45316	0.4274
1255.394	0.44527	0.44703	0.44358	0.44527	0.44842	0.45108	0.44857	0.43464
1255.611	0.48932	0.49935	0.49037	0.49626	0.49821	0.49926	0.50674	0.50139
1255.828	0.49184	0.49063	0.49427	0.49307	0.49369	0.4934	0.50597	0.50059
1256.045	0.47862	0.48004	0.47543	0.47841	0.47817	0.48103	0.49143	0.48611
1256.262	0.45911	0.45637	0.45398	0.45611	0.45812	0.4654	0.46158	0.45716
1256.479	0.45534	0.46011	0.45463	0.45993	0.44906	0.4602	0.45316	0.45474
1256.696	0.45722	0.45762	0.45203	0.45356	0.46006	0.45759	0.46235	0.4459
1256.913	0.49687	0.49623	0.48972	0.48861	0.4911	0.50057	0.50444	0.49094
1257.13	0.47296	0.47506	0.47218	0.47268	0.47299	0.48299	0.48607	0.47244
1257.346	0.46163	0.44952	0.46308	0.45356	0.46394	0.46996	0.47	0.44027
1257.563	0.44778	0.44703	0.44683	0.44464	0.44842	0.45303	0.44857	0.43625
1257.78	0.44338	0.45824	0.45138	0.4491	0.45553	0.45303	0.45699	0.44348
1257.997	0.45345	0.45513	0.45398	0.45165	0.46135	0.45954	0.46082	0.45877
1258.213	0.47233	0.47755	0.47023	0.48224	0.47687	0.47127	0.48607	0.48933
1258.43	0.461	0.46572	0.45918	0.46503	0.46329	0.4641	0.46847	0.46118
1258.647	0.44841	0.44579	0.44293	0.44464	0.43484	0.44717	0.44245	0.43785
1258.863	0.45282	0.45201	0.45463	0.44973	0.44777	0.45759	0.46082	0.44429
1259.08	0.44275	0.44205	0.44813	0.43954	0.44583	0.45043	0.45087	0.43222
1259.296	0.45093	0.45201	0.44813	0.45101	0.45488	0.45564	0.45929	0.4459
1259.513	0.45156	0.46572	0.46308	0.45675	0.46782	0.46801	0.46924	0.44751
1259.729	0.42639	0.42897	0.42928	0.42743	0.43096	0.43155	0.42867	0.41855
1259.946	0.43142	0.43894	0.42863	0.44272	0.43807	0.43155	0.44704	0.43222
1260.162	0.43016	0.43458	0.43058	0.43635	0.4316	0.43089	0.43633	0.42177
1260.378	0.45408	0.45513	0.44618	0.45675	0.44648	0.45694	0.45776	0.45394
1260.595	0.42764	0.42523	0.42278	0.42807	0.42384	0.43089	0.4302	0.41614
1260.811	0.47736	0.46572	0.47088	0.47459	0.462	0.47843	0.48148	0.4644
1261.027	0.45785	0.45887	0.46048	0.46121	0.45359	0.46996	0.46617	0.45716
1261.243	0.44967	0.44516	0.44683	0.44527	0.45036	0.45824	0.45087	0.43866
1261.46	0.4289	0.4271	0.42473	0.4287	0.42772	0.43806	0.4325	0.41694
1261.676	0.43331	0.44579	0.44618	0.43954	0.44648	0.45368	0.45623	0.44509
1261.892	0.46478	0.46572	0.46568	0.46376	0.46782	0.47322	0.47689	0.46761
1262.108	0.4761	0.47132	0.47478	0.4765	0.46523	0.47452	0.4876	0.47968
1262.324	0.4289	0.42087	0.41953	0.42424	0.41867	0.42373	0.42638	0.41453
1262.54	0.46729	0.45575	0.45333	0.46503	0.451	0.46801	0.4723	0.47083
1262.756	0.40625	0.40655	0.40068	0.40449	0.40509	0.41071	0.40954	0.39764
1262.972	0.44275	0.44454	0.45658	0.44209	0.45747	0.45108	0.45163	0.44831
1263.188	0.38233	0.37915	0.38248	0.38154	0.38439	0.38076	0.38046	0.3711
1263.404	0.39051	0.39347	0.39873	0.3962	0.39539	0.38662	0.38888	0.38075
1263.62	0.43268	0.42835	0.42928	0.42998	0.42708	0.43415	0.43939	0.42981
1263.836	0.41569	0.41527	0.41043	0.41532	0.39862	0.41657	0.42025	0.4097
1264.052	0.40247	0.39596	0.39808	0.3962	0.39345	0.40159	0.39729	0.38879
1264.268	0.43708	0.42835	0.43058	0.43189	0.43031	0.44131	0.44092	0.44188
1264.483	0.40499	0.40593	0.40653	0.40512	0.40379	0.40941	0.40418	0.40005
1264.699	0.39492	0.40032	0.40653	0.40003	0.40832	0.40941	0.39883	0.39362
1264.915	0.39492	0.40032	0.40133	0.40194	0.39991	0.39573	0.40342	0.38155
1265.13	0.40814	0.41963	0.41693	0.42361	0.41608	0.41071	0.42025	0.39925
1265.346	0.41128	0.40655	0.41043	0.41787	0.40767	0.41527	0.42332	0.40488
1265.562	0.41065	0.41278	0.41823	0.41468	0.40573	0.41071	0.42944	0.40488
1265.777	0.41065	0.40966	0.41563	0.41532	0.41156	0.41657	0.42408	0.4081
1265.993	0.39303	0.38288	0.38768	0.39684	0.38827	0.39638	0.40112	0.38557
1266.208	0.36975	0.36918	0.37013	0.37453	0.36499	0.37294	0.37433	0.35501
1266.424	0.41317	0.40904	0.40718	0.41914	0.41673	0.42113	0.42944	0.40729
1266.639	0.37856	0.38351	0.37988	0.38346	0.37793	0.38271	0.38428	0.36386
1266.855	0.38422	0.39596	0.39743	0.38792	0.39151	0.38922	0.395	0.37271
1267.07	0.39995	0.4053	0.40068	0.40385	0.39927	0.40485	0.41337	0.39442
1267.286	0.44401	0.44018	0.43773	0.4491	0.44066	0.44392	0.45699	0.45072
1267.501	0.41002	0.40842	0.40718	0.41596	0.40767	0.41787	0.42867	0.41614
1267.716	0.40562	0.39908	0.41238	0.41532	0.40056	0.41331	0.4302	0.41694
1267.932	0.36975	0.36669	0.37078	0.37071	0.36305	0.37555	0.3774	0.36627
1268.147	0.39995	0.39783	0.39288	0.40194	0.39539	0.40224	0.41107	0.40086
1268.362	0.44023	0.43458	0.43708	0.44719	0.44001	0.44522	0.45852	0.45072
1268.577	0.42387	0.42025	0.41823	0.42615	0.4316	0.4335	0.43939	0.43625
1268.792	0.39555	0.39908	0.40003	0.40321	0.39991	0.39899	0.40571	0.39362
1269.007	0.37478	0.38226	0.38768	0.38983	0.38375	0.37815	0.39194	0.3711
1269.223	0.38485	0.39098	0.38703	0.38983	0.38569	0.38727	0.39959	0.38155
1269.438	0.41254	0.42461	0.41888	0.42297	0.41479	0.40615	0.43939	0.42096
1269.653	0.35149	0.36233	0.35453	0.3637	0.35658	0.35601	0.36132	0.34456
1269.868	0.40688	0.41216	0.40978	0.41851	0.40509	0.40941	0.42332	0.41453
1270.083	0.40247	0.40344	0.40133	0.4064	0.39991	0.41006	0.4126	0.4089
1270.298	0.38611	0.38351	0.38183	0.386	0.38698	0.39248	0.3927	0.39281
1270.512	0.37919	0.38475	0.38248	0.386	0.37793	0.38466	0.39041	0.37753
1270.727	0.39492	0.39721	0.39418	0.39875	0.40509	0.40485	0.40418	0.39603
1270.942	0.3666	0.36856	0.36298	0.36625	0.36111	0.36448	0.36821	0.36145
1271.157	0.38674	0.39472	0.38898	0.38919	0.38116	0.38401	0.39959	0.37834
1271.372	0.37226	0.37666	0.37143	0.37581	0.37146	0.38076	0.37663	0.36788
1271.587	0.38611	0.39223	0.38443	0.38664	0.37081	0.38597	0.39653	0.38799
1271.801	0.3817	0.38226	0.37858	0.38218	0.37663	0.38336	0.39194	0.37512
1272.016	0.38863	0.38662	0.38508	0.39047	0.38957	0.39183	0.39423	0.38718
1272.231	0.38422	0.38288	0.38118	0.38664	0.38245	0.38987	0.395	0.37673
1272.445	0.37415	0.37728	0.37663	0.37645	0.38116	0.38987	0.37663	0.36868
1272.66	0.37856	0.386	0.37468	0.38473	0.38116	0.38271	0.38658	0.37753
1272.874	0.40751	0.40842	0.40718	0.41978	0.4122	0.41462	0.42561	0.4097
1273.089	0.3773	0.37666	0.38053	0.38409	0.37793	0.3801	0.38658	0.37673
1273.303	0.36408	0.36981	0.36753	0.36561	0.35464	0.35341	0.37433	0.35662
1273.518	0.37541	0.38226	0.37728	0.37963	0.37534	0.38271	0.39194	0.37753
1273.732	0.40625	0.41153	0.41238	0.40831	0.40379	0.41527	0.42102	0.41453
1273.947	0.36471	0.36607	0.36428	0.36306	0.36305	0.36578	0.37127	0.35582
1274.161	0.38107	0.38849	0.38573	0.38154	0.39215	0.40094	0.39117	0.38879
1274.375	0.38422	0.38911	0.38833	0.38282	0.38957	0.39313	0.39806	0.38397
1274.59	0.37541	0.38039	0.37923	0.38792	0.37922	0.38466	0.40418	0.37431
1274.804	0.34835	0.35673	0.35388	0.35223	0.34818	0.35601	0.36132	0.34134
1275.018	0.35527	0.35673	0.35063	0.35223	0.34236	0.34494	0.36056	0.34214
1275.232	0.35212	0.35486	0.35323	0.35159	0.35076	0.35536	0.35673	0.34214
1275.447	0.32129	0.32372	0.32528	0.31909	0.32037	0.32671	0.30852	0.30917
1275.661	0.35779	0.36545	0.35908	0.3586	0.35982	0.36383	0.36132	0.35903
1275.875	0.43771	0.43769	0.43903	0.43635	0.44195	0.45108	0.45469	0.45474
1276.089	0.39114	0.39409	0.38963	0.38473	0.38957	0.39834	0.40265	0.3904
1276.303	0.39681	0.40904	0.39938	0.40257	0.39603	0.40289	0.42102	0.40005
1276.517	0.37415	0.3723	0.37078	0.37453	0.37211	0.3762	0.38428	0.3711
1276.731	0.35968	0.36482	0.36818	0.36752	0.36176	0.35797	0.37357	0.35903
1276.945	0.36408	0.36233	0.36558	0.36944	0.3637	0.36904	0.36745	0.36305
1277.159	0.38107	0.37852	0.37663	0.37326	0.3831	0.38401	0.37969	0.38879
1277.373	0.36786	0.36358	0.36558	0.35924	0.36629	0.36773	0.3751	0.36708
1277.587	0.33199	0.33181	0.33438	0.32164	0.33395	0.33518	0.3376	0.32043
1277.801	0.32443	0.33306	0.32918	0.32291	0.32166	0.32736	0.32612	0.30997
1278.014	0.35212	0.36918	0.35583	0.36434	0.35012	0.35536	0.36898	0.34616
1278.228	0.37856	0.38849	0.38118	0.38346	0.37857	0.38597	0.39423	0.38397
1278.442	0.39618	0.40095	0.39028	0.39684	0.39539	0.39638	0.40265	0.40166
1278.656	0.34646	0.3505	0.34413	0.3484	0.34947	0.35015	0.35061	0.34134
1278.869	0.33073	0.33368	0.33048	0.32929	0.33072	0.33257	0.31923	0.32123
1279.083	0.34331	0.34738	0.34153	0.34394	0.34365	0.34559	0.33836	0.33169
1279.297	0.36723	0.37354	0.36883	0.36561	0.3637	0.36904	0.38581	0.36386
1279.51	0.34898	0.35548	0.34283	0.34968	0.34753	0.35276	0.35367	0.34295
1279.505	0.36909	0.36653	0.3754	0.38103	0.36999	0.37229	0.369	0.36862
1279.727	0.34707	0.35096	0.35527	0.35998	0.34606	0.3495	0.33918	0.33482
1279.95	0.3477	0.35345	0.36371	0.36636	0.35964	0.35927	0.35524	0.34689
1280.173	0.32567	0.33726	0.33514	0.3351	0.33378	0.33322	0.32083	0.3147
1280.395	0.35651	0.36217	0.35462	0.35105	0.35382	0.35015	0.33994	0.35333
1280.618	0.34518	0.35096	0.35982	0.35679	0.35447	0.3495	0.34453	0.33643
1280.841	0.3584	0.35843	0.37021	0.37338	0.36029	0.36578	0.35982	0.35011
1281.063	0.32252	0.33041	0.33254	0.33574	0.32602	0.32476	0.32389	0.30987
1281.286	0.34203	0.34972	0.35657	0.35615	0.348	0.35797	0.34759	0.33643
1281.509	0.30239	0.30675	0.30527	0.31022	0.30338	0.29936	0.28489	0.2801
1281.731	0.34392	0.35532	0.34163	0.34786	0.34283	0.33778	0.32465	0.3316
1281.954	0.36469	0.36778	0.36826	0.37082	0.36223	0.36318	0.36288	0.35494
1282.176	0.3477	0.35532	0.36761	0.3587	0.35835	0.36252	0.35676	0.35333
1282.399	0.33008	0.32792	0.33514	0.33318	0.32731	0.32866	0.31395	0.30666
1282.621	0.34329	0.33851	0.34228	0.3402	0.33313	0.33648	0.32771	0.32355
1282.843	0.33511	0.33726	0.33709	0.3351	0.33119	0.32932	0.32618	0.31229
1283.066	0.38609	0.38272	0.3806	0.38167	0.38292	0.37555	0.37741	0.38149
1283.288	0.38168	0.38459	0.38774	0.38422	0.38163	0.38336	0.38964	0.37908
1283.511	0.36784	0.38272	0.38319	0.38869	0.37969	0.3801	0.38811	0.36701
1283.733	0.3735	0.37712	0.37995	0.38358	0.37581	0.3801	0.38047	0.36942
1283.955	0.38672	0.3877	0.38125	0.39124	0.38033	0.38401	0.37817	0.36862
1284.177	0.35462	0.36155	0.36047	0.36444	0.35317	0.35992	0.35218	0.35091
1284.4	0.3414	0.34847	0.34423	0.35169	0.33313	0.33518	0.33994	0.34206
1284.622	0.34392	0.34847	0.35073	0.34977	0.34089	0.3469	0.34224	0.3308
1284.844	0.34958	0.35781	0.36241	0.35806	0.36546	0.35731	0.36288	0.35333
1285.066	0.37539	0.37463	0.37865	0.37657	0.37387	0.36904	0.37053	0.37103
1285.288	0.38923	0.39455	0.39099	0.39507	0.39262	0.38336	0.38429	0.38712
1285.51	0.37602	0.3821	0.3806	0.38167	0.37128	0.3749	0.37664	0.37344
1285.732	0.34392	0.35408	0.35917	0.35679	0.34283	0.3469	0.34071	0.33884
1285.955	0.3842	0.38646	0.39553	0.39634	0.3868	0.38922	0.39576	0.39437
1286.177	0.34329	0.3466	0.35527	0.35615	0.34283	0.35145	0.34759	0.3316
1286.399	0.35902	0.36155	0.37151	0.367	0.36675	0.36448	0.36135	0.35816
1286.62	0.40119	0.3958	0.40268	0.40272	0.40426	0.39964	0.4057	0.40805
1286.842	0.37728	0.38334	0.38319	0.38677	0.38292	0.38662	0.38123	0.37666
1287.064	0.36154	0.374	0.35852	0.367	0.35835	0.36383	0.356	0.36218
1287.286	0.33008	0.33415	0.33644	0.33318	0.3299	0.33452	0.32695	0.31792
1287.508	0.34329	0.35096	0.34943	0.35105	0.34283	0.34755	0.34453	0.33321
1287.73	0.34896	0.34909	0.35462	0.35615	0.348	0.3495	0.34912	0.33723
1287.952	0.37161	0.3684	0.37345	0.37529	0.36999	0.35731	0.35447	0.35655
1288.174	0.35777	0.3684	0.37215	0.37401	0.36611	0.36513	0.36288	0.36137
1288.395	0.34392	0.3466	0.34553	0.35424	0.34412	0.34364	0.33994	0.33884
1288.617	0.31686	0.33041	0.32475	0.3268	0.32408	0.31825	0.31777	0.30666
1288.839	0.34581	0.36591	0.37021	0.35934	0.36546	0.35536	0.36517	0.36137
1289.06	0.36909	0.37276	0.37605	0.37784	0.36611	0.36448	0.37359	0.36298
1289.282	0.36343	0.35781	0.37086	0.37465	0.36287	0.35471	0.35829	0.35976
1289.504	0.3477	0.34847	0.35267	0.35169	0.34994	0.35276	0.34453	0.33643
1289.725	0.35714	0.35532	0.36371	0.37338	0.36675	0.36383	0.35447	0.36057
1289.947	0.32882	0.33539	0.33709	0.33637	0.3286	0.33192	0.32159	0.31148
1290.168	0.33008	0.35034	0.35073	0.34913	0.33636	0.34494	0.34683	0.33321
1290.39	0.36972	0.37898	0.38384	0.38039	0.37839	0.37555	0.37129	0.36942
1290.611	0.39553	0.39891	0.40787	0.39443	0.39909	0.38466	0.4057	0.38712
1290.833	0.31749	0.32605	0.328	0.33318	0.3286	0.3189	0.31854	0.30424
1291.054	0.30742	0.31298	0.31696	0.32361	0.32408	0.30327	0.30324	0.297
1291.276	0.31686	0.32854	0.32345	0.32744	0.3202	0.31304	0.30172	0.30102
1291.497	0.29546	0.31111	0.29813	0.31277	0.29886	0.29806	0.27954	0.27769
1291.718	0.32189	0.32294	0.3254	0.32361	0.32278	0.31629	0.31242	0.29459
1291.94	0.37665	0.37463	0.38644	0.39124	0.37128	0.36708	0.38582	0.37103
1292.161	0.37853	0.39082	0.39488	0.39953	0.38745	0.38662	0.4034	0.38632
1292.382	0.35714	0.37463	0.37086	0.38103	0.37645	0.37685	0.3797	0.37103
1292.604	0.30805	0.31858	0.31436	0.31341	0.30726	0.30913	0.30554	0.29137
1292.825	0.34014	0.34038	0.33709	0.33637	0.33119	0.33322	0.32542	0.31309
1293.046	0.32441	0.32294	0.32735	0.32617	0.32408	0.31499	0.31471	0.30102
1293.267	0.37098	0.37213	0.38125	0.37274	0.36999	0.35666	0.36594	0.36781
1293.488	0.37224	0.37898	0.38254	0.38103	0.37969	0.37164	0.37894	0.37103
1293.71	0.34833	0.35283	0.35852	0.36508	0.3577	0.35601	0.36288	0.35011
1293.931	0.34203	0.34411	0.33904	0.34786	0.34606	0.34169	0.34224	0.32838
1294.152	0.36154	0.36964	0.36176	0.37019	0.36287	0.35862	0.36212	0.35413
1294.373	0.34014	0.34162	0.34163	0.34212	0.34283	0.33322	0.33689	0.32355
1294.594	0.33196	0.32979	0.34683	0.33127	0.33184	0.3228	0.32236	0.31229
1294.815	0.32189	0.32107	0.32865	0.32234	0.32343	0.3215	0.31318	0.29459
1295.036	0.36595	0.35781	0.35787	0.35743	0.36287	0.36708	0.36976	0.34367
1295.257	0.36532	0.3684	0.36891	0.37593	0.36481	0.36643	0.37129	0.35816
1295.478	0.33826	0.34411	0.33319	0.35232	0.33378	0.34169	0.33536	0.32114
1295.698	0.33008	0.33664	0.33254	0.33382	0.32149	0.3228	0.31777	0.31953
1295.919	0.32882	0.3466	0.33449	0.34594	0.33701	0.33127	0.31624	0.32677
1296.14	0.34644	0.35096	0.35332	0.35551	0.34929	0.34625	0.3453	0.33482
1296.361	0.36658	0.36342	0.36826	0.37082	0.36417	0.35536	0.36212	0.36298
1296.582	0.3628	0.3603	0.36826	0.36508	0.35317	0.35927	0.36212	0.35011
1296.802	0.36217	0.35345	0.36436	0.36189	0.35835	0.35341	0.35676	0.35976
1297.023	0.33196	0.341	0.33904	0.33765	0.33895	0.33322	0.32312	0.32114
1297.244	0.31875	0.341	0.32865	0.32234	0.33248	0.33062	0.31242	0.32597
1297.464	0.33574	0.34536	0.34293	0.34148	0.33248	0.33322	0.33153	0.31873
1297.685	0.34707	0.34847	0.34878	0.3536	0.34477	0.33257	0.3453	0.32355
1297.906	0.34518	0.35158	0.35073	0.35424	0.34477	0.33843	0.34453	0.33241
1298.126	0.36028	0.3603	0.36176	0.36444	0.36223	0.34755	0.36288	0.33723
1298.347	0.33322	0.34473	0.34358	0.34275	0.33248	0.33518	0.33536	0.33562
1298.567	0.33889	0.34909	0.34943	0.34467	0.3396	0.34364	0.3453	0.34206
1298.788	0.33763	0.34224	0.34748	0.34275	0.34089	0.33257	0.33765	0.32999
1299.008	0.33133	0.34972	0.34553	0.34212	0.33895	0.32997	0.32465	0.3308
1299.229	0.34644	0.35283	0.34943	0.35424	0.34477	0.34559	0.34453	0.3308
1299.449	0.34581	0.34598	0.33969	0.35232	0.35059	0.34039	0.33918	0.32999
1299.67	0.31245	0.31671	0.31696	0.32234	0.31114	0.31173	0.30783	0.28895
1299.89	0.33574	0.34536	0.34813	0.34786	0.34348	0.34299	0.34835	0.32194
1300.11	0.30113	0.30426	0.30787	0.30384	0.29433	0.29611	0.28719	0.2801
1300.331	0.36217	0.3547	0.36112	0.35041	0.34412	0.34039	0.34147	0.34448
1300.551	0.31371	0.31796	0.31956	0.32234	0.31955	0.30783	0.30248	0.29298
1300.771	0.31686	0.32605	0.32215	0.32744	0.33184	0.3202	0.31165	0.31068
1300.991	0.34077	0.34224	0.34423	0.34658	0.34348	0.33713	0.33841	0.32677
1301.211	0.35336	0.35843	0.36371	0.3587	0.35576	0.35862	0.35906	0.34126
1301.432	0.37098	0.37213	0.36826	0.3721	0.36417	0.36252	0.36594	0.35494
1301.652	0.30301	0.30114	0.30397	0.29937	0.28528	0.2896	0.28337	0.25999
1301.872	0.31182	0.31609	0.31371	0.3166	0.3092	0.31173	0.30324	0.29137
1302.092	0.32567	0.34598	0.34228	0.34275	0.34024	0.32932	0.32083	0.32034
1302.312	0.37853	0.38397	0.38384	0.38677	0.38357	0.37945	0.38123	0.37264
1302.532	0.37916	0.38521	0.3793	0.38231	0.37645	0.37945	0.38811	0.37505
1302.752	0.35336	0.3547	0.36047	0.35551	0.34929	0.34494	0.35294	0.33965
1302.972	0.36343	0.36902	0.37475	0.37019	0.35705	0.36057	0.36517	0.34689
1303.192	0.30742	0.31111	0.31371	0.30767	0.30726	0.30132	0.29025	0.2793
1303.412	0.34392	0.34972	0.35982	0.35296	0.35641	0.34104	0.34377	0.34528
1303.632	0.39427	0.39518	0.39748	0.39443	0.38874	0.39378	0.40187	0.39115
1303.852	0.3521	0.35345	0.35202	0.35232	0.34348	0.35211	0.35294	0.33723
1304.072	0.29861	0.29803	0.29748	0.30703	0.29304	0.29546	0.28948	0.27125
1304.291	0.30994	0.31983	0.31566	0.32553	0.30726	0.30457	0.30477	0.30424
1304.511	0.31308	0.31547	0.32021	0.31404	0.31373	0.30327	0.29713	0.29298
1304.731	0.33448	0.32419	0.34099	0.33063	0.33248	0.3202	0.31089	0.31148
1304.951	0.36217	0.35843	0.36956	0.36891	0.36481	0.36057	0.35906	0.35091
1305.17	0.31434	0.30675	0.31176	0.30894	0.29562	0.30978	0.30019	0.27688
1305.39	0.32378	0.32668	0.32345	0.3268	0.31567	0.31108	0.31242	0.30666
1305.61	0.38734	0.39704	0.39293	0.40336	0.39391	0.38141	0.39499	0.39919
1305.829	0.36028	0.35843	0.36176	0.36636	0.36029	0.35145	0.35294	0.35172
1306.049	0.38042	0.36964	0.38774	0.37465	0.37969	0.36708	0.36365	0.38069
1306.268	0.33196	0.33353	0.33839	0.33318	0.33378	0.32997	0.32236	0.3147
1306.488	0.33133	0.32605	0.33189	0.32361	0.32472	0.33583	0.32848	0.30987
1306.708	0.36217	0.36528	0.36566	0.36636	0.35899	0.36057	0.36212	0.35091
1306.927	0.32567	0.34287	0.33319	0.33765	0.32602	0.32997	0.33306	0.30666
1307.146	0.34266	0.34287	0.34943	0.34339	0.34154	0.33778	0.33765	0.33241
1307.366	0.37287	0.36964	0.37995	0.3772	0.37063	0.35992	0.37053	0.36942
1307.585	0.35588	0.34847	0.35787	0.35424	0.34606	0.34429	0.33994	0.34287
1307.805	0.33637	0.3273	0.33189	0.33446	0.32537	0.3228	0.31318	0.3147
1308.024	0.30805	0.31858	0.31111	0.31022	0.30274	0.30653	0.29789	0.29137
1308.243	0.27469	0.29118	0.2715	0.27832	0.27493	0.27918	0.26425	0.25274
1308.463	0.29672	0.30239	0.29813	0.30001	0.29174	0.28699	0.27954	0.26723
1308.682	0.2942	0.28994	0.29748	0.28916	0.28787	0.27462	0.26655	0.24952
1308.901	0.31686	0.31547	0.31761	0.31851	0.31373	0.30783	0.30172	0.2962
1309.12	0.34518	0.34536	0.34943	0.35615	0.34542	0.34494	0.33612	0.33321
1309.339	0.3156	0.31671	0.32085	0.31723	0.31567	0.30783	0.30019	0.2978
1309.559	0.33889	0.34473	0.34553	0.35743	0.33701	0.34429	0.3453	0.33804
1309.778	0.35084	0.35719	0.36306	0.3587	0.35382	0.35015	0.35447	0.34367
1309.997	0.39427	0.39953	0.40332	0.40209	0.39585	0.39638	0.40417	0.39195
1310.216	0.3886	0.38957	0.39099	0.38358	0.38421	0.37815	0.38735	0.3839
1310.435	0.35021	0.36093	0.35397	0.35105	0.35382	0.34429	0.35141	0.33884
1310.654	0.34392	0.34349	0.34099	0.34339	0.33895	0.33387	0.33536	0.32838
1310.873	0.33826	0.33228	0.33579	0.33637	0.33507	0.32866	0.32771	0.32355
1311.092	0.33322	0.33353	0.33514	0.34212	0.34089	0.33127	0.32083	0.32355
1311.311	0.32819	0.33166	0.33514	0.33063	0.32084	0.32215	0.30783	0.32516
1311.53	0.2898	0.29367	0.28968	0.29299	0.28851	0.28048	0.27419	0.26481
1311.749	0.32315	0.32854	0.33254	0.33446	0.33766	0.31629	0.32007	0.32275
1311.967	0.31623	0.32045	0.32215	0.31915	0.32278	0.31173	0.3063	0.30585
1312.186	0.34392	0.33913	0.33904	0.33637	0.34089	0.34364	0.32924	0.33884
1312.405	0.35462	0.35968	0.36241	0.35934	0.35447	0.35406	0.35447	0.3485
1312.624	0.36532	0.3684	0.36631	0.36317	0.35059	0.35471	0.35676	0.35091
1312.843	0.32882	0.32792	0.3241	0.32361	0.32278	0.31304	0.31624	0.30022
1313.061	0.337	0.33602	0.34034	0.3402	0.34154	0.32997	0.33536	0.31953
1313.28	0.32504	0.31983	0.31696	0.32425	0.3202	0.3202	0.31089	0.30666
1313.499	0.34014	0.32979	0.33254	0.33574	0.33442	0.33062	0.32312	0.32194
1313.717	0.3307	0.3329	0.33514	0.32999	0.33119	0.33062	0.32159	0.31792
1313.936	0.32064	0.32045	0.31111	0.3083	0.3092	0.31434	0.29178	0.29539
1314.154	0.33763	0.341	0.34553	0.34403	0.34089	0.34169	0.33077	0.32194
1314.373	0.37476	0.37774	0.38319	0.38486	0.37775	0.36904	0.37129	0.37908
1314.591	0.31686	0.32356	0.3241	0.3268	0.31955	0.31499	0.3086	0.30827
1314.81	0.29357	0.29554	0.29423	0.30129	0.29368	0.2909	0.27496	0.28654
1315.028	0.32378	0.32979	0.3267	0.32489	0.32343	0.31629	0.31089	0.30666
1315.247	0.38483	0.38459	0.378	0.37338	0.37387	0.37685	0.37664	0.37023
1315.465	0.37098	0.37089	0.36761	0.36955	0.37128	0.36318	0.36288	0.35252
1315.683	0.39804	0.39393	0.40073	0.3989	0.40296	0.38792	0.40187	0.38632
1315.902	0.38294	0.38334	0.38644	0.39379	0.39003	0.38466	0.38811	0.3831
1316.12	0.32441	0.32481	0.328	0.34212	0.33766	0.32346	0.32312	0.3147
1316.338	0.32189	0.32045	0.32085	0.32361	0.32149	0.31173	0.31471	0.30344
1316.557	0.32378	0.32294	0.32085	0.3217	0.31308	0.3189	0.30936	0.31229
1316.775	0.32441	0.32419	0.3267	0.32425	0.32472	0.31564	0.31318	0.30505
1316.993	0.34455	0.33353	0.34034	0.33191	0.34154	0.3202	0.34224	0.33643
1317.211	0.33259	0.33166	0.33644	0.33382	0.33636	0.32541	0.32771	0.31551
1317.429	0.35902	0.35532	0.35852	0.3536	0.36805	0.35862	0.35753	0.35172
1317.647	0.3584	0.35408	0.35592	0.34977	0.3577	0.3495	0.35141	0.34367
1317.865	0.38483	0.38895	0.38969	0.39252	0.3868	0.38466	0.38429	0.37666
1318.084	0.31623	0.31298	0.31306	0.31404	0.31632	0.30718	0.30477	0.29861
1318.302	0.32001	0.32169	0.32215	0.31341	0.31567	0.30132	0.31701	0.2978
1318.52	0.29987	0.30052	0.29943	0.29618	0.29562	0.28374	0.28337	0.27527
1318.738	0.32567	0.33477	0.328	0.3217	0.33895	0.32411	0.32771	0.32034
1318.955	0.31812	0.32107	0.31826	0.32042	0.31955	0.31304	0.30936	0.30424
1319.173	0.32567	0.33166	0.33514	0.33446	0.33248	0.33713	0.32236	0.32034
1319.391	0.34014	0.34224	0.34423	0.33956	0.34218	0.34494	0.34147	0.32999
1319.609	0.34014	0.33415	0.34553	0.33701	0.33248	0.33583	0.33459	0.31953
1319.827	0.35399	0.3603	0.36112	0.35934	0.36029	0.35406	0.35906	0.35333
1320.045	0.32001	0.33104	0.32865	0.32999	0.32731	0.31499	0.32924	0.31068
1320.262	0.33574	0.3329	0.32995	0.33191	0.3396	0.32997	0.33459	0.32114
1320.48	0.32441	0.32232	0.32021	0.32042	0.33054	0.32932	0.32848	0.31873
1320.698	0.34392	0.33602	0.34293	0.3351	0.33766	0.33713	0.33459	0.32597
1320.916	0.35902	0.35034	0.35917	0.35105	0.34542	0.35211	0.35141	0.35172
1321.133	0.35147	0.35034	0.35787	0.3536	0.34865	0.34039	0.34759	0.34126
1321.351	0.3628	0.38085	0.37995	0.37529	0.37839	0.36122	0.36976	0.36298
1321.568	0.36909	0.37836	0.37345	0.37529	0.37063	0.36708	0.37741	0.37103
1321.786	0.3521	0.35096	0.34423	0.35551	0.35123	0.35341	0.356	0.34528
1322.004	0.33259	0.33166	0.33189	0.32808	0.33054	0.32997	0.3323	0.32516
1322.221	0.31749	0.30924	0.30592	0.31149	0.30985	0.31629	0.2956	0.30424
1322.439	0.32441	0.32356	0.32605	0.32361	0.3299	0.3228	0.31013	0.32114
1322.656	0.38483	0.39331	0.39488	0.37912	0.39391	0.38597	0.382	0.40161
1322.873	0.30994	0.31484	0.31761	0.31213	0.32084	0.30718	0.30783	0.30263
1323.091	0.30742	0.3192	0.31501	0.31213	0.32408	0.30067	0.31471	0.30585
1323.308	0.31245	0.31298	0.32021	0.31022	0.31308	0.30457	0.29942	0.2962
1323.526	0.31875	0.32232	0.31956	0.32298	0.31373	0.31499	0.31089	0.28976
1323.743	0.31245	0.30986	0.31826	0.31213	0.30856	0.30718	0.29713	0.29459
1323.96	0.28288	0.29118	0.29618	0.29044	0.28075	0.28178	0.26502	0.26562
1324.177	0.32315	0.32668	0.32995	0.32489	0.32408	0.31629	0.32007	0.31551
1324.395	0.29357	0.29243	0.29033	0.28853	0.2995	0.28504	0.28413	0.28413
1324.612	0.31875	0.32419	0.32475	0.32042	0.31761	0.32215	0.31701	0.30585
1324.829	0.29357	0.29492	0.29683	0.29427	0.28593	0.28634	0.27801	0.26803
1325.046	0.26148	0.26191	0.26241	0.2579	0.26135	0.25378	0.24514	0.23584
1325.263	0.32504	0.32543	0.3306	0.32553	0.32214	0.31825	0.31089	0.30987
1325.48	0.28162	0.28558	0.28579	0.28215	0.28205	0.27918	0.27572	0.26884
1325.697	0.30805	0.30862	0.31566	0.31341	0.31955	0.30978	0.31854	0.30987
1325.914	0.29798	0.29679	0.30397	0.2981	0.29368	0.29415	0.28872	0.28252
1326.131	0.28413	0.28495	0.28449	0.27449	0.27558	0.27592	0.26731	0.26401
1326.348	0.29924	0.30301	0.30527	0.30192	0.29433	0.2922	0.29025	0.28332
1326.565	0.30239	0.30986	0.31241	0.3166	0.3008	0.30001	0.30554	0.2962
1326.782	0.30239	0.30737	0.30462	0.3083	0.2995	0.30001	0.28795	0.28654
1326.999	0.31057	0.31422	0.30917	0.31787	0.31502	0.30457	0.29866	0.3139
1327.216	0.31308	0.3192	0.31761	0.31596	0.31696	0.31694	0.31089	0.30987
1327.433	0.34203	0.34224	0.34163	0.32872	0.33248	0.33583	0.33	0.3308
1327.649	0.34014	0.34411	0.34488	0.34403	0.34154	0.33778	0.34912	0.33402
1327.866	0.29106	0.29741	0.28839	0.29554	0.28463	0.28048	0.28489	0.27206
1328.083	0.27092	0.27312	0.27735	0.27577	0.27493	0.26811	0.2589	0.25757
1328.3	0.2684	0.2725	0.27735	0.27704	0.28075	0.26941	0.25202	0.24872
1328.516	0.31812	0.32232	0.3228	0.31915	0.31761	0.31304	0.31165	0.31148
1328.733	0.32126	0.32169	0.328	0.31468	0.32214	0.3215	0.31242	0.32194
1328.949	0.28351	0.28807	0.29228	0.28342	0.28463	0.27657	0.27037	0.27286
1329.166	0.31623	0.32543	0.32215	0.31979	0.31502	0.31108	0.32389	0.31953
1329.383	0.32126	0.3273	0.32605	0.32808	0.32408	0.3215	0.31548	0.31792
1329.599	0.29546	0.29243	0.30332	0.30894	0.30791	0.30262	0.29331	0.28252
1329.816	0.28413	0.28558	0.29098	0.29427	0.28657	0.28829	0.27648	0.27849
1330.032	0.32064	0.32356	0.3254	0.32106	0.3189	0.3228	0.3063	0.32114
1330.248	0.32567	0.32917	0.32995	0.32553	0.33184	0.33127	0.32465	0.32838
1330.465	0.30868	0.32543	0.31826	0.31404	0.32149	0.30653	0.32159	0.32034
1330.681	0.29106	0.29803	0.30397	0.30001	0.29692	0.28894	0.29101	0.28976
1330.898	0.31245	0.31111	0.3254	0.32489	0.32149	0.31239	0.31242	0.30585
1331.114	0.27847	0.28682	0.28709	0.28789	0.27946	0.27918	0.27419	0.26884
1331.33	0.32819	0.32668	0.33709	0.33063	0.32149	0.32541	0.32083	0.32597
1331.546	0.32252	0.3273	0.3293	0.32553	0.31955	0.32085	0.32695	0.32758
1331.763	0.28539	0.30052	0.28904	0.29108	0.28593	0.28048	0.29254	0.29298
1331.979	0.25015	0.2532	0.25592	0.25089	0.25295	0.24792	0.23214	0.23182
1332.195	0.2533	0.26565	0.26371	0.26046	0.24907	0.25053	0.24284	0.2455
1332.411	0.28476	0.28994	0.29618	0.29108	0.28593	0.28308	0.27954	0.28171
1332.627	0.29169	0.30239	0.30592	0.30448	0.2911	0.2909	0.28948	0.30183
1332.843	0.28288	0.28309	0.28384	0.28215	0.28399	0.28048	0.27419	0.26884
1333.059	0.28225	0.29118	0.29033	0.29873	0.29045	0.28569	0.28642	0.27527
1333.275	0.26525	0.27686	0.26955	0.26811	0.27041	0.2642	0.26196	0.25113
1333.491	0.27784	0.28371	0.29098	0.27959	0.28981	0.28048	0.27572	0.26562
1333.707	0.29043	0.30301	0.30332	0.30129	0.29756	0.29611	0.29331	0.29056
1333.923	0.29609	0.30986	0.30787	0.30192	0.30468	0.29611	0.29866	0.30263
1334.139	0.25833	0.25257	0.25916	0.25854	0.25618	0.24922	0.24055	0.24389
1334.355	0.27469	0.28184	0.27345	0.28151	0.25877	0.2655	0.25584	0.26884
1334.571	0.28602	0.28495	0.28904	0.28534	0.28269	0.28113	0.27572	0.2801
1334.787	0.30616	0.30737	0.31176	0.31277	0.30726	0.30653	0.31242	0.29861
1335.003	0.26651	0.27001	0.27215	0.27066	0.26782	0.26485	0.26272	0.26079
1335.218	0.27029	0.27561	0.27605	0.27577	0.27041	0.2629	0.27496	0.26401
1335.434	0.33196	0.34162	0.33969	0.33893	0.33701	0.33127	0.34453	0.34367
1335.65	0.32504	0.33726	0.328	0.33446	0.32149	0.32346	0.32312	0.33804
1335.865	0.26903	0.27873	0.27735	0.27449	0.2717	0.26615	0.26119	0.2632
1336.081	0.27658	0.27686	0.278	0.27896	0.27493	0.27788	0.26502	0.26964
1336.297	0.26651	0.27063	0.2715	0.27258	0.27105	0.26615	0.26425	0.26159
1336.512	0.26651	0.26565	0.2702	0.27066	0.27235	0.27006	0.26884	0.26642
1336.728	0.29672	0.30177	0.30787	0.30065	0.30338	0.29871	0.2956	0.29378
1336.943	0.29735	0.30799	0.30787	0.30384	0.30468	0.29741	0.30324	0.29056
1337.159	0.28476	0.28433	0.29228	0.28853	0.29368	0.28764	0.28107	0.28895
1337.374	0.26777	0.26814	0.27215	0.27321	0.27235	0.27006	0.25355	0.26562
1337.59	0.22309	0.22517	0.22475	0.22473	0.22708	0.21732	0.21608	0.2109
1337.805	0.24008	0.23825	0.23514	0.24578	0.23484	0.23425	0.2329	0.23343
1338.021	0.24575	0.24946	0.24683	0.24897	0.24325	0.24141	0.23673	0.23504
1338.236	0.27344	0.27748	0.28254	0.26875	0.27299	0.27332	0.25966	0.25918
1338.451	0.26022	0.26876	0.26826	0.26492	0.26394	0.25964	0.25737	0.25596
1338.666	0.32378	0.31298	0.32735	0.32106	0.3189	0.3215	0.32465	0.31631
1338.882	0.29735	0.29741	0.30137	0.30256	0.29368	0.29415	0.29713	0.29459
1339.097	0.28539	0.27935	0.28384	0.29172	0.28463	0.28699	0.29178	0.28654
1339.312	0.27344	0.27748	0.28449	0.27959	0.28528	0.27136	0.27648	0.27688
1339.527	0.22749	0.24821	0.23709	0.23876	0.23937	0.23425	0.23138	0.2278
1339.742	0.27092	0.27125	0.27865	0.26811	0.27299	0.26095	0.26425	0.26159
1339.958	0.28917	0.28869	0.29553	0.27768	0.28463	0.27397	0.28719	0.28252
1340.173	0.27281	0.27188	0.2767	0.2713	0.26653	0.26225	0.26349	0.26562
1340.388	0.26714	0.25942	0.26566	0.27385	0.25553	0.25443	0.25814	0.25516
1340.603	0.23756	0.24385	0.24293	0.2477	0.24325	0.23425	0.2329	0.23343
1340.818	0.24197	0.24448	0.24618	0.25344	0.25165	0.24402	0.24896	0.2455
1341.033	0.26148	0.26378	0.26501	0.25982	0.26071	0.25509	0.25737	0.26079
1341.248	0.30805	0.30924	0.31761	0.3083	0.31761	0.30132	0.31624	0.31309
1341.462	0.26022	0.25942	0.26371	0.26939	0.25877	0.25964	0.26119	0.25194
1341.677	0.25393	0.25631	0.26955	0.27321	0.25812	0.26746	0.25661	0.24711
1341.892	0.24197	0.24323	0.24553	0.25535	0.25101	0.24467	0.24131	0.23745
1342.107	0.25581	0.25444	0.25137	0.26365	0.25877	0.25834	0.25737	0.25435
1342.322	0.24826	0.25444	0.26631	0.25854	0.25941	0.24792	0.24972	0.25596
1342.536	0.27155	0.28246	0.28774	0.27832	0.28269	0.26811	0.27572	0.28976
1342.751	0.26966	0.27748	0.28059	0.28087	0.27752	0.27006	0.27648	0.27688
1342.966	0.2684	0.27686	0.2728	0.27449	0.27041	0.26746	0.26807	0.27286
1343.18	0.27029	0.28246	0.28189	0.27832	0.28011	0.27527	0.27878	0.28573
1343.395	0.22687	0.2233	0.2228	0.23047	0.23032	0.22123	0.22144	0.21653
1343.61	0.25456	0.25569	0.25657	0.25471	0.25683	0.24402	0.25278	0.25999
1343.824	0.2577	0.25818	0.26826	0.25854	0.26329	0.24597	0.25202	0.27206
1344.039	0.26588	0.27125	0.26631	0.26939	0.26782	0.2655	0.27419	0.27447
1344.253	0.27092	0.2725	0.28384	0.27066	0.27041	0.27071	0.27419	0.28413
1344.468	0.20799	0.204	0.20397	0.20942	0.2038	0.20104	0.1985	0.18998
1344.682	0.26085	0.25755	0.25916	0.26939	0.25812	0.25834	0.26349	0.25757
1344.897	0.25519	0.26067	0.26696	0.26173	0.26394	0.25769	0.2589	0.27045
1345.111	0.25393	0.27063	0.26436	0.26747	0.26782	0.25378	0.26272	0.27286
1345.325	0.24763	0.25569	0.26566	0.25535	0.25489	0.24857	0.25814	0.25274
1345.54	0.26651	0.26316	0.26761	0.2528	0.25683	0.2616	0.26884	0.26642
1345.754	0.29357	0.30052	0.29553	0.30256	0.29368	0.2922	0.3063	0.30987
1345.968	0.23693	0.237	0.23644	0.2477	0.23937	0.24206	0.24972	0.23424
1346.182	0.22687	0.23638	0.22929	0.22919	0.22838	0.22448	0.22144	0.22056
1346.397	0.22875	0.24199	0.24033	0.23366	0.24454	0.22578	0.23367	0.2286
1346.611	0.21617	0.21459	0.21696	0.21069	0.21027	0.20495	0.20691	0.20929
1346.825	0.22183	0.21272	0.22799	0.21771	0.21544	0.20885	0.20691	0.22619
1347.039	0.20358	0.21521	0.20981	0.2158	0.21027	0.20625	0.20538	0.20607
1347.253	0.21994	0.2395	0.22994	0.24004	0.22579	0.2362	0.23596	0.23424
1347.467	0.23882	0.24759	0.25137	0.24578	0.24131	0.24271	0.24284	0.25113
1347.681	0.31057	0.31547	0.3241	0.31213	0.32149	0.31043	0.32542	0.32919
1347.895	0.23064	0.23638	0.24488	0.23621	0.23807	0.23555	0.23443	0.24067
1348.109	0.2168	0.22829	0.23773	0.22409	0.22838	0.22904	0.2222	0.23263
1348.323	0.18974	0.1959	0.19682	0.1973	0.1954	0.19388	0.18474	0.19159
1348.537	0.17526	0.17598	0.17864	0.18517	0.18052	0.18411	0.17327	0.1763
1348.751	0.20421	0.21147	0.21371	0.21133	0.21544	0.2056	0.20538	0.20849
1348.965	0.26903	0.27561	0.28384	0.28597	0.27623	0.27006	0.28107	0.29137
1349.178	0.247	0.2532	0.25592	0.26109	0.25618	0.25639	0.26578	0.26401
1349.392	0.2319	0.23576	0.25332	0.25089	0.23613	0.23685	0.24284	0.24148
1349.606	0.21113	0.21334	0.21825	0.21644	0.21286	0.2095	0.21608	0.21492
1349.82	0.21113	0.21895	0.21696	0.20942	0.21803	0.21081	0.21838	0.21734
1350.033	0.22624	0.23389	0.23644	0.23876	0.23743	0.23295	0.24055	0.23906
1350.247	0.19351	0.21023	0.20267	0.21006	0.20639	0.19127	0.20538	0.20929
1350.461	0.21302	0.21085	0.22605	0.22345	0.21544	0.2095	0.21914	0.21653
1350.674	0.27532	0.27125	0.28514	0.28342	0.2717	0.27918	0.27878	0.28895
1350.888	0.24575	0.24884	0.26111	0.25918	0.25618	0.25053	0.26196	0.26159
1351.101	0.24197	0.24323	0.25462	0.24897	0.25941	0.25183	0.26043	0.25194
1351.315	0.22372	0.23451	0.24033	0.24132	0.24131	0.23295	0.23902	0.24389
1351.528	0.25644	0.27437	0.27215	0.27513	0.2814	0.27006	0.28566	0.30585
1351.742	0.24323	0.25569	0.25332	0.25854	0.25101	0.25509	0.25508	0.27125
1351.955	0.22875	0.23576	0.23773	0.24387	0.22385	0.2349	0.22908	0.23987
1352.169	0.22561	0.23514	0.23254	0.24259	0.23937	0.2362	0.24743	0.24309
1352.382	0.247	0.25444	0.25916	0.26556	0.27299	0.25509	0.28566	0.27608
1352.595	0.23253	0.24012	0.24618	0.24451	0.24195	0.23555	0.25661	0.25033
1352.809	0.22246	0.23327	0.22929	0.22983	0.22514	0.22318	0.22985	0.24309
1353.022	0.23819	0.23327	0.24033	0.2477	0.23355	0.23425	0.24055	0.24631
1353.235	0.20232	0.20587	0.20527	0.21261	0.19346	0.20104	0.19468	0.2117
1353.448	0.19162	0.19217	0.19682	0.20112	0.19992	0.18671	0.19162	0.19561
1353.661	0.22687	0.24323	0.23838	0.24387	0.24777	0.22839	0.2589	0.25757
1353.874	0.19099	0.18905	0.19877	0.19666	0.19604	0.19062	0.18703	0.18435
1354.088	0.20862	0.20338	0.2189	0.20878	0.20898	0.21602	0.20691	0.2101
1354.301	0.21302	0.21396	0.21696	0.22154	0.21932	0.21992	0.21532	0.22217
1354.514	0.19666	0.20587	0.21306	0.22026	0.21092	0.21146	0.20691	0.20849
1354.727	0.21617	0.22455	0.21955	0.22026	0.22062	0.22057	0.23061	0.23504
1354.94	0.22183	0.22766	0.21955	0.22345	0.22385	0.21862	0.23673	0.23906
1355.153	0.18659	0.19155	0.19618	0.20112	0.19087	0.19258	0.19238	0.19883
1355.366	0.21994	0.22393	0.24163	0.23621	0.22514	0.24271	0.23214	0.24309
1355.578	0.23945	0.23887	0.24618	0.24706	0.24713	0.24922	0.25584	0.25516
1355.791	0.2212	0.22393	0.2202	0.21835	0.22838	0.21471	0.23367	0.23021
1356.004	0.21806	0.21895	0.2267	0.2158	0.22256	0.21537	0.22526	0.23263
1356.217	0.19036	0.19902	0.20981	0.19028	0.19928	0.19909	0.20309	0.21412
1356.43	0.22624	0.22704	0.23773	0.23238	0.23355	0.23685	0.24437	0.2455
1356.642	0.22246	0.22144	0.2267	0.23621	0.22062	0.23555	0.22755	0.23343
1356.855	0.21617	0.22829	0.22735	0.23238	0.22256	0.22839	0.23138	0.24309
1357.068	0.20232	0.21085	0.20657	0.21069	0.20639	0.20169	0.21608	0.21975
1357.28	0.18533	0.18781	0.19747	0.19347	0.18505	0.18997	0.19085	0.19883
1357.493	0.12743	0.13114	0.14487	0.13414	0.12815	0.13983	0.12816	0.14009
1357.706	0.1526	0.15543	0.15981	0.16285	0.15725	0.15286	0.14727	0.15618
1357.918	0.2061	0.19964	0.20592	0.21388	0.21415	0.20104	0.20614	0.21251
1358.131	0.20987	0.20898	0.21111	0.21516	0.2148	0.21276	0.2222	0.21895
1358.343	0.17652	0.18843	0.18708	0.18326	0.18182	0.19192	0.19315	0.18676
1358.556	0.18092	0.18283	0.17669	0.18645	0.18505	0.18216	0.18703	0.18917
1358.768	0.19603	0.19715	0.19228	0.21069	0.2038	0.19518	0.19468	0.21653
1358.98	0.16456	0.17473	0.1689	0.17433	0.17018	0.16523	0.16562	0.17388
1359.193	0.1847	0.20275	0.20137	0.19602	0.20057	0.18932	0.20844	0.19883
1359.405	0.17526	0.17971	0.17864	0.18007	0.18052	0.17695	0.17633	0.18274
1359.617	0.16456	0.16539	0.16825	0.16667	0.1663	0.16913	0.16256	0.16584
1359.83	0.15198	0.15916	0.16111	0.16986	0.15595	0.15872	0.15492	0.1586
1360.042	0.19288	0.19466	0.19877	0.21197	0.19475	0.19127	0.20462	0.22619
1360.254	0.19729	0.19279	0.19488	0.20112	0.18893	0.18997	0.20385	0.20124
1360.466	0.19666	0.18968	0.19098	0.1839	0.19216	0.19323	0.19468	0.20849
1360.678	0.19666	0.19777	0.19942	0.20431	0.19604	0.20104	0.20462	0.2101
1360.891	0.18848	0.19528	0.19098	0.21006	0.18828	0.19453	0.19162	0.19883
1361.103	0.18974	0.19466	0.19228	0.19793	0.19669	0.18541	0.19315	0.19803
1361.315	0.20106	0.20026	0.20332	0.19921	0.20057	0.19192	0.21226	0.19963
1361.527	0.14694	0.15045	0.14423	0.15072	0.14819	0.1496	0.14498	0.14411
1361.739	0.16519	0.16975	0.1676	0.16667	0.16242	0.17239	0.1725	0.17952
1361.951	0.15009	0.15667	0.15851	0.16412	0.1566	0.15351	0.15492	0.15618
1362.163	0.1633	0.16975	0.1728	0.18007	0.17406	0.16718	0.17174	0.17952
1362.374	0.18281	0.19155	0.19228	0.189	0.18893	0.19127	0.20079	0.20446
1362.586	0.15701	0.16726	0.16046	0.15328	0.16048	0.16783	0.16027	0.16906
1362.798	0.18344	0.18594	0.18514	0.19155	0.18182	0.18606	0.18932	0.19561
1363.01	0.17778	0.18096	0.17604	0.19921	0.176	0.17499	0.18321	0.19722
1363.222	0.18848	0.19528	0.18708	0.19474	0.19022	0.18541	0.19315	0.19078
1363.433	0.19036	0.19528	0.19618	0.19347	0.19798	0.18997	0.19544	0.20044
1363.645	0.14631	0.15045	0.15332	0.15583	0.14755	0.147	0.14727	0.14894
1363.857	0.13813	0.14609	0.14877	0.15072	0.14302	0.14634	0.15951	0.14089
1364.068	0.13813	0.14297	0.14942	0.15264	0.14237	0.13853	0.14116	0.14653
1364.28	0.18533	0.1822	0.19423	0.19793	0.18958	0.18411	0.19544	0.20849
1364.492	0.18596	0.1903	0.19553	0.19219	0.19022	0.19388	0.19773	0.20205
1364.703	0.16834	0.18158	0.18579	0.17178	0.18182	0.18411	0.17862	0.17952
1364.915	0.15449	0.16103	0.15981	0.16285	0.1566	0.15611	0.16562	0.16021
1365.126	0.15449	0.15543	0.14812	0.16667	0.14884	0.14439	0.16868	0.16584
1365.338	0.1482	0.16041	0.15656	0.16029	0.15789	0.15481	0.1618	0.1586
1365.549	0.17967	0.19964	0.20397	0.19092	0.20251	0.19778	0.20462	0.21653
1365.76	0.17463	0.18096	0.17799	0.18198	0.176	0.17174	0.18779	0.18676
1365.972	0.16204	0.16726	0.16306	0.17114	0.16695	0.15611	0.1748	0.16503
1366.183	0.14379	0.15481	0.15007	0.15519	0.15466	0.14895	0.15262	0.15457
1366.394	0.14379	0.14671	0.15916	0.15902	0.15401	0.15546	0.15874	0.16021
1366.606	0.15575	0.15543	0.16371	0.16285	0.16436	0.16067	0.16256	0.16745
1366.817	0.17715	0.18283	0.18059	0.17816	0.18764	0.18346	0.18091	0.19722
1367.028	0.15827	0.16726	0.1663	0.16859	0.16889	0.16197	0.17633	0.1771
1367.239	0.13687	0.14609	0.14617	0.15519	0.14431	0.13983	0.15645	0.14733
1367.45	0.15198	0.1573	0.15786	0.15647	0.15725	0.1522	0.15951	0.16584
1367.662	0.14946	0.15543	0.15462	0.14498	0.15854	0.1509	0.14651	0.16021
1367.873	0.1526	0.16228	0.15656	0.16029	0.1566	0.15546	0.15874	0.16986
1368.084	0.15827	0.16539	0.16501	0.1756	0.16307	0.16002	0.17633	0.18837
1368.295	0.13813	0.13675	0.14358	0.14115	0.1372	0.13267	0.13427	0.1425
1368.506	0.14128	0.15045	0.14293	0.14052	0.15272	0.14374	0.14421	0.14894
1368.717	0.13687	0.14235	0.13968	0.14562	0.14108	0.13788	0.14651	0.15135
1368.928	0.15575	0.16601	0.15916	0.16795	0.16565	0.1522	0.16409	0.17388
1369.138	0.13184	0.13924	0.14098	0.13988	0.1372	0.13267	0.1381	0.14411
1369.349	0.17715	0.17847	0.18838	0.18645	0.17794	0.18867	0.19544	0.20929
1369.56	0.16079	0.17037	0.1715	0.16859	0.17341	0.17109	0.17633	0.18435
1369.771	0.14442	0.16352	0.15656	0.15519	0.16759	0.16392	0.16333	0.17388
1369.982	0.1375	0.1436	0.14228	0.14881	0.14625	0.14179	0.14498	0.14974
1370.192	0.15575	0.15169	0.1663	0.16412	0.15078	0.14374	0.17021	0.16423
1370.403	0.17652	0.17971	0.18254	0.18454	0.18376	0.17369	0.18779	0.19642
1370.614	0.17589	0.18968	0.18449	0.18262	0.19475	0.18606	0.19697	0.21331
1370.824	0.13687	0.13861	0.14228	0.13796	0.1372	0.13072	0.14116	0.1417
1371.035	0.17023	0.17162	0.18579	0.18007	0.17212	0.16979	0.18397	0.19159
1371.246	0.11485	0.12491	0.12474	0.12967	0.12298	0.12225	0.12051	0.13365
1371.456	0.15198	0.17037	0.16176	0.17114	0.16953	0.16392	0.1725	0.19239
1371.667	0.09282	0.10063	0.10267	0.1016	0.09905	0.09686	0.09452	0.09985
1371.877	0.10603	0.11495	0.1215	0.115	0.11263	0.10402	0.1014	0.124
1372.087	0.13876	0.15481	0.15072	0.15647	0.15272	0.147	0.15874	0.15618
1372.298	0.11736	0.13363	0.12474	0.13414	0.13591	0.12876	0.13504	0.12641
1372.508	0.11422	0.11744	0.1228	0.1201	0.12104	0.11053	0.11516	0.11997
1372.719	0.14694	0.15045	0.15721	0.14307	0.15401	0.14374	0.15186	0.16906
1372.929	0.11988	0.12927	0.12539	0.12903	0.12685	0.12551	0.12892	0.13848
1373.139	0.11485	0.12865	0.1176	0.1335	0.12298	0.13072	0.13122	0.13526
1373.349	0.11547	0.12305	0.12345	0.12457	0.12039	0.11965	0.12663	0.13124
1373.56	0.13687	0.13986	0.14228	0.14115	0.14302	0.13137	0.1381	0.1417
1373.77	0.13247	0.13239	0.13448	0.13796	0.13073	0.13397	0.14269	0.14653
1373.98	0.12303	0.13363	0.13319	0.13733	0.13009	0.14309	0.14039	0.15296
1374.19	0.12869	0.14173	0.14098	0.14371	0.14043	0.13788	0.13733	0.14894
1374.4	0.10729	0.11869	0.1189	0.11883	0.11392	0.11574	0.11822	0.12641
1374.61	0.08778	0.09378	0.09487	0.09777	0.09646	0.0936	0.09375	0.09503
1374.82	0.13121	0.13301	0.13903	0.13605	0.13979	0.13593	0.14421	0.15055
1375.03	0.10918	0.10935	0.11695	0.115	0.11134	0.10662	0.11822	0.1256
1375.24	0.1161	0.12678	0.12799	0.13095	0.12427	0.12681	0.12892	0.14411
1375.45	0.13121	0.12865	0.12929	0.13222	0.13073	0.13267	0.13963	0.14974
1375.66	0.1633	0.16913	0.1754	0.1705	0.17147	0.16848	0.18397	0.20044
1375.87	0.13247	0.14173	0.15072	0.1469	0.14884	0.14244	0.14651	0.15618
1376.08	0.13373	0.14609	0.14293	0.14945	0.1372	0.13983	0.14804	0.14894
1376.29	0.09471	0.10623	0.09747	0.10543	0.09905	0.09816	0.09222	0.10951
1376.499	0.11736	0.12554	0.1228	0.12265	0.11845	0.11704	0.12051	0.14653
1376.709	0.16771	0.17286	0.1715	0.17114	0.17147	0.16913	0.18321	0.19642
1376.919	0.1482	0.15543	0.15916	0.16093	0.16048	0.15741	0.1725	0.17308
1377.128	0.12114	0.12678	0.12864	0.13031	0.12621	0.1229	0.13657	0.14492
1377.338	0.10729	0.11557	0.11176	0.12074	0.1081	0.11053	0.11593	0.12078
1377.548	0.1117	0.11744	0.12604	0.11883	0.12298	0.1203	0.12128	0.124
1377.757	0.14442	0.14111	0.15267	0.14626	0.14949	0.15155	0.15492	0.17228
1377.967	0.08212	0.09129	0.08708	0.09394	0.08482	0.09165	0.08993	0.08296
1378.176	0.12554	0.14422	0.13254	0.14817	0.13397	0.13462	0.16027	0.15377
1378.386	0.1331	0.13363	0.13903	0.14115	0.13397	0.13072	0.14498	0.15296
1378.595	0.11547	0.10935	0.12474	0.11181	0.12556	0.11965	0.12434	0.1248
1378.805	0.11107	0.10997	0.115	0.11308	0.11522	0.11248	0.1251	0.12963
1379.014	0.11988	0.13426	0.12994	0.13988	0.12815	0.12876	0.14804	0.15457
1379.223	0.09282	0.09814	0.10267	0.09905	0.10293	0.10467	0.10599	0.1071
1379.433	0.1117	0.11184	0.12085	0.11819	0.12491	0.12551	0.13045	0.12239
1379.642	0.09785	0.10499	0.10916	0.11308	0.10875	0.10532	0.1144	0.11514
1379.851	0.10289	0.11931	0.11111	0.12393	0.1081	0.10858	0.11669	0.13043
1380.061	0.10729	0.11308	0.11695	0.12202	0.11134	0.11379	0.12204	0.12319
1380.27	0.11296	0.11993	0.12539	0.11564	0.11845	0.1216	0.12969	0.13607
1380.479	0.10855	0.11433	0.1189	0.11691	0.11974	0.1216	0.12357	0.12721
1380.688	0.10415	0.1025	0.10591	0.11946	0.1081	0.10988	0.1121	0.1248
1380.897	0.10855	0.1162	0.1163	0.11883	0.11586	0.11704	0.12128	0.13526
1381.106	0.1375	0.1492	0.14682	0.14945	0.15143	0.1496	0.16027	0.17228
1381.315	0.10163	0.11059	0.10786	0.11372	0.1081	0.11379	0.12204	0.13124
1381.524	0.08086	0.08942	0.08254	0.09075	0.09129	0.08839	0.09528	0.11514
1381.733	0.10478	0.11121	0.11371	0.11627	0.11328	0.11639	0.12051	0.12641
1381.942	0.12869	0.13861	0.14033	0.14562	0.14302	0.14504	0.16333	0.15779
1382.151	0.08967	0.09876	0.09747	0.09969	0.0997	0.10207	0.10981	0.11112
1382.36	0.11107	0.11682	0.1215	0.11755	0.11586	0.11704	0.12969	0.14009
1382.569	0.11107	0.12242	0.12669	0.12457	0.12298	0.11965	0.12816	0.14089
1382.777	0.10415	0.11744	0.12215	0.12329	0.12168	0.12095	0.12204	0.13928
1382.986	0.07897	0.08506	0.09033	0.08693	0.08612	0.08839	0.09834	0.09744
1383.195	0.07394	0.08008	0.08059	0.08182	0.079	0.08188	0.09528	0.091
1383.404	0.07709	0.08444	0.08448	0.08565	0.09129	0.091	0.08458	0.09744
1383.612	0.04625	0.04894	0.05786	0.06013	0.05443	0.05193	0.03947	0.06043
1383.821	0.08967	0.09253	0.09877	0.09458	0.09452	0.09035	0.10063	0.1071
1384.03	0.17211	0.16601	0.17799	0.17305	0.16889	0.16848	0.20462	0.21331
1384.238	0.12366	0.12741	0.12864	0.13477	0.1275	0.12681	0.13963	0.14653
[truncated: 21 more rows]
