# Supplementary material for: Ratiometric fluorescent sensing of pyrophosphate with sp³-functionalized single-walled carbon nanotubes
Source: Nat Commun. 2024 Jan 24;15:706. doi: 10.1038/s41467-024-45052-1 (PMC10808354; doi:10.1038/s41467-024-45052-1)
Supplement: Supplementary file 4 — Source data [file 41467_2024_45052_MOESM4_ESM.zip › Fig. S4a.txt]

Conc. PPi	Norm. PL E11*/E11 area ratio
mM
0.00113	6.94351
0.01239	7.56353
0.12503	8.80694
1.02618	10.52515
1.92732	11.21043
10.93877	12.70462
19.95021	12.24539
