# Supplementary material for: Ratiometric fluorescent sensing of pyrophosphate with sp³-functionalized single-walled carbon nanotubes
Source: Nat Commun. 2024 Jan 24;15:706. doi: 10.1038/s41467-024-45052-1 (PMC10808354; doi:10.1038/s41467-024-45052-1)
Supplement: Supplementary file 4 — Source data [file 41467_2024_45052_MOESM4_ESM.zip › Fig. S4b.txt]

Wavelength	Norm. PL intensity	Norm. PL intensity	Norm. PL intensity	Norm. PL intensity	Norm. PL intensity	Norm. PL intensity	Norm. PL intensity	Norm. PL intensity
nm
	[Cu]	0.012 mM	0.125 mM	1.026 mM	1.927 mM	10.94 mM	19.95 mM	Dz-Alkyne
938.815	0.01444	0.0202	0.022	0.02022	0.02089	0.0232	0.0198	0.02156
939.053	0.01538	0.02103	0.02283	0.02099	0.02167	0.02397	0.02078	0.02238
939.29	0.01632	0.02184	0.02368	0.02177	0.02245	0.02479	0.02173	0.02322
939.527	0.01728	0.02267	0.02455	0.02256	0.02325	0.02561	0.0227	0.02406
939.764	0.01825	0.0235	0.02542	0.02336	0.02406	0.02644	0.02367	0.02491
940	0.01922	0.02434	0.0263	0.02416	0.02487	0.02727	0.02465	0.02576
940.237	0.0202	0.02519	0.02719	0.02498	0.0257	0.02811	0.02564	0.02662
940.474	0.0212	0.02605	0.02809	0.02579	0.02653	0.02895	0.02663	0.02749
940.711	0.02219	0.02691	0.029	0.02662	0.02737	0.0298	0.02763	0.02836
940.948	0.02319	0.02778	0.0299	0.02745	0.02821	0.03065	0.02863	0.02923
941.185	0.02419	0.02865	0.03081	0.02828	0.02905	0.0315	0.02964	0.0301
941.422	0.02519	0.02951	0.03172	0.02911	0.0299	0.03235	0.03064	0.03097
941.658	0.0262	0.03037	0.03262	0.02993	0.03074	0.0332	0.03164	0.03184
941.895	0.02717	0.03123	0.03352	0.03076	0.03158	0.03404	0.03265	0.03271
942.132	0.02815	0.03208	0.03441	0.03158	0.03242	0.03488	0.03365	0.03358
942.369	0.02913	0.03293	0.03529	0.0324	0.03325	0.03571	0.03464	0.03444
942.605	0.03009	0.03376	0.03617	0.0332	0.03408	0.03654	0.03563	0.03529
942.842	0.03105	0.03459	0.03704	0.03401	0.0349	0.03737	0.03661	0.03615
943.079	0.032	0.03541	0.0379	0.03481	0.03572	0.03819	0.03759	0.03699
943.315	0.03294	0.03622	0.03875	0.0356	0.03653	0.039	0.03856	0.03783
943.552	0.03388	0.03703	0.0396	0.03639	0.03734	0.03981	0.03953	0.03868
943.789	0.03482	0.03785	0.04045	0.03718	0.03815	0.04062	0.0405	0.03952
944.025	0.03578	0.03867	0.04131	0.03797	0.03896	0.04144	0.04148	0.04037
944.262	0.03678	0.03954	0.04222	0.0388	0.03981	0.04228	0.04249	0.04125
944.498	0.03786	0.04048	0.0432	0.03969	0.0407	0.04317	0.04356	0.04217
944.735	0.03905	0.04154	0.0443	0.04068	0.0417	0.04414	0.04472	0.04318
944.971	0.04008	0.04246	0.04526	0.04158	0.04261	0.04503	0.0458	0.04413
945.208	0.04108	0.04337	0.0462	0.04247	0.0435	0.04592	0.04688	0.04509
945.444	0.04204	0.04423	0.0471	0.04334	0.04437	0.04678	0.04792	0.04603
945.681	0.04295	0.04506	0.04796	0.0442	0.04522	0.04763	0.04895	0.04696
945.917	0.04381	0.04586	0.04878	0.04502	0.04604	0.04845	0.04994	0.04786
946.153	0.04462	0.04662	0.04955	0.04583	0.04683	0.04926	0.05092	0.04875
946.39	0.04539	0.04736	0.05029	0.04661	0.04761	0.05006	0.05188	0.04962
946.626	0.0461	0.04806	0.05098	0.04737	0.04836	0.05083	0.05282	0.05047
946.862	0.04675	0.04872	0.05162	0.04809	0.04908	0.05159	0.05373	0.05129
947.099	0.04733	0.04933	0.05219	0.04877	0.04976	0.05232	0.0546	0.05208
947.335	0.04782	0.04985	0.05267	0.04938	0.05038	0.053	0.05541	0.05282
947.571	0.04821	0.05027	0.05307	0.04991	0.05092	0.05363	0.05616	0.05351
947.807	0.04852	0.0506	0.05338	0.05037	0.05141	0.05422	0.05685	0.05417
948.044	0.04875	0.05086	0.05363	0.05077	0.05185	0.05479	0.05751	0.05479
948.28	0.04894	0.05106	0.05384	0.05114	0.05224	0.05533	0.05813	0.05541
948.516	0.04909	0.05122	0.05402	0.05148	0.05262	0.05587	0.05875	0.05601
948.752	0.04922	0.05135	0.05418	0.0518	0.05296	0.0564	0.05935	0.05661
948.988	0.04933	0.05145	0.05432	0.05211	0.0533	0.05694	0.05995	0.05722
949.224	0.04944	0.05155	0.05447	0.05244	0.05365	0.05749	0.06056	0.05784
949.46	0.04958	0.05168	0.05464	0.05281	0.05403	0.05809	0.06122	0.05849
949.696	0.04976	0.05185	0.05486	0.05322	0.05444	0.05873	0.06191	0.05918
949.932	0.04997	0.05206	0.05511	0.05368	0.0549	0.05942	0.06266	0.05992
950.168	0.05023	0.05231	0.05541	0.05419	0.0554	0.06017	0.06346	0.06071
950.404	0.05054	0.05262	0.05576	0.05475	0.05595	0.06097	0.06431	0.06155
950.64	0.05089	0.05298	0.05614	0.05535	0.05655	0.06181	0.0652	0.06244
950.876	0.05128	0.05338	0.0566	0.05599	0.05718	0.0627	0.06614	0.06337
951.112	0.05172	0.05384	0.05702	0.05667	0.05785	0.06364	0.06713	0.06435
951.348	0.05221	0.05436	0.05753	0.05741	0.05859	0.06464	0.06818	0.0654
951.584	0.05278	0.05494	0.05811	0.0582	0.05938	0.06569	0.0693	0.0665
951.819	0.0534	0.05559	0.05875	0.05903	0.06023	0.06681	0.07048	0.06766
952.055	0.05409	0.0563	0.05946	0.05992	0.06114	0.06799	0.07173	0.06888
952.291	0.05482	0.05704	0.06022	0.06084	0.06211	0.06922	0.07304	0.07015
952.527	0.0556	0.05782	0.06103	0.0618	0.06313	0.07049	0.07441	0.07148
952.763	0.0564	0.05863	0.06189	0.0628	0.0642	0.07182	0.07584	0.07287
952.998	0.05731	0.0595	0.0628	0.06383	0.06533	0.07319	0.07732	0.07432
953.234	0.0583	0.06036	0.06377	0.06491	0.06652	0.07462	0.07888	0.07583
953.47	0.05923	0.06128	0.06478	0.06604	0.06777	0.0761	0.08049	0.07741
953.705	0.06025	0.06221	0.06582	0.0672	0.06905	0.07761	0.08215	0.07903
953.941	0.06131	0.06316	0.06689	0.0684	0.07037	0.07917	0.08385	0.08072
954.176	0.06239	0.06413	0.06799	0.06963	0.07173	0.08076	0.08558	0.08246
954.412	0.06352	0.06512	0.06912	0.07092	0.07313	0.08242	0.08738	0.08427
954.648	0.0647	0.06615	0.07029	0.07227	0.07459	0.08414	0.08923	0.08616
954.883	0.06591	0.06721	0.07151	0.07367	0.07608	0.08591	0.09113	0.08809
955.119	0.06718	0.0683	0.07277	0.07513	0.07764	0.08775	0.09309	0.09011
955.354	0.06847	0.06944	0.07408	0.07664	0.07924	0.08964	0.09511	0.09218
955.59	0.0698	0.07062	0.07544	0.07821	0.0809	0.09161	0.0972	0.09433
955.825	0.07118	0.07184	0.07685	0.07982	0.08261	0.09364	0.09934	0.09654
956.06	0.0726	0.0731	0.07829	0.08147	0.08437	0.09572	0.10154	0.09882
956.296	0.07397	0.07439	0.07976	0.08314	0.08618	0.09788	0.1038	0.10117
956.531	0.07537	0.07569	0.08124	0.08483	0.08801	0.10007	0.10609	0.10356
956.767	0.07676	0.077	0.08272	0.08652	0.08988	0.10232	0.10842	0.10602
957.002	0.07814	0.07831	0.0842	0.08822	0.09175	0.10461	0.11078	0.10851
957.237	0.07949	0.07962	0.08567	0.08991	0.09363	0.10693	0.11317	0.11105
957.472	0.08083	0.0809	0.08713	0.0916	0.09552	0.10929	0.11558	0.11363
957.708	0.08215	0.0822	0.08858	0.0933	0.09743	0.11169	0.11804	0.11627
957.943	0.08345	0.08344	0.09003	0.09498	0.09934	0.11413	0.12052	0.11894
958.178	0.08477	0.0847	0.09149	0.0967	0.10127	0.11661	0.12306	0.12168
958.413	0.08611	0.08599	0.09297	0.09845	0.10324	0.11916	0.12566	0.1245
958.648	0.08749	0.08731	0.09448	0.10025	0.10527	0.12178	0.12835	0.1274
958.884	0.08895	0.08869	0.09607	0.10213	0.10738	0.12452	0.13114	0.13041
959.119	0.09049	0.09013	0.09772	0.1041	0.10956	0.12734	0.13404	0.13352
959.354	0.09212	0.0917	0.09944	0.10616	0.11183	0.13028	0.13705	0.13674
959.589	0.09384	0.09327	0.10126	0.10832	0.1142	0.13335	0.14018	0.1401
959.824	0.09565	0.09498	0.10315	0.11058	0.11666	0.13654	0.14344	0.14358
960.059	0.09757	0.0968	0.10515	0.11296	0.11923	0.13987	0.14683	0.1472
960.294	0.0996	0.09873	0.10726	0.11544	0.12191	0.14334	0.15037	0.15095
960.529	0.10174	0.10077	0.10949	0.11805	0.12471	0.14695	0.15405	0.15485
960.764	0.10398	0.10291	0.11181	0.12074	0.12761	0.15069	0.15786	0.15888
960.999	0.10629	0.10513	0.11421	0.12352	0.13058	0.15454	0.16178	0.16303
961.234	0.10867	0.1074	0.11666	0.12635	0.13363	0.1585	0.16581	0.16728
961.468	0.11107	0.10971	0.11914	0.12922	0.13672	0.16254	0.16991	0.17161
961.703	0.11353	0.11206	0.122	0.13215	0.13989	0.16669	0.17413	0.17606
961.938	0.11602	0.114	0.12425	0.13514	0.14311	0.17095	0.17844	0.18061
962.173	0.11855	0.11687	0.12687	0.13817	0.14641	0.1753	0.18286	0.18526
962.408	0.12113	0.11934	0.12954	0.14128	0.14978	0.17977	0.18739	0.19003
962.642	0.12378	0.12186	0.13226	0.14444	0.15322	0.18432	0.19201	0.19491
962.877	0.12652	0.124	0.13507	0.14771	0.15679	0.18903	0.1968	0.19994
963.112	0.12938	0.12715	0.13798	0.15108	0.16047	0.19387	0.20172	0.20513
963.347	0.13235	0.12995	0.141	0.15457	0.16429	0.19886	0.2068	0.21048
963.581	0.13545	0.13284	0.14412	0.15816	0.16822	0.20398	0.21201	0.21596
963.816	0.13869	0.13586	0.147	0.16189	0.17231	0.20927	0.21739	0.22163
964.051	0.14206	0.13899	0.15076	0.16574	0.17653	0.21471	0.22292	0.22747
964.285	0.14555	0.14221	0.15425	0.16971	0.18088	0.22028	0.22858	0.23345
964.52	0.14919	0.14558	0.1579	0.17383	0.18539	0.22603	0.23442	0.23963
964.754	0.15294	0.14904	0.16165	0.17806	0.19001	0.23191	0.24039	0.24594
964.989	0.15684	0.15264	0.16554	0.18245	0.19479	0.23798	0.24653	0.25245
965.223	0.16082	0.15631	0.1695	0.18694	0.19966	0.24415	0.25278	0.25907
965.458	0.16489	0.16006	0.17355	0.19153	0.20466	0.25047	0.25915	0.26585
965.692	0.16898	0.16383	0.17763	0.19618	0.2097	0.25687	0.26558	0.27269
965.927	0.17312	0.16763	0.182	0.20089	0.21481	0.26338	0.27209	0.27966
966.161	0.17725	0.17142	0.18587	0.20563	0.21995	0.26994	0.27863	0.28667
966.395	0.18139	0.175	0.18999	0.2104	0.22512	0.27658	0.28522	0.29376
966.63	0.18554	0.17898	0.19413	0.21524	0.23035	0.28332	0.29189	0.30095
966.864	0.18969	0.18275	0.198	0.22011	0.23561	0.29012	0.29859	0.30818
967.098	0.19388	0.18655	0.20249	0.22506	0.24095	0.29702	0.30538	0.31551
967.333	0.19817	0.19044	0.20681	0.23013	0.24641	0.30407	0.31231	0.32299
967.567	0.20254	0.19441	0.21121	0.2353	0.25198	0.31123	0.31934	0.33056
967.801	0.20703	0.19851	0.21575	0.24062	0.25769	0.31854	0.32653	0.33828
968.035	0.21168	0.20276	0.22045	0.2461	0.26357	0.326	0.33388	0.34616
968.27	0.21652	0.2072	0.22533	0.25177	0.26964	0.33367	0.34144	0.35425
968.504	0.22151	0.21178	0.23035	0.25759	0.27587	0.34147	0.34913	0.36248
968.738	0.22665	0.21651	0.23553	0.26355	0.28226	0.34943	0.35698	0.37087
968.972	0.23195	0.22138	0.24084	0.26966	0.28881	0.35753	0.36497	0.37941
969.206	0.23739	0.22638	0.24628	0.27591	0.2955	0.36578	0.37309	0.3881
969.44	0.24297	0.2315	0.25185	0.28229	0.30233	0.37418	0.38134	0.39692
969.674	0.24871	0.23676	0.25755	0.28881	0.30931	0.38271	0.38971	0.40588
969.908	0.25462	0.24215	0.26339	0.29549	0.31642	0.39139	0.39823	0.41498
970.142	0.26067	0.24768	0.26935	0.30232	0.32368	0.4002	0.40687	0.4242
970.376	0.26687	0.25332	0.27541	0.30927	0.33106	0.40913	0.41562	0.43353
970.61	0.27318	0.25905	0.28158	0.31634	0.33854	0.41817	0.42446	0.44294
970.844	0.2796	0.26486	0.28782	0.3235	0.34611	0.42729	0.4334	0.45242
971.078	0.28612	0.27075	0.29414	0.33075	0.35377	0.4365	0.44241	0.46198
971.312	0.29273	0.277	0.30055	0.33809	0.36152	0.4458	0.45149	0.47159
971.546	0.29945	0.28273	0.30703	0.3455	0.36934	0.45517	0.46065	0.48125
971.779	0.30624	0.289	0.31357	0.353	0.37722	0.46457	0.46984	0.49093
972.013	0.31317	0.29502	0.32	0.36057	0.38524	0.47411	0.47915	0.50072
972.247	0.32024	0.30136	0.32707	0.36828	0.39338	0.48373	0.48856	0.51059
972.481	0.32747	0.30783	0.33402	0.37611	0.40165	0.49346	0.49807	0.52053
972.714	0.33483	0.31445	0.34111	0.38404	0.41003	0.50325	0.50765	0.53054
972.948	0.34244	0.3213	0.34841	0.39217	0.41863	0.5132	0.5174	0.54069
973.182	0.35025	0.32835	0.35592	0.40047	0.4274	0.52327	0.52728	0.55096
973.415	0.35828	0.33561	0.36361	0.40893	0.43634	0.53343	0.53726	0.5613
973.649	0.36658	0.34313	0.37155	0.41761	0.44551	0.54377	0.54743	0.57182
973.883	0.37509	0.35086	0.37968	0.42646	0.45487	0.55421	0.55772	0.58243
974.116	0.38375	0.35873	0.38794	0.43542	0.46434	0.56469	0.56805	0.59307
974.35	0.3926	0.36679	0.39638	0.44454	0.47398	0.57528	0.5785	0.60381
974.583	0.40155	0.37493	0.40489	0.45374	0.48368	0.58587	0.58894	0.61453
974.817	0.41066	0.38322	0.41352	0.46306	0.49351	0.59652	0.59944	0.62531
975.05	0.41982	0.39154	0.42219	0.47241	0.50336	0.60714	0.60991	0.63603
975.284	0.4291	0.39997	0.43095	0.48187	0.51329	0.61779	0.6204	0.64677
975.517	0.43841	0.40841	0.43972	0.49133	0.52322	0.62837	0.63082	0.65742
975.751	0.4478	0.41693	0.44856	0.50085	0.5332	0.63896	0.64124	0.66806
975.984	0.45718	0.42543	0.45737	0.51036	0.54314	0.64946	0.65156	0.67857
976.217	0.46657	0.43395	0.46621	0.51986	0.55308	0.65989	0.66181	0.68899
976.451	0.47602	0.44251	0.47511	0.52943	0.56306	0.67029	0.67203	0.69937
976.684	0.48545	0.45107	0.48401	0.53897	0.57299	0.6806	0.68215	0.70962
976.917	0.49492	0.45969	0.49297	0.54854	0.58295	0.69085	0.69222	0.7198
977.151	0.5045	0.46842	0.50204	0.55821	0.59298	0.70109	0.70229	0.72996
977.384	0.5141	0.4772	0.51116	0.56791	0.60301	0.71125	0.71229	0.74001
977.617	0.5238	0.48609	0.52037	0.57767	0.61307	0.72136	0.72225	0.75001
977.85	0.53358	0.49509	0.52969	0.5875	0.62319	0.73144	0.73219	0.75996
978.083	0.54345	0.50419	0.53911	0.59739	0.63333	0.74147	0.74207	0.76985
978.316	0.55339	0.51339	0.5486	0.60734	0.6435	0.75143	0.75191	0.77966
978.55	0.56343	0.52269	0.55821	0.61736	0.65372	0.76136	0.76171	0.78942
978.783	0.57348	0.53201	0.56782	0.62737	0.66388	0.77116	0.77138	0.79904
979.016	0.58356	0.54137	0.57747	0.63739	0.67403	0.78087	0.78095	0.80853
979.249	0.59367	0.55077	0.58716	0.64741	0.68415	0.79047	0.79042	0.8179
979.482	0.60383	0.56021	0.5969	0.65745	0.69424	0.79998	0.79979	0.82714
979.715	0.61402	0.5697	0.60667	0.6675	0.70431	0.80939	0.80907	0.83624
979.948	0.62426	0.57924	0.61648	0.67756	0.71435	0.81868	0.81824	0.84519
980.181	0.63452	0.58883	0.62633	0.68762	0.72436	0.82786	0.82731	0.854
980.414	0.6448	0.59846	0.6362	0.69767	0.73431	0.83691	0.83626	0.86264
980.646	0.65505	0.6081	0.64604	0.70764	0.74417	0.84578	0.84505	0.87107
980.879	0.66534	0.6178	0.65591	0.71762	0.75399	0.85453	0.85373	0.87936
981.112	0.67559	0.62751	0.66576	0.72752	0.7637	0.86311	0.86224	0.88743
981.345	0.68578	0.6372	0.67556	0.73732	0.7733	0.87149	0.87055	0.89528
981.578	0.69589	0.64684	0.68528	0.74701	0.78275	0.87964	0.87864	0.9029
981.811	0.7059	0.65642	0.69491	0.75655	0.79205	0.88757	0.8865	0.91025
982.043	0.71576	0.6659	0.70441	0.76592	0.80114	0.89522	0.89409	0.91731
982.276	0.72554	0.67534	0.71383	0.77516	0.8101	0.90265	0.90145	0.92413
982.509	0.73519	0.68471	0.72314	0.78426	0.81887	0.90983	0.90855	0.93066
982.741	0.74468	0.69397	0.7323	0.79316	0.82743	0.91673	0.91537	0.9369
982.974	0.75409	0.70319	0.74139	0.80194	0.83585	0.92339	0.92196	0.94287
983.207	0.76337	0.71233	0.75035	0.81056	0.84407	0.9298	0.92828	0.94856
983.439	0.77247	0.72135	0.75916	0.81899	0.85207	0.93591	0.93432	0.95394
983.672	0.7815	0.73034	0.76789	0.8273	0.85992	0.9418	0.94014	0.95906
983.904	0.79036	0.73921	0.77649	0.83543	0.86756	0.94741	0.94569	0.96388
984.137	0.79913	0.74804	0.785	0.84343	0.87504	0.95277	0.951	0.96842
984.369	0.80771	0.75674	0.79335	0.85122	0.88229	0.95784	0.95603	0.97265
984.602	0.81617	0.76534	0.80159	0.85884	0.88935	0.96265	0.96079	0.97658
984.834	0.82442	0.7738	0.80964	0.86624	0.89617	0.96714	0.96525	0.98018
985.067	0.83254	0.78216	0.81759	0.87347	0.90279	0.97136	0.96944	0.98348
985.299	0.84046	0.79039	0.82537	0.88048	0.90918	0.97529	0.97335	0.98647
985.531	0.84824	0.79852	0.83302	0.8873	0.91537	0.97893	0.977	0.98916
985.764	0.85589	0.80659	0.84057	0.89398	0.92139	0.98232	0.9804	0.99157
985.996	0.86336	0.81453	0.84796	0.90045	0.92719	0.98542	0.98354	0.99369
986.228	0.87068	0.82238	0.85522	0.90673	0.9328	0.98825	0.98643	0.99552
986.461	0.87784	0.83013	0.86235	0.91284	0.9382	0.99079	0.98905	0.99704
986.693	0.88477	0.83769	0.86926	0.9187	0.94334	0.99302	0.99138	0.99826
986.925	0.89148	0.84506	0.87597	0.92432	0.94823	0.99493	0.99341	0.99916
987.157	0.89798	0.85226	0.88249	0.92971	0.95287	0.99652	0.99515	0.99973
987.389	0.90426	0.85928	0.88881	0.93487	0.95725	0.9978	0.9966	1
987.621	0.91034	0.86614	0.89494	0.9398	0.96139	0.99878	0.99779	0.99996
987.854	0.91625	0.87286	0.90092	0.94453	0.9653	0.99946	0.99871	0.99963
988.086	0.92195	0.87939	0.90672	0.94903	0.96897	0.99987	0.99938	0.99902
988.318	0.92745	0.88578	0.91235	0.95332	0.97241	1	0.99981	0.99813
988.55	0.93277	0.89201	0.91784	0.95741	0.97562	0.99986	1	0.99697
988.782	0.9379	0.89811	0.92318	0.96132	0.97863	0.99946	0.99997	0.99557
989.014	0.94286	0.90409	0.9284	0.96505	0.98143	0.99882	0.99974	0.99391
989.246	0.94766	0.90996	0.93351	0.96861	0.98405	0.99795	0.99931	0.99203
989.478	0.95232	0.91573	0.93851	0.97204	0.98648	0.99685	0.99871	0.98993
989.71	0.95683	0.92141	0.94341	0.97531	0.98874	0.99554	0.99792	0.98761
989.941	0.96118	0.92698	0.94819	0.97843	0.99081	0.99403	0.99698	0.9851
990.173	0.9654	0.93247	0.95288	0.98142	0.99272	0.9923	0.99585	0.98237
990.405	0.96948	0.93786	0.95746	0.98425	0.99445	0.99035	0.99455	0.97945
990.637	0.97337	0.94312	0.96189	0.9869	0.99597	0.98818	0.99304	0.97631
990.869	0.97707	0.94822	0.96615	0.98935	0.99727	0.98578	0.99132	0.97294
991.1	0.98053	0.95312	0.97021	0.99158	0.99833	0.98314	0.98937	0.96937
991.332	0.98376	0.95784	0.97406	0.99358	0.99915	0.98024	0.98717	0.96554
991.564	0.98675	0.96235	0.9777	0.99533	0.99971	0.97709	0.98472	0.96148
991.796	0.98947	0.96663	0.98108	0.99682	0.99999	0.97367	0.982	0.95717
992.027	0.99188	0.97064	0.98419	0.99803	1	0.97	0.97903	0.95263
992.259	0.99399	0.9744	0.98703	0.99896	0.99972	0.96605	0.97578	0.94781
992.49	0.99577	0.97788	0.98958	0.99959	0.99916	0.96186	0.97227	0.94277
992.722	0.99725	0.9811	0.99185	0.99994	0.99831	0.95738	0.96848	0.93746
992.954	0.99841	0.98406	0.99384	1	0.99718	0.95266	0.96444	0.93191
993.185	0.99925	0.98674	0.99553	0.99978	0.99578	0.94771	0.96017	0.92617
993.417	0.99978	0.98916	0.99695	0.99927	0.99407	0.9425	0.95564	0.92018
993.648	1	0.99131	0.99809	0.99849	0.99211	0.93708	0.95089	0.91401
993.879	0.9999	0.99319	0.99894	0.99743	0.98987	0.93143	0.94591	0.90764
994.111	0.9995	0.99481	0.99953	0.9961	0.98734	0.92555	0.94068	0.90105
994.342	0.99882	0.99618	0.99988	0.99452	0.98458	0.9195	0.93526	0.89432
994.574	0.99788	0.99734	1	0.99271	0.98157	0.91324	0.92964	0.88741
994.805	0.99671	0.99828	0.99991	0.99069	0.97837	0.90685	0.92388	0.8804
995.036	0.9953	0.99902	0.99961	0.98845	0.97495	0.90031	0.91794	0.87325
995.268	0.99364	0.99955	0.99909	0.98599	0.9713	0.89359	0.91181	0.86595
995.499	0.99177	0.99988	0.99836	0.98333	0.96747	0.88676	0.90555	0.85857
995.73	0.98967	1	0.99741	0.98046	0.96344	0.87979	0.89914	0.85108
995.961	0.98735	0.99993	0.99626	0.97739	0.95922	0.87271	0.8926	0.84349
996.192	0.9848	0.99964	0.99489	0.97413	0.95481	0.8655	0.88593	0.83582
996.424	0.98201	0.99913	0.99328	0.97063	0.95018	0.85813	0.8791	0.82801
996.655	0.97898	0.99838	0.99145	0.96694	0.94536	0.85068	0.87215	0.82015
996.886	0.97568	0.99734	0.98936	0.963	0.94033	0.84308	0.86506	0.81217
997.117	0.97209	0.99602	0.987	0.95882	0.93506	0.83535	0.85782	0.80408
997.348	0.9682	0.99439	0.98437	0.95439	0.92957	0.82748	0.85042	0.79589
997.579	0.96402	0.99247	0.98147	0.94972	0.92386	0.81948	0.84288	0.78759
997.81	0.95957	0.99028	0.97833	0.94483	0.91797	0.81139	0.83522	0.77923
998.041	0.9549	0.98787	0.97499	0.93977	0.91192	0.80324	0.82749	0.77083
998.272	0.95003	0.98525	0.97145	0.93454	0.90573	0.79503	0.81969	0.76241
998.503	0.94499	0.98245	0.96776	0.92919	0.89942	0.78679	0.81186	0.75399
998.734	0.93978	0.97947	0.96391	0.92371	0.893	0.77853	0.80401	0.74558
998.965	0.93443	0.97632	0.95992	0.91813	0.88649	0.77026	0.79615	0.73719
999.196	0.92896	0.97302	0.9558	0.91246	0.87989	0.762	0.78829	0.72884
999.426	0.9234	0.96959	0.95159	0.90674	0.87326	0.75378	0.78047	0.72056
999.657	0.91771	0.96602	0.94725	0.90091	0.86654	0.74555	0.77264	0.7123
999.888	0.91192	0.96231	0.9428	0.89502	0.85975	0.73733	0.76483	0.70408
1000.119	0.90602	0.95845	0.93821	0.88903	0.85289	0.72914	0.75702	0.6959
1000.349	0.90002	0.95445	0.93352	0.88297	0.84598	0.72099	0.74925	0.68779
1000.58	0.89386	0.95028	0.92866	0.87679	0.83897	0.71282	0.74145	0.67968
1000.811	0.88756	0.94594	0.92367	0.87051	0.83188	0.70467	0.73366	0.67161
1001.041	0.88117	0.94147	0.91856	0.86416	0.82475	0.69659	0.72589	0.6636
1001.272	0.87458	0.93679	0.91328	0.85767	0.81751	0.68849	0.71808	0.65559
1001.503	0.86784	0.93193	0.90784	0.85107	0.81018	0.6804	0.71027	0.6476
1001.733	0.86097	0.92691	0.90227	0.8444	0.80281	0.67237	0.70249	0.63967
1001.964	0.85392	0.92169	0.89654	0.83761	0.79535	0.66434	0.69469	0.63175
1002.194	0.84677	0.91634	0.8907	0.83077	0.78788	0.65637	0.68694	0.62391
1002.425	0.83947	0.91081	0.88472	0.82385	0.78034	0.64843	0.6792	0.61611
1002.655	0.8321	0.90516	0.87867	0.81691	0.77281	0.64057	0.67155	0.6084
1002.886	0.8246	0.89935	0.87249	0.80989	0.76524	0.63275	0.66391	0.60075
1003.116	0.81707	0.89346	0.86625	0.80287	0.7577	0.62502	0.65635	0.59321
1003.346	0.80947	0.88745	0.85994	0.79581	0.75016	0.61738	0.64886	0.58576
1003.577	0.80179	0.88133	0.85355	0.78871	0.74261	0.60978	0.6414	0.57839
1003.807	0.79412	0.87516	0.84713	0.78162	0.73511	0.6023	0.63404	0.57114
1004.037	0.78643	0.86892	0.84067	0.77453	0.72764	0.59492	0.62675	0.56401
1004.268	0.77869	0.86259	0.83415	0.7674	0.72017	0.5876	0.61951	0.55695
1004.498	0.771	0.85624	0.82764	0.7603	0.71279	0.58042	0.61238	0.55005
1004.728	0.76332	0.84987	0.82111	0.75323	0.70547	0.57335	0.60534	0.54326
1004.958	0.75568	0.84348	0.81456	0.74618	0.69821	0.5664	0.59839	0.53659
1005.188	0.74807	0.83708	0.80802	0.73916	0.69102	0.55956	0.59155	0.53005
1005.418	0.74051	0.83067	0.80147	0.73218	0.6839	0.55283	0.58481	0.52364
1005.649	0.73295	0.82422	0.79489	0.7252	0.67681	0.5462	0.57813	0.51732
1005.879	0.72544	0.81778	0.78832	0.71827	0.66981	0.53969	0.57157	0.51114
1006.109	0.71795	0.8113	0.78172	0.71136	0.66285	0.53328	0.56509	0.50506
1006.339	0.71046	0.80477	0.7751	0.70447	0.65593	0.52697	0.55868	0.49908
1006.569	0.70294	0.79817	0.76844	0.69759	0.64903	0.52072	0.55234	0.49319
1006.799	0.69538	0.79149	0.76171	0.69069	0.64214	0.51455	0.54605	0.48737
1007.029	0.68777	0.78472	0.75492	0.68376	0.63525	0.50841	0.53978	0.48161
1007.259	0.6801	0.77785	0.74806	0.67681	0.62836	0.50233	0.53354	0.4759
1007.489	0.67239	0.77092	0.74115	0.66985	0.62149	0.49631	0.52734	0.47026
1007.718	0.66472	0.76398	0.73424	0.66293	0.61469	0.49038	0.52123	0.46473
1007.948	0.65704	0.757	0.72731	0.65602	0.60792	0.48452	0.51517	0.45928
1008.178	0.6494	0.75003	0.72039	0.64916	0.60123	0.47875	0.50919	0.45393
1008.408	0.6418	0.74306	0.71349	0.64234	0.59459	0.47307	0.50329	0.44868
1008.638	0.63424	0.7361	0.70659	0.63556	0.58802	0.46747	0.49746	0.44352
1008.867	0.62675	0.72916	0.69972	0.62884	0.58153	0.46199	0.49172	0.43846
1009.097	0.61926	0.72219	0.69283	0.62213	0.57507	0.45655	0.48602	0.43347
1009.327	0.61183	0.71522	0.68596	0.61546	0.56865	0.4512	0.48038	0.42855
1009.556	0.60448	0.70829	0.67912	0.60886	0.56232	0.44596	0.47481	0.42373
1009.786	0.59714	0.70133	0.67226	0.60227	0.55601	0.44077	0.46929	0.41896
1010.016	0.58986	0.69439	0.66542	0.59573	0.54976	0.43566	0.46382	0.41427
1010.245	0.58267	0.68748	0.65862	0.58927	0.54357	0.43065	0.45843	0.40967
1010.475	0.57549	0.68056	0.6518	0.58281	0.53741	0.42569	0.45308	0.40511
1010.704	0.5684	0.67367	0.64503	0.57644	0.53132	0.42084	0.44781	0.40063
1010.934	0.56135	0.66678	0.63826	0.5701	0.52528	0.41604	0.4426	0.39621
1011.163	0.55442	0.65995	0.63158	0.56386	0.51933	0.41136	0.43749	0.39188
1011.393	0.54755	0.65315	0.62492	0.55768	0.51346	0.40675	0.43245	0.38763
1011.622	0.54081	0.64643	0.61836	0.55162	0.5077	0.40226	0.42754	0.38348
1011.851	0.53418	0.63976	0.61188	0.54566	0.50204	0.39787	0.42273	0.37943
1012.081	0.52764	0.63313	0.60546	0.53977	0.49648	0.39356	0.41801	0.37545
1012.31	0.52125	0.62661	0.59917	0.53402	0.49105	0.38938	0.41344	0.3716
1012.539	0.515	0.62018	0.59299	0.52838	0.48576	0.38532	0.40899	0.36785
1012.769	0.50887	0.61384	0.58691	0.52285	0.48058	0.38137	0.40466	0.3642
1012.998	0.50292	0.60764	0.58099	0.51747	0.47555	0.37756	0.40048	0.36068
1013.227	0.49711	0.60155	0.57519	0.5122	0.47065	0.37386	0.39642	0.35726
1013.456	0.49143	0.59556	0.56952	0.50705	0.46587	0.37028	0.39248	0.35394
1013.686	0.48584	0.58963	0.56392	0.50196	0.46117	0.36678	0.38861	0.35069
1013.915	0.48038	0.58381	0.55844	0.49698	0.45658	0.36338	0.38485	0.34752
1014.144	0.47504	0.57807	0.55306	0.4921	0.4521	0.36008	0.38118	0.34443
1014.373	0.46981	0.57242	0.54778	0.48732	0.44771	0.35687	0.3776	0.34141
1014.602	0.46471	0.56685	0.5426	0.48263	0.44343	0.35376	0.37411	0.33847
1014.831	0.45972	0.56137	0.53752	0.47804	0.43924	0.35073	0.3707	0.3356
1015.06	0.45486	0.55598	0.53253	0.47356	0.43515	0.3478	0.36737	0.3328
1015.289	0.45013	0.55069	0.52764	0.46918	0.43117	0.34495	0.36413	0.33009
1015.518	0.44553	0.54548	0.52286	0.46491	0.4273	0.3422	0.36098	0.32745
1015.747	0.44107	0.54038	0.51817	0.46074	0.42354	0.33953	0.35792	0.32489
1015.976	0.43674	0.53537	0.51359	0.45669	0.41988	0.33695	0.35495	0.32242
1016.205	0.43254	0.53047	0.50911	0.45274	0.41633	0.33446	0.35206	0.32003
1016.434	0.42848	0.52567	0.50474	0.4489	0.4129	0.33205	0.34926	0.31772
1016.662	0.42454	0.52099	0.50048	0.44517	0.40957	0.32973	0.34655	0.3155
1016.891	0.42071	0.5164	0.49632	0.44153	0.40634	0.32748	0.34392	0.31335
1017.12	0.41701	0.51193	0.49228	0.438	0.40321	0.32532	0.34139	0.31129
1017.349	0.41344	0.5076	0.48837	0.43459	0.4002	0.32323	0.33896	0.30931
1017.577	0.41002	0.50343	0.4846	0.43131	0.39732	0.32125	0.33665	0.30742
1017.806	0.40671	0.49939	0.48095	0.42813	0.39453	0.31933	0.33443	0.3056
1018.035	0.4035	0.49546	0.4774	0.42504	0.39184	0.31748	0.33229	0.30385
1018.263	0.40037	0.49162	0.47392	0.42203	0.38921	0.31568	0.33022	0.30215
1018.492	0.39726	0.48781	0.47046	0.41904	0.3866	0.31388	0.32816	0.30045
1018.721	0.39416	0.48402	0.467	0.41607	0.38399	0.3121	0.32611	0.29875
1018.949	0.39107	0.48024	0.46354	0.41311	0.38139	0.31031	0.32407	0.29705
1019.178	0.38797	0.47645	0.46006	0.41014	0.37877	0.30851	0.322	0.29533
1019.406	0.3849	0.47266	0.45659	0.4072	0.37615	0.30671	0.31995	0.29361
1019.635	0.38183	0.46887	0.45312	0.40425	0.37353	0.3049	0.31788	0.29188
1019.863	0.3788	0.46509	0.44965	0.40133	0.37091	0.3031	0.31581	0.29016
1020.091	0.37577	0.46129	0.44619	0.39841	0.36828	0.30128	0.31373	0.28842
1020.32	0.37273	0.45745	0.4427	0.39547	0.36564	0.29944	0.31162	0.28666
1020.548	0.3697	0.45361	0.43922	0.39254	0.36301	0.2976	0.30951	0.28489
1020.776	0.3667	0.44977	0.43575	0.38961	0.36039	0.29575	0.30738	0.28311
1021.005	0.36371	0.44593	0.4323	0.3867	0.35779	0.2939	0.30526	0.28133
1021.233	0.3608	0.44214	0.42891	0.38385	0.35526	0.29209	0.30317	0.27958
1021.461	0.35796	0.43843	0.42559	0.38105	0.3528	0.29031	0.30113	0.27786
1021.689	0.35521	0.4348	0.42236	0.37833	0.35041	0.28859	0.29915	0.2762
1021.918	0.35254	0.43125	0.41921	0.37567	0.3481	0.28692	0.29723	0.27457
1022.146	0.34998	0.42781	0.41616	0.3731	0.34588	0.28531	0.29539	0.27301
1022.374	0.34749	0.42447	0.41319	0.37061	0.34374	0.28376	0.29361	0.2715
1022.602	0.34507	0.42121	0.41028	0.36819	0.34166	0.28225	0.2919	0.27003
1022.83	0.3427	0.41802	0.40743	0.36581	0.33962	0.28078	0.29023	0.2686
1023.058	0.34035	0.41487	0.40461	0.36346	0.33761	0.27932	0.2886	0.26719
