# Supplementary material for: Ratiometric fluorescent sensing of pyrophosphate with sp³-functionalized single-walled carbon nanotubes
Source: Nat Commun. 2024 Jan 24;15:706. doi: 10.1038/s41467-024-45052-1 (PMC10808354; doi:10.1038/s41467-024-45052-1)
Supplement: Supplementary file 4 — Source data [file 41467_2024_45052_MOESM4_ESM.zip › Fig. S4c.txt]

Conc. PPi	Peak position E11
mM	nm
0.00113	994.342
0.01239	995.73
0.12503	994.574
1.02618	992.954
1.92732	992.027
10.93877	988.318
19.95021	988.55
