# Supplementary material for: Ratiometric fluorescent sensing of pyrophosphate with sp³-functionalized single-walled carbon nanotubes
Source: Nat Commun. 2024 Jan 24;15:706. doi: 10.1038/s41467-024-45052-1 (PMC10808354; doi:10.1038/s41467-024-45052-1)
Supplement: Supplementary file 4 — Source data [file 41467_2024_45052_MOESM4_ESM.zip › Fig. S5a.txt]

Wavelegth	PL intensity	PL intensity	PL intensity	PL intensity	PL intensity	PL intensity	PL intensity
nm	a.u.	a.u.	a.u.	a.u.	a.u.	a.u.	a.u.
	[Cu]	PPi	Na2CO3	KOAc	KNO3	KI	CaCl2
938.815	0.26995	8.25	2.15	2.78379	-2.80514	2.46	1.90594
939.053	38.96696	47.90874	39.98902	42.60053	38.09378	44.73278	42.14307
939.29	24.73357	36.10024	25.74247	29.0317	27.20222	30.93688	29.4717
939.527	9.16581	19.83569	11.49592	13.46091	10.08691	13.35824	12.13195
939.764	1.15953	10.92361	3.25963	3.89599	-0.13782	6.01526	5.0182
940	18.72886	26.51975	19.0644	20.57898	17.8666	23.37139	22.35796
940.237	13.16895	24.06893	12.83153	18.35458	10.08691	18.25356	14.5773
940.474	16.2825	29.41618	18.39659	23.24826	15.64383	21.14625	16.35573
940.711	6.71945	18.05327	9.04729	10.12431	7.64186	12.91321	10.13121
940.948	13.61374	26.96535	15.28016	17.24238	16.75521	20.03367	17.68956
941.185	15.83771	26.96535	15.72536	19.68922	15.42155	22.70385	17.46726
941.422	20.06324	27.41096	20.62261	21.2463	15.42155	25.59654	22.35796
941.658	8.28	18.49888	10.38291	10.34675	5.86365	13.6	9.24199
941.895	20.73043	28.74777	16.83837	21.02386	16.08838	26.70911	17.02265
942.132	0.26995	13.15163	0.3658	3.67355	-1.24921	5.34772	0.3498
942.369	13.16895	28.52497	17.95139	21.02386	12.75423	20.25619	16.80034
942.605	24.28878	33.42661	23.29384	27.47462	22.75669	31.1594	22.80257
942.842	20.95283	28.97057	19.0644	22.13606	18.08887	27.59917	20.35722
943.079	10.27779	22.06371	12.83153	14.57311	9.64236	16.91847	13.24347
943.315	14.50333	24.06893	16.39317	17.46482	15.42155	20.70122	14.13269
943.552	12.50176	26.51975	13.05413	16.57506	12.30968	21.81379	14.13269
943.789	29.1815	44.56671	32.19793	35.48246	28.98043	36.27723	32.80627
944.025	30.07109	44.78952	30.86232	34.37026	30.3141	38.05735	32.80627
944.262	30.96068	47.24034	26.41027	32.81318	29.42499	36.27723	31.25014
944.498	28.95911	43.0071	29.97191	35.92734	31.42548	37.3898	34.1401
944.735	32.29506	43.2299	33.75615	35.03758	30.75865	39.16992	35.47393
944.971	26.73514	36.99145	26.18767	29.0317	23.64579	32.04945	26.13714
945.208	20.95283	33.87222	21.06782	25.47266	21.20075	26.26408	20.57952
945.444	21.62002	35.43183	21.73563	25.47266	18.7557	28.48922	21.69104
945.681	25.40076	41.89309	22.62603	31.92342	22.75669	33.82957	23.91409
945.917	30.96068	45.01232	31.97533	37.26197	31.42548	38.72489	32.36166
946.153	37.63258	49.02275	35.75957	40.82101	36.76012	46.5129	40.80924
946.39	33.18464	49.46836	33.97875	39.04149	32.98142	43.84272	35.69623
946.626	24.73357	40.77908	26.41027	29.69902	20.75619	32.93951	23.91409
946.862	38.74456	55.70681	37.98559	43.71273	36.9824	47.84798	39.47541
947.099	25.62316	42.5615	19.287	31.2561	24.09035	34.49711	24.581
947.335	30.73828	46.12633	28.41369	36.59466	28.75816	38.05735	32.36166
947.571	42.7477	56.15242	42.66024	47.04933	40.09427	49.40558	45.69994
947.807	36.74299	53.03319	37.76299	43.49029	37.42695	47.84798	38.36389
948.044	32.07266	49.02275	33.31095	37.92929	30.98093	41.61758	34.1401
948.28	22.732	39.66507	20.62261	26.8073	19.86709	32.93951	24.3587
948.516	28.51431	42.11589	22.40343	32.81318	22.97896	36.94477	28.80479
948.752	27.62473	43.89831	26.63288	33.4805	27.20222	37.83483	29.91631
948.988	32.73985	49.24556	31.75273	38.59661	32.53686	42.73015	31.69475
949.224	36.52059	53.25599	33.75615	42.37809	34.0928	46.95792	35.02932
949.46	30.73828	48.35435	28.6363	37.03954	28.3136	41.84009	31.69475
949.696	24.28878	42.11589	18.84179	29.69902	21.86758	34.2746	21.69104
949.932	37.18778	51.47358	30.19451	42.37809	33.20369	49.85061	33.25088
950.168	39.63415	55.03841	36.42738	45.93713	37.87151	51.40821	37.69697
950.404	34.74142	55.48401	32.86574	42.60053	35.64874	46.95792	34.36241
950.64	34.96382	52.36478	31.75273	41.48833	32.75914	45.40032	32.36166
950.876	38.74456	56.82082	36.9	47.27177	37.87151	49.85061	38.8085
951.112	29.6263	48.79995	23.96165	35.7049	26.75767	39.83746	25.47022
951.348	36.96539	52.14198	28.6363	39.48637	30.75865	46.95792	30.80553
951.584	49.1972	64.8417	42.88285	54.38985	46.31802	57.86113	44.14381
951.819	54.31232	71.52576	50.45133	60.39572	52.09722	63.64651	52.81369
952.055	32.73985	49.91396	27.96849	38.37417	28.75816	43.62021	29.4717
952.291	31.18307	47.90874	25.74247	35.92734	25.20173	39.83746	24.80331
952.527	30.96068	51.02797	25.07466	37.48441	26.97994	41.84009	27.91557
952.763	25.6	45.68072	17.06098	31.03366	24.09035	36.94477	22.58026
952.998	34.74142	54.1	26.18767	42.82297	30.98093	45.40032	29.4717
953.234	53.9	76.6502	46.44448	59.50596	50.31901	64.9816	50.14603
953.47	59.87224	81.10624	54.45817	68.84844	56.98731	72.54709	57.03747
953.705	56.53629	74.42218	48.4479	63.73232	54.76454	69.87691	53.03599
953.941	33.62944	57.71203	28.19109	42.60053	32.98142	47.84798	29.4717
954.176	42.97009	68.18373	36.42738	49.94105	40.31655	55.19096	39.25311
954.412	42.08051	61.94527	32.64314	49.05129	37.87151	54.52342	36.14084
954.648	58.53786	76.4274	47.11229	66.84648	57.43186	72.32457	55.70365
954.883	61.65141	83.11146	53.56776	70.8504	59.87691	78.55498	58.149
955.119	57.64827	78.87822	48.67051	65.95672	51.20811	72.54709	49.25681
955.354	53.42273	76.6502	44.21846	59.28352	51.65267	68.54183	47.70068
955.59	59.9	87.1219	52.23214	67.06892	59.43235	76.32983	56.37056
955.825	55.20191	77.09581	44.66366	61.50792	51.20811	70.76697	46.58916
956.06	51.2	71.97136	40.65682	60.39572	46.09575	68.76434	42.14307
956.296	49.4196	73.97658	40.21162	59.06108	47.20713	68.0968	45.03303
956.531	62.3186	90.90953	54.01296	72.85236	62.76651	81.00264	56.14825
956.767	66.98893	95.14277	58.0198	78.41335	65.6561	87.01053	59.48282
957.002	58.53786	85.33948	48.7	69.96064	54.09771	80.11258	50.81294
957.237	58.31546	86.8991	47.11229	68.84844	54.98682	76.77486	48.5899
957.472	61.87381	88.5	48.2253	73.3	60.32146	79.44504	50.81294
957.708	67.87851	96	56.46159	80.2	66.32293	85.67544	58.59361
957.943	70.54727	104.27765	62.69445	85.75387	69.87936	93.24093	63.0397
958.178	75.2176	104	62.24925	90.2	73.88034	97.69122	66.81888
958.413	78.10876	106.06007	63.13966	90.42511	74.10262	99.24882	67.26348
958.648	69.43529	101.60403	55.34858	83.30703	65.21155	92.35088	58.59361
958.884	66.98893	102.94084	56.01638	82.86215	62.76651	91.90585	55.48134
959.119	74.32802	105.83727	57.5746	89.09047	70.99075	97.91374	60.81665
959.354	78.33115	110	58.91021	95.54123	77.2145	103.69911	65.70735
959.589	83.22388	115.41775	66.7013	99.76758	78.99271	107.92689	67.70809
959.824	88.5614	125.66665	70.26293	106.66322	82.32686	111.70964	72.37649
960.059	86.33743	121	66.47869	103.32662	82.54914	109.26198	69.04192
960.294	88.11661	121.21061	68.25951	105.10614	85.21646	115.04735	73.0434
960.529	88.7838	123.66143	68.92732	108.2203	86.7724	115.04735	72.8211
960.764	89.67338	129.23148	69.81773	113.33642	84.99418	116.82747	71.48727
960.999	92.78693	132.79631	74.93758	118.2301	91.66249	124.83799	78.15641
961.234	97.23487	135.91554	76.05059	119.78717	95.66347	125.50553	79.26793
961.468	90.34057	127.89467	64.69787	110.88958	85.21646	119.94267	70.37575
961.703	101.238	143.26801	76.5	124.01353	98.33079	135.96371	81.26867
961.938	91.67495	132	65.81089	113.55886	87.88378	124.61547	70.82036
962.173	109.46668	153.0713	84.95469	133.57845	106.11048	144.86429	89.71625
962.408	101.01561	143.26801	74.93758	126.23793	96.77485	135.29617	79.49024
962.642	106.79792	150.17487	81.17045	132.02137	103.22088	141.9716	85.93707
962.877	115.24899	165	87.18071	144.70044	112.77878	155.09996	94.60695
963.112	126.36882	173.56908	93.41357	153.82048	121.2253	164.00054	99.94226
963.347	130.37196	180.69875	102	159.38148	129.67182	171.34351	106.38909
963.581	107.46511	156.19052	80.72524	141.36384	108.11097	149.5371	84.38094
963.816	119.25213	168.22183	85.8	149.37168	117.22432	161.77539	94.16234
964.051	133.04072	182.92677	95.417	160.49368	124.55945	176.46135	103.72144
964.285	149.72047	204.53856	114.33819	185.62938	145.00891	195.37508	120.39428
964.52	151.05484	206.76658	113.67039	187.85378	146.34257	198.04525	120.83889
964.754	149.49807	203.87015	109.21834	182.51522	144.56436	197.15519	117.94893
964.989	157.50435	215.67866	118.34504	189.18842	155.90048	208.0584	123.06194
965.223	141.49179	200.08252	101.64986	178.06643	137.00695	191.59233	106.8337
965.458	158.39393	220.80311	118.12243	200.31042	155.45592	214.51132	125.06268
965.692	178.63202	238.85007	135.48541	217.43829	176.34994	230.75488	143.51396
965.927	169.51376	230.6064	122	206.53873	163.68016	222.52184	130.8426
966.161	155.28038	220.80311	107.21492	195.86162	151.89949	214.06629	117.28202
966.395	162.61947	233	117.67723	206.31629	162.79106	224.07944	125.06268
966.63	170.62575	238.18167	119.90325	211.87729	167.01431	230.53236	127.50803
966.864	183.30235	252.21819	129	226.33588	177.46132	244.77329	136.84482
967.098	197.98053	269.59675	145.05731	240.79448	195.68802	261.23936	151.51692
967.333	184.63673	256.45143	127.91694	229.2276	179.68409	249.89112	133.95486
967.567	194.64458	267.59153	136.37582	241.01692	190.1311	261.01684	145.737
967.801	223.77853	297.2242	162.6429	269.04434	222.13896	294.61653	176.19273
968.035	219.99779	295.66458	156.18743	266.15262	213.69244	289.72121	166.18903
968.27	232.00721	309.70111	165.53673	280.83366	224.13945	303.96214	175.08121
968.504	223.11134	303.01705	153.071	276.6073	216.35976	295.28407	165.96672
968.738	229.33845	311.26073	155.74223	284.17026	223.91717	301.51448	166.85594
968.972	246.0182	329.53049	175.55383	303.30009	241.47704	322.43084	184.418
969.206	238.01192	325.29725	168.65316	300.85325	236.80922	317.09049	179.97191
969.44	252.0229	339.33378	174.88603	311.08548	246.5894	332.6665	185.52952
969.674	263.80992	355.37552	187.35176	325.0992	259.92601	346.90743	201.53545
969.908	266.03389	359.16316	184.90313	328.65823	260.81512	352.69281	199.31241
970.142	268.48025	357.38074	182.2319	328.43579	259.70373	351.58023	195.75553
970.376	269.14744	362.72799	184.01272	332.66215	261.48195	356.92058	194.42171
970.61	264.92191	358.49475	175.99904	330.21531	256.81413	354.02789	187.30796
970.844	277.59851	375.87331	185.12573	344.67391	270.81757	372.49659	199.97932
971.078	279.82248	378.99254	185.57094	347.56562	271.70668	375.83431	202.64698
971.312	298.50379	403	202.04351	368.69741	291.93386	396.97319	216.87447
971.546	316.07313	424.66695	218.07088	387.82724	308.60462	415.44189	234.65884
971.779	315.18354	425	214.95445	389	307.04869	416.99949	228.65661
972.013	329.86172	440.9315	230	405.84488	321.71895	433.24304	244.66254
972.247	343.42791	457.41885	238.32769	423.41763	338.16743	451.71175	255.55547
972.481	361.66443	477.69383	255.69067	442.7699	356.83868	473.51816	274.45136
972.714	371.67228	490.83915	261.70093	452.11237	366.39659	482.64126	277.56362
972.948	369.22592	488.61113	252.79684	448.3309	360.39511	482.19623	272.89523
973.182	375.23062	497.30041	256.13588	458.11825	366.39659	489.76172	274.67366
973.415	377.89938	502.42485	261.47833	465.45877	370.61984	495.99213	275.78519
973.649	389.46401	515.34737	266.82079	475.24612	381.95596	507.34036	286.45581
973.883	392.57756	522.25423	271.49544	479.69492	386.84605	514.46083	288.45655
974.116	391.46558	522.03143	263.70436	479.25004	382.62279	513.79328	283.12124
974.35	412.37086	547.87647	285.74199	503.27355	404.40591	540.94005	302.46174
974.583	421.48912	557.45695	287.74541	511.9487	411.96332	549.17308	310.02009
974.817	436.83448	576.17232	299.32073	529.7439	429.07864	567.41927	322.02454
975.05	454.18142	596.0017	315.3481	549.09617	445.7494	587.66809	337.58586
975.284	460.85332	608.03301	319.57754	558.88352	453.52908	599.90638	342.47656
975.517	460.40852	608.70142	316.68371	558.43864	452.63998	595.01106	338.47508
975.751	475.0867	624.52036	328.25903	572.89723	465.97658	609.25199	349.59031
975.984	481.09141	634.54645	329.81725	581.79483	472.42261	617.48503	356.25945
976.217	491.09926	650.58819	338.72134	596.03098	486.8706	635.06367	364.26241
976.451	503.10867	661.28269	347.40283	606.93054	495.76167	645.96688	371.15385
976.684	503.99826	663.73351	345.84461	611.82422	497.53988	651.08471	369.59772
976.917	524.68114	687.57333	364.09801	632.28869	517.98935	671.77856	391.16127
977.151	547.81039	713.64116	385.02262	655.42243	538.66109	694.92006	410.27946
977.384	539.35932	708.51672	374.78292	649.639	531.10368	688.91217	403.61032
977.617	539.35932	710.74474	370.77608	651.19608	535.32694	692.4724	399.83114
977.85	560.2646	733.69335	390.58768	672.32787	553.55363	714.05631	421.39469
978.083	589.62095	764.44002	414.85134	703.69189	580.89368	741.6481	446.2928
978.316	595.84806	775.80293	421.0842	711.69973	588.89564	750.99371	452.73964
978.55	616.75334	798.75153	435.77596	728.38272	607.78917	770.12995	468.74557
978.783	623.64763	806.77241	443.78964	738.61495	616.45796	782.14573	479.19388
979.016	614.97416	800.53395	430.4335	729.9398	608.23372	772.3551	466.74483
979.249	622.31325	809.66883	434.44034	738.83739	612.90153	780.81065	471.63553
979.482	630.09713	817.2441	438.44718	749.51451	622.01488	793.27146	480.30541
979.715	642.77374	834.17706	452.47113	761.08138	636.46287	807.28987	492.53216
979.948	657.67431	851.55561	464.26905	774.65022	652.91135	817.52553	505.20352
980.181	666.57018	863.36412	471.61493	785.32733	658.69055	828.42874	514.98492
980.414	683.69472	883.4163	487.6423	804.90204	675.58358	849.79013	532.10237
980.646	693.48017	895.44761	495.43338	815.57916	686.47515	860.47083	540.10534
980.879	712.60627	917.95061	510.34774	836.48851	706.25778	880.71964	560.55736
981.112	699.04008	905.9193	496.54639	821.58503	690.47613	866.92375	545.88526
981.345	710.38231	917.28221	504.56007	828.70311	699.14492	873.15415	557.22279
981.578	714.38545	924.41187	506.5635	835.82119	702.70135	879.82959	558.77892
981.811	734.84594	944.90966	527.48811	859.17738	726.48497	903.86115	576.7856
982.043	741.29544	954.93575	533.94358	865.18325	733.59782	910.7591	587.23391
982.276	755.52882	966.96706	543.73808	878.08477	748.04581	923.44242	599.68297
982.509	768.65022	984.34561	556.42642	893.43312	760.71559	937.68335	615.02198
982.741	773.98774	995.48571	561.76887	895.21264	763.16064	943.24621	623.69186
982.974	790.88988	1011.30466	577.12843	914.34247	782.72099	959.71228	639.9201
983.207	790.44509	1010.85905	575.57022	910.56099	779.83139	953.03685	634.58479
983.439	801.34252	1023.11316	586.03253	921.68299	790.2784	967.27777	649.25689
983.672	804.90087	1029.79722	590.92978	929.46838	797.83581	973.28566	656.14833
983.904	819.13425	1047.39858	602.9503	944.14941	812.2838	987.08156	673.04348
984.137	834.92441	1058.98429	611.63179	956.82849	821.8417	1001.99003	689.93863
984.369	840.48432	1069.67878	620.09068	963.50169	831.39961	1006.66283	695.94085
984.602	853.82812	1081.26449	635.67285	975.73588	842.51345	1020.45873	712.39139
984.834	861.8344	1093.073	644.13173	986.41299	852.07135	1026.91165	723.95123
985.067	857.83126	1093.5186	643.68653	983.29884	854.29411	1026.24411	724.39584
985.299	864.72555	1099.31145	646.13516	985.52323	853.84956	1029.35931	728.39732
985.531	863.16878	1096.19222	642.35092	983.96616	854.51639	1025.79908	731.28728
985.764	875.40059	1110.00595	657.93308	994.86571	866.74161	1038.4824	745.07017
985.996	906.09132	1140.97543	686.64878	1024.00534	895.6376	1065.40665	773.96976
986.228	886.29802	1125.60209	669.0632	1004.43063	875.63269	1045.82538	760.18688
986.461	889.85637	1126.9389	673.96045	1005.54282	876.96635	1044.93532	769.52367
986.693	897.19546	1135.40538	680.19331	1010.65894	885.19059	1051.38824	777.30433
986.925	899.19703	1139.63862	683.08714	1017.77702	893.41483	1056.28356	785.97421
987.157	904.75694	1147.65949	691.76863	1021.78094	898.52719	1060.95637	797.31174
987.389	902.97777	1141.19823	689.98781	1018.44434	897.41581	1052.50082	797.75635
987.621	922.54867	1163.47843	709.57682	1036.01709	913.41974	1073.19466	819.3199
987.854	917.65595	1152.11553	702.00834	1028.45413	906.97371	1061.40139	818.65299
988.086	929.22057	1167.71167	718.70351	1038.01905	919.86576	1071.85957	833.7697
988.318	920.10231	1160.80481	711.35764	1028.00925	916.30934	1062.51397	830.65743
988.55	916.09917	1158.79959	709.35422	1023.11558	908.9742	1056.9511	831.32435
988.782	939.22842	1182.1938	736.7343	1047.36152	934.75831	1077.19992	857.77859
989.014	932.55652	1174.39573	729.61103	1035.57221	925.64496	1068.07683	856.00016
989.246	944.56593	1180.85699	744.52538	1046.02689	938.53701	1076.97741	874.67374
989.478	941.22999	1182.4166	742.96717	1042.02297	935.86969	1072.74963	874.89605
989.71	934.11329	1174.17293	739.18293	1032.90293	928.97911	1063.40402	876.67448
989.941	945.23312	1187.98665	751.64866	1041.80053	940.98206	1073.41718	891.56889
990.173	952.57221	1189.32347	759.88494	1045.80445	944.53849	1074.08472	902.46181
990.405	951.23783	1189.99187	762.77878	1044.46981	947.65036	1071.63706	908.46404
990.637	955.01857	1190.43748	770.79246	1044.91469	946.76125	1070.52449	917.13392
990.869	959.24411	1198.68115	777.02532	1047.58396	953.20728	1074.30723	928.24915
991.1	964.13684	1199.79516	783.926	1048.25128	958.31965	1076.75489	936.02981
991.332	970.14154	1205.36521	791.93968	1052.47764	962.98746	1077.86746	950.2573
991.564	947.23469	1183.08501	771.90547	1032.90293	943.20483	1055.3935	938.47516
991.796	944.12114	1179.29738	773.46369	1025.56242	940.5375	1050.27567	940.92051
992.027	943.23155	1176.84655	776.80272	1021.78094	937.87018	1042.93269	946.47812
992.259	959.02171	1194.44791	796.61433	1036.90685	952.31817	1058.06368	968.48628
992.49	959.46651	1186.87264	796.39173	1033.57025	951.65134	1052.2783	974.7108
992.722	945.67792	1176.17815	788.37804	1018.88922	939.87067	1040.04	967.37475
992.954	958.13213	1186.42704	803.7376	1029.12145	950.76224	1045.15784	984.49221
993.185	957.02014	1186.20424	806.63143	1027.78681	952.31817	1043.60024	992.93978
993.417	946.5675	1169.04848	795.50132	1012.43846	938.31474	1027.35668	988.04908
993.648	939.00602	1164.36964	795.50132	1002.65111	933.64692	1019.56867	989.82752
993.879	946.12271	1170.6081	811.97389	1008.87942	942.538	1023.12891	1003.6104
994.111	948.34668	1170.3853	815.53553	1009.3243	942.538	1022.01633	1012.72489
994.342	939.89561	1161.25041	808.18965	1001.98379	935.86969	1012.89324	1010.50184
994.574	931.44453	1151.22432	803.0698	989.08227	927.2009	1001.99003	1008.2788
994.805	930.55495	1147.43669	810.63828	988.19251	927.64545	998.4298	1014.94793
995.036	916.32157	1134.51417	799.28556	971.50952	911.64152	981.29618	1009.61262
995.268	930.55495	1140.30702	811.75129	981.07444	926.08951	989.08419	1028.06391
995.499	924.32784	1136.74219	814.64512	972.62172	920.31032	983.0763	1031.39847
995.73	909.42727	1116.24441	801.73418	955.93873	905.41777	964.38509	1020.06094
995.961	888.74439	1097.75184	786.37462	933.91718	886.30197	939.90849	1009.39032
996.192	883.18447	1089.73097	786.59722	924.12982	881.63416	935.01318	1009.16802
996.424	892.96992	1097.97464	801.28898	931.91522	891.63661	939.01844	1026.95238
996.655	890.52356	1091.06778	798.61775	926.13178	886.74652	931.67546	1030.95386
996.886	881.85009	1081.04169	793.27529	916.56687	878.07773	917.65705	1028.95312
997.117	879.84852	1072.79801	794.1657	912.78539	875.18813	914.09681	1029.62004
997.348	862.94638	1061.21231	786.15202	897.2146	860.29559	898.29829	1024.50703
997.579	861.3896	1057.20187	786.15202	891.6536	859.40648	894.07051	1026.50777
997.81	863.61357	1057.42467	792.60749	893.21068	859.62876	893.848	1037.84531
998.041	855.82969	1048.7354	792.16228	883.8682	856.29461	882.94479	1037.84531
998.272	834.70201	1023.55877	774.13149	860.73446	830.95505	857.57814	1022.28399
998.503	832.92284	1019.32553	772.79588	857.6203	828.06545	854.68545	1023.61781
998.734	829.58689	1016.4291	778.13834	850.9471	828.28773	847.34247	1028.50851
998.965	829.36449	1016.2063	784.5938	848.7227	825.84269	846.67493	1033.84382
999.196	812.01756	992.36649	770.56986	830.03775	807.61599	826.42611	1024.50703
999.426	805.34566	988.80165	766.34041	825.14407	803.61501	815.30039	1025.84086
999.657	821.35821	999.27335	785.92942	835.82119	816.95162	829.54132	1046.07058
999.888	809.3488	985.45962	776.80272	821.36259	805.6155	817.08051	1035.39996
1000.119	782.8836	955.38135	754.09728	792.44541	779.38684	786.59602	1015.83715
1000.349	773.54294	945.13246	750.09044	781.99073	772.27398	777.0279	1013.1695
1000.58	767.98303	936.88878	747.86442	777.3195	767.38389	770.57498	1012.28028
1000.811	761.75592	925.97149	743.85758	769.08922	755.60322	758.11417	1006.05575
1001.041	762.20072	927.0855	750.09044	770.6463	758.93738	758.5592	1014.05872
1001.272	751.30328	919.95583	742.74457	757.29991	751.82452	750.10365	1010.72415
1001.503	740.18345	904.35969	735.84389	743.73107	737.15425	735.19518	1004.49962
1001.733	726.39486	885.64432	723.82337	725.71344	722.92854	715.83642	991.16134
1001.964	705.26719	862.25011	706.23778	704.80409	701.36769	694.03	973.59928
1002.194	697.9281	855.78885	704.23436	701.68993	696.03305	689.80223	972.48776
1002.425	693.92496	848.43638	702.23094	693.23722	690.47613	683.34931	971.15393
1002.655	694.14736	846.65397	705.56998	692.5699	692.47662	683.57182	974.93311
1002.886	685.91868	837.07348	700.89533	684.11718	683.14099	671.77856	970.93163
1003.116	697.9281	843.31194	716.47749	694.34942	692.6989	679.56656	983.60299
1003.346	681.91554	829.27541	703.34395	675.44203	678.25091	665.54815	973.37698
1003.577	667.45976	817.2441	692.43644	662.54051	666.91479	654.86746	960.0387
1003.807	659.45349	803.43038	685.98097	653.86536	658.46827	641.96162	954.48109
1004.037	636.76903	777.80815	665.27896	631.84381	632.68417	615.70491	934.69598
1004.268	641.21696	780.70457	671.06662	635.62528	636.24059	618.82011	940.03129
1004.498	634.54507	775.13452	668.84059	629.17453	632.46189	616.81748	938.47516
1004.728	623.64763	761.7664	661.71732	616.49545	621.34805	602.79907	927.58223
1004.958	613.86218	750.8491	653.92624	604.92858	613.56836	592.56341	918.69005
1005.188	600.29599	733.02494	641.68311	590.24755	597.34216	577.87745	905.12947
1005.418	593.40169	725.67247	637.00846	582.68459	590.67385	568.30933	900.23877
1005.649	591.84492	723.89006	638.56668	582.46215	588.45109	567.64178	900.01646
1005.879	598.29442	728.3461	646.13516	590.02511	596.45305	576.54236	911.13169
1006.109	577.16674	705.84309	628.54957	568.67088	575.33676	553.40086	886.45588
1006.339	568.27088	696.70821	620.98109	561.33036	567.11252	545.61285	878.45292
1006.569	555.59427	683.78569	609.40577	548.20641	555.55412	532.4845	867.33769
1006.799	551.81353	677.77004	606.95715	541.97809	548.44127	530.25935	860.22394
1007.029	546.25361	668.85796	604.50852	536.41709	544.88484	524.25146	856.22246
1007.259	546.69841	668.63516	607.40235	535.52733	546.44078	524.25146	857.33398
1007.489	539.13692	660.83709	600.50168	528.6317	539.10564	515.79591	849.99793
1007.718	531.13064	652.81621	594.49142	521.51362	531.77051	508.67545	843.32879
1007.948	525.79313	645.68655	588.48115	516.3975	523.32399	503.78013	835.32583
1008.178	500.88471	616.05388	562.88188	489.92716	496.4285	475.52079	806.87084
1008.408	505.33264	621.17833	567.33393	495.48815	502.2077	481.52868	811.76154
1008.638	499.99512	612.48905	561.99148	489.48228	496.87305	473.96319	800.86862
1008.867	499.10553	612.04345	564.2175	489.0374	496.20622	474.40822	799.9794
1009.097	491.54405	606.6962	560.65586	481.91932	492.42752	471.96056	797.53405
1009.327	462.63249	573.9443	530.82715	454.55921	462.86471	442.14362	760.63149
1009.556	474.19711	585.53001	544.18329	467.01585	475.53448	453.93689	771.96902
1009.786	470.86116	580.18276	540.39905	462.12217	469.08846	449.26409	767.52293
1010.016	464.85646	575.94952	534.16618	457.45093	462.86471	442.14362	757.51922
1010.245	456.18299	565.70063	525.03949	448.99822	454.86274	435.91322	748.84935
1010.475	451.29026	557.45695	523.03607	441.21282	449.30582	430.57287	743.06943
1010.704	460.18613	566.81464	532.16276	453.22457	458.41917	440.58602	748.84935
1010.934	433.27614	537.40477	505.67309	424.52983	431.52368	414.99686	715.50366
1011.163	425.49226	528.93829	496.54639	419.19127	423.52172	407.87639	706.61147
1011.393	421.04432	523.81385	489.86832	414.74247	418.63163	402.09102	701.49847
1011.622	410.81408	512.89655	480.29642	403.39804	408.85145	392.74541	686.15945
1011.851	405.69896	507.1037	475.84437	398.05948	404.18364	388.29512	678.6011
1012.081	398.80466	500.41964	470.05671	392.94336	395.51484	383.84483	670.59813
1012.31	400.36144	500.86524	471.83753	394.05556	399.07127	383.62232	671.70965
1012.539	400.80623	501.53365	470.27932	397.16972	400.40493	386.73752	667.48587
1012.769	417.04119	519.13501	487.19709	413.40783	416.40886	404.76119	681.71336
1012.998	389.24161	487.94272	457.36838	385.38041	387.51288	375.6118	649.03459
1013.227	380.34575	478.80784	448.90949	375.14817	378.39953	368.26882	637.03014
1013.456	367.22435	462.09769	435.10815	359.57738	363.95154	354.25041	617.91194
1013.686	354.54774	448.72957	421.97461	346.8983	351.50404	340.45451	604.12906
1013.915	363.666	454.74522	429.09789	355.35102	358.6169	348.02	607.90824
1014.144	377.45459	471.67818	444.90265	372.70133	377.51042	362.70596	619.46808
1014.373	370.1155	462.9889	435.99856	365.58326	367.50797	356.69807	607.46363
1014.602	357.66129	452.5172	424.86844	354.46126	357.28324	348.68755	595.68149
1014.831	345.65187	436.92106	411.95751	341.78219	343.2798	336.44925	579.00864
1015.06	339.20237	428.90019	402.83081	335.33143	334.83328	327.9937	569.89415
1015.289	345.65187	435.36145	409.73148	339.78023	341.27931	335.11416	569.89415
1015.518	328.74973	419.0969	391.47809	325.0992	326.83132	317.75803	550.33135
1015.747	328.97213	420.65652	392.1459	326.21139	327.72043	321.09575	547.21909
1015.976	342.53832	434.02464	406.83765	344.00659	344.39118	333.33405	563.22502
1016.205	334.53204	423.55294	397.26575	333.32947	332.61051	325.99107	548.77522
1016.434	329.19453	414.19526	389.47467	326.65627	325.94221	319.98318	542.10608
1016.662	324.5242	407.9568	385.24523	321.31772	321.71895	315.31038	530.54624
1016.891	331.1961	417.09168	392.1459	329.77043	328.60953	324.8785	532.76929
1017.12	323.63461	409.96202	382.3514	320.87284	321.71895	316.42295	522.32097
1017.349	312.06999	395.92549	370.10827	310.41816	309.93828	306.18728	507.87117
1017.577	312.51478	397.48511	372.33429	313.9772	313.71699	306.85483	506.09274
1017.806	318.96428	402.16395	375.22812	321.54016	317.49569	312.19517	510.53883
1018.035	311.62519	395.70269	368.32745	311.08548	309.04918	305.51974	497.64516
1018.263	301.83974	385.4538	359.20075	302.63277	297.49078	297.2867	485.41841
1018.492	303.61892	391.24665	362.09458	304.41229	302.1586	300.62442	485.86302
1018.721	286.49438	372.53128	343.17339	289.73125	284.82101	283.93584	466.07791
1018.949	286.04958	370.30326	340.72476	285.50489	283.48735	281.71069	460.29799
1019.178	298.059	381.22056	351.18707	298.40641	296.3794	294.83904	471.85783
1019.406	281.37926	363.842	335.82751	282.39074	281.70913	279.70806	451.62811
1019.635	283.60322	365.62442	336.27271	287.72929	282.82052	281.48818	452.29503
1019.863	287.38396	369.18925	338.27614	287.95173	284.82101	282.60075	450.9612
1020.091	280.48967	362.28239	332.26587	282.83562	277.70815	276.81537	444.06976
1020.32	282.04645	364.95601	335.38231	284.83757	281.48686	281.48818	441.84671
1020.548	283.60322	361.16838	332.48847	284.61513	281.70913	282.82326	438.73445
1020.776	272.26099	350.91948	320.02274	273.49314	271.26212	269.02737	422.72852
1021.005	283.38083	360.49997	327.81383	282.61318	282.15369	279.70806	432.06531
1021.233	284.27041	365.84722	331.15286	285.06001	283.9319	280.3756	430.28687
1021.461	272.48339	352.9247	322.91657	276.6073	270.15074	270.36245	415.17016
1021.689	271.14901	352.4791	320.24535	275.05022	270.59529	271.47502	414.05864
1021.918	261.58596	341.1162	309.78304	264.81798	260.37056	262.57445	400.05345
1022.146	274.04017	352.7019	318.24193	275.05022	273.04034	274.81274	410.50177
1022.374	266.92348	346.24064	311.56386	268.37702	266.59431	268.80485	402.2765
1022.602	267.81306	347.57745	311.56386	270.82386	266.59431	269.47239	399.38654
1022.83	260.47397	337.55136	302.65976	263.03847	256.81413	259.45924	387.8267
1023.058	252.91249	331.53571	294.64608	256.58771	250.14583	251.89375	380.04604
1023.286	232.452	306.13628	274.38927	235.67836	227.02904	230.30985	353.14718
1023.514	236.89993	313.48875	277.5057	238.1252	233.69735	236.98528	360.03862
1023.742	252.0229	331.09011	293.97827	253.69599	251.92404	254.78644	371.59846
1023.97	252.2453	331.31291	293.53307	254.14087	251.92404	253.89638	372.26538
1024.198	238.9015	320.84121	279.95433	243.24131	239.69882	242.54814	356.70406
1024.426	240.90307	318.16759	277.9509	244.35351	239.25427	241.8806	354.92562
1024.654	244.68382	320.39561	281.28994	249.46963	237.92061	241.21306	354.0364
1024.882	233.34159	308.5871	270.60503	235.67836	228.80726	232.31248	343.14348
1025.109	238.45671	314.82556	275.94748	243.90863	234.80873	238.54288	346.92265
1025.337	232.6744	309.47831	270.60503	236.79056	230.14092	234.31511	340.92043
1025.565	226.2249	305.24507	264.14956	231.452	225.47311	230.97739	330.91672
1025.793	223.55614	301.90304	260.81053	225.66856	222.80579	224.74699	326.02602
1026.02	233.78638	311.92913	275.27968	237.45788	234.80873	238.09785	334.6959
1026.248	234.45357	309.47831	269.26941	234.7886	231.47458	233.64756	330.91672
1026.476	232.8968	305.02227	264.81737	231.22956	227.25132	228.75225	324.46989
1026.703	234.00878	308.8099	266.59819	235.01104	232.36369	234.98265	329.8052
1026.931	232.00721	305.46787	262.81395	235.9008	227.91815	232.08996	324.69219
1027.158	226.2249	302.57145	261.92354	231.00712	226.13994	229.19728	321.57993
1027.386	227.55928	303.90826	258.8071	230.3398	225.25083	230.30985	316.46693
1027.613	209.76755	283.85608	241.44412	211.20997	209.46918	211.84115	299.79408
1027.841	215.99465	291.20854	247.89959	217.66073	216.58204	219.40664	304.24017
1028.068	210.87953	284.52448	243.00234	214.99145	212.35878	212.95372	298.23795
1028.296	214.66027	289.42613	246.11877	218.99537	215.91521	216.73647	298.23795
1028.523	222.66655	294.32777	250.34822	221.88709	220.80529	223.85693	304.24017
1028.75	212.21391	280.95965	237.43728	212.54461	207.02413	210.06103	289.79037
1028.978	218.66341	288.53492	247.23178	221.21977	217.47114	219.85167	300.01639
1029.205	213.99308	285.19289	246.34137	219.21781	214.58155	218.96161	295.57029
1029.432	216.66184	286.5297	246.11877	219.21781	217.24887	218.29407	296.45951
1029.66	214.66027	286.0841	244.78316	216.77097	215.91521	220.07418	293.79186
1029.887	200.42689	270.26516	226.97497	204.31433	200.35583	204.72068	278.23054
1030.114	200.20449	271.37917	224.30374	202.08993	197.68851	202.05051	273.11753
1030.341	198.87011	268.70554	225.19415	199.86554	196.57713	200.04788	274.45136
1030.568	213.99308	282.96487	238.9955	216.99341	214.13699	213.39875	286.67811
1030.795	212.21391	282.51927	239.4407	214.99145	213.24788	214.51132	286.0112
1031.022	204.43003	273.60719	235.43386	207.87337	209.46918	209.39349	279.34206
1031.249	199.5373	269.15115	225.63936	201.42262	200.35583	202.71805	272.00601
1031.476	199.31491	267.59153	221.85512	198.5309	196.13257	202.49554	266.00378
1031.703	198.42532	266.25472	223.85854	198.97578	194.79891	200.49291	266.893
1031.93	208.65557	278.06323	232.31743	212.32217	204.80137	211.84115	276.6744
1032.157	201.76127	270.04235	228.08798	204.98165	200.80038	204.49817	270.89449
1032.384	192.64301	262.91269	222.96813	198.5309	194.13208	197.37771	261.11308
1032.611	190.64144	257.78824	215.62225	192.30258	191.68704	193.14993	257.77851
1032.838	191.08623	255.78302	215.17705	191.41282	189.01972	195.37508	258.44543
1033.065	193.75499	260.23906	217.62567	195.1943	191.90931	195.15256	258.22312
1033.292	199.09251	266.25472	221.18731	202.97969	198.13306	201.38297	261.11308
1033.518	192.86541	261.79868	217.84828	195.1943	192.57614	195.59759	257.1116
1033.745	185.08153	254.44621	211.83801	187.63134	186.35239	187.58707	246.66329
1033.972	189.75185	256.45143	212.28322	189.6333	188.57516	193.37245	249.77555
1034.198	183.07996	252.44099	208.27638	184.51718	185.01873	189.14467	246.88559
1034.425	187.52789	253.555	210.9476	189.6333	186.57467	190.70227	249.55324
1034.652	191.97582	253.77781	209.83459	193.85966	190.1311	194.2625	251.33168
1034.878	177.96483	243.75172	200.26269	178.51131	176.12766	178.68649	237.99341
1035.105	178.85442	246.42534	205.15994	178.73375	177.01677	179.57655	237.7711
1035.331	176.40806	244.42012	201.1531	178.73375	175.46083	180.24409	235.10345
1035.558	181.74558	250.21297	207.60857	183.40498	178.57271	182.69175	240.66106
1035.784	173.5169	239.51848	196.47845	177.39911	172.79351	177.12889	231.10196
1036.011	190.86384	254.66901	210.2798	191.63526	186.35239	193.37245	245.10715
1036.237	184.85913	249.54457	207.38597	186.74158	182.35141	185.80695	239.99415
1036.464	180.4112	245.75693	204.71474	180.06839	176.34994	182.69175	236.88188
1036.69	172.40492	235.73084	196.47845	174.50739	170.57074	175.12626	228.87892
1036.916	174.62888	235.95364	200.26269	181.18059	175.46083	178.68649	231.32427
1037.143	183.96954	248.65336	205.38255	186.07426	183.01824	189.5897	238.21571
1037.369	185.97111	248.87616	203.82433	184.96206	186.13012	188.92216	238.43802
1037.595	165.51062	230.8292	188.90997	169.16883	167.23659	169.34088	220.43134
1037.821	178.85442	243.52891	202.04351	182.29278	178.57271	179.35403	233.99192
1038.048	159.95071	223.69953	183.34492	163.60783	160.79056	163.11048	213.5399
1038.274	171.73773	235.50804	198.03667	177.39911	171.68213	178.24146	226.21126
1038.5	151.27724	214.34185	173.77302	154.26536	152.34405	154.2099	201.75776
1038.726	156.83716	217.23828	176.22164	157.15708	153.89998	158.66019	202.64698
1038.952	167.73459	230.6064	189.80038	171.17079	167.90342	172.01106	217.31908
1039.178	158.17154	223.03113	182.67711	164.49759	161.23512	161.33036	208.4269
1039.404	154.1684	214.56465	176.66685	157.8244	154.78909	157.54762	204.87002
1039.63	164.62104	226.81876	190.24559	169.83615	165.45838	172.45609	217.54138
1039.856	157.72674	218.35229	178.00246	159.15904	154.12226	158.8827	206.42616
1040.082	155.72517	214.34185	175.33123	156.93464	153.01088	158.21516	204.64772
1040.308	151.27724	215.01026	175.10863	156.26732	151.45494	158.21516	200.20163
1040.534	154.83559	220.80311	178.67027	160.49368	155.90048	161.10785	204.87002
1040.76	155.94757	218.12948	178.89287	158.9366	157.01186	162.88796	203.9808
1040.986	157.94914	218.57509	180.89629	157.15708	154.12226	161.33036	202.42467
1041.211	157.28195	216.79267	178.22506	159.15904	155.90048	159.32773	204.42541
1041.437	148.60848	207.21218	168.20796	152.2634	148.78762	149.75961	192.42097
1041.663	140.37981	200.30532	159.30386	143.81068	138.56289	143.5292	187.08566
1041.888	151.72203	212.78224	175.10863	155.6	151.67722	159.99528	203.31389
1042.114	141.93658	201.86494	163.75591	146.25752	141.45248	147.08944	189.97562
1042.34	146.60691	205.20697	168.87576	148.9268	142.34159	150.20464	191.97636
1042.565	149.49807	208.549	171.76959	151.81852	147.89851	155.7675	196.42245
1042.791	162.84186	220.58031	185.57094	165.16491	163.23561	168.45082	210.87225
1043.017	152.61162	210.10861	173.99562	157.37952	151.67722	154.2099	196.86706
1043.242	152.16683	210.55422	169.09837	155.6	151.23266	154.43241	193.9771
1043.468	136.59907	194.73527	156.18743	140.69652	134.5619	141.52657	179.305
1043.693	146.82931	204.09296	168.20796	147.59216	140.3411	148.20201	184.418
1043.919	159.72831	216.56987	180.00588	164.72003	159.4569	166.44819	203.9808
1044.144	152.16683	209.44021	176.44424	158.9366	155.6782	161.10785	199.53471
1044.369	144.82774	201.41933	164.86892	148.70436	142.56387	149.31458	189.3087
1044.595	142.38138	198.96851	157.52305	140.02921	138.34061	141.74909	183.75109
1044.82	138.82303	197.4089	160.86208	141.58628	136.78467	143.97423	182.63956
1045.045	147.4965	205.20697	171.32439	150.48388	145.45347	155.32247	189.53101
1045.271	127.7032	186.4916	148.61895	131.57649	126.78222	134.62863	168.63438
1045.496	143.27096	202.53334	164.42372	150.70632	143.45298	151.76224	183.52878
1045.721	143.71576	200.52812	164.64632	146.47996	141.45248	147.53446	185.30722
1045.946	138.82303	194.28967	157.96825	138.47213	137.22923	138.63389	180.41652
1046.171	134.81989	192.06165	157.07784	139.80677	134.78418	140.414	176.41504
1046.397	139.49022	196.07208	162.19769	146.7024	139.22972	147.97949	181.52804
1046.622	129.70477	186.2688	149.73196	132.46625	129.00499	133.73857	169.52359
1046.847	136.37667	192.73005	153.96141	136.91505	133.45052	139.96897	173.30277
1047.072	129.70477	189.16522	152.8484	134.69065	130.56092	138.18886	171.30203
1047.297	130.37196	191.39324	156.63264	138.47213	133.22824	141.08155	175.30351
1047.522	132.81832	189.61083	152.8484	134.69065	131.67231	138.8564	173.52508
1047.747	135.26469	188.94242	150.17717	136.47017	133.00597	139.07891	175.30351
1047.972	133.26312	190.72484	154.40661	135.80285	132.56141	141.30406	172.63586
1048.196	127.4808	189.83363	153.071	132.46625	128.33815	138.8564	167.96746
1048.421	130.59436	190.05643	152.40319	136.24773	130.11637	138.41137	169.7459
1048.646	142.60377	199.63692	160.86208	145.5902	141.23021	146.86692	181.75035
1048.871	129.25998	188.49682	149.95457	133.35601	128.33815	134.62863	169.07898
1049.096	120.80891	180.25314	144.38951	123.12377	121.44757	125.95056	162.85446
1049.32	130.14956	186.04599	148.39635	132.02137	127.44905	135.07365	166.85594
1049.545	141.047	196.29489	159.08126	143.14336	134.11735	145.97686	175.52582
1049.77	123.03287	180.92155	144.16691	128.01745	124.1149	130.62337	162.63215
1049.995	130.37196	186.7144	149.73196	133.35601	131.67231	136.40874	166.41133
1050.219	131.70634	188.27401	151.06758	133.57845	129.00499	137.07628	167.52285
1050.444	129.25998	189.61083	151.51278	132.46625	128.33815	135.29617	167.52285
1050.668	116.58337	177.35671	137.48884	122.01157	117.44659	123.94793	155.2961
1050.893	117.02816	177.13391	136.59843	121.34425	113.66789	120.83273	153.73997
1051.117	115.02659	176.0199	136.59843	124.01353	116.33521	125.0605	153.51766
1051.342	102.34999	161.53777	123.68749	109.55494	106.33275	112.59969	139.29017
1051.566	121.69849	178.02512	140.60527	123.79109	119.89164	126.39559	154.85149
1051.791	148.60848	206.98938	165.31413	150.26144	148.34307	151.31721	184.1957
1052.015	130.59436	188.49682	149.28676	134.46821	128.78271	137.96634	164.41059
1052.239	133.70791	192.73005	152.40319	138.91701	131.89458	141.52657	167.74516
1052.464	124.14486	183.81797	143.9443	126.68281	123.44807	128.84325	158.63067
1052.688	119.02973	182.70396	138.60185	122.01157	119.00253	124.61547	153.51766
1052.912	118.36254	181.14435	136.82103	124.68085	121.2253	128.17571	153.51766
1053.137	119.47453	184.26358	137.48884	129.12965	125.22628	131.95845	158.63067
1053.361	118.80734	178.69353	138.15664	123.34621	118.3357	125.50553	151.29462
1053.585	107.02032	164.657	125.24571	109.77738	106.11048	111.26461	138.40095
1053.809	104.79635	164.8798	122.12927	109.99982	106.55503	112.15466	136.84482
1054.033	113.69221	177.80232	131.70118	120.67693	117.00204	124.17045	146.40392
1054.257	124.14486	184.93198	141.94088	128.90721	125.22628	131.06839	154.40688
1054.481	127.7032	187.38281	145.27992	131.57649	129.22726	132.18097	160.1868
1054.706	111.02346	172.67787	128.58474	117.78522	111.88967	118.60758	142.40243
1054.93	102.12759	167.10782	119.23544	110.22226	101.22039	113.04472	133.95486
1055.154	109.68908	170.44985	127.47173	114.00374	108.55552	116.15992	140.17939
1055.377	117.47296	177.80232	136.15322	120.67693	118.55798	124.61547	145.95931
1055.601	110.35627	171.56386	128.58474	114.8935	109.44463	120.16518	139.73478
1055.596	110.29666	172.53966	127.86778	116.50568	108.12401	115.84354	129.9619
1055.829	108.29437	169.64276	126.08714	110.71876	104.12291	112.72747	127.29294
1056.061	111.85399	175.43656	129.42583	115.61539	108.12401	116.95642	131.07396
1056.294	101.84256	164.96315	118.96461	108.04787	98.34355	107.16305	119.95332
1056.526	108.0719	168.7514	121.41298	114.05737	106.12346	110.72427	126.18088
1056.758	110.07418	172.31682	125.19683	115.39281	103.90063	113.3952	125.73605
1056.991	110.96409	177.66494	129.64841	116.50568	106.79031	119.18219	132.18603
1057.223	98.72789	164.96315	116.07108	107.38015	98.12126	105.15986	119.50849
1057.455	108.51685	172.31682	124.08393	117.17341	106.56803	114.06293	124.8464
1057.688	91.1637	158.05516	107.83565	96.91917	88.11852	97.59225	110.83439
1057.92	105.40218	173.43101	119.85493	108.49302	101.01095	111.83716	125.95847
1058.152	113.18885	180.33901	129.42583	120.28944	111.01369	118.51446	131.7412
1058.384	108.9618	174.99088	124.52909	114.94767	108.34629	115.39839	125.95847
1058.617	100.95265	169.19708	116.29366	105.82213	99.89953	108.05335	119.06367
1058.849	104.06732	172.09398	119.63235	108.93817	100.12181	111.16943	123.73434
1059.081	102.50999	172.53966	117.62914	110.05104	99.45496	109.83397	121.51021
1059.313	118.08333	186.13281	133.20968	127.18924	117.68218	125.41434	134.63257
1059.545	120.97552	189.47539	135.43547	126.52152	115.90392	127.64011	136.41187
1059.777	119.41819	189.92106	132.76452	123.40548	113.90337	125.41434	134.41016
1060.009	118.52828	188.80687	134.09999	125.63122	114.57022	126.08207	133.74292
1060.241	119.19571	188.80687	136.32578	128.07953	114.12565	126.08207	135.52222
1060.473	113.18885	185.01862	130.09357	119.62172	109.90227	122.29827	130.18431
1060.705	107.62694	181.67604	125.64199	113.61222	105.23433	115.62096	124.40158
1060.937	108.9618	181.67604	123.19362	115.39281	104.34519	116.06612	122.84469
1061.169	111.85399	185.90997	125.64199	117.17341	104.78976	121.63053	128.1826
1061.401	119.41819	190.36674	132.76452	124.0732	114.12565	126.97238	135.52222
1061.633	125.64753	193.0408	138.329	129.86013	121.01643	133.20453	141.08254
1061.865	119.86314	193.26364	134.54515	127.63439	116.34849	128.30784	136.18946
1062.097	108.9618	187.247	123.86135	118.28628	105.45661	118.29188	124.17916
1062.329	125.42505	199.9488	139.88705	130.75042	120.57187	132.53679	139.97048
1062.56	110.29666	182.56739	122.74846	116.50568	107.67944	118.95961	125.51364
1062.792	115.63609	191.03526	129.42583	123.85063	111.45826	125.85949	129.73949
1063.024	128.7622	207.74814	140.99995	133.86646	127.01808	136.54318	142.86185
1063.256	122.53286	200.84015	136.32578	128.74726	118.57132	132.53679	139.08083
1063.487	116.526	195.9377	131.20646	124.74092	112.34739	128.53041	131.7412
1063.719	102.95494	185.68713	120.96782	113.38965	102.12236	114.50808	119.06367
1063.951	106.06961	187.02416	121.1904	116.72826	103.23378	116.28869	121.95503
1064.182	112.7439	191.70377	126.08714	119.84429	110.12456	121.85311	127.07053
1064.414	120.08562	200.39447	132.09678	125.63122	115.90392	129.19814	134.85498
1064.646	117.4159	200.39447	132.54194	127.85696	115.68164	129.6433	132.85327
1064.877	109.85171	193.70932	123.19362	121.17974	108.56857	122.29827	127.07053
1065.109	105.62466	188.36119	117.62914	113.38965	100.78866	117.40158	121.51021
1065.34	117.4159	202.40002	130.98389	126.29894	115.45935	127.19495	131.7412
1065.572	121.64295	205.96543	133.65483	129.63755	118.7936	130.75618	135.52222
1065.803	118.52828	203.95989	129.64841	127.18924	115.01479	126.30465	131.29638
1066.035	116.08104	201.28583	126.97746	123.40548	111.23597	125.19176	128.62742
1066.266	120.97552	206.18827	131.42904	127.18924	115.45935	131.64649	133.74292
1066.497	110.07418	195.49203	120.74524	117.84113	107.67944	120.9628	122.84469
1066.729	113.85628	202.17718	124.08393	122.07003	112.79195	123.63373	125.95847
1066.96	128.98467	214.21046	140.10963	136.31477	123.68383	139.65925	138.85842
1067.191	134.10163	220.89561	146.34185	142.54685	129.01863	146.55913	146.64287
1067.423	110.96409	198.38893	122.74846	121.17974	105.90118	121.40796	122.62227
1067.654	104.73475	194.82351	115.62592	116.50568	100.12181	113.17262	117.9516
1067.885	108.9618	199.72596	118.96461	117.17341	106.34574	118.95961	123.0671
1068.116	103.84485	196.38338	112.7324	110.05104	103.45606	114.73066	116.61712
1068.348	110.07418	205.07408	120.74524	119.17657	109.45771	121.63053	123.28951
1068.579	129.20715	226.46658	139.88705	140.76625	126.57351	139.65925	141.08254
1068.81	135.65896	230.03199	146.56443	145.21773	133.24201	149.00747	147.75493
1069.041	130.76448	223.79252	142.11284	140.76625	127.24036	143.88821	143.30667
1069.272	108.73933	206.18827	119.63235	121.84746	106.34574	122.29827	120.62056
1069.503	116.526	218.89007	126.30972	128.07953	117.68218	127.64011	129.29466
1069.734	116.30352	213.09627	124.52909	124.0732	113.4588	127.19495	128.62742
1069.965	131.43191	231.36902	142.33542	143.21457	127.68493	144.33336	145.97563
1070.196	132.76677	236.27147	144.11605	145.44031	131.46374	146.78171	146.64287
1070.427	124.9801	227.35793	134.54515	138.76309	124.35068	139.43667	136.18946
1070.658	125.87	227.35793	133.65483	135.64705	121.68328	139.43667	136.63429
1070.889	132.76677	238.49986	140.77737	142.1017	131.01918	147.89459	145.75322
1071.12	123.86772	230.25483	131.8742	136.53735	120.1273	136.98833	135.52222
1071.351	118.08333	227.80361	128.53551	132.97616	117.01534	132.31422	132.18603
1071.582	120.08562	226.68942	128.98067	130.973	116.57077	133.20453	133.07568
1071.813	134.76906	240.95108	142.558	144.32744	130.57461	150.12036	147.08769
1072.043	136.99382	246.07637	143.44832	148.1112	134.79799	152.5687	148.19976
1072.274	126.31496	238.94553	132.31936	141.43398	128.12949	144.11079	136.18946
1072.505	125.87	236.93999	132.9871	138.76309	122.35013	140.77213	136.18946
1072.736	128.31724	242.28811	133.65483	137.42764	123.90611	140.99471	139.74807
1072.966	134.76906	248.75043	138.55158	147.44347	129.68548	149.89778	145.30839
1073.197	138.32868	252.76152	143.22574	152.11753	135.46484	154.79447	149.08941
1073.428	140.77592	258.55532	146.11927	152.3401	137.46539	155.4622	151.31354
1073.658	140.33096	261.22938	147.67732	149.66922	140.35507	155.68478	151.98078
1073.889	130.09705	254.54423	138.55158	146.77575	130.79689	151.01066	142.41702
1074.12	128.7622	255.43558	136.10321	146.10803	130.35233	149.6752	139.52565
1074.35	133.87915	262.34358	141.89026	147.44347	133.24201	151.90097	144.64115
1074.581	138.77363	266.13183	146.56443	149.66922	135.90941	152.12355	150.20147
1074.811	142.33325	267.91454	145.89669	156.12386	140.57735	157.68797	151.31354
1075.042	144.33554	270.36576	151.23859	160.79792	144.13388	165.92331	153.09284
1075.272	140.33096	270.36576	144.78379	156.12386	139.9105	158.57827	150.86871
1075.503	143.89059	271.70279	145.89669	156.12386	142.80019	161.69435	154.42732
1075.733	142.55573	276.60524	149.0128	158.3496	141.68877	161.91692	153.09284
1075.963	142.11078	281.06201	148.34506	159.90762	139.24365	159.246	149.53423
1076.194	149.23002	283.2904	151.23859	163.02366	145.2453	164.14269	158.87558
1076.424	149.23002	287.30149	146.787	161.24307	147.69042	168.59423	159.3204
1076.654	140.77592	280.83917	141.4451	154.78842	136.57626	160.13631	148.64458
1076.885	148.78506	291.75826	153.68696	166.36227	149.02411	170.15226	157.5411
1077.115	137.66125	282.39904	139.66447	154.1207	135.02027	158.80085	145.97563
1077.345	159.01898	298.88909	155.24501	172.14919	151.02466	179.05533	165.54796
1077.575	145.22544	293.54097	148.79022	163.69138	142.13334	163.69754	153.53767
1077.806	147.67268	300.44896	151.23859	167.69771	149.2464	168.8168	160.43247
1078.036	157.46164	308.02547	157.91596	175.04266	155.91489	177.71987	167.77209
1078.266	165.69327	317.38469	162.36754	179.93928	163.91709	183.95202	172.66518
1078.496	170.58774	323.17849	170.15781	187.5068	167.02905	191.96478	179.55998
1078.726	147.67268	302.45451	147.23216	164.80425	144.35617	170.59742	156.42903
1078.956	153.67954	314.48779	154.57727	171.48147	153.2475	174.82638	159.98764
1079.186	160.13136	322.50997	161.69981	180.60701	161.47197	183.28429	170.44105
1079.416	181.26661	346.35369	180.17388	199.97095	180.14376	203.98393	190.2358
1079.646	181.48909	347.24505	181.95451	200.4161	178.81006	204.2065	187.56684
1079.876	174.14737	343.90247	174.16424	193.96145	171.47472	198.19693	182.67376
1080.106	178.81937	353.48453	178.17066	199.30323	179.25463	204.42908	189.34614
1080.336	161.68869	334.76609	159.47402	182.3876	158.80457	185.28748	171.10829
1080.566	181.48909	354.37588	177.28035	199.97095	176.36495	201.09043	186.00995
1080.796	195.28262	374.87702	193.52862	216.88657	194.59217	218.45142	205.35987
1081.026	183.71385	359.94684	179.9513	201.97411	179.69919	205.31939	190.68062
1081.255	167.02812	348.80492	164.81591	187.5068	165.25079	189.29386	176.00137
1081.485	171.70013	359.724	167.70944	192.626	173.69755	200.20012	183.11858
1081.715	175.48222	365.51781	173.27392	196.18719	173.91983	201.53558	184.45306
1081.945	183.04642	372.4258	181.06419	206.87074	183.25573	208.43546	187.56684
1082.174	196.83995	390.03004	193.7512	218.66717	194.59217	222.01264	204.24781
1082.404	179.93175	372.64864	174.16424	203.97728	177.92093	201.75816	188.67891
1082.634	187.27347	386.46463	182.39967	207.76104	184.14486	212.66442	194.01682
1082.863	209.29863	414.54228	208.44143	232.46676	209.04058	242.71228	220.92878
1083.093	203.29177	408.97131	199.0931	227.34755	202.59436	230.24798	211.36502
1083.323	213.52568	418.33053	208.66401	234.46992	211.04112	239.81878	219.5943
1083.552	199.50967	410.30835	194.19636	221.7832	197.70413	226.01902	207.584
1083.782	201.28948	412.53673	193.7512	225.12181	200.8161	228.91252	208.91848
1084.011	215.30549	433.03787	207.99627	240.03427	214.15309	243.60259	223.59773
1084.241	202.40186	424.79285	195.75442	229.12815	205.92861	231.80602	216.25811
1084.47	211.74587	435.71194	205.77048	237.36339	211.93026	241.37682	222.70808
1084.7	224.20454	447.29954	217.34459	248.71466	221.71072	252.95081	233.82873
1084.929	219.75501	450.19644	212.44785	244.9309	217.9319	250.27989	230.49253
1085.158	215.52796	447.96805	205.32532	242.92774	210.37427	247.60897	223.15291
1085.388	211.07844	447.0767	199.98342	236.47309	209.26286	241.82197	218.25982
1085.617	202.40186	440.16871	191.52541	228.683	201.70523	235.58982	209.80813
1085.846	210.85596	455.09889	200.42858	236.69566	210.81884	243.38001	220.03913
1086.076	205.96148	456.43592	201.54147	233.13448	208.37373	240.26394	221.81843
1086.305	221.97978	476.71422	211.78011	250.27268	222.15528	255.39915	232.04942
1086.534	238.6655	491.6444	226.69292	265.40771	236.82597	266.97314	247.61833
1086.763	228.87654	488.30182	216.89943	257.39505	227.2678	261.40873	236.05285
1086.992	241.11274	501.22646	229.58644	271.63979	239.71566	276.54394	248.73039
1087.222	247.1196	513.70541	237.15414	278.09444	247.051	284.77928	257.40449
1087.451	264.69523	531.75533	248.95083	293.22947	261.49941	302.14027	270.97168
1087.68	265.36266	540.00036	252.28952	296.34551	264.38909	302.14027	275.64235
1087.909	257.35351	534.42939	245.16698	285.43938	253.05265	292.79205	267.41307
1088.138	255.12875	537.32629	242.94119	288.11027	256.16461	291.45659	266.30101
1088.367	253.12646	541.11455	243.60893	289.44571	255.49776	291.23401	269.6372
1088.596	259.80075	550.69661	245.61214	290.55858	258.16516	297.24358	269.19238
1088.825	261.58056	555.15338	243.83151	292.56175	257.27603	298.57904	267.8579
1089.054	250.9017	553.14783	233.37029	283.21364	250.38525	288.78566	259.62862
1089.283	268.03238	573.42613	248.72825	301.01956	268.39019	307.25953	276.30959
1089.512	266.91999	578.10574	251.84436	301.68728	266.38964	307.48211	277.86648
1089.741	278.04381	592.36741	263.41847	311.25797	275.05868	317.72064	288.98713
1089.969	288.72267	606.85191	272.98938	323.49954	288.17339	331.07524	299.21812
1090.198	293.83963	616.43396	276.9958	328.39617	289.50709	332.85586	300.77501
1090.427	282.71581	612.86855	265.64427	321.49637	281.94946	326.40113	294.54745
1090.656	291.83734	626.23886	273.21196	327.06072	289.06252	333.96874	301.21984
1090.885	290.72496	629.3586	270.76359	328.17359	289.72937	335.52678	302.10949
1091.113	296.28687	642.95175	276.10548	335.96368	297.287	342.20408	309.2267
1091.342	300.29144	650.97393	281.00223	341.52804	300.84353	347.54592	313.89737
1091.571	297.8442	651.41961	277.21838	337.96685	294.6196	341.31377	309.89394
1091.799	312.30517	671.25224	293.46666	353.54703	312.40226	358.00703	323.68354
1092.028	326.76613	691.75338	307.9343	369.34979	326.18382	374.03256	339.03003
1092.257	313.19507	684.62255	293.46666	356.66307	313.29139	362.23599	325.90767
1092.485	307.63316	685.73674	285.89897	349.98585	306.40061	357.3393	321.68182
1092.714	322.53908	704.45517	300.58919	365.56603	323.51642	374.03256	336.58349
1092.942	344.78671	730.0816	322.62453	388.71373	343.74419	393.61931	360.15925
1093.171	346.12157	738.7723	324.85032	390.7169	348.41214	397.84827	359.93684
1093.399	357.02291	759.05061	336.42443	402.95847	357.97031	410.53514	371.50231
1093.627	360.36005	769.52402	338.8728	407.18738	362.19369	414.54152	374.39368
1093.856	344.78671	755.93087	321.28905	391.38462	345.74474	400.07403	357.26789
1094.084	346.34404	764.17589	322.62453	395.39095	349.07899	402.96753	362.16097
1094.313	349.68119	775.31782	324.62774	397.17155	350.1904	403.41268	363.94027
1094.541	357.91281	788.68813	332.86317	406.9648	358.85945	413.65121	373.28162
1094.769	365.47701	802.72696	342.87923	414.30975	366.86164	422.55428	380.84365
1094.998	370.59396	813.20037	345.99533	420.09667	372.41872	429.00901	386.18156
1095.226	384.3875	832.36448	355.78882	431.22537	383.97745	440.80558	399.74875
1095.454	388.16959	845.28911	360.90814	439.23804	389.75681	446.81515	404.86425
1095.682	400.40579	863.56187	371.59194	452.59248	403.0938	460.83748	417.31937
1095.91	382.60768	850.63724	354.00818	439.01546	383.97745	445.47969	400.19358
1096.139	385.94483	863.33903	359.57266	442.79922	389.53453	450.37638	404.19701
1096.367	389.72693	871.13838	359.1275	443.91209	390.64594	452.37957	405.30907
1096.595	404.63284	893.64507	372.25967	459.93742	407.53946	467.51478	421.99004
1096.823	407.08008	903.89564	374.48546	465.50177	410.42915	472.85663	425.10382
1097.051	413.97685	919.2715	381.16284	471.2887	417.09764	480.20166	432.22104
1097.279	425.54562	936.20722	394.96275	484.19799	429.10093	492.44338	444.00892
1097.507	426.658	947.79482	394.07243	487.09146	430.8792	495.78203	446.23305
1097.735	442.45382	967.18177	409.43039	503.11679	443.77162	511.3624	461.57954
1097.963	433.10981	968.51881	402.08528	494.88155	439.54824	505.79798	454.23991
1098.191	444.01115	986.12305	410.98844	506.23282	447.55044	515.14621	464.69332
1098.419	444.67858	993.47672	412.10134	507.79084	450.88469	518.48486	466.47262
1098.646	457.58221	1012.64083	423.67545	521.36786	461.55428	531.83946	476.70362
1098.874	466.92621	1030.91359	431.6883	534.05458	472.89072	542.52315	487.60185
1099.102	472.48812	1046.06661	438.1431	540.28665	477.1141	548.53272	495.16389
1099.33	486.94908	1063.67085	449.49463	551.63793	491.56251	563.66794	507.84142
1099.558	493.84585	1079.26954	455.94943	559.65059	498.67557	571.6807	515.18105
1099.785	490.5087	1083.28064	454.83653	559.20544	498.23101	571.6807	514.51381
1100.013	494.51328	1094.6454	453.50106	562.09891	498.23101	575.24193	516.29311
1100.241	491.62109	1101.33056	449.93979	561.65376	494.00762	573.46131	513.40175
1100.468	501.63252	1122.27738	463.7397	574.56305	505.78863	583.92242	526.74652
1100.696	531.22187	1156.14883	489.11372	604.61055	535.57458	612.18966	555.21537
1100.924	513.86872	1149.90935	470.63965	586.80463	517.56964	595.94156	536.53269
1101.151	516.09348	1158.15437	474.64608	589.25294	523.79357	600.83825	545.20679
1101.379	523.88015	1176.64997	479.54282	598.1559	531.12892	609.07359	550.32229
1101.606	531.66682	1191.80299	485.77503	605.50084	539.13111	617.75408	558.99639
1101.834	538.56359	1210.52142	492.89757	613.06836	543.79906	626.65715	564.77913
1102.061	538.11864	1212.97265	489.78146	614.40381	539.3534	625.32169	562.11017
1102.289	558.80894	1246.8441	511.59422	635.77091	562.47085	647.57937	583.90664
1102.516	551.24474	1248.40397	506.92005	632.65488	558.46975	643.35041	579.9032
1102.743	567.93047	1274.25324	521.61028	648.90278	574.91871	660.71139	598.58589
1102.971	563.25846	1276.70446	515.37806	645.11902	572.91816	658.04047	594.58246
1103.198	560.14379	1286.95503	511.81679	645.56417	570.69533	659.15336	593.02557
1103.425	593.07029	1322.60919	540.75208	674.05365	598.03616	685.86256	623.05131
1103.653	586.61848	1331.07706	535.1876	669.60217	591.58994	682.74649	615.93409
1103.88	603.3042	1356.03497	552.99394	691.41442	611.15087	699.8849	634.39437
1104.107	603.97163	1365.61702	554.55199	692.97244	612.26228	703.89128	636.39608
1104.334	602.4143	1373.19353	554.77457	690.07898	610.92858	705.89447	637.73056
1104.561	621.10231	1402.16254	567.90674	710.33322	628.93352	721.02969	654.63394
1104.789	632.00365	1419.98962	574.80669	722.79736	640.49225	733.93914	663.75287
1105.016	638.01051	1437.14819	583.04212	729.02944	646.49389	742.61963	671.53732
1105.243	649.13432	1455.86662	590.83239	740.15814	655.82979	754.19362	682.65797
1105.47	659.14576	1477.70479	601.96135	751.50941	666.94395	765.09988	694.44585
1105.697	672.27186	1500.21148	615.31609	763.52841	679.61409	778.67706	710.01475
1105.924	682.2833	1524.94656	626.66763	775.99256	691.17281	794.25744	720.69057
1106.151	671.15948	1520.93546	615.31609	769.09276	679.83637	782.01572	707.79062
1106.378	675.38653	1534.52861	615.31609	771.98622	682.72605	786.24467	713.79577
1106.605	684.73054	1553.02421	620.43541	780.66661	691.17281	795.5929	723.13711
1106.832	708.75798	1590.90676	645.58686	807.15292	714.06798	821.85695	746.04564
1107.058	716.76713	1604.4999	653.59971	815.38816	720.29191	829.42456	752.94044
1107.285	712.76255	1610.51654	647.81265	812.71727	719.62506	828.53425	751.82838
1107.512	733.0079	1640.3769	668.73509	835.41983	743.63165	851.90481	775.84897
1107.739	743.46429	1664.88914	677.41567	849.44199	754.07896	863.92395	785.63514
1107.966	740.12714	1672.24281	673.40925	844.10021	751.18927	861.92076	782.29895
1108.192	747.69134	1687.39583	680.53178	852.33545	757.19092	867.04003	788.08168
1108.419	767.04678	1717.47903	699.67359	874.14771	775.64043	889.96543	811.21262
1108.646	777.50317	1741.76842	712.13802	887.9473	787.42143	901.762	822.33327
1108.872	780.84031	1754.24738	713.69607	894.17937	794.5345	909.99734	828.11601
1109.099	783.95498	1767.39485	714.36381	897.29541	795.42363	912.22311	830.11772
1109.326	799.52832	1789.01019	726.38309	908.42411	806.76007	923.35194	840.57113
1109.552	796.19118	1800.82063	724.37987	910.64985	808.9829	926.69059	842.57284
1109.779	817.77138	1832.24086	749.53132	935.57814	828.98839	950.28373	870.37446
1110.005	828.00529	1854.30187	755.54095	944.4811	839.4357	960.52226	878.82615
1110.232	823.11081	1858.31296	751.31195	944.92625	839.88027	960.07711	875.71237
1110.458	818.43881	1866.33515	746.41521	936.46844	830.32209	956.07072	871.70893
1110.685	831.56491	1884.83075	751.53453	946.92942	840.54712	966.30925	878.82615
1110.911	854.70245	1922.26761	776.24081	972.97058	863.88685	990.12496	901.95709
1111.138	861.82169	1938.08915	787.14719	981.65097	872.5559	1005.26018	917.08117
1111.364	867.16113	1957.92178	791.37619	989.44106	878.33526	1008.82141	921.0846
1111.59	880.06475	1977.53156	799.61162	1001.68263	888.78257	1021.73086	933.31731
1111.817	881.62209	1990.67904	802.72773	1005.24382	893.00595	1024.40178	935.09661
1112.043	895.41562	2011.62586	815.63732	1019.9337	906.34294	1039.537	949.55345
1112.269	911.43391	2044.60596	829.65981	1037.51705	922.12505	1057.56572	967.79131
1112.495	919.88802	2063.32439	839.89845	1048.42318	934.35062	1069.36228	977.79989
1112.721	912.10134	2067.11264	832.33076	1043.30398	925.4593	1061.12694	971.1275
1112.948	923.22516	2086.94527	842.34682	1055.1004	937.46259	1074.9267	982.69297
1113.174	939.02098	2113.24022	856.14672	1070.68058	951.46643	1091.1748	998.48429
1113.4	956.59661	2138.86664	869.50147	1085.81562	968.58223	1108.09064	1014.05319
1113.626	952.59204	2147.78018	866.16279	1086.70591	965.47027	1108.09064	1013.16354
1113.852	965.05071	2167.83565	877.7369	1099.83778	976.13986	1119.66463	1025.61866
1114.078	995.30749	2212.18051	906.89477	1132.11102	1009.48234	1153.05114	1060.31508
1114.304	998.64464	2224.21379	910.23346	1133.66904	1009.26006	1154.83175	1060.7599
1114.53	988.6332	2228.67056	900.21739	1127.88211	1001.70243	1149.04476	1053.42028
1114.756	999.75702	2245.38345	905.55929	1137.23022	1011.03832	1158.39298	1063.87368
1114.982	1008.21112	2266.10743	917.35599	1149.24922	1023.70847	1171.74758	1076.77363
1115.208	1018.00008	2284.60303	927.14947	1159.93277	1031.04381	1179.31519	1084.33567
1115.434	1036.91056	2316.46893	943.84291	1179.74186	1052.60528	1200.45998	1106.13214
1115.66	1045.80962	2334.96453	952.52349	1188.19967	1058.16236	1209.8082	1112.13728
1115.885	1051.594	2353.23729	955.19444	1197.32521	1065.05314	1217.82097	1119.47691
1116.111	1050.7041	2362.81934	956.7525	1196.21234	1065.71999	1218.04354	1122.36828
1116.337	1045.80962	2366.83044	949.85254	1194.20917	1063.27487	1217.37581	1119.47691
1116.563	1057.60086	2387.55442	961.87182	1206.89589	1074.61132	1229.39496	1129.7079
1116.788	1070.28201	2413.18085	974.33625	1224.92439	1088.83744	1243.63987	1144.83198
1117.014	1084.96545	2440.36714	989.47163	1238.27883	1104.39726	1262.33631	1159.51123
1117.24	1096.53422	2458.19422	997.48448	1249.85268	1114.40001	1273.68773	1172.41118
1117.465	1123.0089	2496.07677	1021.07787	1277.67444	1140.40714	1301.50982	1200.21279
1117.691	1128.57081	2511.67547	1026.19719	1285.46453	1146.85335	1305.07105	1207.55242
1117.916	1128.12586	2519.92049	1030.20361	1287.4677	1147.07564	1306.62909	1208.8869
1118.142	1136.35748	2539.30744	1038.43904	1297.03838	1157.74523	1317.9805	1220.00754
1118.367	1130.79557	2545.10124	1029.09072	1291.02888	1149.74303	1310.85804	1211.33344
1118.593	1155.26797	2578.08134	1049.34542	1312.17341	1170.85994	1335.56406	1235.13162
1118.818	1166.39179	2593.68004	1059.1389	1323.52469	1184.41921	1348.02836	1248.25398
1119.044	1171.06379	2612.39847	1063.81306	1332.65023	1189.97629	1354.70566	1256.92808
1119.269	1173.95598	2626.21446	1068.7098	1337.992	1197.53392	1362.49585	1263.60047
1119.495	1179.29541	2636.68787	1070.93559	1342.44348	1197.31164	1365.61192	1264.26771
1119.72	1187.08208	2653.84643	1079.17102	1350.67872	1204.86926	1373.62468	1273.38664
1119.945	1205.54762	2685.71234	1097.42251	1369.37494	1222.42964	1392.32113	1291.84691
1120.171	1225.34801	2715.34986	1118.79011	1395.4161	1246.88079	1415.02396	1314.97785
1120.396	1221.56591	2720.25231	1113.44821	1389.62918	1244.21339	1412.35304	1312.75372
1120.621	1228.46268	2735.40533	1119.90301	1395.63868	1250.6596	1421.92384	1316.31233
1120.846	1235.13697	2750.33551	1124.79975	1403.87392	1253.77157	1425.93022	1323.87437
1121.071	1243.59107	2769.05394	1129.69649	1411.21886	1264.88573	1436.16875	1333.21571
1121.297	1254.49241	2791.33779	1140.82544	1425.24102	1275.11075	1450.63623	1347.22772
1121.522	1270.95566	2814.513	1156.62856	1445.71784	1290.22601	1467.10691	1365.46558
1121.747	1279.40976	2838.35672	1166.8672	1455.06595	1304.22985	1477.7906	1375.69658
1121.972	1285.6391	2852.1727	1172.43168	1459.74	1310.89835	1482.90986	1379.70001
1122.197	1297.65282	2872.67385	1184.45096	1471.31385	1319.78967	1497.15477	1394.82409
1122.422	1282.96938	2863.31463	1167.75752	1460.85287	1307.5641	1485.13563	1383.48103
1122.647	1304.99454	2896.74041	1188.90254	1482.44255	1328.01415	1505.83527	1403.27578
1122.872	1310.33397	2910	1194.6896	1490	1335.3495	1509.39649	1411.72747
1123.097	1326.35227	2937.51985	1211.16045	1505.1451	1351.57617	1529.4284	1428.40843
1123.322	1338.14351	2952.00436	1218.72814	1517.38668	1360.24521	1540.11208	1436.63771
1123.547	1321.45779	2950	1203.1476	1500	1346.01909	1525.19944	1423.73776
1123.771	1344.8178	2978.07646	1226.29583	1526.28964	1369.35883	1548.34742	1450.87214
1123.996	1357.9439	2999.46896	1238.53769	1538.53121	1381.80668	1562.36976	1462.66002
1124.221	1363.06086	3010.16521	1245.21506	1547.43417	1388.47518	1569.04706	1468.88758
1124.446	1367.51039	3024.87255	1250.33438	1550.77278	1393.36541	1574.3889	1474.89273
1124.67	1377.52182	3034.90028	1257.45691	1557.22743	1399.58934	1581.28878	1483.56683
1124.895	1397.54469	3067.4347	1278.82451	1581.26543	1423.15136	1606.66253	1504.91847
1125.12	1379.74658	3055.40142	1261.01818	1565.24009	1407.36925	1590.637	1487.12544
1125.345	1386.1984	3071.66863	1265.91492	1571.02702	1411.37035	1595.97884	1494.68748
1125.569	1391.98278	3076.1254	1271.92456	1577.03652	1418.03884	1601.54326	1503.13917
1125.794	1393.76259	3086.59881	1273.70519	1579.92998	1421.59537	1603.99161	1503.584
1126.018	1403.1066	3099.30061	1279.71483	1586.6072	1429.153	1609.33345	1512.48051
1126.243	1405.77631	3112.44808	1285.94704	1593.72957	1430.70899	1616.4559	1518.48566
1126.467	1418.01251	3127.82394	1299.30179	1606.19372	1443.15684	1628.69762	1531.38561
1126.692	1429.13633	3148.10224	1308.20496	1619.54816	1457.82753	1639.60388	1544.28556
1126.916	1458.5032	3178.40828	1337.5854	1645.36675	1485.39065	1668.09371	1572.75441
1127.141	1438.92529	3164.81513	1318.66618	1626.44795	1465.82973	1651.40045	1553.40449
1127.365	1438.70281	3171.27745	1318.22102	1629.11884	1466.05201	1652.06818	1557.18551
1127.589	1437.14548	3175.51138	1314.43717	1625.78023	1463.16233	1648.95211	1553.40449
1127.814	1430.91614	3175.0657	1309.76301	1621.10618	1461.82863	1644.50057	1548.95623
1128.038	1449.60415	3199.57794	1327.12418	1639.13467	1479.61129	1663.19702	1569.86304
1128.262	1475.4114	3228.99262	1354.50142	1668.9596	1505.17385	1688.34819	1596.99742
1128.487	1479.86093	3237.90616	1355.83689	1670.51761	1506.28527	1691.90942	1598.33189
1128.711	1477.19122	3237.90616	1352.94337	1665.62099	1503.61787	1689.2385	1595.44052
1128.935	1475.18893	3242.58577	1351.16273	1664.50812	1502.72874	1689.68365	1597.66465
1129.159	1474.5215	3244.59131	1351.83047	1662.0598	1503.61787	1690.79653	1597.66465
1129.383	1488.98246	3266.87517	1364.2949	1680.0883	1516.73258	1703.26083	1611.45425
1129.607	1483.42055	3259.29866	1359.62074	1674.0788	1507.1744	1695.9158	1606.33876
1129.832	1493.20951	3276.45722	1370	1684.3172	1520	1706.59948	1615.90251
1130.056	1515.45714	3304.31203	1391.44956	1706.57461	1546.07396	1729.30231	1640.59034
1130.28	1515.9021	3310	1393.00761	1705.68431	1545.62939	1729.30231	1641.70241
1130.504	1515.01219	3310.77435	1394.34309	1706.79718	1546.74081	1728.18943	1641.70241
1130.728	1517.23695	3319.01938	1393.23019	1711.24866	1547.40766	1731.97323	1645.92825
1130.952	1532.36534	3332.83536	1408.81073	1724.60311	1558.52182	1745.10526	1663.27646
1131.175	1529.69563	3337.73781	1410	1721.70964	1560	1745.32783	1661.27474
1131.399	1526.58096	3330	1405.24946	1720	1558.7441	1740.65372	1655.04718
1131.623	1535.03506	3347.5427	1412.372	1727.71914	1567.63543	1748.44391	1664.16611
1131.847	1544.37907	3359.79882	1424.83643	1738.62527	1576.52676	1759.57275	1675.06434
1132.071	1546.82631	3364.47843	1423.94611	1738.62527	1576.08219	1758.23729	1678.17813
1132.295	1545.26897	3360.69018	1420.38484	1735.06409	1572.08109	1755.56636	1676.17641
1132.518	1551.94326	3373.39197	1430.84606	1743.07675	1582.97297	1763.8017	1686.18499
1132.742	1540.59697	3362.02721	1422.38806	1731.05775	1571.41424	1749.33422	1674.61952
1132.966	1544.82402	3370	1430	1740	1580	1756.01152	1678.62295
1133.189	1562.8446	3387.87647	1442.86534	1753.98288	1596.53224	1773.81766	1697.52805
1133.413	1552.83317	3378.07158	1433.07186	1745.07992	1584.75124	1764.24686	1687.51947
1133.637	1561.06479	3384.08822	1440.19439	1747.75081	1590.5306	1766.91778	1693.96944
1133.86	1564.17946	3390	1444.86855	1752.87001	1595.19855	1773.81766	1700.64183
1134.084	1560.61984	3389.65918	1441.0847	1755.31832	1594.97626	1772.03704	1697.97287
1134.307	1572.85604	3403.47517	1452.43624	1763.99871	1603.86759	1780.94011	1710.428
1134.531	1574.41337	3404.36652	1455.55235	1762.88584	1602.75617	1781.38527	1711.09523
1134.754	1567.73908	3398.34988	1447.76208	1755.98604	1598.08823	1774.04023	1705.53491
1134.978	1580.19775	3409.26897	1461.56199	1766.89217	1611.86978	1787.17226	1718.87969
1135.201	1589.09681	3419.96522	1470.24257	1774.90484	1617.87143	1794.07214	1727.10896
1135.424	1580.19775	3406.81775	1461.11683	1763.33099	1610.53609	1783.16588	1718.21245
1135.648	1581.53261	3411.49736	1465.12325	1767.33732	1611.6475	1785.8368	1721.99347
1135.871	1572.18861	3401.9153	1458.00072	1759.32466	1605.42357	1775.59827	1713.76419
1136.094	1588.42938	3417.514	1474.91673	1774.68226	1620.76111	1790.73349	1729.55551
1136.317	1583.31242	3411.27452	1471.35547	1772.01138	1615.87088	1786.28195	1725.9969
1136.541	1588.87433	3415.06277	1474.47158	1773.34682	1617.42686	1790.06576	1729.11068
1136.764	1579.53033	3401.46962	1467.34904	1761.99554	1609.42467	1780.94011	1718.43486
1136.987	1574.19089	3399.90975	1465.79099	1758.43436	1607.86869	1777.60146	1716.65556
1137.21	1553.05564	3373.39197	1441.30728	1735.06409	1583.8621	1752.22771	1694.85909
1137.433	1563.06708	3378.07158	1449.76529	1741.96388	1593.86485	1759.35017	1704.20043
1137.656	1577.75051	3390.10486	1468.68452	1758.65693	1610.3138	1776.48858	1722.21588
1137.879	1581.31014	3395.89866	1473.58126	1762.88584	1613.64805	1779.60465	1726.88655
1138.102	1569.51889	3376.95739	1459.33619	1749.97655	1601.64476	1763.13397	1711.54006
1138.325	1570.85375	3376.28887	1460.67167	1749.08625	1601.20019	1763.57913	1711.54006
1138.548	1570.85375	3375.39752	1466.68131	1750.64427	1602.75617	1767.80809	1714.65384
1138.771	1565.73679	3367.59817	1458.00072	1741.51873	1596.30996	1757.79213	1707.0918
1138.994	1571.96613	3367.59817	1463.78778	1746.41536	1603.20074	1760.0179	1712.87454
1139.217	1566.84917	3370	1461.78456	1741.74131	1601.20019	1756.90183	1710.65041
1139.44	1557.95012	3352.66799	1456.44267	1732.61577	1593.42028	1748.44391	1703.08837
1139.663	1555.72536	3350.21677	1452.21366	1730.6126	1590.97517	1747.10845	1703.5332
1139.886	1569.07394	3357.3476	1465.34583	1743.07675	1603.86759	1757.56956	1717.10038
1140.108	1566.84917	3353.11367	1466.45873	1740.85101	1600.53334	1754.67606	1714.43143
1140.331	1561.06479	3344.42297	1461.11683	1735.95438	1596.30996	1745.77299	1707.0918
1140.554	1565.73679	3347.76554	1466.01357	1739.29299	1601.20019	1751.33741	1710.65041
1140.777	1563.28955	3336.40078	1464.67809	1733.95121	1594.75398	1748.22133	1707.31422
1140.999	1563.73451	3336.84646	1465.34583	1731.28033	1596.08768	1743.54722	1707.98145
1141.222	1561.50974	3330.82982	1462.67488	1729.49973	1594.97626	1740.43115	1705.3125
1141.444	1545.71392	3311.66571	1446.87176	1712.58411	1578.97187	1723.96047	1691.5229
1141.667	1549.05107	3311.88854	1452.43624	1715.03242	1581.86155	1725.51851	1697.52805
1141.889	1543.93411	3302.30649	1449.98787	1710.13579	1577.41589	1720.39924	1691.74531
1142.112	1544.60154	3297.62688	1450.87819	1710.35837	1580.08329	1721.95728	1693.3022
1142.334	1552.16574	3303.64352	1460	1715.47757	1585.41809	1728.412	1699.52976
1142.557	1537.70478	3281.13683	1444.64597	1698.33937	1571.41424	1711.71875	1683.51603
1142.779	1545.49145	3290.27321	1455.10719	1707.24233	1579.86101	1717.06059	1694.63668
1143.002	1538.37221	3274.45167	1448.87497	1701.45541	1572.30338	1711.27359	1686.85223
1143.224	1541.2644	3274.89735	1450.65561	1703.90372	1575.63763	1712.38648	1690.85566
1143.446	1539.92954	3270	1450.87819	1697.89422	1574.30393	1707.04464	1687.07464
1143.669	1521.68648	3246.37402	1434.85249	1681.64632	1557.18812	1687.68046	1672.17298
1143.891	1510	3233.22655	1427.72996	1671.85306	1548.96364	1679.44512	1663.9437
1144.113	1512.12	3229.4383	1428.84285	1670.29504	1547.62994	1678.99997	1661.94198
1144.335	1527.02591	3235.00926	1441.75244	1683.64948	1561.4115	1692.57715	1678.17813
1144.558	1527.02591	3230	1442.1976	1681.20117	1559.85552	1688.12561	1675.50917
1144.78	1520.12915	3214.50812	1430	1668.0693	1550.51962	1676.99678	1663.49887
1145.002	1510.11771	3203.36619	1427.06222	1660.50178	1542.73971	1666.75825	1657.49373
1145.224	1503.44342	3189.77304	1423.94611	1652.71169	1534.73752	1657.85518	1651.48858
1145.446	1500.55123	3190	1420.38484	1652.71169	1534.29295	1656.74229	1651.9334
1145.668	1507.67047	3183.08789	1428.17511	1657.83089	1542.29515	1660.97125	1657.27131
1145.89	1501.44113	3172.83732	1422.83322	1648.26021	1533.6261	1653.62622	1647.92997
1146.112	1491.4297	3155.67875	1413.93005	1637.79923	1522.95651	1643.83284	1639.92311
1146.334	1484.53293	3146.09669	1408.36557	1630.45429	1520.06683	1636.04266	1633.47313
1146.556	1476.07883	3130	1403.69141	1623.55449	1514.95431	1629.58793	1626.35592
1146.778	1479.86093	3129.82948	1408.14299	1624.66736	1514.06518	1629.14278	1628.80246
1147	1482.30817	3122.92149	1410.59136	1624.66736	1515.62116	1627.80732	1628.58005
1147.221	1474.96645	3112.22524	1404.13657	1616.20955	1508.95267	1622.68805	1625.46627
1147.443	1463.39768	3092.61545	1393.00761	1603.52283	1496.72709	1610.66891	1613.23356
1147.665	1463.84264	3092.61545	1395.67856	1604.41313	1498.50536	1605.77222	1614.34562
1147.887	1455.38853	3071.66863	1386.33024	1593.06185	1490.50316	1593.5305	1602.78015
1148.108	1457.39082	3071.00012	1390.78182	1594.61987	1492.05915	1598.20461	1604.33704
1148.33	1455.16606	3059.41252	1389.22377	1593.95215	1487.16892	1595.31111	1601.00085
1148.552	1440	3042.25395	1374.75612	1576.3688	1474.49877	1578.61786	1588.99055
1148.773	1437.59043	3029.32932	1372.97549	1569.469	1472.72051	1570.82767	1585.65436
1148.995	1433.80833	3023.98119	1370	1567.46583	1469.38626	1568.82448	1584.09747
1149.217	1434.25328	3013.73062	1372.53033	1568.80128	1467.38571	1568.15675	1582.09575
1149.438	1421.79461	2999.02328	1363.18201	1557.89515	1456.9384	1554.80215	1571.41993
1149.66	1431.58357	2999.46896	1373.64323	1563.68208	1466.49658	1563.03749	1578.53714
1149.881	1424.90928	2990.77826	1367.63359	1555.66941	1461.16178	1554.80215	1574.53371
1150.102	1416.2327	2970.94563	1356.28205	1542.76012	1451.15904	1543.45073	1567.63891
1150.324	1407.33365	2955.12409	1348.71436	1532.29914	1439.15575	1531.87674	1554.07172
1150.545	1404.44146	2944.42785	1347.82404	1530.29597	1436.71063	1528.98325	1549.84588
1150.767	1410.00336	2947.32475	1353.83368	1535.1926	1444.71283	1532.3219	1555.62861
1150.988	1406.44374	2931.72605	1349.3821	1526.73479	1440.04488	1524.75429	1548.95623
1151.209	1385.08602	2907.65949	1331.57577	1508.26114	1417.59428	1505.83527	1530.05113
1151.431	1389.75802	2902.53421	1340	1512.49005	1420.03939	1510.95453	1537.83558
1151.652	1371.29248	2878.02197	1319.55649	1488.8972	1401.58989	1487.13882	1514.0374
1151.873	1380	2876.90778	1325.56613	1494.46155	1411.14806	1492.25808	1518.93049
1152.094	1352.82695	2846.60174	1302.86306	1468.86554	1385.36321	1467.99722	1496.6892
1152.315	1349.4898	2832.78575	1301.97274	1466.19465	1381.13983	1463.10053	1494.68748
1152.536	1361.726	2840.80794	1315.77265	1477.10078	1393.58769	1473.56164	1503.80641
1152.757	1347.04256	2820.75247	1303.75338	1462.41089	1379.58385	1458.87157	1490.68405
1152.979	1339.25589	2806.49081	1295.07279	1453.7305	1370.24796	1450.19108	1484.90131
1153.2	1343.92789	2800	1299.52437	1457.06911	1374.9159	1450.85881	1488.45992
1153.421	1329.91189	2784.4298	1289.50831	1442.82437	1363.1349	1437.28163	1474.00308
1153.642	1321.90274	2770.39097	1282.1632	1434.58913	1354.68813	1429.49144	1465.10656
1153.862	1320.12293	2759.69472	1280	1430.36023	1352.68759	1426.15279	1463.9945
1154.083	1318.34312	2750.55834	1278.60193	1426.35389	1351.57617	1422.14641	1463.32726
1154.304	1316.34083	2740.97629	1276.37614	1422.57014	1348.24192	1417.4723	1456.87729
1154.525	1306.77435	2724.04056	1270	1412.77688	1338.23918	1410.57242	1447.09112
1154.746	1302.10235	2713.78999	1265.46976	1407.65768	1335.79406	1404.1177	1447.09112
1154.967	1289.19872	2690.61479	1253.67307	1391.1872	1323.79077	1385.8664	1431.2998
1155.187	1278.29738	2676.57596	1242.76669	1380.94879	1310.2315	1374.96014	1419.73433
1155.408	1286.97396	2675.90745	1249.44406	1385.40027	1314.45488	1379.63426	1426.1843
1155.629	1273.62538	2654.51495	1238.09253	1371.37811	1302.67387	1368.06026	1414.39642
1155.85	1266.50613	2644.71005	1235.64416	1368.0395	1300.22875	1363.60873	1409.05851
1156.07	1270.51071	2639.13909	1238.09253	1368.48465	1302.89615	1362.27327	1411.28264
1156.291	1276.29509	2636.24219	1240	1373.1587	1310	1367.16996	1417.95503
1156.511	1262.94651	2617.07808	1231.86031	1358.24624	1293.78254	1350.92186	1401.9413
1156.732	1253.82498	2601.70222	1226.74099	1348.67556	1285.1135	1342.01879	1392.82237
1156.952	1235.58192	2577.41283	1209.15724	1331.09221	1268.21997	1324.43522	1374.13969
1157.173	1239.5865	2572.51038	1211.16045	1332.42765	1269.77596	1323.76749	1377.47588
1157.393	1250.93279	2577.8585	1224.96036	1344.44665	1279.7787	1335.56406	1388.59652
1157.614	1239.14154	2555.35181	1214.72172	1331.9825	1268.44226	1323.54492	1375.25175
1157.834	1225.12554	2535.96486	1200.69923	1317.07004	1257.10581	1307.29682	1363.01904
1158.055	1212.66686	2518.58346	1191.79607	1302.8253	1245.10252	1292.82933	1351.67598
1158.275	1212.88934	2510.33843	1189.79286	1302.60273	1244.65796	1293.94221	1348.78461
1158.495	1216.44896	2506.32734	1194.46702	1305.71877	1247.54764	1296.39056	1350.56392
1158.716	1193.31142	2479.14104	1173.76716	1281.23562	1223.09649	1273.68773	1328.76745
1158.936	1203.76781	2482.9293	1184.22838	1289.69344	1234.21065	1279.25215	1337.21914
1159.156	1201.988	2472.01021	1180	1283.68394	1228.87585	1274.57804	1334.55019
1159.376	1188.19447	2451.28623	1170	1273.66811	1220	1261.89116	1322.53989
1159.596	1183.96742	2443.70972	1164.19625	1264.76514	1213.09374	1254.76871	1316.53474
1159.816	1183.74494	2435.01902	1164.19625	1260.75881	1210.87091	1254.10098	1314.53303
1160.037	1168.83903	2414.0722	1152.39956	1246.95922	1198.20077	1236.96257	1302.74514
1160.257	1169.28398	2406.05001	1149.28345	1246.51407	1197.31164	1237.85287	1300.96584
1160.477	1160.16245	2393.34822	1144.38671	1241.1723	1188.42031	1228.72723	1292.95898
1160.697	1157.04778	2383.09765	1139.71255	1231.15646	1185.53063	1222.71766	1288.95554
1160.917	1152.1533	2375.52114	1139.71255	1228.93072	1181.75181	1220.49189	1284.06246
1161.137	1149.48358	2361.25947	1131.25454	1222.69865	1177.08387	1212.7017	1280.72627
1161.356	1143.25425	2354.79716	1131.03196	1220.91806	1173.52734	1208.25017	1277.16766
1161.576	1135.2451	2337.86143	1123.46427	1211.79252	1164.41372	1198.45679	1267.82632
1161.796	1135.2451	2333.85034	1125.02233	1209.78936	1165.30286	1199.3471	1268.71597
1162.016	1139.24967	2330.28492	1128.13843	1212.23767	1167.30341	1198.90194	1269.82803
1162.236	1127.45843	2311.78932	1115.22884	1198.88323	1154.1887	1187.10538	1257.37291
1162.456	1107.88051	2292.17954	1101.20636	1182.19018	1139.74029	1170.85728	1242.24883
1162.675	1112.33004	2290	1107.21599	1185.08364	1142.18541	1174.64108	1244.91779
1162.895	1117.00204	2285.49438	1109.21921	1186.41908	1145.29737	1173.5282	1249.36605
1163.115	1100.31632	2262.09634	1093.63867	1170.61633	1127.29243	1157.05752	1228.23682
1163.334	1099.42641	2254.07415	1092.30319	1167.94544	1129.29298	1155.94463	1227.56958
1163.554	1096.53422	2248.94887	1091.63545	1164.8294	1125.51417	1152.82856	1225.12304
1163.774	1088.52507	2230.89895	1084.06776	1155.25872	1119.95709	1141.69972	1216.22652
1163.993	1078.29116	2217.08296	1074.49686	1145.46546	1104.84183	1130.79346	1207.10759
1164.213	1069.61458	2203.26697	1065.5937	1135.89478	1097.50648	1121.66782	1197.76625
1164.432	1066.27744	2193.46208	1063.3679	1131.88844	1095.06137	1119.66463	1194.65247
1164.652	1047.14447	2166.05294	1050	1109.40847	1070	1098.07468	1172.85601
1164.871	1058.93572	2170.06403	1057.80343	1121.42746	1085.72548	1109.20352	1183.75424
1165.09	1077.40125	2183.65718	1077.61297	1139.23339	1105.95325	1125.45162	1202.88175
1165.31	1058.71324	2156.02521	1056.91311	1119.64687	1086.17004	1106.31002	1184.19906
1165.529	1053.15134	2143.10058	1054.24216	1112.5245	1080.83525	1097.62953	1178.19392
1165.748	1040.47018	2125.94201	1040	1099.61521	1067.94282	1085.38781	1164.1819
1165.968	1028.45646	2105.44087	1029.98103	1088.48651	1054.38355	1072.70093	1154.39574
1166.187	1025.11932	2097.19584	1028.64556	1083.81245	1053.04985	1068.69455	1149.50265
1166.406	1020.89227	2083.15702	1022.8585	1077.58038	1047.49277	1064.24302	1142.83026
1166.625	1013.9955	2068.89535	1015.73597	1068.89999	1040.60199	1056.23026	1136.15788
1166.844	995.52997	2041.26338	999.71027	1050.20377	1018.59595	1034.86289	1116.14072
1167.064	989.96806	2034.57822	995.03611	1045.75229	1015.2617	1029.74362	1112.58211
1167.283	995.08501	2031.01281	998.81995	1047.97803	1018.37367	1034.19516	1114.80624
1167.502	999.53454	2029.45294	1000	1053.54238	1026.15358	1038.42412	1120.14415
1167.721	995.97492	2017.41966	1003.27154	1048.64575	1021.48563	1033.97258	1117.69761
1167.94	976.17453	1995.80432	982.57168	1029.50439	1003.25841	1014.38583	1097.45803
1168.159	964.60576	1974.18899	970.99756	1014.8145	988.14316	1001.47638	1082.77878
1168.378	964.38328	1971.73776	971.6653	1016.37252	991.25512	1000.58607	1084.11326
1168.597	968.61033	1965.27545	977.0072	1018.15311	993.25567	1004.59245	1085.44774
1168.815	955.7067	1952.12797	963.87503	1007.46956	982.36379	991.683	1076.77363
1168.805	957.74745	1974.80339	967.68891	1012.35058	971.73803	992.27904	1080.01963
1169.033	947.96489	1962.10555	959.01254	999.66816	963.29669	979.36383	1073.79441
1169.26	945.07459	1950.07602	955.67548	998.77817	958.63174	976.46904	1066.67987
1169.488	932	1934.03664	945.21934	985.42826	948.85756	962.66312	1056.89738
1169.716	933.51338	1927.1308	944.99687	986.54076	948.85756	963.55383	1056.23039
1169.943	929.51142	1919.55665	941.88228	980.7558	944.85903	959.54566	1053.78477
1170.171	927.51045	1909.75481	941.88228	977.64082	942.41549	956.20552	1049.33818
1170.399	911.94728	1894.60652	927.19919	963.40092	927.97636	941.95425	1035.1091
1170.626	918.61721	1889.7056	931	963.17842	930.86418	943.06763	1038.44404
1170.854	896.82878	1866.98315	910	942.93106	910	922.13608	1017.98974
1171.081	905.05502	1867.42869	919.19023	953.38849	920.64572	933.04721	1025.54894
1171.309	909.72397	1867.65146	925.19695	955.61347	922.86713	935.27397	1028.21689
1171.536	899.05209	1850.0527	912.96105	947.15853	914.64793	924.36284	1020.65769
1171.764	886.60156	1837.57763	903.17232	934.25362	900.87522	911.89298	1007.76259
1171.991	883.04426	1826.88472	902.50491	931.13864	899.54238	906.99411	1004.42764
1172.219	880.37629	1818.41949	898.50043	924.24119	894.21101	902.76326	999.98106
1172.446	893.49382	1822.6521	909.17904	933.80862	906.65087	913.89707	1009.76355
1172.673	888.38021	1819.31057	905.17456	932.69613	903.76305	911.22495	1006.87327
1172.901	884.60058	1807.72657	898.7229	928.02366	898.87595	902.98594	1000.42572
1173.128	879.26464	1797.03366	898.50043	923.79619	895.09957	900.09115	994.64515
1173.355	872.59471	1788.1229	891.15889	919.56872	888.87963	893.85622	991.08788
1173.583	862.58982	1771.41521	879.81287	905.55132	878.43903	882.05439	979.30443
1173.81	854.14125	1752.25707	873.13874	894.4264	867.10987	873.81538	971.74523
1174.037	847.69365	1744.46015	867.3545	889.30893	862.22278	866.02171	964.63069
1174.264	847.24899	1739.33647	866.24214	888.19644	864.22204	865.57636	964.18603
1174.491	850.13929	1739.782	870.46909	891.75641	866.22131	869.36186	966.85398
1174.719	850.13929	1733.09893	869.35674	892.86891	865.77702	867.13509	967.96563
1174.946	845.02568	1721.73771	863.79496	884.63646	860.22351	860.23214	959.73944
1175.173	830.57417	1702.57957	851.78153	871.95405	844.2294	848.87566	943.06474
1175.4	839.68974	1709.03987	861.34778	881.29899	856.89141	856.22397	953.95888
1175.627	819.23529	1684.53527	843.99504	859.49414	836.45448	839.96862	933.05992
1175.854	825.46056	1686.76296	845.32987	861.94162	838.00946	841.9727	937.06185
1176.081	832.35282	1690.77281	852.004	868.61657	850.00505	845.75819	945.73269
1176.308	823.68191	1680.97097	844.88493	862.83161	839.56445	839.30059	935.50554
1176.535	813.23236	1663.81775	837.54338	852.15169	830.01241	830.17087	925.94538
1176.762	798.33619	1644.65961	823.30524	835.24181	814.46257	814.80622	910.60465
1176.989	796.55754	1639.31315	820.63559	835.6868	811.13047	811.68876	910.60465
1177.215	797.0022	1634.85777	819.74571	835.01931	811.57475	811.91143	909.493
1177.442	799.44784	1629.73408	821.08053	833.46182	815.129	811.91143	907.71437
1177.669	796.77987	1625.72423	818.41088	829.67935	811.13047	807.90326	907.26971
1177.896	784.55167	1609.23932	808.62216	821.6694	800.02344	796.10143	893.26296
1178.123	773.43513	1591.64056	796.60872	810.09948	787.80572	785.63566	881.03484
1178.349	780.99438	1591.19503	803.28285	812.76946	792.69281	793.87467	890.59501
1178.576	780.10506	1591.19503	804.84015	815.21695	794.24779	792.53861	889.92802
1178.803	772.5458	1581.17042	798.16602	808.76449	790.4714	783.4089	881.03484
1179.029	766.09821	1570.25473	790.37954	799.86455	782.03007	777.61932	873.03099
1179.256	768.09919	1559.78458	789.48965	799.86455	779.14224	778.7327	869.02906
1179.483	752.31369	1544.63629	776.58634	784.06716	764.48097	764.25875	856.35628
1179.709	749.42339	1535.94829	778.14363	782.73217	761.81528	759.13721	857.46793
1179.936	756.76031	1539.95814	784.15035	790.51962	770.92304	767.82157	863.69315
1180.162	762.54091	1537.28491	784.15035	792.07711	775.81013	769.3803	863.24849
1180.389	731.41459	1507.43385	759.01113	766.04479	747.59829	743.10453	835.67965
1180.615	723.63301	1492.06278	752.11453	753.58487	736.04699	734.42016	825.4525
1180.842	721.85436	1486.04802	746.9977	752.24988	735.82485	730.41199	823.45154
1181.068	708.95917	1468.22649	734.31685	739.12247	725.82853	720.16889	812.5574
1181.295	711.40481	1463.54834	737.87638	742.45995	727.60565	720.39157	813.00206
1181.521	726.30098	1471.34526	754.78418	756.92235	740.4898	735.53354	825.23017
1181.747	725.41165	1469.34034	753.22688	753.36238	741.82264	735.31087	826.56415
1181.974	716.96308	1452.63266	740.32357	743.34994	729.60491	723.95439	818.56029
1182.2	689.17172	1420.33114	716.07423	718.87512	703.61448	699.23734	790.10213
1182.426	693.17367	1415.87576	720.30118	722.43509	708.27943	702.80016	793.21474
1182.653	685.83675	1407.85607	712.06975	712.20016	699.17167	691.88903	785.21088
1182.879	698.50961	1410.08376	722.30342	722.21259	709.39013	702.57749	796.99434
1183.105	695.84164	1408.74715	721.85847	721.5451	708.50157	701.90946	794.54872
1183.331	680.94547	1390.48008	709.17763	711.31017	695.83956	690.55298	782.54293
1183.557	673.60855	1378.67332	703.39338	703.52272	689.17535	683.8727	775.42839
1183.783	677.61051	1378.22778	702.72597	701.52024	688.50893	682.09129	773.87209
1184.01	665.15998	1358.84687	691.82489	690.84031	677.62404	670.73481	761.64397
1184.236	659.60171	1346.14903	684.70582	683.05286	671.62625	664.2772	754.52943
1184.462	652.93178	1340.80258	680.03393	676.37791	667.18344	657.59692	750.74983
1184.688	661.15802	1341.91642	690.26759	687.05784	674.29194	668.73072	756.30807
1184.914	661.60268	1338.79765	689.15524	687.05784	673.40337	666.28129	756.08574
1185.14	647.59584	1320.97613	671.35756	671.26045	658.51996	647.35382	742.07899
1185.366	640.92591	1309.39214	666.4632	665.69798	651.85575	642.45495	733.8528
1185.592	634.03365	1302.04076	662.90366	662.8055	652.07789	639.11481	727.84991
1185.817	638.7026	1302.48629	667.13061	665.25299	652.07789	642.23227	733.40814
1186.043	638.48027	1298.47645	669.13285	664.1405	651.85575	643.79101	734.51979
1186.269	635.36764	1293.57553	665.12837	660.58052	650.30076	642.0096	730.51786
1186.495	631.81034	1280.20939	656.89695	654.35056	646.08009	637.3334	721.84701
1186.721	620.47147	1266.62047	647.10822	644.78313	633.19595	625.08622	710.95287
1186.946	612.02289	1255.70479	640.65657	637.66318	626.53173	617.29255	705.17231
1187.172	612.46755	1253.69986	639.54421	636.10569	626.30959	616.8472	704.94998
1187.398	611.3559	1244.7891	640.65657	634.3257	626.53173	617.51523	703.17135
1187.624	611.57823	1245.01187	639.32174	633.21321	626.53173	616.8472	700.94805
1187.849	611.13357	1239.21987	636.42962	634.7707	621.4225	617.96058	700.28106
1188.075	601.79567	1229.41803	629.53302	626.31576	614.09187	607.04946	691.61022
1188.301	602.24033	1220.50727	627.97572	622.31079	612.53688	603.04129	687.60829
1188.526	597.79371	1215.82912	625.30607	618.75081	609.20478	599.03312	684.05102
1188.752	589.56747	1206.02728	621.969	616.30333	606.76123	592.57551	677.60347
1188.977	591.12379	1204.91344	618.187	614.30084	605.65053	593.24354	677.8258
1189.203	586.45484	1194.66606	611.06793	610.07337	599.87488	590.34875	674.49086
1189.428	574.22664	1180.85437	600.83426	596.72346	587.43501	576.76551	662.7074
1189.654	581.78589	1179.9633	608.1758	599.83844	594.32136	583.00044	666.04234
1189.879	566.44506	1165.70608	593.49272	587.82353	578.10511	566.52241	650.70161
1190.104	576.89461	1173.05746	605.95109	598.05845	592.54424	579.21495	663.15206
1190.33	564.22175	1157.90916	593.04778	584.26355	576.10585	565.40903	648.70065
1190.555	565.11107	1148.77563	590.37812	583.37356	573.21802	565.18636	649.14531
1190.781	568.66836	1153.45378	595.9399	588.49102	579.66009	569.19453	652.92491
1191.006	567.55671	1151.44886	601.94661	589.38101	580.7708	569.63988	651.59093
1191.231	570.66934	1153.23101	601.50167	590.9385	585.2136	572.31199	654.48121
1191.456	543.32264	1120.26118	570.57821	564.01619	557.22391	542.25072	625.80072
1191.682	546.43527	1121.15226	574.13774	567.57617	557.22391	546.70424	628.24635
1191.907	552.43821	1124.27103	578.58716	572.24863	560.55601	549.82171	634.91623
1192.132	565.3334	1136.52333	591.04554	584.48605	575.43942	563.40495	646.92201
1192.357	561.55378	1126.72149	588.59836	577.8111	569.88591	560.06481	638.25117
1192.582	550.2149	1114.69196	577.91975	567.35367	561.66671	549.37636	631.35896
1192.807	552.88287	1111.57319	578.80963	570.24615	564.99882	551.60312	632.24828
1193.032	528.6488	1086.84582	557.89736	548.2188	542.11835	527.99945	607.79204
1193.257	539.09835	1097.31597	571.91303	558.67623	555.0025	540.91467	620.68715
1193.482	554.66152	1107.56335	582.36917	569.80115	566.10952	554.94326	632.4706
1193.707	533.31775	1083.94982	559.00972	551.55628	546.11688	535.79312	614.46193
1193.932	512.86331	1062.34122	540.76709	532.64391	527.23494	516.4203	593.56296
1194.157	515.75361	1061.45015	542.32439	535.75889	529.90063	518.42438	594.00762
1194.382	513.97496	1058.55415	542.32439	534.86889	527.0128	515.97495	591.33967
1194.607	516.4206	1058.77692	545.43899	537.09388	529.67849	518.86974	593.34064
1194.832	525.7585	1065.01445	554.33782	545.32632	539.00839	527.33143	602.9008
1195.057	504.1924	1041.40093	529.64355	522.40898	518.57146	503.72776	579.77854
1195.281	506.19338	1039.61878	532.53567	524.63396	520.12645	507.73593	581.11252
1195.506	529.76046	1056.99476	553.89288	547.55131	539.67481	527.5541	604.4571
1195.731	514.86429	1040.95539	541.21204	534.86889	525.23568	514.41621	588.89405
1195.956	516.19827	1042.73754	544.99404	536.87138	528.34564	516.19762	594.00762
1196.18	499.96812	1022.91109	526.75142	519.0715	510.79655	499.94227	575.99894
1196.405	496.85548	1015.78248	524.52671	513.06405	508.13086	495.71143	568.66207
1196.63	506.86037	1023.35663	534.09297	523.29897	519.23788	507.0679	580.44553
1196.854	492.85353	1007.54003	517.40764	510.39406	505.90946	493.93002	563.99316
1197.079	496.18849	1008.20833	522.74695	512.39655	507.46444	496.60213	566.88344
1197.303	502.85842	1010.21326	529.86602	521.07399	516.12792	502.61438	574.8873
1197.528	492.18653	1000.63419	521.18965	512.17405	505.24303	494.15269	565.1048
1197.752	480.18066	984.37204	510.28857	498.60165	491.91461	481.90551	553.09902
1197.977	472.84374	974.34743	500.27738	491.48169	485.47253	473.88917	544.20584
1198.201	459.05923	959.19914	487.59653	475.6843	471.0334	459.41523	532.86705
1198.426	464.39517	961.87237	491.60101	480.35677	476.36477	464.09142	535.31267
1198.65	457.50291	952.9616	482.92464	473.01432	469.47842	456.52044	524.64086
1198.875	467.28547	958.53083	492.26842	483.91675	479.91902	467.43157	533.97869
1199.099	475.95638	967.88713	501.16726	489.70171	488.5825	475.22523	543.98351
1199.323	462.39419	950.28837	489.82124	477.24179	476.14263	462.53269	531.31074
1199.548	466.84081	950.51114	494.27066	482.35926	479.91902	467.65424	537.53596
1199.772	471.28743	952.2933	497.38525	488.14422	483.25113	471.43973	539.75926
1199.996	481.29232	960.98129	504.94927	496.37666	494.58029	481.46016	549.76408
1200.22	477.73502	958.53083	504.05938	494.15168	492.13675	478.56537	545.09516
1200.444	464.6175	941.82315	489.15383	479.24428	479.91902	463.64607	530.86608
1200.669	458.16991	932.46685	485.37182	474.79431	471.92196	458.52452	526.41949
1200.893	452.3893	925.78377	481.36734	467.22936	463.25848	452.51227	521.08359
1201.117	452.3893	921.32839	477.36287	467.22936	461.92564	453.84833	516.85933
1201.341	445.49704	911.30378	470.02132	460.55441	455.48357	446.94537	512.8574
1201.565	434.60283	899.05148	458.00789	447.427	444.37654	434.69818	499.07298
1201.789	445.27471	904.39794	466.46179	458.32943	456.14999	443.8279	506.85451
1202.013	440.38343	898.60595	464.45955	453.65696	451.48504	439.81973	502.63025
1202.237	444.60772	904.62071	470.91121	457.43943	455.48357	443.8279	507.74383
1202.461	451.94464	905.95733	475.36063	464.11439	462.8142	450.28551	513.30206
1202.685	447.49802	901.27918	470.46626	458.55192	457.26069	445.38664	509.96712
1202.909	433.71351	886.35365	457.56295	446.75951	444.1544	435.14354	495.07105
1203.133	434.60283	884.79426	459.12024	449.20699	447.48651	436.03424	498.18366
1203.356	429.26689	877.88842	453.55847	444.31202	441.71086	430.02199	493.29242
1203.58	429.04456	879.67057	454.44835	446.75951	443.93226	429.57664	493.51475
1203.804	428.59989	876.10627	453.336	443.86703	440.37802	429.79931	492.62543
1204.028	417.92801	861.40351	442.21245	430.07212	431.27026	418.66551	481.28663
1204.251	428.59989	868.97766	453.78094	441.64204	439.48945	427.57255	488.40117
1204.475	437.2708	879.22504	461.12248	451.43197	449.26363	436.25692	499.51764
1204.699	418.81733	854.94321	443.54728	432.9646	429.27099	417.55213	479.28567
1204.922	408.59011	842.24537	429.5316	420.94969	419.05253	405.08227	467.05755
1205.146	418.37267	850.04229	440.43268	431.18461	426.60531	415.77072	477.2847
1205.37	431.71253	863.18566	455.33824	445.64701	443.48798	430.24466	491.51378
1205.593	427.48824	858.50751	451.33376	444.08952	437.71233	427.1272	486.40021
1205.817	432.82418	864.96781	455.56071	448.76199	443.93226	434.69818	494.62639
1206.04	430.8232	857.8392	456.00565	445.20202	441.933	431.35804	489.73515
1206.264	409.47944	832.88907	432.6462	423.84216	421.49608	406.86368	466.83522
1206.487	405.25515	826.65153	427.30689	420.05969	416.83113	402.85551	460.16534
1206.711	402.58718	826.20599	423.30242	414.27473	410.61119	400.62875	457.49739
1206.934	403.25417	824.86938	425.97207	416.72221	411.49975	403.96889	459.05369
1207.157	402.80951	822.19615	426.86195	418.05721	413.9433	405.52762	461.49932
1207.381	402.36485	818.63185	425.52713	417.61221	412.38832	402.18748	458.60904
1207.604	408.59011	827.09707	430.42149	422.50717	420.60751	406.641	463.94494
1207.827	407.70079	822.64169	430.86643	421.39468	418.16397	408.64509	461.94398
1208.051	413.48139	827.09707	436.87315	427.17964	424.60604	415.32537	468.83619
1208.274	389.24732	799.91924	411.51145	404.4848	399.72631	391.7217	444.37996
1208.497	386.57935	795.46386	407.28451	400.70233	397.28276	387.49086	442.37899
1208.72	382.13274	786.77587	402.83509	394.02737	390.61855	382.14663	435.48678
1208.943	391.02597	797.24601	412.17887	402.70481	399.50417	389.71762	444.15763
1209.167	387.91334	792.79063	409.06427	401.14732	397.28276	387.49086	440.60036
1209.39	387.69101	787.2214	408.61933	400.70233	399.28203	386.82283	441.04501
1209.613	392.13763	790.78571	412.62381	405.15229	402.16985	393.50311	445.26927
1209.836	387.02402	786.10756	407.28451	398.25484	396.3942	386.60016	441.04501
1210.059	395.47259	792.34509	414.40358	407.37728	404.16912	395.5072	447.7149
1210.282	379.46476	773.63249	399.94296	392.46988	388.39714	379.25185	432.81883
1210.505	382.5774	776.30572	404.61485	396.02986	393.06209	384.37339	435.26445
1210.728	375.24048	769.17711	397.27331	389.7999	387.95286	377.47044	429.03923
1210.951	382.35507	772.29588	402.61262	395.36236	391.72925	383.03734	435.70911
1211.174	384.57838	774.9691	405.72721	397.80985	395.2835	384.59607	437.26542
1211.396	383.68905	770.73649	403.28003	399.36733	392.39567	385.04142	436.15377
1211.619	387.91334	774.3008	405.28227	399.36733	396.3942	388.38156	439.48871
1211.842	387.02402	771.62757	407.72945	398.69984	397.5049	388.60424	439.26638
1212.065	375.68514	762.0485	398.38567	387.57492	385.9536	377.69311	426.14895
1212.287	372.12784	753.80604	393.26883	384.23744	381.51079	373.90762	423.03634
1212.51	360.12198	741.55374	380.81046	373.78001	371.07019	362.77382	413.47617
1212.733	366.12491	746.45466	386.5947	379.34247	375.513	368.78607	417.4781
1212.956	385.02304	766.72665	405.72721	397.36485	395.72778	387.49086	435.48678
1213.178	362.34529	739.54882	380.36552	372.89002	371.07019	363.44185	410.80822
1213.401	357.23167	731.97467	375.9161	368.66255	366.40524	357.42959	407.25095
1213.623	356.56468	729.52421	376.80598	369.33004	365.51668	357.65227	405.02766
1213.846	353.67438	729.74698	374.80374	368.88505	362.40671	357.20692	403.02669
1214.068	354.5637	725.2916	375.9161	366.66006	362.62885	356.09354	402.80436
1214.291	342.11317	712.81653	364.79255	355.09014	350.63326	343.84635	391.68789
1214.513	355.89769	724.84606	378.14081	370.88753	365.96096	357.42959	406.58396
1214.736	342.55783	711.92545	361.90043	355.75764	351.74397	342.73297	393.02187
1214.958	352.11806	720.16791	372.13409	365.54757	359.74102	353.6441	400.35874
1215.181	337.22189	703.683	359.0083	353.08766	343.96905	340.50621	385.46267
1215.403	330.1073	692.32178	351.22182	343.74272	337.52698	332.93522	376.79183
1215.625	349.45009	711.47992	367.90714	362.87759	356.8532	350.08128	396.57914
1215.848	336.5549	696.77716	355.67124	348.41519	345.30189	338.05677	383.90637
1216.07	343.44716	705.46515	363.23525	356.87013	353.29895	345.40508	390.13159
1216.292	339.22287	696.10885	358.11842	352.19766	347.30116	340.72889	383.90637
1216.514	328.32866	682.29717	347.43981	339.51525	335.08343	327.36832	374.3462
1216.737	338.77821	692.09901	357.45101	349.52768	344.41333	338.50213	383.23938
1216.959	339.00054	693.88116	356.78359	350.19518	343.52477	342.5103	382.12773
1217.181	338.77821	687.64362	355.67124	348.86019	343.52477	340.28353	381.68307
1217.403	337.88889	687.64362	355.00382	348.63769	344.19119	338.94748	381.68307
1217.625	340.11219	688.5347	356.78359	352.19766	348.634	340.50621	384.57335
1217.847	343.89182	691.20793	359.23077	353.97765	352.18825	343.62368	386.12966
1218.069	347.22678	691.65347	363.90266	357.31513	355.74249	347.18649	389.68693
1218.291	324.77136	670.04487	344.77016	336.17777	333.52845	328.25903	367.23166
1218.513	320.76941	662.47072	338.54097	332.3953	329.52992	322.9148	363.45206
1218.735	316.10046	661.35687	333.86908	331.7278	324.86497	320.02001	360.56178
1218.957	333.21994	675.61409	351.22182	345.74521	340.63694	335.83001	377.68114
1219.179	330.7743	669.59933	349.44205	343.07523	339.3041	332.93522	374.12387
1219.401	320.76941	656.01041	336.98368	331.9503	328.19708	321.80142	363.22973
1219.622	330.1073	665.36672	348.55217	341.74024	338.85982	332.04452	372.56757
1219.844	332.55294	668.03994	350.77688	344.41022	340.4148	334.27128	374.79086
1220.066	320.32474	657.79257	337.42862	331.9503	326.19781	323.80551	361.67343
1220.288	318.32377	653.55995	334.09155	329.72532	324.42069	320.46537	359.45013
1220.509	328.77332	660.91133	343.21286	342.40773	334.86129	330.04044	367.00933
1220.731	331.44129	661.57964	347.43981	344.41022	339.3041	332.04452	372.12291
1220.953	323.43738	654.00549	340.98815	336.17777	333.08417	324.47353	363.89672
1221.174	316.98978	644.64919	333.42414	328.61283	327.30851	317.57058	357.6715
1221.396	319.21309	647.76796	337.42862	331.50531	327.97494	322.0241	359.00548
1221.618	310.31985	635.07012	329.64213	321.27038	317.97861	310.66762	351.00162
1221.839	325.88302	649.55011	341.4331	336.62277	329.52992	323.36015	361.4511
1222.061	324.77136	647.32242	340.54321	334.17529	330.86276	323.13748	363.0074
1222.282	309.43053	632.61966	326.0826	321.93787	318.20075	308.44086	347.88901
1222.504	295.42368	615.46644	312.95681	305.69549	304.42805	294.63494	333.88226
1222.725	293.20037	611.90214	310.50963	305.25049	301.31808	294.63494	331.65896
1222.946	307.20722	623.48613	324.08036	317.9329	315.97935	308.21818	347.66668
1223.168	308.98587	623.93167	326.52754	318.82289	315.75721	311.55832	347.66668
1223.389	303.20526	619.69905	322.30059	315.48542	311.53654	304.21001	342.99776
1223.61	303.4276	623.04059	322.07812	317.9329	311.09226	306.2141	342.33077
1223.832	296.75767	614.3526	313.84669	309.47796	304.87233	298.64311	335.43856
1224.053	298.75865	615.46644	316.0714	311.92544	306.87159	299.08846	336.55021
1224.274	304.09459	618.36244	323.19047	317.7104	314.42437	307.1048	343.88708
1224.495	304.53925	616.35752	322.30059	317.04291	312.4251	309.55424	342.77543
1224.717	288.97609	598.75876	305.83774	298.13054	295.54243	291.2948	326.32306
1224.938	290.08774	601.20922	307.17256	303.0255	296.87527	293.52156	328.32402
1225.159	296.98	604.55076	311.62198	307.92047	304.42805	299.08846	335.66089
1225.38	302.31594	608.33783	316.96129	313.70543	309.31514	305.10072	340.10748
1225.601	288.75376	593.85784	306.50515	301.69051	299.09667	292.63086	328.10169
1225.822	291.64406	596.53107	310.28716	301.91301	298.65239	295.52565	326.76772
1226.043	311.65384	616.35752	330.08708	322.60537	320.42216	315.56649	348.556
1226.264	305.87324	609.00614	322.52306	314.81792	313.31366	312.22635	342.5531
1226.485	287.86443	585.61538	304.05797	297.24054	295.32029	290.18142	322.76579
1226.706	286.30812	585.61538	301.16585	298.79803	292.6546	291.74015	321.43181
1226.927	286.97511	586.50646	302.05573	296.79555	293.54316	289.73607	324.32209
1227.148	284.97413	583.16492	299.38608	296.35055	293.54316	291.2948	321.87647
1227.369	293.86737	590.96184	308.72986	306.14048	303.76162	297.97508	331.43663
1227.589	293.86737	587.84307	310.50963	303.248	299.98524	296.8617	327.87936
1227.81	290.08774	582.71939	304.72538	297.90804	297.09741	291.51748	324.09976
1228.031	278.9712	572.91755	297.16137	289.6756	285.99039	283.27846	314.98426
1228.252	264.07503	557.99202	280.69852	275.2132	273.32838	268.80452	301.86683
1228.472	268.29931	559.77417	283.36817	282.55565	275.99406	275.4848	304.09012
1228.693	272.07894	560.44248	286.26029	282.33315	278.43761	274.14874	304.31245
1228.914	280.97217	567.57109	293.8243	290.56559	286.43467	281.0517	310.31534
1229.134	276.97022	565.12063	290.0423	287.67311	282.88042	279.04762	310.98233
1229.355	295.42368	584.50154	309.61974	302.13551	298.20811	299.31114	330.32499
1229.575	287.6421	574.03139	301.61079	296.12805	294.65386	291.07213	321.65414
1229.796	279.86052	564.22955	294.04678	288.11811	286.87895	284.39184	313.65028
1230.016	277.41488	562.4474	294.71419	289.6756	285.99039	281.0517	312.76097
1230.237	262.07405	544.18033	277.36145	273.43321	268.66343	263.68297	294.97462
1230.457	274.07992	555.09602	288.485	286.56062	282.214	276.82086	306.75807
1230.678	274.96924	558.88309	292.71195	290.56559	285.10182	279.71565	310.09301
1230.898	272.96826	552.20002	287.15018	286.11562	281.54758	276.59818	307.20273
1231.118	269.41097	547.52187	285.37041	282.33315	277.32691	275.26213	303.86779
1231.339	260.96239	539.50218	276.91651	272.76571	272.8841	267.24579	295.86393
1231.559	261.40705	538.38834	277.36145	276.10319	270.44055	268.35917	294.0853
1231.779	266.52067	543.06649	283.36817	279.66317	276.2162	270.8086	299.64353
1231.999	284.7518	558.21479	299.38608	295.23806	289.32249	287.95466	313.20563
1232.22	267.40999	540.61603	281.14346	276.32569	274.21694	269.24987	298.53189
1232.44	266.743	538.16557	282.03334	275.2132	273.77266	271.25396	298.97655
1232.66	260.74006	530.59142	275.80416	270.54073	269.32985	261.90156	292.08434
1232.88	260.51773	532.1508	274.46933	269.65074	267.99701	262.12424	293.41831
1233.1	262.74104	531.25973	276.02663	273.43321	271.10697	265.46438	294.30763
1233.32	267.63232	537.49726	282.47828	281.66565	275.54978	269.47255	299.86586
1233.54	268.96631	535.26957	282.47828	280.10816	276.2162	271.92198	300.08819
1233.76	266.29833	533.71019	278.69628	280.10816	272.43982	272.36734	296.30859
1233.98	267.18766	533.04188	282.25581	279.66317	274.21694	271.69931	299.19888
1234.2	248.28953	513.66097	264.01319	260.0833	252.66931	251.65846	281.1902
1234.42	259.40608	523.68558	272.91203	268.31575	265.7756	263.01494	290.3057
1234.64	260.96239	520.78958	273.1345	268.76074	264.6649	262.34691	291.41735
1234.86	262.96337	525.02219	275.35921	274.10071	270.88483	265.2417	293.64064
1235.08	264.07503	527.69542	276.47157	274.9907	269.55199	265.2417	293.41831
1235.299	238.7293	500.96313	250.88741	249.18088	245.78296	240.74734	269.18441
1235.519	256.29344	517.22528	267.7952	268.98324	261.77707	263.01494	284.52514
1235.739	257.84976	517.89358	269.57497	267.20325	265.10918	262.79227	287.19309
1235.959	256.96044	512.32436	271.57721	266.09076	265.7756	261.90156	289.41638
1236.178	253.18081	508.98282	268.90756	265.20077	262.4435	255.44396	283.41349
1236.398	254.29247	510.31943	269.3525	264.75577	261.55493	254.77593	283.63582
1236.618	266.29833	522.7945	280.0311	278.77317	275.1055	271.03128	298.30956
1236.837	245.84389	497.17606	258.45142	258.74831	250.89219	250.54508	275.40963
1237.057	241.39727	492.72068	256.44918	254.07584	249.11507	247.42762	271.85236
1237.276	244.50991	491.60683	258.22895	253.18585	249.11507	250.99043	274.74264
1237.496	236.06133	486.48314	249.33011	245.8434	244.22798	242.52874	265.62714
1237.715	236.95065	488.48806	249.99752	244.95341	246.22724	242.75142	268.73975
1237.935	230.94772	483.80991	246.43799	244.06341	242.00657	238.74325	264.73782
1238.154	234.72735	485.3693	252.4447	253.18585	246.89366	244.7555	270.51839
1238.373	241.17494	490.71575	256.22671	256.74583	251.78075	250.54508	273.40867
1238.593	264.96435	512.32436	276.2491	281.22066	273.77266	271.03128	296.53092
1238.812	238.95163	485.14653	251.55482	251.40586	247.78222	247.20494	267.40577
1239.031	237.17299	480.91392	250.88741	247.17839	243.33941	243.64212	265.62714
1239.251	223.83313	468.21608	237.76162	234.71848	231.78811	229.39086	251.39806
1239.47	217.1632	457.52316	231.30996	226.48604	222.45821	221.59719	243.17187
1239.689	227.16809	469.10715	240.65374	238.50095	234.4538	232.28565	256.28931
1239.908	250.29051	487.59699	260.00872	259.41581	256.22356	257.44804	275.40963
1240.127	242.95359	482.91884	254.22447	254.07584	250.22577	247.65029	270.74072
1240.347	237.17299	476.23576	245.32563	249.62588	242.67299	242.75142	264.51549
1240.566	225.83411	464.429	237.98409	236.94346	232.89881	232.06297	253.84368
1240.785	224.94479	458.19147	235.98185	233.38349	228.23386	228.0548	251.62039
1241.004	230.50306	466.43392	241.54362	240.72594	236.6752	234.51241	258.06794
1241.223	220.49817	450.84009	231.97737	227.59853	227.78958	220.26114	248.50778
1241.442	220.94283	455.0727	235.09197	233.82849	230.89955	225.82804	250.50874
1241.661	240.28562	473.117	251.99976	253.18585	250.44791	246.75959	266.29413
1241.88	230.72539	465.54285	243.76833	242.72842	241.78443	239.1886	257.40095
1242.099	227.83509	459.97362	238.87397	242.50592	238.89661	237.85255	254.51067
1242.317	225.38945	457.9687	237.98409	236.05347	233.78737	232.06297	251.39806
1242.536	234.72735	467.10223	252.66717	250.73837	245.78296	242.9741	263.18152
1242.755	229.61373	459.52808	243.99081	240.94844	237.7859	236.07114	256.95629
1242.974	223.6108	449.05794	236.64926	230.49101	230.89955	227.1641	250.06408
1243.193	224.27779	453.95886	238.20656	235.60847	234.23166	230.72691	252.95437
1243.411	236.06133	462.20131	247.55034	244.95341	240.22945	241.63804	262.2922
1243.63	228.05742	457.9687	240.87621	240.72594	235.12022	233.17635	253.62135
1243.849	222.05448	448.38963	234.86949	235.60847	227.56744	228.72283	248.95244
1244.067	226.94576	452.84501	240.87621	238.94595	234.00951	233.17635	254.28834
1244.286	212.27192	436.58287	225.30324	225.37354	219.34824	217.8117	242.06023
1244.504	213.38358	438.14225	224.41336	224.03855	219.57038	219.14776	237.61364
1244.723	226.94576	451.06286	242.65598	238.27845	235.34236	234.95776	255.39999
1244.941	212.04959	436.80564	225.52571	225.59604	220.01466	219.59311	238.0583
1245.16	219.60884	438.81056	230.42008	230.49101	224.23533	225.60536	241.39324
1245.378	220.94283	440.59271	232.42231	231.381	227.56744	225.82804	244.50585
1245.597	217.60787	435.24625	230.42008	228.93352	224.90176	223.15593	240.05926
1245.815	221.38749	441.48379	233.08973	231.381	228.23386	229.83621	245.83983
1246.033	220.05351	440.81548	231.97737	232.271	228.90028	228.9455	247.84079
1246.252	212.27192	430.5681	221.96618	222.48106	219.34824	216.921	235.61267
1246.47	224.72245	439.03333	233.53467	234.71848	232.89881	232.06297	249.61942
1246.688	229.83607	445.27086	240.43127	240.05844	236.6752	233.39903	250.73107
1246.907	223.16614	434.57795	233.53467	233.38349	226.67888	224.26931	239.83693
1247.125	220.27584	437.47394	231.08749	232.49349	226.01246	226.05072	242.50488
1247.343	213.38358	425.66718	222.85606	221.59107	218.45968	218.25705	235.835
1247.561	222.94381	438.14225	233.53467	234.27348	229.12242	228.9455	247.61846
1247.779	219.38651	431.68195	229.30772	230.26851	228.23386	228.27748	248.95244
1247.997	221.60982	434.80071	232.42231	233.60599	228.23386	227.60945	246.72914
1248.215	213.16125	424.77611	226.63807	226.26354	222.01393	218.70241	236.50199
1248.433	205.82433	420.32072	218.85158	219.81108	216.68256	214.47156	230.4991
1248.651	189.14951	395.81613	198.60672	199.11873	197.35634	192.42663	209.15548
1248.869	194.26312	405.3952	204.61344	206.68367	201.79915	202.0017	216.93701
1249.087	212.04959	423.43949	220.85382	222.25857	222.01393	220.03846	236.27966
1249.305	213.82824	424.55334	225.08077	225.37354	222.23607	220.48381	236.94665
1249.523	203.15636	410.07335	216.4044	216.9186	212.90617	208.90466	223.82922
1249.741	204.26801	410.74165	214.40216	215.80611	209.7962	209.35001	225.16319
1249.959	208.93696	411.63273	219.29653	219.81108	210.90691	213.1355	229.16512
1250.176	198.70974	404.50412	208.39545	207.57367	204.24269	204.22846	221.16127
1250.394	207.82531	409.40504	214.84711	215.80611	211.12905	213.1355	230.05444
1250.612	200.04372	404.94966	211.95498	212.02364	208.24122	206.00987	224.05155
1250.83	193.81846	398.26659	206.61568	209.13116	203.13199	200.44297	218.49331
1251.047	192.48447	396.7072	203.94603	203.79119	200.91058	198.43888	215.3807
1251.265	205.602	408.9595	219.96394	219.36609	215.34971	211.3541	226.7195
1251.483	205.15734	408.29119	214.84711	214.47112	211.35119	210.46339	226.7195
1251.7	203.60102	402.72197	211.51004	210.24365	208.01908	210.68607	225.38552
1251.918	207.38064	408.29119	216.18193	218.47609	213.57259	214.91691	226.7195
1252.135	204.71267	402.27643	211.28757	217.8086	214.68329	212.02212	227.16416
1252.353	200.71072	402.4992	212.39993	214.47112	212.01761	209.35001	225.16319
1252.57	201.82237	402.4992	215.51452	216.02861	210.90691	208.45931	225.16319
1252.788	184.70289	385.56875	195.7146	197.78374	192.46925	192.20395	208.71082
1253.005	194.26312	389.80136	202.6112	204.68119	202.68771	202.89241	213.37974
1253.222	189.14951	387.57367	197.49437	199.56372	196.68992	195.09874	210.93411
1253.44	194.70778	389.80136	201.49885	203.3462	203.13199	201.77902	217.82632
1253.657	198.26508	397.37551	211.51004	209.79865	206.90838	207.12325	221.38359
1253.874	187.14853	383.34106	200.83143	201.34371	196.46777	194.20804	212.71275
1254.091	198.04275	394.70228	208.39545	210.24365	204.68697	204.00579	220.71661
1254.309	196.2641	389.57859	208.17298	208.46366	200.91058	200.88832	216.04769
1254.526	198.26508	393.36567	207.28309	208.68616	204.68697	204.22846	217.82632
1254.743	201.82237	390.2469	206.39321	208.01866	202.68771	206.6779	221.82825
1254.96	184.70289	378.44014	193.93483	195.33625	190.69212	191.31325	206.48753
1255.177	182.70191	374.20752	189.48541	192.88877	188.915	190.64522	206.70986
1255.394	180.4786	373.98476	191.26518	193.33377	188.47072	187.97311	203.37492
1255.611	194.70778	388.46475	209.95274	211.13364	205.79767	203.78311	218.49331
1255.828	197.37575	389.35582	207.95051	210.24365	205.57553	204.00579	220.49428
1256.045	195.15244	382.44998	201.49885	206.01618	202.02129	197.54818	213.15741
1256.262	186.70387	378.88567	194.82472	198.89623	191.35854	191.7586	208.48849
1256.479	185.59222	374.43029	191.26518	194.66876	192.24711	193.09466	207.8215
1256.696	182.47958	373.98476	193.71236	196.22625	189.80356	191.31325	206.04287
1256.913	194.48545	382.67275	208.39545	212.02364	204.68697	204.22846	218.71564
1257.13	191.81748	380.44506	199.94155	203.5687	197.1342	197.77086	213.60207
1257.346	187.14853	374.20752	193.48989	196.00375	189.13714	190.19987	206.70986
1257.563	181.81259	369.97491	191.26518	192.66627	187.58216	187.0824	203.59724
1257.78	182.03492	367.96999	190.15283	193.11127	186.24931	190.64522	204.93122
1257.997	183.36891	372.2026	192.82248	196.22625	190.91426	191.31325	205.37588
1258.213	188.03786	379.33121	202.16626	206.01618	198.02276	197.3255	210.0448
1258.43	186.03688	374.65306	196.38201	199.56372	193.35781	193.31733	206.2652
1258.647	180.25627	363.73738	188.37306	191.77628	185.80503	185.07832	200.03997
1258.863	183.36891	367.96999	191.48765	194.44626	186.69359	188.19579	203.37492
1259.08	182.25725	362.8463	185.70341	187.77131	187.13787	186.85973	201.81861
1259.296	183.14658	368.41553	189.48541	192.22127	188.69286	187.52776	203.59724
1259.513	182.92424	369.97491	197.04943	198.67373	192.91353	191.09057	204.70889
1259.729	173.36402	358.83646	183.70117	185.32382	180.25152	179.95677	194.70407
1259.946	177.5883	358.16815	184.14611	186.88131	184.25005	181.73818	196.92736
1260.162	174.698	357.49984	183.4787	187.54881	182.25078	181.5155	196.03805
1260.378	181.59026	363.73738	187.92812	192.88877	187.13787	190.8679	203.81957
1260.595	173.80868	355.49492	181.03152	186.65881	178.91868	179.51142	193.37009
1260.811	186.70387	367.52445	198.8292	201.34371	189.13714	194.43071	206.48753
1261.027	184.70289	363.51461	193.71236	196.00375	189.13714	191.7586	203.37492
1261.243	180.92327	358.16815	191.9326	189.77379	188.24858	186.63705	196.92736
1261.46	174.25334	353.26723	183.25623	186.65881	180.91794	181.29283	192.70311
1261.676	180.70094	356.60877	187.2607	192.88877	186.02717	183.74226	198.92833
1261.892	186.48154	365.07399	196.15954	199.56372	192.24711	191.98128	206.04287
1262.108	185.81455	362.40076	194.37978	198.89623	195.35707	196.4348	204.48656
1262.324	171.8077	348.14354	180.3641	182.43134	176.03085	177.06198	188.03419
1262.54	186.25921	361.50969	194.37978	193.77876	191.1364	189.08649	200.92929
1262.756	166.69409	342.57431	174.80233	178.42637	171.3659	171.71776	183.80993
1262.972	180.03394	354.15831	189.04047	191.55378	185.58289	187.97311	198.48367
1263.188	157.57852	332.32694	166.34843	168.19144	162.25814	162.81071	174.91676
1263.404	159.5795	335.89124	167.46079	170.63892	163.36884	169.491	178.91868
1263.62	174.698	350.37123	182.58881	187.10381	179.5851	180.84748	192.92543
1263.836	169.58439	338.3417	177.69445	180.20636	172.69874	172.83114	185.36624
1264.052	164.47078	335.00017	172.13268	173.30891	168.25593	169.491	180.25266
1264.268	174.698	345.47031	182.81129	185.10132	180.02938	181.5155	192.70311
1264.483	165.58243	336.78232	172.35515	176.20139	171.14376	171.71776	182.0313
1264.699	161.80281	333.66355	169.90797	171.30642	167.36737	171.49508	180.25266
1264.915	164.24845	334.55463	170.13044	172.41891	165.59025	168.15494	178.91868
1265.13	169.58439	336.11401	178.13939	179.53886	170.2552	171.49508	182.92061
1265.346	169.13973	337.00509	174.35739	176.42388	171.14376	174.16719	183.14294
1265.562	165.80477	336.55955	175.0248	177.31388	169.1445	170.3817	184.69925
1265.777	168.69507	338.11893	173.24503	179.09387	172.69874	171.49508	182.47595
1265.993	160.91349	329.87648	163.23384	169.97143	165.81239	164.8148	174.4721
1266.208	153.1319	320.74294	158.78442	163.29648	156.26035	156.13043	167.80222
1266.424	168.25041	330.99032	175.0248	179.09387	172.4766	171.94043	180.25266
1266.639	155.57754	321.41125	163.67878	166.18896	159.14817	163.47874	173.36045
1266.855	157.57852	324.53002	168.35067	167.96894	161.59172	166.81888	176.47306
1267.07	162.4698	329.87648	171.68774	175.97889	168.47807	169.71367	179.58567
1267.286	177.36597	341.2377	185.03599	191.10878	180.91794	185.96902	194.48174
1267.501	166.91642	328.53986	172.80009	176.64638	171.14376	173.27649	181.58664
1267.716	165.13777	330.54478	170.57538	175.53389	172.25446	170.3817	178.91868
1267.932	150.46393	316.06479	159.6743	162.40648	154.92751	157.02114	166.46824
1268.147	155.79987	323.41617	169.6855	168.19144	166.92309	164.8148	178.91868
1268.362	176.25432	337.45063	185.03599	188.2163	182.25078	183.07424	192.92543
1268.577	171.8077	330.32201	175.69221	183.09884	176.25299	179.51142	185.14391
1268.792	161.13582	323.41617	167.23832	170.19393	165.14597	166.15086	176.69539
1269.007	154.91055	315.17372	162.7889	163.07398	157.37105	160.1386	169.58085
1269.223	155.79987	316.51033	164.56866	166.85645	162.036	165.48283	172.47113
1269.438	164.24845	325.19833	175.24727	179.31636	172.25446	176.17128	183.36527
1269.653	147.12897	304.92634	153.44512	155.95403	152.03968	153.01297	160.91001
1269.868	165.80477	323.41617	168.79561	171.75142	170.69948	172.38578	180.25266
1270.083	162.24747	322.30233	169.46303	171.75142	168.03379	169.491	178.02937
1270.298	154.68822	316.06479	166.12596	167.07895	161.36958	161.47466	168.91386
1270.512	154.24356	312.05495	162.7889	163.29648	158.70389	161.92001	171.58182
1270.727	160.69115	317.84695	168.79561	171.30642	163.59098	171.49508	177.80704
1270.942	148.46295	305.14911	155.66983	158.84651	152.7061	157.02114	163.1333
1271.157	157.35619	311.16387	160.56419	164.63147	158.25961	163.92409	170.91483
1271.372	152.68724	305.14911	157.44959	161.96148	156.70463	157.68916	166.24591
1271.587	154.02123	306.04018	161.45407	163.74147	159.37032	159.91593	168.4692
1271.801	154.91055	308.49064	159.6743	162.18398	157.14891	161.02931	170.24784
1272.016	158.24551	311.38664	159.45183	162.85148	159.59246	165.48283	173.13812
1272.231	155.35521	310.2728	162.12148	165.96646	158.92603	162.14269	169.35852
1272.445	152.68724	306.93126	158.33948	163.29648	158.48175	160.36128	167.57989
1272.66	155.57754	308.71341	160.34172	162.18398	156.92677	160.80663	168.69153
1272.874	163.58146	318.06972	172.80009	170.41643	165.59025	168.37762	179.808
1273.089	153.35423	307.3768	160.78666	162.18398	157.14891	159.02522	167.57989
1273.303	147.12897	297.57496	152.11029	159.2915	149.15185	155.90776	158.90904
1273.518	152.46491	304.70357	159.22936	163.29648	155.59393	159.02522	166.9129
1273.732	160.02416	314.50541	167.01585	169.74893	166.25667	168.37762	176.69539
1273.947	149.35228	301.5848	154.335	157.73401	151.15112	156.13043	162.24398
1274.161	158.46785	307.82234	163.23384	167.07895	157.37105	164.59212	168.24687
1274.375	155.35521	305.81742	160.11924	164.63147	158.48175	161.92001	169.35852
1274.59	154.46589	302.92142	157.67206	163.51897	157.59319	160.36128	168.24687
1274.804	144.01634	291.56019	149.44064	155.06403	148.26329	148.55945	155.35177
1275.018	139.79205	290.44635	148.10581	152.83905	148.26329	145.88733	159.3537
1275.232	142.68235	290.44635	147.66087	151.05906	148.04115	149.22747	156.68575
1275.447	134.45611	277.52574	134.75755	140.37913	135.157	138.09367	142.90133
1275.661	145.35032	293.11958	148.9957	155.28653	147.81901	152.34494	158.24205
1275.875	173.80868	322.07956	177.24951	180.65135	172.92088	177.73001	184.47692
1276.089	155.13288	303.81249	162.56643	166.41145	159.8146	163.70142	167.57989
1276.303	156.46687	305.81742	167.23832	169.74893	164.70169	166.81888	172.91579
1276.517	148.90762	294.90173	154.335	159.7365	153.59466	156.57578	161.35466
1276.731	146.90664	290.00081	151.22041	154.17404	151.5954	151.00888	157.13041
1276.945	146.68431	292.45127	151.66535	157.06652	150.4847	154.12635	161.13233
1277.159	148.46295	292.89681	152.7777	161.96148	154.92751	157.91184	163.35563
1277.373	145.57265	289.55527	150.33052	155.73153	148.92971	151.23156	158.24205
1277.587	136.90175	279.08513	139.42944	141.93662	134.49058	137.20297	147.34791
1277.801	132.67746	275.96636	136.98226	140.60163	134.26844	136.31226	143.34598
1278.014	143.79401	285.99097	146.10357	152.61655	148.04115	148.11409	153.35081
1278.228	150.2416	294.67896	157.00465	161.51649	154.03894	156.35311	164.24495
1278.442	151.35326	295.34727	159.45183	163.74147	157.59319	157.46649	168.69153
1278.656	137.56874	280.64451	143.87886	147.27659	141.82122	144.10593	152.46149
1278.869	134.01145	270.84267	137.20473	139.48914	131.15848	138.09367	144.90229
1279.083	136.23475	277.74851	139.42944	146.38659	138.71125	142.76987	148.23723
1279.297	144.461	289.10973	147.21593	154.84153	148.04115	149.67283	155.5741
1279.51	136.67942	280.64451	143.21145	147.27659	140.04409	143.66057	150.01587
1279.505	139.11762	294.08254	148.37911	148.17879	145.94112	145.02422	149.88586
1279.727	136.66976	286.28746	140.81432	145.50753	139.04993	141.46283	145.21817
1279.95	143.34573	289.18278	145.0417	149.51441	141.0506	146.35975	150.99721
1280.173	131.55152	278.49239	137.25441	138.16158	131.71415	135.89814	138.77231
1280.395	137.55989	281.61042	144.59671	144.61711	137.49386	141.68541	146.55179
1280.618	136.44723	286.28746	142.14928	145.06232	138.82764	141.46283	144.77363
1280.841	141.56547	292.07809	144.15172	149.51441	144.16275	144.80163	148.99677
1281.063	130.21632	277.82424	133.24952	137.71637	131.49186	132.78192	139.21686
1281.286	138.89508	284.95116	144.15172	145.73014	138.60534	142.35317	148.7745
1281.509	119.97984	269.1383	125.90722	131.70605	121.93311	124.76878	128.32558
1281.731	133.33178	280.27412	138.81187	143.50409	135.0486	137.01108	142.10638
1281.954	143.1232	290.74179	148.6016	149.73702	146.60801	148.14044	152.33084
1282.176	138.67255	288.96006	145.26419	145.28493	141.93978	143.91129	148.32996
1282.399	129.32619	277.60152	134.36199	138.16158	131.49186	134.11745	138.77231
1282.621	131.32898	279.38325	136.36444	141.50065	131.26956	134.78521	139.21686
1282.843	131.10645	277.82424	137.6994	139.49721	133.49252	136.34332	140.77275
1283.066	149.79917	292.96895	154.16395	155.30213	148.83097	153.25995	159.4435
1283.288	149.79917	295.64155	154.83143	156.86037	150.60934	152.14701	156.77625
1283.511	146.68371	292.52352	152.60649	155.96995	149.49786	149.47597	153.66446
1283.733	148.6865	294.30525	152.384	155.30213	149.49786	151.70184	156.10944
1283.955	150.0217	294.9734	152.60649	156.86037	149.27556	156.15359	160.77713
1284.177	142.4556	286.73289	148.15662	151.29525	141.2729	145.24681	150.10813
1284.4	137.11482	282.27857	143.26175	145.73014	136.38238	139.90471	145.66271
1284.622	135.33457	279.38325	140.81432	143.9493	138.38304	138.3466	144.10681
1284.844	136.66976	281.16498	141.92678	145.28493	140.60601	143.24352	145.66271
1285.066	144.90345	291.40994	150.82654	153.7439	145.71882	149.47597	152.10857
1285.288	150.68929	297.646	156.38889	159.08641	149.05327	153.25995	160.11032
1285.51	144.68092	292.52352	150.82654	155.30213	148.38638	149.03079	154.109
1285.732	134.44444	283.16943	141.92678	144.39451	140.16141	138.56919	143.66227
1285.955	151.13436	295.19612	157.72386	159.08641	153.94379	157.04393	160.33259
1286.177	136.2247	282.724	142.59427	143.9493	140.16141	141.68541	144.77363
1286.399	140.00774	286.28746	145.93168	151.07265	145.05193	145.91457	150.99721
1286.62	151.13436	300.3186	160.39378	159.53162	153.2769	156.37617	161.44394
1286.842	145.79358	293.19167	152.82899	157.08297	147.0526	152.59219	156.55398
1287.064	142.4556	284.95116	146.15417	152.85348	140.16141	148.14044	148.7745
1287.286	129.77126	275.15164	138.58938	139.71981	130.82497	135.0078	139.21686
1287.508	133.10924	277.37881	140.36933	139.94242	135.27089	137.01108	143.44
1287.73	136.66976	280.71955	141.2593	145.73014	137.27156	141.01765	144.77363
1287.952	141.56547	286.73289	143.03925	153.29869	141.71749	147.47268	147.44088
1288.174	141.56547	286.28746	148.15662	152.85348	143.94045	146.58233	150.10813
1288.395	136.89229	278.93782	142.59427	145.73014	135.49319	141.01765	145.21817
1288.617	125.76568	271.58818	132.35955	138.60679	127.71282	130.11088	136.32733
1288.839	137.11482	284.50573	142.59427	149.95962	141.71749	139.90471	146.77406
1289.06	144.68092	288.96006	147.48913	151.51786	144.60734	147.69527	152.10857
1289.282	140.67534	283.61486	146.37666	150.62744	140.38371	146.80492	150.10813
1289.504	136.00216	278.7151	139.92434	144.1719	136.82697	141.46283	143.88454
1289.725	140.67534	283.83758	143.92923	147.51097	138.82764	143.24352	149.66359
1289.947	126.65581	273.14719	135.02947	138.38418	129.49119	132.78192	136.10506
1290.168	132.44165	277.60152	137.92189	143.05888	136.38238	137.01108	141.66183
1290.39	143.79079	289.40549	150.60405	153.7439	146.16342	148.80821	154.33127
1290.611	149.79917	293.85982	155.05393	156.63776	152.38771	155.26324	158.55442
1290.833	127.10087	270.25188	131.46957	137.27116	127.26823	131.4464	133.66008
1291.054	123.31782	263.34767	125.90722	133.70949	122.15541	124.76878	126.99196
1291.276	124.43048	268.02472	129.91211	134.1547	126.37904	128.55276	130.77056
1291.497	117.08692	264.01582	124.34976	125.69572	120.59934	123.87843	127.21423
1291.718	125.54315	269.80645	130.13461	134.82251	125.26756	129.22053	132.771
1291.94	144.01333	285.84203	147.26664	153.96651	142.82897	147.47268	149.88586
1292.161	148.6865	290.07364	153.27398	156.86037	148.38638	155.04065	155.22036
1292.382	141.34294	281.3877	148.15662	150.62744	140.8283	149.47597	151.21948
1292.604	121.98263	262.23409	125.01724	130.59302	122.8223	125.88172	127.4365
1292.825	132.66418	271.81089	131.46957	139.49721	129.93578	131.4464	134.99371
1293.046	127.54594	266.24298	129.68962	133.48688	124.37837	130.33346	131.88192
1293.267	143.56826	280.94227	147.71163	148.17879	137.27156	148.14044	149.44131
1293.488	144.45839	282.05585	148.37911	152.63088	141.93978	150.14373	150.3304
1293.71	132.66418	274.48349	139.25686	144.39451	136.38238	139.45954	142.10638
1293.931	132.21911	272.47904	135.02947	139.71981	131.49186	137.90143	139.6614
1294.152	140.23028	276.04251	140.81432	145.73014	137.49386	146.13716	144.77363
1294.373	128.43606	267.802	133.47201	139.94242	127.49052	134.11745	138.1055
1294.594	123.54035	266.02027	129.02214	135.49032	122.37771	129.22053	134.99371
1294.815	122.20516	263.12495	123.45979	131.92865	121.93311	130.11088	130.99283
1295.036	137.11482	276.93337	137.47691	143.28149	136.16008	143.6887	141.66183
1295.257	139.34015	277.37881	142.59427	148.8466	138.38304	143.6887	146.77406
1295.478	129.10366	265.79755	131.24708	139.052	129.0466	133.67227	138.77231
1295.698	126.21074	263.34767	128.57715	134.3773	124.15608	131.89157	133.21554
1295.919	127.3234	260.67507	125.01724	133.93209	125.04526	133.67227	132.99327
1296.14	131.77405	270.02916	134.80698	141.05544	131.26956	136.78849	139.21686
1296.361	136.44723	275.37436	141.03681	145.28493	134.38171	141.46283	142.32865
1296.582	134.2219	272.92448	138.58938	145.50753	133.71482	141.01765	143.21773
1296.802	132.88671	270.25188	135.69695	143.28149	136.82697	140.79506	143.21773
1297.023	127.10087	262.90224	131.46957	137.93898	125.04526	133.2271	134.77144
1297.244	126.43327	258.89334	131.02458	137.27116	123.26689	131.22381	129.88148
1297.464	127.54594	262.67952	128.79964	137.27116	126.37904	132.55934	136.10506
1297.685	126.65581	265.79755	129.91211	138.16158	129.26889	133.89486	138.32777
1297.906	131.77405	266.91113	134.36199	141.50065	132.15875	139.23695	138.1055
1298.126	137.55989	267.802	137.92189	145.50753	135.27089	141.46283	138.77231
1298.347	128.6586	263.12495	131.24708	137.27116	129.93578	134.34003	134.54917
1298.567	128.6586	262.01137	130.80209	136.15814	131.71415	133.44968	137.43869
1298.788	130.43886	265.35212	130.3571	138.38418	128.37971	135.23038	134.99371
1299.008	130.88392	264.46125	126.35221	138.38418	123.26689	134.78521	131.43737
1299.229	128.88113	263.7931	131.69206	139.49721	129.26889	135.45297	137.88323
1299.449	128.6586	262.23409	133.02703	135.71293	129.26889	133.44968	137.43869
1299.67	119.31224	253.54815	122.79231	129.2574	118.37637	125.65913	125.43606
1299.89	128.6586	260.67507	130.57959	138.60679	127.26823	134.78521	133.66008
1300.11	116.41932	250.43012	119.00991	125.69572	114.59734	120.76221	121.43519
1300.331	136.2247	267.57928	135.91945	139.94242	127.93512	136.56591	138.99458
1300.551	120.4249	252.65728	121.45734	132.37386	117.93178	125.65913	126.54742
1300.771	122.42769	255.10716	119.89988	132.15126	123.26689	127.885	127.4365
1300.991	130.21632	260.89779	131.24708	138.38418	128.8243	133.44968	135.66052
1301.211	135.33457	264.23854	137.47691	140.38763	132.60334	139.68213	142.99546
1301.432	138.00495	273.14719	138.81187	147.28837	137.49386	143.91129	144.9959
1301.652	109.74335	247.31209	113.67005	124.5827	110.596	118.75892	117.21204
1301.872	117.30945	251.5437	121.67984	129.7026	117.48719	123.87843	125.8806
1302.092	128.6586	261.56594	127.46468	133.26428	126.60134	131.4464	133.43781
1302.312	142.4556	274.03806	143.26175	152.63088	140.16141	149.25338	148.32996
1302.532	141.12041	274.48349	141.92678	150.40483	136.38238	147.47268	144.55136
1302.752	131.32898	266.4657	134.80698	142.61367	131.49186	139.90471	137.88323
1302.972	134.2219	266.68842	141.2593	143.9493	134.38171	139.01437	145.66271
1303.192	115.97426	248.42567	117.89744	125.25051	117.48719	123.21067	123.21335
1303.412	134.2219	264.46125	131.91456	141.94586	132.38104	140.34989	135.88279
1303.632	145.34852	279.38325	147.93412	155.96995	144.60734	151.70184	152.55311
1303.852	129.10366	264.46125	134.36199	138.60679	125.26756	134.11745	139.43913
1304.072	115.08413	247.31209	116.11749	123.02447	110.37371	120.76221	118.76794
1304.291	119.08971	249.31654	119.67739	126.36354	119.48786	124.54619	121.87973
1304.511	117.08692	252.65728	122.12482	126.14093	117.48719	124.10102	126.99196
1304.731	121.53756	257.77976	125.46223	131.48344	120.82163	127.885	133.21554
1304.951	135.11203	270.92003	137.47691	146.39795	134.60401	141.908	142.77319
1305.17	118.86718	248.64839	115.89499	125.47312	113.26356	126.1043	123.21335
1305.39	121.98263	251.09827	121.67984	131.26084	119.48786	128.33018	126.99196
1305.61	143.34573	272.70176	146.37666	153.07609	144.82964	150.36632	152.77538
1305.829	133.10924	264.68397	135.02947	143.05888	130.82497	140.79506	140.32821
1306.049	140.89787	271.36546	138.58938	148.40139	136.38238	148.80821	148.7745
1306.268	125.32061	257.55704	127.68717	135.26772	123.48919	130.77864	130.99283
1306.488	123.31782	255.5526	125.23974	131.48344	122.15541	128.77535	127.21423
1306.708	136.00216	266.02027	136.14194	146.62055	137.27156	143.24352	141.66183
1306.927	124.43048	252.21185	123.0148	134.1547	125.48986	129.44311	133.21554
1307.146	127.991	258.00248	131.02458	136.82595	129.0466	135.89814	134.10463
1307.366	138.22749	264.90669	140.14683	143.72669	133.71482	144.35646	143.21773
1307.585	130.21632	259.78421	131.46957	138.60679	129.71349	135.67556	138.55004
1307.805	121.0925	250.65283	123.0148	132.37386	120.37704	125.21396	131.2151
1308.024	116.86439	244.86221	116.78497	125.25051	113.48585	120.9848	124.32471
1308.243	107.07296	236.6217	105.43778	113.45247	104.8163	112.08131	110.32164
1308.463	110.18842	239.07158	110.55514	121.24363	108.15074	116.31046	117.87885
1308.682	105.51524	234.61725	104.99279	117.68196	104.594	110.96837	116.32296
1308.901	118.19958	244.19406	119.67739	127.92177	116.37571	124.76878	124.54698
1309.12	132.21911	256.44346	131.46957	136.60335	128.37971	137.90143	134.10463
1309.339	118.42211	244.86221	119.00991	128.14437	115.93111	124.10102	124.99152
1309.559	127.3234	252.88	125.46223	137.49377	125.71215	130.33346	135.88279
1309.778	131.77405	257.77976	132.13705	139.94242	130.15808	137.23367	138.55004
1309.997	142.90066	272.70176	146.15417	152.40827	141.2729	151.25667	152.99765
1310.216	141.788	270.25188	143.26175	153.5213	140.38371	147.25009	148.99677
1310.435	131.99658	259.33878	129.24463	140.61023	130.15808	135.89814	136.10506
1310.654	126.21074	254.2163	128.79964	136.60335	125.71215	134.11745	136.77188
1310.873	122.87276	251.09827	127.01969	132.15126	124.60067	133.00451	134.99371
1311.092	125.32061	250.43012	123.68228	135.04512	122.37771	131.00122	131.2151
1311.311	122.20516	244.41678	119.4549	129.92521	117.26489	124.32361	126.99196
1311.53	108.85322	234.83997	110.55514	117.90456	107.70615	113.63942	115.43387
1311.749	120.20237	250.43012	123.68228	130.81563	123.0446	129.22053	128.77012
1311.967	118.86718	244.41678	120.78986	130.14781	117.70948	124.99137	125.8806
1312.186	128.88113	251.09827	126.5747	137.49377	127.26823	132.11416	134.77144
1312.405	133.10924	256.22075	133.917	140.38763	130.38038	140.57248	138.77231
1312.624	130.21632	253.99358	134.36199	137.93898	131.71415	140.79506	136.10506
1312.843	119.08971	243.97134	120.34487	129.48	119.48786	126.77207	126.76969
1313.061	125.32061	249.98469	123.68228	135.04512	123.0446	129.88829	131.65965
1313.28	117.75451	245.75307	119.2324	127.92177	119.04326	125.88172	124.76925
1313.499	121.98263	249.31654	123.45979	131.70605	123.71149	131.66899	127.88104
1313.717	121.53756	247.31209	122.34732	131.92865	120.37704	129.88829	130.10375
1313.936	115.08413	236.17627	115.89499	123.46968	113.48585	122.7655	124.10244
1314.154	125.76568	248.8711	128.13216	133.26428	122.6	131.4464	133.43781
1314.373	137.33736	262.67952	140.59182	142.16846	132.38104	141.46283	143.66227
1314.591	118.42211	242.41233	119.67739	127.92177	117.48719	125.65913	125.21379
1314.81	107.96309	234.17182	109.66516	121.68884	110.15141	118.53634	117.87885
1315.028	118.86718	243.30319	120.34487	128.14437	119.48786	126.77207	126.32515
1315.247	138.45002	258.67063	139.92434	144.83972	136.16008	144.13387	143.66227
1315.465	134.2219	257.11161	133.69451	145.06232	133.49252	143.46611	139.88367
1315.683	141.56547	268.69286	142.81676	155.07953	144.16275	153.92771	148.32996
1315.902	140.67534	264.90669	144.37422	150.85004	140.16141	149.03079	145.66271
1316.12	121.31503	247.31209	125.68473	129.2574	122.6	126.77207	129.43694
1316.338	115.52919	240.40788	119.2324	129.48	116.8203	124.76878	122.102
1316.557	115.08413	236.84442	116.33998	127.69916	114.15274	125.43654	120.99064
1316.775	118.42211	242.18961	119.67739	127.69916	117.48719	125.21396	126.32515
1316.993	122.42769	247.08937	123.90478	132.37386	123.48919	128.99794	131.2151
1317.211	119.97984	243.97134	122.56981	132.59646	121.48852	129.44311	128.10331
1317.429	129.54873	251.5437	131.69206	141.50065	132.82564	138.56919	132.32646
1317.647	130.43886	251.5437	130.57959	139.052	127.71282	135.89814	135.66052
1317.865	140.23028	257.33433	139.47935	146.17535	137.49386	143.46611	146.55179
1318.084	114.63906	235.95355	115.6725	125.91833	113.70815	123.43326	120.5461
1318.302	113.5264	237.958	117.45245	126.36354	113.26356	124.10102	119.43475
1318.52	109.29829	230.16292	110.33264	121.02103	109.48452	115.86529	115.87841
1318.738	123.54035	240.18516	117.89744	130.81563	121.04393	126.32689	127.65877
1318.955	118.86718	238.18072	118.78741	129.48	116.598	124.32361	122.76881
1319.173	119.75731	240.18516	124.34976	131.70605	118.15408	129.88829	125.43606
1319.391	125.76568	244.86221	127.01969	135.49032	123.71149	133.2271	131.88192
1319.609	124.43048	243.08048	124.12727	130.37042	121.93311	129.6657	131.65965
1319.827	131.77405	250.65283	132.80453	141.27804	130.15808	137.23367	138.1055
1320.045	119.08971	236.6217	119.89988	129.2574	118.37637	124.32361	123.43562
1320.262	123.98542	240.85331	123.45979	130.59302	119.93245	128.33018	129.65921
1320.48	122.42769	236.39898	117.67494	126.14093	116.37571	126.77207	128.32558
1320.698	125.98821	243.08048	125.90722	134.1547	122.8223	129.44311	129.88148
1320.916	129.77126	250.65283	132.58204	138.82939	131.49186	134.11745	135.43825
1321.133	129.77126	247.08937	128.57715	136.60335	126.37904	133.44968	136.10506
1321.351	136.89229	251.98913	133.47201	143.28149	133.49252	141.46283	142.77319
1321.568	135.5571	251.32098	136.36444	144.61711	131.49186	139.45954	140.55048
1321.786	127.10087	242.18961	130.13461	138.16158	125.04526	131.66899	134.77144
1322.004	122.20516	239.51701	121.90233	129.92521	120.37704	129.22053	128.77012
1322.221	113.08134	232.83552	111.22262	121.02103	109.92911	122.7655	117.87885
1322.439	119.31224	235.73083	119.89988	127.92177	118.59867	126.54948	124.76925
1322.656	142.67813	256.44346	144.37422	149.29181	141.71749	146.35975	146.99634
1322.873	115.75172	231.05379	117.67494	124.5827	113.48585	121.65256	120.99064
1323.091	114.86159	228.15848	116.78497	120.57582	110.15141	122.98808	118.54566
1323.308	115.52919	229.04934	114.11504	123.02447	111.26289	119.42669	122.102
1323.526	117.08692	233.28095	113.00257	125.25051	115.93111	119.87186	122.76881
1323.743	113.97147	229.27206	113.00257	121.91144	113.04126	118.75892	120.99064
1323.96	104.18004	221.03155	107.21773	111.89424	105.03859	109.18767	110.54391
1324.177	119.75731	233.05824	119.67739	128.81219	115.70882	126.32689	125.65833
1324.395	110.41095	220.3634	106.55025	120.35321	104.14941	116.31046	116.7675
1324.612	117.53198	230.38564	118.34243	127.69916	115.70882	124.10102	122.99108
1324.829	105.07017	222.36785	106.55025	111.89424	107.03926	109.85543	109.8771
1325.046	97.28154	209.4503	96.09303	103.88047	94.81296	101.39712	102.76443
1325.263	122.42769	234.17182	115.45	129.2574	118.37637	125.88172	127.21423
1325.48	107.74056	219.69525	105.43778	114.56549	103.48252	111.85872	112.32208
1325.697	114.41653	229.27206	117.45245	123.91488	111.70748	121.20738	120.32383
1325.914	111.96868	222.59057	109.88766	118.79498	109.03993	117.20081	115.65614
1326.131	102.84485	212.79104	100.7654	110.1134	101.25956	108.96508	106.0985
1326.348	109.07576	222.36785	111.66761	118.57237	110.8183	116.53305	115.43387
1326.565	111.74614	228.15848	113.89255	121.02103	112.37437	119.42669	119.87929
1326.782	113.5264	225.48588	112.33509	120.13061	110.37371	118.31375	117.65658
1326.999	117.53198	227.04489	112.78008	123.46968	110.8183	122.32032	119.65702
1327.216	116.64185	229.04934	117.22996	124.8053	115.48652	122.54291	122.54654
1327.433	122.20516	230.83107	123.90478	128.81219	121.93311	127.43983	128.77012
1327.649	125.32061	234.61725	124.79475	135.26772	123.48919	133.44968	130.32602
1327.866	104.40258	217.69081	105.21528	115.45591	104.14941	112.08131	109.65483
1328.083	100.17446	210.34116	102.76785	110.55861	99.70348	107.18439	108.09893
1328.3	102.39979	209.22758	103.21284	109.66819	97.25822	104.51334	107.65439
1328.516	117.08692	225.26316	116.78497	124.5827	115.48652	122.09773	121.21292
1328.733	115.30666	225.04045	114.11504	125.47312	117.93178	124.32361	119.87929
1328.949	105.73777	213.45919	103.88032	112.56205	102.37104	109.85543	110.32164
1329.166	119.75731	227.93576	119.4549	124.36009	115.04193	122.09773	123.43562
1329.383	118.64464	227.04489	119.89988	128.58958	114.81963	126.54948	125.43606
1329.599	107.07296	217.24537	108.77519	117.90456	105.03859	117.64599	114.32252
1329.816	105.73777	215.68636	108.55269	113.22986	103.70482	112.74907	112.32208
1330.032	118.86718	224.59501	119.4549	122.13405	116.598	119.64927	123.65789
1330.248	119.97984	227.04489	122.34732	127.03135	119.48786	127.43983	126.32515
1330.465	115.75172	225.48588	116.78497	123.91488	113.04126	124.76878	120.5461
1330.681	108.85322	216.79994	111.8901	117.90456	106.81696	114.75235	116.32296
1330.898	115.08413	221.92242	116.11749	121.24363	113.26356	119.42669	120.32383
1331.114	104.40258	210.11845	104.32531	113.00726	101.70415	111.19096	110.09937
1331.33	116.41932	223.92686	117.89744	126.80874	117.48719	125.65913	124.32471
1331.546	119.97984	225.26316	121.23485	126.36354	116.598	125.88172	126.54742
1331.763	107.2955	216.57722	108.55269	113.00726	103.92711	111.63613	114.76706
1331.979	92.38583	198.98263	93.20061	100.76401	91.92311	98.50348	99.43037
1332.195	91.27317	197.42361	90.75318	102.32224	95.03526	99.61642	98.31902
1332.411	104.84764	209.67301	106.99523	114.12028	106.15008	112.74907	112.54435
1332.627	109.52082	212.56833	111.00013	116.56893	107.70615	117.64599	115.87841
1332.843	103.51245	208.78215	105.88277	113.89768	102.14874	112.08131	110.32164
1333.059	103.95751	213.45919	107.66272	114.56549	104.3717	113.19424	110.98846
1333.275	99.0618	203.43695	102.54536	106.32912	98.3697	105.40369	106.76531
1333.491	103.51245	206.10955	105.21528	109.00038	102.81563	108.51991	111.65527
1333.707	108.63069	212.56833	111.00013	117.90456	107.03926	116.31046	117.21204
1333.923	109.52082	213.01376	111.22262	118.79498	105.48319	117.86858	116.54523
1334.139	94.38862	196.08731	97.2055	101.87703	92.3677	99.61642	100.31945
1334.355	99.95193	202.76881	102.76785	104.99349	100.59267	103.4004	106.76531
1334.571	105.07017	204.99597	107.66272	112.56205	102.14874	110.96837	110.32164
1334.787	111.52361	211.23203	112.33509	120.35321	109.03993	118.31375	116.32296
1335.003	100.84206	199.20534	100.7654	107.66475	97.03593	105.1811	105.43168
1335.218	106.18284	201.87794	104.7703	106.55173	100.14807	107.40697	107.65439
1335.434	123.98542	222.59057	123.90478	131.03823	123.71149	128.55276	127.88104
1335.65	118.19958	219.47254	119.4549	129.03479	119.48786	126.32689	121.65746
1335.865	99.95193	197.86904	103.43533	106.77433	97.03593	105.84886	106.0985
1336.081	101.28712	199.65078	102.54536	106.77433	93.47918	105.1811	107.65439
1336.297	100.397	198.09176	102.32286	111.00382	98.14741	106.9618	106.32077
1336.512	99.95193	196.53275	100.7654	110.55861	100.14807	106.07145	106.54304
1336.728	112.8588	208.55943	111.8901	117.45935	107.92845	114.30718	116.54523
1336.943	110.63348	210.34116	113.00257	115.0107	108.81763	114.30718	116.98977
1337.159	105.51524	202.10066	106.99523	113.00726	102.59333	111.19096	109.21029
1337.374	98.3942	195.8646	97.65049	105.88391	93.92378	104.95851	100.09718
1337.59	85.48733	179.16086	86.52579	92.08243	82.14207	89.37741	89.65045
1337.805	90.60557	184.28334	91.64315	96.97973	88.81096	93.60656	94.98495
1338.021	89.93798	185.39692	92.75562	100.09619	87.47718	95.83244	94.98495
1338.236	97.94914	196.53275	99.43044	106.99693	95.25755	104.51334	103.65352
1338.451	97.72661	193.192	99.87543	104.10307	93.47918	103.17782	104.09806
1338.666	115.97426	211.45475	118.56492	121.46623	111.70748	120.9848	122.32427
1338.882	108.85322	203.65967	109.44267	116.12372	105.92778	114.75235	114.54479
1339.097	103.06738	198.09176	104.5478	111.67163	104.14941	110.96837	107.87666
1339.312	105.9603	198.09176	105.88277	108.77777	100.81496	106.73921	109.21029
1339.527	89.93798	183.61519	90.08569	94.08587	85.69881	90.71293	95.4295
1339.742	99.7294	193.63743	99.43044	106.77433	97.03593	105.1811	105.65395
1339.958	102.17725	199.87349	103.43533	113.00726	100.59267	107.40697	109.43256
1340.173	101.06459	191.41027	100.32042	105.66131	97.25822	102.51005	108.09893
1340.388	99.50687	190.5194	99.87543	102.76745	95.70215	100.50677	105.43168
1340.603	89.49291	182.94704	92.31063	96.97973	86.3657	95.16467	96.54085
1340.818	91.27317	181.83346	91.86565	99.65098	86.3657	96.94537	95.87404
1341.033	98.83927	186.73322	99.65293	105.2161	93.92378	102.51005	102.09762
1341.248	114.86159	203.65967	115.22751	117.45935	110.15141	118.75892	119.87929
1341.462	96.61395	186.06507	97.87298	104.77089	95.92444	103.17782	102.31989
1341.677	96.16888	186.73322	97.428	105.2161	97.03593	101.61971	101.87535
1341.892	94.38862	182.27889	93.4231	98.31536	89.47785	96.72279	98.76356
1342.107	95.50129	184.28334	96.09303	100.98661	89.03326	100.72936	100.31945
1342.322	94.16609	184.06063	98.76296	102.09963	93.25689	100.95194	100.98627
1342.536	101.95472	193.192	104.99279	110.1134	103.26022	109.85543	107.65439
1342.751	103.95751	190.74212	105.43778	110.1134	101.25956	107.18439	107.65439
1342.966	104.18004	188.51495	103.88032	109.00038	99.48119	105.1811	109.65483
1343.18	102.62232	192.07842	104.32531	111.89424	99.48119	109.41026	108.32121
1343.395	82.14935	170.92036	83.85586	90.52419	81.47518	90.04517	86.76093
1343.61	95.50129	184.06063	97.428	101.20921	93.92378	100.50677	100.764
1343.824	95.50129	182.27889	97.65049	99.20577	95.70215	98.72607	102.09762
1344.039	99.7294	186.51051	101.43289	105.2161	99.48119	105.62628	104.76487
1344.253	101.50966	187.17866	101.21039	109.00038	98.8143	106.51663	104.76487
1344.468	78.3663	163.348	79.18349	83.17824	73.91711	81.36426	84.31595
1344.682	96.16888	184.06063	97.65049	101.65442	92.3677	100.50677	104.5426
1344.897	97.50408	182.94704	98.31797	103.88047	94.59067	103.62299	101.87535
1345.111	98.61674	180.05173	97.2055	104.10307	96.59133	103.84558	100.54172
1345.325	96.39141	179.38358	96.09303	101.65442	90.81163	100.06159	98.76356
1345.54	97.72661	182.05618	99.65293	100.98661	92.14541	101.61971	102.76443
1345.754	109.29829	193.86015	110.77763	113.67507	108.37304	113.19424	114.10025
1345.968	87.04506	171.81122	88.97323	94.97629	88.36637	93.38398	92.98452
1346.182	86.59999	168.69319	87.41577	91.63722	82.80896	90.04517	90.76181
1346.397	87.04506	170.69764	87.41577	91.85982	84.36503	90.71293	92.53997
1346.611	81.03669	162.23442	83.18838	87.18512	79.25222	85.37083	86.31639
1346.825	83.26201	164.01615	85.41332	88.52075	79.91911	86.70636	86.9832
1347.039	80.36909	160.00725	80.29596	85.62689	76.58466	82.69979	84.98276
1347.253	88.15772	165.35245	86.74829	93.19545	85.25422	89.15482	92.76224
1347.467	91.71824	172.47937	91.64315	97.20233	87.92178	95.38726	96.98539
1347.681	112.41374	196.31003	114.56003	119.908	110.15141	119.42669	119.21248
1347.895	86.82253	166.91146	88.30574	92.97284	85.69881	92.49363	95.87404
1348.109	84.37467	162.67985	86.52579	90.7468	85.69881	89.82258	91.42862
1348.323	71.69033	153.54848	74.95611	81.1748	70.58266	78.69322	78.75918
1348.537	65.01436	149.53958	66.72383	74.27406	66.58133	70.45749	69.64608
1348.751	76.80857	155.99836	78.07102	83.40085	74.80629	81.14168	80.98189
1348.965	99.50687	177.82457	100.7654	103.21266	94.81296	100.72936	103.87579
1349.178	92.60837	171.14307	93.86809	99.87359	91.25622	97.16796	97.87447
1349.392	86.37746	163.79343	88.30574	94.97629	86.3657	93.82915	91.87316
1349.606	77.47617	156.44379	80.07347	83.17824	76.80696	81.36426	83.42687
1349.82	75.91844	155.10749	77.18105	80.72959	73.02792	79.80615	81.87097
1350.033	82.81694	159.56182	84.30085	90.52419	80.1414	87.59671	87.87229
1350.247	71.24526	145.53069	72.28618	78.28094	66.35903	74.24147	73.20241
1350.461	77.25364	150.87588	76.73606	81.62001	73.25022	80.25133	78.75918
1350.674	93.49849	171.14307	96.09303	102.32224	92.8123	100.28418	99.87491
1350.888	85.2648	162.0117	87.86076	92.52764	81.47518	91.60328	91.87316
1351.101	83.92961	158.00281	86.0808	90.9694	82.14207	90.26775	88.09456
1351.315	80.14656	156.88922	84.07836	85.62689	79.25222	86.0386	86.9832
1351.528	95.05622	169.58406	95.64804	98.76056	93.47918	98.94866	100.09718
1351.742	86.15493	159.56182	88.30574	92.52764	85.25422	91.1581	90.53954
1351.955	77.92123	149.98501	80.74095	84.73647	77.25155	84.2579	83.42687
1352.169	82.59441	154.88478	84.30085	88.52075	80.1414	86.70636	87.42774
1352.382	93.27596	165.57516	94.53557	97.64754	87.47718	96.72279	97.20766
1352.595	85.2648	156.88922	88.30574	89.85638	82.14207	90.26775	89.65045
1352.809	79.47896	150.65316	83.85586	86.0721	78.14074	85.81601	83.87141
1353.022	85.70986	157.33466	88.08325	88.52075	82.80896	89.15482	90.98408
1353.235	72.13539	145.7534	74.95611	74.71927	68.80429	74.90923	77.64783
1353.448	69.91007	141.29907	74.73361	75.60969	69.69348	74.90923	75.42512
1353.661	85.70986	154.66206	90.97567	92.30503	87.47718	90.49034	90.31727
1353.874	72.35793	140.85364	74.51112	74.71927	69.91577	74.24147	75.42512
1354.088	78.3663	150.20773	80.96344	79.61657	75.47318	79.13839	81.42643
1354.301	79.70149	149.31686	84.52335	84.51387	77.25155	82.69979	84.09368
1354.514	79.25643	145.53069	81.40843	83.17824	75.02859	83.14496	80.98189
1354.727	83.92961	150.65316	83.85586	87.18512	81.91977	86.70636	88.09456
1354.94	82.81694	152.43489	86.0808	89.18857	83.25355	86.70636	87.65001
1355.153	73.47059	140.85364	76.29107	78.50354	71.24955	76.24476	78.75918
1355.366	86.82253	153.10304	89.64071	92.30503	83.69815	89.15482	91.20635
1355.578	93.05343	156.88922	94.75807	95.19889	89.70015	93.82915	94.98495
1355.791	80.81415	148.20328	86.3033	86.0721	82.58666	87.81929	87.20547
1356.004	81.92682	147.75785	86.97078	87.63033	81.69748	88.04188	88.31683
1356.217	75.91844	138.18104	78.07102	78.94875	71.02725	78.69322	79.64826
1356.43	86.15493	152.65761	90.30819	91.85982	85.92111	90.49034	91.20635
1356.642	84.5972	149.53958	89.19572	90.07898	84.14274	90.49034	88.5391
1356.855	85.48733	148.87143	87.86076	90.07898	82.58666	87.59671	88.09456
1357.068	79.47896	140.18549	78.29352	82.51043	73.02792	81.80944	81.6487
1357.28	72.80299	137.06746	76.06858	76.94531	72.58333	77.13511	77.42556
1357.493	54.55534	117.69113	56.04412	59.13694	53.46584	56.65708	59.42162
1357.706	60.78625	122.81361	64.72138	64.70206	56.80029	63.77987	65.20066
1357.918	79.25643	141.07636	84.07836	81.1748	77.25155	79.80615	83.42687
1358.131	82.14935	142.85809	84.74584	86.51731	78.36303	83.36755	85.20504
1358.343	70.8002	133.28128	74.51112	78.28094	68.1374	76.68993	75.86966
1358.556	70.57767	131.94498	73.39865	75.38708	69.02659	74.24147	74.53603
1358.768	78.14377	134.8403	78.51601	76.2775	72.58333	76.91252	77.42556
1358.98	65.68196	127.04522	68.28129	69.37676	62.3577	67.56385	70.53516
1359.193	74.80578	134.39486	77.62603	79.83917	70.36037	76.91252	79.87053
1359.405	69.46501	127.49066	72.28618	72.04801	68.1374	70.01231	73.20241
1359.617	67.23968	121.70003	66.72383	68.04113	63.69148	64.44763	66.75655
1359.83	61.89891	120.58645	64.0539	67.37331	58.80096	62.88952	64.75612
1360.042	76.58604	136.39931	77.40354	81.62001	71.69414	76.68993	80.75962
1360.254	74.80578	133.28128	75.62359	78.50354	72.58333	75.35441	79.87053
1360.466	70.57767	129.94054	74.28862	73.38364	72.13874	74.46406	77.42556
1360.678	76.58604	134.39486	79.85097	79.17136	72.36103	79.58357	79.64826
1360.891	73.02552	133.28128	77.40354	78.50354	71.02725	77.58028	77.42556
1361.103	73.24806	130.16325	76.29107	77.16792	69.91577	75.79958	76.75874
1361.315	75.69591	129.4951	76.95855	78.50354	70.58266	77.58028	78.31464
1361.527	56.55813	114.79582	60.93899	60.91778	54.13273	58.66036	60.97751
1361.739	63.67917	121.03188	70.28373	68.93155	63.46918	66.6735	70.09062
1361.951	61.23131	117.02298	63.83141	64.47945	59.46785	62.44435	64.75612
1362.163	68.79741	121.47731	68.94877	71.3802	61.69081	69.12196	70.31289
1362.374	70.57767	128.15881	74.95611	76.72271	69.24888	76.24476	79.87053
1362.586	60.56371	118.35928	66.50134	65.81508	60.57933	64.89281	66.75655
1362.798	71.4678	127.49066	75.1786	74.94187	68.3597	73.12854	76.09193
1363.01	70.1326	123.70448	74.06613	72.93843	65.46985	74.68665	73.86922
1363.222	71.4678	125.93164	74.95611	75.16448	69.47118	74.24147	75.86966
1363.433	70.35514	127.71337	76.51356	76.2775	71.24955	74.68665	76.3142
1363.645	55.44547	113.23681	61.82896	61.36299	55.24421	58.66036	60.53297
1363.857	55.44547	110.34149	59.60402	60.69518	55.24421	56.87966	60.3107
1364.068	55.44547	113.23681	59.60402	61.58559	55.02192	57.54743	60.97751
1364.28	70.8002	128.38152	75.62359	76.05489	71.02725	72.0156	74.31376
1364.492	72.35793	126.82251	77.84853	76.94531	71.24955	73.7963	75.86966
1364.703	69.46501	120.36373	71.6187	74.27406	65.69214	72.68336	71.42424
1364.915	61.67638	115.01854	66.50134	66.4829	59.02325	63.77987	66.31201
1365.126	59.67359	114.5731	65.16637	65.36987	53.91044	61.99917	64.0893
1365.338	59.89612	112.12322	64.2764	66.03769	57.24488	62.66693	63.86703
1365.549	72.58046	123.25904	77.84853	80.50699	72.80563	76.91252	76.75874
1365.76	67.90728	121.70003	73.17615	71.6028	64.80296	70.45749	72.09105
1365.972	61.45384	113.68224	66.72383	64.92466	57.24488	63.77987	64.31157
1366.183	58.56092	111.00964	62.71894	61.36299	55.68881	61.10882	62.31114
1366.394	60.11865	112.34594	66.72383	63.81164	57.46718	65.56057	66.31201
1366.606	60.34118	114.79582	66.94632	64.03425	59.24555	63.3347	64.31157
1366.817	67.01715	118.582	71.6187	70.04457	63.91377	70.01231	70.75743
1367.028	65.45943	115.01854	68.28129	68.48634	61.46851	67.78644	67.42337
1367.239	61.00878	110.34149	63.38642	60.69518	57.68947	62.44435	62.97795
1367.45	60.56371	112.12322	64.0539	64.70206	59.02325	64.00246	63.86703
1367.662	59.00599	109.00519	59.60402	62.69862	52.35436	57.10225	59.42162
1367.873	61.23131	112.34594	63.16393	65.59248	56.80029	62.88952	66.75655
1368.084	62.12144	117.91385	67.39131	68.26373	63.69148	67.11868	69.64608
1368.295	53.88775	102.10098	56.7116	59.58215	48.79762	56.2119	56.53209
1368.506	55.00041	103.21457	58.04657	60.69518	51.68747	56.87966	56.75437
1368.717	55.89054	105.44173	59.60402	58.24653	51.24288	58.66036	59.86616
1368.928	63.45663	113.23681	66.05635	64.03425	57.02259	63.3347	66.75655
1369.138	53.44268	103.43728	55.37664	57.1335	52.13207	55.54414	57.19891
1369.349	67.23968	115.9094	69.83875	72.93843	66.35903	72.46077	71.20197
1369.56	65.90449	112.12322	66.72383	68.48634	61.02392	67.11868	68.53472
1369.771	64.5693	110.34149	64.49889	63.58904	53.68814	62.44435	65.42293
1369.982	54.55534	102.76913	58.49155	58.02392	49.9091	56.2119	58.7548
1370.192	57.22573	105.21901	63.60891	64.47945	57.91177	63.3347	61.64432
1370.403	71.24526	113.23681	72.06368	71.15759	63.91377	72.23819	70.75743
1370.614	69.91007	116.35484	71.84119	73.16103	63.69148	70.2349	72.09105
1370.824	51.66242	97.42394	55.82163	54.46225	49.9091	54.65379	55.86528
1371.035	63.2341	109.00519	72.28618	68.70894	63.46918	69.78973	69.64608
1371.246	48.32444	94.30591	50.92676	51.12318	44.57399	51.53757	52.75349
1371.456	61.67638	105.21901	63.60891	63.36643	55.9111	63.11211	64.53385
1371.667	38.97808	83.17009	45.5869	42.4416	36.34903	43.30184	43.86266
1371.877	46.76671	89.85158	49.3693	48.67453	43.01792	45.30513	49.86397
1372.087	55.668	100.54197	60.71649	59.35955	55.02192	59.10554	60.08843
1372.298	48.7695	90.29701	52.70671	50.23276	44.35169	53.76344	50.97532
1372.508	46.76671	88.29257	49.81429	49.11974	42.35103	47.97617	49.41943
1372.719	60.56371	98.98295	62.71894	61.8082	54.57733	60.44106	60.97751
1372.929	48.7695	89.62887	52.03923	51.12318	44.79629	51.53757	51.64214
1373.139	43.87379	87.17898	52.03923	49.34234	40.35036	48.42135	50.30851
1373.349	44.76392	88.29257	50.48177	49.34234	42.35103	47.531	48.97488
1373.56	51.88496	91.4106	56.26661	52.2362	49.01992	50.42463	54.08711
1373.77	48.7695	91.63331	54.48666	53.79443	47.46384	52.20533	54.9762
1373.98	47.43431	90.51973	51.81674	55.57527	46.57466	51.31498	57.64345
1374.19	48.99204	89.85158	55.59913	54.90746	48.57532	55.09897	55.64301
1374.4	41.64847	81.83379	44.91942	42.88681	39.68347	46.64065	44.08493
1374.61	36.53023	76.4886	39.13458	39.99295	32.1254	38.62751	38.9727
1374.82	52.33002	91.4106	55.59913	54.68485	46.79695	50.20205	54.75393
1375.03	41.64847	76.4886	43.36197	43.55462	37.01592	42.18891	44.52947
1375.24	42.5386	77.82489	46.47688	48.00671	41.46184	47.30841	48.0858
1375.45	46.98924	87.4017	52.92921	52.0136	44.35169	50.86981	51.41986
1375.66	61.89891	102.10098	65.61136	63.36643	56.57799	65.11539	66.08974
1375.87	50.77229	87.84713	54.48666	54.68485	47.24155	55.54414	54.53166
1376.08	48.7695	85.17454	55.15414	55.79788	47.68614	51.31498	54.08711
1376.29	36.75276	72.92513	42.69448	41.55118	32.56999	37.95975	40.75086
1376.499	44.76392	80.27478	48.03434	47.1163	40.79495	49.97946	49.6417
1376.709	62.78904	98.31481	65.83385	66.7055	58.57866	62.66693	64.97839
1376.919	58.33839	92.30146	62.49645	57.80132	54.35503	56.43449	61.19978
1377.128	47.43431	80.49749	51.37175	49.34234	42.12873	49.08911	49.6417
1377.338	38.53302	76.93403	43.58446	45.78067	38.34969	42.85667	43.19584
1377.548	41.64847	77.37946	45.5869	45.55806	41.90643	45.52771	48.0858
1377.757	54.11028	89.18343	56.7116	53.34922	51.90977	56.65708	56.53209
1377.967	29.85426	68.47081	36.90964	35.09565	29.68014	34.17576	35.19409
1378.176	48.32444	82.50194	54.70916	52.45881	47.01925	51.76016	51.64214
1378.386	48.54697	82.94737	51.81674	51.79099	47.46384	52.87309	51.41986
1378.595	41.42594	77.37946	46.47688	46.44848	40.57266	44.19219	46.52991
1378.805	40.09074	74.03872	45.14192	43.33202	38.1274	42.85667	44.97401
1379.014	49.65963	77.60218	51.59424	49.34234	42.35103	51.98275	52.75349
1379.223	37.19782	67.35722	40.02456	38.43472	33.23688	39.29527	40.52859
1379.433	42.5386	73.37057	42.69448	45.78067	40.57266	45.7503	46.52991
1379.642	38.31048	69.36167	40.24705	39.10253	34.57066	41.52114	43.86266
1379.851	40.98087	73.37057	45.36441	41.32858	35.01525	41.96632	46.75218
1380.061	40.31328	71.58884	44.91942	42.6642	38.1274	42.41149	43.86266
1380.27	40.09074	70.25254	44.47444	42.88681	39.68347	46.19548	43.41811
1380.479	44.09632	70.25254	45.5869	45.78067	39.01658	44.19219	44.3072
1380.688	39.20061	67.57994	41.80451	44.44504	35.01525	39.74045	42.7513
1380.897	40.75834	70.92069	42.91698	43.55462	39.23888	44.19219	44.97401
1381.106	54.33281	81.83379	56.04412	49.78755	49.9091	54.20862	56.97664
1381.315	39.64568	68.69352	43.58446	41.32858	36.57132	41.96632	43.64038
1381.524	32.74718	60.00758	34.23971	33.98262	27.67947	36.17905	35.41636
1381.733	40.53581	68.02537	43.13947	42.88681	36.12673	40.85338	42.7513
1381.942	48.99204	78.04761	53.37419	53.57183	45.90777	49.75687	53.86484
1382.151	35.6401	61.78931	37.79962	38.21211	31.6808	39.07268	37.19453
1382.36	43.2062	66.91179	44.69693	42.88681	37.46051	45.7503	44.08493
1382.569	42.31607	69.58439	46.03189	46.22588	40.57266	44.19219	45.86309
1382.777	38.53302	66.02092	44.47444	42.4416	37.6828	39.74045	42.08449
1382.986	29.85426	55.77597	33.34974	31.97918	27.23488	31.7273	33.19365
1383.195	30.52185	56.88955	32.90475	33.09221	24.12273	31.94989	33.41592
1383.404	28.29653	55.33054	31.56979	33.09221	25.01191	32.84024	33.19365
1383.612	15.16713	41.74484	19.77761	17.73249	14.11939	21.2657	19.41286
1383.821	31.85705	56.44412	36.46465	33.98262	30.34703	34.39835	34.97182
1384.03	59.22852	85.17454	65.83385	62.0308	56.57799	60.44106	65.42293
1384.238	42.5386	67.57994	48.47933	44.22244	39.23888	43.9696	45.86309
[truncated: 21 more rows]
