# Supplementary material for: Ratiometric fluorescent sensing of pyrophosphate with sp³-functionalized single-walled carbon nanotubes
Source: Nat Commun. 2024 Jan 24;15:706. doi: 10.1038/s41467-024-45052-1 (PMC10808354; doi:10.1038/s41467-024-45052-1)
Supplement: Supplementary file 4 — Source data [file 41467_2024_45052_MOESM4_ESM.zip › Fig. S5b.txt]

Wavelegth	PL intensity	PL intensity	PL intensity	PL intensity	PL intensity	PL intensity	PL intensity
nm	a.u.	a.u.	a.u.	a.u.	a.u.	a.u.	a.u.
	[Cu]	PPi	K3PO4	Cys	Citrat	ATP	ADP
938.815	0.27	8.25	0.82862	6.25703	1.60254	1.92385	2.761
939.053	38.96696	47.90874	43.09794	45.84163	43.19049	40.60686	44.57695
939.29	24.73357	36.10024	30.41714	33.61044	30.73634	27.71252	30.78658
939.527	9.16581	19.83569	13.06448	19.82254	14.94627	13.48429	13.65984
939.764	1.15953	10.92361	3.72073	12.03905	5.16087	5.92554	4.98525
940	18.72886	26.51975	20.62846	29.6075	23.1749	22.82157	23.22412
940.237	13.16895	24.06893	15.06671	22.93594	17.39262	15.92977	16.10652
940.474	16.2825	29.41618	19.51611	26.93887	20.72855	17.7083	19.44289
940.711	6.71945	18.05327	9.72742	16.26437	12.94471	9.26029	12.77014
940.948	13.61374	26.96535	16.40153	23.82548	17.83741	16.81903	19.22047
941.185	15.83771	26.96535	17.06894	27.60603	20.50615	20.15377	19.44289
941.422	20.06324	27.41096	21.51834	31.60897	25.84364	25.71168	26.11565
941.658	8.28	18.49888	9.9499	18.48823	13.61189	11.70576	12.10286
941.895	20.73043	28.74777	20.62846	27.60603	23.1749	21.26535	21.44472
942.132	0.27	13.15163	2.39	10.03758	6.05045	4.14701	5.20768
942.369	13.16895	28.52497	15.51165	24.71502	17.39262	19.70914	20.77745
942.605	24.28878	33.42661	26.63515	36.50145	28.28999	29.04642	27.67263
942.842	20.95283	28.97057	22.85316	34.05521	24.73167	26.82326	26.11565
943.079	10.27779	22.06371	12.39707	22.93594	16.72543	15.26282	14.99439
943.315	14.50333	24.06893	16.40153	25.38218	21.17334	17.26366	17.44107
943.552	12.50176	26.51975	15.51165	24.93741	19.61657	19.48683	17.66349
943.789	29.1815	44.56671	30.86208	41.39393	34.51707	35.04895	35.67994
944.025	30.07109	44.78952	33.75419	45.17448	36.51863	37.71675	35.67994
944.262	30.96068	47.24034	32.86431	44.06255	36.07383	39.05064	34.56781
944.498	28.95911	43.0071	33.08678	42.72824	36.96342	38.16138	36.79207
944.735	32.29506	43.2299	33.75419	44.72971	36.51863	37.0498	41.24057
944.971	26.73514	36.99145	29.08232	40.05961	30.51395	30.82495	29.89688
945.208	20.95283	33.87222	22.63069	33.16567	26.28843	25.93399	24.33625
945.444	21.62002	35.43183	23.96551	36.27906	26.51083	25.26704	25.00353
945.681	25.40076	41.89309	29.74973	39.61484	32.07072	34.60432	31.67628
945.917	30.96068	45.01232	33.53172	46.28641	36.74102	38.38369	35.45751
946.153	37.63258	49.02275	37.98112	53.18035	40.07695	43.71928	38.57147
946.39	33.18464	49.46836	36.86877	49.62219	40.52174	41.94075	39.01632
946.626	24.73357	40.77908	26.63515	38.50292	30.95874	36.38285	31.00901
946.862	38.74456	55.70681	41.54065	53.62512	44.96965	45.94244	44.79938
947.099	25.62316	42.5615	28.41491	40.05961	32.9603	29.93568	32.34356
947.335	30.73828	46.12633	32.1969	46.50879	36.07383	39.05064	37.23692
947.571	42.7477	56.15242	42.87547	60.29669	49.63996	51.50034	49.47031
947.807	36.74299	53.03319	40.65077	55.62659	44.74726	44.60855	46.13393
948.044	32.07266	49.02275	33.53172	48.95503	41.41133	39.71759	40.35087
948.28	22.732	39.66507	22.40822	38.94769	30.29155	31.93653	28.11748
948.516	28.51431	42.11589	29.08232	45.84163	29.84676	34.15969	28.78476
948.752	27.62473	43.89831	30.41714	47.62072	33.84988	38.38369	34.34539
948.988	32.73985	49.24556	34.64407	52.5132	42.96809	44.60855	41.01815
949.224	36.52059	53.25599	38.42607	54.73705	42.07851	45.72013	43.46482
949.46	30.73828	48.35435	33.75419	50.73411	35.62904	39.49527	37.45934
949.696	24.28878	42.11589	24.85539	43.61778	29.40197	35.49359	31.45386
949.932	37.18778	51.47358	38.2036	59.62953	41.41133	45.27549	40.12844
950.168	39.63415	55.03841	39.98336	61.631	46.30403	51.50034	46.57878
950.404	34.74142	55.48401	38.87101	57.18329	45.41444	50.38876	47.46848
950.64	34.96382	52.36478	35.31148	55.84898	41.18893	46.38707	42.13027
950.876	38.74456	56.82082	42.20806	62.52054	45.85923	50.38876	45.46665
951.112	29.6263	48.79995	30.41714	52.5132	34.96186	42.6077	37.23692
951.348	36.96539	52.14198	35.08901	56.51613	41.41133	48.38792	42.79755
951.584	49.1972	64.8417	47.32487	71.41596	53.64308	57.7252	53.91881
951.819	54.31232	71.52576	57.11355	77.19798	60.09254	62.61615	59.70187
952.055	32.73985	49.91396	30.41714	55.18182	39.18737	42.38538	39.01632
952.291	31.18307	47.90874	25.30033	52.29081	38.07539	40.60686	34.12296
952.527	30.96068	51.02797	31.52949	55.62659	38.07539	45.05318	39.68359
952.763	25.6	45.68072	28.19244	52.29081	31.40353	40.60686	35.90236
952.998	34.74142	54.1	32.64184	61.85338	42.7457	49.05487	42.79755
953.234	53.9	76.6502	50.21698	84.5367	61.20452	67.06247	60.81399
953.47	59.87224	81.10624	59.11578	86.98294	65.43003	73.28732	67.9316
953.705	56.53629	74.42218	52.21921	82.09046	60.31494	69.95258	66.37463
953.941	33.62944	57.71203	32.64184	64.74439	41.85612	49.94413	43.90967
954.176	42.97009	68.18373	45.32264	74.97412	50.97433	57.7252	53.02911
954.412	42.08051	61.94527	39.31595	71.41596	48.52798	58.61446	51.24971
954.648	58.53786	76.4274	53.55403	90.09633	66.9868	76.17743	70.82313
954.883	61.65141	83.11146	59.78319	94.54404	70.54513	79.73449	71.26798
955.119	57.64827	78.87822	51.77427	87.42771	62.76129	70.84185	61.03642
955.354	53.42273	76.6502	49.54957	87.20532	60.09254	69.06332	61.7037
955.59	59.9	87.1219	59.56072	97.43505	69.65555	79.28986	72.38011
955.825	55.20191	77.09581	49.77204	90.31872	61.42692	72.84269	65.48493
956.06	51.2	71.97136	45.99005	90.5411	58.98057	71.28648	60.36914
956.296	49.4196	73.97658	46.65746	88.98441	57.86859	72.84269	61.48127
956.531	62.3186	90.90953	61.78542	102.7723	72.99148	86.8486	77.05104
956.767	66.98893	95.14277	64.9	110.11102	78.10658	91.29493	81.05469
957.002	58.53786	85.33948	51.5518	102.32753	68.09878	81.2907	71.04556
957.237	58.31546	86.8991	52.88662	102.99469	67.2092	82.6246	71.93526
957.472	61.87381	88.5	55.11132	106.33047	68.09878	85.51471	74.38194
957.708	67.87851	96	61.34048	115.22588	75.43783	94.18504	82.61167
957.943	70.54727	104.27765	66.4573	123.45414	82.33209	100.85452	87.72745
958.178	75.2176	104	69.57188	125.45561	84.11125	104.41158	90.84141
958.413	78.10876	106.06007	70.01682	128.12424	83.88886	105.74547	93.51051
958.648	69.43529	101.60403	62.23036	121.45268	80.55293	99.74294	86.3929
958.884	66.98893	102.94084	63.78765	124.56607	78.32897	101.07683	85.28077
959.119	74.32802	105.83727	67.34718	130.79286	81.44251	106.19011	92.17596
959.354	78.33115	110	70.23929	136.3525	87.66958	111.52569	96.84689
959.589	83.22388	115.41775	75.3561	142.57929	93.45186	116.19433	101.51782
959.824	88.5614	125.66665	78.91562	151.02994	99.90133	120.19602	105.07662
960.059	86.33743	121	73.35387	148.13893	94.11905	119.52907	103.0748
960.294	88.11661	121.21061	77.13586	150.58517	96.78779	123.97539	107.5233
960.529	88.7838	123.66143	76.69092	155.70003	101.01331	126.64319	109.74755
960.764	89.67338	129.23148	75.57857	160.37012	99.67893	127.08782	108.85785
960.999	92.78693	132.79631	83.14255	165.70737	105.23882	135.75815	116.19789
961.234	97.23487	135.91554	84.2549	169.04315	106.3508	137.53668	120.64639
961.468	90.34057	127.89467	78.69315	166.8193	100.12373	132.20109	110.85968
961.703	101.238	143.26801	89.37171	181.05197	113.46745	144.65079	123.3155
961.938	91.67495	132	77.35833	172.82371	101.90289	138.20362	119.08942
962.173	109.46668	153.0713	94.93347	191.50408	120.13932	160.87987	136.88344
962.408	101.01561	143.26801	86.25713	189.725	111.46589	148.8748	128.6537
962.642	106.79792	150.17487	92.26382	199.73234	119.24973	157.10049	130.4331
962.877	115.24899	165	100.27275	208.18299	128.81274	168.66093	143.33377
963.112	126.36882	173.56908	106.94685	219.07987	135.26221	179.10979	156.01201
963.347	130.37196	180.69875	111.61872	232.64538	144.60282	188.89169	162.23992
963.581	107.46511	156.19052	90.929	211.074	123.69764	172.4403	140.88709
963.816	119.25213	168.22183	100.71769	225.75144	130.36951	181.11063	156.01201
964.051	133.04072	182.92677	109.61649	243.76465	139.93251	194.00497	169.1351
964.285	149.72047	204.53856	128.74892	263.55696	163.95122	214.23573	186.03942
964.52	151.05484	206.76658	131.64103	268.67182	169.7335	217.79279	188.26368
964.754	149.49807	203.87015	126.30175	268.44944	161.72727	217.34816	183.59274
964.989	157.50435	215.67866	132.97585	277.34485	170.62309	227.5747	191.82248
965.223	141.49179	200.08252	114.51083	268.67182	154.38822	215.12499	180.25637
965.458	158.39393	220.80311	132.97585	296.24761	171.73506	238.46819	199.16251
965.692	178.63202	238.85007	152.77569	318.04138	191.52826	259.81053	222.73959
965.927	169.51376	230.6064	139.20501	310.92505	182.85484	251.80715	213.17531
966.161	155.28038	220.80311	124.74446	300.02816	170.40069	238.46819	200.05221
966.395	162.61947	233	130.97362	312.48175	181.74286	249.80631	210.95105
966.63	170.62575	238.18167	138.5376	322.93386	185.07879	260.03285	217.17896
966.864	183.30235	252.21819	149.21616	336.94414	193.97461	272.03792	228.9675
967.098	197.98053	269.59675	162.11943	357.62599	210.43187	292.26868	250.54275
967.333	184.63673	256.45143	145.87911	347.17387	198.86731	281.15288	236.08511
967.567	194.64458	267.59153	154.55545	363.18562	210.87666	294.04721	246.31667
967.801	223.77853	297.2242	187.92596	396.09866	241.56724	326.72768	280.79259
968.035	219.99779	295.66458	176.35751	395.65389	234.67298	322.28136	273.0077
968.27	232.00721	309.70111	186.36867	410.33133	244.23598	335.84264	289.46717
968.504	223.11134	303.01705	177.24739	410.99849	233.561	332.73021	280.34774
968.738	229.33845	311.26073	179.69457	418.78198	237.11933	337.17653	286.79807
968.972	246.0182	329.53049	200.60675	444.13391	259.58127	361.85362	305.03694
969.206	238.01192	325.29725	193.93265	441.02052	251.35264	357.4073	298.80904
969.44	252.0229	339.33378	202.83145	458.1442	264.47397	370.07932	313.71153
969.674	263.80992	355.37552	216.6246	475.49026	283.37758	386.97534	328.16917
969.908	266.03389	359.16316	214.3999	482.82898	283.37758	394.7564	331.28313
970.142	268.48025	357.38074	212.62014	487.27669	280.70884	394.08946	328.83645
970.376	269.14744	362.72799	210.84038	493.94825	282.93279	399.64736	333.28495
970.61	264.92191	358.49475	204.61121	495.50495	278.04009	396.97957	330.171
970.844	277.59851	375.87331	219.73918	514.18532	292.71819	414.76485	345.29592
971.078	279.82248	378.99254	219.07177	523.08074	295.83173	417.65496	347.52017
971.312	298.50379	403	236.42444	545.98644	314.51295	441.6651	368.65057
971.546	316.07313	424.66695	254.66698	569.3369	335.41812	462.56282	388.44642
971.779	315.18354	425	246.65806	572.4503	331.6374	463.45208	387.77914
972.013	329.86172	440.9315	261.56355	595.13361	346.76029	482.12663	403.79376
972.247	343.42791	457.41885	273.35447	613.5916	361.21599	499.02266	419.58596
972.481	361.66443	477.69383	296.04642	640.05547	379.23002	521.47658	437.60241
972.714	371.67228	490.83915	299.82841	652.73143	388.57063	533.70397	447.38912
972.948	369.22592	488.61113	293.37678	650.72997	383.23314	531.70312	445.16486
973.182	375.23062	497.30041	296.71383	661.62685	393.01854	539.26187	452.94975
973.415	377.89938	502.42485	299.82841	674.74759	397.02166	548.59915	457.8431
973.649	389.46401	515.34737	308.94968	689.8698	406.13987	560.82653	468.29709
973.883	392.57756	522.25423	312.06426	700.5443	411.69976	569.49686	470.74377
974.116	391.46558	522.03143	307.61486	701.87861	410.36539	569.71918	470.74377
974.35	412.37086	547.87647	326.30235	728.12009	431.93775	591.72847	493.43115
974.583	421.48912	557.45695	331.64163	740.57367	440.16638	600.17648	500.77118
974.817	436.83448	576.17232	345.65724	763.70176	455.95645	621.29651	519.45491
975.05	454.18142	596.0017	361.45262	786.38507	471.96893	640.86033	536.35923
975.284	460.85332	608.03301	363.89979	796.6148	480.86475	652.42077	545.03381
975.517	460.40852	608.70142	362.12003	799.50581	479.75277	649.30834	542.80956
975.751	475.0867	624.52036	375.24576	821.74435	493.98608	664.64815	555.71022
975.984	481.09141	634.54645	379.4727	830.63977	500.43555	674.43006	560.82601
976.217	491.09926	650.58819	389.03891	849.32014	514.44646	691.77072	576.39577
976.451	503.10867	661.28269	398.38265	863.99758	523.78707	702.44189	585.73764
976.684	503.99826	663.73351	397.71524	869.33483	526.67821	704.44273	585.96006
976.917	524.68114	687.57333	417.73755	894.01961	547.36099	728.67519	606.86804
977.151	547.81039	713.64116	436.86998	921.5954	569.15574	754.01922	628.66571
977.384	539.35932	708.51672	429.08352	917.59247	562.48388	747.12743	620.6584
977.617	539.35932	710.74474	427.08129	922.48494	565.15262	747.79437	621.99296
977.85	560.2646	733.69335	445.54631	947.16973	584.72342	771.35988	641.56638
978.083	589.62095	764.44002	469.79555	978.30368	612.52286	801.81719	669.81439
978.316	595.84806	775.80293	477.35953	990.09011	621.64107	808.26435	677.15442
978.55	616.75334	798.75153	494.93467	1007.88094	640.76708	829.82902	694.28117
978.783	623.64763	806.77241	501.3863	1022.336	650.77487	838.72166	700.95393
979.016	614.97416	800.53395	491.59762	1017.22113	644.10301	828.71743	691.61207
979.249	622.31325	809.66883	495.60208	1027.22848	647.43894	838.49934	696.72785
979.482	630.09713	817.2441	504.05594	1039.68206	655.66757	846.05809	705.62486
979.715	642.77374	834.17706	515.17944	1054.13711	669.90088	860.50864	716.30127
979.948	657.67431	851.55561	526.97036	1069.4817	685.91336	877.18234	726.97768
980.181	666.57018	863.36412	535.20175	1082.60244	696.81073	884.74109	734.76257
980.414	683.69472	883.4163	553.22183	1100.17089	711.04404	904.08259	753.44629
980.646	693.48017	895.44761	560.78581	1116.40503	723.49819	915.1984	761.4536
980.879	712.60627	917.95061	579.02836	1133.08393	743.73617	932.98369	779.69247
981.112	699.04008	905.9193	565.68015	1122.18705	731.28203	918.97777	761.67603
981.345	710.38231	917.28221	570.79696	1132.86155	738.17629	928.31505	768.34878
981.578	714.38545	924.41187	577.02613	1140.42265	745.51534	932.98369	773.01971
981.811	734.84594	944.90966	596.60349	1160.65973	766.19812	956.10456	794.15012
982.043	741.29544	954.93575	602.61018	1172.89092	774.20435	960.55088	801.0453
982.276	755.52882	966.96706	615.95839	1182.00872	785.54652	971.66669	810.38716
982.509	768.65022	984.34561	629.75153	1199.35479	801.3366	985.6726	823.28783
982.741	773.98774	995.48571	636.64811	1202.91295	811.122	990.56356	823.28783
982.974	790.88988	1011.30466	651.33113	1221.59333	826.24489	1008.12653	839.96972
983.207	790.44509	1010.85905	644.65703	1217.81278	821.12979	1003.01326	835.07637
983.439	801.34252	1023.11316	657.56029	1230.71113	835.14071	1014.5737	844.1958
983.672	804.90087	1029.79722	665.79169	1233.15737	845.1485	1017.90844	845.9752
983.904	819.13425	1047.39858	679.8073	1249.39151	856.49067	1031.46972	860.21042
984.137	834.92441	1058.98429	690.93081	1261.40032	870.94638	1041.69626	866.88318
984.369	840.48432	1069.67878	698.04985	1267.8495	879.6198	1048.58806	871.77654
984.602	853.82812	1081.26449	711.39805	1277.18968	892.07394	1058.59228	886.67903
984.834	861.8344	1093.073	720.29686	1284.75079	901.63695	1065.03945	888.68086
985.067	857.83126	1093.5186	722.29909	1283.63886	900.52497	1061.48239	886.23418
985.299	864.72555	1099.31145	721.85415	1282.9717	905.86246	1064.15019	886.23418
985.531	863.16878	1096.19222	723.63391	1277.63445	907.19684	1058.59228	880.67355
985.764	875.40059	1110.00595	736.98211	1288.30895	918.09421	1070.59735	891.12753
985.996	906.09132	1140.97543	765.68075	1311.88181	949.45197	1093.49591	914.48219
986.228	886.29802	1125.60209	746.54833	1291.64474	928.99159	1073.93209	893.79664
986.461	889.85637	1126.9389	752.77749	1289.42088	933.2171	1073.26515	894.46391
986.693	897.19546	1135.40538	759.00665	1294.75813	938.1098	1077.71147	897.13302
986.925	899.19703	1139.63862	763.90099	1296.53721	947.22802	1079.26768	900.91425
987.157	904.75694	1147.65949	771.2425	1295.64767	951.89832	1085.49253	901.58152
987.389	902.97777	1141.19823	769.0178	1285.86271	949.00718	1071.93125	893.79664
987.621	922.54867	1163.47843	788.3727	1301.87446	968.57798	1089.49422	910.25611
987.854	917.65595	1152.11553	781.92107	1288.75372	960.34935	1077.48915	901.3591
988.086	929.22057	1167.71167	798.16138	1299.65061	977.2514	1088.60496	909.81126
988.318	920.10231	1160.80481	794.37939	1285.19556	969.02277	1077.04452	895.35361
988.55	916.09917	1158.79959	792.15469	1277.18968	966.79882	1071.04199	889.12571
988.782	939.22842	1182.1938	817.07134	1294.98052	992.37429	1088.60496	908.92156
989.014	932.55652	1174.39573	809.28489	1281.19262	984.81285	1078.37842	897.35544
989.246	944.56593	1180.85699	823.3005	1289.1985	997.0446	1085.93716	908.69913
989.478	941.22999	1182.4166	822.63309	1278.96877	994.82064	1081.93547	902.2488
989.71	934.11329	1174.17293	819.96345	1264.29133	988.37118	1067.26261	893.79664
989.941	945.23312	1187.98665	833.97907	1272.51959	1001.9373	1077.04452	898.68999
990.173	952.57221	1189.32347	839.09588	1269.18381	1006.38521	1077.04452	902.2488
990.405	951.23783	1189.99187	843.10034	1264.06894	1006.16281	1075.26599	896.02089
990.637	955.01857	1190.43748	847.77221	1258.06454	1012.16749	1072.37588	898.02272
990.869	959.24411	1198.68115	853.33396	1258.95408	1016.393	1073.70978	898.24514
991.1	964.13684	1199.79516	865.56982	1256.06307	1020.84091	1070.15272	898.68999
991.332	970.14154	1205.36521	871.13157	1253.83921	1028.17996	1071.48662	898.68999
991.564	947.23469	1183.08501	852.88902	1226.93058	1009.72114	1047.69879	874.44564
991.796	944.12114	1179.29738	851.77667	1215.58892	1005.27323	1040.14005	867.77288
992.027	943.23155	1176.84655	851.33173	1205.35919	1006.6076	1032.13667	865.3262
992.259	959.02171	1194.44791	873.80121	1215.81131	1022.39768	1047.03185	877.11474
992.49	959.46651	1186.87264	877.13826	1202.91295	1022.17529	1037.24994	875.33534
992.722	945.67792	1176.17815	863.12265	1187.12359	1011.7227	1021.24318	856.20677
992.954	958.13213	1186.42704	877.80567	1187.79075	1022.39768	1026.80108	865.3262
993.185	957.02014	1186.20424	881.58766	1183.78781	1022.39768	1027.24571	862.87952
993.417	946.5675	1169.04848	868.90687	1161.1045	1010.38833	1008.57116	847.53218
993.648	939.00602	1164.36964	868.90687	1149.76284	1005.27323	1000.12315	837.74547
993.879	946.12271	1170.6081	884.03483	1149.09568	1012.83468	1003.23557	842.4164
994.111	948.34668	1170.3853	885.81459	1146.20467	1014.83624	1002.34631	841.74912
994.342	939.89561	1161.25041	883.36742	1128.85861	1009.27635	989.22966	834.85394
994.574	931.44453	1151.22432	875.80344	1112.62448	1000.15814	975.44606	819.28417
994.805	930.55495	1147.43669	878.47308	1101.72759	997.93418	971.22206	817.50477
995.036	916.32157	1134.51417	871.13157	1084.8263	986.36962	953.65908	802.15743
995.268	930.55495	1140.30702	883.58989	1086.82777	995.04304	961.21783	808.16291
995.499	924.32784	1136.74219	882.92248	1075.04134	991.48471	953.21445	802.60228
995.73	909.42727	1116.24441	871.35404	1050.57894	976.36182	932.76137	785.47553
995.961	888.74439	1097.75184	855.11372	1029.00756	959.45977	909.6405	761.89845
996.192	883.18447	1089.73097	854.89125	1013.66297	954.34467	902.52638	753.44629
996.424	892.96992	1097.97464	865.34735	1016.33159	964.35247	904.74954	763.67785
996.655	890.52356	1091.06778	864.01253	1006.76902	960.12695	901.4148	757.0051
996.886	881.85009	1081.04169	859.34066	991.86919	953.23269	886.07499	745.43898
997.117	879.84852	1072.79801	860.89795	981.86185	952.12072	878.29393	739.87835
997.348	862.94638	1061.21231	849.77444	961.62478	938.55459	862.50948	726.08798
997.579	861.3896	1057.20187	850.21938	951.17266	935.66345	854.72842	721.41705
997.81	863.61357	1057.42467	855.78113	948.05927	936.33064	853.39452	722.30675
998.041	855.82969	1048.7354	854.00137	937.38477	932.99471	847.83662	718.3031
998.272	834.70201	1023.55877	831.97684	905.13888	908.08642	818.49089	693.39147
998.503	832.92284	1019.32553	831.97684	898.24493	906.75204	812.26604	685.82901
998.734	829.58689	1016.4291	834.20154	890.23906	905.86246	808.70899	684.71688
998.965	829.36449	1016.2063	839.31835	883.5675	908.08642	804.92961	685.38416
999.196	812.01756	992.36649	823.96791	861.55134	889.4052	783.14263	666.03316
999.426	805.34566	988.80165	819.96345	853.54547	882.28854	780.03021	659.80525
999.657	821.35821	999.27335	838.42847	860.88418	897.41143	790.9237	674.93017
999.888	809.3488	985.45962	829.9746	842.42619	883.40052	773.36073	660.47253
1000.119	782.8836	955.38135	804.39055	810.62508	859.38181	745.79353	634.6712
1000.349	773.54294	945.13246	802.38832	798.83865	853.59953	737.56783	627.99844
1000.58	767.98303	936.88878	799.05126	788.38654	846.48288	728.89751	620.43598
1000.811	761.75592	925.97149	791.70975	778.37919	836.47508	719.33791	611.53897
1001.041	762.20072	927.0855	797.93891	777.71204	839.81101	719.33791	614.20807
1001.272	751.30328	919.95583	794.15692	761.4779	829.13603	712.2238	607.09046
1001.503	740.18345	904.35969	785.03565	746.57808	817.79386	695.99472	595.30192
1001.733	726.39486	885.64432	769.24027	728.56486	803.56055	677.7648	577.28548
1001.964	705.26719	862.25011	750.99773	703.88008	781.32101	655.08856	557.71205
1002.194	697.9281	855.78885	751.2202	695.87421	776.20591	651.08687	553.93082
1002.425	693.92496	848.43638	748.32809	686.08925	771.53561	643.52812	548.37019
1002.655	694.14736	846.65397	749.88538	682.08631	775.53873	642.41654	550.37202
1002.886	685.91868	837.07348	744.32362	671.6342	764.41895	634.85779	544.36654
1003.116	697.9281	843.31194	758.33924	682.08631	774.42675	645.9736	556.15507
1003.346	681.91554	829.27541	744.10115	664.96263	759.74865	629.52221	542.58713
1003.577	667.45976	817.2441	732.75518	648.7285	743.51378	613.51545	530.13132
1003.807	659.45349	803.43038	726.08108	639.38831	736.61952	604.6228	521.45673
1004.037	636.76903	777.80815	703.38913	612.70206	715.04716	581.72425	496.98995
1004.268	641.21696	780.70457	709.17335	616.48261	719.93986	587.05983	501.66088
1004.498	634.54507	775.13452	708.95088	611.81252	714.15758	585.2813	501.21603
1004.728	623.64763	761.7664	699.60714	598.24701	702.37062	570.60844	492.76387
1004.958	613.86218	750.8491	688.48363	585.12627	692.36282	558.82569	483.86686
1005.188	600.29599	733.02494	674.24555	570.00406	677.01754	542.3743	468.74194
1005.418	593.40169	725.67247	668.6838	562.22057	670.12328	538.59492	462.73646
1005.649	591.84492	723.89006	672.02085	560.66387	669.67849	536.59408	461.40191
1005.879	598.29442	728.3461	682.47694	568.66975	677.01754	546.15367	476.08198
1006.109	577.16674	705.84309	658.2277	547.54313	654.3332	522.36585	453.17217
1006.339	568.27088	696.70821	649.55137	539.75964	648.77332	515.69636	448.50124
1006.569	555.59427	683.78569	639.98516	527.30606	633.65042	504.80288	436.26785
1006.799	551.81353	677.77004	635.53576	521.52404	624.977	500.80119	430.4848
1007.029	546.25361	668.85796	632.1987	515.51963	620.75149	497.02181	428.92782
1007.259	546.69841	668.63516	634.20094	516.63156	621.64107	494.57633	430.03995
1007.489	539.13692	660.83709	626.85942	510.84954	615.414	491.46391	426.48114
1007.718	531.13064	652.81621	617.96062	504.17798	606.96297	483.90516	420.92051
1007.948	525.79313	645.68655	614.4011	497.06164	601.40308	479.45884	415.5823
1008.178	500.88471	616.05388	588.14963	470.15301	572.71407	452.11396	391.7828
1008.408	505.33264	621.17833	594.15632	474.8231	578.94114	458.11649	399.12283
1008.638	499.99512	612.48905	590.15186	468.15154	572.26928	452.78091	392.22765
1008.867	499.10553	612.04345	589.70692	468.37392	570.93491	452.55859	395.11918
1009.097	491.54405	606.6962	582.14294	462.14713	566.2646	447.66764	392.45007
1009.327	462.63249	573.9443	552.55442	435.46088	536.9084	419.65581	365.75904
1009.556	474.19711	585.53001	562.3431	446.80254	546.6938	432.55014	378.88213
1009.786	470.86116	580.18276	562.78804	445.02346	541.8011	430.32698	376.43546
1010.016	464.85646	575.94952	555.669	438.79666	534.90684	422.54592	369.09542
1010.245	456.18299	565.70063	547.21513	431.68033	526.90061	414.98717	365.09177
1010.475	451.29026	557.45695	543.65561	425.89831	523.34228	410.76316	359.97599
1010.704	460.18613	566.81464	550.99713	436.35042	529.34696	420.32276	371.76452
1010.934	433.27614	537.40477	522.9659	409.88656	501.76992	394.97872	344.62864
1011.163	425.49226	528.93829	514.28956	404.99408	493.76368	388.75387	340.40256
1011.393	421.04432	523.81385	511.61992	400.76876	490.42775	384.30755	338.40073
1011.622	410.81408	512.89655	499.38407	392.09573	478.86319	376.52648	330.39342
1011.851	405.69896	507.1037	494.26726	386.31371	476.63923	373.19174	324.83279
1012.081	398.80466	500.41964	486.4808	380.97646	467.07623	368.30079	320.38429
1012.31	400.36144	500.86524	489.37291	382.31077	468.18821	369.41237	323.27582
1012.539	400.80623	501.53365	489.15044	386.75848	467.07623	370.52395	327.27947
1012.769	417.04119	519.13501	505.8357	403.215	486.20224	388.97619	345.74077
1012.998	389.24161	487.94272	475.80224	374.97205	455.06687	360.74204	317.27033
1013.227	380.34575	478.80784	468.46073	367.63333	445.94866	352.73866	308.81817
1013.456	367.22435	462.09769	451.33053	353.62305	428.60181	339.84433	295.47266
1013.686	354.54774	448.72957	440.4295	339.61277	416.37006	326.72768	283.01684
1013.915	363.666	454.74522	445.32384	349.39773	423.48672	336.06495	293.47083
1014.144	377.45459	471.67818	460.67427	366.29902	438.832	351.8494	310.59757
1014.373	370.1155	462.9889	449.99571	360.96177	431.27056	345.40223	303.70239
1014.602	357.66129	452.5172	439.76209	352.73351	420.59558	335.17569	296.58478
1014.831	345.65187	436.92106	426.41388	341.83662	407.25185	323.17062	284.35139
1015.06	339.20237	428.90019	417.73755	334.72029	400.80238	315.83419	277.67863
1015.289	345.65187	435.36145	421.96448	340.50231	404.36071	323.39294	285.68594
1015.518	328.74973	419.0969	407.05899	323.8234	388.57063	308.05313	269.89375
1015.747	328.97213	420.65652	409.06122	327.38157	391.68417	311.61018	272.34043
1015.976	342.53832	434.02464	421.96448	342.50378	405.25029	326.28305	288.57747
1016.205	334.53204	423.55294	411.50839	334.4979	395.2425	315.38956	278.12349
1016.434	329.19453	414.19526	403.27699	330.27258	387.23626	309.16471	273.0077
1016.662	324.5242	407.9568	396.82536	325.82487	381.89877	305.16302	270.78345
1016.891	331.1961	417.09168	404.61181	333.60836	388.79303	315.61187	278.12349
1017.12	323.63461	409.96202	394.37819	325.3801	379.67481	307.38618	271.00588
1017.349	312.06999	395.92549	382.36481	314.92799	366.33109	295.82574	262.33129
1017.577	312.51478	397.48511	384.58951	317.15184	369.88941	298.27122	263.44342
1017.806	318.96428	402.16395	387.92656	325.15772	373.67014	304.71838	270.78345
1018.035	311.62519	395.70269	380.36258	318.48615	365.8863	297.60427	264.33312
1018.263	301.83974	385.4538	369.68401	309.36835	356.99048	287.82236	259.88461
1018.492	303.61892	391.24665	375.46823	313.81606	361.66078	291.82405	261.88644
1018.721	286.49438	372.53128	356.11334	296.24761	343.86915	276.03961	246.31667
1018.949	286.04958	370.30326	352.33135	296.02523	340.978	276.03961	242.98029
1019.178	298.059	381.22056	363.67732	309.59074	350.54101	289.15626	257.88279
1019.406	281.37926	363.842	346.99206	294.24614	336.3077	274.92803	240.53361
1019.635	283.60322	365.62442	347.21453	299.13862	338.53165	276.03961	242.53544
1019.863	287.38396	369.18925	348.99429	299.80578	339.42124	277.3735	243.64757
1020.091	280.48967	362.28239	342.76513	294.02376	332.74937	272.92718	243.42514
1020.32	282.04645	364.95601	347.88194	296.69238	335.41812	278.04045	245.20454
1020.548	283.60322	361.16838	343.21007	296.47	334.08375	274.70571	245.20454
1020.776	272.26099	350.91948	332.53151	285.57311	324.96553	265.14612	234.08328
1021.005	283.38083	360.49997	340.7629	298.24908	332.30458	275.37266	244.98212
1021.233	284.27041	365.84722	344.32242	301.14009	336.3077	279.15203	246.31667
1021.461	272.48339	352.9247	330.97422	293.13422	325.85511	268.48086	236.30753
1021.689	271.14901	352.4791	330.97422	291.35513	324.96553	268.70318	236.52996
1021.918	261.58596	341.1162	321.85295	282.6821	312.06659	258.25432	226.74325
1022.146	274.04017	352.7019	330.30681	291.35513	324.07595	268.25854	238.30936
1022.374	266.92348	346.24064	322.9653	288.68651	318.29367	264.03454	235.64026
1022.602	267.81306	347.57745	322.74283	288.90889	318.51606	264.03454	234.75056
1022.83	260.47397	337.55136	310.2845	279.79109	308.06348	256.47579	227.85537
1023.058	252.91249	331.53571	306.28004	273.11953	301.16922	249.80631	218.51351
1023.286	232.452	306.13628	285.14538	250.21383	277.15051	230.02017	197.60554
1023.514	236.89993	313.48875	290.48466	257.77494	285.15674	236.02271	205.168
1023.742	252.0229	331.09011	305.16769	276.23293	300.94682	252.25178	224.51899
1023.97	252.2453	331.31291	305.39016	275.56577	302.28119	252.02947	223.62929
1024.198	238.9015	320.84121	290.9296	264.66888	291.82861	241.80293	212.2856
1024.426	240.90307	318.16759	290.48466	262.00026	288.04789	238.6905	209.83893
1024.654	244.68382	320.39561	292.93184	263.55696	289.60465	241.35829	210.72863
1024.882	233.34159	308.5871	281.14092	254.66154	280.26404	231.13175	203.16617
1025.109	238.45671	314.82556	288.03749	261.3331	282.71039	235.35576	212.95288
1025.337	232.6744	309.47831	283.81056	257.99732	279.15207	232.24333	206.0577
1025.565	226.2249	305.24507	275.13423	252.66007	273.14739	226.2408	200.49707
1025.793	223.55614	301.90304	269.79495	247.54521	269.36667	223.35069	196.27099
1026.02	233.78638	311.92913	283.36562	263.77934	283.15519	238.46819	208.28195
1026.248	234.45357	309.47831	280.02857	257.55255	280.04165	236.02271	206.72497
1026.476	232.8968	305.02227	277.13646	255.3287	275.59374	233.57723	203.38859
1026.703	234.00878	308.8099	280.02857	257.99732	279.59686	235.13344	208.7268
1026.931	232.00721	305.46787	278.47128	254.88393	273.14739	232.02102	207.16982
1027.158	226.2249	302.57145	272.68706	251.54814	272.25781	229.57554	204.05587
1027.386	227.55928	303.90826	272.01965	249.32429	272.03541	228.01933	204.27829
1027.613	209.76755	283.85608	252.66475	234.86924	254.91096	213.12415	185.59457
1027.841	215.99465	291.20854	257.11415	241.98557	259.13648	218.23742	190.71035
1028.068	210.87953	284.52448	252.88722	235.75878	256.24534	214.01341	186.7067
1028.296	214.66027	289.42613	255.11192	241.31842	258.0245	217.12584	192.71218
1028.523	222.66655	294.32777	263.78825	246.43328	263.58439	223.12837	197.38311
1028.75	212.21391	280.95965	249.77264	233.31254	250.90784	210.23404	187.37397
1028.978	218.66341	288.53492	258.00403	240.65126	260.69324	221.57216	195.82613
1029.205	213.99308	285.19289	253.55463	236.20355	257.57971	222.01679	192.71218
1029.432	216.66184	286.5297	254.88945	240.20649	258.91408	222.23911	194.49158
1029.66	214.66027	286.0841	254.44451	240.87364	256.46773	221.34985	192.48976
1029.887	200.42689	270.26516	238.42667	225.75144	241.12244	205.78772	178.92181
1030.114	200.20449	271.37917	238.87161	224.63951	237.34172	203.11993	176.03029
1030.341	198.87011	268.70554	235.31208	222.63804	238.00891	200.67445	176.91999
1030.568	213.99308	282.96487	250.66252	238.20502	252.9094	215.34731	192.48976
1030.795	212.21391	282.51927	249.55017	237.53786	252.46461	216.23658	192.93461
1031.022	204.43003	273.60719	240.87384	229.53199	247.79431	208.2332	187.5964
1031.249	199.5373	269.15115	234.19973	225.75144	241.12244	202.89761	178.92181
1031.476	199.31491	267.59153	229.75033	222.41565	239.34328	202.00834	175.14058
1031.703	198.42532	266.25472	233.30985	221.7485	237.34172	200.22982	176.03029
1031.93	208.65557	278.06323	245.10077	233.75731	248.90629	213.7911	189.3758
1032.157	201.76127	270.04235	238.42667	225.75144	240.23286	204.89845	182.03577
1032.384	192.64301	262.91269	231.08515	221.52611	234.89537	198.45129	176.25271
1032.611	190.64144	257.78824	227.30316	215.29932	229.33549	193.56033	171.13693
1032.838	191.08623	255.78302	227.7481	216.85602	231.11465	189.55864	168.91268
1033.065	193.75499	260.23906	226.63575	215.74409	231.55944	194.89423	172.91633
1033.292	199.09251	266.25472	235.31208	219.52464	237.11933	204.45382	178.92181
1033.518	192.86541	261.79868	228.86045	216.41125	230.66986	198.22897	175.58543
1033.745	185.08153	254.44621	221.74141	211.074	220.66206	189.78096	168.91268
1033.972	189.75185	256.45143	222.85376	211.074	227.33393	191.11486	170.9145
1034.198	183.07996	252.44099	216.6246	207.51583	225.33237	184.22306	167.57813
1034.425	187.52789	253.555	221.29647	209.5173	225.99955	190.67022	168.2454
1034.652	191.97582	253.77781	224.41105	209.29492	228.4459	195.33886	169.1351
1034.878	177.96483	243.75172	212.1752	199.73234	216.43655	182.44453	160.90537
1035.105	178.85442	246.42534	215.28978	202.62335	217.77092	184.00074	161.35022
1035.331	176.40806	244.42012	210.61791	200.3995	215.76936	182.66684	160.90537
1035.558	181.74558	250.21297	215.73472	206.4039	219.55009	184.89001	165.35387
1035.784	173.5169	239.51848	205.94603	195.95179	213.10062	178.22052	155.12231
1036.011	190.86384	254.66901	217.29201	208.62776	225.33237	194.22728	166.91085
1036.237	184.85913	249.54457	215.28978	207.29345	223.10841	190.00328	166.91085
1036.464	180.4112	245.75693	213.28755	203.29051	215.76936	183.77842	164.46417
1036.69	172.40492	235.73084	204.38874	195.7294	208.8751	175.99736	155.78959
1036.916	174.62888	235.95364	209.06062	200.17711	216.43655	179.3321	160.23809
1037.143	183.96954	248.65336	216.17966	206.62629	223.33081	188.89169	167.3557
1037.369	185.97111	248.87616	214.17743	203.51289	224.66518	191.7818	164.90902
1037.595	165.51062	230.8292	198.38205	187.50114	204.64959	173.10725	151.78593
1037.821	178.85442	243.52891	212.84261	201.9562	215.99176	184.89001	165.35387
1038.048	159.95071	223.69953	193.48771	182.83105	195.97617	165.10387	145.11317
1038.274	171.73773	235.50804	205.94603	196.17418	208.65271	177.99821	157.56899
1038.5	151.27724	214.34185	181.91927	172.15655	187.08035	157.76744	136.43859
1038.726	156.83716	217.23828	184.36644	173.71325	192.64024	163.76998	144.22347
1038.952	167.73459	230.6064	199.27193	189.05784	203.53761	173.32957	154.23261
1039.178	158.17154	223.03113	191.93042	182.16389	194.64179	163.99229	145.55802
1039.404	154.1684	214.56465	187.25855	176.38187	189.5267	159.9906	139.77497
1039.63	164.62104	226.81876	199.93934	187.50114	197.08814	171.55104	150.22895
1039.856	157.72674	218.35229	189.03831	177.71619	189.97149	162.88071	142.88892
1040.082	155.72517	214.34185	185.47879	174.82518	191.52826	161.76913	144.00105
1040.308	151.27724	215.01026	182.58668	173.93563	187.52514	158.43439	140.21982
1040.534	154.83559	220.80311	185.03385	181.49674	190.86107	160.87987	145.3356
1040.76	155.94757	218.12948	187.48102	178.38334	189.3043	161.54681	142.22164
1040.986	157.94914	218.57509	188.81584	178.16096	186.85795	163.10303	142.22164
1041.211	157.28195	216.79267	186.81361	177.4938	189.3043	163.32534	144.89075
1041.437	148.60848	207.21218	176.13504	167.48646	181.07567	154.65502	137.99556
1041.663	140.37981	200.30532	168.57106	161.92682	173.73662	145.76237	127.54158
1041.888	151.72203	212.78224	179.91704	177.4938	189.08191	156.43354	143.11135
1042.114	141.93658	201.86494	172.13058	165.2626	176.40537	148.43016	129.76583
1042.34	146.60691	205.20697	176.13504	166.8193	177.07255	152.87649	133.10221
1042.565	149.49807	208.549	179.69457	172.37894	182.63244	156.43354	139.77497
1042.791	162.84186	220.58031	191.48548	188.39069	197.31054	170.66177	151.78593
1043.017	152.61162	210.10861	180.58445	175.26995	187.96993	160.43523	142.66649
1043.242	152.16683	210.55422	176.80245	174.15802	185.52358	156.87818	140.66467
1043.468	136.59907	194.73527	166.12389	157.03434	170.17829	143.98384	124.65005
1043.693	146.82931	204.09296	176.35751	165.92976	176.40537	153.54343	130.87796
1043.919	159.72831	216.56987	191.93042	182.83105	192.86263	168.2163	149.56168
1044.144	152.16683	209.44021	184.58891	178.82811	187.52514	160.21292	145.78045
1044.369	144.82774	201.41933	173.91034	167.70884	178.18453	153.0988	135.32646
1044.595	142.38138	198.96851	166.56883	165.04022	171.73506	148.65248	129.76583
1044.82	138.82303	197.4089	167.01377	165.48499	172.62464	147.31858	129.32098
1045.045	147.4965	205.20697	178.13727	172.82371	179.5189	156.21123	136.21616
1045.271	127.7032	186.4916	158.11497	153.47618	159.28092	135.75815	118.42214
1045.496	143.27096	202.53334	175.6901	169.26554	174.18141	151.54259	137.99556
1045.721	143.71576	200.52812	172.35305	169.04315	176.18297	150.43101	135.32646
1045.946	138.82303	194.28967	167.23624	163.92829	171.51267	147.5409	127.31915
1046.171	134.81989	192.06165	164.5666	159.2582	168.62153	143.76153	125.76217
1046.397	139.49022	196.07208	167.68118	165.70737	174.40381	147.98553	130.65553
1046.622	129.70477	186.2688	157.8925	155.47764	159.50331	137.31436	121.98094
1046.847	136.37667	192.73005	166.34636	161.92682	164.39601	143.09458	128.6537
1047.072	129.70477	189.16522	160.1172	156.36719	164.61841	139.09289	122.64822
1047.297	130.37196	191.39324	162.3419	160.37012	167.28715	143.98384	123.3155
1047.522	132.81832	189.61083	160.78461	159.2582	166.84236	141.53837	124.65005
1047.747	135.26469	188.94242	159.67226	160.14774	166.39757	142.20531	128.20885
1047.972	133.26312	190.72484	161.45202	161.25967	166.17518	143.09458	124.87247
1048.196	127.4808	189.83363	162.3419	160.14774	163.72883	138.87057	122.64822
1048.421	130.59436	190.05643	160.56214	160.14774	165.28559	141.76068	125.0949
1048.646	142.60377	199.63692	170.35082	171.71178	174.6262	154.21038	135.10404
1048.871	129.25998	188.49682	158.33744	158.59104	160.83768	140.42678	125.0949
1049.096	120.80891	180.25314	148.99369	148.80608	153.05384	133.09035	116.42031
1049.32	130.14956	186.04599	156.55768	157.47911	161.28248	140.20447	123.3155
1049.545	141.047	196.29489	167.90365	169.9327	173.95902	148.8748	130.87796
1049.77	123.03287	180.92155	151.88581	154.5881	157.50175	134.86888	119.08942
1049.995	130.37196	186.7144	158.55991	161.48205	163.06164	144.42847	126.65188
1050.219	131.70634	188.27401	158.78238	161.03728	163.06164	143.53921	125.53975
1050.444	129.25998	189.61083	154.33298	157.47911	159.05852	139.3152	121.98094
1050.668	116.58337	177.35671	147.21393	148.5837	150.82989	130.20024	114.64091
1050.893	117.02816	177.13391	145.87911	149.69562	151.49708	128.64403	114.19606
1051.117	115.02659	176.0199	145.43417	148.13893	150.1627	129.75561	113.08393
1051.342	102.34999	161.53777	132.08597	135.68534	139.71012	119.30676	101.51782
1051.566	121.69849	178.02512	147.65887	151.91948	153.49863	131.53414	115.08576
1051.791	148.60848	206.98938	175.46763	180.16243	178.85172	158.21207	141.10952
1052.015	130.59436	188.49682	160.1172	162.81636	163.06164	141.983	126.8743
1052.239	133.70791	192.73005	163.00931	168.376	169.51111	148.8748	132.87978
1052.464	124.14486	183.81797	152.55322	158.14627	156.83457	135.53583	118.86699
1052.688	119.02973	182.70396	146.10158	152.80902	152.60905	134.42425	115.53061
1052.912	118.36254	181.14435	148.32628	154.81049	153.27624	134.42425	117.75486
1053.137	119.47453	184.26358	152.10828	160.81489	154.16582	136.4251	123.53792
1053.361	118.80734	178.69353	147.65887	154.5881	152.16426	131.97877	117.08759
1053.585	107.02032	164.657	134.31067	142.57929	141.26688	123.08613	105.7439
1053.809	104.79635	164.8798	131.64103	139.24351	136.81898	119.08444	102.40752
1054.033	113.69221	177.80232	141.65218	149.25085	147.49396	129.31098	113.30636
1054.257	124.14486	184.93198	153.66557	159.2582	157.94654	138.42594	124.2052
1054.481	127.7032	187.38281	157.00262	164.15068	161.94966	139.75984	127.31915
1054.706	111.02346	172.67787	139.87242	147.69415	146.15958	127.53245	110.85968
1054.93	102.12759	167.10782	129.6388	140.13305	138.15335	121.52992	101.74024
1055.154	109.68908	170.44985	136.53537	146.35984	141.04449	123.97539	111.08211
1055.377	117.47296	177.80232	145.43417	155.25526	148.16114	132.64572	120.20154
1055.601	110.35627	171.56386	139.20501	146.35984	142.37886	127.08782	109.96998
1055.596	110.29666	172.53966	140.44413	144.70441	138.36262	124.80821	104.95851
1055.829	108.29437	169.64276	136.43862	143.36916	132.80032	122.13948	102.51248
1056.061	111.85399	175.43656	141.33424	148.04256	136.36019	126.58737	108.73875
1056.294	101.84256	164.96315	130.87541	138.25067	129.24044	115.69003	97.62041
1056.526	108.0719	168.7514	136.66115	144.03678	137.47265	122.13948	103.17958
1056.758	110.07418	172.31682	138.44138	145.37204	135.02524	123.02906	104.95851
1056.991	110.96409	177.66494	140.88919	150.93562	138.58511	127.03216	109.40585
1057.223	98.72789	164.96315	131.32047	136.47032	130.3529	115.46763	98.28751
1057.455	108.51685	172.31682	137.99632	142.70153	139.03009	122.58427	106.29272
1057.688	91.1637	158.05516	119.97153	129.57149	121.23073	107.23903	90.50467
1057.92	105.40218	173.43101	131.98805	147.59747	131.68786	123.02906	104.06905
1058.152	113.18885	180.33901	142.89194	153.38359	141.4775	130.81287	112.51898
1058.384	108.9618	174.99088	139.55402	148.2651	140.14255	125.253	106.07035
1058.617	100.95265	169.19708	129.31772	144.03678	131.68786	118.58116	100.28881
1058.849	104.06732	172.09398	132.21058	147.37493	131.68786	122.58427	102.95721
1059.081	102.50999	172.53966	132.21058	144.70441	132.13284	119.69313	102.73485
1059.313	118.08333	186.13281	148.67768	159.61479	149.9322	136.37274	118.52289
1059.545	120.97552	189.47539	148.67768	163.62057	151.48964	139.26387	121.19129
1059.777	119.41819	189.92106	145.33975	162.50785	146.14983	136.81753	118.30052
1060.009	118.52828	188.80687	148.67768	160.95005	147.26229	138.81909	119.63472
1060.241	119.19571	188.80687	150.23538	161.39514	150.37718	138.3743	119.41235
1060.473	113.18885	185.01862	140.88919	157.61191	142.36747	133.25922	113.40845
1060.705	107.62694	181.67604	133.1007	156.27665	135.9152	129.92329	108.73875
1060.937	108.9618	181.67604	136.88368	155.38648	139.03009	127.92174	109.18348
1061.169	111.85399	185.90997	141.7793	157.83445	143.47993	131.03527	111.62952
1061.401	119.41819	190.36674	146.89745	164.73328	147.26229	139.04148	121.19129
1061.633	125.64753	193.0408	150.90296	171.40957	151.71213	146.15811	124.74916
1061.865	119.86314	193.26364	149.56779	168.73906	152.15712	142.15501	121.41366
1062.097	108.9618	187.247	140.44413	158.94716	142.81246	132.59203	111.62952
1062.329	125.42505	199.9488	153.79583	172.96737	155.4945	146.8253	127.86229
1062.56	110.29666	182.56739	137.10621	157.83445	142.14498	134.81598	112.51898
1062.792	115.63609	191.03526	148.45515	164.95583	146.14983	138.1519	118.96762
1063.024	128.7622	207.74814	161.58432	179.86621	158.1644	150.8284	129.64123
1063.256	122.53286	200.84015	153.12824	175.63789	155.27201	145.93572	126.52809
1063.487	116.526	195.9377	144.8947	167.84888	149.9322	140.82064	122.74786
1063.719	102.95494	185.68713	136.88368	158.05699	139.25258	131.48006	110.96242
1063.951	106.06961	187.02416	139.99907	165.40091	141.25501	134.59358	111.62952
1064.182	112.7439	191.70377	142.22436	166.95871	145.03738	137.48472	116.07685
1064.414	120.08562	200.39447	147.11998	172.74483	152.6021	143.04459	122.74786
1064.646	117.4159	200.39447	149.79032	175.41535	153.04709	146.6029	122.52549
1064.877	109.85171	193.70932	146.00734	167.84888	147.70728	142.82219	114.96502
1065.109	105.62466	188.36119	134.88092	161.17259	138.36262	132.81443	112.07425
1065.34	117.4159	202.40002	147.34251	174.08009	148.15226	143.26698	123.63732
1065.572	121.64295	205.96543	149.79032	178.08586	154.60453	150.38361	125.19389
1065.803	118.52828	203.95989	145.11723	176.08298	153.49207	149.49404	121.63602
1066.035	116.08104	201.28583	144.67217	174.74772	147.70728	146.15811	122.30312
1066.266	120.97552	206.18827	148.45515	180.53384	152.37961	149.71643	127.63993
1066.497	110.07418	195.49203	136.66115	169.40669	145.92734	139.93106	115.63212
1066.729	113.85628	202.17718	140.88919	176.7506	152.82459	147.04769	119.85709
1066.96	128.98467	214.21046	155.35353	188.1003	162.83673	156.83306	133.64383
1067.191	134.10163	220.89561	164.25466	194.3315	168.39903	164.61688	140.5372
1067.423	110.96409	198.38893	139.33149	172.96737	143.70242	140.37585	118.30052
1067.654	104.73475	194.82351	135.10345	168.73906	140.14255	137.92951	114.96502
1067.885	108.9618	199.72596	138.6639	173.18992	146.37233	141.93261	116.29922
1068.116	103.84485	196.38338	133.1007	170.96449	143.70242	139.04148	110.74005
1068.348	110.07418	205.07408	140.44413	176.52806	147.70728	143.48938	118.30052
1068.579	129.20715	226.46658	160.24915	197.22456	165.50664	162.83772	140.75957
1068.81	135.65896	230.03199	162.91949	203.01068	172.84887	170.62154	143.8727
1069.041	130.76448	223.79252	156.6887	197.89219	170.17897	164.61688	136.08986
1069.272	108.73933	206.18827	138.21885	178.75349	148.15226	145.71332	119.41235
1069.503	116.526	218.89007	146.4524	191.88353	158.38689	158.83462	131.19779
1069.734	116.30352	213.09627	142.00183	186.5425	154.60453	150.16122	124.30442
1069.965	131.43191	231.36902	157.13375	204.12339	168.84402	167.9528	141.42667
1070.196	132.76677	236.27147	163.36455	208.12917	173.96133	173.29028	147.65294
1070.427	124.9801	227.35793	158.46892	199.22745	169.95648	164.83928	138.98063
1070.658	125.87	227.35793	153.79583	199.89508	165.28415	163.9497	136.08986
1070.889	132.76677	238.49986	159.80409	210.79968	173.73884	172.4007	148.32004
1071.12	123.86772	230.25483	153.79583	201.23033	164.83916	164.61688	136.75696
1071.351	118.08333	227.80361	153.35077	200.78525	161.0568	159.94659	133.42146
1071.582	120.08562	226.68942	149.34526	198.78236	163.28172	160.83617	133.19909
1071.813	134.76906	240.95108	164.47719	213.4702	175.74127	177.51578	145.874
1072.043	136.99382	246.07637	166.25741	218.81123	179.74612	180.8517	150.98844
1072.274	126.31496	238.94553	157.35628	209.46442	172.62638	171.95591	142.5385
1072.505	125.87	236.93999	154.90847	209.68697	167.50907	168.61999	139.8701
1072.736	128.31724	242.28811	157.57881	214.80546	169.289	169.28717	140.31483
1072.966	134.76906	248.75043	163.58707	219.25632	178.63366	179.07254	149.43187
1073.197	138.32868	252.76152	169.81787	226.60023	182.86101	186.63396	155.88051
1073.428	140.77592	258.55532	168.92775	226.60023	185.08593	187.07875	155.88051
1073.658	140.33096	261.22938	167.81511	227.26786	187.97833	185.52199	154.76867
1073.889	130.09705	254.54423	162.47443	224.15226	179.07865	180.62931	148.09767
1074.12	128.7622	255.43558	163.8096	221.70429	178.85616	179.96212	147.65294
1074.35	133.87915	262.34358	166.25741	228.38058	182.63852	185.0772	152.10027
1074.581	138.77363	266.13183	168.70523	235.50195	186.19839	190.63707	156.76997
1074.811	142.33325	267.91454	171.37557	238.39501	190.87072	193.7506	159.66074
1075.042	144.33554	270.36576	174.93602	245.0713	193.98561	195.08497	162.55151
1075.272	140.33096	270.36576	169.81787	241.73316	189.09079	193.30581	159.43837
1075.503	143.89059	271.70279	173.37832	241.51062	194.87558	197.30891	165.44228
1075.733	142.55573	276.60524	174.04591	246.18402	193.98561	198.19849	165.21991
1075.963	142.11078	281.06201	172.04315	245.51639	193.54063	200.20005	166.10938
1076.194	149.23002	283.2904	178.27394	253.30539	198.43545	205.31513	169.22251
1076.424	149.23002	287.30149	180.49923	258.20134	196.65551	207.31668	171.00145
1076.654	140.77592	280.83917	168.70523	250.41233	190.20325	199.97765	164.10808
1076.885	148.78506	291.75826	181.38934	260.42677	205.11021	210.875	177.00535
1077.115	137.66125	282.39904	170.48545	250.41233	191.5382	198.64328	162.99624
1077.345	159.01898	298.88909	188.06519	265.54526	211.56248	221.10516	182.34215
1077.575	145.22544	293.54097	177.82889	260.42677	200.21539	207.09429	169.22251
1077.806	147.67268	300.44896	182.72451	269.10595	203.99775	211.31979	174.78168
1078.036	157.46164	308.02547	187.62013	277.78512	211.78497	223.10671	183.89872
1078.266	165.69327	317.38469	196.74379	286.4643	220.46216	231.11292	188.34605
1078.496	170.58774	323.17849	202.08447	292.47296	227.13692	236.4504	193.46049
1078.726	147.67268	302.45451	177.60636	271.33138	204.88772	213.32134	174.11458
1078.956	153.67954	314.48779	188.06519	282.23598	212.00746	221.32755	179.22902
1079.186	160.13136	322.50997	196.96632	291.36025	222.24209	231.33532	189.90262
1079.416	181.26661	346.35369	213.87847	314.28217	241.15391	251.57324	207.69196
1079.646	181.48909	347.24505	213.65594	313.61454	238.48401	252.01803	205.4683
1079.876	174.14737	343.90247	210.09549	310.49894	234.70164	248.23732	201.68806
1080.106	178.81937	353.48453	215.6587	318.28795	245.38126	257.35551	211.91693
1080.336	161.68869	334.76609	197.63391	300.92959	224.912	239.11913	191.90392
1080.566	181.48909	354.37588	216.99387	324.29661	242.48886	260.46903	212.8064
1080.796	195.28262	374.87702	231.01315	340.76479	259.62075	274.9247	228.37207
1081.026	183.71385	359.94684	215.21364	328.07984	244.2688	263.80496	215.69717
1081.255	167.02812	348.80492	201.41689	315.39489	230.2518	248.68211	198.35256
1081.485	171.70013	359.724	207.20262	325.18678	237.81653	258.68988	203.68936
1081.715	175.48222	365.51781	213.43342	327.41221	242.26637	259.35706	208.58143
1081.945	183.04642	372.4258	223.22466	340.54225	252.05602	267.58567	215.91953
1082.174	196.83995	390.03004	236.35383	358.56823	267.85295	285.15486	232.15231
1082.404	179.93175	372.64864	218.55157	340.09716	251.16605	267.14088	214.1406
1082.634	187.27347	386.46463	224.3373	350.1116	257.84081	275.59188	221.25634
1082.863	209.29863	414.54228	249.26047	376.81676	284.09486	303.16883	248.60745
1083.093	203.29177	408.97131	243.47474	372.3659	277.4201	297.60896	241.71408
1083.323	213.52568	418.33053	249.70553	380.59999	283.87237	303.83602	249.27455
1083.552	199.50967	410.30835	238.35659	375.25895	275.41768	294.27304	240.15751
1083.782	201.28948	412.53673	242.80715	377.92947	277.4201	297.16417	245.04958
1084.011	215.30549	433.03787	256.60391	396.40054	292.54956	314.51097	257.27975
1084.241	202.40186	424.79285	247.48025	388.16645	282.9824	303.83602	247.71798
1084.47	211.74587	435.71194	253.26598	400.8514	292.99454	314.73336	254.61135
1084.7	224.20454	447.29954	265.50504	411.31092	303.00668	325.63071	265.50732
1084.929	219.75501	450.19644	260.83195	411.53346	302.11671	325.63071	263.95076
1085.158	215.52796	447.96805	255.49127	407.30515	294.55199	318.29168	258.16922
1085.388	211.07844	447.0767	251.70829	407.75023	293.66202	319.62605	257.27975
1085.617	202.40186	440.16871	242.3621	402.63174	288.32221	313.39899	251.94295
1085.846	210.85596	455.09889	253.26598	415.31669	297.44438	325.63071	261.05999
1086.076	205.96148	456.43592	253.48851	416.42941	294.99697	322.96197	258.61395
1086.305	221.97978	476.71422	268.62044	436.45828	311.90636	339.64158	271.95596
1086.534	238.6655	491.6444	284.865	451.36866	325.70086	353.65245	286.85453
1086.763	228.87654	488.30182	276.1864	448.4756	320.13856	349.64934	279.96116
1086.992	241.11274	501.22646	287.53534	463.16344	332.15313	362.99303	295.30447
1087.222	247.1196	513.70541	295.76889	475.62584	343.05524	375.44714	304.19914
1087.451	264.69523	531.75533	309.56565	494.09691	358.85217	389.9028	317.09642
1087.68	265.36266	540.00036	314.23874	500.99575	363.5245	395.01788	319.76482
1087.909	257.35351	534.42939	305.11508	492.76165	353.28987	386.34448	311.53725
1088.138	255.12875	537.32629	307.11783	499.2154	357.9622	390.56999	312.42671
1088.367	253.12646	541.11455	306.67278	502.99863	356.62725	392.12675	315.09512
1088.596	259.80075	550.69661	310.67829	510.34255	361.74456	399.24338	319.76482
1088.825	261.58056	555.15338	309.78817	513.01307	363.5245	400.57775	318.43062
1089.054	250.9017	553.14783	302.8898	510.56509	358.62968	394.79549	312.64908
1089.283	268.03238	573.42613	322.47229	530.81651	375.98405	411.91989	329.54896
1089.512	266.91999	578.10574	322.91734	538.16043	379.32143	418.14694	331.32789
1089.741	278.04381	592.36741	333.15365	551.29046	388.88859	429.48907	343.11333
1089.969	288.72267	606.85191	344.72512	565.9783	404.01804	441.94318	355.78823
1090.198	293.83963	616.43396	347.39546	575.99273	404.90801	447.50305	356.45533
1090.427	282.71581	612.86855	340.71961	571.76442	400.45817	441.94318	350.45143
1090.656	291.83734	626.23886	348.95316	585.117	408.91287	451.72855	359.79084
1090.885	290.72496	629.3586	350.95591	587.34243	411.13778	454.39729	361.3474
1091.113	296.28687	642.95175	356.74165	602.47535	419.59248	464.84984	367.57367
1091.342	300.29144	650.97393	361.19221	609.59673	427.15721	471.74408	375.80124
1091.571	297.8442	651.41961	357.63176	609.59673	423.81983	470.8545	370.24207
1091.799	312.30517	671.25224	374.54391	629.40305	440.95171	488.2013	386.69722
1092.028	326.76613	691.75338	389.00825	650.09955	457.41612	507.10485	401.59579
1092.257	313.19507	684.62255	377.21425	641.64292	447.62647	497.98667	390.92218
1092.485	307.63316	685.73674	372.54116	644.31343	442.95414	496.6523	385.80775
1092.714	322.53908	704.45517	390.12089	664.3423	460.30851	511.99754	405.37602
1092.942	344.78671	730.0816	410.81603	688.82203	481.89023	535.79378	426.05613
1093.171	346.12157	738.7723	415.26659	696.83358	487.23004	540.46407	428.9469
1093.399	357.02291	759.05061	426.61554	714.41448	503.47196	558.92284	443.17838
1093.627	360.36005	769.52402	432.40127	723.53874	507.6993	565.37229	447.84808
1093.856	344.78671	755.93087	417.49188	717.75262	495.90723	554.47494	433.61661
1094.084	346.34404	764.17589	420.38474	722.20348	499.24461	556.4765	437.17447
1094.313	349.68119	775.31782	421.71991	730.88266	504.36193	560.92439	440.28761
1094.541	357.91281	788.68813	432.6238	744.45778	514.15157	573.3785	449.62701
1094.769	365.47701	802.72696	439.74471	761.1485	525.27617	584.72064	458.96642
1094.998	370.59396	813.20037	446.86561	769.16005	530.83847	593.17164	465.19269
1095.226	384.3875	832.36448	460.66237	788.74384	547.74786	611.6304	479.64653
1095.454	388.16959	845.28911	468.67339	802.98659	555.75757	619.19183	488.5412
1095.682	400.40579	863.56187	482.24761	821.45766	572.44447	634.31467	502.99504
1095.91	382.60768	850.63724	465.33546	808.32762	554.20013	623.19493	484.98333
1096.139	385.94483	863.33903	469.5635	821.01257	560.6524	631.42354	492.32143
1096.367	389.72693	871.13838	471.56626	828.80157	562.20984	635.20425	493.2109
1096.595	404.63284	893.64507	488.25588	850.61079	581.78913	657.22134	511.66734
1096.823	407.08008	903.89564	492.70645	861.51539	588.2414	662.11402	516.33704
1097.051	413.97685	919.2715	504.05539	874.42289	600.70095	670.12023	526.34355
1097.279	425.54562	936.20722	516.07192	893.1165	613.1605	687.02224	538.79609
1097.507	426.658	947.79482	518.51973	904.46619	616.94287	695.69563	544.57762
1097.735	442.45382	967.18177	533.42913	923.82743	634.07475	713.04243	560.58803
1097.963	433.10981	968.51881	529.64614	924.27252	630.29239	707.48256	551.69336
1098.191	444.01115	986.12305	539.88245	940.96324	642.52945	721.27104	564.36827
1098.419	444.67858	993.47672	542.99784	949.86496	648.09175	727.94288	567.4814
1098.646	457.58221	1012.64083	556.34954	971.67418	663.44369	744.62249	580.15631
1098.874	466.92621	1030.91359	569.47871	987.02964	676.57072	760.19012	593.49831
1099.102	472.48812	1046.06661	574.81939	1001.04985	684.35794	770.64268	601.28115
1099.33	486.94908	1063.67085	589.72879	1021.52381	699.2649	787.76708	617.95866
1099.558	493.84585	1079.26954	596.84969	1036.43419	709.27704	799.7764	623.7402
1099.785	490.5087	1083.28064	597.07222	1040.43996	709.05455	798.66442	620.40469
1100.013	494.51328	1094.6454	600.41015	1052.90237	714.61685	807.33782	627.29806
1100.241	491.62109	1101.33056	599.96509	1058.46594	716.17429	812.4529	626.4086
1100.468	501.63252	1122.27738	613.98437	1080.72024	730.41378	826.90856	642.64137
1100.696	531.22187	1156.14883	645.80592	1115.43695	763.56508	861.15736	673.77272
1100.924	513.86872	1149.90935	628.00366	1106.31269	749.1031	846.03451	655.31628
1101.151	516.09348	1158.15437	630.45147	1116.77221	756.44534	853.37354	659.76361
1101.379	523.88015	1176.64997	640.46524	1136.13345	764.90004	866.27244	669.99248
1101.606	531.66682	1191.80299	647.80868	1150.82129	775.35716	877.16978	679.77662
1101.834	538.56359	1210.52142	656.93234	1167.73455	786.70425	888.73431	687.55946
1102.061	538.11864	1212.97265	658.26751	1170.40507	788.70668	893.18221	687.33709
1102.289	558.80894	1246.8441	680.52034	1203.11889	811.84584	920.09198	712.0198
1102.516	551.24474	1248.40397	674.95713	1205.34432	810.73338	923.87269	709.3514
1102.743	567.93047	1274.25324	693.42698	1231.82693	830.53517	941.21948	726.02891
1102.971	563.25846	1276.70446	689.86653	1234.49745	825.41785	944.7778	723.36051
1103.198	560.14379	1286.95503	690.53411	1243.62171	830.53517	947.44654	724.02761
1103.425	593.07029	1322.60919	722.35566	1281.00894	864.35395	979.47138	758.04973
1103.653	586.61848	1331.07706	719.24026	1287.46268	861.68405	980.80575	755.82606
1103.88	603.3042	1356.03497	738.3777	1312.83258	883.04328	1000.37649	771.39173
1104.107	603.97163	1365.61702	740.60298	1321.7343	889.49554	1010.60666	775.39434
1104.334	602.4143	1373.19353	742.16068	1330.85857	888.38308	1012.16342	779.17457
1104.561	621.10231	1402.16254	759.29536	1358.00881	910.85478	1035.29248	797.40865
1104.789	632.00365	1419.98962	770.42178	1378.92785	922.42436	1050.19293	810.75065
1105.016	638.01051	1437.14819	778.65532	1396.95384	934.66142	1063.53661	817.86639
1105.243	649.13432	1455.86662	789.11415	1416.31508	949.34589	1078.21467	828.76236
1105.47	659.14576	1477.70479	804.46861	1437.01157	963.80787	1096.00625	844.77277
1105.697	672.27186	1500.21148	818.04283	1456.59536	980.27227	1113.79784	861.67264
1105.924	682.2833	1524.94656	831.172	1479.29474	994.06678	1131.58942	873.90282
1106.151	671.15948	1520.93546	821.15823	1477.5144	987.39202	1123.8056	865.45288
1106.378	675.38653	1534.52861	826.94397	1491.31207	995.17924	1135.81492	870.78968
1106.605	684.73054	1553.02421	839.18302	1508.22533	1006.74882	1144.93311	878.12778
1106.832	708.75798	1590.90676	863.66114	1544.72238	1036.11776	1180.07148	907.4802
1107.058	716.76713	1604.4999	871.67216	1561.41311	1044.12747	1188.30009	912.817
1107.285	712.76255	1610.51654	870.55952	1568.53448	1047.01987	1194.30475	914.1512
1107.512	733.0079	1640.3769	892.36729	1597.91016	1070.82651	1221.21452	940.16811
1107.739	743.46429	1664.88914	905.71899	1621.9448	1089.07085	1240.11808	952.39829
1107.966	740.12714	1672.24281	908.38933	1630.40144	1089.07085	1241.00766	953.28775
1108.192	747.69134	1687.39583	914.62012	1646.20199	1100.86293	1253.23937	960.84822
1108.419	767.04678	1717.47903	935.98284	1676.24529	1120.66471	1278.59237	981.30597
1108.646	777.50317	1741.76842	950.22465	1700.27994	1138.24158	1298.16312	996.64927
1108.872	780.84031	1754.24738	955.56533	1711.62963	1145.80631	1307.94849	1005.98868
1109.099	783.95498	1767.39485	961.12854	1726.76255	1151.5911	1315.9547	1008.43471
1109.326	799.52832	1789.01019	972.92254	1746.56888	1165.3856	1329.96557	1023.33329
1109.552	796.19118	1800.82063	975.59288	1758.36366	1172.28285	1339.52855	1024.66749
1109.779	817.77138	1832.24086	1002.07375	1790.85493	1197.86943	1368.21747	1050.0173
1110.005	828.00529	1854.30187	1012.31005	1812.4416	1214.33384	1381.33877	1063.13694
1110.232	823.11081	1858.31296	1013.42269	1817.33755	1213.44387	1382.22835	1061.35801
1110.458	818.43881	1866.33515	1007.85948	1824.68147	1215.00131	1384.89708	1060.0238
1110.685	831.56491	1884.83075	1016.98314	1839.59185	1225.45844	1397.35119	1066.47244
1110.911	854.70245	1922.26761	1043.01896	1876.97907	1253.26993	1429.37604	1094.71302
1111.138	861.82169	1938.08915	1053.25526	1895.89523	1269.06687	1447.61241	1107.16556
1111.364	867.16113	1957.92178	1061.93386	1914.58884	1276.85408	1459.39934	1116.50496
1111.59	880.06475	1977.53156	1072.83775	1931.94719	1292.42852	1472.29824	1129.17987
1111.817	881.62209	1990.67904	1078.84601	1945.9674	1301.55069	1481.63882	1134.73904
1112.043	895.41562	2011.62586	1092.64277	1966.6639	1314.23274	1502.09914	1146.30211
1112.269	911.43391	2044.60596	1113.3379	1998.71009	1337.14941	1525.45059	1169.20589
1112.495	919.88802	2063.32439	1123.5742	2018.07133	1352.27887	1540.79583	1179.65713
1112.721	912.10134	2067.11264	1119.12364	2020.5193	1347.82903	1536.57033	1175.43216
1112.948	923.22516	2086.94527	1130.47258	2039.43546	1364.07094	1554.36191	1186.77287
1113.174	939.02098	2113.24022	1149.83254	2066.36316	1384.5402	1577.49097	1204.78457
1113.4	956.59661	2138.86664	1165.40953	2091.51052	1402.78455	1598.84087	1224.13048
1113.626	952.59204	2147.78018	1166.96722	2100.63478	1405.89943	1602.39919	1225.01995
1113.852	965.05071	2167.83565	1179.65134	2120.88619	1420.5839	1620.63556	1238.80669
1114.078	995.30749	2212.18051	1213.69817	2164.72716	1456.62761	1657.55309	1272.60644
1114.304	998.64464	2224.21379	1216.59104	2174.7416	1462.63489	1666.0041	1280.38928
1114.53	988.6332	2228.67056	1208.80255	2177.8572	1458.85253	1661.77859	1270.60514
1114.756	999.75702	2245.38345	1218.37126	2197.21844	1471.31208	1675.56707	1280.61164
1114.982	1008.21112	2266.10743	1234.61583	2217.46985	1485.99655	1693.35865	1295.51022
1115.208	1018.00008	2284.60303	1243.29443	2231.04497	1498.4561	1705.36797	1307.07329
1115.434	1036.91056	2316.46893	1263.76704	2264.42642	1521.81776	1731.83295	1329.30997
1115.66	1045.80962	2334.96453	1275.11598	2284.23275	1534.05481	1746.9558	1341.54014
1115.885	1051.594	2353.23729	1282.23689	2301.14602	1544.95692	1757.40835	1346.87694
1116.111	1050.7041	2362.81934	1287.13251	2309.15757	1549.85175	1761.85625	1348.43351
1116.337	1045.80962	2366.83044	1282.45942	2314.4986	1547.84932	1764.96978	1348.43351
1116.563	1057.60086	2387.55442	1294.25342	2333.19221	1564.75871	1782.09418	1362.22025
1116.788	1070.28201	2413.18085	1309.16281	2355.22396	1581.00062	1798.99618	1376.00699
1117.014	1084.96545	2440.36714	1326.52002	2383.70947	1602.13736	1819.23411	1396.24237
1117.24	1096.53422	2458.19422	1340.76183	2403.29325	1615.70937	1835.69132	1406.6936
1117.465	1123.0089	2496.07677	1368.35534	2440.01285	1647.74822	1870.8297	1435.82365
1117.691	1128.57081	2511.67547	1373.25097	2452.25271	1656.4254	1879.0583	1441.82755
1117.916	1128.12586	2519.92049	1376.36636	2462.71223	1660.87524	1885.73015	1447.16436
1118.142	1136.35748	2539.30744	1387.93784	2480.29313	1674.66975	1899.96341	1456.05903
1118.367	1130.79557	2545.10124	1382.59716	2480.51567	1668.21748	1896.62749	1450.72222
1118.593	1155.26797	2578.08134	1407.2978	2512.7844	1696.69645	1925.09402	1474.73784
1118.818	1166.39179	2593.68004	1421.53961	2533.25836	1713.38335	1940.43926	1488.96931
1119.044	1171.06379	2612.39847	1428.21546	2546.83348	1722.50552	1952.89337	1499.86528
1119.269	1173.95598	2626.21446	1432.88855	2558.62826	1729.40277	1961.56677	1503.64552
1119.495	1179.29541	2636.68787	1438.00671	2572.42593	1737.41249	1969.79538	1507.42575
1119.72	1187.08208	2653.84643	1448.02048	2591.34208	1750.53951	1982.24948	1518.54409
1119.945	1205.54762	2685.71234	1466.04527	2615.15418	1771.89874	2005.82333	1540.33603
1120.171	1225.34801	2715.34986	1489.18822	2645.86511	1799.26526	2032.7331	1566.13058
1120.396	1221.56591	2720.25231	1486.96293	2650.31597	1796.81784	2032.7331	1561.46088
1120.621	1228.46268	2735.40533	1497.19924	2663.00092	1805.94002	2045.18721	1568.57661
1120.846	1235.13697	2750.33551	1503.2075	2677.46622	1814.39471	2055.19498	1574.80288
1121.071	1243.59107	2769.05394	1513.4438	2690.15117	1827.52174	2066.7595	1585.03176
1121.297	1254.49241	2791.33779	1528.57573	2714.40836	1843.76365	2084.1063	1601.04216
1121.522	1270.95566	2814.513	1544.37524	2737.99791	1860.45055	2105.01141	1620.38807
1121.747	1279.40976	2838.35672	1555.94671	2758.02678	1874.02256	2121.24623	1630.39458
1121.972	1285.6391	2852.1727	1562.84509	2769.59902	1884.0347	2129.69723	1639.28925
1122.197	1297.65282	2872.67385	1578.42207	2789.1828	1900.94409	2145.93205	1653.52072
1122.422	1282.96938	2863.31463	1568.18577	2781.61634	1889.81949	2137.48105	1640.40108
1122.647	1304.99454	2896.74041	1590.88365	2808.3215	1913.62614	2163.05645	1661.52593
1122.872	1310.33397	2910	1596.00181	2820.56136	1921.85834	2172.39703	1668.64166
1123.097	1326.35227	2937.51985	1613.13649	2844.15092	1942.77258	2191.52298	1688.20994
1123.322	1338.14351	2952.00436	1621.59256	2857.72604	1956.3446	2202.64272	1699.99538
1123.547	1321.45779	2950	1610.68867	2850.82721	1945.22	2193.07974	1687.98757
1123.771	1344.8178	2978.07646	1638.72724	2881.53814	1969.91661	2223.10304	1713.11502
1123.996	1357.9439	2999.46896	1650.29871	2901.34447	1987.71596	2238.00349	1724.23336
1124.221	1363.06086	3010.16521	1656.97456	2911.80399	1994.83571	2244.00815	1730.90436
1124.446	1367.51039	3024.87255	1660.53502	2923.15368	2003.95788	2253.79352	1738.90956
1124.67	1377.52182	3034.90028	1669.21362	2935.61609	2015.08248	2265.13566	1749.58317
1124.895	1397.54469	3067.4347	1695.0269	2964.32414	2041.33653	2289.82148	1771.59748
1125.12	1379.74658	3055.40142	1677.44717	2951.86173	2025.98459	2275.14342	1754.6976
1125.345	1386.1984	3071.66863	1686.57083	2960.76345	2032.88184	2283.59442	1761.59097
1125.569	1391.98278	3076.1254	1695.69449	2969.66517	2041.33653	2292.26782	1768.03961
1125.794	1393.76259	3086.59881	1698.36483	2975.67383	2045.1189	2298.27248	1773.59878
1126.018	1403.1066	3099.30061	1704.81815	2982.12758	2053.12861	2305.16672	1777.15665
1126.243	1405.77631	3112.44808	1709.49124	2995.25761	2062.02829	2312.06096	1783.38292
1126.467	1418.01251	3127.82394	1724.40064	3010.16799	2078.49269	2326.07183	1795.61309
1126.692	1429.13633	3148.10224	1736.6397	3027.97143	2092.50969	2343.19623	1812.06823
1126.916	1458.5032	3178.40828	1764.67826	3053.78642	2121.21115	2372.10755	1838.08514
1127.141	1438.92529	3164.81513	1749.10128	3041.32401	2106.0817	2354.31597	1820.74053
1127.365	1438.70281	3171.27745	1751.32657	3043.3269	2110.30905	2355.87273	1821.18527
1127.589	1437.14548	3175.51138	1748.87875	3045.55233	2108.7516	2353.42639	1819.18397
1127.814	1430.91614	3175.0657	1744.87325	3037.76332	2102.74432	2350.98004	1812.9577
1128.038	1449.60415	3199.57794	1764.90079	3065.13611	2124.77103	2373.66431	1835.86148
1128.262	1475.4114	3228.99262	1789.37891	3089.3933	2151.47006	2397.01576	1860.54419
1128.487	1479.86093	3237.90616	1794.27453	3097.40485	2158.14482	2404.79958	1865.21389
1128.711	1477.19122	3237.90616	1794.94211	3095.6245	2157.47735	2403.46521	1860.54419
1128.935	1475.18893	3242.58577	1792.27178	3097.40485	2159.70227	2402.57563	1861.43365
1129.159	1474.5215	3244.59131	1792.27178	3098.07248	2161.25971	2401.01887	1860.98892
1129.383	1488.98246	3266.87517	1808.07129	3114.98574	2177.27913	2420.36722	1876.10986
1129.607	1483.42055	3259.29866	1801.61796	3107.19674	2170.82687	2413.47298	1869.43886
1129.832	1493.20951	3276.45722	1814.52461	3124.55509	2183.28642	2426.81667	1883.2256
1130.056	1515.45714	3304.31203	1835.88732	3147.25448	2206.64807	2448.16657	1904.35044
1130.28	1515.9021	3310	1837.22249	3148.81228	2208.6505	2451.28009	1906.57411
1130.504	1515.01219	3310.77435	1836.33238	3149.25736	2211.32041	2449.05615	1906.35174
1130.728	1517.23695	3319.01938	1842.11812	3151.48279	2217.32769	2453.94883	1909.02014
1130.952	1532.36534	3332.83536	1856.1374	3163.72266	2231.78967	2467.9597	1920.13848
1131.175	1529.69563	3337.73781	1854.5797	3163.72266	2230.23222	2467.73731	1920.36085
1131.399	1526.58096	3330	1848.79397	3157.49146	2224.89242	2458.17433	1914.80168
1131.623	1535.03506	3347.5427	1861.92314	3171.73421	2238.46443	2470.40604	1923.69635
1131.847	1544.37907	3359.79882	1875.49736	3178.85558	2250.03401	2481.52578	1934.81469
1132.071	1546.82631	3364.47843	1875.71989	3181.74864	2251.59145	2482.19297	1939.70676
1132.295	1545.26897	3360.69018	1871.0468	3174.62727	2247.5866	2476.6331	1934.14759
1132.518	1551.94326	3373.39197	1881.2831	3181.97118	2257.82123	2486.41847	1941.93043
1132.742	1540.59697	3362.02721	1869.26657	3169.28623	2247.36411	2474.63155	1931.92392
1132.966	1544.82402	3370	1874.16219	3174.18218	2255.8188	2479.07944	1935.70416
1133.189	1562.8446	3387.87647	1891.74193	3188.42493	2273.61816	2493.5351	1952.38166
1133.413	1552.83317	3378.07158	1883.50838	3177.29778	2262.71605	2483.52734	1941.93043
1133.637	1561.06479	3384.08822	1887.06884	3177.52032	2265.38596	2486.64086	1946.37776
1133.86	1564.17946	3390	1895.96997	3185.53187	2275.84308	2493.09031	1953.04876
1134.084	1560.61984	3389.65918	1894.18974	3179.07813	2275.1756	2490.42158	1948.8238
1134.307	1572.85604	3403.47517	1905.09363	3191.76308	2287.41266	2502.2085	1958.38557
1134.531	1574.41337	3404.36652	1904.42604	3186.64459	2286.07771	2499.09497	1959.4974
1134.754	1567.73908	3398.34988	1899.30789	3178.63304	2278.51298	2493.09031	1951.26983
1134.978	1580.19775	3409.26897	1911.76948	3188.20239	2292.30749	2504.65484	1964.61184
1135.201	1589.09681	3419.96522	1919.33544	3191.09545	2299.20474	2508.43555	1971.06047
1135.424	1580.19775	3406.81775	1909.32167	3179.07813	2290.08257	2497.09342	1961.4987
1135.648	1581.53261	3411.49736	1914.21729	3175.96252	2292.97496	2498.42779	1963.94474
1135.871	1572.18861	3401.9153	1905.09363	3162.60994	2283.18532	2487.53044	1954.8277
1136.094	1588.42938	3417.514	1922.22831	3180.41338	2300.3172	2503.09808	1969.72627
1136.317	1583.31242	3411.27452	1920.44808	3169.06369	2296.08985	2497.983	1966.1684
1136.541	1588.87433	3415.06277	1922.45084	3172.40184	2299.87221	2496.42624	1965.94604
1136.764	1579.53033	3401.46962	1912.21453	3155.48857	2291.8625	2485.0841	1955.93953
1136.987	1574.19089	3399.90975	1910.21178	3149.25736	2287.19017	2479.74663	1951.93693
1137.21	1553.05564	3373.39197	1885.28861	3118.76897	2262.04858	2453.50404	1926.80949
1137.433	1563.06708	3378.07158	1894.6348	3122.32966	2270.50327	2457.95194	1934.36996
1137.656	1577.75051	3390.10486	1911.99201	3132.56664	2286.07771	2470.18365	1951.04746
1137.879	1581.31014	3395.89866	1916.22004	3130.56375	2290.52755	2473.96436	1953.71587
1138.102	1569.51889	3376.95739	1901.31065	3109.86725	2274.50813	2453.72644	1937.48309
1138.325	1570.85375	3376.28887	1903.53593	3108.75454	2275.3981	2454.83841	1937.48309
1138.548	1570.85375	3375.39752	1906.20627	3105.41639	2277.62302	2455.50559	1940.59623
1138.771	1565.73679	3367.59817	1899.53042	3091.84127	2270.05829	2445.27543	1929.47789
1138.994	1571.96613	3367.59817	1903.09087	3088.72567	2273.17318	2445.94262	1932.14629
1139.217	1566.84917	3370	1899.97548	3083.38464	2270.28078	2441.27233	1929.92262
1139.44	1557.95012	3352.66799	1892.18699	3066.47137	2261.15861	2430.37498	1921.02795
1139.663	1555.72536	3350.21677	1892.40951	3063.13323	2259.82366	2425.70469	1917.69245
1139.886	1569.07394	3357.3476	1902.42329	3065.80374	2270.50327	2432.59893	1925.92002
1140.108	1566.84917	3353.11367	1901.31065	3059.79508	2269.39081	2427.92864	1923.69635
1140.331	1561.06479	3344.42297	1894.41227	3044.8847	2262.71605	2417.0313	1917.47008
1140.554	1565.73679	3347.76554	1899.97548	3046.21996	2265.60845	2418.81045	1920.80558
1140.777	1563.28955	3336.40078	1895.07985	3033.98009	2260.26864	2413.69537	1915.91351
1140.999	1563.73451	3336.84646	1896.41502	3029.08415	2257.37625	2411.02664	1913.91221
1141.222	1561.50974	3330.82982	1891.29687	3018.40208	2253.59388	2400.57408	1909.02014
1141.444	1545.71392	3311.66571	1876.38748	2996.81541	2236.90698	2381.67052	1893.00974
1141.667	1549.05107	3311.88854	1881.50563	2994.58998	2240.46686	2384.78405	1894.12157
1141.889	1543.93411	3302.30649	1876.38748	2984.35301	2232.45714	2377.66742	1888.78477
1142.112	1544.60154	3297.62688	1872.6045	2973.67094	2230.00973	2371.44036	1885.44927
1142.334	1552.16574	3303.64352	1883.73091	2975.45129	2237.35197	2373.66431	1892.78737
1142.557	1537.70478	3281.13683	1867.70887	2953.64207	2221.77753	2355.42794	1874.77566
1142.779	1545.49145	3290.27321	1876.61	2957.4253	2231.34468	2361.2102	1883.67033
1143.002	1538.37221	3274.45167	1868.82151	2937.39644	2221.11005	2346.08736	1875.66513
1143.224	1541.2644	3274.89735	1872.38197	2935.39355	2222.00002	2346.53215	1875.22039
1143.446	1539.92954	3270	1868.59899	2923.37623	2218.21766	2339.8603	1868.77176
1143.669	1521.68648	3246.37402	1852.57695	2904.68262	2199.52833	2322.29112	1853.20608
1143.891	1510	3233.22655	1842.34064	2883.09594	2190.40616	2305.61151	1842.08775
1144.113	1512.12	3229.4383	1843.67581	2877.97746	2189.51619	2302.05319	1841.64301
1144.335	1527.02591	3235.00926	1855.69234	2881.98323	2201.08578	2311.61617	1850.53768
1144.558	1527.02591	3230	1856.35993	2875.75203	2198.63836	2306.50109	1848.53638
1144.78	1520.12915	3214.50812	1843.89834	2853.05264	2185.73383	2289.37669	1834.74964
1145.002	1510.11771	3203.36619	1835.21974	2840.14515	2175.05421	2278.03455	1825.85497
1145.224	1503.44342	3189.77304	1825.20597	2824.56714	2166.15453	2267.80439	1816.9603
1145.446	1500.55123	3190	1827.43125	2816.33305	2163.26214	2263.1341	1816.07083
1145.668	1507.67047	3183.08789	1833.43951	2812.54982	2168.37945	2266.02523	1819.18397
1145.89	1501.44113	3172.83732	1825.65102	2799.19724	2161.70469	2252.23676	1811.40113
1146.112	1491.4297	3155.67875	1813.41196	2783.39668	2147.02022	2236.00194	1798.94859
1146.334	1484.53293	3146.09669	1809.18393	2768.70885	2141.90291	2228.66291	1790.94339
1146.556	1476.07883	3130	1804.2883	2752.01812	2132.33575	2214.65204	1782.04872
1146.778	1479.86093	3129.82948	1806.51359	2746.232	2132.55824	2213.76246	1781.38162
1147	1482.30817	3122.92149	1806.29106	2737.99791	2130.33333	2210.87133	1779.82505
1147.221	1474.96645	3112.22524	1801.61796	2726.20313	2122.99109	2202.19793	1775.82245
1147.443	1463.39768	3092.61545	1789.82396	2702.39103	2110.08655	2182.40479	1760.03441
1147.665	1463.84264	3092.61545	1788.26627	2698.83035	2109.86406	2179.73606	1760.70151
1147.887	1455.38853	3071.66863	1777.58491	2678.57893	2096.51454	2164.61321	1748.6937
1148.108	1457.39082	3071.00012	1778.69755	2674.35062	2096.29205	2164.39082	1748.91607
1148.33	1455.16606	3059.41252	1774.69204	2660.99804	2092.0647	2156.82939	1740.91086
1148.552	1440	3042.25395	1759.78264	2639.41137	2074.04285	2138.81542	1726.01229
1148.773	1437.59043	3029.32932	1755.33208	2627.1715	2067.81308	2131.47639	1722.23205
1148.995	1433.80833	3023.98119	1753.10679	2614.26401	2063.36324	2120.35665	1718.22945
1149.217	1434.25328	3013.73062	1751.54909	2604.9172	2061.36081	2113.9072	1714.89395
1149.438	1421.79461	2999.02328	1740.42268	2589.11665	2049.34624	2099.45154	1701.77431
1149.66	1431.58357	2999.46896	1748.21117	2587.78139	2054.01858	2102.78746	1706.22165
1149.881	1424.90928	2990.77826	1740.86774	2573.98373	2046.45385	2094.55885	1699.32828
1150.102	1416.2327	2970.94563	1731.29902	2555.95774	2033.77181	2077.87924	1689.98887
1150.324	1407.33365	2955.12409	1719.05996	2538.59939	2022.20222	2062.08921	1676.20213
1150.545	1404.44146	2944.42785	1716.83468	2524.57918	2017.52989	2054.75019	1669.97586
1150.767	1410.00336	2947.32475	1722.84294	2522.35375	2020.42229	2056.08455	1674.4232
1150.988	1406.44374	2931.72605	1714.6094	2507.66592	2010.63264	2047.85595	1666.19563
1151.209	1385.08602	2907.65949	1693.91426	2480.51567	1989.4959	2023.17013	1644.62605
1151.431	1389.75802	2902.53421	1699.25494	2474.06192	1990.83085	2022.72534	1645.96025
1151.652	1371.29248	2878.02197	1678.33728	2447.35676	1969.91661	1997.81712	1626.61434
1151.873	1380	2876.90778	1683.45543	2445.57642	1975.25641	1996.26036	1632.17351
1152.094	1352.82695	2846.60174	1656.75203	2411.97243	1948.33488	1969.12819	1604.1553
1152.315	1349.4898	2832.78575	1654.97181	2399.95511	1941.21514	1958.89803	1597.03956
1152.536	1361.726	2840.80794	1667.21086	2406.18631	1950.11482	1968.46101	1607.26843
1152.757	1347.04256	2820.75247	1650.29871	2385.48981	1934.0954	1949.33506	1590.36856
1152.979	1339.25589	2806.49081	1642.51022	2369.46672	1924.75073	1939.32729	1583.47519
1153.2	1343.92789	2800	1648.96354	2360.78754	1926.30818	1937.32574	1588.58962
1153.421	1329.91189	2784.4298	1636.0569	2341.87139	1908.73131	1919.97894	1569.91082
1153.642	1321.90274	2770.39097	1626.48818	2324.95812	1894.71432	1905.07849	1561.46088
1153.862	1320.12293	2759.69472	1619.81233	2316.50148	1891.82192	1898.85144	1554.56751
1154.083	1318.34312	2750.55834	1618.69969	2303.37145	1887.37208	1891.51241	1550.34254
1154.304	1316.34083	2740.97629	1614.47166	2294.69227	1882.69975	1884.61817	1545.45047
1154.525	1306.77435	2724.04056	1604.01282	2276.2212	1867.3478	1870.38491	1535.8887
1154.746	1302.10235	2713.78999	1600.6749	2265.76168	1865.12288	1864.82504	1528.5506
1154.967	1289.19872	2690.61479	1584.65286	2243.50738	1845.0986	1844.14232	1512.31782
1155.187	1278.29738	2676.57596	1574.86162	2226.59411	1834.41899	1830.79863	1500.08765
1155.408	1286.97396	2675.90745	1580.64735	2223.25597	1836.42142	1831.46582	1504.97972
1155.629	1273.62538	2654.51495	1567.74071	2202.55947	1822.40442	1816.12058	1490.52588
1155.85	1266.50613	2644.71005	1561.06486	2190.76469	1817.73209	1805.44563	1486.96801
1156.07	1270.51071	2639.13909	1563.06762	2185.6462	1816.61963	1805.22323	1485.41144
1156.291	1276.29509	2636.24219	1568.63082	2183.86586	1818.39957	1804.77844	1488.52458
1156.511	1262.94651	2617.07808	1550.60603	2160.94393	1802.15765	1786.98686	1470.9576
1156.732	1253.82498	2601.70222	1540.36973	2145.81101	1792.36801	1775.86712	1464.06423
1156.952	1235.58192	2577.41283	1525.46033	2120.44111	1772.12123	1754.51722	1442.93939
1157.173	1239.5865	2572.51038	1526.7955	2112.20702	1767.89389	1746.9558	1441.82755
1157.393	1250.93279	2577.8585	1536.58675	2117.77059	1779.01849	1756.07399	1451.83406
1157.614	1239.14154	2555.35181	1522.12241	2096.85155	1765.44648	1742.7303	1439.82625
1157.834	1225.12554	2535.96486	1511.44105	2077.26777	1748.75958	1723.82674	1424.03821
1158.055	1212.66686	2518.58346	1498.97946	2057.90653	1732.74015	1707.36953	1410.91857
1158.275	1212.88934	2510.33843	1494.08384	2049.67244	1730.29274	1701.80966	1407.3607
1158.495	1216.44896	2506.32734	1496.30912	2045.8892	1733.63012	1702.25445	1408.47254
1158.716	1193.31142	2479.14104	1474.94641	2018.73896	1706.70859	1676.90144	1382.23326
1158.936	1203.76781	2482.9293	1484.29259	2020.74185	1714.7183	1682.01652	1392.90686
1159.156	1201.988	2472.01021	1478.50686	2007.16672	1708.04354	1673.12073	1387.79243
1159.376	1188.19447	2451.28623	1464.7101	1986.91531	1694.69403	1655.77394	1372.44912
1159.596	1183.96742	2443.70972	1462.26229	1976.90088	1685.79435	1648.43491	1364.88865
1159.816	1183.74494	2435.01902	1458.92437	1969.55696	1680.23205	1642.87504	1363.33208
1160.037	1168.83903	2414.0722	1443.34739	1949.75063	1663.76764	1625.08345	1346.87694
1160.257	1169.28398	2406.05001	1441.78969	1940.18128	1660.87524	1622.41472	1345.09801
1160.477	1160.16245	2393.34822	1436.67154	1928.60905	1651.75307	1609.51582	1335.0915
1160.697	1157.04778	2383.09765	1430.66327	1917.70444	1645.5233	1600.84242	1329.97707
1160.917	1152.1533	2375.52114	1425.99018	1908.35763	1641.51844	1593.94818	1327.0863
1161.137	1149.48358	2361.25947	1420.42697	1891.44437	1632.61876	1584.16281	1319.52583
1161.356	1143.25425	2354.79716	1417.08904	1885.21316	1625.72151	1579.27013	1313.74429
1161.576	1135.2451	2337.86143	1407.96538	1870.30278	1616.15436	1568.59518	1303.73779
1161.796	1135.2451	2333.85034	1406.18516	1863.84904	1612.81698	1562.81291	1300.62465
1162.016	1139.24967	2330.28492	1409.52308	1858.73055	1612.81698	1562.36812	1302.40359
1162.236	1127.45843	2311.78932	1396.17138	1845.37797	1600.80241	1545.91091	1289.72868
1162.456	1107.88051	2292.17954	1377.70153	1821.34332	1583.89302	1526.11777	1273.49591
1162.675	1112.33004	2290	1380.81693	1817.78264	1584.56049	1525.67298	1273.49591
1162.895	1117.00204	2285.49438	1382.81968	1813.55432	1581.6681	1526.11777	1277.05378
1163.115	1100.31632	2262.09634	1364.34984	1792.41273	1562.53379	1503.43351	1255.92893
1163.334	1099.42641	2254.07415	1366.79765	1785.29136	1561.42133	1499.87519	1253.92763
1163.554	1096.53422	2248.94887	1362.12455	1777.27981	1556.52651	1496.09448	1250.1474
1163.774	1088.52507	2230.89895	1351.44319	1763.03706	1544.28945	1486.08671	1240.14089
1163.993	1078.29116	2217.08296	1343.20965	1748.79431	1532.49737	1468.96231	1229.68965
1164.213	1069.61458	2203.26697	1330.74806	1735.88681	1523.3752	1457.17539	1219.01605
1164.432	1066.27744	2193.46208	1328.96783	1724.75966	1516.47795	1451.83791	1213.90161
1164.652	1047.14447	2166.05294	1307.82764	1697.60942	1491.33635	1428.04167	1192.10967
1164.871	1058.93572	2170.06403	1315.83866	1701.39265	1500.01354	1434.04633	1201.00434
1165.09	1077.40125	2183.65718	1337.86897	1714.30014	1517.59041	1451.39313	1221.23971
1165.31	1058.71324	2156.02521	1315.17108	1688.7077	1494.89623	1429.59844	1198.5583
1165.529	1053.15134	2143.10058	1308.49523	1676.24529	1487.10901	1418.92349	1192.99913
1165.748	1040.47018	2125.94201	1295.36606	1659.55457	1471.53457	1401.79909	1175.87689
1165.968	1028.45646	2105.44087	1281.5693	1643.30893	1457.74007	1389.34498	1166.75986
1166.187	1025.11932	2097.19584	1276.67368	1632.40432	1451.95527	1384.89708	1158.53229
1166.406	1020.89227	2083.15702	1272.8907	1621.27717	1443.72307	1372.88777	1152.08365
1166.625	1013.9955	2068.89535	1263.54451	1606.58934	1434.15592	1363.32479	1144.52318
1166.844	995.52997	2041.26338	1245.51972	1581.88706	1412.57419	1343.30926	1123.39833
1167.064	989.96806	2034.57822	1238.39881	1574.09806	1407.67937	1335.52544	1119.17337
1167.283	995.08501	2031.01281	1240.40157	1571.87263	1408.56934	1332.41191	1117.83917
1167.502	999.53454	2029.45294	1245.74225	1571.42754	1411.90672	1337.0822	1123.84307
1167.721	995.97492	2017.41966	1237.95376	1560.74548	1407.01189	1329.52078	1118.2839
1167.94	976.17453	1995.80432	1219.92896	1538.49118	1384.98519	1307.2813	1100.93929
1168.159	964.60576	1974.18899	1205.24209	1518.68485	1366.07337	1291.04648	1081.81575
1168.378	964.38328	1971.73776	1207.68991	1514.23399	1363.84845	1288.15535	1083.14995
1168.597	968.61033	1965.27545	1207.46738	1509.33805	1364.73842	1287.26577	1084.70652
1168.815	955.7067	1952.12797	1197.4536	1497.32073	1354.72628	1277.4804	1072.03161
1168.805	957.74745	1974.80339	1211.54406	1468.34605	1309.61421	1255.83239	1070.45239
1169.033	947.96489	1962.10555	1203.75633	1455.43411	1297.60087	1246.49615	1061.55926
1169.26	945.07459	1950.07602	1197.74865	1445.86147	1291.5942	1238.93823	1054.0001
1169.488	932	1934.03664	1184.62075	1428.49714	1278.02357	1223.60012	1041.99438
1169.716	933.51338	1927.1308	1183.73073	1426.27095	1273.35171	1222.26637	1041.54972
1169.943	929.51142	1919.55665	1180.83814	1415.36259	1269.56974	1215.15304	1035.76918
1170.171	927.51045	1909.75481	1177.05553	1409.57448	1264.45294	1209.81804	1033.76823
1170.399	911.94728	1894.60652	1163.26011	1396.88516	1251.54972	1196.03596	1020.20621
1170.626	918.61721	1889.7056	1163.70513	1392.21015	1251.32726	1192.92388	1020.42853
1170.854	896.82878	1866.98315	1145.90459	1369.50295	1230.86008	1174.0291	998.41804
1171.081	905.05502	1867.42869	1152.35729	1372.39701	1235.087	1178.03034	1005.9772
1171.309	909.72397	1867.65146	1156.1399	1372.17439	1237.75663	1181.8093	1009.53445
1171.536	899.05209	1850.0527	1143.23451	1356.3684	1227.74551	1166.91577	1000.19666
1171.764	886.60156	1837.57763	1131.44166	1340.56241	1212.17266	1154.46744	985.523
1171.991	883.04426	1826.88472	1127.65905	1334.7743	1210.39291	1147.5764	981.07643
1172.219	880.37629	1818.41949	1125.21148	1329.20881	1203.05142	1144.68661	975.96288
1172.446	893.49382	1822.6521	1134.33425	1335.44216	1209.05809	1148.68786	985.523
1172.673	888.38021	1819.31057	1130.32913	1329.43143	1207.05587	1145.79807	982.18807
1172.901	884.60058	1807.72657	1121.87388	1318.96831	1196.82228	1136.68411	976.62987
1173.128	879.26464	1797.03366	1117.86876	1311.39924	1194.15265	1132.90516	972.1833
1173.355	872.59471	1788.1229	1111.19356	1304.49803	1185.47635	1123.34662	965.0688
1173.583	862.58982	1771.41521	1101.18076	1289.80514	1174.79782	1112.00975	952.61841
1173.81	854.14125	1752.25707	1086.0503	1271.55033	1160.78226	1097.11621	943.28063
1174.037	847.69365	1744.46015	1081.37766	1267.09794	1156.33287	1093.55955	936.38845
1174.264	847.24899	1739.33647	1079.59761	1261.53245	1150.3262	1088.00226	936.61078
1174.491	850.13929	1739.782	1083.60273	1263.31341	1153.66324	1091.11434	937.05544
1174.719	850.13929	1733.09893	1081.60017	1257.5253	1150.54867	1088.22455	937.72242
1174.946	845.02568	1721.73771	1077.15004	1251.29195	1144.542	1081.7781	927.49532
1175.173	830.57417	1702.57957	1059.3495	1231.70143	1126.52199	1064.43935	912.377
1175.4	839.68974	1709.03987	1070.47484	1243.72289	1136.75557	1075.99852	923.49341
1175.627	819.23529	1684.53527	1050.67174	1217.89901	1113.17383	1051.99103	900.81593
1175.854	825.46056	1686.76296	1053.34182	1218.34425	1119.62544	1055.99228	905.92948
1176.081	832.35282	1690.77281	1058.23697	1222.79664	1124.29729	1062.43873	915.26727
1176.308	823.68191	1680.97097	1050.44924	1214.78234	1116.95581	1052.21332	906.37414
1176.535	813.23236	1663.81775	1036.87633	1200.08945	1099.38073	1038.20895	897.48101
1176.762	798.33619	1644.65961	1024.41596	1182.5025	1085.36517	1022.64854	879.25009
1176.989	796.55754	1639.31315	1021.30087	1175.37867	1082.47307	1020.42562	877.47146
1177.215	797.0022	1634.85777	1022.63591	1175.37867	1082.02813	1018.425	876.13749
1177.442	799.44784	1629.73408	1022.19089	1172.92986	1079.80344	1017.98042	874.13654
1177.669	796.77987	1625.72423	1018.40828	1169.81318	1077.35627	1014.64604	873.46955
1177.896	784.55167	1609.23932	1007.72796	1152.00362	1062.45083	1002.42001	858.79589
1178.123	773.43513	1591.64056	995.26759	1139.09168	1051.32737	989.5271	848.79112
1178.349	780.99438	1591.19503	1001.49777	1141.98574	1055.55428	991.9723	856.12795
1178.576	780.10506	1591.19503	1001.27527	1142.43097	1056.44416	992.86147	855.68329
1178.803	772.5458	1581.17042	990.59495	1129.29642	1043.98588	983.30293	846.12318
1179.029	766.09821	1570.25473	982.80721	1121.50473	1036.64439	973.29981	838.34169
1179.256	768.09919	1559.78458	983.02972	1113.93567	1034.19723	972.18836	833.22814
1179.483	752.31369	1544.63629	967.67676	1099.68801	1019.29179	953.96045	819.44379
1179.709	749.42339	1535.94829	966.11921	1093.67729	1013.73006	953.07128	821.00008
1179.936	756.76031	1539.95814	973.46193	1100.35587	1023.96364	958.85086	828.55925
1180.162	762.54091	1537.28491	972.57191	1097.68444	1020.6266	960.4069	825.66898
1180.389	731.41459	1507.43385	942.53351	1067.40817	991.92807	931.95358	799.43424
1180.615	723.63301	1492.06278	934.74577	1054.94148	985.47646	920.839	789.20714
1180.842	721.85436	1486.04802	932.96572	1051.8248	981.91695	916.39317	783.42661
1181.068	708.95917	1468.22649	920.72785	1035.79619	967.45645	900.38818	776.3121
1181.295	711.40481	1463.54834	920.06033	1035.35095	967.67891	902.83339	777.20142
1181.521	726.30098	1471.34526	933.85575	1044.70098	977.69003	914.39255	787.87317
1181.747	725.41165	1469.34034	930.96316	1041.5843	975.91028	913.0588	788.76249
1181.974	716.96308	1452.63266	922.06289	1028.22713	963.452	900.61047	777.20142
1182.2	689.17172	1420.33114	894.47207	1001.06754	936.31075	871.71257	749.63271
1182.426	693.17367	1415.87576	895.3621	1000.84492	939.20285	874.60236	750.74435
1182.653	685.83675	1407.85607	887.35186	988.60084	927.85691	863.71007	744.96382
1182.879	698.50961	1410.08376	895.13959	997.283	938.98038	870.15653	755.63558
1183.105	695.84164	1408.74715	894.24956	992.38537	935.1984	870.15653	749.18806
1183.331	680.94547	1390.48008	881.56668	979.69606	917.40086	856.59674	737.40466
1183.557	673.60855	1378.67332	873.77895	968.11984	910.05937	847.2605	732.29111
1183.783	677.61051	1378.22778	877.56156	965.89364	909.8369	849.7057	733.18042
1184.01	665.15998	1358.84687	860.65106	953.42695	896.71121	836.14592	718.95141
1184.236	659.60171	1346.14903	853.08583	941.85073	889.59219	824.14217	710.28061
1184.462	652.93178	1340.80258	848.41319	936.06262	881.80577	817.91801	706.50103
1184.688	661.15802	1341.91642	853.08583	941.18287	889.81466	827.47655	712.94855
1184.914	661.60268	1338.79765	855.08839	939.17929	886.92256	823.91988	710.72527
1185.14	647.59584	1320.97613	837.51036	922.48282	868.45761	808.80406	695.82927
1185.366	640.92591	1309.39214	829.72263	911.79708	863.34082	800.80156	689.60408
1185.592	634.03365	1302.04076	827.94258	906.00897	857.11168	794.13281	684.71286
1185.817	638.7026	1302.48629	829.50012	908.90303	859.55884	795.46656	687.15847
1186.043	638.48027	1298.47645	826.38503	904.67326	860.67119	799.91239	687.60313
1186.269	635.36764	1293.57553	823.49244	902.44706	854.66452	794.13281	685.37985
1186.495	631.81034	1280.20939	816.14972	895.54585	847.10056	786.13032	681.15561
1186.721	620.47147	1266.62047	805.46941	882.4113	836.42204	774.12657	666.48194
1186.946	612.02289	1255.70479	798.79421	875.06485	827.52326	769.23616	659.58977
1187.172	612.46755	1253.69986	798.79421	871.94818	825.74351	765.4572	659.36744
1187.398	611.3559	1244.7891	793.89906	864.15649	823.51882	764.56803	659.14511
1187.624	611.57823	1245.01187	793.23154	860.8172	822.62894	762.7897	658.70045
1187.849	611.13357	1239.21987	793.89906	862.37554	819.2919	757.89929	653.5869
1188.075	601.79567	1229.41803	784.99879	850.13146	811.06054	749.45221	644.47145
1188.301	602.24033	1220.50727	780.10365	845.67907	806.16621	747.67387	640.91419
1188.526	597.79371	1215.82912	775.87602	842.33977	799.93707	743.45034	638.02393
1188.752	589.56747	1206.02728	771.64839	833.21237	793.48546	735.22555	631.79874
1188.977	591.12379	1204.91344	770.31335	832.09927	793.48546	735.00326	633.35503
1189.203	586.45484	1194.66606	761.19058	826.08854	788.1462	730.11284	626.46286
1189.428	574.22664	1180.85437	749.39773	812.06351	775.91039	716.77535	615.12412
1189.654	581.78589	1179.9633	756.96295	813.84447	779.24743	719.88743	617.3474
1189.879	566.44506	1165.70608	740.05245	797.81586	761.44989	704.32702	602.67373
1190.104	576.89461	1173.05746	750.28775	809.83731	773.90817	714.33014	619.12602
1190.33	564.22175	1157.90916	735.37981	794.03132	757.0005	699.88119	603.78537
1190.555	565.11107	1148.77563	735.82482	792.47299	759.8926	700.99265	602.67373
1190.781	568.66836	1153.45378	737.38237	796.25752	759.8926	701.65952	604.45236
1191.006	567.55671	1151.44886	741.16498	795.81228	759.00272	702.3264	609.78824
1191.231	570.66934	1153.23101	743.39005	796.70276	762.33976	705.21619	607.78728
1191.456	543.32264	1120.26118	714.24167	765.09078	733.19629	677.65203	579.32927
1191.682	546.43527	1121.15226	714.68669	770.65627	735.64345	679.20807	583.5535
1191.907	552.43821	1124.27103	716.46674	775.33128	738.53555	680.31953	586.88843
1192.132	565.3334	1136.52333	732.04221	788.02059	751.2163	694.76848	600.89511
1192.357	561.55378	1126.72149	727.14706	778.22533	745.65457	690.10036	596.00389
1192.582	550.2149	1114.69196	716.02173	766.87173	735.86592	676.98516	586.44377
1192.807	552.88287	1111.57319	714.68669	765.75864	736.53333	677.42974	584.88747
1193.032	528.6488	1086.84582	693.77106	743.27406	712.28417	653.19996	563.0993
1193.257	539.09835	1097.31597	704.89639	755.74075	722.74023	666.75975	572.43709
1193.482	554.66152	1107.56335	718.24679	767.53959	736.53333	679.20807	588.2224
1193.707	533.31775	1083.94982	698.4437	745.72287	715.39874	660.091	567.10121
1193.932	512.86331	1062.34122	675.97053	725.24187	693.15181	640.52934	548.64797
1194.157	515.75361	1061.45015	676.86056	726.13235	694.7091	637.19497	550.20426
1194.382	513.97496	1058.55415	676.19304	722.79306	692.48441	636.52809	549.53728
1194.607	516.4206	1058.77692	677.97309	725.01925	695.59898	638.52872	550.42659
1194.832	525.7585	1065.01445	684.8708	733.25618	700.71577	647.42038	557.5411
1195.057	504.1924	1041.40093	661.5076	707.65492	675.1318	624.52435	539.31018
1195.281	506.19338	1039.61878	664.17768	709.43588	677.80143	626.08039	539.53251
1195.506	529.76046	1056.99476	685.76082	728.58116	701.60565	648.75413	557.5411
1195.731	514.86429	1040.95539	670.40786	713.22041	687.81255	633.6383	546.20235
1195.956	516.19827	1042.73754	669.29533	714.77875	690.48218	632.30455	545.53537
1196.18	499.96812	1022.91109	655.49992	699.418	669.3476	615.85498	530.63938
1196.405	496.85548	1015.78248	650.15976	696.30132	663.11846	613.85435	526.8598
1196.63	506.86037	1023.35663	661.28509	703.42515	674.68686	623.1906	537.0869
1196.854	492.85353	1007.54003	646.82216	686.9513	660.44883	605.62957	521.96857
1197.079	496.18849	1008.20833	647.04466	687.17392	659.78142	608.51936	523.52487
1197.303	502.85842	1010.21326	650.38226	693.62989	663.11846	610.96456	529.52774
1197.528	492.18653	1000.63419	642.14952	685.61558	654.66463	605.18498	521.52392
1197.752	480.18066	984.37204	632.13672	669.14174	643.54116	594.0704	512.18613
1197.977	472.84374	974.34743	623.01394	661.35005	633.75252	584.73416	502.18136
1198.201	459.05923	959.19914	606.10344	646.87978	622.85152	568.28458	487.73002
1198.426	464.39517	961.87237	611.22109	650.44169	623.29646	572.06354	492.17659
1198.65	457.50291	952.9616	602.76584	643.54048	613.95275	569.61833	483.95044
1198.875	467.28547	958.53083	612.77864	651.55479	624.18634	575.39791	493.51056
1199.099	475.95638	967.88713	621.90141	656.67504	631.30535	581.39978	501.7367
1199.323	462.39419	950.28837	606.54845	643.54048	617.06732	568.95146	488.84166
1199.548	466.84081	950.51114	615.22621	647.99287	625.96609	575.17562	494.17754
1199.772	471.28743	952.2933	616.78376	650.44169	629.08066	578.06541	496.40082
1199.996	481.29232	960.98129	625.0165	662.24053	633.53005	586.06791	507.73957
1200.22	477.73502	958.53083	622.12392	658.01076	630.19301	582.06666	503.73766
1200.444	464.6175	941.82315	607.21597	642.87262	615.0651	569.17375	490.17563
1200.669	458.16991	932.46685	600.09576	635.30356	609.72583	562.72729	484.83975
1200.893	452.3893	925.78377	595.86813	627.73449	604.83151	555.83625	480.61552
1201.117	452.3893	921.32839	591.6405	624.3952	602.60682	555.39167	478.16991
1201.341	445.49704	911.30378	584.52029	618.82971	596.82261	547.83376	471.72239
1201.565	434.60283	899.05148	571.16989	606.36301	581.24976	533.6071	457.49338
1201.789	445.27471	904.39794	582.29523	617.04875	589.48113	545.16626	469.4991
1202.013	440.38343	898.60595	578.73512	612.81898	585.69915	539.60897	463.49624
1202.237	444.60772	904.62071	584.07528	617.04875	589.92607	544.72168	469.05445
1202.461	451.94464	905.95733	587.41288	619.49757	594.15298	548.94522	473.05636
1202.685	447.49802	901.27918	581.85021	614.82256	592.5957	546.27772	470.61075
1202.909	433.71351	886.35365	567.16477	599.90704	577.24532	530.49502	455.04777
1203.133	434.60283	884.79426	569.61235	602.13324	578.13519	535.83001	457.71571
1203.356	429.26689	877.88842	564.49469	595.89989	571.23865	527.60523	452.37983
1203.58	429.04456	879.67057	566.71976	595.67727	572.35099	529.16127	452.82449
1203.804	428.59989	876.10627	562.04712	593.22846	569.90383	524.27085	450.82353
1204.028	417.92801	861.40351	554.03688	585.43677	559.67024	512.71169	442.15273
1204.251	428.59989	868.97766	561.82461	592.11536	567.2342	522.27023	451.49052
1204.475	437.2708	879.22504	572.72744	599.23919	575.46556	531.38418	461.05063
1204.699	418.81733	854.94321	549.80925	579.87128	555.88826	511.15565	440.81876
1204.922	408.59011	842.24537	534.6788	566.95935	545.65468	499.59649	427.03441
1205.146	418.37267	850.04229	545.58163	576.08675	553.21863	507.37669	437.26151
1205.37	431.71253	863.18566	561.60211	590.77964	567.90161	524.49314	452.60216
1205.593	427.48824	858.50751	556.92947	584.99153	563.45222	519.15815	447.93326
1205.817	432.82418	864.96781	564.49469	592.5606	569.45889	527.16064	455.93708
1206.04	430.8232	857.8392	559.82205	586.99511	565.89938	522.04794	449.71189
1206.264	409.47944	832.88907	539.12893	566.95935	543.42998	500.48565	427.92372
1206.487	405.25515	826.65153	531.3412	560.05814	538.31319	494.26149	424.81112
1206.711	402.58718	826.20599	531.11869	559.16766	534.75368	490.48253	421.25387
1206.934	403.25417	824.86938	530.45117	559.16766	534.53121	492.03858	423.25483
1207.157	402.80951	822.19615	531.56371	557.3867	537.86825	496.03982	424.81112
1207.381	402.36485	818.63185	528.22611	553.82479	533.64134	491.59399	423.0325
1207.604	408.59011	827.09707	532.45373	558.94504	540.09295	499.59649	425.92277
1207.827	407.70079	822.64169	531.3412	558.94504	536.97838	496.26212	425.25578
1208.051	413.48139	827.09707	536.68136	565.62363	543.65245	503.59774	432.59261
1208.274	389.24732	799.91924	510.87059	540.69023	518.73589	476.47817	409.02582
1208.497	386.57935	795.46386	510.87059	537.35094	514.50898	473.36608	407.02486
1208.72	382.13274	786.77587	503.52787	529.11402	506.72255	466.69734	398.79872
1208.943	391.02597	797.24601	513.54067	538.0188	515.62132	474.92212	406.58021
1209.167	387.91334	792.79063	509.53555	533.34379	510.50453	471.14317	403.02296
1209.39	387.69101	787.2214	510.42557	534.23427	512.95169	472.25463	405.24624
1209.613	392.13763	790.78571	511.98312	537.12832	516.5112	475.81129	409.47047
1209.836	387.02402	786.10756	509.98056	533.12117	513.17416	472.47692	404.80158
1210.059	395.47259	792.34509	513.98568	538.46404	519.4033	478.2565	412.8054
1210.282	379.46476	773.63249	498.63272	522.21281	502.94057	462.02921	396.35311
1210.505	382.5774	776.30572	501.97032	525.32948	503.60798	464.02984	400.13269
1210.728	375.24048	769.17711	494.6276	519.31875	502.0507	458.69484	393.24051
1210.951	382.35507	772.29588	499.07773	522.65805	504.05292	463.14067	398.35406
1211.174	384.57838	774.9691	501.74781	527.11044	506.94502	466.91963	401.022
1211.396	383.68905	770.73649	498.41021	523.10329	504.72033	464.919	400.57734
1211.619	387.91334	774.3008	502.86035	526.6652	506.50008	467.36421	403.91227
1211.842	387.02402	771.62757	500.63528	527.11044	507.61243	466.47505	404.35692
1212.065	375.68514	762.0485	492.84755	517.31518	497.15637	456.91651	393.01818
1212.287	372.12784	753.80604	485.05981	508.85563	491.1497	450.69234	390.35024
1212.51	360.12198	741.55374	474.3795	498.61513	481.58352	441.13381	378.56685
1212.733	366.12491	746.45466	480.38717	503.73538	485.14303	445.35735	384.79204
1212.956	385.02304	766.72665	501.74781	523.99377	504.72033	466.47505	402.35597
1213.178	362.34529	739.54882	473.71198	498.16989	478.24648	439.35547	377.45521
1213.401	357.23167	731.97467	471.2644	494.38536	474.01957	434.68735	372.11933
1213.623	356.56468	729.52421	466.81427	490.82345	472.46228	434.46506	373.23097
1213.846	353.67438	729.74698	466.59176	491.49131	471.12747	433.13131	368.7844
1214.068	354.5637	725.2916	465.47923	489.26511	468.23537	430.46381	368.7844
1214.291	342.11317	712.81653	453.46387	477.91151	458.66919	418.68236	357.66799
1214.513	355.89769	724.84606	466.14675	489.04249	470.01512	432.68673	371.00769
1214.736	342.55783	711.92545	456.35646	472.34602	457.55684	417.5709	358.11265
1214.958	352.11806	720.16791	462.58664	482.58652	465.56573	427.79631	369.00673
1215.181	337.22189	703.683	448.56872	467.00315	450.43782	412.90278	350.33116
1215.403	330.1073	692.32178	439.00094	458.32099	441.31658	403.78882	342.99432
1215.625	349.45009	711.47992	458.80403	478.35675	462.2287	423.12819	362.78154
1215.848	336.5549	696.77716	444.11859	464.33172	447.32325	409.5684	349.8865
1216.07	343.44716	705.46515	452.79635	472.56864	455.33215	416.90403	357.66799
1216.292	339.22287	696.10885	445.45363	465.22219	449.77042	411.12445	353.44375
1216.514	328.32866	682.29717	436.55336	454.98169	438.42448	399.56528	342.32734
1216.737	338.77821	692.09901	442.78355	463.66386	447.10078	408.45695	351.22047
1216.959	339.00054	693.88116	443.22856	464.33172	447.99066	410.23528	349.66417
1217.181	338.77821	687.64362	439.44595	461.66028	444.65362	408.23466	349.66417
1217.403	337.88889	687.64362	440.11347	460.99242	445.32103	406.23403	350.33116
1217.625	340.11219	688.5347	442.33854	464.1091	447.32325	411.79132	352.55444
1217.847	343.89182	691.20793	445.89864	466.33529	448.88054	413.56965	356.11169
1218.069	347.22678	691.65347	447.9012	470.34244	452.66252	416.23715	359.66894
1218.291	324.77136	670.04487	426.54056	447.41263	432.19534	395.11945	337.43612
1218.513	320.76941	662.47072	421.42291	441.4019	426.85608	390.00675	331.65558
1218.735	316.10046	661.35687	416.97278	438.73046	423.29657	386.45008	329.65463
1218.957	333.21994	675.61409	434.5508	454.75907	438.20201	403.12195	346.55158
1219.179	330.7743	669.59933	432.54824	450.75192	434.19756	400.67674	342.99432
1219.401	320.76941	656.01041	419.86536	440.51142	422.62916	388.00612	331.87791
1219.622	330.1073	665.36672	430.32318	449.63882	433.9751	396.23091	342.10501
1219.844	332.55294	668.03994	429.87816	451.19716	436.19979	398.89841	343.66131
1220.066	320.32474	657.79257	417.8628	440.06618	424.40892	385.33862	330.76627
1220.288	318.32377	653.55995	414.5252	436.50427	420.62694	384.67175	328.98764
1220.509	328.77332	660.91133	422.98046	443.62809	428.19089	392.45195	338.99242
1220.731	331.44129	661.57964	427.43059	448.30311	432.64028	396.00862	342.772
1220.953	323.43738	654.00549	420.75539	440.06618	425.52126	388.45071	336.10215
1221.174	316.98978	644.64919	413.19016	436.28165	417.95731	382.67113	327.65367
1221.396	319.21309	647.76796	415.41523	436.72689	417.73484	384.89404	331.21093
1221.618	310.31985	635.07012	406.29246	425.37329	407.94619	376.44696	322.98478
1221.839	325.88302	649.55011	417.19528	437.61737	421.96175	388.22841	336.76913
1222.061	324.77136	647.32242	418.08531	439.1757	422.62916	386.45008	334.76818
1222.282	309.43053	632.61966	402.06483	423.81495	406.16643	371.77884	319.2052
1222.504	295.42368	615.46644	386.93438	409.78992	393.70815	358.88593	305.19852
1222.725	293.20037	611.90214	386.04435	405.56015	391.26099	356.8853	303.64222
1222.946	307.20722	623.48613	400.06227	419.8078	405.49903	370.00051	317.20425
1223.168	308.98587	623.93167	400.72979	418.6947	406.16643	370.00051	317.87123
1223.389	303.20526	619.69905	396.50216	414.24231	400.6047	366.66613	314.75864
1223.61	303.4276	623.04059	394.05459	412.23873	399.71483	364.44322	315.64795
1223.832	296.75767	614.3526	388.26942	408.23158	392.37334	358.21905	308.53344
1224.053	298.75865	615.46644	389.38195	411.34825	392.59581	358.44134	307.86646
1224.274	304.09459	618.36244	398.05971	416.24589	402.16199	366.44384	316.75959
1224.495	304.53925	616.35752	395.16712	413.79707	399.71483	363.99863	313.86932
1224.717	288.97609	598.75876	378.92414	397.1006	383.2521	348.88281	297.63936
1224.938	290.08774	601.20922	380.03667	399.3268	385.25432	350.88343	302.53058
1225.159	296.98	604.55076	386.48936	404.89229	390.81605	355.99614	306.08783
1225.38	302.31594	608.33783	391.38451	409.12206	394.15309	359.5528	311.42371
1225.601	288.75376	593.85784	379.81416	398.65894	384.36444	348.88281	301.41894
1225.822	291.64406	596.53107	378.03411	398.88156	385.25432	349.54968	300.97428
1226.043	311.65384	616.35752	400.06227	421.36614	406.16643	372.44571	321.65081
1226.264	305.87324	609.00614	393.16456	412.90659	398.82495	364.8878	314.09165
1226.485	287.86443	585.61538	374.2515	394.42917	379.47012	345.99302	295.63841
1226.706	286.30812	585.61538	371.80392	390.86725	375.68814	343.10323	295.19375
1226.927	286.97511	586.50646	375.80904	392.64821	377.69037	344.65927	296.97237
1227.148	284.97413	583.16492	373.58398	391.31249	375.46567	343.54781	293.63745
1227.369	293.86737	590.96184	383.37427	401.33037	386.81161	353.99551	303.41989
1227.589	293.86737	587.84307	379.36915	397.32322	383.47457	349.54968	300.52963
1227.81	290.08774	582.71939	373.58398	392.42559	380.13753	346.21531	296.97237
1228.031	278.9712	572.91755	364.2387	381.07199	369.23653	334.65615	288.5239
1228.252	264.07503	557.99202	349.99827	368.38267	355.66591	320.87407	274.73955
1228.472	268.29931	559.77417	352.00083	370.16363	356.11085	324.87532	279.18611
1228.693	272.07894	560.44248	356.00595	372.83507	359.67035	328.43198	280.96474
1228.914	280.97217	567.57109	362.90366	378.8458	365.45456	333.76698	287.18993
1229.134	276.97022	565.12063	363.12617	378.62318	366.12196	332.43323	284.52199
1229.355	295.42368	584.50154	376.25406	395.09702	379.47012	348.21593	300.75196
1229.575	287.6421	574.03139	370.02387	389.30892	373.46345	343.10323	293.41512
1229.796	279.86052	564.22955	362.01363	380.18151	368.56913	334.21156	289.19089
1230.016	277.41488	562.4474	360.01107	378.8458	366.12196	332.87781	286.07829
1230.237	262.07405	544.18033	342.65555	360.81361	346.3222	317.09511	271.1823
1230.457	274.07992	555.09602	355.78345	375.95174	360.33776	329.76573	282.96569
1230.678	274.96924	558.88309	357.78601	374.83864	361.67258	332.21094	285.63363
1230.898	272.96826	552.20002	356.22846	372.83507	360.56023	327.54282	281.63172
1231.118	269.41097	547.52187	349.99827	366.3791	355.22097	320.87407	276.7405
1231.339	260.96239	539.50218	343.32307	358.58741	348.54689	313.98303	269.84833
1231.559	261.40705	538.38834	340.20798	357.2517	344.76491	315.31678	268.95901
1231.779	266.52067	543.06649	347.10569	365.48862	351.88393	320.42949	275.62886
1231.999	284.7518	558.21479	360.01107	379.29103	366.12196	333.10011	288.96856
1232.22	267.40999	540.61603	346.21566	363.70766	351.43899	317.5397	274.29489
1232.44	266.743	538.16557	342.87806	361.48147	350.99405	315.09449	272.07161
1232.66	260.74006	530.59142	338.65043	357.2517	344.54244	311.31553	266.29107
1232.88	260.51773	532.1508	336.64787	355.24812	344.76491	312.64928	266.5134
1233.1	262.74104	531.25973	341.76553	357.2517	346.54467	313.31616	269.84833
1233.32	267.63232	537.49726	346.43817	364.1529	351.21652	317.5397	279.40844
1233.54	268.96631	535.26957	345.54814	364.82076	352.99628	317.76199	275.40653
1233.76	266.29833	533.71019	341.32051	360.81361	347.87948	315.76136	275.40653
1233.98	267.18766	533.04188	344.2131	362.14933	350.99405	318.42886	274.96188
1234.2	248.28953	513.66097	322.40745	338.55165	328.74712	296.19971	256.06397
1234.42	259.40608	523.68558	334.42281	351.46359	340.98293	309.09262	263.62314
1234.64	260.96239	520.78958	330.8627	349.23739	338.53577	307.09199	263.84546
1234.86	262.96337	525.02219	337.98291	355.91598	343.4301	312.42699	270.07066
1235.08	264.07503	527.69542	336.42537	357.02908	343.20763	311.31553	274.07256
1235.299	238.7293	500.96313	314.39721	331.87306	319.18094	285.97429	246.72619
1235.519	256.29344	517.22528	330.41769	348.12429	333.86392	302.64616	264.73478
1235.739	257.84976	517.89358	331.53022	349.01477	338.3133	305.31366	263.17848
1235.959	256.96044	512.32436	330.64019	344.56238	336.97849	306.20283	263.84546
1236.178	253.18081	508.98282	327.74761	344.11714	335.86614	302.42387	259.84356
1236.398	254.29247	510.31943	326.85758	343.89452	333.86392	300.86783	261.17752
1236.618	266.29833	522.7945	339.98547	357.69693	347.87948	314.64991	272.96092
1236.837	245.84389	497.17606	315.73225	336.32545	322.96292	289.75325	253.17371
1237.057	241.39727	492.72068	312.83966	332.98616	321.40564	288.19721	249.1718
1237.276	244.50991	491.60683	313.06217	331.65044	322.29551	288.64179	248.50481
1237.496	236.06133	486.48314	309.72457	326.53019	316.73378	283.52909	241.61264
1237.715	236.95065	488.48806	309.50206	325.86233	316.06637	282.19534	244.05825
1237.935	230.94772	483.80991	305.71945	323.41352	313.39674	280.6393	239.38936
1238.154	234.72735	485.3693	309.72457	325.63971	317.62366	284.19596	247.83783
1238.373	241.17494	490.71575	315.28723	332.09568	322.07304	289.53096	252.72905
1238.593	264.96435	512.32436	336.20286	355.24812	343.87503	310.87095	275.40653
1238.812	238.95163	485.14653	309.94707	328.08853	319.84835	284.64055	247.17084
1239.031	237.17299	480.91392	305.49694	322.96828	314.73156	283.0845	241.83497
1239.251	223.83313	468.21608	293.92659	312.28254	302.94069	269.52472	229.38458
1239.47	217.1632	457.52316	285.47134	303.37776	290.70488	259.5216	219.60214
1239.689	227.16809	469.10715	296.81918	313.39564	303.38562	271.96993	230.94088
1239.908	250.29051	487.59699	315.95475	333.20878	322.07304	293.30992	257.17562
1240.127	242.95359	482.91884	310.8371	327.86591	318.29107	285.08513	248.28249
1240.347	237.17299	476.23576	303.49438	323.41352	311.39452	276.86034	241.61264
1240.566	225.83411	464.429	293.48158	312.28254	303.60809	269.08014	230.05157
1240.785	224.94479	458.19147	286.80638	307.60753	300.04859	269.9693	224.93802
1241.004	230.50306	466.43392	296.81918	315.84445	308.05748	277.08263	235.38745
1241.223	220.49817	450.84009	285.69385	301.5968	291.59475	262.41139	222.27008
1241.442	220.94283	455.0727	290.36649	305.38133	297.15648	266.63493	226.49432
1241.661	240.28562	473.117	306.16446	323.1909	314.28662	283.75138	247.83783
1241.88	230.72539	465.54285	298.37673	316.95755	308.72489	276.19347	238.27771
1242.099	227.83509	459.97362	293.70409	314.28612	303.60809	273.74826	234.27581
1242.317	225.38945	457.9687	289.92147	310.50158	300.49352	268.63555	229.60691
1242.536	234.72735	467.10223	300.15678	319.8516	311.39452	277.9718	243.39126
1242.755	229.61373	459.52808	297.04169	313.17302	303.16316	271.74763	234.94279
1242.974	223.6108	449.05794	288.14142	306.04919	294.48685	265.52347	228.7176
1243.193	224.27779	453.95886	290.36649	308.27539	299.38118	266.19035	229.16226
1243.411	236.06133	462.20131	297.93171	318.07065	307.39007	277.30492	241.16798
1243.63	228.05742	457.9687	292.14654	311.61468	303.16316	271.08076	232.49718
1243.849	222.05448	448.38963	284.80382	304.04561	293.15204	265.96805	227.60596
1244.067	226.94576	452.84501	290.8115	309.83372	298.26883	268.63555	231.38554
1244.286	212.27192	436.58287	275.45854	295.58607	284.25327	254.1866	215.82256
1244.504	213.38358	438.14225	275.90355	293.13725	285.36561	254.40889	216.26722
1244.723	226.94576	451.06286	291.25651	307.38491	300.04859	270.41389	230.94088
1244.941	212.04959	436.80564	275.45854	293.13725	284.92067	255.07577	216.04489
1245.16	219.60884	438.81056	281.91123	300.03846	286.25549	258.85472	223.60405
1245.378	220.94283	440.59271	283.91379	301.37418	289.815	260.63306	224.93802
1245.597	217.60787	435.24625	278.79614	299.3706	287.36784	257.96556	222.71474
1245.815	221.38749	441.48379	282.80126	301.15156	292.48463	262.63368	226.04966
1246.033	220.05351	440.81548	285.02633	300.92894	294.70932	261.74451	226.71664
1246.252	212.27192	430.5681	273.67849	289.35272	282.25104	250.18535	215.15558
1246.47	224.72245	439.03333	287.91891	301.5968	294.04191	265.74576	226.71664
1246.688	229.83607	445.27086	291.47902	306.04919	300.27105	267.74639	232.71951
1246.907	223.16614	434.57795	278.79614	297.36703	289.14759	259.74389	222.49241
1247.125	220.27584	437.47394	281.46622	300.03846	289.37006	258.18785	223.38172
1247.343	213.38358	425.66718	274.56851	291.13368	282.02857	251.07452	216.71187
1247.561	222.94381	438.14225	285.02633	303.82299	292.92957	261.52222	228.7176
1247.779	219.38651	431.68195	280.13118	300.4837	291.81722	259.07702	228.05061
1247.997	221.60982	434.80071	282.13374	299.81584	291.14981	259.74389	225.82733
1248.215	213.16125	424.77611	274.56851	293.80511	283.80833	249.29619	215.82256
1248.433	205.82433	420.32072	269.00585	288.23962	276.68931	245.51723	209.37504
1248.651	189.14951	395.81613	246.53268	267.31338	256.22214	227.51161	188.03153
1248.869	194.26312	405.3952	252.54036	271.09792	263.56362	231.29057	198.25863
1249.087	212.04959	423.43949	270.34089	290.46582	280.91623	249.07389	216.04489
1249.305	213.82824	424.55334	273.23347	290.02058	283.58586	250.40764	216.04489
1249.523	203.15636	410.07335	264.55571	278.44436	270.90511	238.84848	205.37313
1249.741	204.26801	410.74165	262.99817	279.33484	272.01745	240.84911	205.59546
1249.959	208.93696	411.63273	268.78334	281.78366	275.79943	244.18348	209.15271
1250.176	198.70974	404.50412	257.4355	272.87887	266.23325	234.84723	201.37122
1250.394	207.82531	409.40504	265.44574	282.00628	272.01745	241.29369	209.59737
1250.612	200.04372	404.94966	258.10302	276.44079	268.01301	235.7364	203.59451
1250.83	193.81846	398.26659	252.98537	275.55031	261.33893	231.95744	202.03821
1251.047	192.48447	396.7072	248.98025	271.32054	260.44905	230.6237	196.48
1251.265	205.602	408.9595	267.22579	283.56461	272.46239	243.29431	209.37504
1251.483	205.15734	408.29119	262.99817	279.33484	270.46017	241.0714	208.04107
1251.7	203.60102	402.72197	260.32809	274.43721	269.57029	240.62682	204.48382
1251.918	207.38064	408.29119	263.66569	280.67056	273.79721	241.96056	208.70806
1252.135	204.71267	402.27643	261.66313	280.44794	269.57029	240.18223	209.37504
1252.353	200.71072	402.4992	257.88052	279.55746	267.56807	237.73703	206.26244
1252.57	201.82237	402.4992	256.54548	277.7765	267.79054	234.62494	206.92943
1252.788	184.70289	385.56875	240.07998	260.41218	252.21769	220.39828	190.47714
1253.005	194.26312	389.80136	250.7603	269.53958	257.11201	227.06703	194.9237
1253.222	189.14951	387.57367	245.42014	262.63837	253.33003	224.62182	192.47809
1253.44	194.70778	389.80136	248.09022	268.20386	260.00411	227.9562	198.25863
1253.657	198.26508	397.37551	253.8754	273.99197	265.56585	235.51411	202.26054
1253.874	187.14853	383.34106	241.19252	265.53243	254.88732	221.95432	193.81206
1254.091	198.04275	394.70228	252.76286	271.76577	263.34115	232.84661	201.37122
1254.309	196.2641	389.57859	249.87028	269.53958	260.44905	232.17974	196.70233
1254.526	198.26508	393.36567	252.09534	271.09792	260.67152	230.4014	199.81493
1254.743	201.82237	390.2469	254.76542	270.20744	259.78164	233.95807	200.25958
1254.96	184.70289	378.44014	239.63497	257.96336	246.87843	218.61995	186.47523
1255.177	182.70191	374.20752	235.62985	254.84669	246.21102	214.84099	186.03057
1255.394	180.4786	373.98476	236.74238	254.84669	245.76608	213.95183	184.91893
1255.611	194.70778	388.46475	253.20788	271.98839	263.11868	226.84474	202.48286
1255.828	197.37575	389.35582	250.7603	270.20744	261.5614	229.51224	201.59355
1256.045	195.15244	382.44998	243.41758	266.86814	255.55473	226.62245	194.47905
1256.262	186.70387	378.88567	237.63241	259.5217	249.32559	220.17599	189.3655
1256.479	185.59222	374.43029	238.74494	257.96336	246.21102	219.50912	187.8092
1256.696	182.47958	373.98476	237.1874	255.95978	247.99077	218.61995	188.03153
1256.913	194.48545	382.67275	250.31529	269.98482	260.67152	231.95744	200.70424
1257.13	191.81748	380.44506	242.08254	262.86099	255.55473	225.06641	192.70042
1257.346	187.14853	374.20752	233.62729	252.84311	250.6604	218.84224	186.2529
1257.563	181.81259	369.97491	232.29225	252.39787	245.09867	214.17412	183.80729
1257.78	182.03492	367.96999	232.95977	254.62407	247.54583	211.9512	182.69565
1257.997	183.36891	372.2026	236.96489	255.29193	247.10089	216.39703	186.2529
1258.213	188.03786	379.33121	243.64009	261.97051	253.99744	224.62182	194.47905
1258.43	186.03688	374.65306	237.1874	257.51812	247.99077	218.84224	188.25386
1258.647	180.25627	363.73738	230.28969	246.60976	239.31447	213.72954	181.58401
1258.863	183.36891	367.96999	233.62729	252.84311	244.20879	215.73016	184.6966
1259.08	182.25725	362.8463	229.84468	248.39072	239.31447	208.83912	180.02771
1259.296	183.14658	368.41553	233.62729	253.51097	242.65151	215.73016	185.14126
1259.513	182.92424	369.97491	236.74238	257.96336	249.77053	219.9537	190.47714
1259.729	173.36402	358.83646	223.837	245.9419	237.75718	206.17162	176.47046
1259.946	177.5883	358.16815	225.61705	246.16452	237.75718	208.61683	177.80443
1260.162	174.698	357.49984	225.17204	244.60618	235.75496	207.72766	176.47046
1260.378	181.59026	363.73738	229.62217	247.94548	237.53472	210.61745	182.91798
1260.595	173.80868	355.49492	223.837	242.15737	231.97298	205.28246	174.69183
1260.811	186.70387	367.52445	239.41246	257.2955	247.7683	221.73203	191.58878
1261.027	184.70289	363.51461	235.40734	253.73359	244.8762	217.95308	187.14221
1261.243	180.92327	358.16815	230.95721	251.28477	240.20435	215.06329	183.80729
1261.46	174.25334	353.26723	223.837	242.15737	233.53027	206.39391	175.80347
1261.676	180.70094	356.60877	225.83956	247.94548	238.42459	211.28433	182.25099
1261.892	186.48154	365.07399	235.62985	254.17883	246.87843	218.17537	188.47618
1262.108	185.81455	362.40076	234.51732	255.06931	246.43349	219.50912	187.8092
1262.324	171.8077	348.14354	220.27689	238.59546	231.30558	201.5035	173.58019
1262.54	186.25921	361.50969	234.96233	248.1681	244.8762	211.9512	185.58592
1262.756	166.69409	342.57431	215.60425	232.13949	223.96409	195.50163	168.24431
1262.972	180.03394	354.15831	226.72958	249.05858	238.42459	212.1735	183.14031
1263.188	157.57852	332.32694	204.47892	224.12518	215.06532	189.27746	158.46187
1263.404	159.5795	335.89124	206.92649	229.24543	217.06754	193.501	160.68515
1263.62	174.698	350.37123	222.05694	241.48951	233.53027	203.94871	176.47046
1263.836	169.58439	338.3417	213.8242	229.69067	223.74162	193.501	172.24622
1264.052	164.47078	335.00017	210.04158	227.24186	221.29446	190.38892	164.68706
1264.268	174.698	345.47031	223.837	240.37641	232.19545	201.94808	175.58114
1264.483	165.58243	336.78232	212.48916	231.69425	222.18433	195.27934	167.57733
1264.699	161.80281	333.66355	211.82164	231.69425	220.62705	194.16788	162.90843
1264.915	164.24845	334.55463	209.15156	227.46448	221.29446	191.94496	166.02103
1265.13	169.58439	336.11401	214.0467	231.02639	227.30113	195.72392	172.24622
1265.346	169.13973	337.00509	212.71166	231.24901	223.51915	196.61309	169.57828
1265.562	165.80477	336.55955	211.15412	229.02281	221.07199	194.61246	171.13458
1265.777	168.69507	338.11893	213.37918	232.58473	223.96409	196.83538	168.9113
1265.993	160.91349	329.87648	205.59145	224.79304	213.28556	187.05455	158.6842
1266.208	153.1319	320.74294	198.02622	216.77874	208.83618	181.27497	153.79298
1266.424	168.25041	330.99032	213.8242	231.69425	223.51915	193.94559	169.80061
1266.639	155.57754	321.41125	200.02878	219.00493	211.28334	184.83163	159.79584
1266.855	157.57852	324.53002	202.25385	220.11803	213.06309	186.60997	161.57446
1267.07	162.4698	329.87648	208.26153	228.13234	218.17989	191.0558	165.57637
1267.286	177.36597	341.2377	218.94185	243.93833	229.97076	207.28308	178.02676
1267.501	166.91642	328.53986	210.93161	229.91329	222.4068	194.16788	170.02294
1267.716	165.13777	330.54478	212.71166	229.46805	220.18211	193.05642	169.13363
1267.932	150.46393	316.06479	196.69118	215.44302	205.0542	177.27372	155.12694
1268.147	155.79987	323.41617	203.14388	220.78589	215.28779	185.7208	163.35309
1268.362	176.25432	337.45063	219.83188	239.70855	229.52582	205.28246	178.47141
1268.577	171.8077	330.32201	211.15412	235.47878	223.74162	197.50225	171.57924
1268.792	161.13582	323.41617	204.70142	224.3478	212.39569	188.3883	162.68611
1269.007	154.91055	315.17372	200.6963	216.77874	207.50136	185.27622	159.12885
1269.223	155.79987	316.51033	199.58377	218.55969	209.28112	184.16476	159.12885
1269.438	164.24845	325.19833	209.15156	226.12876	221.29446	194.61246	168.02198
1269.653	147.12897	304.92634	187.3459	208.98705	200.15988	172.82789	149.34641
1269.868	165.80477	323.41617	202.25385	228.13234	217.06754	186.83226	165.7987
1270.083	162.24747	322.30233	203.58889	225.4609	214.84285	188.61059	164.90939
1270.298	154.68822	316.06479	201.36382	217.4466	210.17099	184.60934	160.68515
1270.512	154.24356	312.05495	200.25129	215.88826	206.83395	182.60872	157.57256
1270.727	160.69115	317.84695	204.47892	218.33707	211.95075	187.05455	163.13076
1270.942	148.46295	305.14911	190.90601	210.10015	201.71716	175.49539	150.23572
1271.157	157.35619	311.16387	195.13364	218.33707	204.60926	180.83038	157.35023
1271.372	152.68724	305.14911	192.68606	214.1073	203.27445	178.60747	154.90462
1271.587	154.02123	306.04018	196.46868	217.22398	208.83618	183.0533	157.35023
1271.801	154.91055	308.49064	198.02622	214.55254	207.50136	181.71955	155.5716
1272.016	158.24551	311.38664	199.58377	213.43944	206.61148	180.83038	157.57256
1272.231	155.35521	310.2728	198.02622	216.3335	206.83395	181.94184	156.90557
1272.445	152.68724	306.93126	194.46612	214.55254	203.05198	179.71893	154.68229
1272.66	155.57754	308.71341	194.91113	214.77516	206.61148	181.05268	156.68324
1272.874	163.58146	318.06972	203.36638	222.78947	216.17766	191.0558	167.13267
1273.089	153.35423	307.3768	194.24361	213.88468	204.38679	177.94059	155.12694
1273.303	147.12897	297.57496	185.78836	205.20252	197.49024	170.60497	149.56874
1273.518	152.46491	304.70357	193.13108	213.43944	202.60704	179.49664	156.23859
1273.732	160.02416	314.50541	204.70142	224.79304	213.95297	188.61059	162.90843
1273.947	149.35228	301.5848	188.90345	208.54181	198.82506	173.93935	149.56874
1274.161	158.46785	307.82234	194.91113	213.21682	205.27667	181.94184	159.79584
1274.375	155.35521	305.81742	194.68862	214.99778	204.16432	180.60809	157.79488
1274.59	154.46589	302.92142	191.12852	215.66564	200.38234	176.16226	154.90462
1274.804	144.01634	291.56019	182.00574	205.20252	192.81839	169.49351	146.67847
1275.018	139.79205	290.44635	182.00574	202.7537	192.15098	170.38268	145.3445
1275.232	142.68235	290.44635	182.89577	202.30846	192.15098	170.38268	145.12217
1275.447	134.45611	277.52574	171.54793	188.28343	181.47246	156.15602	132.67179
1275.661	145.35032	293.11958	185.34334	204.53466	195.26555	168.82664	147.12313
1275.875	173.80868	322.07956	208.92905	233.69783	218.40236	195.50163	173.80252
1276.089	155.13288	303.81249	194.91113	214.77516	203.05198	181.94184	157.57256
1276.303	156.46687	305.81742	200.02878	215.44302	209.50359	187.94371	165.57637
1276.517	148.90762	294.90173	189.12596	207.20609	198.60259	176.82914	151.79202
1276.731	146.90664	290.00081	185.78836	204.75728	194.1532	170.38268	148.4571
1276.945	146.68431	292.45127	184.67582	205.87038	194.37567	172.16101	147.79011
1277.159	148.46295	292.89681	185.12084	210.10015	194.82061	172.16101	149.12408
1277.373	145.57265	289.55527	183.11828	203.42156	192.37345	169.49351	147.12313
1277.587	136.90175	279.08513	173.10548	188.06081	177.69048	159.93498	136.22904
1277.801	132.67746	275.96636	169.99038	189.39653	179.6927	157.04519	132.67179
1278.014	143.79401	285.99097	181.33822	202.08584	191.03863	166.38143	142.45423
1278.228	150.2416	294.67896	187.56841	210.32277	196.82284	177.05143	153.57065
1278.442	151.35326	295.34727	188.90345	211.43587	199.93741	182.16413	159.79584
1278.656	137.56874	280.64451	176.22057	196.07512	184.58703	166.15914	142.67656
1278.869	134.01145	270.84267	170.6579	188.06081	175.68825	158.37894	133.33878
1279.083	136.23475	277.74851	174.44052	193.6263	182.5848	162.38018	139.78629
1279.297	144.461	289.10973	180.22569	203.8668	193.70827	168.38206	147.56778
1279.51	136.67942	280.64451	173.55049	196.29773	184.36456	165.04768	140.45328
1279.505	139.11762	294.08254	180.39327	200.88641	187.67094	170.74966	143.07846
1279.727	136.66976	286.28746	176.16609	194.43146	181.44477	163.63433	141.29918
1279.95	143.34573	289.18278	178.6134	197.99281	183.6684	166.74729	143.96811
1280.173	131.55152	278.49239	170.38152	191.76045	175.66332	158.52019	135.51652
1280.395	137.55989	281.61042	177.05602	198.88315	180.77768	166.30258	141.52159
1280.618	136.44723	286.28746	176.83354	198.43798	181.22241	162.30021	139.5199
1280.841	141.56547	292.07809	178.16844	199.32832	186.33676	165.63552	142.18882
1281.063	130.21632	277.82424	167.48924	189.53461	172.7726	157.40842	132.18036
1281.286	138.89508	284.95116	180.17079	197.54764	180.33295	169.19318	143.07846
1281.509	119.97984	269.1383	161.92715	181.0764	163.65569	148.73661	122.83913
1281.731	133.33178	280.27412	175.27615	195.09922	177.21986	162.96727	134.40446
1281.954	143.1232	290.74179	180.61575	202.4445	186.33676	170.30495	144.85775
1282.176	138.67255	288.96006	175.9436	195.09922	184.11313	165.85787	144.63534
1282.399	129.32619	277.60152	168.15669	188.64427	173.66205	158.07548	132.18036
1282.621	131.32898	279.38325	174.38622	193.9863	175.21859	161.41079	133.73723
1282.843	131.10645	277.82424	171.71642	191.0927	174.10678	157.18606	134.62687
1283.066	149.79917	292.96895	187.51274	206.00585	189.22749	171.86143	149.30595
1283.288	149.79917	295.64155	186.40032	207.11877	191.45112	177.19793	153.75416
1283.511	146.68371	292.52352	182.17314	202.4445	191.0064	176.53087	151.30764
1283.733	148.6865	294.30525	186.17784	205.56068	189.44985	174.52968	152.64211
1283.955	150.0217	294.9734	185.2879	209.34461	191.67349	173.19556	152.64211
1284.177	142.4556	286.73289	178.83589	200.66382	183.44604	167.41435	146.85944
1284.4	137.11482	282.27857	174.16374	192.42821	176.33041	163.85669	141.96641
1284.622	135.33457	279.38325	172.60635	193.9863	179.88822	164.52375	139.29749
1284.844	136.66976	281.16498	175.05367	199.99607	182.55659	167.41435	140.63195
1285.066	144.90345	291.40994	183.06307	205.78326	187.22622	172.30614	148.1939
1285.288	150.68929	297.646	186.6228	209.34461	191.0064	175.4191	154.86621
1285.51	144.68092	292.52352	183.28555	207.11877	189.89458	173.64027	150.86282
1285.732	134.44444	283.16943	175.05367	195.54439	179.66586	166.74729	141.29918
1285.955	151.13436	295.19612	187.06777	209.34461	193.23003	177.86499	153.97657
1286.177	136.2247	282.724	171.49394	196.21214	176.9975	162.52256	138.63026
1286.399	140.00774	286.28746	177.94595	201.99933	183.6684	167.63671	147.97149
1286.62	151.13436	300.3186	188.62515	212.46079	193.45239	183.42384	160.87129
1286.842	145.79358	293.19167	185.2879	208.00911	189.44985	177.64264	151.97487
1287.064	142.4556	284.95116	181.06072	202.4445	183.6684	172.52849	147.52667
1287.286	129.77126	275.15164	167.48924	190.87011	173.43969	157.85313	136.85098
1287.508	133.10924	277.37881	170.82649	196.21214	175.21859	159.63196	139.74231
1287.73	136.66976	280.71955	172.82884	196.43472	177.66459	165.85787	143.07846
1287.952	141.56547	286.73289	176.61105	202.22192	181.8895	173.19556	149.52836
1288.174	141.56547	286.28746	178.39092	205.3381	183.89077	171.86143	147.97149
1288.395	136.89229	278.93782	175.05367	197.32506	179.66586	166.52494	140.63195
1288.617	125.76568	271.58818	165.70937	189.75719	170.3266	154.74017	135.73893
1288.839	137.11482	284.50573	176.61105	202.22192	182.11186	165.19081	145.74739
1289.06	144.68092	288.96006	180.39327	204.67034	185.44731	171.86143	148.1939
1289.282	140.67534	283.61486	176.83354	198.2154	179.4435	172.30614	143.7457
1289.504	136.00216	278.7151	173.71877	197.54764	176.9975	165.41316	141.52159
1289.725	140.67534	283.83758	175.9436	202.22192	181.00004	169.19318	145.08016
1289.947	126.65581	273.14719	165.70937	191.76045	170.99369	157.18606	136.62857
1290.168	132.44165	277.60152	171.49394	195.54439	176.10805	161.41079	141.744
1290.39	143.79079	289.40549	179.9483	206.89619	186.78149	174.97439	151.53005
1290.611	149.79917	293.85982	186.17784	210.9027	191.22876	182.53443	155.31103
1290.833	127.10087	270.25188	164.59695	190.64753	168.32533	156.74136	134.62687
1291.054	123.31782	263.34767	157.47748	187.75393	162.32151	153.6284	133.07
1291.276	124.43048	268.02472	161.2597	186.41843	166.99115	153.18369	132.84759
1291.497	117.08692	264.01582	155.69762	177.51506	161.43206	146.06836	125.95287
1291.718	125.54315	269.80645	161.92715	187.75393	164.76751	155.85194	133.07
1291.94	144.01333	285.84203	178.16844	205.78326	181.22241	173.86262	150.19559
1292.161	148.6865	290.07364	185.06542	209.34461	188.5604	177.19793	155.97826
1292.382	141.34294	281.3877	179.50334	205.11551	184.78022	170.74966	152.19729
1292.604	121.98263	262.23409	157.47748	183.07966	160.54261	151.84957	128.17698
1292.825	132.66418	271.81089	163.48453	188.86686	170.10423	161.18844	135.29411
1293.046	127.54594	266.24298	159.70232	187.97652	164.54515	156.74136	133.95964
1293.267	143.56826	280.94227	175.9436	205.56068	180.33295	171.19437	152.4197
1293.488	144.45839	282.05585	179.05837	204.89293	185.22495	173.64027	151.30764
1293.71	132.66418	274.48349	173.05132	197.32506	175.44096	163.63433	142.18882
1293.931	132.21911	272.47904	167.04427	194.20888	170.54896	161.8555	138.85267
1294.152	140.23028	276.04251	171.27145	199.10573	176.10805	170.30495	144.19052
1294.373	128.43606	267.802	165.93185	191.98304	169.88187	160.29902	137.51821
1294.594	123.54035	266.02027	162.81708	188.64427	164.98988	154.74017	134.18205
1294.815	122.20516	263.12495	159.47983	185.08292	163.87806	154.29546	130.17867
1295.036	137.11482	276.93337	172.82884	197.10248	177.21986	168.30377	140.40954
1295.257	139.34015	277.37881	174.83119	202.88967	178.33168	169.41554	145.74739
1295.478	129.10366	265.79755	161.03722	191.31528	165.21224	161.8555	138.63026
1295.698	126.21074	263.34767	159.25735	190.87011	163.87806	156.07429	133.73723
1295.919	127.3234	260.67507	162.14963	190.64753	166.10169	156.29665	134.18205
1296.14	131.77405	270.02916	164.81943	194.43146	170.3266	163.18962	138.85267
1296.361	136.44723	275.37436	167.71172	194.65405	172.7726	165.63552	141.29918
1296.582	134.2219	272.92448	170.38152	199.32832	172.55023	166.52494	143.30087
1296.802	132.88671	270.25188	168.82414	201.10899	171.43841	166.96964	143.30087
1297.023	127.10087	262.90224	160.36977	189.75719	163.21097	159.18725	134.40446
1297.244	126.43327	258.89334	157.47748	185.75068	164.32278	158.29783	129.51144
1297.464	127.54594	262.67952	160.36977	191.0927	165.65697	160.96608	134.62687
1297.685	126.65581	265.79755	161.70467	190.64753	167.8806	161.41079	138.85267
1297.906	131.77405	266.91113	165.2644	193.76371	170.99369	164.7461	139.29749
1298.126	137.55989	267.802	168.60165	198.66057	173.66205	168.74848	139.5199
1298.347	128.6586	263.12495	161.70467	189.75719	166.76878	161.8555	135.51652
1298.567	128.6586	262.01137	162.81708	191.0927	169.88187	159.85431	139.74231
1298.788	130.43886	265.35212	162.14963	191.53787	167.65824	160.52138	137.2958
1299.008	130.88392	264.46125	160.59225	191.98304	164.76751	162.96727	135.73893
1299.229	128.88113	263.7931	162.37212	193.76371	169.65951	160.96608	136.40616
1299.449	128.6586	262.23409	161.92715	194.87663	165.87933	159.85431	135.51652
1299.67	119.31224	253.54815	152.80533	184.19259	157.42952	150.29309	127.95457
1299.89	128.6586	260.67507	163.48453	189.31202	167.65824	158.29783	139.07508
1300.11	116.41932	250.43012	148.35567	180.18607	154.76116	147.62484	123.06154
1300.331	136.2247	267.57928	163.70702	196.21214	169.65951	164.96846	139.29749
1300.551	120.4249	252.65728	151.9154	183.52483	157.20716	150.29309	128.39939
1300.771	122.42769	255.10716	153.91775	185.30551	162.32151	153.40605	130.62349
1300.991	130.21632	260.89779	164.15198	192.42821	166.99115	163.63433	136.85098
1301.211	135.33457	264.23854	169.04662	199.77349	168.77005	165.85787	142.63364
1301.432	138.00495	273.14719	171.04897	202.22192	174.99623	171.19437	146.19221
1301.652	109.74335	247.31209	143.01607	175.06663	152.0928	146.29072	119.50298
1301.872	117.30945	251.5437	151.24795	181.74416	154.98352	149.84838	127.95457
1302.092	128.6586	261.56594	158.81238	194.65405	163.43333	159.18725	138.85267
1302.312	142.4556	274.03806	173.94125	206.22843	178.55404	176.08616	150.19559
1302.532	141.12041	274.48349	173.05132	205.78326	176.10805	172.08379	149.30595
1302.752	131.32898	266.4657	165.70937	196.21214	169.88187	165.63552	142.18882
1302.972	134.2219	266.68842	166.37682	203.55742	175.21859	170.74966	144.19052
1303.192	115.97426	248.42567	149.02312	182.41191	154.09407	149.84838	127.73216
1303.412	134.2219	264.46125	167.04427	193.54113	167.65824	163.18962	142.85605
1303.632	145.34852	279.38325	179.28085	210.23495	185.22495	180.53324	156.8679
1303.852	129.10366	264.46125	163.03957	197.77023	169.65951	164.52375	138.40785
1304.072	115.08413	247.31209	146.5758	177.96022	153.42698	146.29072	123.50636
1304.291	119.08971	249.31654	149.2456	182.85708	155.87297	152.73898	131.51313
1304.511	117.08692	252.65728	149.2456	184.19259	154.76116	152.51663	128.6218
1304.731	121.53756	257.77976	156.14258	187.53135	158.7637	156.29665	131.95795
1304.951	135.11203	270.92003	167.26675	199.77349	172.7726	168.52612	145.9698
1305.17	118.86718	248.64839	146.79828	183.07966	154.98352	150.96015	125.28564
1305.39	121.98263	251.09827	153.91775	184.41517	157.20716	154.96252	129.06662
1305.61	143.34573	272.70176	178.39092	208.23169	180.11059	176.97558	155.53344
1305.829	133.10924	264.68397	165.93185	197.32506	168.77005	165.63552	143.96811
1306.049	140.89787	271.36546	167.71172	203.33484	175.21859	174.75204	146.41462
1306.268	125.32061	257.55704	156.81003	191.31528	161.2097	158.52019	134.62687
1306.488	123.31782	255.5526	157.03252	191.31528	159.65315	155.40723	133.95964
1306.708	136.00216	266.02027	165.70937	201.99933	170.77132	167.192	144.85775
1306.927	124.43048	252.21185	153.69527	187.97652	157.65188	154.74017	130.8459
1307.146	127.991	258.00248	160.81473	193.9863	163.43333	162.30021	137.96303
1307.366	138.22749	264.90669	170.15904	203.33484	173.21732	172.52849	149.97318
1307.585	130.21632	259.78421	162.5946	196.43472	166.76878	165.19081	141.52159
1307.805	121.0925	250.65283	155.03017	189.31202	160.32024	154.51782	134.18205
1308.024	116.86439	244.86221	145.68587	181.96674	152.31516	149.40367	127.06493
1308.243	107.07296	236.6217	135.22915	168.83427	141.64172	138.95303	117.05646
1308.463	110.18842	239.07158	141.90365	175.5118	145.42189	144.73424	121.94949
1308.682	105.51524	234.61725	136.34157	170.61494	141.41935	144.51188	118.61334
1308.901	118.19958	244.19406	149.69057	182.18933	153.8717	151.62721	127.06493
1309.12	132.21911	256.44346	161.2597	195.09922	166.32406	163.63433	137.2958
1309.339	118.42211	244.86221	149.02312	182.6345	154.98352	152.07192	128.84421
1309.559	127.3234	252.88	156.36507	191.0927	162.9886	160.29902	139.5199
1309.778	131.77405	257.77976	163.26205	197.32506	167.43587	167.85906	142.63364
1309.997	142.90066	272.70176	176.38857	209.78978	179.66586	180.53324	153.75416
1310.216	141.788	270.25188	172.82884	208.00911	179.4435	177.42028	153.30934
1310.435	131.99658	259.33878	158.5899	198.43798	167.21351	163.63433	142.18882
1310.654	126.21074	254.2163	156.14258	191.98304	162.32151	160.52138	137.96303
1310.873	122.87276	251.09827	157.03252	190.20236	158.98606	159.18725	136.85098
1311.092	125.32061	250.43012	155.47513	189.31202	158.54134	158.74254	134.18205
1311.311	122.20516	244.41678	152.36037	182.18933	156.76243	156.29665	129.28903
1311.53	108.85322	234.83997	139.45633	173.73112	142.53117	142.5107	120.17021
1311.749	120.20237	250.43012	153.02782	189.53461	156.98479	154.74017	134.18205
1311.967	118.86718	244.41678	149.91305	183.74742	153.64934	154.07311	129.95626
1312.186	128.88113	251.09827	158.14493	192.20562	160.32024	162.74492	134.18205
1312.405	133.10924	256.22075	162.14963	198.88315	166.99115	167.85906	142.63364
1312.624	130.21632	253.99358	164.15198	196.65731	168.32533	168.30377	144.41293
1312.843	119.08971	243.97134	148.80063	186.19584	153.8717	155.18488	131.06831
1313.061	125.32061	249.98469	154.36272	190.42495	158.7637	158.07548	135.0717
1313.28	117.75451	245.75307	147.68822	182.18933	155.87297	153.85075	131.06831
1313.499	121.98263	249.31654	150.5805	183.07966	158.54134	158.29783	134.40446
1313.717	121.53756	247.31209	153.02782	186.19584	157.65188	158.07548	133.51482
1313.936	115.08413	236.17627	147.46573	181.96674	150.31389	145.84601	128.6218
1314.154	125.76568	248.8711	154.36272	190.20236	158.31897	158.9649	135.96134
1314.373	137.33736	262.67952	163.9295	201.99933	169.43714	173.86262	147.52667
1314.591	118.42211	242.41233	147.24325	184.41517	152.98225	153.40605	129.28903
1314.81	107.96309	234.17182	141.2362	173.06337	145.42189	143.40011	122.1719
1315.028	118.86718	243.30319	149.91305	184.63775	154.09407	154.96252	132.84759
1315.247	138.45002	258.67063	163.26205	204.22517	170.54896	170.0826	150.19559
1315.465	134.2219	257.11161	161.92715	197.99281	168.32533	169.19318	145.52498
1315.683	141.56547	268.69286	174.16374	210.23495	177.21986	179.64383	153.30934
1315.902	140.67534	264.90669	171.27145	206.45102	175.66332	174.75204	151.75246
1316.12	121.31503	247.31209	151.9154	185.97326	157.87425	154.29546	134.40446
1316.338	115.52919	240.40788	144.35097	183.74742	150.31389	151.62721	128.17698
1316.557	115.08413	236.84442	142.5711	184.19259	149.20207	152.73898	126.3977
1316.775	118.42211	242.18961	146.13083	184.19259	154.76116	152.07192	129.73385
1316.993	122.42769	247.08937	151.02547	186.19584	157.42952	158.29783	135.73893
1317.211	119.97984	243.97134	149.69057	186.8636	154.76116	155.18488	134.84928
1317.429	129.54873	251.5437	157.92245	194.20888	166.76878	163.41198	141.96641
1317.647	130.43886	251.5437	160.36977	194.87663	162.76624	163.18962	141.07677
1317.865	140.23028	257.33433	170.604	205.3381	170.99369	176.30851	153.30934
1318.084	114.63906	235.95355	146.35332	180.18607	149.86916	148.95896	126.84252
1318.302	113.5264	237.958	144.35097	178.18281	149.6468	151.40486	125.73046
1318.52	109.29829	230.16292	137.45398	173.06337	144.08771	143.84482	120.83744
1318.738	123.54035	240.18516	146.79828	184.86034	154.76116	154.29546	133.29241
1318.955	118.86718	238.18072	143.906	180.18607	149.86916	152.73898	129.28903
1319.173	119.75731	240.18516	150.13553	186.41843	152.31516	156.519	132.84759
1319.391	125.76568	244.86221	153.02782	189.53461	159.20843	158.52019	135.29411
1319.609	124.43048	243.08048	150.80298	185.75068	159.65315	159.85431	134.18205
1319.827	131.77405	250.65283	159.9248	194.65405	165.65697	166.08023	144.85775
1320.045	119.08971	236.6217	148.57815	182.85708	152.98225	153.85075	132.18036
1320.262	123.98542	240.85331	148.57815	185.52809	154.31643	156.74136	134.18205
1320.48	122.42769	236.39898	146.35332	184.86034	148.53498	152.51663	129.06662
1320.698	125.98821	243.08048	150.5805	187.75393	155.87297	157.18606	135.73893
1320.916	129.77126	250.65283	154.5852	193.09596	164.32278	165.41316	141.52159
1321.133	129.77126	247.08937	155.69762	189.53461	158.54134	160.96608	138.63026
1321.351	136.89229	251.98913	161.92715	193.9863	166.32406	168.08141	145.74739
1321.568	135.5571	251.32098	161.2597	196.43472	166.54642	170.30495	146.41462
1321.786	127.10087	242.18961	150.5805	192.20562	158.54134	163.41198	138.18544
1322.004	122.20516	239.51701	147.9107	184.19259	154.31643	154.96252	133.29241
1322.221	113.08134	232.83552	142.5711	174.84404	147.2008	149.40367	126.62011
1322.439	119.31224	235.73083	145.2409	180.40865	149.6468	151.84957	129.51144
1322.656	142.67813	256.44346	165.2644	201.33158	172.99496	174.52968	151.30764
1322.873	115.75172	231.05379	142.79358	177.51506	147.2008	148.73661	127.50975
1323.091	114.86159	228.15848	141.90365	177.51506	144.97717	145.4013	125.95287
1323.308	115.52919	229.04934	140.34627	176.62472	147.42316	146.29072	127.28734
1323.526	117.08692	233.28095	142.12613	177.06989	147.64553	147.84719	127.28734
1323.743	113.97147	229.27206	139.67882	173.95371	147.86789	146.29072	123.72877
1323.96	104.18004	221.03155	129.88955	164.38258	137.63917	136.28478	114.16513
1324.177	119.75731	233.05824	146.5758	179.96348	148.53498	152.73898	130.8459
1324.395	110.41095	220.3634	135.8966	171.72786	134.97081	142.5107	119.9478
1324.612	117.53198	230.38564	144.12848	177.73764	148.09026	150.07073	126.84252
1324.829	105.07017	222.36785	129.2221	164.38258	137.86154	138.28597	116.38923
1325.046	97.28154	209.4503	121.2127	158.15022	127.18809	127.61297	109.27211
1325.263	122.42769	234.17182	145.46338	180.40865	148.97971	147.84719	132.40277
1325.48	107.74056	219.69525	131.66941	164.82775	136.08263	137.61891	119.05816
1325.697	114.41653	229.27206	141.45868	175.95697	148.53498	149.62603	126.3977
1325.914	111.96868	222.59057	133.2268	168.83427	141.19699	140.50951	121.28226
1326.131	102.84485	212.79104	123.66001	159.26314	131.85773	129.61416	114.83236
1326.348	109.07576	222.36785	135.22915	170.61494	139.64045	141.39893	121.05985
1326.565	111.74614	228.15848	137.67647	174.62146	141.41935	145.62365	123.95118
1326.782	113.5264	225.48588	136.78653	171.50528	142.9759	142.73305	122.83913
1326.999	117.53198	227.04489	137.2315	172.6182	146.53371	144.73424	125.06323
1327.216	116.64185	229.04934	142.5711	175.28921	146.53371	145.84601	127.06493
1327.433	122.20516	230.83107	149.46808	178.62798	149.6468	149.62603	133.29241
1327.649	125.32061	234.61725	150.13553	184.63775	154.98352	154.96252	136.18375
1327.866	104.40258	217.69081	130.33451	166.38584	136.97208	139.17539	116.61164
1328.083	100.17446	210.34116	126.32981	158.15022	129.41173	131.39299	114.38754
1328.3	102.39979	209.22758	128.77713	157.0373	129.41173	130.72593	112.60826
1328.516	117.08692	225.26316	141.90365	175.95697	144.97717	146.95778	127.06493
1328.733	115.30666	225.04045	140.34627	176.62472	143.19826	146.95778	126.17528
1328.949	105.73777	213.45919	127.8872	162.37932	134.74845	135.17301	114.60995
1329.166	119.75731	227.93576	141.01372	176.40213	146.97844	148.51426	126.3977
1329.383	118.64464	227.04489	143.23855	175.5118	146.97844	149.62603	129.28903
1329.599	107.07296	217.24537	135.22915	166.38584	134.97081	138.28597	120.61503
1329.816	105.73777	215.68636	130.11203	165.27292	135.41554	137.39655	116.16682
1330.032	118.86718	224.59501	139.9013	178.62798	146.53371	148.73661	125.50805
1330.248	119.97984	227.04489	144.79593	181.0764	148.09026	150.7378	131.29072
1330.465	115.75172	225.48588	142.79358	173.50854	143.19826	145.17894	128.84421
1330.681	108.85322	216.79994	134.11673	166.83101	137.19445	140.95422	118.39093
1330.898	115.08413	221.92242	137.00902	170.83753	142.9759	145.84601	119.9478
1331.114	104.40258	210.11845	130.557	162.37932	130.96827	133.39418	114.16513
1331.33	116.41932	223.92686	145.46338	177.06989	146.31135	147.40249	131.51313
1331.546	119.97984	225.26316	143.68352	175.06663	147.2008	147.40249	129.51144
1331.763	107.2955	216.57722	129.66706	159.04056	136.74972	136.95184	116.38923
1331.979	92.38583	198.98263	115.8731	145.90808	121.18428	120.49764	102.15498
1332.195	91.27317	197.42361	118.32041	150.13718	120.96192	122.72118	104.15667
1332.411	104.84764	209.67301	127.66471	161.2664	132.74718	133.83889	115.94441
1332.627	109.52082	212.56833	131.66941	163.93741	133.41427	135.39537	118.16852
1332.843	103.51245	208.78215	128.33216	159.26314	131.63536	133.39418	114.60995
1333.059	103.95751	213.45919	129.66706	159.93089	134.97081	135.39537	116.61164
1333.275	99.0618	203.43695	125.2174	154.36629	125.85391	128.50239	108.60487
1333.491	103.51245	206.10955	127.8872	156.59213	128.74464	130.50358	111.49621
1333.707	108.63069	212.56833	133.2268	163.93741	137.63917	138.06361	120.39262
1333.923	109.52082	213.01376	131.8919	163.26966	137.86154	141.39893	123.28395
1334.139	94.38862	196.08731	118.32041	148.80168	120.73955	122.49883	103.71185
1334.355	99.95193	202.76881	124.10498	155.03404	124.07501	126.0565	107.27041
1334.571	105.07017	204.99597	126.99726	156.14696	131.63536	133.17183	115.49959
1334.787	111.52361	211.23203	133.67177	163.26966	140.75226	140.0648	125.06323
1335.003	100.84206	199.20534	122.77008	152.8082	126.29864	128.28004	108.60487
1335.218	106.18284	201.87794	128.55465	156.14696	129.85645	130.50358	109.93934
1335.434	123.98542	222.59057	146.5758	174.84404	150.98098	150.29309	133.73723
1335.65	118.19958	219.47254	143.23855	169.27944	146.08898	145.17894	133.29241
1335.865	99.95193	197.86904	122.5476	151.47269	125.63155	129.16945	109.93934
1336.081	101.28712	199.65078	122.10263	154.1437	127.85518	129.39181	110.60657
1336.297	100.397	198.09176	124.10498	153.47595	128.07755	128.28004	110.82898
1336.512	99.95193	196.53275	124.32746	153.92112	126.74337	125.83414	109.71693
1336.728	112.8588	208.55943	132.55935	162.82449	136.97208	137.61891	121.72708
1336.943	110.63348	210.34116	129.2221	159.26314	138.97335	139.62009	120.61503
1337.159	105.51524	202.10066	127.44223	155.03404	130.96827	131.17064	114.16513
1337.374	98.3942	195.8646	122.32511	149.9146	122.2961	122.49883	104.60149
1337.59	85.48733	179.16086	104.30396	133.44336	110.7332	109.60229	92.36893
1337.805	90.60557	184.28334	109.64356	138.34022	116.51465	118.49646	100.15328
1338.021	89.93798	185.39692	114.09323	140.78864	116.06992	117.16233	98.59641
1338.236	97.94914	196.53275	123.8825	150.58235	125.18682	124.27766	105.71354
1338.451	97.72661	193.192	120.32276	147.021	122.07373	124.05531	108.16005
1338.666	115.97426	211.45475	134.78418	163.71483	138.30626	142.9554	125.73046
1338.882	108.85322	203.65967	130.11203	158.15022	135.86027	134.95066	118.39093
1339.097	103.06738	198.09176	126.99726	154.1437	130.96827	128.05768	110.38416
1339.312	105.9603	198.09176	122.99256	152.36303	128.52227	128.28004	111.49621
1339.527	89.93798	183.61519	109.64356	137.89505	111.17793	114.93879	100.59811
1339.742	99.7294	193.63743	120.10028	147.68876	124.7421	125.16708	109.71693
1339.958	102.17725	199.87349	124.77243	151.02752	130.74591	131.39299	112.83067
1340.173	101.06459	191.41027	122.77008	148.35651	125.63155	125.38943	110.60657
1340.388	99.50687	190.5194	119.21035	145.46291	123.85264	120.27529	109.27211
1340.603	89.49291	182.94704	109.64356	136.78213	114.73574	114.71644	99.26364
1340.818	91.27317	181.83346	109.64356	136.55954	115.18047	116.71762	97.03954
1341.033	98.83927	186.73322	118.09793	144.34999	123.18555	121.16471	105.93595
1341.248	114.86159	203.65967	135.8966	162.60191	138.0839	136.06243	124.84082
1341.462	96.61395	186.06507	117.87545	143.45966	120.73955	124.50002	106.15836
1341.677	96.16888	186.73322	117.65296	142.12415	119.8501	124.05531	105.04631
1341.892	94.38862	182.27889	112.75833	138.34022	116.29229	116.05056	101.26534
1342.107	95.50129	184.28334	115.8731	142.34673	119.8501	114.49408	103.93426
1342.322	94.16609	184.06063	115.8731	141.01123	118.29356	118.94117	103.48944
1342.536	101.95472	193.192	121.2127	148.57909	125.40919	128.28004	109.49452
1342.751	103.95751	190.74212	123.43753	148.57909	126.29864	126.27885	111.94103
1342.966	104.18004	188.51495	123.8825	145.90808	126.74337	123.83295	112.60826
1343.18	102.62232	192.07842	123.21505	149.46943	125.18682	126.72356	109.71693
1343.395	82.14935	170.92036	102.96906	128.32392	103.17284	107.82346	89.92241
1343.61	95.50129	184.06063	116.09558	139.45314	119.40537	118.2741	105.71354
1343.824	95.50129	182.27889	116.76303	137.00471	122.51846	116.05056	105.71354
1344.039	99.7294	186.51051	121.43518	145.24033	123.63028	122.49883	109.49452
1344.253	101.50966	187.17866	119.21035	147.24359	124.51973	125.38943	107.048
1344.468	78.3663	163.348	98.29691	120.0883	102.50575	99.59636	85.2518
1344.682	96.16888	184.06063	120.10028	139.23055	123.18555	116.71762	107.49282
1344.897	97.50408	182.94704	117.43048	141.23381	120.96192	118.94117	104.8239
1345.111	98.61674	180.05173	115.65061	142.34673	118.96065	121.83177	105.71354
1345.325	96.39141	179.38358	114.98316	137.00471	117.18174	115.3835	102.82221
1345.54	97.72661	182.05618	116.76303	135.44662	120.73955	117.38469	103.26703
1345.754	109.29829	193.86015	128.33216	152.8082	132.30245	132.28241	115.49959
1345.968	87.04506	171.81122	105.63886	133.44336	112.06738	111.38113	93.48098
1346.182	86.59999	168.69319	104.74893	127.65617	106.73066	108.04582	92.36893
1346.397	87.04506	170.69764	108.30866	126.76583	106.73066	108.26817	95.26026
1346.611	81.03669	162.23442	99.85429	124.09482	104.0623	102.04226	87.69831
1346.825	83.26201	164.01615	100.96671	125.65291	107.17539	104.93286	89.25518
1347.039	80.36909	160.00725	100.29926	120.97864	100.05976	100.26342	88.58795
1347.253	88.15772	165.35245	106.30631	123.64965	105.61884	107.37875	94.37062
1347.467	91.71824	172.47937	110.5335	130.54976	113.40156	109.82465	97.03954
1347.681	112.41374	196.31003	132.78183	154.81146	136.08263	132.50476	119.50298
1347.895	86.82253	166.91146	107.19625	126.98842	108.73193	107.37875	95.92749
1348.109	84.37467	162.67985	105.63886	123.20448	102.95048	105.82228	94.81544
1348.323	71.69033	153.54848	93.17979	114.30111	94.72303	92.70339	81.24841
1348.537	65.01436	149.53958	85.39288	107.84616	89.38631	85.14335	71.23995
1348.751	76.80857	155.99836	98.07443	115.63662	97.16903	97.59517	83.69493
1348.965	99.50687	177.82457	119.8778	135.6692	118.51592	118.94117	104.15667
1349.178	92.60837	171.14307	111.64591	132.10786	116.06992	111.60348	99.04123
1349.392	86.37746	163.79343	104.30396	129.21426	111.17793	105.37757	94.81544
1349.606	77.47617	156.44379	96.51704	116.52695	97.61376	96.0387	84.80698
1349.82	75.91844	155.10749	95.40463	115.19145	95.39012	96.70576	84.36216
1350.033	82.81694	159.56182	101.85665	122.09156	102.72812	103.37638	90.58964
1350.247	71.24526	145.53069	89.62006	108.7365	92.94413	89.36807	77.24503
1350.461	77.25364	150.87588	94.29221	114.07853	94.27831	95.81634	83.47252
1350.674	93.49849	171.14307	113.64826	131.88527	113.40156	113.82702	101.71016
1350.888	85.2648	162.0117	104.52645	123.42707	107.39775	105.37757	92.81375
1351.101	83.92961	158.00281	99.63181	120.0883	104.95175	101.8199	90.14482
1351.315	80.14656	156.88922	98.96436	117.63987	102.06103	99.81872	87.69831
1351.528	95.05622	169.58406	112.31336	130.99493	113.40156	112.93761	100.59811
1351.742	86.15493	159.56182	104.30396	121.20122	105.39648	103.82109	92.36893
1351.955	77.92123	149.98501	96.29456	112.9656	96.50194	96.0387	84.13975
1352.169	82.59441	154.88478	101.63416	119.64313	101.83866	100.93049	88.58795
1352.382	93.27596	165.57516	110.08853	128.76909	112.73447	112.27054	97.26195
1352.595	85.2648	156.88922	103.19155	120.97864	104.72939	104.7105	89.47759
1352.809	79.47896	150.65316	97.40698	112.74302	98.28085	98.70695	85.02939
1353.022	85.70986	157.33466	103.41403	120.53347	106.50829	103.82109	91.47928
1353.235	72.13539	145.7534	91.62241	108.95909	92.05467	92.03632	80.58118
1353.448	69.91007	141.29907	89.39758	103.83965	89.83104	89.59043	77.91226
1353.661	85.70986	154.66206	102.96906	119.19796	102.95048	102.04226	91.70169
1353.874	72.35793	140.85364	89.62006	105.84291	90.72049	88.92337	76.80021
1354.088	78.3663	150.20773	95.62711	110.96234	99.1703	95.37163	83.47252
1354.301	79.70149	149.31686	96.29456	112.07527	98.28085	97.59517	84.80698
1354.514	79.25643	145.53069	93.84724	110.73976	94.50067	94.25986	82.36046
1354.727	83.92961	150.65316	100.52175	116.97212	102.06103	100.04107	88.36554
1354.94	82.81694	152.43489	101.63416	118.08504	102.28339	100.48578	90.14482
1355.153	73.47059	140.85364	90.95496	104.72998	91.60995	90.7022	78.8019
1355.366	86.82253	153.10304	101.63416	117.86246	103.17284	101.59755	89.92241
1355.578	93.05343	156.88922	107.19625	122.09156	109.84375	106.48934	94.59303
1355.791	80.81415	148.20328	98.29691	112.29785	103.17284	99.59636	88.58795
1356.004	81.92682	147.75785	98.96436	114.52369	101.6163	98.03988	87.69831
1356.217	75.91844	138.18104	89.62006	107.84616	90.27577	89.36807	79.02431
1356.43	86.15493	152.65761	103.859	117.86246	104.0623	101.15284	93.70339
1356.642	84.5972	149.53958	101.85665	117.19471	101.83866	100.70813	90.81205
1356.855	85.48733	148.87143	100.74423	116.08178	104.0623	99.37401	90.14482
1357.068	79.47896	140.18549	91.62241	107.401	94.27831	92.25868	79.46913
1357.28	72.80299	137.06746	88.06268	102.05897	89.60867	88.70101	77.46744
1357.493	54.55534	117.69113	69.37408	84.02964	70.26306	66.24325	59.2298
1357.706	60.78625	122.81361	76.93851	89.37167	76.93396	75.13741	65.01246
1357.918	79.25643	141.07636	94.73718	108.7365	91.60995	94.92693	84.13975
1358.131	82.14935	142.85809	98.74188	110.96234	96.05721	96.26105	86.80867
1358.343	70.8002	133.28128	86.50529	101.6138	89.38631	86.47747	75.68816
1358.556	70.57767	131.94498	85.17039	99.61054	86.94031	84.69864	75.68816
1358.768	78.14377	134.8403	90.06503	102.94931	89.16395	89.14572	79.02431
1358.98	65.68196	127.04522	80.72073	93.60077	82.49305	77.80566	69.01585
1359.193	74.80578	134.39486	90.50999	103.17189	90.0534	87.14453	80.58118
1359.405	69.46501	127.49066	82.94556	98.05245	84.71668	81.36333	73.24164
1359.617	67.23968	121.70003	78.49589	92.48785	77.60105	76.91625	66.79175
1359.83	61.89891	120.58645	78.05093	91.15234	77.37869	75.80448	66.34693
1360.042	76.58604	136.39931	91.62241	104.5074	91.38758	90.7022	80.80359
1360.254	74.80578	133.28128	87.61771	101.83639	89.16395	88.03395	77.68985
1360.466	70.57767	129.94054	84.72543	100.2783	86.27322	84.92099	75.02093
1360.678	76.58604	134.39486	91.17744	104.06223	91.38758	90.25749	81.24841
1360.891	73.02552	133.28128	89.39758	102.05897	88.05213	88.92337	79.24672
1361.103	73.24806	130.16325	87.17274	103.17189	87.6074	87.14453	75.46575
1361.315	75.69591	129.4951	85.83784	101.83639	86.94031	86.47747	75.46575
1361.527	56.55813	114.79582	72.26636	85.81032	70.70778	70.91269	61.00908
1361.739	63.67917	121.03188	79.60831	91.59751	79.37996	78.91743	69.68308
1361.951	61.23131	117.02298	74.71368	87.36841	76.7116	74.69271	65.23487
1362.163	68.79741	121.47731	78.49589	94.93627	82.71541	78.91743	72.352
1362.374	70.57767	128.15881	86.28281	97.82987	90.49813	83.36451	77.02262
1362.586	60.56371	118.35928	77.16099	87.59099	78.04578	74.02564	66.79175
1362.798	71.4678	127.49066	85.39288	98.94279	87.6074	82.91981	75.02093
1363.01	70.1326	123.70448	81.38818	98.05245	84.04959	81.36333	72.57441
1363.222	71.4678	125.93164	84.94791	97.82987	84.93904	84.03158	77.02262
1363.433	70.35514	127.71337	86.06033	96.27178	86.71795	82.69745	76.80021
1363.645	55.44547	113.23681	70.04153	83.80706	73.37614	69.80092	61.00908
1363.857	55.44547	110.34149	67.37173	83.80706	68.92888	68.9115	58.11775
1364.068	55.44547	113.23681	70.04153	82.24897	70.93015	68.68915	60.56426
1364.28	70.8002	128.38152	86.50529	98.05245	85.38377	85.14335	77.46744
1364.492	72.35793	126.82251	84.94791	99.16538	86.71795	85.81041	75.46575
1364.703	69.46501	120.36373	79.16334	94.93627	82.04832	80.25156	70.35031
1364.915	61.67638	115.01854	76.27106	88.25874	74.93269	72.46917	67.9038
1365.126	59.67359	114.5731	73.15629	84.6974	73.37614	71.57975	64.56764
1365.338	59.89612	112.12322	72.26636	84.47481	73.15378	70.91269	63.45559
1365.549	72.58046	123.25904	86.50529	99.16538	85.16141	83.80922	76.35539
1365.76	67.90728	121.70003	81.61066	92.48785	82.27068	79.80685	72.57441
1365.972	61.45384	113.68224	76.93851	85.14256	74.48796	73.35858	67.01416
1366.183	58.56092	111.00964	70.26401	82.24897	71.37487	70.91269	61.67631
1366.394	60.11865	112.34594	71.37643	84.25223	73.59851	73.58094	62.56595
1366.606	60.34118	114.79582	75.38113	84.91998	75.59978	72.69152	65.23487
1366.817	67.01715	118.582	81.38818	90.70717	81.38123	78.47273	73.24164
1367.028	65.45943	115.01854	76.49354	87.14582	77.60105	74.248	69.46067
1367.239	61.00878	110.34149	68.48414	80.91346	72.70905	72.91387	60.78667
1367.45	60.56371	112.12322	73.60126	82.02638	73.59851	71.13504	65.23487
1367.662	59.00599	109.00519	71.15394	78.9102	68.70651	66.0209	62.34354
1367.873	61.23131	112.34594	72.71133	84.47481	73.37614	70.24562	65.23487
1368.084	62.12144	117.91385	74.71368	86.25549	80.71414	75.80448	66.34693
1368.295	53.88775	102.10098	64.70192	75.12627	65.37106	64.24206	55.22641
1368.506	55.00041	103.21457	67.59421	78.68762	67.5947	63.575	56.78328
1368.717	55.89054	105.44173	65.59186	75.57144	69.15124	65.35384	57.89534
1368.928	63.45663	113.23681	71.59891	83.13931	76.7116	73.13623	64.34523
1369.138	53.44268	103.43728	66.25931	74.23593	66.26052	62.90794	57.2281
1369.349	67.23968	115.9094	81.16569	90.03942	77.82341	76.47154	72.352
1369.56	65.90449	112.12322	76.04858	85.14256	77.82341	74.47035	68.57103
1369.771	64.5693	110.34149	70.70898	81.58121	74.48796	71.8021	62.34354
1369.982	54.55534	102.76913	66.03682	74.90369	65.1487	64.01971	57.67293
1370.192	57.22573	105.21901	69.81904	81.58121	68.70651	68.02208	61.89872
1370.403	71.24526	113.23681	78.71838	89.14908	80.04705	77.1386	70.1279
1370.614	69.91007	116.35484	80.05328	90.262	79.60232	76.91625	70.57272
1370.824	51.66242	97.42394	63.81199	73.3456	63.81452	61.35146	56.33846
1371.035	63.2341	109.00519	75.82609	90.262	78.04578	76.91625	67.68139
1371.246	48.32444	94.30591	57.80494	66.89065	58.70016	58.01615	50.77821
1371.456	61.67638	105.21901	72.93381	79.35537	72.04196	70.91269	66.12452
1371.667	38.97808	83.17009	48.23816	59.1002	49.13853	49.5667	42.99385
1371.877	46.76671	89.85158	52.46534	65.77773	55.58707	54.68084	46.55241
1372.087	55.668	100.54197	66.70427	76.01661	67.37233	66.68796	60.11944
1372.298	48.7695	90.29701	60.47474	66.66807	57.36598	56.01496	55.004
1372.508	46.76671	88.29257	55.35762	63.77447	56.25416	52.67965	47.44205
1372.719	60.56371	98.98295	63.81199	76.68436	71.37487	67.79973	59.89703
1372.929	48.7695	89.62887	58.24991	66.00031	59.81198	57.7938	50.33339
1373.139	43.87379	87.17898	58.24991	64.44222	55.58707	53.56907	51.00062
1373.349	44.76392	88.29257	55.80259	64.88739	56.69889	53.34672	50.11098
1373.56	51.88496	91.4106	59.13984	68.44874	61.14616	60.6844	54.11436
1373.77	48.7695	91.63331	61.36467	67.5584	60.2567	59.79498	53.66954
1373.98	47.43431	90.51973	58.91736	67.5584	59.58961	57.34909	54.55918
1374.19	48.99204	89.85158	60.69722	67.78099	59.36725	60.01734	53.66954
1374.4	41.64847	81.83379	54.02272	59.1002	51.58453	50.0114	44.77313
1374.61	36.53023	76.4886	46.23581	53.31301	46.02544	43.34078	39.65769
1374.82	52.33002	91.4106	63.36702	69.11649	62.48034	60.46205	52.55749
1375.03	41.64847	76.4886	51.79789	59.32278	50.47271	48.01022	43.88349
1375.24	42.5386	77.82489	55.58011	58.87761	50.69508	49.5667	45.44036
1375.45	46.98924	87.4017	58.91736	65.77773	58.70016	56.45967	51.22303
1375.66	61.89891	102.10098	71.82139	81.35863	75.15505	70.91269	67.68139
1375.87	50.77229	87.84713	61.14219	67.33582	60.47907	58.46086	54.78159
1376.08	48.7695	85.17454	61.58716	65.33256	57.58834	55.3479	50.5558
1376.29	36.75276	72.92513	47.34822	54.8711	46.47017	45.11962	38.10082
1376.499	44.76392	80.27478	53.80024	63.77447	54.25289	54.01378	48.10928
1376.709	62.78904	98.31481	71.59891	78.68762	70.04069	69.57856	63.678
1376.919	58.33839	92.30146	66.70427	73.12301	68.92888	64.46442	57.2281
1377.128	47.43431	80.49749	57.58246	63.3293	55.14234	52.01259	48.99893
1377.338	38.53302	76.93403	52.46534	58.65503	48.91617	47.56551	43.88349
1377.548	41.64847	77.37946	53.57776	59.54537	52.02926	50.67847	45.88518
1377.757	54.11028	89.18343	62.03212	70.00683	62.25797	60.23969	54.55918
1377.967	29.85426	68.47081	42.67607	49.0839	41.13345	40.45018	34.54226
1378.176	48.32444	82.50194	60.02977	63.99705	56.0318	54.68084	53.00231
1378.386	48.54697	82.94737	58.02742	63.99705	55.36471	54.90319	51.22303
1378.595	41.42594	77.37946	51.13044	59.32278	49.3609	50.67847	45.44036
1378.805	40.09074	74.03872	48.68312	56.65177	48.91617	47.1208	45.21795
1379.014	49.65963	77.60218	55.80259	60.65829	55.58707	53.56907	49.22134
1379.223	37.19782	67.35722	46.68077	51.08716	43.80181	42.67372	38.54564
1379.433	42.5386	73.37057	50.68547	55.53885	49.58326	47.56551	45.21795
1379.642	38.31048	69.36167	47.34822	51.9775	46.02544	44.89726	40.32493
1379.851	40.98087	73.37057	52.02037	54.42593	51.1398	48.23257	42.99385
1380.061	40.31328	71.58884	50.90796	54.8711	48.69381	46.89845	43.43867
1380.27	40.09074	70.25254	49.12809	55.53885	47.80435	46.00903	45.44036
1380.479	44.09632	70.25254	53.13279	56.2066	50.69508	46.89845	45.66277
1380.688	39.20061	67.57994	50.01802	54.20334	47.58199	44.67491	40.10252
1380.897	40.75834	70.92069	49.79554	54.20334	49.58326	46.67609	41.43698
1381.106	54.33281	81.83379	59.36232	61.54863	56.47652	58.90557	53.66954
1381.315	39.64568	68.69352	48.68312	52.86784	45.58072	46.67609	40.54734
1381.524	32.74718	60.00758	40.67372	44.8548	39.13218	36.89251	34.76467
1381.733	40.53581	68.02537	46.23581	53.53559	48.02671	44.2302	42.10421
1381.942	48.99204	78.04761	57.58246	62.88413	57.14362	54.90319	51.66785
1382.151	35.6401	61.78931	41.34117	46.19031	43.57945	39.33841	35.87672
1382.36	43.2062	66.91179	49.57306	52.86784	48.24908	45.78668	42.54903
1382.569	42.31607	69.58439	49.79554	54.8711	48.47144	47.34316	43.88349
1382.777	38.53302	66.02092	48.01567	53.98076	47.58199	43.34078	42.10421
1382.986	29.85426	55.77597	37.11399	42.18379	38.90981	32.89014	32.31816
1383.195	30.52185	56.88955	34.2217	38.84503	36.01909	33.1125	30.98369
1383.404	28.29653	55.33054	37.11399	39.29019	37.798	32.66779	30.76128
1383.612	15.16713	41.74484	27.32472	26.60289	23.56674	19.77125	20.08559
1383.821	31.85705	56.44412	38.89386	43.96447	40.02163	37.55958	34.98708
1384.03	59.22852	85.17454	64.47944	73.56818	68.92888	62.01852	62.56595
1384.238	42.5386	67.57994	50.90796	54.20334	50.69508	46.89845	45.88518
[truncated: 21 more rows]
