# Supplementary material for: Ratiometric fluorescent sensing of pyrophosphate with sp³-functionalized single-walled carbon nanotubes
Source: Nat Commun. 2024 Jan 24;15:706. doi: 10.1038/s41467-024-45052-1 (PMC10808354; doi:10.1038/s41467-024-45052-1)
Supplement: Supplementary file 4 — Source data [file 41467_2024_45052_MOESM4_ESM.zip › Fig. S5c.txt]

Wavelength	Norm. PL intensity	Norm. PL intensity	Norm. PL intensity	Norm. PL intensity	Norm. PL intensity	Norm. PL intensity	Norm. PL intensity
nm
	[Cu]	PPi	Na2CO3	KOAc	KNO3	KI	CaCl2
938.815	2.81E-4	0.00684	0.00263	0.00264	-0.00291	0.00228	0.00184
939.053	0.04061	0.03975	0.04903	0.04048	0.03956	0.04153	0.04076
939.29	0.02578	0.02995	0.03157	0.02758	0.02825	0.02872	0.02851
939.527	0.00955	0.01646	0.0141	0.01279	0.01047	0.0124	0.01173
939.764	0.00121	0.00906	0.004	0.0037	-1.43E-4	0.00558	0.00485
940	0.01952	0.022	0.02338	0.01955	0.01855	0.0217	0.02163
940.237	0.01373	0.01997	0.01573	0.01744	0.01047	0.01695	0.0141
940.474	0.01697	0.0244	0.02256	0.02209	0.01625	0.01963	0.01582
940.711	0.007	0.01498	0.01109	0.00962	0.00794	0.01199	0.0098
940.948	0.01419	0.02237	0.01874	0.01638	0.0174	0.0186	0.01711
941.185	0.01651	0.02237	0.01928	0.01871	0.01601	0.02108	0.0169
941.422	0.02091	0.02274	0.02529	0.02019	0.01601	0.02376	0.02163
941.658	0.00863	0.01535	0.01273	0.00983	0.00609	0.0126	0.00894
941.895	0.02161	0.02385	0.02065	0.01998	0.01671	0.02479	0.01647
942.132	2.81E-4	0.01091	4.49E-4	0.00349	-0.0013	0.00496	3.38E-4
942.369	0.01373	0.02367	0.02201	0.01998	0.01324	0.0188	0.01625
942.605	0.02531	0.02773	0.02856	0.0261	0.02363	0.02893	0.02206
942.842	0.02184	0.02403	0.02338	0.02103	0.01878	0.02562	0.01969
943.079	0.01071	0.0183	0.01573	0.01385	0.01001	0.01571	0.01281
943.315	0.01512	0.01997	0.0201	0.01659	0.01601	0.01922	0.01367
943.552	0.01303	0.022	0.01601	0.01575	0.01278	0.02025	0.01367
943.789	0.03041	0.03697	0.03948	0.03371	0.03009	0.03368	0.03173
944.025	0.03134	0.03716	0.03784	0.03266	0.03148	0.03533	0.03173
944.262	0.03227	0.03919	0.03238	0.03118	0.03056	0.03368	0.03023
944.498	0.03018	0.03568	0.03675	0.03414	0.03263	0.03471	0.03302
944.735	0.03366	0.03586	0.04139	0.03329	0.03194	0.03636	0.03431
944.971	0.02786	0.03069	0.03211	0.02758	0.02455	0.02975	0.02528
945.208	0.02184	0.0281	0.02583	0.0242	0.02202	0.02438	0.01991
945.444	0.02253	0.0294	0.02665	0.0242	0.01948	0.02645	0.02098
945.681	0.02647	0.03476	0.02774	0.03033	0.02363	0.03141	0.02313
945.917	0.03227	0.03734	0.03921	0.0354	0.03263	0.03595	0.0313
946.153	0.03922	0.04067	0.04385	0.03879	0.03817	0.04318	0.03947
946.39	0.03459	0.04104	0.04166	0.03709	0.03425	0.0407	0.03453
946.626	0.02578	0.03383	0.03238	0.02822	0.02155	0.03058	0.02313
946.862	0.04038	0.04622	0.04658	0.04153	0.0384	0.04442	0.03818
947.099	0.02671	0.03531	0.02365	0.0297	0.02502	0.03202	0.02378
947.335	0.03204	0.03827	0.03484	0.03477	0.02986	0.03533	0.0313
947.571	0.04455	0.04659	0.05231	0.0447	0.04164	0.04586	0.0442
947.807	0.0383	0.044	0.0463	0.04132	0.03887	0.04442	0.03711
948.044	0.03343	0.04067	0.04085	0.03604	0.03217	0.03863	0.03302
948.28	0.02369	0.03291	0.02529	0.02547	0.02063	0.03058	0.02356
948.516	0.02972	0.03494	0.02747	0.03118	0.02386	0.0343	0.02786
948.752	0.02879	0.03642	0.03266	0.03181	0.02825	0.03512	0.02894
948.988	0.03412	0.04086	0.03893	0.03667	0.03379	0.03967	0.03066
949.224	0.03806	0.04418	0.04139	0.04027	0.0354	0.04359	0.03388
949.46	0.03204	0.04012	0.03511	0.03519	0.0294	0.03884	0.03066
949.696	0.02531	0.03494	0.0231	0.02822	0.02271	0.03182	0.02098
949.932	0.03876	0.0427	0.03702	0.04027	0.03448	0.04628	0.03216
950.168	0.04131	0.04566	0.04467	0.04365	0.03933	0.04772	0.03646
950.404	0.03621	0.04603	0.0403	0.04048	0.03702	0.04359	0.03324
950.64	0.03644	0.04344	0.03893	0.03942	0.03402	0.04215	0.0313
950.876	0.04038	0.04714	0.0452	0.04491	0.03933	0.04628	0.03754
951.112	0.03088	0.04049	0.02938	0.03392	0.02779	0.03698	0.02464
951.348	0.03853	0.04326	0.03511	0.03752	0.03194	0.04359	0.0298
951.584	0.05128	0.05379	0.05258	0.05168	0.0481	0.05371	0.0427
951.819	0.05661	0.05934	0.06186	0.05738	0.0541	0.05909	0.05108
952.055	0.03412	0.04141	0.03429	0.03646	0.02986	0.04049	0.02851
952.291	0.0325	0.03975	0.03157	0.03414	0.02617	0.03698	0.02399
952.527	0.03227	0.04233	0.03075	0.03562	0.02802	0.03884	0.027
952.763	0.0267	0.0379	0.02092	0.02949	0.02502	0.0343	0.02184
952.998	0.03621	0.0449	0.03211	0.04069	0.03217	0.04215	0.02851
953.234	0.0561	0.06359	0.05695	0.05654	0.05225	0.06032	0.0485
953.47	0.0624	0.06729	0.06678	0.06542	0.05918	0.06735	0.05517
953.705	0.05892	0.06174	0.05941	0.06055	0.05687	0.06487	0.0513
953.941	0.03505	0.04788	0.03457	0.04048	0.03425	0.04442	0.02851
954.176	0.04479	0.05657	0.04467	0.04745	0.04187	0.05124	0.03797
954.412	0.04386	0.05139	0.04003	0.04661	0.03933	0.05062	0.03496
954.648	0.06101	0.06341	0.05777	0.06351	0.05964	0.06714	0.05388
954.883	0.06426	0.06895	0.06568	0.06732	0.06218	0.07293	0.05625
955.119	0.06008	0.06544	0.05968	0.06267	0.05318	0.06735	0.04764
955.354	0.05568	0.06359	0.05422	0.05633	0.05364	0.06363	0.04614
955.59	0.0624	0.07228	0.06405	0.06372	0.06172	0.07086	0.05453
955.825	0.05753	0.06396	0.05477	0.05844	0.05318	0.0657	0.04506
956.06	0.0534	0.05971	0.04985	0.05738	0.04787	0.06384	0.04076
956.296	0.05151	0.06137	0.04931	0.05612	0.04902	0.06322	0.04356
956.531	0.06495	0.07542	0.06623	0.06922	0.06518	0.0752	0.05431
956.767	0.06982	0.07893	0.07114	0.0745	0.06818	0.08077	0.05754
957.002	0.06101	0.0708	0.0597	0.06647	0.05618	0.07437	0.04915
957.237	0.06078	0.07209	0.05777	0.06542	0.0571	0.07127	0.047
957.472	0.06449	0.0734	0.05913	0.0696	0.06264	0.07375	0.04915
957.708	0.07075	0.0797	0.06923	0.0762	0.06887	0.07954	0.05668
957.943	0.07353	0.08651	0.07688	0.08148	0.07257	0.08656	0.06098
958.178	0.0784	0.0865	0.07633	0.0857	0.07672	0.09069	0.06463
958.413	0.08141	0.08799	0.07742	0.08592	0.07695	0.09214	0.06506
958.648	0.07237	0.08429	0.06787	0.07915	0.06772	0.08573	0.05668
958.884	0.06982	0.0854	0.06869	0.07873	0.06518	0.08532	0.05367
959.119	0.07747	0.08781	0.0706	0.08465	0.07372	0.0909	0.05883
959.354	0.08164	0.0915	0.07224	0.09078	0.08018	0.09627	0.06356
959.589	0.08674	0.09575	0.08179	0.09479	0.08203	0.10019	0.06549
959.824	0.0923	0.10426	0.08616	0.10134	0.08549	0.1037	0.07001
960.059	0.08998	0.1	0.08152	0.09817	0.08572	0.10143	0.06678
960.294	0.09184	0.10056	0.0837	0.09987	0.08849	0.1068	0.07065
960.529	0.09253	0.10259	0.08452	0.10282	0.09011	0.1068	0.07044
960.764	0.09346	0.10721	0.08561	0.10769	0.08826	0.10845	0.06915
960.999	0.09671	0.11017	0.09189	0.11234	0.09519	0.11589	0.0756
961.234	0.10134	0.11276	0.09325	0.11381	0.09934	0.11651	0.07667
961.468	0.09416	0.1061	0.07933	0.10536	0.08849	0.11135	0.06807
961.703	0.10551	0.11886	0.0938	0.11783	0.10211	0.12622	0.07861
961.938	0.09555	0.11	0.0807	0.1079	0.09126	0.11568	0.0685
962.173	0.11409	0.12699	0.10417	0.12692	0.11019	0.13448	0.08678
962.408	0.10528	0.11886	0.09189	0.11994	0.10049	0.1256	0.07689
962.642	0.11131	0.12459	0.09953	0.12544	0.10719	0.1318	0.08312
962.877	0.12012	0.137	0.1069	0.13749	0.11711	0.14398	0.09151
963.112	0.13171	0.144	0.11454	0.14615	0.12588	0.15225	0.09667
963.347	0.13588	0.14991	0.125	0.15143	0.13466	0.15906	0.10291
963.581	0.11201	0.12958	0.09898	0.13432	0.11227	0.13882	0.08162
963.816	0.12429	0.13956	0.105	0.14192	0.12173	0.15018	0.09108
964.051	0.13866	0.15176	0.117	0.15249	0.12935	0.16381	0.10033
964.285	0.15605	0.16969	0.1402	0.17637	0.15058	0.18137	0.11645
964.52	0.15744	0.17154	0.13938	0.17849	0.15197	0.18385	0.11688
964.754	0.15581	0.16914	0.13392	0.17341	0.15012	0.18303	0.11409
964.989	0.16416	0.17893	0.14511	0.17976	0.16189	0.19315	0.11903
965.223	0.14747	0.16599	0.12464	0.16919	0.14227	0.17786	0.10334
965.458	0.16509	0.18318	0.14484	0.19032	0.16143	0.19914	0.12097
965.692	0.18618	0.19816	0.16613	0.2066	0.18313	0.21422	0.13882
965.927	0.17668	0.19132	0.149	0.19624	0.16997	0.20657	0.12656
966.161	0.16184	0.18318	0.13147	0.1861	0.15774	0.19872	0.11344
966.395	0.16949	0.193	0.14429	0.19603	0.16905	0.20802	0.12097
966.63	0.17783	0.1976	0.14702	0.20131	0.17343	0.21401	0.12333
966.864	0.19105	0.20925	0.158	0.21505	0.18428	0.22723	0.13237
967.098	0.20634	0.22366	0.17787	0.22879	0.20321	0.24252	0.14656
967.333	0.19244	0.21276	0.15685	0.2178	0.18659	0.23198	0.12957
967.567	0.20287	0.222	0.16722	0.229	0.19744	0.24231	0.14097
967.801	0.23323	0.24658	0.19943	0.25563	0.23068	0.2735	0.17042
968.035	0.22929	0.24529	0.19152	0.25288	0.22191	0.26896	0.16075
968.27	0.24181	0.25694	0.20298	0.26683	0.23275	0.28218	0.16935
968.504	0.23254	0.25139	0.18769	0.26282	0.22468	0.27412	0.16053
968.738	0.23903	0.25823	0.19097	0.27	0.23252	0.27991	0.16139
968.972	0.25641	0.27339	0.21526	0.28818	0.25076	0.29932	0.17838
969.206	0.24807	0.26987	0.2068	0.28585	0.24591	0.29437	0.17408
969.44	0.26267	0.28152	0.21444	0.29557	0.25607	0.30883	0.17946
969.674	0.27495	0.29483	0.22973	0.30889	0.26992	0.32205	0.19494
969.908	0.27727	0.29797	0.22673	0.31227	0.27084	0.32742	0.19279
970.142	0.27982	0.29649	0.22345	0.31206	0.26969	0.32638	0.18935
970.376	0.28052	0.30093	0.22563	0.31608	0.27153	0.33134	0.18806
970.61	0.27611	0.29742	0.21581	0.31375	0.26668	0.32866	0.18118
970.844	0.28933	0.31183	0.227	0.32749	0.28123	0.3458	0.19343
971.078	0.29164	0.31442	0.22754	0.33024	0.28215	0.3489	0.19601
971.312	0.31111	0.335	0.24774	0.35031	0.30315	0.36852	0.20977
971.546	0.32943	0.35231	0.2674	0.36849	0.32047	0.38567	0.22698
971.779	0.3285	0.353	0.26357	0.37	0.31885	0.38711	0.22117
972.013	0.3438	0.36581	0.282	0.38561	0.33408	0.40219	0.23665
972.247	0.35794	0.37949	0.29223	0.40231	0.35116	0.41934	0.24719
972.481	0.37694	0.39631	0.31352	0.42069	0.37055	0.43958	0.26547
972.714	0.38737	0.40721	0.32089	0.42957	0.38048	0.44805	0.26848
972.948	0.38482	0.40536	0.30998	0.42598	0.37425	0.44764	0.26396
973.182	0.39108	0.41257	0.31407	0.43528	0.38048	0.45466	0.26568
973.415	0.39386	0.41682	0.32062	0.44225	0.38486	0.46045	0.26676
973.649	0.40592	0.42754	0.32717	0.45155	0.39664	0.47098	0.27708
973.883	0.40916	0.43327	0.3329	0.45578	0.40171	0.47759	0.27901
974.116	0.408	0.43309	0.32335	0.45535	0.39733	0.47697	0.27385
974.35	0.42979	0.45453	0.35037	0.47818	0.41995	0.50217	0.29256
974.583	0.4393	0.46248	0.35283	0.48642	0.4278	0.50982	0.29987
974.817	0.45529	0.47801	0.36702	0.50333	0.44557	0.52675	0.31148
975.05	0.47337	0.49446	0.38668	0.52172	0.46288	0.54555	0.32653
975.284	0.48032	0.50444	0.39186	0.53102	0.47096	0.55691	0.33127
975.517	0.47986	0.50499	0.38831	0.53059	0.47004	0.55237	0.32739
975.751	0.49516	0.51812	0.40251	0.54433	0.48389	0.56559	0.33815
975.984	0.50142	0.52644	0.40442	0.55279	0.49058	0.57323	0.3446
976.217	0.51185	0.53974	0.41534	0.56631	0.50558	0.58955	0.35234
976.451	0.52436	0.54862	0.42598	0.57667	0.51482	0.59967	0.359
976.684	0.52529	0.55065	0.42407	0.58132	0.51666	0.60442	0.3575
976.917	0.54685	0.57043	0.44645	0.60076	0.5379	0.62363	0.37836
977.151	0.57095	0.59205	0.47211	0.62274	0.55936	0.64512	0.39685
977.384	0.56215	0.5878	0.45955	0.61725	0.55152	0.63954	0.3904
977.617	0.56215	0.58965	0.45464	0.61873	0.5559	0.64284	0.38674
977.85	0.58393	0.60869	0.47893	0.6388	0.57483	0.66288	0.4076
978.083	0.61453	0.6342	0.50869	0.66861	0.60322	0.6885	0.43168
978.316	0.62102	0.64362	0.51633	0.67621	0.61153	0.69717	0.43792
978.55	0.64281	0.66266	0.53434	0.69206	0.63115	0.71494	0.4534
978.783	0.64999	0.66932	0.54417	0.70179	0.64015	0.72609	0.46351
979.016	0.64095	0.66414	0.52779	0.69354	0.63161	0.717	0.45147
979.249	0.6486	0.67172	0.53271	0.702	0.63646	0.72485	0.4562
979.482	0.65672	0.67801	0.53762	0.71214	0.64592	0.73642	0.46458
979.715	0.66993	0.69205	0.55481	0.72313	0.66093	0.74943	0.47641
979.948	0.68546	0.70647	0.56928	0.73603	0.67801	0.75894	0.48867
980.181	0.69473	0.71627	0.57829	0.74617	0.68401	0.76906	0.49813
980.414	0.71258	0.7329	0.59794	0.76477	0.70155	0.78889	0.51468
980.646	0.72278	0.74288	0.60749	0.77491	0.71286	0.7988	0.52242
980.879	0.74271	0.76155	0.62578	0.79478	0.7334	0.8176	0.54221
981.112	0.72857	0.75157	0.60886	0.78062	0.71701	0.80479	0.52802
981.345	0.74039	0.761	0.61869	0.78738	0.72602	0.81058	0.53898
981.578	0.74457	0.76691	0.62114	0.79415	0.72971	0.81677	0.54049
981.811	0.76589	0.78392	0.6468	0.81634	0.75441	0.83908	0.5579
982.043	0.77261	0.79224	0.65472	0.82204	0.76179	0.84549	0.56801
982.276	0.78745	0.80222	0.66673	0.8343	0.7768	0.85726	0.58005
982.509	0.80112	0.81664	0.68228	0.84889	0.78995	0.87048	0.59489
982.741	0.80669	0.82588	0.68883	0.85058	0.79249	0.87565	0.60327
982.974	0.8243	0.839	0.70767	0.86875	0.8128	0.89093	0.61897
983.207	0.82384	0.83863	0.70576	0.86516	0.8098	0.88474	0.61381
983.439	0.8352	0.8488	0.71859	0.87573	0.82065	0.89796	0.628
983.672	0.8389	0.85434	0.72459	0.88312	0.8285	0.90353	0.63467
983.904	0.85374	0.86895	0.73933	0.89707	0.8435	0.91634	0.65101
984.137	0.8702	0.87856	0.74998	0.90912	0.85343	0.93018	0.66735
984.369	0.87599	0.88743	0.76035	0.91546	0.86335	0.93452	0.67316
984.602	0.8899	0.89704	0.77945	0.92708	0.8749	0.94733	0.68907
984.834	0.89824	0.90684	0.78983	0.93723	0.88482	0.95332	0.70025
985.067	0.89407	0.90721	0.78928	0.93427	0.88713	0.9527	0.70068
985.299	0.90126	0.91202	0.79228	0.93638	0.88667	0.95559	0.70455
985.531	0.89963	0.90943	0.78764	0.9349	0.88736	0.95228	0.70735
985.764	0.91238	0.92089	0.80675	0.94526	0.90005	0.96406	0.72068
985.996	0.94437	0.94658	0.84196	0.97295	0.93006	0.98905	0.74863
986.228	0.92374	0.93383	0.8204	0.95435	0.90929	0.97087	0.7353
986.461	0.92745	0.93494	0.8264	0.95541	0.91067	0.97005	0.74433
986.693	0.9351	0.94196	0.83404	0.96027	0.91921	0.97604	0.75186
986.925	0.93718	0.94547	0.83759	0.96703	0.92775	0.98058	0.76024
987.157	0.94298	0.95213	0.84824	0.97083	0.93306	0.98492	0.77121
987.389	0.94112	0.94677	0.84605	0.96766	0.93191	0.97707	0.77164
987.621	0.96152	0.96525	0.87007	0.98436	0.94853	0.99628	0.7925
987.854	0.95642	0.95582	0.86079	0.97717	0.94183	0.98533	0.79185
988.086	0.96848	0.96876	0.88127	0.98626	0.95522	0.99504	0.80648
988.318	0.95897	0.96303	0.87226	0.97675	0.95153	0.98637	0.80347
988.55	0.9548	0.96137	0.8698	0.9721	0.94391	0.9812	0.80411
988.782	0.97891	0.98078	0.90337	0.99514	0.97069	1	0.8297
989.014	0.97195	0.97431	0.89464	0.98394	0.96122	0.99153	0.82798
989.246	0.98447	0.97967	0.91293	0.99387	0.97461	0.99979	0.84604
989.478	0.98099	0.98096	0.91102	0.99007	0.97184	0.99587	0.84626
989.71	0.97358	0.97412	0.90638	0.9814	0.96468	0.98719	0.84798
989.941	0.98517	0.98558	0.92166	0.98986	0.97715	0.99649	0.86238
990.173	0.99281	0.98669	0.93176	0.99366	0.98084	0.99711	0.87292
990.405	0.99142	0.98725	0.93531	0.99239	0.98407	0.99484	0.87872
990.637	0.99536	0.98762	0.94514	0.99281	0.98315	0.9938	0.88711
990.869	0.99977	0.99445	0.95278	0.99535	0.98984	0.99731	0.89786
991.1	1.00487	0.99538	0.96124	0.99598	0.99515	0.99959	0.90539
991.332	1.01113	1	0.97107	1	1	1.00062	0.91915
991.564	0.98725	0.98152	0.9465	0.9814	0.97946	0.97976	0.90775
991.796	0.98401	0.97837	0.94841	0.97443	0.97669	0.97501	0.91012
992.027	0.98308	0.97634	0.95251	0.97083	0.97392	0.96819	0.91549
992.259	0.99954	0.99094	0.9768	0.98521	0.98892	0.98224	0.93678
992.49	1	0.98466	0.97653	0.98204	0.98823	0.97686	0.9428
992.722	0.98563	0.97579	0.9667	0.96809	0.97599	0.9655	0.93571
992.954	0.99861	0.98429	0.98553	0.97781	0.9873	0.97025	0.95226
993.185	0.99745	0.9841	0.98908	0.97654	0.98892	0.96881	0.96043
993.417	0.98656	0.96987	0.97543	0.96196	0.97438	0.95373	0.9557
993.648	0.97868	0.96599	0.97543	0.95266	0.96953	0.9465	0.95742
993.879	0.98609	0.97116	0.99563	0.95858	0.97876	0.9498	0.97076
994.111	0.98841	0.97098	1	0.959	0.97876	0.94877	0.97957
994.342	0.9796	0.9634	0.99099	0.95202	0.97184	0.9403	0.97742
994.574	0.97079	0.95508	0.98471	0.93977	0.96284	0.93018	0.97527
994.805	0.96987	0.95194	0.994	0.93892	0.9633	0.92688	0.98172
995.036	0.95503	0.94122	0.98007	0.92307	0.94668	0.91097	0.97656
995.268	0.96987	0.94603	0.99536	0.93216	0.96168	0.9182	0.99441
995.499	0.96338	0.94307	0.99891	0.92413	0.95568	0.91262	0.99763
995.73	0.94785	0.92606	0.98308	0.90827	0.94022	0.89527	0.98667
995.961	0.92629	0.91072	0.96424	0.88735	0.92037	0.87255	0.97635
996.192	0.9205	0.90407	0.96452	0.87805	0.91552	0.868	0.97613
996.424	0.93069	0.91091	0.98253	0.88545	0.92591	0.87172	0.99333
996.655	0.92814	0.90518	0.97926	0.87995	0.92083	0.8649	0.9972
996.886	0.9191	0.89686	0.9727	0.87087	0.91183	0.85189	0.99527
997.117	0.91702	0.89002	0.9738	0.86727	0.90883	0.84859	0.99591
997.348	0.8994	0.88041	0.96397	0.85248	0.89336	0.83392	0.99097
997.579	0.89778	0.87708	0.96397	0.84719	0.89244	0.82999	0.9929
997.81	0.9001	0.87726	0.97189	0.84867	0.89267	0.82979	1.00387
998.041	0.89198	0.87006	0.97134	0.8398	0.88921	0.81967	1.00387
998.272	0.86996	0.84917	0.94923	0.81782	0.86289	0.79612	0.98882
998.503	0.86811	0.84566	0.94759	0.81486	0.85989	0.79343	0.99011
998.734	0.86463	0.84325	0.95414	0.80852	0.86012	0.78662	0.99484
998.965	0.8644	0.84307	0.96206	0.8064	0.85758	0.786	1
999.196	0.84632	0.82329	0.94486	0.78865	0.83866	0.7672	0.99097
999.426	0.83937	0.82033	0.93968	0.784	0.8345	0.75687	0.99226
999.657	0.85606	0.82902	0.9637	0.79415	0.84835	0.77009	1.01183
999.888	0.84354	0.81756	0.95251	0.78041	0.83658	0.75852	1.00151
1000.119	0.81596	0.79261	0.92467	0.75293	0.80934	0.73022	0.98258
1000.349	0.80622	0.7841	0.91975	0.743	0.80196	0.72134	0.98
1000.58	0.80043	0.77727	0.91702	0.73856	0.79688	0.71535	0.97914
1000.811	0.79394	0.76821	0.91211	0.73074	0.78464	0.70378	0.97312
1001.041	0.7944	0.76913	0.91975	0.73222	0.78811	0.7042	0.98086
1001.272	0.78304	0.76322	0.91074	0.71954	0.78072	0.69635	0.97764
1001.503	0.77145	0.75028	0.90228	0.70665	0.76549	0.68251	0.97162
1001.733	0.75708	0.73475	0.88754	0.68953	0.75071	0.66453	0.95871
1001.964	0.73506	0.71534	0.86598	0.66966	0.72832	0.64429	0.94173
1002.194	0.72741	0.70998	0.86352	0.6667	0.72279	0.64037	0.94065
1002.425	0.72324	0.70388	0.86107	0.65867	0.71701	0.63438	0.93936
1002.655	0.72347	0.7024	0.86516	0.65804	0.71909	0.63458	0.94302
1002.886	0.7149	0.69446	0.85943	0.65001	0.7094	0.62363	0.93915
1003.116	0.72741	0.69963	0.87854	0.65973	0.71932	0.63086	0.9514
1003.346	0.71072	0.68799	0.86243	0.64176	0.70432	0.61785	0.94151
1003.577	0.69566	0.67801	0.84906	0.62951	0.69255	0.60793	0.92861
1003.807	0.68731	0.66655	0.84114	0.62126	0.68378	0.59595	0.92324
1004.037	0.66367	0.64529	0.81576	0.60034	0.657	0.57158	0.9041
1004.268	0.66831	0.64769	0.82285	0.60393	0.66069	0.57447	0.90926
1004.498	0.66135	0.64307	0.82012	0.5978	0.65677	0.57261	0.90775
1004.728	0.64999	0.63198	0.81139	0.58576	0.64523	0.5596	0.89722
1004.958	0.6398	0.62292	0.80184	0.57477	0.63715	0.5501	0.88862
1005.188	0.62566	0.60814	0.78682	0.56082	0.6203	0.53646	0.8755
1005.418	0.61847	0.60204	0.78109	0.55363	0.61338	0.52758	0.87077
1005.649	0.61685	0.60056	0.783	0.55342	0.61107	0.52696	0.87055
1005.879	0.62357	0.60425	0.79228	0.56061	0.61938	0.53522	0.8813
1006.109	0.60155	0.58558	0.77072	0.54032	0.59745	0.51374	0.85744
1006.339	0.59228	0.57801	0.76144	0.53334	0.58891	0.50651	0.8497
1006.569	0.57907	0.56729	0.74725	0.52087	0.57691	0.49432	0.83894
1006.799	0.57513	0.56229	0.74424	0.51495	0.56952	0.49226	0.83206
1007.029	0.56933	0.5549	0.74124	0.50967	0.56583	0.48668	0.82819
1007.259	0.56979	0.55472	0.74479	0.50883	0.56744	0.48668	0.82927
1007.489	0.56191	0.54825	0.73633	0.50227	0.55983	0.47883	0.82217
1007.718	0.55357	0.54159	0.72896	0.49551	0.55221	0.47222	0.81572
1007.948	0.54801	0.53568	0.72159	0.49065	0.54344	0.46768	0.80798
1008.178	0.52205	0.51109	0.6902	0.4655	0.51551	0.44144	0.78046
1008.408	0.52668	0.51534	0.69566	0.47078	0.52151	0.44702	0.78519
1008.638	0.52112	0.50814	0.68911	0.46508	0.51597	0.44	0.77465
1008.867	0.52019	0.50777	0.69184	0.46465	0.51528	0.44041	0.77379
1009.097	0.51231	0.50333	0.68747	0.45789	0.51135	0.43814	0.77143
1009.327	0.48218	0.47616	0.65089	0.43189	0.48065	0.41046	0.73573
1009.556	0.49423	0.48577	0.66727	0.44373	0.49381	0.4214	0.7467
1009.786	0.49075	0.48133	0.66263	0.43908	0.48712	0.41707	0.7424
1010.016	0.48449	0.47782	0.65499	0.43464	0.48065	0.41046	0.73272
1010.245	0.47545	0.46932	0.6438	0.42661	0.47235	0.40467	0.72434
1010.475	0.47036	0.46248	0.64134	0.41921	0.46657	0.39971	0.71874
1010.704	0.47963	0.47024	0.65253	0.43063	0.47604	0.40901	0.72434
1010.934	0.45158	0.44584	0.62005	0.40336	0.44811	0.38526	0.69208
1011.163	0.44347	0.43882	0.60886	0.39829	0.4398	0.37865	0.68348
1011.393	0.43883	0.43457	0.60067	0.39406	0.43472	0.37327	0.67853
1011.622	0.42817	0.42551	0.58893	0.38328	0.42457	0.3646	0.6637
1011.851	0.42284	0.42071	0.58347	0.37821	0.41972	0.36047	0.65639
1012.081	0.41565	0.41516	0.57638	0.37335	0.41072	0.35634	0.64865
1012.31	0.41728	0.41553	0.57856	0.37441	0.41441	0.35613	0.64972
1012.539	0.41774	0.41608	0.57665	0.37737	0.41579	0.35902	0.64564
1012.769	0.43466	0.43069	0.5974	0.39279	0.43241	0.37575	0.6594
1012.998	0.40569	0.40481	0.56082	0.36616	0.40241	0.34869	0.62779
1013.227	0.39641	0.39723	0.55045	0.35644	0.39294	0.34188	0.61618
1013.456	0.38274	0.38337	0.53352	0.34165	0.37794	0.32886	0.59768
1013.686	0.36953	0.37228	0.51742	0.3296	0.36501	0.31606	0.58435
1013.915	0.37903	0.37727	0.52615	0.33763	0.3724	0.32308	0.58801
1014.144	0.3934	0.39132	0.54553	0.35412	0.39202	0.33671	0.59919
1014.373	0.38575	0.38411	0.53462	0.34735	0.38163	0.33113	0.58758
1014.602	0.37277	0.37542	0.52097	0.33679	0.37102	0.3237	0.57618
1014.831	0.36025	0.36248	0.50514	0.32474	0.35647	0.31234	0.56005
1015.06	0.35353	0.35583	0.49395	0.31861	0.3477	0.30449	0.55124
1015.289	0.36025	0.36119	0.50241	0.32284	0.3544	0.3111	0.55124
1015.518	0.34264	0.34769	0.48003	0.30889	0.33939	0.29499	0.53232
1015.747	0.34287	0.34899	0.48084	0.30995	0.34032	0.29808	0.52931
1015.976	0.35701	0.36008	0.49886	0.32685	0.35763	0.30944	0.54479
1016.205	0.34866	0.35139	0.48712	0.31671	0.34539	0.30263	0.53081
1016.434	0.3431	0.34363	0.47757	0.31037	0.33847	0.29705	0.52436
1016.662	0.33823	0.33845	0.47238	0.3053	0.33408	0.29271	0.51318
1016.891	0.34519	0.34603	0.48084	0.31333	0.34124	0.3016	0.51533
1017.12	0.33731	0.34011	0.46883	0.30487	0.33408	0.29375	0.50522
1017.349	0.32525	0.32847	0.45382	0.29494	0.32185	0.28424	0.49125
1017.577	0.32572	0.32976	0.45655	0.29832	0.32577	0.28486	0.48953
1017.806	0.33244	0.33364	0.4601	0.30551	0.3297	0.28982	0.49383
1018.035	0.32479	0.32828	0.45164	0.29557	0.32093	0.28362	0.48135
1018.263	0.31459	0.31978	0.44045	0.28754	0.30892	0.27598	0.46953
1018.492	0.31645	0.32459	0.444	0.28923	0.31377	0.27908	0.46996
1018.721	0.2986	0.30906	0.4208	0.27528	0.29577	0.26359	0.45082
1018.949	0.29813	0.30721	0.41779	0.27127	0.29438	0.26152	0.44523
1019.178	0.31065	0.31627	0.43062	0.28353	0.30777	0.27371	0.45641
1019.406	0.29327	0.30185	0.41179	0.26831	0.29254	0.25966	0.43684
1019.635	0.29558	0.30333	0.41233	0.27338	0.29369	0.26131	0.43749
1019.863	0.29952	0.30629	0.41479	0.27359	0.29577	0.26235	0.4362
1020.091	0.29234	0.30056	0.40742	0.26873	0.28838	0.25698	0.42953
1020.32	0.29396	0.30278	0.41124	0.27064	0.29231	0.26131	0.42738
1020.548	0.29558	0.29963	0.40769	0.27042	0.29254	0.26255	0.42437
1020.776	0.28376	0.29113	0.39241	0.25986	0.28169	0.24975	0.40889
1021.005	0.29535	0.29908	0.40196	0.26852	0.293	0.25966	0.41792
1021.233	0.29628	0.30352	0.40606	0.27085	0.29484	0.26028	0.4162
1021.461	0.28399	0.29279	0.39596	0.26282	0.28053	0.25099	0.40158
1021.689	0.2826	0.29243	0.39268	0.26134	0.281	0.25202	0.4005
1021.918	0.27264	0.283	0.37985	0.25161	0.27038	0.24376	0.38696
1022.146	0.28562	0.29261	0.39022	0.26134	0.28353	0.25512	0.39706
1022.374	0.2782	0.28725	0.38204	0.255	0.27684	0.24954	0.38911
1022.602	0.27913	0.28836	0.38204	0.25732	0.27684	0.25016	0.38631
1022.83	0.27148	0.28004	0.37112	0.24992	0.26668	0.24086	0.37513
1023.058	0.2636	0.27505	0.36129	0.24379	0.25976	0.23384	0.3676
1023.286	0.24227	0.25398	0.33645	0.22393	0.23575	0.2138	0.34159
1023.514	0.24691	0.26008	0.34027	0.22625	0.24268	0.22	0.34825
1023.742	0.26267	0.27468	0.36047	0.24105	0.26161	0.23653	0.35943
1023.97	0.2629	0.27487	0.35993	0.24147	0.26161	0.2357	0.36008
1024.198	0.24899	0.26618	0.34328	0.23111	0.24891	0.22517	0.34503
1024.426	0.25108	0.26396	0.34082	0.23217	0.24845	0.22455	0.34331
1024.654	0.25502	0.26581	0.34491	0.23703	0.24707	0.22393	0.34245
1024.882	0.2432	0.25601	0.33181	0.22393	0.2376	0.21566	0.33191
1025.109	0.24853	0.26119	0.33836	0.23175	0.24383	0.22145	0.33557
1025.337	0.2425	0.25675	0.33181	0.22498	0.23899	0.21752	0.32976
1025.565	0.23578	0.25324	0.3239	0.21991	0.23414	0.21442	0.32008
1025.793	0.233	0.25047	0.3198	0.21442	0.23137	0.20864	0.31535
1026.02	0.24366	0.25878	0.33754	0.22562	0.24383	0.22103	0.32374
1026.248	0.24436	0.25675	0.33017	0.22308	0.24037	0.2169	0.32008
1026.476	0.24274	0.25305	0.32472	0.2197	0.23599	0.21236	0.31385
1026.703	0.24389	0.2562	0.3269	0.22329	0.24129	0.21814	0.31901
1026.931	0.24181	0.25342	0.32226	0.22414	0.23668	0.21546	0.31406
1027.158	0.23578	0.25102	0.32117	0.21949	0.23483	0.21277	0.31105
1027.386	0.23717	0.25213	0.31735	0.21885	0.23391	0.2138	0.30611
1027.613	0.21863	0.23549	0.29606	0.20068	0.21752	0.19666	0.28998
1027.841	0.22512	0.24159	0.30397	0.20681	0.22491	0.20368	0.29428
1028.068	0.21979	0.23605	0.29797	0.20427	0.22052	0.19769	0.28847
1028.296	0.22373	0.24011	0.30179	0.20808	0.22421	0.2012	0.28847
1028.523	0.23207	0.24418	0.30697	0.21082	0.22929	0.20781	0.29428
1028.75	0.22118	0.23309	0.29114	0.20195	0.21498	0.19501	0.2803
1028.978	0.2279	0.23938	0.30315	0.21019	0.22583	0.2041	0.2902
1029.205	0.22303	0.2366	0.30206	0.20829	0.22283	0.20327	0.28589
1029.432	0.22581	0.23771	0.30179	0.20829	0.2256	0.20265	0.28675
1029.66	0.22373	0.23734	0.30015	0.20596	0.22421	0.2043	0.28417
1029.887	0.20889	0.22422	0.27831	0.19413	0.20806	0.19005	0.26912
1030.114	0.20866	0.22514	0.27504	0.19201	0.20529	0.18757	0.26418
1030.341	0.20727	0.22292	0.27613	0.1899	0.20413	0.18571	0.26547
1030.568	0.22303	0.23475	0.29305	0.20617	0.22237	0.19811	0.27729
1030.795	0.22118	0.23438	0.2936	0.20427	0.22144	0.19914	0.27665
1031.022	0.21307	0.22699	0.28869	0.19751	0.21752	0.19439	0.2702
1031.249	0.20797	0.22329	0.27668	0.19138	0.20806	0.18819	0.2631
1031.476	0.20774	0.222	0.27204	0.18863	0.20367	0.18798	0.2573
1031.703	0.20681	0.22089	0.27449	0.18905	0.20229	0.18612	0.25816
1031.93	0.21747	0.23069	0.28486	0.20174	0.21267	0.19666	0.26762
1032.157	0.21028	0.22403	0.27968	0.19476	0.20852	0.18984	0.26203
1032.384	0.20078	0.21812	0.2734	0.18863	0.20159	0.18323	0.25257
1032.611	0.1987	0.21387	0.26439	0.18271	0.19905	0.17931	0.24934
1032.838	0.19916	0.2122	0.26385	0.18187	0.19628	0.18137	0.24998
1033.065	0.20194	0.2159	0.26685	0.18546	0.19929	0.18117	0.24977
1033.292	0.2075	0.22089	0.27122	0.19286	0.20575	0.18695	0.25257
1033.518	0.20101	0.21719	0.26712	0.18546	0.19998	0.18158	0.24869
1033.745	0.1929	0.21109	0.25975	0.17828	0.19351	0.17414	0.23859
1033.972	0.19777	0.21276	0.2603	0.18018	0.19582	0.17951	0.2416
1034.198	0.19081	0.20943	0.25539	0.17532	0.19213	0.17559	0.2388
1034.425	0.19545	0.21036	0.25866	0.18018	0.19375	0.17704	0.24138
1034.652	0.20009	0.21054	0.2573	0.18419	0.19744	0.18034	0.2431
1034.878	0.18548	0.20222	0.24556	0.16961	0.1829	0.16588	0.2302
1035.105	0.18641	0.20444	0.25156	0.16982	0.18382	0.16671	0.22999
1035.331	0.18386	0.20278	0.24665	0.16982	0.1822	0.16733	0.22741
1035.558	0.18942	0.20758	0.25457	0.17426	0.18544	0.1696	0.23278
1035.784	0.18085	0.19871	0.24092	0.16855	0.17943	0.16443	0.22354
1036.011	0.19893	0.21128	0.25784	0.18208	0.19351	0.17951	0.23708
1036.237	0.19267	0.20703	0.25429	0.17743	0.18936	0.17249	0.23214
1036.464	0.18803	0.20389	0.25102	0.17109	0.18313	0.1696	0.22913
1036.69	0.17969	0.19557	0.24092	0.16581	0.17713	0.16258	0.22139
1036.916	0.18201	0.19575	0.24556	0.17215	0.1822	0.16588	0.22375
1037.143	0.19174	0.20629	0.25184	0.1768	0.19005	0.176	0.23042
1037.369	0.19383	0.20647	0.24993	0.17574	0.19328	0.17538	0.23063
1037.595	0.1725	0.1915	0.23164	0.16073	0.17366	0.1572	0.21322
1037.821	0.18641	0.20204	0.24774	0.1732	0.18544	0.1665	0.22633
1038.048	0.16671	0.18559	0.22482	0.15545	0.16697	0.15142	0.20655
1038.274	0.17899	0.19538	0.24283	0.16855	0.17828	0.16547	0.21881
1038.5	0.15767	0.17782	0.21308	0.14657	0.1582	0.14316	0.19515
1038.726	0.16346	0.18023	0.21608	0.14932	0.15982	0.14729	0.19601
1038.952	0.17482	0.19132	0.23273	0.16264	0.17436	0.15968	0.2102
1039.178	0.16485	0.18503	0.224	0.1563	0.16743	0.14977	0.2016
1039.404	0.16068	0.17801	0.21663	0.14996	0.16074	0.14626	0.19816
1039.63	0.17158	0.18817	0.23328	0.16137	0.17182	0.1601	0.21042
1039.856	0.16439	0.18115	0.21826	0.15122	0.16005	0.1475	0.19967
1040.082	0.1623	0.17782	0.21499	0.14911	0.15889	0.14688	0.19795
1040.308	0.15767	0.17838	0.21472	0.14848	0.15728	0.14688	0.19365
1040.534	0.16138	0.18318	0.21908	0.15249	0.16189	0.14956	0.19816
1040.76	0.16254	0.18097	0.21936	0.15101	0.16305	0.15121	0.1973
1040.986	0.16462	0.18134	0.22181	0.14932	0.16005	0.14977	0.1958
1041.211	0.16393	0.17986	0.21854	0.15122	0.16189	0.14791	0.19773
1041.437	0.15489	0.17191	0.20625	0.14467	0.15451	0.13903	0.18612
1041.663	0.14631	0.16618	0.19534	0.13664	0.14389	0.13324	0.18096
1041.888	0.15813	0.17653	0.21472	0.14784	0.15751	0.14853	0.19666
1042.114	0.14793	0.16747	0.2008	0.13896	0.14689	0.13655	0.18376
1042.34	0.1528	0.17024	0.20707	0.1415	0.14781	0.13944	0.18569
1042.565	0.15581	0.17302	0.21062	0.14425	0.15358	0.1446	0.18999
1042.791	0.16972	0.183	0.22754	0.15693	0.16951	0.15638	0.20397
1043.017	0.15906	0.17431	0.21335	0.14953	0.15751	0.14316	0.19042
1043.242	0.1586	0.17468	0.20735	0.14784	0.15705	0.14336	0.18763
1043.468	0.14237	0.16156	0.19152	0.13368	0.13973	0.13138	0.17344
1043.693	0.15303	0.16932	0.20625	0.14023	0.14574	0.13758	0.17838
1043.919	0.16648	0.17967	0.22072	0.15651	0.16559	0.15452	0.1973
1044.144	0.1586	0.17376	0.21635	0.15101	0.16166	0.14956	0.193
1044.369	0.15095	0.1671	0.20216	0.14129	0.14804	0.13861	0.18311
1044.595	0.1484	0.16507	0.19315	0.13305	0.14366	0.13159	0.17774
1044.82	0.14469	0.16378	0.19725	0.13453	0.14204	0.13366	0.17666
1045.045	0.15373	0.17024	0.21008	0.14298	0.15104	0.14419	0.18333
1045.271	0.1331	0.15472	0.18223	0.12502	0.13166	0.12498	0.16311
1045.496	0.14932	0.16803	0.20161	0.14319	0.14897	0.14089	0.17752
1045.721	0.14979	0.16636	0.20189	0.13918	0.14689	0.13696	0.17924
1045.946	0.14469	0.16119	0.1937	0.13157	0.1425	0.1287	0.17451
1046.171	0.14052	0.15934	0.19261	0.13284	0.13996	0.13035	0.17064
1046.397	0.14538	0.16267	0.19888	0.13939	0.14458	0.13737	0.17559
1046.622	0.13518	0.15453	0.1836	0.12586	0.13396	0.12415	0.16397
1046.847	0.14214	0.15989	0.18879	0.13009	0.13858	0.12994	0.16763
1047.072	0.13518	0.15694	0.18742	0.12797	0.13558	0.12829	0.16569
1047.297	0.13588	0.15878	0.19206	0.13157	0.13835	0.13097	0.16956
1047.522	0.13843	0.15731	0.18742	0.12797	0.13673	0.1289	0.16784
1047.747	0.14098	0.15675	0.18415	0.12967	0.13812	0.12911	0.16956
1047.972	0.13889	0.15823	0.18933	0.12903	0.13766	0.13118	0.16698
1048.196	0.13287	0.15749	0.18769	0.12586	0.13327	0.1289	0.16247
1048.421	0.13611	0.15768	0.18687	0.12945	0.13512	0.12849	0.16419
1048.646	0.14863	0.16562	0.19725	0.13833	0.14666	0.13634	0.1758
1048.871	0.13472	0.15638	0.18387	0.12671	0.13327	0.12498	0.16354
1049.096	0.12591	0.14954	0.17705	0.11698	0.12612	0.11692	0.15752
1049.32	0.13565	0.15435	0.18196	0.12544	0.13235	0.12539	0.16139
1049.545	0.14701	0.16285	0.19506	0.13601	0.13927	0.13552	0.16978
1049.77	0.12823	0.1501	0.17678	0.12163	0.12889	0.12126	0.15731
1049.995	0.13588	0.1549	0.1836	0.12671	0.13673	0.12663	0.16096
1050.219	0.13727	0.1562	0.18524	0.12692	0.13396	0.12725	0.16204
1050.444	0.13472	0.15731	0.18578	0.12586	0.13327	0.1256	0.16204
1050.668	0.12151	0.14714	0.16859	0.11593	0.12196	0.11506	0.15021
1050.893	0.12197	0.14695	0.1675	0.11529	0.11804	0.11217	0.14871
1051.117	0.11989	0.14603	0.1675	0.11783	0.12081	0.1161	0.14849
1051.342	0.10667	0.13402	0.15166	0.10409	0.11042	0.10453	0.13473
1051.566	0.12684	0.14769	0.17241	0.11762	0.1245	0.11734	0.14978
1051.791	0.15489	0.17172	0.20271	0.14277	0.15404	0.14047	0.17817
1052.015	0.13611	0.15638	0.18305	0.12776	0.13373	0.12808	0.15903
1052.239	0.13936	0.15989	0.18687	0.13199	0.13696	0.13138	0.16225
1052.464	0.12939	0.1525	0.1765	0.12037	0.12819	0.11961	0.15344
1052.688	0.12406	0.15158	0.16995	0.11593	0.12358	0.11568	0.14849
1052.912	0.12336	0.15028	0.16777	0.11846	0.12588	0.11899	0.14849
1053.137	0.12452	0.15287	0.16859	0.12269	0.13004	0.1225	0.15344
1053.361	0.12383	0.14825	0.16941	0.1172	0.12288	0.11651	0.14634
1053.585	0.11154	0.1366	0.15357	0.1043	0.11019	0.10329	0.13387
1053.809	0.10922	0.13679	0.14975	0.10452	0.11065	0.10412	0.13237
1054.033	0.1185	0.14751	0.16149	0.11466	0.1215	0.11527	0.14161
1054.257	0.12939	0.15342	0.17405	0.12248	0.13004	0.12168	0.14935
1054.481	0.1331	0.15546	0.17814	0.12502	0.13419	0.12271	0.15494
1054.706	0.11571	0.14326	0.15767	0.11191	0.11619	0.11011	0.13774
1054.93	0.10644	0.13864	0.14621	0.10473	0.10511	0.10494	0.12957
1055.154	0.11432	0.14141	0.1563	0.10832	0.11273	0.10784	0.13559
1055.377	0.12244	0.14751	0.16695	0.11466	0.12311	0.11568	0.14118
1055.601	0.11502	0.14233	0.15767	0.10916	0.11365	0.11155	0.13516
1055.596	0.11496	0.14314	0.15679	0.1107	0.11228	0.10754	0.12571
1055.829	0.11287	0.14074	0.15461	0.1052	0.10812	0.10465	0.12313
1056.061	0.11658	0.14555	0.1587	0.10985	0.11228	0.10857	0.12678
1056.294	0.10614	0.13686	0.14587	0.10266	0.10212	0.09948	0.11603
1056.526	0.11264	0.14	0.14888	0.10837	0.1102	0.10279	0.12205
1056.758	0.11472	0.14296	0.15351	0.10964	0.10789	0.10527	0.12162
1056.991	0.11565	0.1474	0.15897	0.1107	0.11089	0.11064	0.12786
1057.223	0.1029	0.13686	0.14232	0.10203	0.10189	0.09762	0.1156
1057.455	0.1131	0.14296	0.15215	0.11133	0.11066	0.10589	0.12076
1057.688	0.09501	0.13113	0.13223	0.09209	0.09151	0.0906	0.10721
1057.92	0.10985	0.14388	0.14696	0.10308	0.10489	0.10382	0.12184
1058.152	0.11797	0.14961	0.1587	0.11429	0.11528	0.11002	0.12743
1058.384	0.11356	0.14518	0.1527	0.10922	0.11251	0.10713	0.12184
1058.617	0.10522	0.14037	0.1426	0.10055	0.10374	0.10031	0.11517
1058.849	0.10846	0.14277	0.14669	0.10351	0.10397	0.1032	0.11968
1059.081	0.10684	0.14314	0.14424	0.10456	0.10328	0.10196	0.11753
1059.313	0.12307	0.15442	0.16334	0.12085	0.12221	0.11643	0.13023
1059.545	0.12609	0.15719	0.16607	0.12021	0.12036	0.11849	0.13195
1059.777	0.12446	0.15756	0.16279	0.11725	0.11828	0.11643	0.13001
1060.009	0.12354	0.15664	0.16443	0.11937	0.11897	0.11705	0.12936
1060.241	0.12423	0.15664	0.16716	0.12169	0.11851	0.11705	0.13109
1060.473	0.11797	0.1535	0.15952	0.11366	0.11413	0.11353	0.12592
1060.705	0.11217	0.15072	0.15406	0.10795	0.10928	0.10733	0.12033
1060.937	0.11356	0.15072	0.15106	0.10964	0.10836	0.10775	0.11882
1061.169	0.11658	0.15424	0.15406	0.11133	0.10882	0.11291	0.12399
1061.401	0.12446	0.15793	0.16279	0.11789	0.11851	0.11787	0.13109
1061.633	0.13096	0.16015	0.16962	0.12339	0.12567	0.12366	0.13646
1061.865	0.12493	0.16034	0.16498	0.12127	0.12082	0.11911	0.13173
1062.097	0.11356	0.15534	0.15188	0.11239	0.10951	0.10981	0.12011
1062.329	0.13072	0.16588	0.17153	0.12423	0.12521	0.12304	0.13539
1062.56	0.11496	0.15146	0.15051	0.1107	0.11182	0.11043	0.1214
1062.792	0.12052	0.15849	0.1587	0.11768	0.11574	0.11684	0.12549
1063.024	0.1342	0.17235	0.17289	0.12719	0.1319	0.12676	0.13819
1063.256	0.12771	0.16662	0.16716	0.12233	0.12313	0.12304	0.13453
1063.487	0.12145	0.16255	0.16088	0.11852	0.11667	0.11932	0.12743
1063.719	0.1073	0.15405	0.14833	0.10774	0.10605	0.1063	0.11517
1063.951	0.11055	0.15516	0.1486	0.11091	0.1072	0.10795	0.11796
1064.182	0.11751	0.15904	0.15461	0.11387	0.11436	0.11312	0.12291
1064.414	0.12516	0.16625	0.16198	0.11937	0.12036	0.11994	0.13044
1064.646	0.12238	0.16625	0.16252	0.12148	0.12013	0.12035	0.1285
1064.877	0.11449	0.16071	0.15106	0.11514	0.11274	0.11353	0.12291
1065.109	0.11009	0.15627	0.14424	0.10774	0.10466	0.10899	0.11753
1065.34	0.12238	0.16792	0.16061	0.12	0.1199	0.11808	0.12743
1065.572	0.12678	0.17087	0.16389	0.12317	0.12336	0.12139	0.13109
1065.803	0.12354	0.16921	0.15897	0.12085	0.11944	0.11725	0.127
1066.035	0.12098	0.16699	0.1557	0.11725	0.11551	0.11622	0.12442
1066.266	0.12609	0.17106	0.16116	0.12085	0.1199	0.12221	0.12936
1066.497	0.11472	0.16218	0.14806	0.11197	0.11182	0.11229	0.11882
1066.729	0.11867	0.16773	0.15215	0.11598	0.11713	0.11477	0.12184
1066.96	0.13443	0.17771	0.1718	0.12952	0.12844	0.12965	0.13431
1067.191	0.13977	0.18326	0.17944	0.13544	0.13398	0.13606	0.14184
1067.423	0.11565	0.16459	0.15051	0.11514	0.10997	0.11271	0.11861
1067.654	0.10916	0.16163	0.14178	0.1107	0.10397	0.10506	0.11409
1067.885	0.11356	0.1657	0.14587	0.11133	0.11043	0.11043	0.11904
1068.116	0.10823	0.16292	0.13823	0.10456	0.10743	0.10651	0.1128
1068.348	0.11472	0.17013	0.14806	0.11323	0.11366	0.11291	0.11925
1068.579	0.13467	0.18788	0.17153	0.13375	0.13144	0.12965	0.13646
1068.81	0.14139	0.19084	0.17972	0.13798	0.13836	0.13833	0.14292
1069.041	0.13629	0.18566	0.17426	0.13375	0.13213	0.13358	0.13862
1069.272	0.11333	0.17106	0.14669	0.11577	0.11043	0.11353	0.11667
1069.503	0.12145	0.1816	0.15488	0.12169	0.12221	0.11849	0.12506
1069.734	0.12122	0.17679	0.1527	0.11789	0.11782	0.11808	0.12442
1069.965	0.13698	0.19195	0.17453	0.13607	0.13259	0.13399	0.1412
1070.196	0.13838	0.19602	0.17671	0.13819	0.13652	0.13626	0.14184
1070.427	0.13026	0.18862	0.16498	0.13184	0.12913	0.12944	0.13173
1070.658	0.13119	0.18862	0.16389	0.12888	0.12636	0.12944	0.13216
1070.889	0.13838	0.19787	0.17262	0.13502	0.13605	0.1373	0.14098
1071.12	0.1291	0.19102	0.1617	0.12973	0.12474	0.12717	0.13109
1071.351	0.12307	0.18899	0.15761	0.12635	0.12151	0.12283	0.12786
1071.582	0.12516	0.18807	0.15815	0.12444	0.12105	0.12366	0.12872
1071.813	0.14046	0.1999	0.1748	0.13713	0.13559	0.13936	0.14227
1072.043	0.14278	0.20415	0.17589	0.14073	0.13998	0.14163	0.14335
1072.274	0.13165	0.19823	0.16225	0.13438	0.13305	0.13378	0.13173
1072.505	0.13119	0.19657	0.16307	0.13184	0.12705	0.13068	0.13173
1072.736	0.13374	0.20101	0.16389	0.13058	0.12867	0.13089	0.13517
1072.966	0.14046	0.20637	0.16989	0.14009	0.13467	0.13916	0.14055
1073.197	0.14417	0.2097	0.17562	0.14453	0.14067	0.1437	0.14421
1073.428	0.14672	0.2145	0.17917	0.14474	0.14275	0.14432	0.14636
1073.658	0.14626	0.21672	0.18108	0.14221	0.14575	0.14453	0.14701
1073.889	0.13559	0.21118	0.16989	0.13946	0.13582	0.14019	0.13775
1074.12	0.1342	0.21192	0.16689	0.13882	0.13536	0.13895	0.13496
1074.35	0.13953	0.21765	0.17398	0.14009	0.13836	0.14101	0.13991
1074.581	0.14464	0.22079	0.17972	0.14221	0.14113	0.14122	0.14528
1074.811	0.14835	0.22227	0.1789	0.14834	0.14598	0.14639	0.14636
1075.042	0.15043	0.2243	0.18545	0.15278	0.14967	0.15403	0.14808
1075.272	0.14626	0.2243	0.17753	0.14834	0.14529	0.14721	0.14593
1075.503	0.14997	0.22541	0.1789	0.14834	0.14829	0.15011	0.14937
1075.733	0.14858	0.22948	0.18272	0.15045	0.14713	0.15031	0.14808
1075.963	0.14811	0.23318	0.1819	0.15193	0.1446	0.14783	0.14464
1076.194	0.15553	0.23502	0.18545	0.1549	0.15083	0.15238	0.15367
1076.424	0.15553	0.23835	0.17999	0.1532	0.15337	0.15651	0.1541
1076.654	0.14672	0.23299	0.17344	0.14707	0.14183	0.14866	0.14378
1076.885	0.15507	0.24205	0.18845	0.15807	0.15475	0.15796	0.15238
1077.115	0.14348	0.23429	0.17125	0.14644	0.14021	0.14742	0.1412
1077.345	0.16574	0.24797	0.19036	0.16357	0.15683	0.16622	0.16013
1077.575	0.15136	0.24353	0.18244	0.15553	0.1476	0.15197	0.14851
1077.806	0.15391	0.24926	0.18545	0.15934	0.15498	0.15672	0.15518
1078.036	0.16411	0.25555	0.19363	0.16631	0.16191	0.16498	0.16228
1078.266	0.17269	0.26331	0.19909	0.17097	0.17022	0.17077	0.16701
1078.496	0.17779	0.26812	0.20865	0.17816	0.17345	0.17821	0.17368
1078.726	0.15391	0.25092	0.18053	0.15659	0.1499	0.15837	0.15131
1078.956	0.16017	0.26091	0.18954	0.16293	0.15914	0.1623	0.15475
1079.186	0.1669	0.26756	0.19827	0.1716	0.16768	0.17015	0.16486
1079.416	0.18892	0.28734	0.22093	0.19	0.18707	0.18936	0.18401
1079.646	0.18916	0.28808	0.22311	0.19042	0.18568	0.18957	0.18143
1079.876	0.1815	0.28531	0.21356	0.18429	0.17807	0.18399	0.17669
1080.106	0.18637	0.29326	0.21847	0.18937	0.18614	0.18978	0.18315
1080.336	0.16852	0.27773	0.19555	0.17329	0.16491	0.17201	0.16551
1080.566	0.18916	0.294	0.21738	0.19	0.18314	0.18668	0.17992
1080.796	0.20353	0.31101	0.2373	0.20607	0.20207	0.2028	0.19864
1081.026	0.19147	0.29862	0.22065	0.1919	0.18661	0.1906	0.18444
1081.255	0.17408	0.28938	0.2021	0.17816	0.1716	0.17573	0.17024
1081.485	0.17895	0.29844	0.20564	0.18302	0.18037	0.18585	0.17712
1081.715	0.1829	0.30324	0.21247	0.18641	0.1806	0.18709	0.17841
1081.945	0.19078	0.30897	0.22202	0.19656	0.1903	0.1935	0.18143
1082.174	0.20516	0.32358	0.23758	0.20776	0.20207	0.2061	0.19756
1082.404	0.18753	0.30916	0.21356	0.19381	0.18476	0.1873	0.1825
1082.634	0.19518	0.32062	0.22366	0.1974	0.19122	0.19742	0.18767
1082.863	0.21814	0.34391	0.25559	0.22088	0.21708	0.22532	0.2137
1083.093	0.21188	0.33929	0.24413	0.21601	0.21038	0.21375	0.20445
1083.323	0.22255	0.34706	0.25586	0.22278	0.21915	0.22263	0.21241
1083.552	0.20794	0.3404	0.23812	0.21072	0.2053	0.20982	0.20079
1083.782	0.20979	0.34225	0.23758	0.2139	0.20853	0.21251	0.20208
1084.011	0.2244	0.35926	0.25504	0.22807	0.22238	0.22614	0.21628
1084.241	0.21095	0.35242	0.24003	0.2177	0.21384	0.21519	0.20918
1084.47	0.22069	0.36148	0.25231	0.22553	0.22008	0.22408	0.21542
1084.7	0.23368	0.37109	0.26651	0.23631	0.23023	0.23482	0.22617
1084.929	0.22904	0.37349	0.2605	0.23272	0.22631	0.23234	0.22295
1085.158	0.22463	0.37165	0.25177	0.23082	0.21846	0.22986	0.21585
1085.388	0.22	0.37091	0.24522	0.22468	0.21731	0.22449	0.21111
1085.617	0.21095	0.36517	0.23485	0.21728	0.20946	0.21871	0.20294
1085.846	0.21976	0.37756	0.24576	0.22489	0.21892	0.22594	0.21284
1086.076	0.21466	0.37867	0.24713	0.22151	0.21638	0.22304	0.21456
1086.305	0.23136	0.39549	0.25968	0.23779	0.23069	0.2371	0.22445
1086.534	0.24875	0.40788	0.27797	0.25217	0.24593	0.24784	0.23951
1086.763	0.23855	0.40511	0.26596	0.24456	0.236	0.24267	0.22833
1086.992	0.2513	0.41583	0.28152	0.2581	0.24893	0.25672	0.24059
1087.222	0.25756	0.42618	0.2908	0.26423	0.25655	0.26437	0.24898
1087.451	0.27588	0.44116	0.30526	0.27861	0.27155	0.28049	0.2621
1087.68	0.27657	0.448	0.30935	0.28157	0.27455	0.28049	0.26662
1087.909	0.26823	0.44338	0.30062	0.27121	0.26278	0.27181	0.25866
1088.138	0.26591	0.44578	0.29789	0.27374	0.26601	0.27057	0.25758
1088.367	0.26382	0.44892	0.29871	0.27501	0.26532	0.27036	0.26081
1088.596	0.27078	0.45687	0.30117	0.27607	0.26809	0.27594	0.26038
1088.825	0.27263	0.46057	0.29898	0.27797	0.26716	0.27718	0.25909
1089.054	0.2615	0.4589	0.28616	0.26909	0.26001	0.26809	0.25113
1089.283	0.27936	0.47573	0.30499	0.28601	0.27871	0.28524	0.26726
1089.512	0.2782	0.47961	0.30881	0.28664	0.27663	0.28545	0.26877
1089.741	0.28979	0.49144	0.323	0.29574	0.28563	0.29495	0.27953
1089.969	0.30092	0.50346	0.33474	0.30737	0.29925	0.30735	0.28942
1090.198	0.30625	0.51141	0.33965	0.31202	0.30063	0.309	0.29093
1090.427	0.29466	0.50845	0.32573	0.30547	0.29279	0.30301	0.28491
1090.656	0.30417	0.51954	0.33501	0.31075	0.30017	0.31003	0.29136
1090.885	0.30301	0.52213	0.33201	0.31181	0.30087	0.31148	0.29222
1091.113	0.3088	0.53341	0.33856	0.31921	0.30871	0.31768	0.2991
1091.342	0.31298	0.54006	0.34456	0.3245	0.31241	0.32264	0.30362
1091.571	0.31043	0.54043	0.33992	0.32112	0.30594	0.31685	0.29975
1091.799	0.3255	0.55689	0.35985	0.33592	0.32441	0.33235	0.31309
1092.028	0.34057	0.5739	0.37759	0.35093	0.33872	0.34723	0.32793
1092.257	0.32643	0.56798	0.35985	0.33888	0.32533	0.33628	0.31524
1092.485	0.32063	0.5689	0.35057	0.33254	0.31818	0.33173	0.31115
1092.714	0.33617	0.58443	0.36858	0.34734	0.33595	0.34723	0.32557
1092.942	0.35935	0.60569	0.3956	0.36933	0.35696	0.36541	0.34837
1093.171	0.36074	0.6129	0.39833	0.37124	0.3618	0.36934	0.34815
1093.399	0.37211	0.62973	0.41252	0.38287	0.37173	0.38111	0.35934
1093.627	0.37558	0.63842	0.41552	0.38688	0.37611	0.38483	0.36214
1093.856	0.35935	0.62714	0.39396	0.37187	0.35903	0.3714	0.34557
1094.084	0.36098	0.63398	0.3956	0.37568	0.3625	0.37409	0.35031
1094.313	0.36445	0.64322	0.39805	0.37737	0.36365	0.3745	0.35203
1094.541	0.37303	0.65431	0.40815	0.38667	0.37265	0.38401	0.36106
1094.769	0.38092	0.66596	0.42043	0.39365	0.38096	0.39227	0.36838
1094.998	0.38625	0.67465	0.42426	0.39915	0.38673	0.39826	0.37354
1095.226	0.40063	0.69055	0.43626	0.40972	0.39874	0.40921	0.38666
1095.454	0.40457	0.70127	0.44254	0.41734	0.40474	0.41479	0.39161
1095.682	0.41732	0.71643	0.45564	0.43003	0.41859	0.42781	0.40366
1095.91	0.39877	0.70571	0.43408	0.41713	0.39874	0.41355	0.38709
1096.139	0.40225	0.71625	0.4409	0.42072	0.40451	0.4181	0.39097
1096.367	0.40619	0.72272	0.44036	0.42178	0.40566	0.41996	0.39204
1096.595	0.42173	0.74139	0.45646	0.437	0.4232	0.43401	0.40818
1096.823	0.42428	0.74989	0.45919	0.44229	0.4262	0.43897	0.41119
1097.051	0.43147	0.76265	0.46738	0.44779	0.43313	0.44579	0.41807
1097.279	0.44352	0.7767	0.4843	0.46006	0.44559	0.45715	0.42947
1097.507	0.44468	0.78631	0.48321	0.4628	0.44744	0.46025	0.43163
1097.735	0.46115	0.8024	0.50204	0.47803	0.46083	0.47471	0.44647
1097.963	0.45141	0.80351	0.49303	0.47021	0.45644	0.46955	0.43937
1098.191	0.46277	0.81811	0.50395	0.48099	0.46475	0.47823	0.44948
1098.419	0.46346	0.82421	0.50531	0.48247	0.46821	0.48133	0.4512
1098.646	0.47691	0.84011	0.51951	0.49537	0.47929	0.49372	0.4611
1098.874	0.48665	0.85527	0.52933	0.50743	0.49107	0.50364	0.47164
1099.102	0.49245	0.86784	0.53725	0.51335	0.49545	0.50922	0.47895
1099.33	0.50752	0.88245	0.55116	0.52413	0.51046	0.52327	0.49122
1099.558	0.51471	0.89539	0.55908	0.53175	0.51784	0.53071	0.49832
1099.785	0.51123	0.89872	0.55772	0.53132	0.51738	0.53071	0.49767
1100.013	0.5154	0.90814	0.55608	0.53407	0.51738	0.53402	0.49939
1100.241	0.51239	0.91369	0.55171	0.53365	0.51299	0.53236	0.4966
1100.468	0.52282	0.93107	0.56863	0.54591	0.52523	0.54207	0.5095
1100.696	0.55366	0.95917	0.59975	0.57446	0.55616	0.56832	0.53704
1100.924	0.53558	0.95399	0.57709	0.55755	0.53746	0.55323	0.51897
1101.151	0.5379	0.96083	0.58201	0.55987	0.54393	0.55778	0.52736
1101.379	0.54601	0.97618	0.58801	0.56833	0.55154	0.56542	0.53231
1101.606	0.55413	0.98875	0.59565	0.57531	0.55985	0.57348	0.5407
1101.834	0.56132	1.00428	0.60439	0.5825	0.5647	0.58175	0.54629
1102.061	0.56085	1.00631	0.60056	0.58377	0.56008	0.58051	0.54371
1102.289	0.58242	1.03441	0.62731	0.60407	0.58409	0.60117	0.56479
1102.516	0.57453	1.03571	0.62158	0.60111	0.57993	0.59724	0.56092
1102.743	0.59192	1.05715	0.63959	0.61655	0.59702	0.61336	0.57899
1102.971	0.58705	1.05918	0.63195	0.61295	0.59494	0.61088	0.57512
1103.198	0.58381	1.06769	0.62758	0.61338	0.59263	0.61191	0.57361
1103.425	0.61813	1.09727	0.66306	0.64044	0.62102	0.63671	0.60266
1103.653	0.6114	1.10429	0.65624	0.63622	0.61433	0.63382	0.59577
1103.88	0.62879	1.125	0.67807	0.65694	0.63464	0.64973	0.61363
1104.107	0.62949	1.13295	0.67999	0.65842	0.63579	0.65345	0.61556
1104.334	0.62786	1.13923	0.68026	0.65567	0.63441	0.6553	0.61685
1104.561	0.64734	1.16327	0.69636	0.67492	0.65311	0.66936	0.6332
1104.789	0.6587	1.17806	0.70482	0.68676	0.66511	0.68134	0.64202
1105.016	0.66496	1.19229	0.71492	0.69268	0.67134	0.6894	0.64955
1105.243	0.67656	1.20782	0.72447	0.70325	0.68104	0.70014	0.66031
1105.47	0.68699	1.22594	0.73812	0.71404	0.69258	0.71027	0.67171
1105.697	0.70067	1.24461	0.75449	0.72546	0.70574	0.72287	0.68677
1105.924	0.71111	1.26513	0.76841	0.7373	0.71774	0.73734	0.6971
1106.151	0.69951	1.2618	0.75449	0.73074	0.70597	0.72597	0.68462
1106.378	0.70392	1.27308	0.75449	0.73349	0.70897	0.7299	0.69043
1106.605	0.71366	1.28843	0.76077	0.74174	0.71774	0.73857	0.69946
1106.832	0.7387	1.31985	0.79161	0.76691	0.74151	0.76296	0.72162
1107.058	0.74705	1.33113	0.80144	0.77473	0.74798	0.76998	0.72829
1107.285	0.74287	1.33612	0.79434	0.77219	0.74728	0.76916	0.72722
1107.512	0.76397	1.3609	0.82	0.79376	0.77221	0.79085	0.75045
1107.739	0.77487	1.38123	0.83064	0.80709	0.78306	0.80201	0.75992
1107.966	0.77139	1.38733	0.82573	0.80201	0.78006	0.80015	0.75669
1108.192	0.77928	1.3999	0.83446	0.80984	0.78629	0.8049	0.76228
1108.419	0.79945	1.42486	0.85793	0.83056	0.80545	0.82618	0.78466
1108.646	0.81035	1.44501	0.87322	0.84367	0.81769	0.83714	0.79541
1108.872	0.81383	1.45537	0.87513	0.84959	0.82507	0.84478	0.80101
1109.099	0.81707	1.46627	0.87594	0.85256	0.826	0.84685	0.80294
1109.326	0.83331	1.48421	0.89068	0.86313	0.83777	0.85718	0.81305
1109.552	0.82983	1.494	0.88823	0.86524	0.84008	0.86028	0.81499
1109.779	0.85232	1.52007	0.91907	0.88893	0.86085	0.88218	0.84188
1110.005	0.86299	1.53837	0.92644	0.89739	0.8717	0.89168	0.85006
1110.232	0.85788	1.5417	0.92125	0.89781	0.87216	0.89127	0.84705
1110.458	0.85301	1.54836	0.91525	0.88978	0.86224	0.88755	0.84317
1110.685	0.8667	1.5637	0.92152	0.89971	0.87285	0.89706	0.85006
1110.911	0.89081	1.59476	0.95182	0.92446	0.89709	0.91917	0.87243
1111.138	0.89823	1.60789	0.96519	0.9327	0.90609	0.93322	0.88706
1111.364	0.9038	1.62434	0.97038	0.94011	0.91209	0.93652	0.89093
1111.59	0.91724	1.64061	0.98047	0.95174	0.92294	0.94851	0.90276
1111.817	0.91887	1.65152	0.9843	0.95512	0.92733	0.95099	0.90449
1112.043	0.93324	1.66889	1.00012	0.96908	0.94118	0.96504	0.91847
1112.269	0.94994	1.69625	1.01732	0.98579	0.95757	0.98177	0.93611
1112.495	0.95875	1.71178	1.02987	0.99615	0.97026	0.99272	0.94579
1112.721	0.95063	1.71493	1.02059	0.99128	0.96103	0.98508	0.93934
1112.948	0.96223	1.73138	1.03288	1.00249	0.97349	0.99789	0.95052
1113.174	0.97869	1.75319	1.0498	1.0173	0.98804	1.01297	0.9658
1113.4	0.99701	1.77446	1.06617	1.03168	1.00581	1.02868	0.98086
1113.626	0.99284	1.78185	1.06208	1.03252	1.00258	1.02868	0.98
1113.852	1.00582	1.79849	1.07627	1.045	1.01366	1.03942	0.99204
1114.078	1.03736	1.83528	1.11202	1.07566	1.04828	1.07042	1.0256
1114.304	1.04083	1.84526	1.11612	1.07714	1.04805	1.07207	1.02603
1114.53	1.0304	1.84896	1.10384	1.07164	1.0402	1.0667	1.01894
1114.756	1.04199	1.86282	1.11039	1.08053	1.0499	1.07537	1.02905
1114.982	1.0508	1.88002	1.12485	1.09195	1.06305	1.08777	1.04152
1115.208	1.06101	1.89536	1.13686	1.1021	1.07067	1.0948	1.04884
1115.434	1.08072	1.9218	1.15733	1.12092	1.09306	1.11443	1.06992
1115.66	1.08999	1.93714	1.16797	1.12895	1.09883	1.1231	1.07573
1115.885	1.09602	1.9523	1.17125	1.13763	1.10599	1.13054	1.08283
1116.111	1.09509	1.96025	1.17316	1.13657	1.10668	1.13075	1.08563
1116.337	1.08999	1.96358	1.1647	1.13466	1.10414	1.13013	1.08283
1116.563	1.10228	1.98077	1.17944	1.14672	1.11591	1.14129	1.09273
1116.788	1.1155	2.00203	1.19472	1.16385	1.13069	1.15451	1.10735
1117.014	1.1308	2.02459	1.21328	1.17654	1.14684	1.17187	1.12155
1117.24	1.14286	2.03938	1.2231	1.18753	1.15723	1.18241	1.13403
1117.465	1.17045	2.07081	1.25203	1.21397	1.18424	1.20823	1.16092
1117.691	1.17625	2.08375	1.25831	1.22137	1.19093	1.21154	1.16802
1117.916	1.17578	2.09059	1.26322	1.22327	1.19116	1.21299	1.16931
1118.142	1.18436	2.10667	1.27332	1.23237	1.20224	1.22352	1.18007
1118.367	1.17857	2.11148	1.26186	1.22666	1.19393	1.21691	1.17168
1118.593	1.20407	2.13884	1.28669	1.24675	1.21586	1.23985	1.1947
1118.818	1.21567	2.15178	1.2987	1.25753	1.22994	1.25142	1.20739
1119.044	1.22054	2.16731	1.30443	1.2662	1.23571	1.25762	1.21578
1119.269	1.22355	2.17877	1.31044	1.27128	1.24356	1.26485	1.22224
1119.495	1.22912	2.18746	1.31317	1.27551	1.24333	1.26774	1.22288
1119.72	1.23723	2.20169	1.32327	1.28333	1.25118	1.27518	1.2317
1119.945	1.25648	2.22813	1.34565	1.3011	1.26941	1.29254	1.24956
1120.171	1.27711	2.25272	1.37185	1.32584	1.2948	1.31361	1.27193
1120.396	1.27317	2.25679	1.3653	1.32034	1.29203	1.31113	1.26978
1120.621	1.28036	2.26936	1.37321	1.32605	1.29873	1.32002	1.27322
1120.846	1.28732	2.28174	1.37922	1.33388	1.30196	1.32374	1.28054
1121.071	1.29613	2.29727	1.38522	1.34085	1.3135	1.33324	1.28957
1121.297	1.30749	2.31576	1.39887	1.35418	1.32412	1.34667	1.30312
1121.522	1.32465	2.33499	1.41824	1.37363	1.33982	1.36196	1.32077
1121.747	1.33346	2.35477	1.4308	1.38251	1.35436	1.37188	1.33066
1121.972	1.33995	2.36623	1.43762	1.38696	1.36128	1.37663	1.33453
1122.197	1.35247	2.38324	1.45236	1.39795	1.37052	1.38986	1.34916
1122.422	1.33717	2.37547	1.43189	1.38801	1.35782	1.3787	1.33819
1122.647	1.36013	2.40321	1.45782	1.40853	1.37906	1.39792	1.35734
1122.872	1.36569	2.41	1.46491	1.42	1.38667	1.40122	1.36551
1123.097	1.38239	2.43704	1.48511	1.4301	1.40352	1.41982	1.38165
1123.322	1.39467	2.44905	1.49439	1.44173	1.41253	1.42974	1.38961
1123.547	1.37728	2.45	1.47529	1.43	1.39775	1.41589	1.37713
1123.771	1.40163	2.47068	1.50367	1.45019	1.42199	1.43738	1.40338
1123.996	1.41531	2.48843	1.51868	1.46182	1.43492	1.4504	1.41478
1124.221	1.42064	2.49731	1.52687	1.47028	1.44184	1.4566	1.4208
1124.446	1.42528	2.50951	1.53315	1.47345	1.44692	1.46156	1.42661
1124.67	1.43572	2.51783	1.54188	1.47958	1.45338	1.46796	1.435
1124.895	1.45659	2.54482	1.56808	1.50242	1.47785	1.49152	1.45565
1125.12	1.43804	2.53483	1.54625	1.4872	1.46146	1.47664	1.43844
1125.345	1.44476	2.54833	1.55225	1.49269	1.46562	1.4816	1.44576
1125.569	1.45079	2.55203	1.55962	1.4984	1.47254	1.48677	1.45393
1125.794	1.45264	2.56072	1.5618	1.50115	1.47623	1.48904	1.45436
1126.018	1.46238	2.57125	1.56917	1.5075	1.48408	1.494	1.46297
1126.243	1.46516	2.58216	1.57681	1.51426	1.4857	1.50061	1.46878
1126.467	1.47792	2.59492	1.59319	1.52611	1.49862	1.51197	1.48125
1126.692	1.48951	2.61174	1.60411	1.5388	1.51386	1.5221	1.49373
1126.916	1.52012	2.63688	1.64013	1.56333	1.54248	1.54855	1.52127
1127.141	1.49971	2.62561	1.61693	1.54535	1.52217	1.53305	1.50255
1127.365	1.49948	2.63097	1.61639	1.54789	1.5224	1.53367	1.50621
1127.589	1.49786	2.63448	1.61175	1.54472	1.5194	1.53078	1.50255
1127.814	1.49137	2.63411	1.60602	1.54028	1.51801	1.52664	1.49825
1128.038	1.51084	2.65445	1.6273	1.55741	1.53648	1.544	1.51847
1128.262	1.53774	2.67885	1.66087	1.58574	1.56303	1.56735	1.54472
1128.487	1.54238	2.68624	1.66251	1.58722	1.56418	1.57065	1.54601
1128.711	1.5396	2.68624	1.65896	1.58257	1.56141	1.56818	1.54321
1128.935	1.53751	2.69013	1.65678	1.58151	1.56049	1.56859	1.54536
1129.159	1.53681	2.69179	1.6576	1.57919	1.56141	1.56962	1.54536
1129.383	1.55189	2.71028	1.67288	1.59632	1.57503	1.58119	1.5587
1129.607	1.54609	2.70399	1.66715	1.59061	1.5651	1.57437	1.55375
1129.832	1.55629	2.71823	1.68	1.60034	1.58	1.58429	1.563
1130.056	1.57948	2.74134	1.70618	1.62148	1.6055	1.60537	1.58688
1130.28	1.57994	2.74	1.70809	1.62064	1.60504	1.60537	1.58796
1130.504	1.57902	2.7467	1.70973	1.62169	1.60619	1.60433	1.58796
1130.728	1.58133	2.75354	1.70836	1.62592	1.60688	1.60785	1.59205
1130.952	1.5971	2.765	1.72747	1.63861	1.61842	1.62004	1.60883
1131.175	1.59432	2.76907	1.73	1.63586	1.62	1.62025	1.60689
1131.399	1.59107	2.76	1.7231	1.63	1.61865	1.61591	1.60087
1131.623	1.59988	2.7772	1.73183	1.64157	1.62789	1.62314	1.60969
1131.847	1.60962	2.78737	1.74712	1.65194	1.63712	1.63347	1.62023
1132.071	1.61217	2.79125	1.74603	1.65194	1.63666	1.63223	1.62324
1132.295	1.61055	2.78811	1.74166	1.64855	1.6325	1.62975	1.62131
1132.518	1.61751	2.79865	1.75449	1.65617	1.64381	1.63739	1.63099
1132.742	1.60568	2.78922	1.74412	1.64475	1.63181	1.62396	1.6198
1132.966	1.61009	2.8	1.75	1.65	1.64	1.63016	1.62367
1133.189	1.62887	2.81066	1.76922	1.66653	1.6579	1.64669	1.64196
1133.413	1.61843	2.80253	1.75722	1.65807	1.64566	1.63781	1.63228
1133.637	1.62701	2.80752	1.76595	1.66061	1.65166	1.64029	1.63852
1133.86	1.63026	2.82	1.77168	1.66547	1.65651	1.64669	1.64497
1134.084	1.62655	2.81214	1.76704	1.6678	1.65628	1.64504	1.64239
1134.307	1.6393	2.8236	1.78096	1.67604	1.66551	1.65331	1.65444
1134.531	1.64093	2.82434	1.78478	1.67499	1.66436	1.65372	1.65508
1134.754	1.63397	2.81935	1.77523	1.66843	1.65951	1.6469	1.6497
1134.978	1.64695	2.82841	1.79215	1.67879	1.67382	1.65909	1.66261
1135.201	1.65623	2.83729	1.80279	1.68641	1.68005	1.6655	1.67057
1135.424	1.64695	2.82638	1.7916	1.67541	1.67244	1.65537	1.66197
1135.648	1.64835	2.83026	1.79652	1.67922	1.67359	1.65785	1.66562
1135.871	1.63861	2.82231	1.78778	1.6716	1.66713	1.64835	1.65766
1136.094	1.65553	2.83525	1.80853	1.68619	1.68306	1.6624	1.67294
1136.317	1.6502	2.83008	1.80416	1.68366	1.67798	1.65826	1.66949
1136.541	1.656	2.83322	1.80798	1.68493	1.67959	1.66178	1.67251
1136.764	1.64626	2.82194	1.79925	1.67414	1.67128	1.65331	1.66218
1136.987	1.64069	2.82065	1.79734	1.67076	1.66967	1.65021	1.66046
1137.21	1.61867	2.79865	1.76731	1.64855	1.64474	1.62665	1.63938
1137.433	1.6291	2.80253	1.77769	1.65511	1.65513	1.63326	1.64841
1137.656	1.6444	2.81251	1.80088	1.67097	1.67221	1.64917	1.66584
1137.879	1.64811	2.81732	1.80689	1.67499	1.67567	1.65207	1.67036
1138.102	1.63582	2.80161	1.78942	1.66272	1.6632	1.63678	1.65551
1138.325	1.63722	2.80105	1.79106	1.66187	1.66274	1.63719	1.65551
1138.548	1.63722	2.80031	1.79843	1.66336	1.66436	1.64111	1.65852
1138.771	1.63188	2.79384	1.78778	1.65468	1.65766	1.63182	1.65121
1138.994	1.63838	2.79384	1.79488	1.65934	1.66482	1.63388	1.6568
1139.217	1.63304	2.79	1.79242	1.6549	1.66274	1.63099	1.65465
1139.44	1.62377	2.78145	1.78587	1.64623	1.65466	1.62314	1.64734
1139.663	1.62145	2.77942	1.78069	1.64432	1.65212	1.6219	1.64777
1139.886	1.63536	2.78534	1.79679	1.65617	1.66551	1.63161	1.66089
1140.108	1.63304	2.78182	1.79815	1.65405	1.66205	1.62892	1.65831
1140.331	1.62701	2.77461	1.7916	1.6494	1.65766	1.62066	1.65121
1140.554	1.63188	2.77739	1.79761	1.65257	1.66274	1.62582	1.65465
1140.777	1.62933	2.76796	1.79597	1.64749	1.65605	1.62293	1.65142
1140.999	1.6298	2.76833	1.79679	1.64496	1.65743	1.61859	1.65207
1141.222	1.62748	2.76334	1.79351	1.64327	1.65628	1.6157	1.64949
1141.444	1.61101	2.74744	1.77414	1.62719	1.63966	1.60041	1.63615
1141.667	1.61449	2.74762	1.78096	1.62952	1.64266	1.60186	1.64196
1141.889	1.60916	2.73967	1.77796	1.62487	1.63804	1.5971	1.63636
1142.112	1.60985	2.73579	1.77905	1.62508	1.64081	1.59855	1.63787
1142.334	1.61774	2.74078	1.79	1.62994	1.64635	1.60454	1.64389
1142.557	1.60267	2.72211	1.77141	1.61366	1.63181	1.58904	1.6284
1142.779	1.61078	2.72969	1.78424	1.62212	1.64058	1.594	1.63916
1143.002	1.60336	2.71656	1.77659	1.61662	1.63274	1.58863	1.63163
1143.224	1.60638	2.71693	1.77878	1.61895	1.6362	1.58966	1.6355
1143.446	1.60499	2.71	1.77905	1.61324	1.63481	1.58471	1.63185
1143.669	1.58597	2.69327	1.7594	1.5978	1.61704	1.56673	1.61743
1143.891	1.58	2.68236	1.75067	1.58849	1.6085	1.55908	1.60947
1144.113	1.576	2.67922	1.75203	1.58701	1.60711	1.55867	1.60754
1144.335	1.59154	2.68384	1.76786	1.5997	1.62142	1.57127	1.62324
1144.558	1.59154	2.68	1.76841	1.59737	1.61981	1.56714	1.62066
1144.78	1.58435	2.66683	1.76	1.5849	1.61011	1.55681	1.60904
1145.002	1.57391	2.65759	1.74985	1.57771	1.60204	1.54731	1.60323
1145.224	1.56696	2.64631	1.74603	1.57031	1.59373	1.53904	1.59743
1145.446	1.56394	2.64	1.74166	1.57031	1.59326	1.53801	1.59786
1145.668	1.57136	2.64077	1.75121	1.57517	1.60157	1.54193	1.60302
1145.89	1.56487	2.63226	1.74466	1.56608	1.59257	1.53512	1.59398
1146.112	1.55444	2.61803	1.73374	1.55614	1.58149	1.52602	1.58624
1146.334	1.54725	2.61008	1.72692	1.54916	1.57849	1.51879	1.58
1146.556	1.53844	2.6	1.72119	1.5426	1.57318	1.5128	1.57312
1146.778	1.54238	2.59658	1.72665	1.54366	1.57226	1.51239	1.57548
1147	1.54493	2.59085	1.72965	1.54366	1.57387	1.51115	1.57527
1147.221	1.53728	2.58198	1.72174	1.53562	1.56695	1.50639	1.57226
1147.443	1.52522	2.56571	1.70809	1.52357	1.55425	1.49524	1.56042
1147.665	1.52568	2.56571	1.71136	1.52442	1.5561	1.49069	1.5615
1147.887	1.51687	2.54833	1.6999	1.51363	1.54779	1.47933	1.55031
1148.108	1.51896	2.54778	1.70536	1.51511	1.54941	1.48367	1.55182
1148.33	1.51664	2.53816	1.70345	1.51448	1.54433	1.48098	1.54859
1148.552	1.5	2.52393	1.68571	1.49777	1.53117	1.46548	1.53697
1148.773	1.49832	2.5132	1.68353	1.49121	1.52932	1.45825	1.53375
1148.995	1.49438	2.50877	1.68	1.48931	1.52586	1.45639	1.53224
1149.217	1.49484	2.50026	1.68298	1.49058	1.52378	1.45577	1.5303
1149.438	1.48186	2.48806	1.67152	1.48022	1.51294	1.44337	1.51998
1149.66	1.49206	2.48843	1.68435	1.48572	1.52286	1.45102	1.52686
1149.881	1.48511	2.48122	1.67698	1.4781	1.51732	1.44337	1.52299
1150.102	1.47606	2.46477	1.66306	1.46584	1.50693	1.43284	1.51632
1150.324	1.46679	2.45164	1.65378	1.4559	1.49447	1.42209	1.5032
1150.545	1.46377	2.44277	1.65269	1.45399	1.49193	1.41941	1.49911
1150.767	1.46957	2.44517	1.66005	1.45865	1.50024	1.4225	1.5047
1150.988	1.46586	2.43223	1.6546	1.45061	1.49539	1.41548	1.49825
1151.209	1.4436	2.41226	1.63276	1.43306	1.47208	1.39792	1.47996
1151.431	1.44847	2.40801	1.64	1.43708	1.47462	1.40267	1.48749
1151.652	1.42922	2.38768	1.61802	1.41466	1.45546	1.38056	1.46447
1151.873	1.44	2.38675	1.62539	1.41995	1.46539	1.38531	1.46921
1152.094	1.40998	2.36161	1.59756	1.39563	1.43861	1.36279	1.44769
1152.315	1.4065	2.35015	1.59646	1.39309	1.43422	1.35824	1.44576
1152.536	1.41925	2.3568	1.61338	1.40345	1.44715	1.36796	1.45458
1152.757	1.40395	2.34016	1.59865	1.38949	1.43261	1.35432	1.44189
1152.979	1.39583	2.32833	1.588	1.38125	1.42291	1.34626	1.43629
1153.2	1.4007	2.33	1.59346	1.38442	1.42776	1.34688	1.43973
1153.421	1.3861	2.31003	1.58118	1.37088	1.41553	1.33428	1.42575
1153.642	1.37775	2.29838	1.57217	1.36306	1.40676	1.32704	1.41714
1153.862	1.37589	2.28951	1.57	1.35904	1.40468	1.32394	1.41607
1154.083	1.37404	2.28193	1.56781	1.35523	1.40352	1.32023	1.41542
1154.304	1.37195	2.27398	1.56508	1.35164	1.40006	1.31589	1.40919
1154.525	1.36198	2.25993	1.56	1.34233	1.38967	1.30948	1.39972
1154.746	1.35711	2.25143	1.5517	1.33747	1.38714	1.30349	1.39972
1154.967	1.34366	2.2322	1.53724	1.32182	1.37467	1.28655	1.38444
1155.187	1.3323	2.22055	1.52387	1.31209	1.36059	1.27642	1.37326
1155.408	1.34134	2.22	1.53205	1.31632	1.36498	1.28076	1.3795
1155.629	1.32743	2.20225	1.51813	1.303	1.35274	1.27002	1.36809
1155.85	1.32001	2.19412	1.51513	1.29983	1.3502	1.26588	1.36293
1156.07	1.32418	2.18949	1.51813	1.30025	1.35297	1.26464	1.36508
1156.291	1.33021	2.18709	1.53	1.30469	1.36	1.26919	1.37154
1156.511	1.3163	2.17119	1.51049	1.29052	1.34351	1.25411	1.35605
1156.732	1.30679	2.15843	1.50422	1.28143	1.33451	1.24584	1.34723
1156.952	1.28778	2.13828	1.48265	1.26472	1.31696	1.22952	1.32916
1157.173	1.29195	2.13422	1.48511	1.26599	1.31858	1.2289	1.33238
1157.393	1.30378	2.13865	1.50203	1.27741	1.32897	1.23985	1.34314
1157.614	1.29149	2.11998	1.48948	1.26557	1.31719	1.22869	1.33023
1157.834	1.27688	2.1039	1.47228	1.2514	1.30542	1.21361	1.3184
1158.055	1.2639	2.08948	1.46137	1.23787	1.29296	1.20018	1.30743
1158.275	1.26413	2.08264	1.45891	1.23765	1.2925	1.20121	1.30463
1158.495	1.26784	2.07931	1.46464	1.24061	1.2955	1.20348	1.30635
1158.716	1.24372	2.05676	1.43926	1.21735	1.27011	1.18241	1.28527
1158.936	1.25462	2.0599	1.45209	1.22539	1.28165	1.18757	1.29344
1159.156	1.25277	2.05084	1.45	1.21968	1.27611	1.18323	1.29086
1159.376	1.23839	2.03365	1.43	1.21016	1.26	1.17145	1.27925
1159.596	1.23399	2.02736	1.42752	1.2017	1.25972	1.16484	1.27344
1159.816	1.23375	2.02015	1.42752	1.1979	1.25741	1.16422	1.2715
1160.037	1.21822	2.00277	1.41306	1.18478	1.24425	1.14831	1.2601
1160.257	1.21868	1.99612	1.40924	1.18436	1.24333	1.14914	1.25838
1160.477	1.20917	1.98558	1.40323	1.17929	1.2341	1.14067	1.25063
1160.697	1.20593	1.97708	1.3975	1.16977	1.2311	1.13509	1.24676
1160.917	1.20083	1.97079	1.3975	1.16765	1.22717	1.13302	1.24203
1161.137	1.19804	1.95896	1.38713	1.16173	1.22233	1.12579	1.2388
1161.356	1.19155	1.9536	1.38686	1.16004	1.21863	1.12166	1.23536
1161.576	1.1832	1.93955	1.37758	1.15137	1.20917	1.11257	1.22632
1161.796	1.1832	1.93622	1.37949	1.14947	1.21009	1.11339	1.22718
1162.016	1.18738	1.93326	1.38331	1.15179	1.21217	1.11298	1.22826
1162.236	1.17509	1.91792	1.36748	1.13911	1.19855	1.10203	1.21621
1162.456	1.15468	1.90165	1.35029	1.12324	1.18355	1.08695	1.20158
1162.675	1.15932	1.9	1.35766	1.12599	1.18609	1.09046	1.20416
1162.895	1.16419	1.8961	1.36011	1.12726	1.18932	1.08942	1.20847
1163.115	1.1468	1.87669	1.34101	1.11225	1.17062	1.07413	1.18803
1163.334	1.14587	1.87003	1.33937	1.10971	1.1727	1.0731	1.18738
1163.554	1.14286	1.86578	1.33855	1.10675	1.16877	1.07021	1.18502
1163.774	1.13451	1.85081	1.32927	1.09766	1.163	1.05988	1.17641
1163.993	1.12384	1.83935	1.31754	1.08835	1.14731	1.04975	1.16759
1164.213	1.1148	1.82788	1.30662	1.07926	1.13969	1.04128	1.15856
1164.432	1.11132	1.81975	1.30389	1.07545	1.13715	1.03942	1.15554
1164.652	1.09138	1.79701	1.28	1.05409	1.11	1.01938	1.13446
1164.871	1.10367	1.80034	1.29707	1.06551	1.12746	1.02971	1.145
1165.09	1.12292	1.81161	1.32136	1.08243	1.14846	1.04479	1.1635
1165.31	1.10344	1.78869	1.29597	1.06382	1.12792	1.02702	1.14543
1165.529	1.09764	1.77797	1.2927	1.05705	1.12238	1.01897	1.13962
1165.748	1.08443	1.76373	1.28	1.04479	1.10899	1.0076	1.12607
1165.968	1.0719	1.74672	1.26295	1.03421	1.09491	0.99582	1.11661
1166.187	1.06843	1.73988	1.26131	1.02977	1.09352	0.9921	1.11187
1166.406	1.06402	1.72824	1.25422	1.02385	1.08775	0.98797	1.10542
1166.625	1.05683	1.71641	1.24548	1.0156	1.0806	0.98053	1.09896
1166.844	1.03759	1.69348	1.22583	0.99784	1.05775	0.9607	1.0796
1167.064	1.03179	1.68794	1.2201	0.99361	1.05428	0.95594	1.07616
1167.283	1.03712	1.68498	1.22474	0.99572	1.05751	0.96008	1.07831
1167.502	1.04176	1.68368	1.23	1.00101	1.06559	0.964	1.08348
1167.721	1.03805	1.6737	1.2302	0.99636	1.06075	0.95987	1.08111
1167.94	1.01741	1.65577	1.20482	0.97817	1.04182	0.94169	1.06153
1168.159	1.00536	1.63783	1.19063	0.96421	1.02612	0.9297	1.04733
1168.378	1.00512	1.6358	1.19144	0.9657	1.02935	0.92888	1.04862
1168.597	1.00953	1.63044	1.19799	0.96739	1.03143	0.9326	1.04991
1168.815	0.99608	1.61953	1.18189	0.95724	1.02012	0.92061	1.04152
1168.805	0.99821	1.63834	1.18657	0.96187	1.00909	0.92117	1.04466
1169.033	0.98801	1.62781	1.17593	0.94982	1.00032	0.90918	1.03864
1169.26	0.985	1.61783	1.17184	0.94898	0.99548	0.90649	1.03176
1169.488	0.972	1.60452	1.15902	0.93629	0.98533	0.89367	1.0223
1169.716	0.97295	1.59879	1.15874	0.93735	0.98533	0.8945	1.02165
1169.943	0.96878	1.59251	1.15492	0.93185	0.98117	0.89078	1.01929
1170.171	0.96669	1.58438	1.15492	0.92889	0.97864	0.88768	1.01499
1170.399	0.95047	1.57181	1.13692	0.91536	0.96364	0.87445	1.00122
1170.626	0.95742	1.56775	1.14	0.91515	0.96664	0.87548	1.00445
1170.854	0.93472	1.54889	1.12	0.89592	0.945	0.85605	0.98466
1171.081	0.94329	1.54926	1.1271	0.90585	0.95603	0.86618	0.99198
1171.309	0.94816	1.54945	1.13447	0.90797	0.95834	0.86825	0.99456
1171.536	0.93703	1.53485	1.11946	0.89993	0.9498	0.85812	0.98725
1171.764	0.92406	1.5245	1.10746	0.88767	0.9355	0.84654	0.97477
1171.991	0.92035	1.51563	1.10664	0.88471	0.93412	0.84199	0.97155
1172.219	0.91757	1.5086	1.10173	0.87816	0.92858	0.83806	0.96725
1172.446	0.93124	1.51212	1.11482	0.88725	0.9415	0.8484	0.97671
1172.673	0.92591	1.50934	1.10991	0.88619	0.9385	0.84592	0.97391
1172.901	0.92197	1.49973	1.102	0.88175	0.93342	0.83827	0.96768
1173.128	0.91641	1.49086	1.10173	0.87773	0.9295	0.83558	0.96208
1173.355	0.90946	1.48347	1.09273	0.87372	0.92304	0.8298	0.95864
1173.583	0.89903	1.46961	1.07882	0.8604	0.9122	0.81884	0.94725
1173.81	0.89023	1.45371	1.07063	0.84983	0.90044	0.81119	0.93993
1174.037	0.88351	1.44725	1.06354	0.84497	0.89536	0.80396	0.93305
1174.264	0.88304	1.443	1.06218	0.84391	0.89744	0.80354	0.93262
1174.491	0.88605	1.44337	1.06736	0.84729	0.89951	0.80706	0.9352
1174.719	0.88605	1.43782	1.06599	0.84835	0.89905	0.80499	0.93628
1174.946	0.88072	1.4284	1.05918	0.84053	0.89329	0.79858	0.92832
1175.173	0.86566	1.4125	1.04444	0.82848	0.87668	0.78804	0.91219
1175.4	0.87516	1.41786	1.05617	0.83736	0.88983	0.79486	0.92273
1175.627	0.85384	1.39753	1.0349	0.81664	0.8686	0.77977	0.90252
1175.854	0.86033	1.39938	1.03653	0.81896	0.87022	0.78163	0.90639
1176.081	0.86752	1.40271	1.04472	0.82531	0.88268	0.78515	0.91477
1176.308	0.85848	1.39457	1.03599	0.81981	0.87183	0.77915	0.90488
1176.535	0.84759	1.38034	1.02699	0.80966	0.86191	0.77067	0.89563
1176.762	0.83206	1.36445	1.00953	0.7936	0.84577	0.75641	0.8808
1176.989	0.83021	1.36001	1.00625	0.79402	0.84231	0.75352	0.8808
1177.215	0.83067	1.35632	1.00516	0.79338	0.84277	0.75372	0.87972
1177.442	0.83322	1.35207	1.0068	0.7919	0.84646	0.75372	0.878
1177.669	0.83044	1.34874	1.00353	0.78831	0.84231	0.75	0.87757
1177.896	0.8177	1.33506	0.99152	0.7807	0.83077	0.73905	0.86402
1178.123	0.80611	1.32046	0.97679	0.76971	0.81809	0.72933	0.85219
1178.349	0.81399	1.32009	0.98498	0.77224	0.82316	0.73698	0.86144
1178.576	0.81306	1.32009	0.98689	0.77457	0.82477	0.73574	0.8608
1178.803	0.80518	1.31178	0.9787	0.76844	0.82085	0.72726	0.85219
1179.029	0.79846	1.30272	0.96915	0.75998	0.81209	0.72189	0.84445
1179.256	0.80055	1.29403	0.96806	0.75998	0.80909	0.72292	0.84058
1179.483	0.7841	1.28147	0.95224	0.74497	0.79386	0.70949	0.82832
1179.709	0.78108	1.27426	0.95415	0.7437	0.7911	0.70473	0.8294
1179.936	0.78873	1.27759	0.96152	0.7511	0.80055	0.71279	0.83542
1180.162	0.79476	1.27537	0.96152	0.75258	0.80563	0.71424	0.83499
1180.389	0.76231	1.2506	0.93069	0.72785	0.77633	0.68985	0.80832
1180.615	0.7542	1.23785	0.92223	0.71601	0.76434	0.68179	0.79843
1180.842	0.75235	1.23286	0.91596	0.71474	0.76411	0.67807	0.7965
1181.068	0.73891	1.21808	0.90041	0.70227	0.75373	0.66856	0.78596
1181.295	0.74146	1.21419	0.90478	0.70544	0.75557	0.66876	0.78639
1181.521	0.75698	1.22066	0.92551	0.71918	0.76895	0.68282	0.79822
1181.747	0.75606	1.219	0.9236	0.7158	0.77033	0.68261	0.79951
1181.974	0.74725	1.20514	0.90778	0.70629	0.75765	0.67207	0.79176
1182.2	0.71829	1.17834	0.87804	0.68303	0.73066	0.64912	0.76424
1182.426	0.72246	1.17464	0.88322	0.68641	0.7355	0.65243	0.76725
1182.653	0.71481	1.16799	0.87313	0.67669	0.72604	0.6423	0.75951
1182.879	0.72802	1.16984	0.88568	0.6862	0.73666	0.65223	0.7709
1183.105	0.72524	1.16873	0.88513	0.68557	0.73573	0.65161	0.76854
1183.331	0.70971	1.15358	0.86959	0.67584	0.72258	0.64106	0.75693
1183.557	0.70207	1.14378	0.86249	0.66844	0.71566	0.63486	0.75004
1183.783	0.70624	1.14341	0.86167	0.66654	0.71497	0.63321	0.74854
1184.01	0.69326	1.12733	0.84831	0.65639	0.70367	0.62267	0.73671
1184.236	0.68747	1.1168	0.83958	0.649	0.69744	0.61667	0.72983
1184.462	0.68052	1.11236	0.83385	0.64265	0.69283	0.61047	0.72617
1184.688	0.68909	1.11329	0.8464	0.6528	0.70021	0.6208	0.73155
1184.914	0.68955	1.1107	0.84503	0.6528	0.69929	0.61853	0.73133
1185.14	0.67495	1.09591	0.82321	0.63779	0.68383	0.60096	0.71779
1185.366	0.668	1.0863	0.81721	0.63251	0.67691	0.59641	0.70983
1185.592	0.66082	1.0802	0.81284	0.62976	0.67714	0.59331	0.70402
1185.817	0.66569	1.08057	0.81803	0.63208	0.67714	0.59621	0.7094
1186.043	0.66545	1.07725	0.82048	0.63103	0.67691	0.59765	0.71047
1186.269	0.66221	1.07318	0.81557	0.62764	0.6753	0.596	0.7066
1186.495	0.6585	1.06209	0.80548	0.62172	0.67091	0.59166	0.69822
1186.721	0.64668	1.05082	0.79348	0.61263	0.65753	0.58029	0.68768
1186.946	0.63788	1.04176	0.78557	0.60587	0.65061	0.57305	0.68209
1187.172	0.63834	1.0401	0.7842	0.60439	0.65038	0.57264	0.68187
1187.398	0.63718	1.03271	0.78557	0.6027	0.65061	0.57326	0.68015
1187.624	0.63741	1.03289	0.78393	0.60164	0.65061	0.57264	0.678
1187.849	0.63695	1.02809	0.78038	0.60312	0.64531	0.57367	0.67736
1188.075	0.62722	1.01995	0.77193	0.59509	0.63769	0.56354	0.66897
1188.301	0.62768	1.01256	0.77002	0.59128	0.63608	0.55982	0.6651
1188.526	0.62305	1.00868	0.76674	0.5879	0.63262	0.5561	0.66166
1188.752	0.61447	1.00055	0.76265	0.58557	0.63008	0.55011	0.65542
1188.977	0.6161	0.99963	0.75801	0.58367	0.62893	0.55073	0.65564
1189.203	0.61123	0.99112	0.74928	0.57965	0.62293	0.54804	0.65241
1189.428	0.59849	0.97967	0.73674	0.56697	0.61001	0.53543	0.64101
1189.654	0.60636	0.97893	0.74574	0.56993	0.61716	0.54122	0.64424
1189.879	0.59038	0.9671	0.72773	0.55851	0.60032	0.52592	0.6294
1190.104	0.60127	0.9732	0.74301	0.56824	0.61532	0.5377	0.64144
1190.33	0.58806	0.96063	0.72719	0.55513	0.59825	0.52489	0.62746
1190.555	0.58898	0.95305	0.72391	0.55429	0.59525	0.52468	0.62789
1190.781	0.59269	0.95693	0.73073	0.55915	0.60194	0.5284	0.63155
1191.006	0.59153	0.95527	0.7381	0.55999	0.60309	0.52882	0.63026
1191.231	0.59478	0.95675	0.73755	0.56147	0.60771	0.5313	0.63306
1191.456	0.56628	0.9294	0.69964	0.53589	0.57864	0.50339	0.60531
1191.682	0.56952	0.93013	0.704	0.53928	0.57864	0.50752	0.60768
1191.907	0.57578	0.93272	0.70946	0.54372	0.5821	0.51042	0.61413
1192.132	0.58922	0.94289	0.72473	0.55534	0.59756	0.52303	0.62574
1192.357	0.58528	0.93476	0.72173	0.549	0.59179	0.51993	0.61736
1192.582	0.57346	0.92478	0.70864	0.53906	0.58325	0.51	0.61069
1192.807	0.57624	0.92219	0.70973	0.54181	0.58671	0.51207	0.61155
1193.032	0.55098	0.90167	0.68409	0.52088	0.56295	0.49016	0.5879
1193.257	0.56187	0.91036	0.70127	0.53082	0.57633	0.50215	0.60037
1193.482	0.57809	0.91886	0.71409	0.54139	0.58787	0.51517	0.61177
1193.707	0.55585	0.89927	0.68545	0.52406	0.56711	0.49739	0.59435
1193.932	0.53453	0.88134	0.66308	0.50609	0.5475	0.47941	0.57413
1194.157	0.53754	0.8806	0.66499	0.50905	0.55027	0.48127	0.57456
1194.382	0.53569	0.8782	0.66499	0.5082	0.54727	0.479	0.57198
1194.607	0.53824	0.87839	0.66881	0.51031	0.55004	0.48168	0.57392
1194.832	0.54797	0.88356	0.67972	0.51814	0.55973	0.48954	0.58316
1195.057	0.52549	0.86397	0.64944	0.49636	0.5385	0.46763	0.5608
1195.281	0.52758	0.86249	0.65299	0.49848	0.54012	0.47135	0.56209
1195.506	0.55214	0.87691	0.67918	0.52025	0.56042	0.48975	0.58467
1195.731	0.53662	0.8636	0.66363	0.5082	0.54542	0.47755	0.56962
1195.956	0.53801	0.86508	0.66827	0.5101	0.54865	0.4792	0.57456
1196.18	0.52109	0.84863	0.6459	0.49319	0.53043	0.46411	0.55714
1196.405	0.51785	0.84272	0.64317	0.48748	0.52766	0.46019	0.55005
1196.63	0.52827	0.849	0.6549	0.49721	0.53919	0.47073	0.56144
1196.854	0.51367	0.83588	0.63444	0.48495	0.52535	0.45853	0.54553
1197.079	0.51715	0.83643	0.64099	0.48685	0.52697	0.46101	0.54833
1197.303	0.5241	0.8381	0.64972	0.49509	0.53597	0.46659	0.55607
1197.528	0.51298	0.83015	0.63908	0.48664	0.52466	0.45874	0.54661
1197.752	0.50047	0.81666	0.62571	0.47374	0.51082	0.44737	0.53499
1197.977	0.49282	0.80834	0.61343	0.46698	0.50413	0.43993	0.52639
1198.201	0.47845	0.79577	0.59789	0.45197	0.48914	0.42649	0.51542
1198.426	0.48401	0.79799	0.6028	0.45641	0.49467	0.43083	0.51779
1198.65	0.47683	0.7906	0.59216	0.44943	0.48752	0.4238	0.50747
1198.875	0.48703	0.79522	0.60361	0.45979	0.49836	0.43393	0.5165
1199.099	0.49606	0.80298	0.61453	0.46528	0.50736	0.44117	0.52618
1199.323	0.48193	0.78838	0.60061	0.45345	0.49444	0.42938	0.51392
1199.548	0.48656	0.78857	0.60607	0.45831	0.49836	0.43414	0.51994
1199.772	0.4912	0.79005	0.60989	0.4638	0.50182	0.43765	0.52209
1199.996	0.50162	0.79725	0.61916	0.47163	0.51359	0.44696	0.53177
1200.22	0.49792	0.79522	0.61807	0.46951	0.51105	0.44427	0.52725
1200.444	0.48425	0.78136	0.59979	0.45535	0.49836	0.43042	0.51349
1200.669	0.47753	0.7736	0.59516	0.45112	0.49006	0.42566	0.50919
1200.893	0.4715	0.76805	0.59025	0.44393	0.48106	0.42008	0.50403
1201.117	0.4715	0.76436	0.58534	0.44393	0.47968	0.42132	0.49994
1201.341	0.46432	0.75604	0.57633	0.43759	0.47299	0.41491	0.49607
1201.565	0.45296	0.74587	0.5616	0.42512	0.46146	0.40354	0.48274
1201.789	0.46409	0.75031	0.57197	0.43548	0.47368	0.41202	0.49026
1202.013	0.45899	0.74551	0.56951	0.43104	0.46884	0.4083	0.48618
1202.237	0.46339	0.7505	0.57743	0.43463	0.47299	0.41202	0.49112
1202.461	0.47104	0.7516	0.58288	0.44097	0.4806	0.41801	0.4965
1202.685	0.4664	0.74772	0.57688	0.43569	0.47484	0.41347	0.49327
1202.909	0.45204	0.73534	0.56106	0.42448	0.46123	0.40396	0.47886
1203.133	0.45296	0.73405	0.56297	0.42681	0.46469	0.40478	0.48188
1203.356	0.4474	0.72832	0.55615	0.42216	0.45869	0.3992	0.47714
1203.58	0.44717	0.7298	0.55724	0.42448	0.46099	0.39879	0.47736
1203.804	0.44671	0.72684	0.55588	0.42174	0.4573	0.399	0.4765
1204.028	0.43558	0.71464	0.54224	0.40863	0.44785	0.38866	0.46553
1204.251	0.44671	0.72092	0.55642	0.41962	0.45638	0.39693	0.47241
1204.475	0.45574	0.72943	0.56542	0.42892	0.46653	0.40499	0.48317
1204.699	0.43651	0.70928	0.54387	0.41138	0.44577	0.38763	0.4636
1204.922	0.42585	0.69875	0.52669	0.39996	0.43516	0.37605	0.45177
1205.146	0.43605	0.70522	0.54005	0.40969	0.443	0.38597	0.46166
1205.37	0.44995	0.71612	0.55833	0.42343	0.46053	0.39941	0.47542
1205.593	0.44555	0.71224	0.55342	0.42195	0.45454	0.39652	0.47048
1205.817	0.45111	0.7176	0.5586	0.42639	0.46099	0.40354	0.47843
1206.04	0.44902	0.71168	0.55915	0.423	0.45892	0.40044	0.4737
1206.264	0.42678	0.69098	0.53051	0.40271	0.4377	0.3777	0.45155
1206.487	0.42238	0.68581	0.52396	0.39912	0.43285	0.37398	0.4451
1206.711	0.41959	0.68544	0.51905	0.39362	0.42639	0.37192	0.44252
1206.934	0.42029	0.68433	0.52232	0.39594	0.42732	0.37502	0.44403
1207.157	0.41983	0.68211	0.52341	0.39721	0.42985	0.37646	0.44639
1207.381	0.41936	0.67916	0.52178	0.39679	0.42824	0.37336	0.4436
1207.604	0.42585	0.68618	0.52778	0.40144	0.43677	0.3775	0.44876
1207.827	0.42492	0.68248	0.52832	0.40038	0.43424	0.37936	0.44682
1208.051	0.43095	0.68618	0.53569	0.40588	0.44093	0.38556	0.45349
1208.274	0.40569	0.66363	0.50459	0.38432	0.41509	0.36365	0.42983
1208.497	0.40291	0.65994	0.49941	0.38072	0.41255	0.35972	0.4279
1208.72	0.39828	0.65273	0.49395	0.37438	0.40563	0.35476	0.42123
1208.943	0.40755	0.66141	0.50541	0.38263	0.41486	0.36179	0.42962
1209.167	0.4043	0.65772	0.50159	0.38115	0.41255	0.35972	0.42618
1209.39	0.40407	0.6531	0.50104	0.38072	0.41463	0.3591	0.42661
1209.613	0.4087	0.65605	0.50595	0.38495	0.41763	0.3653	0.43069
1209.836	0.40337	0.65217	0.49941	0.3784	0.41163	0.35889	0.42661
1210.059	0.41218	0.65735	0.50814	0.38707	0.4197	0.36716	0.43306
1210.282	0.3955	0.64182	0.49041	0.3729	0.40333	0.35207	0.41865
1210.505	0.39874	0.64404	0.49613	0.37628	0.40817	0.35683	0.42102
1210.728	0.39109	0.63813	0.48713	0.37036	0.40286	0.35042	0.41499
1210.951	0.39851	0.64072	0.49368	0.37565	0.40679	0.35559	0.42145
1211.174	0.40083	0.64293	0.4975	0.37797	0.41048	0.35703	0.42295
1211.396	0.3999	0.63942	0.4945	0.37945	0.40748	0.35745	0.42188
1211.619	0.4043	0.64238	0.49695	0.37945	0.41163	0.36055	0.4251
1211.842	0.40337	0.64016	0.49995	0.37882	0.41278	0.36075	0.42489
1212.065	0.39156	0.63221	0.4885	0.36825	0.40079	0.35062	0.4122
1212.287	0.38785	0.62538	0.48222	0.36508	0.39617	0.34711	0.40919
1212.51	0.37534	0.61521	0.46695	0.35514	0.38533	0.33677	0.39994
1212.733	0.38159	0.61928	0.47404	0.36043	0.38995	0.34236	0.40381
1212.956	0.40129	0.63609	0.4975	0.37755	0.41094	0.35972	0.42123
1213.178	0.37765	0.61355	0.4664	0.3543	0.38533	0.33739	0.39736
1213.401	0.37232	0.60726	0.46094	0.35028	0.38049	0.33181	0.39392
1213.623	0.37163	0.60523	0.46204	0.35091	0.37957	0.33202	0.39177
1213.846	0.36862	0.60542	0.45958	0.35049	0.37634	0.33161	0.38983
1214.068	0.36954	0.60172	0.46094	0.34838	0.37657	0.33057	0.38962
1214.291	0.35657	0.59137	0.4473	0.33738	0.36411	0.3192	0.37887
1214.513	0.37093	0.60135	0.46367	0.35239	0.38003	0.33181	0.39327
1214.736	0.35703	0.59063	0.44376	0.33802	0.36526	0.31817	0.38016
1214.958	0.36699	0.59747	0.45631	0.34732	0.37357	0.3283	0.38725
1215.181	0.35147	0.58379	0.44021	0.33548	0.35719	0.3161	0.37284
1215.403	0.34405	0.57437	0.43066	0.3266	0.3505	0.30907	0.36446
1215.625	0.36421	0.59026	0.45112	0.34478	0.37057	0.32499	0.3836
1215.848	0.35077	0.57806	0.43612	0.33104	0.35857	0.31383	0.37134
1216.07	0.35796	0.58527	0.44539	0.33908	0.36688	0.32065	0.37736
1216.292	0.35355	0.57751	0.43912	0.33464	0.36065	0.31631	0.37134
1216.514	0.3422	0.56605	0.42603	0.32259	0.34796	0.30391	0.36209
1216.737	0.35309	0.57418	0.4383	0.3321	0.35765	0.31424	0.37069
1216.959	0.35332	0.57566	0.43748	0.33273	0.35673	0.31796	0.36962
1217.181	0.35309	0.57049	0.43612	0.33147	0.35673	0.3159	0.36919
1217.403	0.35216	0.57049	0.4353	0.33125	0.35742	0.31466	0.36919
1217.625	0.35448	0.57122	0.43748	0.33464	0.36203	0.3161	0.37198
1217.847	0.35842	0.57344	0.44048	0.33633	0.36572	0.319	0.37349
1218.069	0.3619	0.57381	0.44621	0.3395	0.36942	0.3223	0.37693
1218.291	0.33849	0.55589	0.42275	0.31942	0.34635	0.30473	0.35521
1218.513	0.33432	0.5496	0.41511	0.31582	0.3422	0.29977	0.35155
1218.735	0.32945	0.54868	0.40939	0.31519	0.33735	0.29709	0.34876
1218.957	0.3473	0.56051	0.43066	0.32851	0.35373	0.31176	0.36532
1219.179	0.34475	0.55552	0.42848	0.32597	0.35235	0.30907	0.36188
1219.401	0.33432	0.54424	0.41321	0.3154	0.34081	0.29874	0.35134
1219.622	0.34405	0.552	0.42739	0.3247	0.35188	0.30825	0.36037
1219.844	0.3466	0.55422	0.43012	0.32724	0.3535	0.31031	0.36252
1220.066	0.33386	0.54572	0.41375	0.3154	0.33874	0.3006	0.34983
1220.288	0.33177	0.54221	0.40966	0.31328	0.33689	0.2975	0.34768
1220.509	0.34266	0.54831	0.42084	0.32533	0.34773	0.30639	0.35499
1220.731	0.34544	0.54886	0.42603	0.32724	0.35235	0.30825	0.35994
1220.953	0.3371	0.54258	0.41812	0.31942	0.34589	0.30122	0.35198
1221.174	0.33038	0.53482	0.40884	0.31223	0.33989	0.29481	0.34596
1221.396	0.3327	0.5374	0.41375	0.31498	0.34058	0.29895	0.34725
1221.618	0.32343	0.52687	0.4042	0.30525	0.3302	0.2884	0.33951
1221.839	0.33965	0.53888	0.41866	0.31984	0.3422	0.30019	0.34962
1222.061	0.33849	0.53703	0.41757	0.31751	0.34358	0.29998	0.35112
1222.282	0.3225	0.52484	0.39984	0.30589	0.33043	0.28634	0.3365
1222.504	0.3079	0.51061	0.38374	0.29045	0.31613	0.27352	0.32295
1222.725	0.30559	0.50765	0.38074	0.29003	0.3129	0.27352	0.3208
1222.946	0.32019	0.51726	0.39738	0.30208	0.32812	0.28613	0.33629
1223.168	0.32204	0.51763	0.40038	0.30293	0.32789	0.28923	0.33629
1223.389	0.31601	0.51412	0.3952	0.29975	0.32351	0.28241	0.33177
1223.61	0.31625	0.51689	0.39493	0.30208	0.32305	0.28427	0.33112
1223.832	0.30929	0.50968	0.38484	0.29405	0.31659	0.27724	0.32446
1224.053	0.31138	0.51061	0.38756	0.29637	0.31867	0.27765	0.32553
1224.274	0.31694	0.51301	0.39629	0.30187	0.32651	0.2851	0.33263
1224.495	0.3174	0.51135	0.3952	0.30123	0.32443	0.28737	0.33155
1224.717	0.30118	0.49674	0.37501	0.28327	0.3069	0.27042	0.31564
1224.938	0.30234	0.49878	0.37665	0.28792	0.30829	0.27249	0.31758
1225.159	0.30953	0.50155	0.38211	0.29257	0.31613	0.27765	0.32467
1225.38	0.31509	0.50469	0.38865	0.29806	0.3212	0.28323	0.32897
1225.601	0.30095	0.49268	0.37583	0.28665	0.31059	0.27166	0.31736
1225.822	0.30396	0.4949	0.38047	0.28686	0.31013	0.27435	0.31607
1226.043	0.32482	0.51135	0.40475	0.30652	0.33274	0.29295	0.33715
1226.264	0.3188	0.50525	0.39547	0.29912	0.32536	0.28985	0.33134
1226.485	0.30003	0.48584	0.37283	0.28242	0.30667	0.26938	0.3122
1226.706	0.2984	0.48584	0.36929	0.2839	0.3039	0.27083	0.31091
1226.927	0.2991	0.48658	0.37038	0.282	0.30483	0.26897	0.31371
1227.148	0.29701	0.48381	0.3671	0.28157	0.30483	0.27042	0.31134
1227.369	0.30628	0.49028	0.37856	0.29088	0.31544	0.27662	0.32059
1227.589	0.30628	0.48769	0.38074	0.28813	0.31152	0.27559	0.31715
1227.81	0.30234	0.48344	0.37365	0.28305	0.30852	0.27063	0.31349
1228.031	0.29076	0.47531	0.36438	0.27523	0.29698	0.26298	0.30467
1228.252	0.27523	0.46292	0.34419	0.26149	0.28383	0.24954	0.29198
1228.472	0.27963	0.4644	0.34746	0.26847	0.2866	0.25574	0.29414
1228.693	0.28357	0.46496	0.35101	0.26826	0.28914	0.2545	0.29435
1228.914	0.29284	0.47087	0.36028	0.27608	0.29744	0.26091	0.30016
1229.134	0.28867	0.46884	0.35565	0.27333	0.29375	0.25905	0.3008
1229.355	0.3079	0.48492	0.37965	0.28707	0.30967	0.27786	0.31951
1229.575	0.29979	0.47623	0.36983	0.28136	0.30598	0.27021	0.31112
1229.796	0.29168	0.4681	0.36056	0.27375	0.29791	0.26401	0.30338
1230.016	0.28913	0.46662	0.36138	0.27523	0.29698	0.26091	0.30252
1230.237	0.27315	0.45147	0.3401	0.2598	0.27899	0.24479	0.28532
1230.457	0.28566	0.46052	0.35374	0.27227	0.29306	0.25698	0.29672
1230.678	0.28659	0.46366	0.35892	0.27608	0.29606	0.25967	0.29994
1230.898	0.2845	0.45812	0.3521	0.27185	0.29237	0.25678	0.29715
1231.118	0.28079	0.45424	0.34992	0.26826	0.28799	0.25553	0.29392
1231.339	0.27199	0.44758	0.33955	0.25917	0.28337	0.24809	0.28618
1231.559	0.27245	0.44666	0.3401	0.26234	0.28083	0.24913	0.28446
1231.779	0.27778	0.45054	0.34746	0.26572	0.28683	0.2514	0.28983
1231.999	0.29678	0.46311	0.3671	0.28052	0.30044	0.26732	0.30295
1232.22	0.27871	0.44851	0.34473	0.26255	0.28476	0.24995	0.28876
1232.44	0.27801	0.44648	0.34583	0.26149	0.2843	0.25181	0.28919
1232.66	0.27176	0.44019	0.33819	0.25705	0.27968	0.24313	0.28252
1232.88	0.27152	0.44149	0.33655	0.25621	0.2783	0.24334	0.28381
1233.1	0.27384	0.44075	0.33846	0.2598	0.28153	0.24644	0.28467
1233.32	0.27894	0.44592	0.34637	0.26762	0.28614	0.25016	0.29005
1233.54	0.28033	0.44407	0.34637	0.26614	0.28683	0.25243	0.29026
1233.76	0.27755	0.44278	0.34173	0.26614	0.28291	0.25285	0.28661
1233.98	0.27848	0.44222	0.3461	0.26572	0.28476	0.25223	0.2894
1234.2	0.25878	0.42615	0.32373	0.24712	0.26238	0.23362	0.27199
1234.42	0.27036	0.43446	0.33464	0.25494	0.27599	0.24417	0.2808
1234.64	0.27199	0.43206	0.33491	0.25536	0.27484	0.24355	0.28188
1234.86	0.27407	0.43557	0.33764	0.26043	0.2813	0.24623	0.28403
1235.08	0.27523	0.43779	0.33901	0.26128	0.27991	0.24623	0.28381
1235.299	0.24881	0.41561	0.30764	0.23676	0.25523	0.22349	0.26037
1235.519	0.26712	0.4291	0.32837	0.25557	0.27184	0.24417	0.27521
1235.739	0.26874	0.42966	0.33055	0.25388	0.2753	0.24396	0.27779
1235.959	0.26782	0.42504	0.333	0.25282	0.27599	0.24313	0.27994
1236.178	0.26388	0.42226	0.32973	0.25198	0.27253	0.23714	0.27414
1236.398	0.26504	0.42337	0.33028	0.25155	0.27161	0.23652	0.27435
1236.618	0.27755	0.43372	0.34337	0.26487	0.28568	0.25161	0.28854
1236.837	0.25623	0.41247	0.31691	0.24585	0.26054	0.23259	0.26639
1237.057	0.2516	0.40877	0.31445	0.24141	0.25869	0.2297	0.26295
1237.276	0.25484	0.40785	0.31664	0.24056	0.25869	0.233	0.26575
1237.496	0.24603	0.4036	0.30573	0.23359	0.25361	0.22515	0.25693
1237.715	0.24696	0.40526	0.30654	0.23274	0.25569	0.22535	0.25994
1237.935	0.2407	0.40138	0.30218	0.23189	0.25131	0.22163	0.25607
1238.154	0.24464	0.40267	0.30954	0.24056	0.25638	0.22721	0.26166
1238.373	0.25136	0.40711	0.31418	0.24394	0.26146	0.23259	0.26446
1238.593	0.27616	0.42504	0.33873	0.2672	0.2843	0.25161	0.28682
1238.812	0.24905	0.40249	0.30845	0.23887	0.25731	0.22949	0.25865
1239.031	0.24719	0.39898	0.30764	0.23485	0.25269	0.22618	0.25693
1239.251	0.23329	0.38844	0.29154	0.22302	0.2407	0.21295	0.24317
1239.47	0.22634	0.37957	0.28363	0.21519	0.23101	0.20572	0.23521
1239.689	0.23677	0.38918	0.29509	0.22661	0.24347	0.21564	0.2479
1239.908	0.26086	0.40452	0.31882	0.24648	0.26607	0.239	0.26639
1240.127	0.25322	0.40064	0.31173	0.24141	0.25984	0.2299	0.26188
1240.347	0.24719	0.3951	0.30082	0.23718	0.252	0.22535	0.25586
1240.566	0.23537	0.3853	0.29181	0.22513	0.24185	0.21543	0.24553
1240.785	0.23445	0.38013	0.28936	0.22175	0.23701	0.21171	0.24338
1241.004	0.24024	0.38696	0.29618	0.22872	0.24577	0.21771	0.24962
1241.223	0.22981	0.37403	0.28445	0.21625	0.23654	0.20448	0.24037
1241.442	0.23028	0.37754	0.28827	0.22217	0.23977	0.20964	0.24231
1241.661	0.25044	0.39251	0.309	0.24056	0.26007	0.22908	0.25758
1241.88	0.24047	0.38623	0.29891	0.23063	0.25108	0.22205	0.24897
1242.099	0.23746	0.38161	0.2929	0.23041	0.24808	0.22081	0.24618
1242.317	0.23491	0.37994	0.29181	0.22428	0.24277	0.21543	0.24317
1242.536	0.24464	0.38752	0.30982	0.23824	0.25523	0.22556	0.25457
1242.755	0.23931	0.38124	0.29918	0.22893	0.24693	0.21915	0.24854
1242.974	0.23306	0.37255	0.29018	0.219	0.23977	0.21088	0.24188
1243.193	0.23375	0.37662	0.29209	0.22386	0.24323	0.21419	0.24467
1243.411	0.24603	0.38345	0.30354	0.23274	0.24946	0.22432	0.25371
1243.63	0.23769	0.37994	0.29536	0.22872	0.24416	0.21647	0.24532
1243.849	0.23144	0.37199	0.28799	0.22386	0.23631	0.21233	0.2408
1244.067	0.23653	0.37569	0.29536	0.22703	0.243	0.21647	0.24596
1244.286	0.22124	0.3622	0.27626	0.21414	0.22778	0.2022	0.23414
1244.504	0.2224	0.36349	0.27517	0.21287	0.22801	0.20344	0.22984
1244.723	0.23653	0.37421	0.29754	0.2264	0.24439	0.21812	0.24704
1244.941	0.22101	0.36238	0.27654	0.21435	0.22847	0.20386	0.23027
1245.16	0.22889	0.36405	0.28254	0.219	0.23285	0.20944	0.23349
1245.378	0.23028	0.36553	0.28499	0.21984	0.23631	0.20964	0.2365
1245.597	0.2268	0.36109	0.28254	0.21752	0.23355	0.20716	0.2322
1245.815	0.23074	0.36627	0.28581	0.21984	0.23701	0.21336	0.23779
1246.033	0.22935	0.36571	0.28445	0.22069	0.2377	0.21254	0.23973
1246.252	0.22124	0.35721	0.27217	0.21139	0.22778	0.20137	0.2279
1246.47	0.23422	0.36423	0.28636	0.22302	0.24185	0.21543	0.24145
1246.688	0.23955	0.36941	0.29481	0.22809	0.24577	0.21667	0.24252
1246.907	0.23259	0.36054	0.28636	0.22175	0.23539	0.2082	0.23199
1247.125	0.22958	0.36294	0.28336	0.2209	0.2347	0.20985	0.23457
1247.343	0.2224	0.35314	0.27326	0.21054	0.22686	0.20262	0.22811
1247.561	0.23236	0.36349	0.28636	0.22259	0.23793	0.21254	0.23951
1247.779	0.22865	0.35813	0.28117	0.21879	0.23701	0.21192	0.2408
1247.997	0.23097	0.36072	0.28499	0.22196	0.23701	0.2113	0.23865
1248.215	0.22217	0.3524	0.2779	0.21498	0.23055	0.20303	0.22876
1248.433	0.21452	0.34871	0.26835	0.20885	0.22501	0.1991	0.22295
1248.651	0.19714	0.32838	0.24353	0.18919	0.20494	0.17864	0.20231
1248.869	0.20247	0.33633	0.25089	0.19638	0.20956	0.18752	0.20984
1249.087	0.22101	0.3513	0.27081	0.21118	0.23055	0.20427	0.22854
1249.305	0.22286	0.35222	0.27599	0.21414	0.23078	0.20468	0.22919
1249.523	0.21174	0.34021	0.26535	0.2061	0.22109	0.19393	0.2165
1249.741	0.2129	0.34076	0.2629	0.20505	0.21786	0.19435	0.21779
1249.959	0.21776	0.3415	0.2689	0.20885	0.21901	0.19786	0.22166
1250.176	0.2071	0.33559	0.25553	0.19722	0.21209	0.18959	0.21392
1250.394	0.21661	0.33965	0.26344	0.20505	0.21924	0.19786	0.22252
1250.612	0.20849	0.33596	0.2599	0.20145	0.21624	0.19125	0.21672
1250.83	0.20201	0.33041	0.25335	0.1987	0.21094	0.18608	0.21134
1251.047	0.20062	0.32912	0.25008	0.19363	0.20863	0.18422	0.20833
1251.265	0.21429	0.33928	0.26972	0.20843	0.22363	0.19621	0.2193
1251.483	0.21382	0.33873	0.26344	0.20378	0.21947	0.19538	0.2193
1251.7	0.2122	0.33411	0.25935	0.19976	0.21601	0.19559	0.21801
1251.918	0.21614	0.33873	0.26508	0.20758	0.22178	0.19951	0.2193
1252.135	0.21336	0.33374	0.25908	0.20695	0.22293	0.19683	0.21973
1252.353	0.20919	0.33392	0.26044	0.20378	0.22017	0.19435	0.21779
1252.57	0.21035	0.33392	0.26426	0.20526	0.21901	0.19352	0.21779
1252.788	0.19251	0.31988	0.23998	0.18792	0.19987	0.17843	0.20188
1253.005	0.20247	0.32339	0.24844	0.19448	0.21048	0.18835	0.20639
1253.222	0.19714	0.32154	0.24217	0.18961	0.20425	0.18112	0.20403
1253.44	0.20293	0.32339	0.24708	0.19321	0.21094	0.18732	0.2107
1253.657	0.20664	0.32967	0.25935	0.19934	0.21486	0.19228	0.21414
1253.874	0.19505	0.31803	0.24626	0.1913	0.20402	0.18029	0.20575
1254.091	0.20641	0.32745	0.25553	0.19976	0.21255	0.18939	0.21349
1254.309	0.20456	0.3232	0.25526	0.19807	0.20863	0.18649	0.20898
1254.526	0.20664	0.32635	0.25417	0.19828	0.21255	0.18959	0.2107
1254.743	0.21035	0.32376	0.25308	0.19765	0.21048	0.19187	0.21457
1254.96	0.19251	0.31396	0.2378	0.1856	0.19802	0.1776	0.19973
1255.177	0.19042	0.31045	0.23234	0.18327	0.19618	0.17698	0.19994
1255.394	0.1881	0.31027	0.23453	0.18369	0.19571	0.1745	0.19672
1255.611	0.20293	0.32228	0.25744	0.20061	0.21371	0.18918	0.21134
1255.828	0.20571	0.32302	0.25499	0.19976	0.21348	0.18939	0.21328
1256.045	0.2034	0.31729	0.24708	0.19574	0.20979	0.18339	0.20618
1256.262	0.19459	0.31433	0.23889	0.18898	0.19871	0.17802	0.20166
1256.479	0.19343	0.31064	0.23453	0.18496	0.19964	0.17926	0.20102
1256.696	0.19019	0.31027	0.23753	0.18644	0.1971	0.1776	0.1993
1256.913	0.2027	0.31747	0.25553	0.20145	0.21255	0.18959	0.21156
1257.13	0.19992	0.31563	0.24517	0.19342	0.20471	0.1836	0.20661
1257.346	0.19505	0.31045	0.23726	0.18623	0.19641	0.17657	0.19994
1257.563	0.18949	0.30694	0.23453	0.18306	0.19479	0.17367	0.19693
1257.78	0.18973	0.30528	0.23316	0.18348	0.19341	0.17698	0.19822
1257.997	0.19112	0.30879	0.23644	0.18644	0.19825	0.1776	0.19865
1258.213	0.19598	0.3147	0.24789	0.19574	0.20563	0.18318	0.20317
1258.43	0.1939	0.31082	0.2408	0.18961	0.20079	0.17946	0.19951
1258.647	0.18787	0.30177	0.23098	0.18221	0.19295	0.17181	0.19349
1258.863	0.19112	0.30528	0.2348	0.18475	0.19387	0.17471	0.19672
1259.08	0.18996	0.30103	0.22771	0.17841	0.19433	0.17347	0.19521
1259.296	0.19088	0.30565	0.23234	0.18264	0.19595	0.17409	0.19693
1259.513	0.19065	0.30694	0.24162	0.18877	0.20033	0.1774	0.19801
1259.729	0.18069	0.2977	0.22525	0.17608	0.18718	0.16706	0.18833
1259.946	0.18509	0.29714	0.2258	0.17756	0.19133	0.16871	0.19048
1260.162	0.18208	0.29659	0.22498	0.1782	0.18926	0.16851	0.18962
1260.378	0.18926	0.30177	0.23044	0.18327	0.19433	0.17719	0.19715
1260.595	0.18115	0.29493	0.22198	0.17735	0.1858	0.16665	0.18704
1260.811	0.19459	0.30491	0.2438	0.1913	0.19641	0.1805	0.19973
1261.027	0.19251	0.30158	0.23753	0.18623	0.19641	0.17802	0.19672
1261.243	0.18857	0.29714	0.23535	0.18031	0.19548	0.17326	0.19048
1261.46	0.18161	0.29308	0.22471	0.17735	0.18787	0.1683	0.18639
1261.676	0.18833	0.29585	0.22962	0.18327	0.19318	0.17057	0.19242
1261.892	0.19436	0.30287	0.24053	0.18961	0.19964	0.17822	0.1993
1262.108	0.19366	0.30066	0.23835	0.18898	0.20287	0.18236	0.19779
1262.324	0.17907	0.28883	0.22116	0.17334	0.1828	0.16437	0.18188
1262.54	0.19413	0.29992	0.23835	0.18412	0.19848	0.17554	0.19435
1262.756	0.17374	0.28421	0.21434	0.16953	0.17795	0.15941	0.17779
1262.972	0.18764	0.29382	0.2318	0.182	0.19272	0.1745	0.19199
1263.188	0.16424	0.27571	0.20397	0.15981	0.16849	0.15114	0.16919
1263.404	0.16632	0.27866	0.20534	0.16213	0.16965	0.15734	0.17306
1263.62	0.18208	0.29068	0.22389	0.17777	0.18649	0.16789	0.18661
1263.836	0.17675	0.2807	0.21789	0.17122	0.17934	0.16044	0.1793
1264.052	0.17142	0.27792	0.21107	0.16467	0.17472	0.15734	0.17435
1264.268	0.18208	0.28661	0.22416	0.17587	0.18695	0.16851	0.18639
1264.483	0.17258	0.2794	0.21134	0.16742	0.17772	0.15941	0.17607
1264.699	0.16864	0.27682	0.20834	0.16276	0.1738	0.1592	0.17435
1264.915	0.17119	0.27755	0.20861	0.16382	0.17195	0.1561	0.17306
1265.13	0.17675	0.27885	0.21843	0.17059	0.1768	0.1592	0.17693
1265.346	0.17629	0.27959	0.21379	0.16763	0.17772	0.16169	0.17715
1265.562	0.17281	0.27922	0.21461	0.16847	0.17565	0.15817	0.17865
1265.777	0.17582	0.28051	0.21243	0.17016	0.17934	0.1592	0.1765
1265.993	0.16771	0.27367	0.20016	0.1615	0.17219	0.153	0.16876
1266.208	0.1596	0.2661	0.1947	0.15515	0.16227	0.14494	0.16231
1266.424	0.17536	0.2746	0.21461	0.17016	0.17911	0.15962	0.17435
1266.639	0.16215	0.26665	0.2007	0.1579	0.16527	0.15176	0.16769
1266.855	0.16424	0.26924	0.20643	0.15959	0.1678	0.15486	0.1707
1267.07	0.16933	0.27367	0.21052	0.1672	0.17495	0.15755	0.17371
1267.286	0.18486	0.2831	0.22689	0.18158	0.18787	0.17264	0.18812
1267.501	0.17397	0.27256	0.21189	0.16784	0.17772	0.16086	0.17564
1267.716	0.17211	0.27423	0.20916	0.16678	0.17888	0.15817	0.17306
1267.932	0.15682	0.26221	0.19579	0.15431	0.16088	0.14577	0.16102
1268.147	0.16238	0.26831	0.20807	0.15981	0.17334	0.153	0.17306
1268.362	0.1837	0.27996	0.22689	0.17883	0.18926	0.16995	0.18661
1268.577	0.17907	0.27404	0.21543	0.17397	0.18303	0.16665	0.17908
1268.792	0.16794	0.26831	0.20507	0.16171	0.17149	0.15424	0.17091
1269.007	0.16145	0.26148	0.19961	0.15494	0.16342	0.14866	0.16403
1269.223	0.16238	0.26258	0.20179	0.15854	0.16826	0.15362	0.16683
1269.438	0.17119	0.26979	0.21489	0.17038	0.17888	0.16355	0.17736
1269.653	0.15334	0.25297	0.18815	0.14818	0.15788	0.14205	0.15564
1269.868	0.17281	0.26831	0.20698	0.16319	0.17726	0.16003	0.17435
1270.083	0.1691	0.26739	0.20779	0.16319	0.17449	0.15734	0.1722
1270.298	0.16122	0.26221	0.2037	0.15875	0.16757	0.1499	0.16338
1270.512	0.16076	0.25889	0.19961	0.15515	0.1648	0.15032	0.16596
1270.727	0.16748	0.26369	0.20698	0.16276	0.16988	0.1592	0.17199
1270.942	0.15473	0.25316	0.19088	0.15093	0.15858	0.14577	0.15779
1271.157	0.164	0.25815	0.19688	0.15642	0.16434	0.15218	0.16532
1271.372	0.15914	0.25316	0.19306	0.15389	0.16273	0.14639	0.1608
1271.587	0.16053	0.2539	0.19797	0.15558	0.1655	0.14846	0.16295
1271.801	0.16145	0.25593	0.19579	0.1541	0.16319	0.14949	0.16467
1272.016	0.16493	0.25833	0.19552	0.15473	0.16573	0.15362	0.16747
1272.231	0.16192	0.25741	0.19879	0.15769	0.16503	0.15052	0.16381
1272.445	0.15914	0.25464	0.19415	0.15515	0.16457	0.14887	0.16209
1272.66	0.16215	0.25612	0.19661	0.1541	0.16296	0.14928	0.16317
1272.874	0.17049	0.26388	0.21189	0.16192	0.17195	0.15631	0.17392
1273.089	0.15983	0.25501	0.19715	0.1541	0.16319	0.14763	0.16209
1273.303	0.15334	0.24688	0.18652	0.15135	0.15488	0.14473	0.15371
1273.518	0.15891	0.25279	0.19525	0.15515	0.16157	0.14763	0.16145
1273.732	0.16678	0.26092	0.20479	0.16129	0.17265	0.15631	0.17091
1273.947	0.15566	0.2502	0.18924	0.14987	0.15696	0.14494	0.15693
1274.161	0.16516	0.25538	0.20016	0.15875	0.16342	0.1528	0.16274
1274.375	0.16192	0.25371	0.19634	0.15642	0.16457	0.15032	0.16381
1274.59	0.16099	0.25131	0.19334	0.15537	0.16365	0.14887	0.16274
1274.804	0.1501	0.24189	0.18324	0.14733	0.15396	0.13791	0.15027
1275.018	0.1457	0.24096	0.18161	0.14522	0.15396	0.13543	0.15414
1275.232	0.14871	0.24096	0.18106	0.14353	0.15373	0.13853	0.15156
1275.447	0.14014	0.23024	0.16524	0.13338	0.14035	0.1282	0.13822
1275.661	0.15149	0.24318	0.1827	0.14754	0.1535	0.14143	0.15306
1275.875	0.18115	0.2672	0.21734	0.17164	0.17957	0.16499	0.17844
1276.089	0.16169	0.25205	0.19934	0.15811	0.16596	0.15197	0.16209
1276.303	0.16308	0.25371	0.20507	0.16129	0.17103	0.15486	0.16726
1276.517	0.1552	0.24466	0.18924	0.15177	0.1595	0.14535	0.15607
1276.731	0.15311	0.24059	0.18542	0.14649	0.15742	0.14019	0.15199
1276.945	0.15288	0.24262	0.18597	0.14924	0.15627	0.14308	0.15586
1277.159	0.15473	0.24299	0.18733	0.15389	0.16088	0.14659	0.15801
1277.373	0.15172	0.24022	0.18433	0.14797	0.15465	0.14039	0.15306
1277.587	0.14269	0.23154	0.17097	0.13486	0.13966	0.12737	0.14252
1277.801	0.13828	0.22895	0.16797	0.13359	0.13943	0.12654	0.13865
1278.014	0.14987	0.23726	0.17915	0.14501	0.15373	0.1375	0.14833
1278.228	0.15659	0.24447	0.19252	0.15346	0.15996	0.14515	0.15887
1278.442	0.15775	0.24503	0.19552	0.15558	0.16365	0.14618	0.16317
1278.656	0.14338	0.23283	0.17642	0.13993	0.14727	0.13378	0.14747
1278.869	0.13967	0.2247	0.16824	0.13253	0.1362	0.1282	0.14016
1279.083	0.14199	0.23043	0.17097	0.13909	0.14404	0.13254	0.14338
1279.297	0.15056	0.23985	0.18051	0.14712	0.15373	0.13895	0.15048
1279.51	0.14245	0.23283	0.1756	0.13993	0.14543	0.13336	0.1451
1279.505	0.14499	0.24398	0.18194	0.14079	0.15155	0.13463	0.14498
1279.727	0.14244	0.23751	0.17266	0.13825	0.14439	0.13132	0.14046
1279.95	0.1494	0.23991	0.17785	0.14206	0.14647	0.13587	0.14605
1280.173	0.13711	0.23104	0.1683	0.13127	0.13678	0.12616	0.13423
1280.395	0.14337	0.23363	0.1773	0.13741	0.14278	0.13153	0.14175
1280.618	0.14221	0.23751	0.1743	0.13783	0.14416	0.13132	0.14003
1280.841	0.14755	0.24232	0.17676	0.14206	0.1497	0.13442	0.14412
1281.063	0.13572	0.23049	0.16339	0.13085	0.13655	0.12327	0.13466
1281.286	0.14476	0.2364	0.17676	0.13846	0.14393	0.13215	0.1439
1281.509	0.12505	0.22328	0.15439	0.12514	0.12662	0.11583	0.12412
1281.731	0.13896	0.23252	0.17021	0.13635	0.14024	0.12719	0.13745
1281.954	0.14917	0.24121	0.18221	0.14227	0.15224	0.13752	0.14734
1282.176	0.14453	0.23973	0.17812	0.13804	0.1474	0.1336	0.14347
1282.399	0.13479	0.2303	0.16475	0.13127	0.13655	0.12451	0.13423
1282.621	0.13688	0.23178	0.16721	0.13445	0.13631	0.12513	0.13466
1282.843	0.13665	0.23049	0.16885	0.13254	0.13862	0.12657	0.13616
1283.066	0.15613	0.24305	0.18903	0.14756	0.15455	0.14228	0.15422
1283.288	0.15613	0.24527	0.18985	0.14904	0.1564	0.14124	0.15164
1283.511	0.15288	0.24268	0.18712	0.14819	0.15524	0.13876	0.14863
1283.733	0.15497	0.24416	0.18685	0.14756	0.15524	0.14083	0.151
1283.955	0.15636	0.24472	0.18712	0.14904	0.15501	0.14496	0.15551
1284.177	0.14847	0.23788	0.18167	0.14375	0.1467	0.13484	0.14519
1284.4	0.14291	0.23419	0.17567	0.13846	0.14162	0.12988	0.14089
1284.622	0.14105	0.23178	0.17266	0.13677	0.1437	0.12843	0.13939
1284.844	0.14244	0.23326	0.17403	0.13804	0.14601	0.13298	0.14089
1285.066	0.15103	0.24176	0.18494	0.14608	0.15132	0.13876	0.14713
1285.288	0.15706	0.24693	0.19176	0.15115	0.15478	0.14228	0.15487
1285.51	0.15079	0.24268	0.18494	0.14756	0.15409	0.13835	0.14906
1285.732	0.14012	0.23492	0.17403	0.13719	0.14555	0.12864	0.13896
1285.955	0.15752	0.2449	0.1934	0.15115	0.15986	0.14579	0.15508
1286.177	0.14198	0.23455	0.17485	0.13677	0.14555	0.13153	0.14003
1286.399	0.14592	0.23751	0.17894	0.14354	0.15063	0.13546	0.14605
1286.62	0.15752	0.24915	0.19667	0.15158	0.15917	0.14517	0.15616
1286.842	0.15195	0.24324	0.1874	0.14925	0.1527	0.14166	0.15143
1287.064	0.14847	0.2364	0.17921	0.14523	0.14555	0.13752	0.1439
1287.286	0.13525	0.22827	0.16994	0.13275	0.13585	0.12533	0.13466
1287.508	0.13873	0.23012	0.17212	0.13296	0.14047	0.12719	0.13874
1287.73	0.14244	0.23289	0.17321	0.13846	0.14255	0.13091	0.14003
1287.952	0.14755	0.23788	0.17539	0.14566	0.14716	0.1369	0.14261
1288.174	0.14755	0.23751	0.18167	0.14523	0.14947	0.13608	0.14519
1288.395	0.14268	0.23141	0.17485	0.13846	0.1407	0.13091	0.14046
1288.617	0.13108	0.22532	0.1623	0.1317	0.13262	0.12079	0.13186
1288.839	0.14291	0.23603	0.17485	0.14248	0.14716	0.12988	0.14197
1289.06	0.15079	0.23973	0.18085	0.14396	0.15017	0.13711	0.14713
1289.282	0.14662	0.23529	0.17949	0.14312	0.14578	0.13628	0.14519
1289.504	0.14175	0.23123	0.17157	0.13698	0.14209	0.13132	0.13917
1289.725	0.14662	0.23548	0.17648	0.14016	0.14416	0.13298	0.14476
1289.947	0.13201	0.22661	0.16557	0.13148	0.13447	0.12327	0.13165
1290.168	0.13804	0.2303	0.16912	0.13593	0.14162	0.12719	0.13702
1290.39	0.14987	0.2401	0.18467	0.14608	0.15178	0.13814	0.14928
1290.611	0.15613	0.24379	0.19013	0.14883	0.15824	0.14414	0.15336
1290.833	0.13247	0.22421	0.16121	0.13043	0.13216	0.12203	0.12928
1291.054	0.12853	0.21848	0.15439	0.12704	0.12685	0.11583	0.12283
1291.276	0.12969	0.22236	0.1593	0.12747	0.13124	0.11934	0.12649
1291.497	0.12203	0.21903	0.15248	0.11943	0.12523	0.115	0.12305
1291.718	0.13085	0.22384	0.15957	0.1281	0.13008	0.11996	0.12842
1291.94	0.1501	0.23714	0.18058	0.14629	0.14832	0.1369	0.14498
1292.161	0.15497	0.24065	0.18794	0.14904	0.15409	0.14393	0.15014
1292.382	0.14731	0.23345	0.18167	0.14312	0.14624	0.13876	0.14627
1292.604	0.12714	0.21756	0.15329	0.12408	0.12754	0.11686	0.12326
1292.825	0.13827	0.2255	0.16121	0.13254	0.13493	0.12203	0.13057
1293.046	0.13293	0.22088	0.15902	0.12683	0.12916	0.12099	0.12756
1293.267	0.14963	0.23308	0.18112	0.14079	0.14255	0.13752	0.14455
1293.488	0.15056	0.234	0.18194	0.14502	0.1474	0.13938	0.14541
1293.71	0.13827	0.22772	0.17076	0.13719	0.14162	0.12946	0.13745
1293.931	0.1378	0.22606	0.16557	0.13275	0.13655	0.12802	0.13509
1294.152	0.14615	0.22901	0.17266	0.13846	0.14278	0.13566	0.14003
1294.373	0.13386	0.22217	0.16366	0.13296	0.13239	0.12451	0.13358
1294.594	0.12876	0.2207	0.15821	0.12873	0.12708	0.11996	0.13057
1294.815	0.12737	0.21829	0.15138	0.12535	0.12662	0.12079	0.1267
1295.036	0.14291	0.22975	0.16857	0.13614	0.14139	0.13339	0.13702
1295.257	0.14523	0.23012	0.17485	0.14142	0.1437	0.13339	0.14197
1295.478	0.13456	0.22051	0.16093	0.13212	0.13401	0.12409	0.13423
1295.698	0.13154	0.21848	0.15766	0.12768	0.12893	0.12244	0.12885
1295.919	0.1327	0.21626	0.15329	0.12725	0.12985	0.12409	0.12864
1296.14	0.13734	0.22402	0.1653	0.13402	0.13631	0.12699	0.13466
1296.361	0.14221	0.22846	0.17294	0.13804	0.13955	0.13132	0.13767
1296.582	0.13989	0.22642	0.16994	0.13825	0.13885	0.13091	0.13853
1296.802	0.1385	0.22421	0.16639	0.13614	0.14209	0.1307	0.13853
1297.023	0.13247	0.21811	0.16121	0.13106	0.12985	0.12368	0.13036
1297.244	0.13177	0.21478	0.16066	0.13043	0.128	0.12182	0.12563
1297.464	0.13293	0.21793	0.15793	0.13043	0.13124	0.12306	0.13165
1297.685	0.13201	0.22051	0.1593	0.13127	0.13424	0.1243	0.1338
1297.906	0.13734	0.22144	0.16475	0.13445	0.13724	0.12926	0.13358
1298.126	0.14337	0.22217	0.16912	0.13825	0.14047	0.13132	0.13423
1298.347	0.13409	0.21829	0.16093	0.13043	0.13493	0.12471	0.13014
1298.567	0.13409	0.21737	0.16039	0.12937	0.13678	0.12389	0.13294
1298.788	0.13595	0.22014	0.15984	0.13148	0.13331	0.12554	0.13057
1299.008	0.13641	0.2194	0.15493	0.13148	0.128	0.12513	0.12713
1299.229	0.13433	0.21885	0.16148	0.13254	0.13424	0.12575	0.13337
1299.449	0.13409	0.21756	0.16312	0.12895	0.13424	0.12389	0.13294
1299.67	0.12435	0.21035	0.15057	0.12281	0.12293	0.11665	0.12133
1299.89	0.13409	0.21626	0.16012	0.1317	0.13216	0.12513	0.12928
1300.11	0.12134	0.20776	0.14593	0.11943	0.119	0.11211	0.11746
1300.331	0.14198	0.22199	0.16666	0.13296	0.13285	0.12678	0.13444
1300.551	0.12551	0.20961	0.14893	0.12577	0.12246	0.11665	0.1224
1300.771	0.1276	0.21164	0.14702	0.12556	0.128	0.11872	0.12326
1300.991	0.13572	0.21645	0.16093	0.13148	0.13378	0.12389	0.13122
1301.211	0.14105	0.21922	0.16857	0.13339	0.1377	0.12967	0.13831
1301.432	0.14384	0.22661	0.17021	0.13994	0.14278	0.1336	0.14025
1301.652	0.11438	0.20518	0.13938	0.11837	0.11485	0.11025	0.11337
1301.872	0.12227	0.20869	0.1492	0.12324	0.122	0.115	0.12176
1302.092	0.13409	0.217	0.1563	0.12662	0.13147	0.12203	0.12907
1302.312	0.14847	0.22735	0.17567	0.14502	0.14555	0.13856	0.14347
1302.532	0.14708	0.22772	0.17403	0.14291	0.14162	0.1369	0.13982
1302.752	0.13688	0.22107	0.1653	0.1355	0.13655	0.12988	0.13337
1302.972	0.13989	0.22125	0.17321	0.13677	0.13955	0.12905	0.14089
1303.192	0.12087	0.2061	0.14456	0.11901	0.122	0.11438	0.11918
1303.412	0.13989	0.2194	0.16175	0.13487	0.13747	0.13029	0.13143
1303.632	0.15149	0.23178	0.1814	0.14819	0.15017	0.14083	0.14756
1303.852	0.13456	0.2194	0.16475	0.1317	0.13008	0.12451	0.13487
1304.072	0.11995	0.20518	0.14238	0.11689	0.11462	0.11211	0.11488
1304.291	0.12412	0.20684	0.14675	0.12006	0.12408	0.11562	0.11789
1304.511	0.12203	0.20961	0.14975	0.11985	0.122	0.11521	0.12283
1304.731	0.12667	0.21386	0.15384	0.12493	0.12547	0.11872	0.12885
1304.951	0.14082	0.22476	0.16857	0.1391	0.13978	0.13174	0.1381
1305.17	0.12389	0.20628	0.14211	0.11922	0.11762	0.11707	0.11918
1305.39	0.12714	0.20832	0.1492	0.12472	0.12408	0.11913	0.12283
1305.61	0.1494	0.22624	0.17949	0.14544	0.1504	0.13959	0.14777
1305.829	0.13873	0.21959	0.16557	0.13593	0.13585	0.1307	0.13573
1306.049	0.14685	0.22513	0.16994	0.141	0.14162	0.13814	0.1439
1306.268	0.13061	0.21368	0.15657	0.12852	0.12824	0.12141	0.1267
1306.488	0.12853	0.21201	0.15357	0.12493	0.12685	0.11955	0.12305
1306.708	0.14175	0.2207	0.16694	0.13931	0.14255	0.13298	0.13702
1306.927	0.12969	0.20924	0.15084	0.12747	0.13031	0.12017	0.12885
1307.146	0.1334	0.21405	0.16066	0.13	0.13401	0.12616	0.12971
1307.366	0.14407	0.21977	0.17185	0.13656	0.13885	0.13401	0.13853
1307.585	0.13572	0.21552	0.16121	0.1317	0.1347	0.12595	0.13401
1307.805	0.12621	0.20795	0.15084	0.12577	0.125	0.11624	0.12692
1308.024	0.1218	0.20314	0.1432	0.11901	0.11785	0.11231	0.12025
1308.243	0.1116	0.19631	0.12929	0.1078	0.10884	0.10405	0.10671
1308.463	0.11484	0.19834	0.13556	0.1152	0.11231	0.10797	0.11402
1308.682	0.10997	0.19464	0.12874	0.11181	0.10861	0.10302	0.11252
1308.901	0.12319	0.20259	0.14675	0.12154	0.12085	0.11583	0.12047
1309.12	0.1378	0.21275	0.16121	0.12979	0.13331	0.12802	0.12971
1309.339	0.12342	0.20314	0.14593	0.12175	0.12039	0.11521	0.1209
1309.559	0.1327	0.2098	0.15384	0.13064	0.13054	0.12099	0.13143
1309.778	0.13734	0.21386	0.16202	0.13296	0.13516	0.1274	0.13401
1309.997	0.14894	0.22624	0.17921	0.14481	0.1467	0.14042	0.14799
1310.216	0.14778	0.22421	0.17567	0.14587	0.14578	0.1367	0.14412
1310.435	0.13757	0.21515	0.15848	0.1336	0.13516	0.12616	0.13165
1310.654	0.13154	0.2109	0.15793	0.12979	0.13054	0.12451	0.13229
1310.873	0.12806	0.20832	0.15575	0.12556	0.12939	0.12347	0.13057
1311.092	0.13061	0.20776	0.15166	0.12831	0.12708	0.12161	0.12692
1311.311	0.12737	0.20277	0.14647	0.12345	0.12177	0.11541	0.12283
1311.53	0.11345	0.19483	0.13556	0.11203	0.11185	0.1055	0.11166
1311.749	0.12528	0.20776	0.15166	0.12429	0.12777	0.11996	0.12455
1311.967	0.12389	0.20277	0.14811	0.12366	0.12223	0.11603	0.12176
1312.186	0.13433	0.20832	0.1552	0.13064	0.13216	0.12265	0.13036
1312.405	0.13873	0.21257	0.16421	0.13339	0.13539	0.1305	0.13423
1312.624	0.13572	0.21072	0.16475	0.13106	0.13678	0.1307	0.13165
1312.843	0.12412	0.2024	0.14757	0.12302	0.12408	0.11769	0.12262
1313.061	0.13061	0.20739	0.15166	0.12831	0.12777	0.12058	0.12735
1313.28	0.12273	0.20388	0.1462	0.12154	0.12362	0.11686	0.12068
1313.499	0.12714	0.20684	0.15138	0.12514	0.12847	0.12223	0.12369
1313.717	0.12667	0.20518	0.15002	0.12535	0.125	0.12058	0.12584
1313.936	0.11995	0.19594	0.14211	0.11731	0.11785	0.11397	0.12004
1314.154	0.13108	0.20647	0.15711	0.12662	0.12731	0.12203	0.12907
1314.373	0.14314	0.21793	0.17239	0.13508	0.13747	0.13132	0.13896
1314.591	0.12342	0.20111	0.14675	0.12154	0.122	0.11665	0.12111
1314.81	0.11252	0.19427	0.13447	0.11562	0.11439	0.11004	0.11402
1315.028	0.12389	0.20185	0.14757	0.12175	0.12408	0.11769	0.12219
1315.247	0.1443	0.2146	0.17157	0.13762	0.14139	0.1338	0.13896
1315.465	0.13989	0.21331	0.16393	0.13783	0.13862	0.13318	0.1353
1315.683	0.14755	0.22291	0.17512	0.14735	0.1497	0.1429	0.14347
1315.902	0.14662	0.21977	0.17703	0.14333	0.14555	0.13835	0.14089
1316.12	0.12644	0.20518	0.15411	0.12281	0.12731	0.11769	0.1252
1316.338	0.12041	0.19945	0.1462	0.12302	0.12131	0.11583	0.1181
1316.557	0.11995	0.19649	0.14265	0.12133	0.11854	0.11645	0.11703
1316.775	0.12342	0.20093	0.14675	0.12133	0.122	0.11624	0.12219
1316.993	0.1276	0.20499	0.15193	0.12577	0.12824	0.11975	0.12692
1317.211	0.12505	0.2024	0.15029	0.12599	0.12616	0.12017	0.12391
1317.429	0.13502	0.20869	0.16148	0.13445	0.13793	0.12864	0.12799
1317.647	0.13595	0.20869	0.16012	0.13212	0.13262	0.12616	0.13122
1317.865	0.14615	0.21349	0.17103	0.13889	0.14278	0.13318	0.14175
1318.084	0.11948	0.19575	0.14184	0.11964	0.11808	0.11459	0.1166
1318.302	0.11832	0.19742	0.14402	0.12006	0.11762	0.11521	0.11552
1318.52	0.11392	0.19095	0.13529	0.11499	0.11369	0.10756	0.11209
1318.738	0.12876	0.19926	0.14456	0.12429	0.1257	0.11727	0.12348
1318.955	0.12389	0.1976	0.14566	0.12302	0.12108	0.11541	0.11875
1319.173	0.12482	0.19926	0.15248	0.12514	0.1227	0.12058	0.12133
1319.391	0.13108	0.20314	0.15575	0.12873	0.12847	0.12368	0.12756
1319.609	0.12969	0.20167	0.1522	0.12387	0.12662	0.12037	0.12735
1319.827	0.13734	0.20795	0.16284	0.13423	0.13516	0.1274	0.13358
1320.045	0.12412	0.19631	0.14702	0.12281	0.12293	0.11541	0.11939
1320.262	0.12922	0.19982	0.15138	0.12408	0.12454	0.11913	0.12541
1320.48	0.1276	0.19612	0.14429	0.11985	0.12085	0.11769	0.12412
1320.698	0.13131	0.20167	0.15439	0.12747	0.12754	0.12017	0.12563
1320.916	0.13525	0.20795	0.16257	0.13191	0.13655	0.12451	0.131
1321.133	0.13525	0.20499	0.15766	0.12979	0.13124	0.12389	0.13165
1321.351	0.14268	0.20906	0.16366	0.13614	0.13862	0.13132	0.1381
1321.568	0.14128	0.2085	0.16721	0.13741	0.13655	0.12946	0.13595
1321.786	0.13247	0.20093	0.15957	0.13127	0.12985	0.12223	0.13036
1322.004	0.12737	0.19871	0.14948	0.12345	0.125	0.11996	0.12455
1322.221	0.11786	0.19317	0.13638	0.11499	0.11415	0.11397	0.11402
1322.439	0.12435	0.19557	0.14702	0.12154	0.12316	0.11748	0.12068
1322.656	0.14871	0.21275	0.17703	0.14185	0.14716	0.13587	0.14218
1322.873	0.12064	0.19169	0.14429	0.11837	0.11785	0.11293	0.11703
1323.091	0.11971	0.18929	0.1432	0.11456	0.11439	0.11417	0.11466
1323.308	0.12041	0.19002	0.13993	0.11689	0.11554	0.11087	0.1181
1323.526	0.12203	0.19354	0.13856	0.11901	0.12039	0.11128	0.11875
1323.743	0.11879	0.19021	0.13856	0.11583	0.11739	0.11025	0.11703
1323.96	0.10858	0.18337	0.13147	0.10632	0.10908	0.10136	0.10693
1324.177	0.12482	0.19335	0.14675	0.12239	0.12016	0.11727	0.12154
1324.395	0.11508	0.18282	0.13065	0.11435	0.10815	0.10797	0.11295
1324.612	0.1225	0.19113	0.14511	0.12133	0.12016	0.11521	0.11896
1324.829	0.10951	0.18448	0.13065	0.10632	0.11115	0.10198	0.10628
1325.046	0.10139	0.17377	0.11783	0.0987	0.09846	0.09413	0.0994
1325.263	0.1276	0.19427	0.14156	0.12281	0.12293	0.11686	0.12305
1325.48	0.11229	0.18226	0.12929	0.10885	0.10746	0.10384	0.10865
1325.697	0.11925	0.19021	0.14402	0.11774	0.116	0.11252	0.11638
1325.914	0.1167	0.18467	0.13474	0.11287	0.11323	0.1088	0.11187
1326.131	0.10719	0.17654	0.12356	0.10462	0.10515	0.10116	0.10263
1326.348	0.11368	0.18448	0.13693	0.11266	0.11508	0.10818	0.11166
1326.565	0.11647	0.18929	0.13965	0.11499	0.11669	0.11087	0.11595
1326.782	0.11832	0.18707	0.13774	0.11414	0.11462	0.10983	0.1138
1326.999	0.1225	0.18836	0.13829	0.11731	0.11508	0.11355	0.11574
1327.216	0.12157	0.19002	0.14375	0.11858	0.11993	0.11376	0.11853
1327.433	0.12737	0.1915	0.15193	0.12239	0.12662	0.11831	0.12455
1327.649	0.13061	0.19464	0.15302	0.12852	0.12824	0.12389	0.12606
1327.866	0.10881	0.1806	0.12901	0.1097	0.10815	0.10405	0.10607
1328.083	0.10441	0.1745	0.12601	0.10505	0.10354	0.0995	0.10456
1328.3	0.10673	0.17358	0.12656	0.1042	0.101	0.09702	0.10413
1328.516	0.12203	0.18688	0.1432	0.11837	0.11993	0.11335	0.11724
1328.733	0.12018	0.1867	0.13993	0.11922	0.12246	0.11541	0.11595
1328.949	0.1102	0.17709	0.12738	0.10695	0.10631	0.10198	0.10671
1329.166	0.12482	0.1891	0.14647	0.11816	0.11946	0.11335	0.11939
1329.383	0.12366	0.18836	0.14702	0.12218	0.11923	0.11748	0.12133
1329.599	0.1116	0.18023	0.13338	0.11203	0.10908	0.10921	0.11058
1329.816	0.1102	0.17894	0.13311	0.10758	0.10769	0.10467	0.10865
1330.032	0.12389	0.18633	0.14647	0.11604	0.12108	0.11107	0.11961
1330.248	0.12505	0.18836	0.15002	0.1207	0.12408	0.11831	0.12219
1330.465	0.12064	0.18707	0.1432	0.11774	0.11739	0.11583	0.1166
1330.681	0.11345	0.17986	0.1372	0.11203	0.11092	0.10653	0.11252
1330.898	0.11995	0.18411	0.14238	0.1152	0.11762	0.11087	0.11638
1331.114	0.10881	0.17432	0.12792	0.10737	0.10561	0.10322	0.1065
1331.33	0.12134	0.18578	0.14456	0.12049	0.122	0.11665	0.12025
1331.546	0.12505	0.18688	0.14866	0.12006	0.12108	0.11686	0.1224
1331.763	0.11183	0.17968	0.13311	0.10737	0.10792	0.10364	0.11101
1331.979	0.09629	0.16508	0.11428	0.09574	0.09546	0.09144	0.09618
1332.195	0.09513	0.16379	0.11128	0.09722	0.09869	0.09248	0.0951
1332.411	0.10928	0.17395	0.1312	0.10843	0.11023	0.10467	0.10886
1332.627	0.11415	0.17635	0.13611	0.11076	0.11185	0.10921	0.11209
1332.843	0.10789	0.17321	0.12983	0.10822	0.10607	0.10405	0.10671
1333.059	0.10835	0.17709	0.13201	0.10885	0.10838	0.10508	0.10736
1333.275	0.10325	0.16878	0.12574	0.10103	0.10215	0.09785	0.10327
1333.491	0.10789	0.17099	0.12901	0.10357	0.10677	0.10074	0.108
1333.707	0.11322	0.17635	0.13611	0.11203	0.11115	0.10797	0.11337
1333.923	0.11415	0.17672	0.13638	0.11287	0.10954	0.10942	0.11273
1334.139	0.09838	0.16268	0.11919	0.0968	0.09592	0.09248	0.09704
1334.355	0.10417	0.16822	0.12601	0.09976	0.10446	0.09599	0.10327
1334.571	0.10951	0.17007	0.13201	0.10695	0.10607	0.10302	0.10671
1334.787	0.11624	0.17524	0.13774	0.11435	0.11323	0.10983	0.11252
1335.003	0.1051	0.16527	0.12356	0.1023	0.10077	0.09764	0.10198
1335.218	0.11067	0.16748	0.12847	0.10124	0.104	0.09971	0.10413
1335.434	0.12922	0.18467	0.15193	0.1245	0.12847	0.11934	0.12369
1335.65	0.12319	0.18208	0.14647	0.1226	0.12408	0.11727	0.11767
1335.865	0.10417	0.16416	0.12683	0.10145	0.10077	0.09826	0.10263
1336.081	0.10557	0.16564	0.12574	0.10145	0.09707	0.09764	0.10413
1336.297	0.10464	0.16434	0.12547	0.10547	0.10192	0.0993	0.10284
1336.512	0.10417	0.16305	0.12356	0.10505	0.104	0.09847	0.10306
1336.728	0.11763	0.17303	0.1372	0.1116	0.11208	0.10612	0.11273
1336.943	0.11531	0.1745	0.13856	0.10928	0.113	0.10612	0.11316
1337.159	0.10997	0.16767	0.1312	0.10737	0.10654	0.10322	0.10564
1337.374	0.10255	0.16249	0.11974	0.1006	0.09753	0.09744	0.09682
1337.59	0.0891	0.14864	0.1061	0.08749	0.0853	0.08297	0.08672
1337.805	0.09443	0.15289	0.11237	0.09214	0.09222	0.0869	0.09188
1338.021	0.09374	0.15381	0.11374	0.09511	0.09084	0.08896	0.09188
1338.236	0.10209	0.16305	0.12192	0.10166	0.09892	0.09702	0.10026
1338.451	0.10186	0.16028	0.12247	0.09891	0.09707	0.09578	0.10069
1338.666	0.12087	0.17543	0.14538	0.11541	0.116	0.11231	0.11832
1338.882	0.11345	0.16896	0.1342	0.11033	0.11	0.10653	0.1108
1339.097	0.10742	0.16434	0.1282	0.1061	0.10815	0.10302	0.10435
1339.312	0.11044	0.16434	0.12983	0.10335	0.10469	0.09909	0.10564
1339.527	0.09374	0.15233	0.11046	0.08939	0.08899	0.08421	0.09231
1339.742	0.10394	0.16065	0.12192	0.10145	0.10077	0.09764	0.1022
1339.958	0.10649	0.16582	0.12683	0.10737	0.10446	0.09971	0.10585
1340.173	0.10533	0.1588	0.12301	0.10039	0.101	0.09516	0.10456
1340.388	0.10371	0.15806	0.12247	0.09764	0.09938	0.0933	0.10198
1340.603	0.09327	0.15178	0.11319	0.09214	0.08969	0.08834	0.09338
1340.818	0.09513	0.15085	0.11264	0.09468	0.08969	0.09	0.09274
1341.033	0.10301	0.15492	0.12219	0.09997	0.09753	0.09516	0.09876
1341.248	0.11971	0.16896	0.14129	0.1116	0.11439	0.11025	0.11595
1341.462	0.1007	0.15436	0.12001	0.09955	0.09961	0.09578	0.09897
1341.677	0.10023	0.15492	0.11947	0.09997	0.10077	0.09434	0.09854
1341.892	0.09838	0.15122	0.11455	0.09341	0.09292	0.08979	0.09553
1342.107	0.09954	0.15289	0.11783	0.09595	0.09246	0.09351	0.09704
1342.322	0.09814	0.1527	0.1211	0.09701	0.09684	0.09372	0.09768
1342.536	0.10626	0.16028	0.12874	0.10462	0.10723	0.10198	0.10413
1342.751	0.10835	0.15824	0.12929	0.10462	0.10515	0.0995	0.10413
1342.966	0.10858	0.1564	0.12738	0.10357	0.1033	0.09764	0.10607
1343.18	0.10696	0.15935	0.12792	0.10632	0.1033	0.10157	0.10478
1343.395	0.08562	0.1418	0.10282	0.08601	0.08461	0.08359	0.08392
1343.61	0.09954	0.1527	0.11947	0.09616	0.09753	0.0933	0.09747
1343.824	0.09954	0.15122	0.11974	0.09426	0.09938	0.09165	0.09876
1344.039	0.10394	0.15473	0.12438	0.09997	0.1033	0.09806	0.10134
1344.253	0.1058	0.15529	0.1241	0.10357	0.10261	0.09888	0.10134
1344.468	0.08168	0.13552	0.09709	0.07903	0.07676	0.07553	0.08156
1344.682	0.10023	0.1527	0.11974	0.09659	0.09592	0.0933	0.10112
1344.897	0.10162	0.15178	0.12056	0.0987	0.09823	0.0962	0.09854
1345.111	0.10278	0.14938	0.11919	0.09891	0.1003	0.0964	0.09725
1345.325	0.10046	0.14882	0.11783	0.09659	0.0943	0.09289	0.09553
1345.54	0.10186	0.15104	0.12219	0.09595	0.09569	0.09434	0.0994
1345.754	0.11392	0.16083	0.13583	0.10801	0.11254	0.10508	0.11037
1345.968	0.09072	0.14254	0.1091	0.09024	0.09176	0.08669	0.08994
1346.182	0.09026	0.13995	0.10719	0.08707	0.08599	0.08359	0.08779
1346.397	0.09072	0.14161	0.10719	0.08728	0.08761	0.08421	0.08951
1346.611	0.08446	0.13459	0.102	0.08284	0.0823	0.07925	0.08349
1346.825	0.08678	0.13607	0.10473	0.08411	0.08299	0.08049	0.08414
1347.039	0.08376	0.13275	0.09846	0.08136	0.07953	0.07677	0.0822
1347.253	0.09188	0.13718	0.10637	0.08855	0.08853	0.08277	0.08973
1347.467	0.09559	0.14309	0.11237	0.09236	0.0913	0.08855	0.09381
1347.681	0.11716	0.16286	0.14047	0.11393	0.11439	0.11087	0.11531
1347.895	0.09049	0.13847	0.10828	0.08834	0.08899	0.08586	0.09274
1348.109	0.08794	0.13496	0.1061	0.08622	0.08899	0.08339	0.08844
1348.323	0.07472	0.12739	0.09191	0.07713	0.0733	0.07305	0.07618
1348.537	0.06776	0.12406	0.08182	0.07057	0.06914	0.06541	0.06737
1348.751	0.08005	0.12942	0.09573	0.07924	0.07768	0.07533	0.07833
1348.965	0.10371	0.14753	0.12356	0.09807	0.09846	0.09351	0.10048
1349.178	0.09652	0.14198	0.1151	0.09489	0.09476	0.0902	0.09467
1349.392	0.09003	0.13589	0.10828	0.09024	0.08969	0.0871	0.08887
1349.606	0.08075	0.12979	0.09819	0.07903	0.07976	0.07553	0.0807
1349.82	0.07913	0.12868	0.09464	0.0767	0.07583	0.07409	0.07919
1350.033	0.08632	0.13238	0.10337	0.08601	0.08322	0.08132	0.085
1350.247	0.07426	0.12074	0.08864	0.07438	0.06891	0.06892	0.07081
1350.461	0.08052	0.12517	0.09409	0.07755	0.07607	0.0745	0.07618
1350.674	0.09745	0.14198	0.11783	0.09722	0.09638	0.0931	0.09661
1350.888	0.08887	0.13441	0.10773	0.08791	0.08461	0.08504	0.08887
1351.101	0.08748	0.13108	0.10555	0.08643	0.0853	0.0838	0.08521
1351.315	0.08353	0.13016	0.1031	0.08136	0.0823	0.07987	0.08414
1351.528	0.09907	0.14069	0.11728	0.09384	0.09707	0.09186	0.09682
1351.742	0.08979	0.13238	0.10828	0.08791	0.08853	0.08463	0.08758
1351.955	0.08121	0.12443	0.099	0.08051	0.08022	0.07822	0.0807
1352.169	0.08608	0.1285	0.10337	0.08411	0.08322	0.08049	0.08457
1352.382	0.09722	0.13737	0.11592	0.09278	0.09084	0.08979	0.09403
1352.595	0.08887	0.13016	0.10828	0.08538	0.0853	0.0838	0.08672
1352.809	0.08284	0.12499	0.10282	0.08178	0.08114	0.07967	0.08113
1353.022	0.08933	0.13053	0.10801	0.08411	0.08599	0.08277	0.08801
1353.235	0.07518	0.12092	0.09191	0.07099	0.07145	0.06954	0.07511
1353.448	0.07286	0.11723	0.09164	0.07184	0.07237	0.06954	0.07296
1353.661	0.08933	0.12831	0.11155	0.0877	0.09084	0.08401	0.08736
1353.874	0.07541	0.11686	0.09136	0.07099	0.0726	0.06892	0.07296
1354.088	0.08168	0.12462	0.09928	0.07565	0.07837	0.07347	0.07876
1354.301	0.08307	0.12388	0.10364	0.0803	0.08022	0.07677	0.08134
1354.514	0.0826	0.12074	0.09982	0.07903	0.07791	0.07719	0.07833
1354.727	0.08748	0.12499	0.10282	0.08284	0.08507	0.08049	0.08521
1354.94	0.08632	0.12646	0.10555	0.08474	0.08645	0.08049	0.08478
1355.153	0.07657	0.11686	0.09355	0.07459	0.07399	0.07078	0.07618
1355.366	0.09049	0.12702	0.10992	0.0877	0.08692	0.08277	0.08822
1355.578	0.09698	0.13016	0.11619	0.09045	0.09315	0.0871	0.09188
1355.791	0.08423	0.12295	0.10582	0.08178	0.08576	0.08153	0.08435
1356.004	0.08539	0.12258	0.10664	0.08326	0.08484	0.08173	0.08543
1356.217	0.07913	0.11464	0.09573	0.07501	0.07376	0.07305	0.07704
1356.43	0.08979	0.12665	0.11073	0.08728	0.08922	0.08401	0.08822
1356.642	0.08817	0.12406	0.10937	0.08559	0.08738	0.08401	0.08564
1356.855	0.0891	0.12351	0.10773	0.08559	0.08576	0.08132	0.08521
1357.068	0.08284	0.1163	0.096	0.0784	0.07583	0.07595	0.07898
1357.28	0.07588	0.11371	0.09327	0.07311	0.07537	0.07161	0.07489
1357.493	0.05686	0.09764	0.06872	0.05619	0.05552	0.0526	0.05748
1357.706	0.06335	0.10189	0.07936	0.06148	0.05898	0.05921	0.06307
1357.918	0.0826	0.11704	0.1031	0.07713	0.08022	0.07409	0.0807
1358.131	0.08562	0.11852	0.10391	0.0822	0.08137	0.07739	0.08242
1358.343	0.07379	0.11057	0.09136	0.07438	0.07076	0.07119	0.07339
1358.556	0.07356	0.10946	0.09	0.07163	0.07168	0.06892	0.0721
1358.768	0.08145	0.11187	0.09628	0.07247	0.07537	0.0714	0.07489
1358.98	0.06846	0.1054	0.08373	0.06592	0.06475	0.06272	0.06823
1359.193	0.07797	0.1115	0.09518	0.07586	0.07306	0.0714	0.07726
1359.405	0.0724	0.10577	0.08864	0.06846	0.07076	0.06499	0.07081
1359.617	0.07008	0.10097	0.08182	0.06465	0.06614	0.05983	0.06457
1359.83	0.06451	0.10004	0.07854	0.06401	0.06106	0.05838	0.06264
1360.042	0.07982	0.11316	0.09491	0.07755	0.07445	0.07119	0.07812
1360.254	0.07797	0.11057	0.09273	0.07459	0.07537	0.06995	0.07726
1360.466	0.07356	0.1078	0.09109	0.06972	0.07491	0.06913	0.07489
1360.678	0.07982	0.1115	0.09791	0.07522	0.07514	0.07388	0.07704
1360.891	0.07611	0.11057	0.09491	0.07459	0.07376	0.07202	0.07489
1361.103	0.07634	0.10799	0.09355	0.07332	0.0726	0.07037	0.07425
1361.315	0.07889	0.10743	0.09437	0.07459	0.0733	0.07202	0.07575
1361.527	0.05895	0.09524	0.07472	0.05788	0.05621	0.05446	0.05898
1361.739	0.06637	0.10041	0.08618	0.06549	0.06591	0.0619	0.0678
1361.951	0.06382	0.09709	0.07827	0.06126	0.06175	0.05797	0.06264
1362.163	0.0717	0.10078	0.08454	0.06782	0.06406	0.06417	0.06801
1362.374	0.07356	0.10632	0.09191	0.0729	0.07191	0.07078	0.07726
1362.586	0.06312	0.09819	0.08154	0.06253	0.06291	0.06024	0.06457
1362.798	0.07449	0.10577	0.09218	0.07121	0.07099	0.06789	0.0736
1363.01	0.0731	0.10263	0.09082	0.0693	0.06799	0.06933	0.07145
1363.222	0.07449	0.10448	0.09191	0.07142	0.07214	0.06892	0.07339
1363.433	0.07333	0.10595	0.09382	0.07247	0.07399	0.06933	0.07382
1363.645	0.05779	0.09394	0.07581	0.0583	0.05737	0.05446	0.05855
1363.857	0.05779	0.09154	0.07309	0.05767	0.05737	0.0528	0.05834
1364.068	0.05779	0.09394	0.07309	0.05851	0.05714	0.05342	0.05898
1364.28	0.07379	0.10651	0.09273	0.07226	0.07376	0.06685	0.07188
1364.492	0.07541	0.10522	0.09546	0.07311	0.07399	0.06851	0.07339
1364.703	0.0724	0.09986	0.08782	0.07057	0.06822	0.06747	0.06909
1364.915	0.06428	0.09542	0.08154	0.06317	0.06129	0.05921	0.06414
1365.126	0.06219	0.09505	0.07991	0.06211	0.05598	0.05756	0.06199
1365.338	0.06243	0.09302	0.07881	0.06274	0.05945	0.05818	0.06178
1365.549	0.07565	0.10226	0.09546	0.07649	0.0756	0.0714	0.07425
1365.76	0.07078	0.10097	0.08973	0.06803	0.06729	0.06541	0.06973
1365.972	0.06405	0.09431	0.08182	0.06169	0.05945	0.05921	0.06221
1366.183	0.06103	0.0921	0.07691	0.0583	0.05783	0.05673	0.06027
1366.394	0.06266	0.0932	0.08182	0.06063	0.05968	0.06086	0.06414
1366.606	0.06289	0.09524	0.08209	0.06084	0.06152	0.0588	0.06221
1366.817	0.06985	0.09838	0.08782	0.06655	0.06637	0.06499	0.06844
1367.028	0.06822	0.09542	0.08373	0.06507	0.06383	0.06293	0.06522
1367.239	0.06359	0.09154	0.07772	0.05767	0.05991	0.05797	0.06092
1367.45	0.06312	0.09302	0.07854	0.06148	0.06129	0.05942	0.06178
1367.662	0.0615	0.09043	0.07309	0.05957	0.05437	0.05301	0.05748
1367.873	0.06382	0.0932	0.07745	0.06232	0.05898	0.05838	0.06457
1368.084	0.06475	0.09782	0.08263	0.06486	0.06614	0.06231	0.06737
1368.295	0.05616	0.08471	0.06954	0.05661	0.05067	0.05218	0.05468
1368.506	0.05732	0.08563	0.07118	0.05767	0.05367	0.0528	0.0549
1368.717	0.05825	0.08748	0.07309	0.05534	0.05321	0.05446	0.05791
1368.928	0.06614	0.09394	0.081	0.06084	0.05921	0.0588	0.06457
1369.138	0.0557	0.08581	0.0679	0.05428	0.05414	0.05156	0.05533
1369.349	0.07008	0.09616	0.08564	0.0693	0.06891	0.06727	0.06887
1369.56	0.06869	0.09302	0.08182	0.06507	0.06337	0.06231	0.06629
1369.771	0.0673	0.09154	0.07909	0.06042	0.05575	0.05797	0.06328
1369.982	0.05686	0.08526	0.07172	0.05513	0.05183	0.05218	0.05683
1370.192	0.05964	0.08729	0.078	0.06126	0.06014	0.0588	0.05963
1370.403	0.07426	0.09394	0.08836	0.06761	0.06637	0.06706	0.06844
1370.614	0.07286	0.09653	0.08809	0.06951	0.06614	0.0652	0.06973
1370.824	0.05384	0.08083	0.06845	0.05175	0.05183	0.05074	0.05404
1371.035	0.06591	0.09043	0.08864	0.06528	0.06591	0.06479	0.06737
1371.246	0.05037	0.07824	0.06245	0.04857	0.04629	0.04784	0.05103
1371.456	0.06428	0.08729	0.078	0.06021	0.05806	0.05859	0.06242
1371.667	0.04062	0.069	0.0559	0.04033	0.03775	0.0402	0.04243
1371.877	0.04874	0.07454	0.06054	0.04625	0.04467	0.04206	0.04823
1372.087	0.05802	0.08341	0.07445	0.0564	0.05714	0.05487	0.05812
1372.298	0.05083	0.07491	0.06463	0.04773	0.04606	0.04991	0.04931
1372.508	0.04874	0.07325	0.06108	0.04667	0.04398	0.04454	0.0478
1372.719	0.06312	0.08212	0.07691	0.05873	0.05668	0.05611	0.05898
1372.929	0.05083	0.07436	0.06381	0.04857	0.04652	0.04784	0.04995
1373.139	0.04573	0.07233	0.06381	0.04688	0.0419	0.04495	0.04866
1373.349	0.04666	0.07325	0.0619	0.04688	0.04398	0.04412	0.04737
1373.56	0.05408	0.07584	0.06899	0.04963	0.0509	0.04681	0.05232
1373.77	0.05083	0.07602	0.06681	0.05111	0.04929	0.04846	0.05318
1373.98	0.04944	0.0751	0.06354	0.0528	0.04836	0.04764	0.05576
1374.19	0.05106	0.07454	0.06817	0.05217	0.05044	0.05115	0.05382
1374.4	0.04341	0.06789	0.05508	0.04075	0.04121	0.0433	0.04264
1374.61	0.03807	0.06346	0.04799	0.038	0.03336	0.03586	0.0377
1374.82	0.05454	0.07584	0.06817	0.05196	0.0486	0.0466	0.05296
1375.03	0.04341	0.06346	0.05317	0.04138	0.03844	0.03917	0.04307
1375.24	0.04434	0.06457	0.05699	0.04561	0.04306	0.04392	0.04651
1375.45	0.04897	0.07251	0.0649	0.04942	0.04606	0.04722	0.04974
1375.66	0.06451	0.08471	0.08045	0.06021	0.05875	0.06045	0.06393
1375.87	0.05292	0.07288	0.06681	0.05196	0.04906	0.05156	0.05275
1376.08	0.05083	0.07066	0.06763	0.05302	0.04952	0.04764	0.05232
1376.29	0.03831	0.0605	0.05235	0.03948	0.03382	0.03524	0.03942
1376.499	0.04666	0.0666	0.0589	0.04477	0.04236	0.0464	0.04802
1376.709	0.06544	0.08156	0.08072	0.06338	0.06083	0.05818	0.06285
1376.919	0.0608	0.07658	0.07663	0.05492	0.05644	0.05239	0.0592
1377.128	0.04944	0.06678	0.06299	0.04688	0.04375	0.04557	0.04802
1377.338	0.04016	0.06383	0.05344	0.0435	0.03982	0.03979	0.04178
1377.548	0.04341	0.0642	0.0559	0.04329	0.04352	0.04226	0.04651
1377.757	0.0564	0.07399	0.06954	0.05069	0.0539	0.0526	0.05468
1377.967	0.03112	0.05681	0.04526	0.03335	0.03082	0.03173	0.03404
1378.176	0.05037	0.06845	0.06708	0.04984	0.04883	0.04805	0.04995
1378.386	0.0506	0.06882	0.06354	0.04921	0.04929	0.04908	0.04974
1378.595	0.04318	0.0642	0.05699	0.04413	0.04213	0.04103	0.04501
1378.805	0.04178	0.06142	0.05535	0.04117	0.03959	0.03979	0.0435
1379.014	0.05176	0.06438	0.06326	0.04688	0.04398	0.04826	0.05103
1379.223	0.03877	0.05588	0.04908	0.03652	0.03451	0.03648	0.0392
1379.433	0.04434	0.06087	0.05235	0.0435	0.04213	0.04247	0.04501
1379.642	0.03993	0.05754	0.04935	0.03715	0.0359	0.03855	0.04243
1379.851	0.04271	0.06087	0.05563	0.03927	0.03636	0.03896	0.04522
1380.061	0.04202	0.05939	0.05508	0.04054	0.03959	0.03937	0.04243
1380.27	0.04178	0.05828	0.05453	0.04075	0.04121	0.04288	0.042
1380.479	0.04596	0.05828	0.0559	0.0435	0.04052	0.04103	0.04286
1380.688	0.04086	0.05607	0.05126	0.04223	0.03636	0.03689	0.04135
1380.897	0.04248	0.05884	0.05262	0.04138	0.04075	0.04103	0.0435
1381.106	0.05663	0.06789	0.06872	0.04731	0.05183	0.05032	0.05511
1381.315	0.04132	0.05699	0.05344	0.03927	0.03798	0.03896	0.04221
1381.524	0.03413	0.04978	0.04198	0.03229	0.02874	0.03359	0.03426
1381.733	0.04225	0.05644	0.0529	0.04075	0.03752	0.03793	0.04135
1381.942	0.05106	0.06475	0.06545	0.0509	0.04767	0.04619	0.0521
1382.151	0.03715	0.05126	0.04635	0.03631	0.0329	0.03627	0.03598
1382.36	0.04503	0.05551	0.05481	0.04075	0.0389	0.04247	0.04264
1382.569	0.0441	0.05773	0.05644	0.04392	0.04213	0.04103	0.04436
1382.777	0.04016	0.05477	0.05453	0.04033	0.03913	0.03689	0.04071
1382.986	0.03112	0.04627	0.04089	0.03038	0.02828	0.02945	0.03211
1383.195	0.03181	0.0472	0.04035	0.03144	0.02505	0.02966	0.03232
1383.404	0.02949	0.0459	0.03871	0.03144	0.02597	0.03049	0.03211
1383.612	0.01581	0.03463	0.02425	0.01685	0.01466	0.01974	0.01878
1383.821	0.0332	0.04683	0.04471	0.03229	0.03151	0.03193	0.03383
1384.03	0.06173	0.07066	0.08072	0.05894	0.05875	0.05611	0.06328
1384.238	0.04434	0.05607	0.05944	0.04202	0.04075	0.04082	0.04436
[truncated: 21 more rows]
