# Supplementary material for: Ratiometric fluorescent sensing of pyrophosphate with sp³-functionalized single-walled carbon nanotubes
Source: Nat Commun. 2024 Jan 24;15:706. doi: 10.1038/s41467-024-45052-1 (PMC10808354; doi:10.1038/s41467-024-45052-1)
Supplement: Supplementary file 4 — Source data [file 41467_2024_45052_MOESM4_ESM.zip › Fig. S5d.txt]

Wavelength	Norm. PL intensity	Norm. PL intensity	Norm. PL intensity	Norm. PL intensity	Norm. PL intensity	Norm. PL intensity	Norm. PL intensity
nm
	[Cu]	PPi	K3PO4	Cys	Citrat	ATP	ADP
938.815	2.81E-4	0.00684	9.38E-4	0.00477	0.00156	0.00177	0.00303
939.053	0.04061	0.03975	0.04878	0.03494	0.04201	0.03727	0.049
939.29	0.02578	0.02995	0.03442	0.02562	0.02989	0.02544	0.03384
939.527	0.00955	0.01646	0.01479	0.01511	0.01454	0.01238	0.01501
939.764	0.00121	0.00906	0.00421	0.00918	0.00502	0.00544	0.00548
940	0.01952	0.022	0.02335	0.02257	0.02254	0.02095	0.02553
940.237	0.01373	0.01997	0.01705	0.01748	0.01692	0.01462	0.0177
940.474	0.01697	0.0244	0.02209	0.02053	0.02016	0.01625	0.02137
940.711	0.007	0.01498	0.01101	0.0124	0.01259	0.0085	0.01404
940.948	0.01419	0.02237	0.01856	0.01816	0.01735	0.01544	0.02113
941.185	0.01651	0.02237	0.01932	0.02104	0.01994	0.0185	0.02137
941.422	0.02091	0.02274	0.02435	0.02409	0.02514	0.0236	0.0287
941.658	0.00863	0.01535	0.01126	0.01409	0.01324	0.01074	0.0133
941.895	0.02161	0.02385	0.02335	0.02104	0.02254	0.01952	0.02357
942.132	2.81E-4	0.01091	0.0027	0.00765	0.00588	0.00381	0.00572
942.369	0.01373	0.02367	0.01756	0.01884	0.01692	0.01809	0.02284
942.605	0.02531	0.02773	0.03014	0.02782	0.02751	0.02666	0.03042
942.842	0.02184	0.02403	0.02586	0.02596	0.02405	0.02462	0.0287
943.079	0.01071	0.0183	0.01403	0.01748	0.01627	0.01401	0.01648
943.315	0.01512	0.01997	0.01856	0.01935	0.02059	0.01585	0.01917
943.552	0.01303	0.022	0.01756	0.01901	0.01908	0.01789	0.01941
943.789	0.03041	0.03697	0.03493	0.03155	0.03357	0.03217	0.03922
944.025	0.03134	0.03716	0.0382	0.03443	0.03552	0.03462	0.03922
944.262	0.03227	0.03919	0.03719	0.03359	0.03509	0.03584	0.03799
944.498	0.03018	0.03568	0.03745	0.03257	0.03595	0.03503	0.04044
944.735	0.03366	0.03586	0.0382	0.0341	0.03552	0.03401	0.04533
944.971	0.02786	0.03069	0.03291	0.03054	0.02968	0.02829	0.03286
945.208	0.02184	0.0281	0.02561	0.02528	0.02557	0.0238	0.02675
945.444	0.02253	0.0294	0.02712	0.02765	0.02578	0.02319	0.02748
945.681	0.02647	0.03476	0.03367	0.0302	0.03119	0.03176	0.03482
945.917	0.03227	0.03734	0.03795	0.03528	0.03573	0.03523	0.03897
946.153	0.03922	0.04067	0.04299	0.04054	0.03898	0.04013	0.0424
946.39	0.03459	0.04104	0.04173	0.03783	0.03941	0.0385	0.04288
946.626	0.02578	0.03383	0.03014	0.02935	0.03011	0.03339	0.03408
946.862	0.04038	0.04622	0.04701	0.04088	0.04374	0.04217	0.04924
947.099	0.02671	0.03531	0.03216	0.03054	0.03206	0.02748	0.03555
947.335	0.03204	0.03827	0.03644	0.03545	0.03509	0.03584	0.04093
947.571	0.04455	0.04659	0.04852	0.04596	0.04828	0.04727	0.05437
947.807	0.0383	0.044	0.04601	0.0424	0.04352	0.04094	0.05071
948.044	0.03343	0.04067	0.03795	0.03732	0.04028	0.03646	0.04435
948.28	0.02369	0.03291	0.02536	0.02969	0.02946	0.02931	0.0309
948.516	0.02972	0.03494	0.03291	0.03494	0.02903	0.03135	0.03164
948.752	0.02879	0.03642	0.03442	0.0363	0.03292	0.03523	0.03775
948.988	0.03412	0.04086	0.03921	0.04003	0.04179	0.04094	0.04508
949.224	0.03806	0.04418	0.04349	0.04172	0.04093	0.04196	0.04777
949.46	0.03204	0.04012	0.0382	0.03867	0.03465	0.03625	0.04117
949.696	0.02531	0.03494	0.02813	0.03325	0.0286	0.03258	0.03457
949.932	0.03876	0.0427	0.04324	0.04545	0.04028	0.04156	0.04411
950.168	0.04131	0.04566	0.04525	0.04698	0.04503	0.04727	0.0512
950.404	0.03621	0.04603	0.04399	0.04359	0.04417	0.04625	0.05217
950.64	0.03644	0.04344	0.03996	0.04257	0.04006	0.04258	0.04631
950.876	0.04038	0.04714	0.04777	0.04766	0.0446	0.04625	0.04997
951.112	0.03088	0.04049	0.03442	0.04003	0.034	0.03911	0.04093
951.348	0.03853	0.04326	0.03971	0.04308	0.04028	0.04441	0.04704
951.584	0.05128	0.05379	0.05356	0.05444	0.05217	0.05298	0.05926
951.819	0.05661	0.05934	0.06464	0.05885	0.05845	0.05747	0.06562
952.055	0.03412	0.04141	0.03442	0.04206	0.03811	0.0389	0.04288
952.291	0.0325	0.03975	0.02863	0.03986	0.03703	0.03727	0.03751
952.527	0.03227	0.04233	0.03568	0.0424	0.03703	0.04135	0.04362
952.763	0.0267	0.0379	0.03191	0.03986	0.03054	0.03727	0.03946
952.998	0.03621	0.0449	0.03694	0.04715	0.04157	0.04503	0.04704
953.234	0.0561	0.06359	0.05683	0.06444	0.05953	0.06155	0.06684
953.47	0.0624	0.06729	0.0669	0.0663	0.06364	0.06727	0.07467
953.705	0.05892	0.06174	0.0591	0.06257	0.05866	0.06421	0.07295
953.941	0.03505	0.04788	0.03694	0.04935	0.04071	0.04584	0.04826
954.176	0.04479	0.05657	0.05129	0.05715	0.04958	0.05298	0.05829
954.412	0.04386	0.05139	0.0445	0.05444	0.0472	0.0538	0.05633
954.648	0.06101	0.06341	0.06061	0.06868	0.06515	0.06992	0.07784
954.883	0.06426	0.06895	0.06766	0.07207	0.06861	0.07318	0.07833
955.119	0.06008	0.06544	0.0586	0.06664	0.06104	0.06502	0.06709
955.354	0.05568	0.06359	0.05608	0.06647	0.05845	0.06339	0.06782
955.59	0.0624	0.07228	0.06741	0.07427	0.06775	0.07278	0.07956
955.825	0.05753	0.06396	0.05633	0.06885	0.05974	0.06686	0.07198
956.06	0.0534	0.05971	0.05205	0.06902	0.05736	0.06543	0.06635
956.296	0.05151	0.06137	0.0528	0.06783	0.05628	0.06686	0.06758
956.531	0.06495	0.07542	0.06993	0.07834	0.07099	0.07971	0.08469
956.767	0.06982	0.07893	0.07345	0.08393	0.07597	0.0838	0.08909
957.002	0.06101	0.0708	0.05834	0.078	0.06623	0.07461	0.07809
957.237	0.06078	0.07209	0.05985	0.07851	0.06537	0.07584	0.07907
957.472	0.06449	0.0734	0.06237	0.08105	0.06623	0.07849	0.08176
957.708	0.07075	0.0797	0.06942	0.08783	0.07337	0.08645	0.0908
957.943	0.07353	0.08651	0.07521	0.0941	0.08008	0.09257	0.09642
958.178	0.0784	0.0865	0.07874	0.09563	0.08181	0.09583	0.09985
958.413	0.08141	0.08799	0.07924	0.09766	0.08159	0.09706	0.10278
958.648	0.07237	0.08429	0.07043	0.09258	0.07835	0.09155	0.09496
958.884	0.06982	0.0854	0.07219	0.09495	0.07618	0.09277	0.09373
959.119	0.07747	0.08781	0.07622	0.0997	0.07921	0.09747	0.10131
959.354	0.08164	0.0915	0.07949	0.10394	0.08527	0.10236	0.10645
959.589	0.08674	0.09575	0.08528	0.10868	0.09089	0.10665	0.11158
959.824	0.0923	0.10426	0.08931	0.11512	0.09716	0.11032	0.11549
960.059	0.08998	0.1	0.08302	0.11292	0.09154	0.10971	0.11329
960.294	0.09184	0.10056	0.0873	0.11479	0.09414	0.11379	0.11818
960.529	0.09253	0.10259	0.08679	0.11868	0.09824	0.11624	0.12063
960.764	0.09346	0.10721	0.08554	0.12224	0.09695	0.11665	0.11965
960.999	0.09671	0.11017	0.0941	0.12631	0.10235	0.12461	0.12772
961.234	0.10134	0.11276	0.09536	0.12886	0.10344	0.12624	0.13261
961.468	0.09416	0.1061	0.08906	0.12716	0.09738	0.12134	0.12185
961.703	0.10551	0.11886	0.10115	0.13801	0.11036	0.13277	0.13554
961.938	0.09555	0.11	0.08755	0.13174	0.09911	0.12685	0.13089
962.173	0.11409	0.12699	0.10744	0.14598	0.11685	0.14766	0.15045
962.408	0.10528	0.11886	0.09762	0.14462	0.10841	0.13665	0.14141
962.642	0.11131	0.12459	0.10442	0.15225	0.11598	0.1442	0.14336
962.877	0.12012	0.137	0.11348	0.15869	0.12528	0.15481	0.15754
963.112	0.13171	0.144	0.12104	0.167	0.13155	0.1644	0.17148
963.347	0.13588	0.14991	0.12632	0.17734	0.14064	0.17338	0.17832
963.581	0.11201	0.12958	0.10291	0.16089	0.12031	0.15828	0.15485
963.816	0.12429	0.13956	0.11399	0.17208	0.1268	0.16623	0.17148
964.051	0.13866	0.15176	0.12406	0.18581	0.1361	0.17807	0.1859
964.285	0.15605	0.16969	0.14571	0.2009	0.15946	0.19664	0.20448
964.52	0.15744	0.17154	0.14898	0.2048	0.16508	0.1999	0.20693
964.754	0.15581	0.16914	0.14294	0.20463	0.15729	0.19949	0.20179
964.989	0.16416	0.17893	0.15049	0.21141	0.16595	0.20888	0.21084
965.223	0.14747	0.16599	0.1296	0.2048	0.15016	0.19745	0.19813
965.458	0.16509	0.18318	0.15049	0.22582	0.16703	0.21888	0.21891
965.692	0.18618	0.19816	0.1729	0.24243	0.18628	0.23847	0.24482
965.927	0.17668	0.19132	0.15754	0.23701	0.17784	0.23112	0.23431
966.161	0.16184	0.18318	0.14118	0.2287	0.16573	0.21888	0.21988
966.395	0.16949	0.193	0.14823	0.23819	0.17676	0.22929	0.23186
966.63	0.17783	0.1976	0.15679	0.24616	0.18001	0.23867	0.23871
966.864	0.19105	0.20925	0.16887	0.25684	0.18866	0.24969	0.25166
967.098	0.20634	0.22366	0.18348	0.27261	0.20466	0.26826	0.27538
967.333	0.19244	0.21276	0.1651	0.26464	0.19342	0.25806	0.25949
967.567	0.20287	0.222	0.17492	0.27684	0.2051	0.26989	0.27073
967.801	0.23323	0.24658	0.21268	0.30193	0.23495	0.29989	0.30863
968.035	0.22929	0.24529	0.19959	0.30159	0.22824	0.29581	0.30007
968.27	0.24181	0.25694	0.21092	0.31278	0.23754	0.30826	0.31816
968.504	0.23254	0.25139	0.2006	0.31329	0.22716	0.3054	0.30814
968.738	0.23903	0.25823	0.20337	0.31922	0.23062	0.30948	0.31523
968.972	0.25641	0.27339	0.22704	0.33855	0.25247	0.33213	0.33527
969.206	0.24807	0.26987	0.21948	0.33617	0.24446	0.32805	0.32843
969.44	0.26267	0.28152	0.22955	0.34923	0.25723	0.33968	0.34481
969.674	0.27495	0.29483	0.24516	0.36245	0.27561	0.35519	0.3607
969.908	0.27727	0.29797	0.24265	0.36804	0.27561	0.36233	0.36412
970.142	0.27982	0.29649	0.24063	0.37143	0.27302	0.36172	0.36143
970.376	0.28052	0.30093	0.23862	0.37652	0.27518	0.36682	0.36632
970.61	0.27611	0.29742	0.23157	0.37771	0.27042	0.36437	0.3629
970.844	0.28933	0.31183	0.24869	0.39194	0.2847	0.38069	0.37952
971.078	0.29164	0.31442	0.24793	0.39873	0.28772	0.38335	0.38197
971.312	0.31111	0.335	0.26757	0.41619	0.30589	0.40539	0.40519
971.546	0.32943	0.35231	0.28822	0.43398	0.32623	0.42457	0.42695
971.779	0.3285	0.353	0.27915	0.43636	0.32255	0.42538	0.42622
972.013	0.3438	0.36581	0.29602	0.45365	0.33726	0.44252	0.44382
972.247	0.35794	0.37949	0.30937	0.46772	0.35132	0.45803	0.46118
972.481	0.37694	0.39631	0.33505	0.48789	0.36884	0.47864	0.48098
972.714	0.38737	0.40721	0.33933	0.49755	0.37792	0.48986	0.49174
972.948	0.38482	0.40536	0.33203	0.49603	0.37273	0.48803	0.48929
973.182	0.39108	0.41257	0.3358	0.50433	0.38225	0.49497	0.49785
973.415	0.39386	0.41682	0.33933	0.51434	0.38614	0.50354	0.50323
973.649	0.40592	0.42754	0.34965	0.52586	0.39501	0.51476	0.51472
973.883	0.40916	0.43327	0.35318	0.534	0.40042	0.52272	0.51741
974.116	0.408	0.43309	0.34814	0.53502	0.39912	0.52292	0.51741
974.35	0.42979	0.45453	0.36929	0.55502	0.4201	0.54312	0.54234
974.583	0.4393	0.46248	0.37533	0.56451	0.4281	0.55088	0.55041
974.817	0.45529	0.47801	0.3912	0.58214	0.44346	0.57026	0.57095
975.05	0.47337	0.49446	0.40907	0.59943	0.45903	0.58822	0.58953
975.284	0.48032	0.50444	0.41184	0.60723	0.46769	0.59883	0.59906
975.517	0.47986	0.50499	0.40983	0.60943	0.4666	0.59597	0.59662
975.751	0.49516	0.51812	0.42468	0.62639	0.48045	0.61005	0.6108
975.984	0.50142	0.52644	0.42947	0.63317	0.48672	0.61903	0.61642
976.217	0.51185	0.53974	0.44029	0.64741	0.50035	0.63495	0.63353
976.451	0.52436	0.54862	0.45087	0.65859	0.50943	0.64474	0.6438
976.684	0.52529	0.55065	0.45011	0.66266	0.51224	0.64658	0.64405
976.917	0.54685	0.57043	0.47277	0.68148	0.53236	0.66882	0.66703
977.151	0.57095	0.59205	0.49443	0.7025	0.55356	0.69208	0.69098
977.384	0.56215	0.5878	0.48561	0.69945	0.54707	0.68576	0.68218
977.617	0.56215	0.58965	0.48335	0.70318	0.54966	0.68637	0.68365
977.85	0.58393	0.60869	0.50425	0.72199	0.5687	0.708	0.70516
978.083	0.61453	0.6342	0.53169	0.74573	0.59574	0.73595	0.73621
978.316	0.62102	0.64362	0.54025	0.75471	0.6046	0.74187	0.74428
978.55	0.64281	0.66266	0.56014	0.76827	0.62321	0.76166	0.7631
978.783	0.64999	0.66932	0.56744	0.77929	0.63294	0.76983	0.77044
979.016	0.64095	0.66414	0.55636	0.77539	0.62645	0.76064	0.76017
979.249	0.6486	0.67172	0.5609	0.78302	0.62969	0.76962	0.76579
979.482	0.65672	0.67801	0.57046	0.79251	0.6377	0.77656	0.77557
979.715	0.66993	0.69205	0.58305	0.80353	0.65154	0.78982	0.78731
979.948	0.68546	0.70647	0.5964	0.81523	0.66711	0.80513	0.79904
980.181	0.69473	0.71627	0.60571	0.82523	0.67771	0.81207	0.8076
980.414	0.71258	0.7329	0.62611	0.83862	0.69156	0.82982	0.82813
980.646	0.72278	0.74288	0.63467	0.851	0.70367	0.84002	0.83694
980.879	0.74271	0.76155	0.65531	0.86371	0.72335	0.85635	0.85698
981.112	0.72857	0.75157	0.64021	0.8554	0.71124	0.84349	0.83718
981.345	0.74039	0.761	0.646	0.86354	0.71794	0.85206	0.84451
981.578	0.74457	0.76691	0.65305	0.8693	0.72508	0.85635	0.84965
981.811	0.76589	0.78392	0.6752	0.88473	0.7452	0.87757	0.87287
982.043	0.77261	0.79224	0.682	0.89405	0.75299	0.88165	0.88045
982.276	0.78745	0.80222	0.69711	0.901	0.76402	0.89185	0.89072
982.509	0.80112	0.81664	0.71272	0.91422	0.77937	0.90471	0.9049
982.741	0.80669	0.82588	0.72052	0.91694	0.78889	0.9092	0.9049
982.974	0.8243	0.839	0.73714	0.93118	0.8036	0.92532	0.92324
983.207	0.82384	0.83863	0.72959	0.92829	0.79862	0.92062	0.91786
983.439	0.8352	0.8488	0.74419	0.93813	0.81225	0.93123	0.92788
983.672	0.8389	0.85434	0.75351	0.93999	0.82198	0.93429	0.92984
983.904	0.85374	0.86895	0.76937	0.95237	0.83302	0.94674	0.94548
984.137	0.8702	0.87856	0.78196	0.96152	0.84708	0.95613	0.95282
984.369	0.87599	0.88743	0.79002	0.96644	0.85551	0.96245	0.95819
984.602	0.8899	0.89704	0.80512	0.97356	0.86762	0.97164	0.97457
984.834	0.89824	0.90684	0.81519	0.97932	0.87693	0.97755	0.97677
985.067	0.89407	0.90721	0.81746	0.97847	0.87584	0.97429	0.97409
985.299	0.90126	0.91202	0.81696	0.97796	0.88103	0.97674	0.97409
985.531	0.89963	0.90943	0.81897	0.97389	0.88233	0.97164	0.96797
985.764	0.91238	0.92089	0.83408	0.98203	0.89293	0.98266	0.97946
985.996	0.94437	0.94658	0.86656	1	0.92343	1.00367	1.00513
986.228	0.92374	0.93383	0.8449	0.98457	0.90353	0.98572	0.9824
986.461	0.92745	0.93494	0.85195	0.98288	0.90764	0.9851	0.98313
986.693	0.9351	0.94196	0.859	0.98695	0.9124	0.98919	0.98606
986.925	0.93718	0.94547	0.86454	0.9883	0.92127	0.99061	0.99022
987.157	0.94298	0.95213	0.87285	0.98763	0.92581	0.99633	0.99095
987.389	0.94112	0.94677	0.87033	0.98017	0.923	0.98388	0.9824
987.621	0.96152	0.96525	0.89224	0.99237	0.94203	1	1.00049
987.854	0.95642	0.95582	0.88494	0.98237	0.93403	0.98898	0.99071
988.086	0.96848	0.96876	0.90332	0.99068	0.95047	0.99918	1
988.318	0.95897	0.96303	0.89904	0.97966	0.94246	0.98857	0.98411
988.55	0.9548	0.96137	0.89652	0.97356	0.9403	0.98306	0.97726
988.782	0.97891	0.98078	0.92472	0.98712	0.96518	0.99918	0.99902
989.014	0.97195	0.97431	0.91591	0.97661	0.95782	0.9898	0.98631
989.246	0.98447	0.97967	0.93177	0.98271	0.96972	0.99674	0.99878
989.478	0.98099	0.98096	0.93101	0.97491	0.96755	0.99306	0.99169
989.71	0.97358	0.97412	0.92799	0.96372	0.96128	0.97959	0.9824
989.941	0.98517	0.98558	0.94385	0.97	0.97448	0.98857	0.98778
990.173	0.99281	0.98669	0.94964	0.96745	0.9788	0.98857	0.99169
990.405	0.99142	0.98725	0.95418	0.96355	0.97859	0.98694	0.98484
990.637	0.99536	0.98762	0.95946	0.95898	0.98443	0.98429	0.98704
990.869	0.99977	0.99445	0.96576	0.95966	0.98854	0.98551	0.98729
991.1	1.00487	0.99538	0.97961	0.95745	0.99286	0.98225	0.98778
991.332	1.01113	1	0.9859	0.95576	1	0.98347	0.98778
991.564	0.98725	0.98152	0.96525	0.93524	0.98205	0.96164	0.96113
991.796	0.98401	0.97837	0.964	0.9266	0.97772	0.9547	0.95379
992.027	0.98308	0.97634	0.96349	0.9188	0.97902	0.94735	0.95111
992.259	0.99954	0.99094	0.98892	0.92677	0.99438	0.96103	0.96406
992.49	1	0.98466	0.9927	0.91694	0.99416	0.95205	0.96211
992.722	0.98563	0.97579	0.97684	0.9049	0.98399	0.93736	0.94108
992.954	0.99861	0.98429	0.99345	0.90541	0.99438	0.94246	0.95111
993.185	0.99745	0.9841	0.99773	0.90236	0.99438	0.94286	0.94842
993.417	0.98656	0.96987	0.98338	0.88507	0.9827	0.92572	0.93155
993.648	0.97868	0.96599	0.98338	0.87642	0.97772	0.91797	0.92079
993.879	0.98609	0.97116	1.0005	0.87591	0.98508	0.92083	0.92592
994.111	0.98841	0.97098	1.00252	0.87371	0.98702	0.92001	0.92519
994.342	0.9796	0.9634	0.99975	0.86049	0.98161	0.90797	0.91761
994.574	0.97079	0.95508	0.99119	0.84811	0.97275	0.89532	0.9005
994.805	0.96987	0.95194	0.99421	0.83981	0.97058	0.89144	0.89854
995.036	0.95503	0.94122	0.9859	0.82692	0.95934	0.87532	0.88167
995.268	0.96987	0.94603	1	0.82845	0.96777	0.88226	0.88828
995.499	0.96338	0.94307	0.99924	0.81947	0.96431	0.87491	0.88216
995.73	0.94785	0.92606	0.98615	0.80082	0.9496	0.85614	0.86334
995.961	0.92629	0.91072	0.96777	0.78438	0.93316	0.83492	0.83742
996.192	0.9205	0.90407	0.96752	0.77268	0.92819	0.82839	0.82813
996.424	0.93069	0.91091	0.97935	0.77471	0.93792	0.83043	0.83938
996.655	0.92814	0.90518	0.97784	0.76742	0.93381	0.82737	0.83205
996.886	0.9191	0.89686	0.97256	0.75607	0.92711	0.81329	0.81933
997.117	0.91702	0.89002	0.97432	0.74844	0.92603	0.80615	0.81322
997.348	0.8994	0.88041	0.96173	0.73301	0.91283	0.79166	0.79806
997.579	0.89778	0.87708	0.96223	0.72504	0.91002	0.78452	0.79293
997.81	0.9001	0.87726	0.96853	0.72267	0.91067	0.78329	0.79391
998.041	0.89198	0.87006	0.96651	0.71453	0.90742	0.77819	0.78951
998.272	0.86996	0.84917	0.94159	0.68995	0.8832	0.75126	0.76213
998.503	0.86811	0.84566	0.94159	0.6847	0.8819	0.74554	0.75381
998.734	0.86463	0.84325	0.9441	0.6786	0.88103	0.74228	0.75259
998.965	0.8644	0.84307	0.9499	0.67351	0.8832	0.73881	0.75333
999.196	0.84632	0.82329	0.93252	0.65673	0.86503	0.71881	0.73206
999.426	0.83937	0.82033	0.92799	0.65063	0.85811	0.71596	0.72521
999.657	0.85606	0.82902	0.94889	0.65622	0.87282	0.72595	0.74184
999.888	0.84354	0.81756	0.93932	0.64215	0.85919	0.70983	0.72594
1000.119	0.81596	0.79261	0.91037	0.61791	0.83583	0.68453	0.69759
1000.349	0.80622	0.7841	0.9081	0.60893	0.8302	0.67698	0.69025
1000.58	0.80043	0.77727	0.90432	0.60096	0.82328	0.66902	0.68194
1000.811	0.79394	0.76821	0.89601	0.59333	0.81355	0.66025	0.67216
1001.041	0.7944	0.76913	0.90306	0.59282	0.81679	0.66025	0.67509
1001.272	0.78304	0.76322	0.89878	0.58045	0.80641	0.65372	0.66727
1001.503	0.77145	0.75028	0.88846	0.56909	0.79538	0.63882	0.65431
1001.733	0.75708	0.73475	0.87059	0.55536	0.78154	0.62209	0.63451
1001.964	0.73506	0.71534	0.84994	0.53654	0.75991	0.60128	0.613
1002.194	0.72741	0.70998	0.85019	0.53044	0.75493	0.5976	0.60884
1002.425	0.72324	0.70388	0.84692	0.52298	0.75039	0.59067	0.60273
1002.655	0.72347	0.7024	0.84868	0.51993	0.75428	0.58965	0.60493
1002.886	0.7149	0.69446	0.84239	0.51196	0.74347	0.58271	0.59833
1003.116	0.72741	0.69963	0.85825	0.51993	0.7532	0.59291	0.61129
1003.346	0.71072	0.68799	0.84213	0.50688	0.73893	0.57781	0.59637
1003.577	0.69566	0.67801	0.82929	0.4945	0.72314	0.56312	0.58268
1003.807	0.68731	0.66655	0.82174	0.48738	0.71643	0.55496	0.57315
1004.037	0.66367	0.64529	0.79606	0.46704	0.69545	0.53394	0.54626
1004.268	0.66831	0.64769	0.8026	0.46992	0.70021	0.53884	0.55139
1004.498	0.66135	0.64307	0.80235	0.46636	0.69458	0.5372	0.5509
1004.728	0.64999	0.63198	0.79178	0.45602	0.68312	0.52374	0.54161
1004.958	0.6398	0.62292	0.77919	0.44602	0.67339	0.51292	0.53183
1005.188	0.62566	0.60814	0.76308	0.43449	0.65846	0.49782	0.51521
1005.418	0.61847	0.60204	0.75678	0.42856	0.65176	0.49435	0.50861
1005.649	0.61685	0.60056	0.76056	0.42737	0.65132	0.49252	0.50714
1005.879	0.62357	0.60425	0.77239	0.43348	0.65846	0.50129	0.52328
1006.109	0.60155	0.58558	0.74495	0.41737	0.6364	0.47946	0.49809
1006.339	0.59228	0.57801	0.73513	0.41144	0.63099	0.47334	0.49296
1006.569	0.57907	0.56729	0.7243	0.40195	0.61628	0.46334	0.47951
1006.799	0.57513	0.56229	0.71927	0.39754	0.60785	0.45966	0.47316
1007.029	0.56933	0.5549	0.71549	0.39296	0.60374	0.45619	0.47145
1007.259	0.56979	0.55472	0.71775	0.39381	0.6046	0.45395	0.47267
1007.489	0.56191	0.54825	0.70945	0.3894	0.59855	0.45109	0.46876
1007.718	0.55357	0.54159	0.69937	0.38432	0.59033	0.44416	0.46265
1007.948	0.54801	0.53568	0.69535	0.37889	0.58492	0.44007	0.45678
1008.178	0.52205	0.51109	0.66564	0.35838	0.55702	0.41498	0.43062
1008.408	0.52668	0.51534	0.67243	0.36194	0.56307	0.42049	0.43869
1008.638	0.52112	0.50814	0.6679	0.35685	0.55658	0.41559	0.43111
1008.867	0.52019	0.50777	0.6674	0.35702	0.55529	0.41538	0.43429
1009.097	0.51231	0.50333	0.65884	0.35228	0.55074	0.41089	0.43135
1009.327	0.48218	0.47616	0.62535	0.33194	0.52219	0.38518	0.40202
1009.556	0.49423	0.48577	0.63643	0.34058	0.53171	0.39702	0.41644
1009.786	0.49075	0.48133	0.63693	0.33923	0.52695	0.39498	0.41375
1010.016	0.48449	0.47782	0.62888	0.33448	0.52025	0.38784	0.40568
1010.245	0.47545	0.46932	0.61931	0.32905	0.51246	0.3809	0.40128
1010.475	0.47036	0.46248	0.61528	0.32465	0.509	0.37702	0.39566
1010.704	0.47963	0.47024	0.62359	0.33261	0.51484	0.3858	0.40862
1010.934	0.45158	0.44584	0.59186	0.31244	0.48802	0.36253	0.37879
1011.163	0.44347	0.43882	0.58205	0.30871	0.48023	0.35682	0.37415
1011.393	0.43883	0.43457	0.57902	0.30549	0.47699	0.35274	0.37195
1011.622	0.42817	0.42551	0.56518	0.29888	0.46574	0.3456	0.36315
1011.851	0.42284	0.42071	0.55939	0.29447	0.46358	0.34254	0.35703
1012.081	0.41565	0.41516	0.55057	0.2904	0.45427	0.33805	0.35214
1012.31	0.41728	0.41553	0.55385	0.29142	0.45536	0.33907	0.35532
1012.539	0.41774	0.41608	0.55359	0.29481	0.45427	0.34009	0.35972
1012.769	0.43466	0.43069	0.57248	0.30736	0.47288	0.35702	0.38001
1012.998	0.40569	0.40481	0.53849	0.28583	0.44259	0.33111	0.34872
1013.227	0.39641	0.39723	0.53018	0.28023	0.43373	0.32376	0.33943
1013.456	0.38274	0.38337	0.51079	0.26955	0.41685	0.31193	0.32476
1013.686	0.36953	0.37228	0.49845	0.25887	0.40496	0.29989	0.31107
1013.915	0.37903	0.37727	0.50399	0.26633	0.41188	0.30846	0.32256
1014.144	0.3934	0.39132	0.52137	0.27922	0.4268	0.32295	0.34139
1014.373	0.38575	0.38411	0.50928	0.27515	0.41945	0.31703	0.33381
1014.602	0.37277	0.37542	0.4977	0.26888	0.40907	0.30764	0.32598
1014.831	0.36025	0.36248	0.48259	0.26057	0.39609	0.29662	0.31254
1015.06	0.35353	0.35583	0.47277	0.25515	0.38982	0.28989	0.3052
1015.289	0.36025	0.36119	0.47756	0.25955	0.39328	0.29683	0.31401
1015.518	0.34264	0.34769	0.46069	0.24684	0.37792	0.28275	0.29665
1015.747	0.34287	0.34899	0.46295	0.24955	0.38095	0.28601	0.29934
1015.976	0.35701	0.36008	0.47756	0.26108	0.39414	0.29948	0.31718
1016.205	0.34866	0.35139	0.46572	0.25498	0.38441	0.28948	0.30569
1016.434	0.3431	0.34363	0.45641	0.25175	0.37662	0.28377	0.30007
1016.662	0.33823	0.33845	0.44911	0.24836	0.37143	0.2801	0.29763
1016.891	0.34519	0.34603	0.45792	0.2543	0.37814	0.28969	0.30569
1017.12	0.33731	0.34011	0.44634	0.24803	0.36927	0.28214	0.29787
1017.349	0.32525	0.32847	0.43274	0.24006	0.35629	0.27153	0.28834
1017.577	0.32572	0.32976	0.43526	0.24175	0.35975	0.27377	0.28956
1017.806	0.33244	0.33364	0.43903	0.24786	0.36343	0.27969	0.29763
1018.035	0.32479	0.32828	0.43047	0.24277	0.35586	0.27316	0.29054
1018.263	0.31459	0.31978	0.41839	0.23582	0.34721	0.26418	0.28565
1018.492	0.31645	0.32459	0.42493	0.23921	0.35175	0.26785	0.28785
1018.721	0.2986	0.30906	0.40303	0.22582	0.33444	0.25336	0.27073
1018.949	0.29813	0.30721	0.39875	0.22565	0.33163	0.25336	0.26707
1019.178	0.31065	0.31627	0.41159	0.23599	0.34093	0.2654	0.28345
1019.406	0.29327	0.30185	0.39271	0.22429	0.32709	0.25234	0.26438
1019.635	0.29558	0.30333	0.39296	0.22802	0.32925	0.25336	0.26658
1019.863	0.29952	0.30629	0.39497	0.22853	0.33012	0.25459	0.2678
1020.091	0.29234	0.30056	0.38792	0.22412	0.32363	0.25051	0.26756
1020.32	0.29396	0.30278	0.39371	0.22616	0.32623	0.2552	0.26951
1020.548	0.29558	0.29963	0.38843	0.22599	0.32493	0.25214	0.26951
1020.776	0.28376	0.29113	0.37634	0.21768	0.31606	0.24337	0.25729
1021.005	0.29535	0.29908	0.38566	0.22734	0.3232	0.25275	0.26927
1021.233	0.29628	0.30352	0.38969	0.22955	0.32709	0.25622	0.27073
1021.461	0.28399	0.29279	0.37458	0.22345	0.31692	0.24643	0.25973
1021.689	0.2826	0.29243	0.37458	0.22209	0.31606	0.24663	0.25998
1021.918	0.27264	0.283	0.36426	0.21548	0.30351	0.23704	0.24922
1022.146	0.28562	0.29261	0.37382	0.22209	0.31519	0.24622	0.26193
1022.374	0.2782	0.28725	0.36551	0.22006	0.30957	0.24235	0.259
1022.602	0.27913	0.28836	0.36526	0.22022	0.30979	0.24235	0.25802
1022.83	0.27148	0.28004	0.35116	0.21327	0.29962	0.23541	0.25044
1023.058	0.2636	0.27505	0.34663	0.20819	0.29291	0.22929	0.24017
1023.286	0.24227	0.25398	0.32271	0.19073	0.26955	0.21113	0.21719
1023.514	0.24691	0.26008	0.32876	0.19649	0.27734	0.21664	0.22551
1023.742	0.26267	0.27468	0.34537	0.21056	0.2927	0.23153	0.24678
1023.97	0.2629	0.27487	0.34562	0.21005	0.294	0.23133	0.2458
1024.198	0.24899	0.26618	0.32926	0.20175	0.28383	0.22194	0.23333
1024.426	0.25108	0.26396	0.32876	0.19971	0.28015	0.21908	0.23064
1024.654	0.25502	0.26581	0.33152	0.2009	0.28167	0.22153	0.23162
1024.882	0.2432	0.25601	0.31818	0.19412	0.27258	0.21215	0.22331
1025.109	0.24853	0.26119	0.32599	0.1992	0.27496	0.21602	0.23406
1025.337	0.2425	0.25675	0.3212	0.19666	0.2715	0.21317	0.22648
1025.565	0.23578	0.25324	0.31138	0.19259	0.26566	0.20766	0.22037
1025.793	0.233	0.25047	0.30534	0.18869	0.26198	0.205	0.21573
1026.02	0.24366	0.25878	0.3207	0.20107	0.27539	0.21888	0.22893
1026.248	0.24436	0.25675	0.31692	0.19632	0.27237	0.21664	0.22722
1026.476	0.24274	0.25305	0.31365	0.19463	0.26804	0.21439	0.22355
1026.703	0.24389	0.2562	0.31692	0.19666	0.27193	0.21582	0.22942
1026.931	0.24181	0.25342	0.31516	0.19429	0.26566	0.21296	0.22771
1027.158	0.23578	0.25102	0.30861	0.19175	0.2648	0.21072	0.22428
1027.386	0.23717	0.25213	0.30786	0.19005	0.26458	0.20929	0.22453
1027.613	0.21863	0.23549	0.28595	0.17903	0.24792	0.19562	0.20399
1027.841	0.22512	0.24159	0.29099	0.18446	0.25203	0.20031	0.20962
1028.068	0.21979	0.23605	0.2862	0.17971	0.24922	0.19643	0.20521
1028.296	0.22373	0.24011	0.28872	0.18395	0.25095	0.19929	0.21182
1028.523	0.23207	0.24418	0.29854	0.18785	0.25636	0.2048	0.21695
1028.75	0.22118	0.23309	0.28268	0.17785	0.24403	0.19296	0.20595
1028.978	0.2279	0.23938	0.292	0.18344	0.25355	0.20337	0.21524
1029.205	0.22303	0.2366	0.28696	0.18005	0.25052	0.20378	0.21182
1029.432	0.22581	0.23771	0.28847	0.1831	0.25182	0.20398	0.21377
1029.66	0.22373	0.23734	0.28797	0.18361	0.24944	0.20317	0.21157
1029.887	0.20889	0.22422	0.26984	0.17208	0.23451	0.18888	0.19666
1030.114	0.20866	0.22514	0.27034	0.17123	0.23084	0.18644	0.19348
1030.341	0.20727	0.22292	0.26631	0.16971	0.23149	0.18419	0.19446
1030.568	0.22303	0.23475	0.28369	0.18158	0.24598	0.19766	0.21157
1030.795	0.22118	0.23438	0.28243	0.18107	0.24555	0.19847	0.21206
1031.022	0.21307	0.22699	0.27261	0.17496	0.241	0.19113	0.20619
1031.249	0.20797	0.22329	0.26505	0.17208	0.23451	0.18623	0.19666
1031.476	0.20774	0.222	0.26002	0.16954	0.23278	0.18541	0.1925
1031.703	0.20681	0.22089	0.26405	0.16903	0.23084	0.18378	0.19348
1031.93	0.21747	0.23069	0.27739	0.17818	0.24208	0.19623	0.20815
1032.157	0.21028	0.22403	0.26984	0.17208	0.23365	0.18807	0.20008
1032.384	0.20078	0.21812	0.26153	0.16886	0.22846	0.18215	0.19372
1032.611	0.1987	0.21387	0.25725	0.16411	0.22305	0.17766	0.1881
1032.838	0.19916	0.2122	0.25775	0.1653	0.22478	0.17399	0.18566
1033.065	0.20194	0.2159	0.25649	0.16445	0.22521	0.17889	0.19006
1033.292	0.2075	0.22089	0.26631	0.16734	0.23062	0.18766	0.19666
1033.518	0.20101	0.21719	0.25901	0.16496	0.22435	0.18195	0.19299
1033.745	0.1929	0.21109	0.25096	0.16089	0.21461	0.17419	0.18566
1033.972	0.19777	0.21276	0.25221	0.16089	0.2211	0.17542	0.18786
1034.198	0.19081	0.20943	0.24516	0.15818	0.21916	0.16909	0.18419
1034.425	0.19545	0.21036	0.25045	0.15971	0.21981	0.17501	0.18492
1034.652	0.20009	0.21054	0.25398	0.15954	0.22218	0.17929	0.1859
1034.878	0.18548	0.20222	0.24013	0.15225	0.2105	0.16746	0.17686
1035.105	0.18641	0.20444	0.24365	0.15445	0.2118	0.16889	0.17734
1035.331	0.18386	0.20278	0.23837	0.15276	0.20986	0.16766	0.17686
1035.558	0.18942	0.20758	0.24416	0.15733	0.21353	0.1697	0.18175
1035.784	0.18085	0.19871	0.23308	0.14937	0.20726	0.16358	0.1705
1036.011	0.19893	0.21128	0.24592	0.15903	0.21916	0.17827	0.18346
1036.237	0.19267	0.20703	0.24365	0.15801	0.21699	0.1744	0.18346
1036.464	0.18803	0.20389	0.24139	0.15496	0.20986	0.16868	0.18077
1036.69	0.17969	0.19557	0.23132	0.1492	0.20315	0.16154	0.17123
1036.916	0.18201	0.19575	0.2366	0.15259	0.2105	0.1646	0.17612
1037.143	0.19174	0.20629	0.24466	0.1575	0.21721	0.17338	0.18395
1037.369	0.19383	0.20647	0.24239	0.15513	0.21851	0.17603	0.18126
1037.595	0.1725	0.1915	0.22452	0.14293	0.19904	0.15889	0.16683
1037.821	0.18641	0.20204	0.24088	0.15394	0.21007	0.1697	0.18175
1038.048	0.16671	0.18559	0.21898	0.13937	0.1906	0.15154	0.1595
1038.274	0.17899	0.19538	0.23308	0.14954	0.20293	0.16338	0.17319
1038.5	0.15767	0.17782	0.20589	0.13123	0.18195	0.14481	0.14996
1038.726	0.16346	0.18023	0.20866	0.13242	0.18736	0.15032	0.15852
1038.952	0.17482	0.19132	0.22553	0.14411	0.19796	0.15909	0.16952
1039.178	0.16485	0.18503	0.21722	0.13886	0.18931	0.15052	0.15999
1039.404	0.16068	0.17801	0.21193	0.13445	0.18433	0.14685	0.15363
1039.63	0.17158	0.18817	0.22628	0.14293	0.19169	0.15746	0.16512
1039.856	0.16439	0.18115	0.21394	0.13547	0.18476	0.1495	0.15705
1040.082	0.1623	0.17782	0.20992	0.13326	0.18628	0.14848	0.15828
1040.308	0.15767	0.17838	0.20664	0.13258	0.18239	0.14542	0.15412
1040.534	0.16138	0.18318	0.20941	0.13835	0.18563	0.14766	0.15974
1040.76	0.16254	0.18097	0.21218	0.13598	0.18412	0.14828	0.15632
1040.986	0.16462	0.18134	0.21369	0.13581	0.18174	0.14971	0.15632
1041.211	0.16393	0.17986	0.21143	0.1353	0.18412	0.14991	0.15925
1041.437	0.15489	0.17191	0.19934	0.12767	0.17611	0.14195	0.15167
1041.663	0.14631	0.16618	0.19078	0.12343	0.16897	0.13379	0.14018
1041.888	0.15813	0.17653	0.20362	0.1353	0.1839	0.14358	0.1573
1042.114	0.14793	0.16747	0.19481	0.12597	0.17157	0.13624	0.14263
1042.34	0.1528	0.17024	0.19934	0.12716	0.17222	0.14032	0.1463
1042.565	0.15581	0.17302	0.20337	0.1314	0.17763	0.14358	0.15363
1042.791	0.16972	0.183	0.21671	0.1436	0.1919	0.15664	0.16683
1043.017	0.15906	0.17431	0.20438	0.1336	0.18282	0.14726	0.15681
1043.242	0.1586	0.17468	0.2001	0.13275	0.18044	0.14399	0.15461
1043.468	0.14237	0.16156	0.18801	0.1197	0.16551	0.13216	0.13701
1043.693	0.15303	0.16932	0.19959	0.12648	0.17157	0.14093	0.14385
1043.919	0.16648	0.17967	0.21722	0.13937	0.18758	0.1544	0.16439
1044.144	0.1586	0.17376	0.20891	0.13631	0.18239	0.14705	0.16023
1044.369	0.15095	0.1671	0.19682	0.12784	0.1733	0.14052	0.14874
1044.595	0.1484	0.16507	0.18851	0.1258	0.16703	0.13644	0.14263
1044.82	0.14469	0.16378	0.18902	0.12614	0.16789	0.13522	0.14214
1045.045	0.15373	0.17024	0.20161	0.13174	0.1746	0.14338	0.14972
1045.271	0.1331	0.15472	0.17895	0.11699	0.15492	0.12461	0.13016
1045.496	0.14932	0.16803	0.19884	0.12902	0.16941	0.13909	0.15167
1045.721	0.14979	0.16636	0.19506	0.12886	0.17135	0.13807	0.14874
1045.946	0.14469	0.16119	0.18927	0.12496	0.16681	0.13542	0.13994
1046.171	0.14052	0.15934	0.18625	0.1214	0.164	0.13195	0.13823
1046.397	0.14538	0.16267	0.18977	0.12631	0.16962	0.13583	0.14361
1046.622	0.13518	0.15453	0.17869	0.11851	0.15513	0.12603	0.13407
1046.847	0.14214	0.15989	0.18826	0.12343	0.15989	0.13134	0.14141
1047.072	0.13518	0.15694	0.18121	0.11919	0.16011	0.12767	0.13481
1047.297	0.13588	0.15878	0.18373	0.12224	0.1627	0.13216	0.13554
1047.522	0.13843	0.15731	0.18197	0.1214	0.16227	0.12991	0.13701
1047.747	0.14098	0.15675	0.18071	0.12207	0.16184	0.13052	0.14092
1047.972	0.13889	0.15823	0.18272	0.12292	0.16162	0.13134	0.13725
1048.196	0.13287	0.15749	0.18373	0.12207	0.15924	0.12746	0.13481
1048.421	0.13611	0.15768	0.18172	0.12207	0.16076	0.13012	0.1375
1048.646	0.14863	0.16562	0.19279	0.13089	0.16984	0.14154	0.1485
1048.871	0.13472	0.15638	0.1792	0.12089	0.15643	0.12889	0.1375
1049.096	0.12591	0.14954	0.16862	0.11343	0.14886	0.12216	0.12796
1049.32	0.13565	0.15435	0.17718	0.12004	0.15686	0.12869	0.13554
1049.545	0.14701	0.16285	0.19002	0.12953	0.16919	0.13665	0.14385
1049.77	0.12823	0.1501	0.1719	0.11784	0.15319	0.12379	0.13089
1049.995	0.13588	0.1549	0.17945	0.12309	0.15859	0.13256	0.13921
1050.219	0.13727	0.1562	0.1797	0.12275	0.15859	0.13175	0.13798
1050.444	0.13472	0.15731	0.17467	0.12004	0.1547	0.12787	0.13407
1050.668	0.12151	0.14714	0.16661	0.11326	0.1467	0.11951	0.12601
1050.893	0.12197	0.14695	0.1651	0.11411	0.14734	0.11808	0.12552
1051.117	0.11989	0.14603	0.16459	0.11292	0.14605	0.1191	0.12429
1051.342	0.10667	0.13402	0.14949	0.10343	0.13588	0.10951	0.11158
1051.566	0.12684	0.14769	0.16711	0.1158	0.14929	0.12073	0.12649
1051.791	0.15489	0.17172	0.19858	0.13733	0.17395	0.14522	0.1551
1052.015	0.13611	0.15638	0.18121	0.12411	0.15859	0.13032	0.13945
1052.239	0.13936	0.15989	0.18449	0.12835	0.16487	0.13665	0.14605
1052.464	0.12939	0.1525	0.17265	0.12055	0.15254	0.1244	0.13065
1052.688	0.12406	0.15158	0.16535	0.11648	0.14843	0.12338	0.12698
1052.912	0.12336	0.15028	0.16787	0.11801	0.14908	0.12338	0.12943
1053.137	0.12452	0.15287	0.17215	0.12258	0.14994	0.12522	0.13578
1053.361	0.12383	0.14825	0.16711	0.11784	0.14799	0.12114	0.12869
1053.585	0.11154	0.1366	0.15201	0.10868	0.1374	0.11298	0.11623
1053.809	0.10922	0.13679	0.14898	0.10614	0.13307	0.1093	0.11256
1054.033	0.1185	0.14751	0.16031	0.11377	0.14345	0.11869	0.12454
1054.257	0.12939	0.15342	0.17391	0.1214	0.15362	0.12706	0.13652
1054.481	0.1331	0.15546	0.17769	0.12513	0.15751	0.12828	0.13994
1054.706	0.11571	0.14326	0.1583	0.11258	0.14215	0.11706	0.12185
1054.93	0.10644	0.13864	0.14672	0.10682	0.13437	0.11155	0.11183
1055.154	0.11432	0.14141	0.15452	0.11156	0.13718	0.11379	0.12209
1055.377	0.12244	0.14751	0.16459	0.11835	0.1441	0.12175	0.13212
1055.601	0.11502	0.14233	0.15754	0.11156	0.13848	0.11665	0.12087
1055.596	0.11496	0.14314	0.15895	0.1103	0.13457	0.11456	0.11536
1055.829	0.11287	0.14074	0.15441	0.10929	0.12916	0.11211	0.11267
1056.061	0.11658	0.14555	0.15995	0.11285	0.13262	0.11619	0.11952
1056.294	0.10614	0.13686	0.14812	0.10538	0.1257	0.10619	0.1073
1056.526	0.11264	0.14	0.15467	0.10979	0.1337	0.11211	0.11341
1056.758	0.11472	0.14296	0.15668	0.11081	0.13132	0.11292	0.11536
1056.991	0.11565	0.1474	0.15945	0.11505	0.13479	0.1166	0.12025
1057.223	0.1029	0.13686	0.14862	0.10403	0.12678	0.10598	0.10803
1057.455	0.1131	0.14296	0.15618	0.10878	0.13522	0.11251	0.11683
1057.688	0.09501	0.13113	0.13578	0.09877	0.11791	0.09843	0.09948
1057.92	0.10985	0.14388	0.14938	0.11251	0.12808	0.11292	0.11439
1058.152	0.11797	0.14961	0.16172	0.11692	0.1376	0.12007	0.12367
1058.384	0.11356	0.14518	0.15794	0.11302	0.1363	0.11496	0.11659
1058.617	0.10522	0.14037	0.14635	0.10979	0.12808	0.10884	0.11023
1058.849	0.10846	0.14277	0.14963	0.11234	0.12808	0.11251	0.11316
1059.081	0.10684	0.14314	0.14963	0.1103	0.12851	0.10986	0.11292
1059.313	0.12307	0.15442	0.16827	0.12167	0.14582	0.12517	0.13027
1059.545	0.12609	0.15719	0.16827	0.12472	0.14734	0.12782	0.1332
1059.777	0.12446	0.15756	0.16449	0.12387	0.14214	0.12558	0.13003
1060.009	0.12354	0.15664	0.16827	0.12269	0.14323	0.12742	0.13149
1060.241	0.12423	0.15664	0.17003	0.12303	0.14626	0.12701	0.13125
1060.473	0.11797	0.1535	0.15945	0.12014	0.13847	0.12231	0.12465
1060.705	0.11217	0.15072	0.15064	0.11912	0.13219	0.11925	0.11952
1060.937	0.11356	0.15072	0.15492	0.11845	0.13522	0.11741	0.12001
1061.169	0.11658	0.15424	0.16046	0.12031	0.13955	0.12027	0.1227
1061.401	0.12446	0.15793	0.16625	0.12557	0.14323	0.12762	0.1332
1061.633	0.13096	0.16015	0.17078	0.13066	0.14755	0.13415	0.13712
1061.865	0.12493	0.16034	0.16927	0.12862	0.14799	0.13048	0.13345
1062.097	0.11356	0.15534	0.15895	0.12116	0.1389	0.1217	0.1227
1062.329	0.13072	0.16588	0.17406	0.13185	0.15123	0.13476	0.14054
1062.56	0.11496	0.15146	0.15517	0.12031	0.13825	0.12374	0.12367
1062.792	0.12052	0.15849	0.16801	0.12574	0.14214	0.1268	0.13076
1063.024	0.1342	0.17235	0.18287	0.13711	0.15383	0.13844	0.14249
1063.256	0.12771	0.16662	0.1733	0.13388	0.15102	0.13395	0.13907
1063.487	0.12145	0.16255	0.16398	0.12795	0.14582	0.12925	0.13492
1063.719	0.1073	0.15405	0.15492	0.12048	0.13544	0.12068	0.12196
1063.951	0.11055	0.15516	0.15844	0.12608	0.13738	0.12354	0.1227
1064.182	0.11751	0.15904	0.16096	0.12727	0.14106	0.12619	0.12758
1064.414	0.12516	0.16625	0.1665	0.13168	0.14842	0.13129	0.13492
1064.646	0.12238	0.16625	0.16952	0.13371	0.14885	0.13456	0.13467
1064.877	0.11449	0.16071	0.16524	0.12795	0.14366	0.13109	0.12636
1065.109	0.11009	0.15627	0.15265	0.12286	0.13457	0.1219	0.12318
1065.34	0.12238	0.16792	0.16675	0.13269	0.14409	0.1315	0.13589
1065.572	0.12678	0.17087	0.16952	0.13575	0.15037	0.13803	0.1376
1065.803	0.12354	0.16921	0.16424	0.13422	0.14929	0.13721	0.13369
1066.035	0.12098	0.16699	0.16373	0.1332	0.14366	0.13415	0.13443
1066.266	0.12609	0.17106	0.16801	0.13761	0.1482	0.13742	0.14029
1066.497	0.11472	0.16218	0.15467	0.12913	0.14193	0.12844	0.12709
1066.729	0.11867	0.16773	0.15945	0.13473	0.14864	0.13497	0.13174
1066.96	0.13443	0.17771	0.17582	0.14338	0.15837	0.14395	0.14689
1067.191	0.13977	0.18326	0.18589	0.14813	0.16378	0.15109	0.15447
1067.423	0.11565	0.16459	0.15769	0.13185	0.13976	0.12884	0.13003
1067.654	0.10916	0.16163	0.1529	0.12862	0.1363	0.1266	0.12636
1067.885	0.11356	0.1657	0.15693	0.13202	0.14236	0.13027	0.12783
1068.116	0.10823	0.16292	0.15064	0.13032	0.13976	0.12762	0.12172
1068.348	0.11472	0.17013	0.15895	0.13456	0.14366	0.1317	0.13003
1068.579	0.13467	0.18788	0.18136	0.15034	0.16097	0.14946	0.15471
1068.81	0.14139	0.19084	0.18438	0.15475	0.16811	0.15661	0.15813
1069.041	0.13629	0.18566	0.17733	0.15085	0.16551	0.15109	0.14958
1069.272	0.11333	0.17106	0.15643	0.13626	0.14409	0.13374	0.13125
1069.503	0.12145	0.1816	0.16575	0.14627	0.15405	0.14579	0.1442
1069.734	0.12122	0.17679	0.16071	0.14219	0.15037	0.13783	0.13663
1069.965	0.13698	0.19195	0.17784	0.1556	0.16422	0.15416	0.15545
1070.196	0.13838	0.19602	0.18489	0.15865	0.16919	0.15906	0.16229
1070.427	0.13026	0.18862	0.17935	0.15186	0.1653	0.1513	0.15276
1070.658	0.13119	0.18862	0.17406	0.15237	0.16075	0.15048	0.14958
1070.889	0.13838	0.19787	0.18086	0.16068	0.16898	0.15824	0.16302
1071.12	0.1291	0.19102	0.17406	0.15339	0.16032	0.15109	0.15031
1071.351	0.12307	0.18899	0.17355	0.15305	0.15664	0.14681	0.14665
1071.582	0.12516	0.18807	0.16902	0.15152	0.15881	0.14762	0.1464
1071.813	0.14046	0.1999	0.18615	0.16272	0.17092	0.16293	0.16033
1072.043	0.14278	0.20415	0.18816	0.16679	0.17482	0.166	0.16596
1072.274	0.13165	0.19823	0.17809	0.15967	0.1679	0.15783	0.15667
1072.505	0.13119	0.19657	0.17532	0.15984	0.16292	0.15477	0.15374
1072.736	0.13374	0.20101	0.17834	0.16374	0.16465	0.15538	0.15422
1072.966	0.14046	0.20637	0.18514	0.16713	0.17374	0.16436	0.16424
1073.197	0.14417	0.2097	0.19219	0.17273	0.17785	0.1713	0.17133
1073.428	0.14672	0.2145	0.19118	0.17273	0.18001	0.17171	0.17133
1073.658	0.14626	0.21672	0.18992	0.17324	0.18283	0.17028	0.17011
1073.889	0.13559	0.21118	0.18388	0.17086	0.17417	0.16579	0.16278
1074.12	0.1342	0.21192	0.18539	0.169	0.17395	0.16518	0.16229
1074.35	0.13953	0.21765	0.18816	0.17409	0.17763	0.16987	0.16718
1074.581	0.14464	0.22079	0.19093	0.17951	0.1811	0.17498	0.17231
1074.811	0.14835	0.22227	0.19395	0.18172	0.18564	0.17784	0.17549
1075.042	0.15043	0.2243	0.19798	0.18681	0.18867	0.17906	0.17867
1075.272	0.14626	0.2243	0.19219	0.18426	0.18391	0.17743	0.17524
1075.503	0.14997	0.22541	0.19622	0.18409	0.18953	0.1811	0.18184
1075.733	0.14858	0.22948	0.19698	0.18766	0.18867	0.18192	0.1816
1075.963	0.14811	0.23318	0.19471	0.18715	0.18824	0.18376	0.18258
1076.194	0.15553	0.23502	0.20176	0.19309	0.193	0.18845	0.186
1076.424	0.15553	0.23835	0.20428	0.19682	0.19127	0.19029	0.18795
1076.654	0.14672	0.23299	0.19093	0.19088	0.18499	0.18355	0.18038
1076.885	0.15507	0.24205	0.20529	0.19851	0.19949	0.19355	0.19455
1077.115	0.14348	0.23429	0.19295	0.19088	0.18629	0.18233	0.17915
1077.345	0.16574	0.24797	0.21284	0.20242	0.20576	0.20294	0.20042
1077.575	0.15136	0.24353	0.20126	0.19851	0.19473	0.19008	0.186
1077.806	0.15391	0.24926	0.2068	0.20513	0.19841	0.19396	0.19211
1078.036	0.16411	0.25555	0.21234	0.21175	0.20598	0.20478	0.20213
1078.266	0.17269	0.26331	0.22266	0.21836	0.21442	0.21213	0.20702
1078.496	0.17779	0.26812	0.22871	0.22294	0.22091	0.21703	0.21264
1078.726	0.15391	0.25092	0.20101	0.20683	0.19927	0.1958	0.19137
1078.956	0.16017	0.26091	0.21284	0.21514	0.2062	0.20315	0.197
1079.186	0.1669	0.26756	0.22292	0.22209	0.21615	0.21233	0.20873
1079.416	0.18892	0.28734	0.24206	0.23957	0.23454	0.23091	0.22828
1079.646	0.18916	0.28808	0.2418	0.23906	0.23195	0.23132	0.22584
1079.876	0.1815	0.28531	0.23777	0.23668	0.22827	0.22785	0.22168
1080.106	0.18637	0.29326	0.24407	0.24262	0.23866	0.23622	0.23292
1080.336	0.16852	0.27773	0.22367	0.22939	0.21875	0.21948	0.21093
1080.566	0.18916	0.294	0.24558	0.2472	0.23584	0.23907	0.2339
1080.796	0.20353	0.31101	0.26145	0.25975	0.25251	0.25234	0.25101
1081.026	0.19147	0.29862	0.24357	0.25008	0.23757	0.24214	0.23708
1081.255	0.17408	0.28938	0.22795	0.24041	0.22394	0.22825	0.21802
1081.485	0.17895	0.29844	0.2345	0.24788	0.2313	0.23744	0.22388
1081.715	0.1829	0.30324	0.24155	0.24957	0.23563	0.23805	0.22926
1081.945	0.19078	0.30897	0.25263	0.25958	0.24515	0.24561	0.23732
1082.174	0.20516	0.32358	0.26749	0.27332	0.26051	0.26173	0.25517
1082.404	0.18753	0.30916	0.24735	0.25924	0.24428	0.2452	0.23537
1082.634	0.19518	0.32062	0.25389	0.26688	0.25077	0.25295	0.24319
1082.863	0.21814	0.34391	0.2821	0.28723	0.27631	0.27827	0.27325
1083.093	0.21188	0.33929	0.27555	0.28384	0.26982	0.27316	0.26567
1083.323	0.22255	0.34706	0.2826	0.29012	0.27609	0.27888	0.27398
1083.552	0.20794	0.3404	0.26976	0.28605	0.26787	0.2701	0.26396
1083.782	0.20979	0.34225	0.2748	0.28808	0.26982	0.27275	0.26934
1084.011	0.2244	0.35926	0.29041	0.30216	0.28453	0.28868	0.28278
1084.241	0.21095	0.35242	0.28008	0.29589	0.27523	0.27888	0.27227
1084.47	0.22069	0.36148	0.28663	0.30555	0.28496	0.28888	0.27985
1084.7	0.23368	0.37109	0.30048	0.31353	0.2947	0.29888	0.29183
1084.929	0.22904	0.37349	0.2952	0.3137	0.29384	0.29888	0.29012
1085.158	0.22463	0.37165	0.28915	0.31047	0.28648	0.29215	0.28376
1085.388	0.22	0.37091	0.28487	0.31081	0.28561	0.29337	0.28278
1085.617	0.21095	0.36517	0.27429	0.30691	0.28042	0.28766	0.27692
1085.846	0.21976	0.37756	0.28663	0.31658	0.28929	0.29888	0.28694
1086.076	0.21466	0.37867	0.28688	0.31743	0.28691	0.29643	0.28425
1086.305	0.23136	0.39549	0.30401	0.3327	0.30336	0.31174	0.29891
1086.534	0.24875	0.40788	0.3224	0.34406	0.31677	0.3246	0.31529
1086.763	0.23855	0.40511	0.31257	0.34186	0.31136	0.32093	0.30771
1086.992	0.2513	0.41583	0.32542	0.35305	0.32305	0.33318	0.32458
1087.222	0.25756	0.42618	0.33474	0.36255	0.33365	0.34461	0.33435
1087.451	0.27588	0.44116	0.35035	0.37663	0.34902	0.35788	0.34853
1087.68	0.27657	0.448	0.35564	0.38189	0.35356	0.36257	0.35146
1087.909	0.26823	0.44338	0.34531	0.37561	0.34361	0.35461	0.34242
1088.138	0.26591	0.44578	0.34758	0.38053	0.34815	0.35849	0.3434
1088.367	0.26382	0.44892	0.34708	0.38342	0.34685	0.35992	0.34633
1088.596	0.27078	0.45687	0.35161	0.38902	0.35183	0.36645	0.35146
1088.825	0.27263	0.46057	0.3506	0.39105	0.35356	0.36767	0.35
1089.054	0.2615	0.4589	0.34279	0.38919	0.3488	0.36237	0.34364
1089.283	0.27936	0.47573	0.36496	0.40462	0.36568	0.37808	0.36222
1089.512	0.2782	0.47961	0.36546	0.41022	0.36893	0.3838	0.36417
1089.741	0.28979	0.49144	0.37705	0.42023	0.37823	0.39421	0.37713
1089.969	0.30092	0.50346	0.39014	0.43142	0.39294	0.40564	0.39106
1090.198	0.30625	0.51141	0.39316	0.43906	0.39381	0.41074	0.39179
1090.427	0.29466	0.50845	0.38561	0.43584	0.38948	0.40564	0.38519
1090.656	0.30417	0.51954	0.39493	0.44601	0.39771	0.41462	0.39546
1090.885	0.30301	0.52213	0.39719	0.44771	0.39987	0.41707	0.39717
1091.113	0.3088	0.53341	0.40374	0.45925	0.40809	0.42667	0.40401
1091.342	0.31298	0.54006	0.40878	0.46467	0.41545	0.43299	0.41305
1091.571	0.31043	0.54043	0.40475	0.46467	0.4122	0.43218	0.40694
1091.799	0.3255	0.55689	0.42389	0.47977	0.42887	0.4481	0.42503
1092.028	0.34057	0.5739	0.44026	0.49555	0.44488	0.46545	0.44141
1092.257	0.32643	0.56798	0.42691	0.4891	0.43536	0.45708	0.42967
1092.485	0.32063	0.5689	0.42162	0.49114	0.43081	0.45586	0.42405
1092.714	0.33617	0.58443	0.44152	0.5064	0.44769	0.46994	0.44556
1092.942	0.35935	0.60569	0.46494	0.52506	0.46868	0.49178	0.46829
1093.171	0.36074	0.6129	0.46998	0.53117	0.47388	0.49607	0.47147
1093.399	0.37211	0.62973	0.48282	0.54457	0.48967	0.51301	0.48711
1093.627	0.37558	0.63842	0.48937	0.55153	0.49378	0.51893	0.49224
1093.856	0.35935	0.62714	0.4725	0.54712	0.48232	0.50893	0.4766
1094.084	0.36098	0.63398	0.47577	0.55051	0.48556	0.51077	0.48051
1094.313	0.36445	0.64322	0.47728	0.55713	0.49054	0.51485	0.48393
1094.541	0.37303	0.65431	0.48962	0.56747	0.50006	0.52628	0.4942
1094.769	0.38092	0.66596	0.49768	0.5802	0.51088	0.53669	0.50446
1094.998	0.38625	0.67465	0.50574	0.5863	0.51629	0.54445	0.51131
1095.226	0.40063	0.69055	0.52135	0.60123	0.53274	0.56139	0.52719
1095.454	0.40457	0.70127	0.53042	0.61209	0.54053	0.56833	0.53697
1095.682	0.41732	0.71643	0.54578	0.62617	0.55676	0.58221	0.55286
1095.91	0.39877	0.70571	0.52664	0.61616	0.53901	0.572	0.53306
1096.139	0.40225	0.71625	0.53143	0.62583	0.54529	0.57956	0.54112
1096.367	0.40619	0.72272	0.53369	0.63177	0.5468	0.58303	0.5421
1096.595	0.42173	0.74139	0.55258	0.64839	0.56584	0.60324	0.56239
1096.823	0.42428	0.74989	0.55762	0.6567	0.57212	0.60773	0.56752
1097.051	0.43147	0.76265	0.57046	0.66654	0.58424	0.61507	0.57852
1097.279	0.44352	0.7767	0.58406	0.68079	0.59636	0.63059	0.59221
1097.507	0.44468	0.78631	0.58683	0.68944	0.60003	0.63855	0.59856
1097.735	0.46115	0.8024	0.60371	0.7042	0.6167	0.65447	0.61616
1097.963	0.45141	0.80351	0.59943	0.70454	0.61302	0.64937	0.60638
1098.191	0.46277	0.81811	0.61101	0.71726	0.62492	0.66202	0.62031
1098.419	0.46346	0.82421	0.61454	0.72405	0.63033	0.66815	0.62374
1098.646	0.47691	0.84011	0.62965	0.74067	0.64526	0.68346	0.63767
1098.874	0.48665	0.85527	0.64451	0.75238	0.65803	0.69775	0.65233
1099.102	0.49245	0.86784	0.65055	0.76306	0.6656	0.70734	0.66089
1099.33	0.50752	0.88245	0.66742	0.77867	0.6801	0.72306	0.67922
1099.558	0.51471	0.89539	0.67548	0.79004	0.68984	0.73408	0.68557
1099.785	0.51123	0.89872	0.67573	0.79309	0.68962	0.73306	0.6819
1100.013	0.5154	0.90814	0.67951	0.80259	0.69503	0.74102	0.68948
1100.241	0.51239	0.91369	0.67901	0.80683	0.69655	0.74572	0.6885
1100.468	0.52282	0.93107	0.69487	0.82379	0.71039	0.75898	0.70635
1100.696	0.55366	0.95917	0.73089	0.85026	0.74264	0.79042	0.74056
1100.924	0.53558	0.95399	0.71074	0.8433	0.72857	0.77654	0.72028
1101.151	0.5379	0.96083	0.71351	0.85128	0.73571	0.78327	0.72517
1101.379	0.54601	0.97618	0.72484	0.86603	0.74394	0.79511	0.73641
1101.606	0.55413	0.98875	0.73316	0.87723	0.75411	0.80512	0.74716
1101.834	0.56132	1.00428	0.74348	0.89012	0.76514	0.81573	0.75572
1102.061	0.56085	1.00631	0.74499	0.89216	0.76709	0.81981	0.75547
1102.289	0.58242	1.03441	0.77018	0.91709	0.7896	0.84451	0.7826
1102.516	0.57453	1.03571	0.76388	0.91879	0.78851	0.84798	0.77967
1102.743	0.59192	1.05715	0.78478	0.93898	0.80777	0.8639	0.798
1102.971	0.58705	1.05918	0.78075	0.94101	0.8028	0.86717	0.79507
1103.198	0.58381	1.06769	0.78151	0.94797	0.80777	0.86962	0.7958
1103.425	0.61813	1.09727	0.81752	0.97647	0.84066	0.89901	0.83319
1103.653	0.6114	1.10429	0.814	0.98139	0.83807	0.90024	0.83075
1103.88	0.62879	1.125	0.83566	1.00072	0.85884	0.9182	0.84786
1104.107	0.62949	1.13295	0.83818	1.00751	0.86512	0.92759	0.85226
1104.334	0.62786	1.13923	0.83994	1.01447	0.86403	0.92902	0.85641
1104.561	0.64734	1.16327	0.85933	1.03516	0.88589	0.95025	0.87646
1104.789	0.6587	1.17806	0.87192	1.05111	0.89714	0.96393	0.89112
1105.016	0.66496	1.19229	0.88124	1.06485	0.90904	0.97617	0.89894
1105.243	0.67656	1.20782	0.89308	1.07961	0.92333	0.98965	0.91092
1105.47	0.68699	1.22594	0.91045	1.09538	0.93739	1.00598	0.92851
1105.697	0.70067	1.24461	0.92582	1.11031	0.95341	1.02231	0.94709
1105.924	0.71111	1.26513	0.94068	1.12761	0.96682	1.03864	0.96053
1106.151	0.69951	1.2618	0.92934	1.12626	0.96033	1.03149	0.95124
1106.378	0.70392	1.27308	0.93589	1.13677	0.9679	1.04252	0.95711
1106.605	0.71366	1.28843	0.94974	1.14967	0.97916	1.05088	0.96518
1106.832	0.7387	1.31985	0.97745	1.17749	1.00772	1.08314	0.99744
1107.058	0.74705	1.33113	0.98651	1.19021	1.01551	1.09069	1.0033
1107.285	0.74287	1.33612	0.98525	1.19564	1.01832	1.0962	1.00477
1107.512	0.76397	1.3609	1.00993	1.21803	1.04148	1.1209	1.03337
1107.739	0.77487	1.38123	1.02504	1.23635	1.05922	1.13825	1.04681
1107.966	0.77139	1.38733	1.02807	1.2428	1.05922	1.13907	1.04779
1108.192	0.77928	1.3999	1.03512	1.25484	1.07069	1.15029	1.0561
1108.419	0.79945	1.42486	1.0593	1.27774	1.08995	1.17357	1.07858
1108.646	0.81035	1.44501	1.07541	1.29606	1.10705	1.19153	1.09545
1108.872	0.81383	1.45537	1.08146	1.30471	1.1144	1.20051	1.10571
1109.099	0.81707	1.46627	1.08775	1.31625	1.12003	1.20786	1.1084
1109.326	0.83331	1.48421	1.1011	1.33135	1.13345	1.22072	1.12478
1109.552	0.82983	1.494	1.10412	1.34034	1.14015	1.2295	1.12624
1109.779	0.85232	1.52007	1.13409	1.3651	1.16504	1.25583	1.1541
1110.005	0.86299	1.53837	1.14568	1.38156	1.18105	1.26787	1.16852
1110.232	0.85788	1.5417	1.14694	1.38529	1.18019	1.26869	1.16657
1110.458	0.85301	1.54836	1.14064	1.39089	1.1817	1.27114	1.1651
1110.685	0.8667	1.5637	1.15097	1.40225	1.19187	1.28257	1.17219
1110.911	0.89081	1.59476	1.18043	1.43075	1.21892	1.31196	1.20323
1111.138	0.89823	1.60789	1.19202	1.44517	1.23428	1.3287	1.21692
1111.364	0.9038	1.62434	1.20184	1.45942	1.24186	1.33952	1.22718
1111.59	0.91724	1.64061	1.21418	1.47265	1.25701	1.35136	1.24111
1111.817	0.91887	1.65152	1.22098	1.48334	1.26588	1.35993	1.24722
1112.043	0.93324	1.66889	1.23659	1.49912	1.27821	1.37871	1.25993
1112.269	0.94994	1.69625	1.26002	1.52354	1.3005	1.40015	1.28511
1112.495	0.95875	1.71178	1.2716	1.5383	1.31522	1.41423	1.2966
1112.721	0.95063	1.71493	1.26656	1.54017	1.31089	1.41035	1.29195
1112.948	0.96223	1.73138	1.27941	1.55459	1.32669	1.42668	1.30442
1113.174	0.97869	1.75319	1.30132	1.57511	1.34659	1.44791	1.32421
1113.4	0.99701	1.77446	1.31895	1.59428	1.36434	1.46751	1.34548
1113.626	0.99284	1.78185	1.32071	1.60124	1.36737	1.47077	1.34646
1113.852	1.00582	1.79849	1.33507	1.61667	1.38165	1.48751	1.36161
1114.078	1.03736	1.83528	1.3736	1.65009	1.4167	1.5214	1.39876
1114.304	1.04083	1.84526	1.37687	1.65773	1.42255	1.52915	1.40731
1114.53	1.0304	1.84896	1.36806	1.6601	1.41887	1.52528	1.39656
1114.756	1.04199	1.86282	1.37889	1.67486	1.43099	1.53793	1.40756
1114.982	1.0508	1.88002	1.39727	1.6903	1.44527	1.55426	1.42393
1115.208	1.06101	1.89536	1.40709	1.70064	1.45739	1.56528	1.43664
1115.434	1.08072	1.9218	1.43026	1.72609	1.48011	1.58958	1.46108
1115.66	1.08999	1.93714	1.44311	1.74119	1.49201	1.60346	1.47453
1115.885	1.09602	1.9523	1.45117	1.75408	1.50261	1.61305	1.48039
1116.111	1.09509	1.96025	1.45671	1.76019	1.50737	1.61713	1.4821
1116.337	1.08999	1.96358	1.45142	1.76426	1.50543	1.61999	1.4821
1116.563	1.10228	1.98077	1.46477	1.77851	1.52187	1.63571	1.49726
1116.788	1.1155	2.00203	1.48164	1.7953	1.53767	1.65122	1.51241
1117.014	1.1308	2.02459	1.50128	1.81702	1.55823	1.6698	1.53465
1117.24	1.14286	2.03938	1.5174	1.83194	1.57143	1.6849	1.54614
1117.465	1.17045	2.07081	1.54863	1.85993	1.60259	1.71715	1.57816
1117.691	1.17625	2.08375	1.55417	1.86926	1.61103	1.72471	1.58475
1117.916	1.17578	2.09059	1.5577	1.87724	1.61535	1.73083	1.59062
1118.142	1.18436	2.10667	1.57079	1.89064	1.62877	1.74389	1.6004
1118.367	1.17857	2.11148	1.56475	1.89081	1.6225	1.74083	1.59453
1118.593	1.20407	2.13884	1.5927	1.9154	1.65019	1.76696	1.62093
1118.818	1.21567	2.15178	1.60882	1.93101	1.66642	1.78105	1.63657
1119.044	1.22054	2.16731	1.61638	1.94136	1.6753	1.79248	1.64855
1119.269	1.22355	2.17877	1.62167	1.95035	1.682	1.80044	1.6527
1119.495	1.22912	2.18746	1.62746	1.96087	1.68979	1.80799	1.65686
1119.72	1.23723	2.20169	1.63879	1.97529	1.70256	1.81942	1.66908
1119.945	1.25648	2.22813	1.65919	1.99344	1.72334	1.84106	1.69303
1120.171	1.27711	2.25272	1.68538	2.01685	1.74995	1.86576	1.72138
1120.396	1.27317	2.25679	1.68287	2.02024	1.74757	1.86576	1.71625
1120.621	1.28036	2.26936	1.69445	2.02991	1.75644	1.87719	1.72407
1120.846	1.28732	2.28174	1.70125	2.04094	1.76467	1.88638	1.73091
1121.071	1.29613	2.29727	1.71284	2.0506	1.77743	1.89699	1.74215
1121.297	1.30749	2.31576	1.72996	2.0691	1.79323	1.91291	1.75975
1121.522	1.32465	2.33499	1.74784	2.08708	1.80946	1.9321	1.78102
1121.747	1.33346	2.35477	1.76094	2.10234	1.82266	1.947	1.79201
1121.972	1.33995	2.36623	1.76874	2.11117	1.8324	1.95476	1.80179
1122.197	1.35247	2.38324	1.78637	2.12609	1.84884	1.96966	1.81743
1122.422	1.33717	2.37547	1.77479	2.12033	1.83802	1.9619	1.80301
1122.647	1.36013	2.40321	1.80048	2.14068	1.86118	1.98538	1.82623
1122.872	1.36569	2.41	1.80627	2.15001	1.86918	1.99395	1.83405
1123.097	1.38239	2.43704	1.82566	2.16799	1.88953	2.0115	1.85556
1123.322	1.39467	2.44905	1.83523	2.17834	1.90273	2.02171	1.86851
1123.547	1.37728	2.45	1.82289	2.17308	1.89191	2.01293	1.85532
1123.771	1.40163	2.47068	1.85462	2.19649	1.91593	2.04049	1.88293
1123.996	1.41531	2.48843	1.86772	2.21159	1.93324	2.05417	1.89515
1124.221	1.42064	2.49731	1.87528	2.21956	1.94016	2.05968	1.90249
1124.446	1.42528	2.50951	1.87931	2.22821	1.94903	2.06866	1.91129
1124.67	1.43572	2.51783	1.88913	2.23771	1.95985	2.07907	1.92302
1124.895	1.45659	2.54482	1.91834	2.2596	1.98539	2.10173	1.94721
1125.12	1.43804	2.53483	1.89845	2.2501	1.97046	2.08826	1.92864
1125.345	1.44476	2.54833	1.90877	2.25688	1.97717	2.09601	1.93622
1125.569	1.45079	2.55203	1.9191	2.26367	1.98539	2.10397	1.9433
1125.794	1.45264	2.56072	1.92212	2.26825	1.98907	2.10949	1.94941
1126.018	1.46238	2.57125	1.92942	2.27317	1.99686	2.11581	1.95332
1126.243	1.46516	2.58216	1.93471	2.28318	2.00551	2.12214	1.96017
1126.467	1.47792	2.59492	1.95158	2.29454	2.02153	2.135	1.97361
1126.692	1.48951	2.61174	1.96544	2.30811	2.03516	2.15072	1.9917
1126.916	1.52012	2.63688	1.99717	2.32779	2.06307	2.17726	2.02029
1127.141	1.49971	2.62561	1.97954	2.31829	2.04836	2.16093	2.00123
1127.365	1.49948	2.63097	1.98206	2.31982	2.05247	2.16235	2.00172
1127.589	1.49786	2.63448	1.97929	2.32151	2.05096	2.16011	1.99952
1127.814	1.49137	2.63411	1.97475	2.31558	2.04511	2.15786	1.99267
1128.038	1.51084	2.65445	1.99742	2.33644	2.06654	2.17868	2.01785
1128.262	1.53774	2.67885	2.02512	2.35493	2.0925	2.20012	2.04498
1128.487	1.54238	2.68624	2.03066	2.36104	2.099	2.20726	2.05011
1128.711	1.5396	2.68624	2.03142	2.35968	2.09835	2.20604	2.04498
1128.935	1.53751	2.69013	2.0284	2.36104	2.10051	2.20522	2.04596
1129.159	1.53681	2.69179	2.0284	2.36155	2.10202	2.20379	2.04547
1129.383	1.55189	2.71028	2.04628	2.37444	2.11761	2.22155	2.06209
1129.607	1.54609	2.70399	2.03898	2.3685	2.11133	2.21522	2.05475
1129.832	1.55629	2.71823	2.05358	2.38174	2.12345	2.22747	2.06991
1130.056	1.57948	2.74134	2.07776	2.39904	2.14617	2.24707	2.09313
1130.28	1.57994	2.74	2.07927	2.40023	2.14812	2.24992	2.09557
1130.504	1.57902	2.7467	2.07826	2.40056	2.15071	2.24788	2.09533
1130.728	1.58133	2.75354	2.08481	2.40226	2.15656	2.25237	2.09826
1130.952	1.5971	2.765	2.10068	2.41159	2.17062	2.26523	2.11048
1131.175	1.59432	2.76907	2.09891	2.41159	2.16911	2.26503	2.11072
1131.399	1.59107	2.76	2.09237	2.40684	2.16391	2.25625	2.10461
1131.623	1.59988	2.7772	2.10723	2.4177	2.17711	2.26748	2.11439
1131.847	1.60962	2.78737	2.12259	2.42313	2.18837	2.27769	2.12661
1132.071	1.61217	2.79125	2.12284	2.42533	2.18988	2.2783	2.13199
1132.295	1.61055	2.78811	2.11755	2.4199	2.18599	2.2732	2.12588
1132.518	1.61751	2.79865	2.12914	2.4255	2.19594	2.28218	2.13443
1132.742	1.60568	2.78922	2.11554	2.41583	2.18577	2.27136	2.12343
1132.966	1.61009	2.8	2.12108	2.41956	2.19399	2.27544	2.12759
1133.189	1.62887	2.81066	2.14097	2.43042	2.2113	2.28871	2.14592
1133.413	1.61843	2.80253	2.13165	2.42194	2.2007	2.27952	2.13443
1133.637	1.62701	2.80752	2.13568	2.42211	2.2033	2.28238	2.13932
1133.86	1.63026	2.82	2.14576	2.42822	2.21347	2.2883	2.14665
1134.084	1.62655	2.81214	2.14374	2.4233	2.21282	2.28585	2.14201
1134.307	1.6393	2.8236	2.15608	2.43297	2.22472	2.29667	2.15252
1134.531	1.64093	2.82434	2.15533	2.42906	2.22342	2.29381	2.15374
1134.754	1.63397	2.81935	2.14954	2.42296	2.21606	2.2883	2.1447
1134.978	1.64695	2.82841	2.16364	2.43025	2.22948	2.29892	2.15936
1135.201	1.65623	2.83729	2.1722	2.43246	2.23619	2.30239	2.16645
1135.424	1.64695	2.82638	2.16087	2.4233	2.22732	2.29197	2.15594
1135.648	1.64835	2.83026	2.16641	2.42092	2.23013	2.2932	2.15863
1135.871	1.63861	2.82231	2.15608	2.41074	2.22061	2.2832	2.14861
1136.094	1.65553	2.83525	2.17548	2.42431	2.23727	2.29749	2.16498
1136.317	1.6502	2.83008	2.17346	2.41566	2.23316	2.29279	2.16107
1136.541	1.656	2.83322	2.17573	2.41821	2.23684	2.29136	2.16083
1136.764	1.64626	2.82194	2.16414	2.40531	2.22905	2.28095	2.14983
1136.987	1.64069	2.82065	2.16188	2.40056	2.2245	2.27605	2.14543
1137.21	1.61867	2.79865	2.13367	2.37732	2.20005	2.25197	2.11781
1137.433	1.6291	2.80253	2.14425	2.38004	2.20827	2.25605	2.12612
1137.656	1.6444	2.81251	2.16389	2.38784	2.22342	2.26728	2.14445
1137.879	1.64811	2.81732	2.16868	2.38632	2.22775	2.27075	2.14739
1138.102	1.63582	2.80161	2.1518	2.37054	2.21217	2.25217	2.12954
1138.325	1.63722	2.80105	2.15432	2.36969	2.21303	2.25319	2.12954
1138.548	1.63722	2.80031	2.15734	2.36715	2.2152	2.2538	2.13297
1138.771	1.63188	2.79384	2.14979	2.3568	2.20784	2.24441	2.12075
1138.994	1.63838	2.79384	2.15382	2.35442	2.21087	2.24503	2.12368
1139.217	1.63304	2.79	2.15029	2.35035	2.20806	2.24074	2.12123
1139.44	1.62377	2.78145	2.14148	2.33746	2.19919	2.23074	2.11146
1139.663	1.62145	2.77942	2.14173	2.33492	2.19789	2.22645	2.10779
1139.886	1.63536	2.78534	2.15306	2.33695	2.20827	2.23278	2.11683
1140.108	1.63304	2.78182	2.1518	2.33237	2.20719	2.22849	2.11439
1140.331	1.62701	2.77461	2.14399	2.32101	2.2007	2.21849	2.10755
1140.554	1.63188	2.77739	2.15029	2.32202	2.20351	2.22012	2.11121
1140.777	1.62933	2.76796	2.14475	2.31269	2.19832	2.21543	2.10584
1140.999	1.6298	2.76833	2.14626	2.30896	2.19551	2.21298	2.10364
1141.222	1.62748	2.76334	2.14047	2.30082	2.19183	2.20338	2.09826
1141.444	1.61101	2.74744	2.1236	2.28436	2.1756	2.18603	2.08066
1141.667	1.61449	2.74762	2.12939	2.28267	2.17906	2.18889	2.08188
1141.889	1.60916	2.73967	2.1236	2.27486	2.17127	2.18236	2.07602
1142.112	1.60985	2.73579	2.11931	2.26672	2.16889	2.17664	2.07235
1142.334	1.61774	2.74078	2.13191	2.26808	2.17603	2.17868	2.08042
1142.557	1.60267	2.72211	2.11377	2.25145	2.16088	2.16195	2.06062
1142.779	1.61078	2.72969	2.12385	2.25434	2.17019	2.16725	2.0704
1143.002	1.60336	2.71656	2.11503	2.23907	2.16023	2.15337	2.0616
1143.224	1.60638	2.71693	2.11906	2.23754	2.1611	2.15378	2.06111
1143.446	1.60499	2.71	2.11478	2.22838	2.15742	2.14766	2.05402
1143.669	1.58597	2.69327	2.09665	2.21413	2.13924	2.13153	2.03691
1143.891	1.58	2.68236	2.08506	2.19768	2.13037	2.11622	2.02469
1144.113	1.576	2.67922	2.08657	2.19378	2.12951	2.11296	2.0242
1144.335	1.59154	2.68384	2.10017	2.19683	2.14076	2.12173	2.03398
1144.558	1.59154	2.68	2.10093	2.19208	2.13838	2.11704	2.03178
1144.78	1.58435	2.66683	2.08683	2.17478	2.12583	2.10132	2.01663
1145.002	1.57391	2.65759	2.077	2.16494	2.11544	2.09091	2.00685
1145.224	1.56696	2.64631	2.06567	2.15307	2.10679	2.08152	1.99707
1145.446	1.56394	2.64	2.06819	2.14679	2.10397	2.07723	1.9961
1145.668	1.57136	2.64077	2.07499	2.1439	2.10895	2.07989	1.99952
1145.89	1.56487	2.63226	2.06617	2.13373	2.10246	2.06723	1.99096
1146.112	1.55444	2.61803	2.05232	2.12168	2.08818	2.05233	1.97728
1146.334	1.54725	2.61008	2.04754	2.11049	2.0832	2.04559	1.96848
1146.556	1.53844	2.6	2.042	2.09776	2.07389	2.03273	1.9587
1146.778	1.54238	2.59658	2.04452	2.09335	2.07411	2.03192	1.95797
1147	1.54493	2.59085	2.04426	2.08708	2.07195	2.02926	1.95626
1147.221	1.53728	2.58198	2.03898	2.07809	2.0648	2.0213	1.95186
1147.443	1.52522	2.56571	2.02563	2.05993	2.05225	2.00314	1.9345
1147.665	1.52568	2.56571	2.02386	2.05722	2.05204	2.00069	1.93524
1147.887	1.51687	2.54833	2.01178	2.04178	2.03905	1.98681	1.92204
1148.108	1.51896	2.54778	2.01304	2.03856	2.03884	1.9866	1.92228
1148.33	1.51664	2.53816	2.0085	2.02838	2.03473	1.97966	1.91349
1148.552	1.5	2.52393	1.99163	2.01193	2.0172	1.96313	1.89711
1148.773	1.49832	2.5132	1.98659	2.0026	2.01114	1.95639	1.89296
1148.995	1.49438	2.50877	1.98407	1.99276	2.00681	1.94618	1.88856
1149.217	1.49484	2.50026	1.98231	1.98563	2.00486	1.94026	1.88489
1149.438	1.48186	2.48806	1.96972	1.97359	1.99318	1.927	1.87047
1149.66	1.49206	2.48843	1.97853	1.97257	1.99772	1.93006	1.87536
1149.881	1.48511	2.48122	1.97022	1.96205	1.99037	1.92251	1.86778
1150.102	1.47606	2.46477	1.95939	1.94831	1.97803	1.9072	1.85752
1150.324	1.46679	2.45164	1.94554	1.93508	1.96678	1.8927	1.84236
1150.545	1.46377	2.44277	1.94302	1.9244	1.96223	1.88597	1.83552
1150.767	1.46957	2.44517	1.94982	1.9227	1.96505	1.88719	1.84041
1150.988	1.46586	2.43223	1.9405	1.9115	1.95553	1.87964	1.83136
1151.209	1.4436	2.41226	1.91708	1.89081	1.93497	1.85698	1.80766
1151.431	1.44847	2.40801	1.92313	1.88589	1.93627	1.85657	1.80912
1151.652	1.42922	2.38768	1.89945	1.86553	1.91593	1.83371	1.78786
1151.873	1.44	2.38675	1.90525	1.86417	1.92112	1.83228	1.79397
1152.094	1.40998	2.36161	1.87502	1.83856	1.89494	1.80738	1.76317
1152.315	1.4065	2.35015	1.87301	1.8294	1.88801	1.79799	1.75535
1152.536	1.41925	2.3568	1.88686	1.83415	1.89667	1.80677	1.7666
1152.757	1.40395	2.34016	1.86772	1.81837	1.88109	1.78921	1.74802
1152.979	1.39583	2.32833	1.85891	1.80616	1.872	1.78003	1.74044
1153.2	1.4007	2.33	1.86621	1.79954	1.87351	1.77819	1.74607
1153.421	1.3861	2.31003	1.8516	1.78512	1.85642	1.76227	1.72553
1153.642	1.37775	2.29838	1.84077	1.77223	1.84278	1.74859	1.71625
1153.862	1.37589	2.28951	1.83322	1.76579	1.83997	1.74287	1.70867
1154.083	1.37404	2.28193	1.83196	1.75578	1.83564	1.73614	1.70403
1154.304	1.37195	2.27398	1.82717	1.74916	1.8311	1.72981	1.69865
1154.525	1.36198	2.25993	1.81534	1.73508	1.81617	1.71675	1.68814
1154.746	1.35711	2.25143	1.81156	1.72711	1.814	1.71164	1.68007
1154.967	1.34366	2.2322	1.79343	1.71014	1.79453	1.69266	1.66223
1155.187	1.3323	2.22055	1.78234	1.69725	1.78414	1.68041	1.64879
1155.408	1.34134	2.22	1.78889	1.69471	1.78609	1.68102	1.65417
1155.629	1.32743	2.20225	1.77429	1.67893	1.77246	1.66694	1.63828
1155.85	1.32001	2.19412	1.76673	1.66994	1.76791	1.65714	1.63437
1156.07	1.32418	2.18949	1.769	1.66604	1.76683	1.65694	1.63266
1156.291	1.33021	2.18709	1.77529	1.66468	1.76856	1.65653	1.63608
1156.511	1.3163	2.17119	1.75489	1.64721	1.75276	1.6402	1.61677
1156.732	1.30679	2.15843	1.74331	1.63567	1.74324	1.62999	1.6092
1156.952	1.28778	2.13828	1.72643	1.61634	1.72355	1.6104	1.58598
1157.173	1.29195	2.13422	1.72795	1.61006	1.71944	1.60346	1.58475
1157.393	1.30378	2.13865	1.73903	1.6143	1.73026	1.61182	1.59575
1157.614	1.29149	2.11998	1.72266	1.59835	1.71706	1.59958	1.58255
1157.834	1.27688	2.1039	1.71057	1.58343	1.70083	1.58223	1.5652
1158.055	1.2639	2.08948	1.69647	1.56867	1.68525	1.56712	1.55078
1158.275	1.26413	2.08264	1.69092	1.56239	1.68287	1.56202	1.54687
1158.495	1.26784	2.07931	1.69344	1.55951	1.68612	1.56243	1.54809
1158.716	1.24372	2.05676	1.66927	1.53881	1.65993	1.53916	1.51925
1158.936	1.25462	2.0599	1.67984	1.54034	1.66772	1.54385	1.53098
1159.156	1.25277	2.05084	1.6733	1.52999	1.66123	1.53569	1.52536
1159.376	1.23839	2.03365	1.65768	1.51455	1.64825	1.51976	1.5085
1159.596	1.23399	2.02736	1.65491	1.50692	1.63959	1.51303	1.50019
1159.816	1.23375	2.02015	1.65113	1.50132	1.63418	1.50792	1.49848
1160.037	1.21822	2.00277	1.6335	1.48622	1.61817	1.49159	1.48039
1160.257	1.21868	1.99612	1.63174	1.47893	1.61535	1.48914	1.47844
1160.477	1.20917	1.98558	1.62595	1.47011	1.60648	1.47731	1.46744
1160.697	1.20593	1.97708	1.61915	1.4618	1.60042	1.46934	1.46182
1160.917	1.20083	1.97079	1.61386	1.45467	1.59653	1.46302	1.45864
1161.137	1.19804	1.95896	1.60756	1.44178	1.58787	1.45404	1.45033
1161.356	1.19155	1.9536	1.60379	1.43703	1.58116	1.44954	1.44397
1161.576	1.1832	1.93955	1.59346	1.42566	1.57186	1.43975	1.43298
1161.796	1.1832	1.93622	1.59145	1.42074	1.56861	1.43444	1.42955
1162.016	1.18738	1.93326	1.59522	1.41684	1.56861	1.43403	1.43151
1162.236	1.17509	1.91792	1.58011	1.40666	1.55693	1.41893	1.41758
1162.456	1.15468	1.90165	1.55921	1.38834	1.54048	1.40076	1.39974
1162.675	1.15932	1.9	1.56274	1.38563	1.54113	1.40035	1.39974
1162.895	1.16419	1.8961	1.565	1.38241	1.53832	1.40076	1.40365
1163.115	1.1468	1.87669	1.5441	1.36629	1.51971	1.37994	1.38043
1163.334	1.14587	1.87003	1.54687	1.36086	1.51863	1.37667	1.37823
1163.554	1.14286	1.86578	1.54158	1.35476	1.51387	1.3732	1.37407
1163.774	1.13451	1.85081	1.52949	1.3439	1.50196	1.36402	1.36307
1163.993	1.12384	1.83935	1.52017	1.33304	1.4905	1.3483	1.35159
1164.213	1.1148	1.82788	1.50607	1.3232	1.48162	1.33748	1.33986
1164.432	1.11132	1.81975	1.50406	1.31472	1.47491	1.33258	1.33423
1164.652	1.09138	1.79701	1.48013	1.29403	1.45046	1.31074	1.31028
1164.871	1.10367	1.80034	1.4892	1.29691	1.4589	1.31625	1.32006
1165.09	1.12292	1.81161	1.51413	1.30675	1.476	1.33217	1.3423
1165.31	1.10344	1.78869	1.48844	1.28724	1.45392	1.31217	1.31737
1165.529	1.09764	1.77797	1.48089	1.27774	1.44635	1.30237	1.31126
1165.748	1.08443	1.76373	1.46603	1.26502	1.4312	1.28665	1.29244
1165.968	1.0719	1.74672	1.45041	1.25263	1.41779	1.27522	1.28242
1166.187	1.06843	1.73988	1.44487	1.24432	1.41216	1.27114	1.27338
1166.406	1.06402	1.72824	1.44059	1.23584	1.40415	1.26011	1.26629
1166.625	1.05683	1.71641	1.43001	1.22464	1.39485	1.25134	1.25798
1166.844	1.03759	1.69348	1.40961	1.20582	1.37386	1.23297	1.23476
1167.064	1.03179	1.68794	1.40155	1.19988	1.3691	1.22582	1.23012
1167.283	1.03712	1.68498	1.40382	1.19818	1.36996	1.22296	1.22865
1167.502	1.04176	1.68368	1.40986	1.19784	1.37321	1.22725	1.23525
1167.721	1.03805	1.6737	1.40105	1.1897	1.36845	1.22031	1.22914
1167.94	1.01741	1.65577	1.38065	1.17274	1.34703	1.1999	1.21007
1168.159	1.00536	1.63783	1.36403	1.15764	1.32863	1.185	1.18906
1168.378	1.00512	1.6358	1.3668	1.15425	1.32647	1.18234	1.19052
1168.597	1.00953	1.63044	1.36655	1.15051	1.32733	1.18153	1.19223
1168.815	0.99608	1.61953	1.35521	1.14135	1.3176	1.17254	1.1783
1168.805	0.99821	1.63834	1.37116	1.11927	1.27372	1.15267	1.17657
1169.033	0.98801	1.62781	1.36235	1.10942	1.26204	1.14411	1.16679
1169.26	0.985	1.61783	1.35555	1.10213	1.25619	1.13717	1.15848
1169.488	0.972	1.60452	1.34069	1.08889	1.243	1.12309	1.14529
1169.716	0.97295	1.59879	1.33968	1.08719	1.23845	1.12187	1.1448
1169.943	0.96878	1.59251	1.33641	1.07888	1.23477	1.11534	1.13844
1170.171	0.96669	1.58438	1.33213	1.07447	1.2298	1.11044	1.13624
1170.399	0.95047	1.57181	1.31652	1.06479	1.21725	1.09779	1.12134
1170.626	0.95742	1.56775	1.31702	1.06123	1.21703	1.09493	1.12158
1170.854	0.93472	1.54889	1.29687	1.04392	1.19713	1.07759	1.09739
1171.081	0.94329	1.54926	1.30418	1.04613	1.20124	1.08126	1.1057
1171.309	0.94816	1.54945	1.30846	1.04596	1.20383	1.08473	1.10961
1171.536	0.93703	1.53485	1.29385	1.03391	1.1941	1.07106	1.09935
1171.764	0.92406	1.5245	1.28051	1.02186	1.17895	1.05964	1.08322
1171.991	0.92035	1.51563	1.27622	1.01745	1.17722	1.05331	1.07833
1172.219	0.91757	1.5086	1.27345	1.01321	1.17008	1.05066	1.07271
1172.446	0.93124	1.51212	1.28378	1.01796	1.17592	1.05433	1.08322
1172.673	0.92591	1.50934	1.27925	1.01338	1.17397	1.05168	1.07955
1172.901	0.92197	1.49973	1.26968	1.0054	1.16402	1.04331	1.07344
1173.128	0.91641	1.49086	1.26514	0.99963	1.16142	1.03985	1.06855
1173.355	0.90946	1.48347	1.25759	0.99437	1.15299	1.03107	1.06074
1173.583	0.89903	1.46961	1.24626	0.98317	1.1426	1.02067	1.04705
1173.81	0.89023	1.45371	1.22913	0.96926	1.12897	1.007	1.03679
1174.037	0.88351	1.44725	1.22385	0.96586	1.12464	1.00373	1.02921
1174.264	0.88304	1.443	1.22183	0.96162	1.1188	0.99863	1.02946
1174.491	0.88605	1.44337	1.22636	0.96298	1.12204	1.00149	1.02994
1174.719	0.88605	1.43782	1.2241	0.95857	1.11901	0.99883	1.03068
1174.946	0.88072	1.4284	1.21906	0.95381	1.11317	0.99292	1.01944
1175.173	0.86566	1.4125	1.19892	0.93888	1.09565	0.977	1.00282
1175.4	0.87516	1.41786	1.21151	0.94804	1.1056	0.98761	1.01504
1175.627	0.85384	1.39753	1.18909	0.92836	1.08266	0.96558	0.99011
1175.854	0.86033	1.39938	1.19212	0.9287	1.08894	0.96925	0.99573
1176.081	0.86752	1.40271	1.19766	0.93209	1.09348	0.97517	1.006
1176.308	0.85848	1.39457	1.18884	0.92598	1.08634	0.96578	0.99622
1176.535	0.84759	1.38034	1.17348	0.91478	1.06925	0.95293	0.98645
1176.762	0.83206	1.36445	1.15938	0.90138	1.05562	0.93865	0.96641
1176.989	0.83021	1.36001	1.15585	0.89595	1.05281	0.9366	0.96445
1177.215	0.83067	1.35632	1.15736	0.89595	1.05237	0.93477	0.96299
1177.442	0.83322	1.35207	1.15686	0.89408	1.05021	0.93436	0.96079
1177.669	0.83044	1.34874	1.15258	0.89171	1.04783	0.9313	0.96006
1177.896	0.8177	1.33506	1.14049	0.87813	1.03333	0.92008	0.94393
1178.123	0.80611	1.32046	1.12639	0.86829	1.02251	0.90824	0.93293
1178.349	0.81399	1.32009	1.13344	0.87049	1.02662	0.91049	0.941
1178.576	0.81306	1.32009	1.13319	0.87083	1.02749	0.9113	0.94051
1178.803	0.80518	1.31178	1.1211	0.86082	1.01537	0.90253	0.93
1179.029	0.79846	1.30272	1.11229	0.85488	1.00823	0.89335	0.92145
1179.256	0.80055	1.29403	1.11254	0.84911	1.00585	0.89233	0.91583
1179.483	0.7841	1.28147	1.09517	0.83825	0.99136	0.8756	0.90067
1179.709	0.78108	1.27426	1.0934	0.83367	0.98595	0.87478	0.90239
1179.936	0.78873	1.27759	1.10171	0.83876	0.9959	0.88009	0.91069
1180.162	0.79476	1.27537	1.10071	0.83673	0.99265	0.88152	0.90752
1180.389	0.76231	1.2506	1.06671	0.81365	0.96474	0.8554	0.87868
1180.615	0.7542	1.23785	1.0579	0.80414	0.95847	0.8452	0.86744
1180.842	0.75235	1.23286	1.05588	0.80177	0.955	0.84112	0.86109
1181.068	0.73891	1.21808	1.04203	0.78955	0.94094	0.82643	0.85327
1181.295	0.74146	1.21419	1.04128	0.78921	0.94116	0.82867	0.85424
1181.521	0.75698	1.22066	1.05689	0.79634	0.95089	0.83928	0.86597
1181.747	0.75606	1.219	1.05361	0.79396	0.94916	0.83806	0.86695
1181.974	0.74725	1.20514	1.04354	0.78378	0.93705	0.82663	0.85424
1182.2	0.71829	1.17834	1.01232	0.76308	0.91065	0.80011	0.82394
1182.426	0.72246	1.17464	1.01332	0.76291	0.91346	0.80276	0.82516
1182.653	0.71481	1.16799	1.00426	0.75357	0.90243	0.79276	0.81881
1182.879	0.72802	1.16984	1.01307	0.76019	0.91325	0.79868	0.83054
1183.105	0.72524	1.16873	1.01206	0.75646	0.90957	0.79868	0.82345
1183.331	0.70971	1.15358	0.99771	0.74679	0.89226	0.78623	0.8105
1183.557	0.70207	1.14378	0.9889	0.73796	0.88512	0.77766	0.80488
1183.783	0.70624	1.14341	0.99318	0.73627	0.8849	0.77991	0.80586
1184.01	0.69326	1.12733	0.97404	0.72676	0.87213	0.76746	0.79022
1184.236	0.68747	1.1168	0.96548	0.71794	0.86521	0.75644	0.78069
1184.462	0.68052	1.11236	0.96019	0.71353	0.85764	0.75073	0.77654
1184.688	0.68909	1.11329	0.96548	0.71743	0.86543	0.75951	0.78362
1184.914	0.68955	1.1107	0.96774	0.7159	0.86261	0.75624	0.78118
1185.14	0.67495	1.09591	0.94785	0.70318	0.84466	0.74237	0.76481
1185.366	0.668	1.0863	0.93904	0.69503	0.83968	0.73502	0.75796
1185.592	0.66082	1.0802	0.93702	0.69062	0.83362	0.7289	0.75259
1185.817	0.66569	1.08057	0.93878	0.69282	0.836	0.73012	0.75528
1186.043	0.66545	1.07725	0.93526	0.6896	0.83708	0.73421	0.75576
1186.269	0.66221	1.07318	0.93198	0.6879	0.83124	0.7289	0.75332
1186.495	0.6585	1.06209	0.92367	0.68264	0.82388	0.72156	0.74868
1186.721	0.64668	1.05082	0.91159	0.67263	0.8135	0.71054	0.73255
1186.946	0.63788	1.04176	0.90403	0.66703	0.80484	0.70605	0.72497
1187.172	0.63834	1.0401	0.90403	0.66465	0.80311	0.70258	0.72473
1187.398	0.63718	1.03271	0.89849	0.65872	0.80095	0.70176	0.72449
1187.624	0.63741	1.03289	0.89774	0.65617	0.80008	0.70013	0.724
1187.849	0.63695	1.02809	0.89849	0.65736	0.79684	0.69564	0.71838
1188.075	0.62722	1.01995	0.88842	0.64802	0.78883	0.68789	0.70836
1188.301	0.62768	1.01256	0.88288	0.64463	0.78407	0.68626	0.70445
1188.526	0.62305	1.00868	0.8781	0.64209	0.77801	0.68238	0.70127
1188.752	0.61447	1.00055	0.87331	0.63513	0.77174	0.67483	0.69443
1188.977	0.6161	0.99963	0.8718	0.63428	0.77174	0.67463	0.69614
1189.203	0.61123	0.99112	0.86147	0.6297	0.76654	0.67014	0.68856
1189.428	0.59849	0.97967	0.84813	0.61901	0.75464	0.6579	0.6761
1189.654	0.60636	0.97893	0.85669	0.62036	0.75789	0.66075	0.67854
1189.879	0.59038	0.9671	0.83755	0.60815	0.74058	0.64647	0.66242
1190.104	0.60127	0.9732	0.84914	0.61731	0.7527	0.65565	0.6805
1190.33	0.58806	0.96063	0.83226	0.60526	0.73625	0.64239	0.66364
1190.555	0.58898	0.95305	0.83277	0.60407	0.73907	0.64341	0.66242
1190.781	0.59269	0.95693	0.83453	0.60696	0.73907	0.64402	0.66437
1191.006	0.59153	0.95527	0.83881	0.60662	0.7382	0.64464	0.67024
1191.231	0.59478	0.95675	0.84133	0.6073	0.74145	0.64729	0.66804
1191.456	0.56628	0.9294	0.80834	0.5832	0.7131	0.62199	0.63676
1191.682	0.56952	0.93013	0.80884	0.58744	0.71548	0.62342	0.6414
1191.907	0.57578	0.93272	0.81086	0.59101	0.71829	0.62444	0.64507
1192.132	0.58922	0.94289	0.82849	0.60068	0.73063	0.6377	0.66046
1192.357	0.58528	0.93476	0.82295	0.59321	0.72522	0.63341	0.65509
1192.582	0.57346	0.92478	0.81036	0.58456	0.7157	0.62138	0.64458
1192.807	0.57624	0.92219	0.80884	0.58371	0.71635	0.62178	0.64287
1193.032	0.55098	0.90167	0.78517	0.56657	0.69276	0.59954	0.61892
1193.257	0.56187	0.91036	0.79776	0.57607	0.70293	0.61199	0.62918
1193.482	0.57809	0.91886	0.81287	0.58507	0.71635	0.62342	0.64653
1193.707	0.55585	0.89927	0.79046	0.56844	0.69579	0.60587	0.62332
1193.932	0.53453	0.88134	0.76503	0.55283	0.67415	0.58791	0.60303
1194.157	0.53754	0.8806	0.76603	0.5535	0.67567	0.58485	0.60475
1194.382	0.53569	0.8782	0.76528	0.55096	0.67351	0.58424	0.60401
1194.607	0.53824	0.87839	0.76729	0.55266	0.67653	0.58608	0.60499
1194.832	0.54797	0.88356	0.7751	0.55893	0.68151	0.59424	0.61281
1195.057	0.52549	0.86397	0.74866	0.53942	0.65663	0.57322	0.59277
1195.281	0.52758	0.86249	0.75168	0.54078	0.65922	0.57465	0.59302
1195.506	0.55214	0.87691	0.77611	0.55537	0.68238	0.59546	0.61281
1195.731	0.53662	0.8636	0.75873	0.54366	0.66896	0.58159	0.60035
1195.956	0.53801	0.86508	0.75747	0.54485	0.67156	0.58037	0.59961
1196.18	0.52109	0.84863	0.74186	0.53314	0.651	0.56527	0.58324
1196.405	0.51785	0.84272	0.73582	0.53077	0.64494	0.56343	0.57909
1196.63	0.52827	0.849	0.74841	0.5362	0.6562	0.572	0.59033
1196.854	0.51367	0.83588	0.73204	0.52364	0.64235	0.55588	0.57371
1197.079	0.51715	0.83643	0.73229	0.52381	0.6417	0.55853	0.57542
1197.303	0.5241	0.8381	0.73607	0.52873	0.64494	0.56078	0.58202
1197.528	0.51298	0.83015	0.72675	0.52262	0.63672	0.55547	0.57322
1197.752	0.50047	0.81666	0.71542	0.51006	0.6259	0.54527	0.56296
1197.977	0.49282	0.80834	0.70509	0.50412	0.61638	0.5367	0.55196
1198.201	0.47845	0.79577	0.68596	0.49309	0.60578	0.5216	0.53608
1198.426	0.48401	0.79799	0.69175	0.49581	0.60621	0.52507	0.54097
1198.65	0.47683	0.7906	0.68218	0.49055	0.59713	0.52283	0.53192
1198.875	0.48703	0.79522	0.69351	0.49666	0.60708	0.52813	0.54243
1199.099	0.49606	0.80298	0.70383	0.50056	0.614	0.53364	0.55147
1199.323	0.48193	0.78838	0.68646	0.49055	0.60015	0.52222	0.5373
1199.548	0.48656	0.78857	0.69628	0.49394	0.60881	0.52793	0.54316
1199.772	0.4912	0.79005	0.69804	0.49581	0.61184	0.53058	0.54561
1199.996	0.50162	0.79725	0.70736	0.5048	0.61617	0.53793	0.55807
1200.22	0.49792	0.79522	0.70409	0.50158	0.61292	0.53425	0.55367
1200.444	0.48425	0.78136	0.68721	0.49004	0.59821	0.52242	0.53877
1200.669	0.47753	0.7736	0.67916	0.48427	0.59301	0.5165	0.5329
1200.893	0.4715	0.76805	0.67437	0.4785	0.58825	0.51018	0.52826
1201.117	0.4715	0.76436	0.66959	0.47595	0.58609	0.50977	0.52557
1201.341	0.46432	0.75604	0.66153	0.47171	0.58047	0.50283	0.51848
1201.565	0.45296	0.74587	0.64642	0.46221	0.56532	0.48978	0.50284
1201.789	0.46409	0.75031	0.65901	0.47035	0.57332	0.50038	0.51604
1202.013	0.45899	0.74551	0.65498	0.46713	0.56965	0.49528	0.50944
1202.237	0.46339	0.7505	0.66103	0.47035	0.57376	0.49998	0.51555
1202.461	0.47104	0.7516	0.6648	0.47222	0.57787	0.50385	0.51995
1202.685	0.4664	0.74772	0.65851	0.46866	0.57635	0.5014	0.51726
1202.909	0.45204	0.73534	0.64189	0.45729	0.56142	0.48692	0.50016
1203.133	0.45296	0.73405	0.64466	0.45898	0.56229	0.49182	0.50309
1203.356	0.4474	0.72832	0.63887	0.45423	0.55558	0.48427	0.49722
1203.58	0.44717	0.7298	0.64138	0.45406	0.55666	0.48569	0.49771
1203.804	0.44671	0.72684	0.6361	0.4522	0.55428	0.48121	0.49551
1204.028	0.43558	0.71464	0.62703	0.44626	0.54433	0.4706	0.48598
1204.251	0.44671	0.72092	0.63584	0.45135	0.55169	0.47937	0.49625
1204.475	0.45574	0.72943	0.64818	0.45678	0.55969	0.48773	0.50675
1204.699	0.43651	0.70928	0.62224	0.44201	0.54065	0.46917	0.48452
1204.922	0.42585	0.69875	0.60512	0.43217	0.5307	0.45856	0.46937
1205.146	0.43605	0.70522	0.61746	0.43913	0.53806	0.4657	0.48061
1205.37	0.44995	0.71612	0.63559	0.45033	0.55234	0.48141	0.49747
1205.593	0.44555	0.71224	0.6303	0.44592	0.54801	0.47651	0.49234
1205.817	0.45111	0.7176	0.63887	0.45169	0.55385	0.48386	0.50113
1206.04	0.44902	0.71168	0.63358	0.44745	0.55039	0.47917	0.49429
1206.264	0.42678	0.69098	0.61016	0.43217	0.52854	0.45937	0.47034
1206.487	0.42238	0.68581	0.60134	0.42691	0.52356	0.45366	0.46692
1206.711	0.41959	0.68544	0.60109	0.42623	0.5201	0.45019	0.46301
1206.934	0.42029	0.68433	0.60034	0.42623	0.51988	0.45162	0.46521
1207.157	0.41983	0.68211	0.6016	0.42488	0.52313	0.45529	0.46692
1207.381	0.41936	0.67916	0.59782	0.42216	0.51902	0.45121	0.46497
1207.604	0.42585	0.68618	0.6026	0.42606	0.52529	0.45856	0.46814
1207.827	0.42492	0.68248	0.60134	0.42606	0.52226	0.4555	0.46741
1208.051	0.43095	0.68618	0.60739	0.43115	0.52875	0.46223	0.47548
1208.274	0.40569	0.66363	0.57818	0.41215	0.50452	0.43734	0.44957
1208.497	0.40291	0.65994	0.57818	0.4096	0.50041	0.43448	0.44737
1208.72	0.39828	0.65273	0.56987	0.40332	0.49283	0.42836	0.43833
1208.943	0.40755	0.66141	0.5812	0.41011	0.50149	0.43591	0.44688
1209.167	0.4043	0.65772	0.57667	0.40655	0.49651	0.43244	0.44297
1209.39	0.40407	0.6531	0.57767	0.40723	0.49889	0.43346	0.44542
1209.613	0.4087	0.65605	0.57944	0.40943	0.50235	0.43673	0.45006
1209.836	0.40337	0.65217	0.57717	0.40638	0.49911	0.43367	0.44493
1210.059	0.41218	0.65735	0.5817	0.41045	0.50517	0.43897	0.45373
1210.282	0.3955	0.64182	0.56433	0.39806	0.48916	0.42408	0.43564
1210.505	0.39874	0.64404	0.5681	0.40044	0.48981	0.42591	0.4398
1210.728	0.39109	0.63813	0.55979	0.39586	0.48829	0.42102	0.43222
1210.951	0.39851	0.64072	0.56483	0.3984	0.49024	0.4251	0.43784
1211.174	0.40083	0.64293	0.56785	0.4018	0.49305	0.42857	0.44077
1211.396	0.3999	0.63942	0.56407	0.39874	0.49089	0.42673	0.44029
1211.619	0.4043	0.64238	0.56911	0.40146	0.49262	0.42897	0.44395
1211.842	0.40337	0.64016	0.56659	0.4018	0.4937	0.42816	0.44444
1212.065	0.39156	0.63221	0.55778	0.39433	0.48353	0.41938	0.43198
1212.287	0.38785	0.62538	0.54896	0.38788	0.47769	0.41367	0.42905
1212.51	0.37534	0.61521	0.53688	0.38008	0.46838	0.4049	0.41609
1212.733	0.38159	0.61928	0.54368	0.38398	0.47185	0.40877	0.42294
1212.956	0.40129	0.63609	0.56785	0.39942	0.49089	0.42816	0.44224
1213.178	0.37765	0.61355	0.53612	0.37974	0.46514	0.40327	0.41487
1213.401	0.37232	0.60726	0.53335	0.37685	0.46103	0.39898	0.40901
1213.623	0.37163	0.60523	0.52832	0.37414	0.45951	0.39878	0.41023
1213.846	0.36862	0.60542	0.52806	0.37465	0.45821	0.39755	0.40534
1214.068	0.36954	0.60172	0.5268	0.37295	0.4554	0.3951	0.40534
1214.291	0.35657	0.59137	0.51321	0.36429	0.4461	0.38429	0.39312
1214.513	0.37093	0.60135	0.52756	0.37278	0.45713	0.39714	0.40779
1214.736	0.35703	0.59063	0.51648	0.36005	0.44502	0.38327	0.39361
1214.958	0.36699	0.59747	0.52353	0.36786	0.45281	0.39266	0.40559
1215.181	0.35147	0.58379	0.50767	0.35598	0.43809	0.37899	0.38506
1215.403	0.34405	0.57437	0.49684	0.34936	0.42922	0.37062	0.377
1215.625	0.36421	0.59026	0.51925	0.36463	0.44956	0.38837	0.39874
1215.848	0.35077	0.57806	0.50263	0.35394	0.43506	0.37593	0.38457
1216.07	0.35796	0.58527	0.51245	0.36022	0.44285	0.38266	0.39312
1216.292	0.35355	0.57751	0.50414	0.35462	0.43744	0.37735	0.38848
1216.514	0.3422	0.56605	0.49407	0.34682	0.42641	0.36674	0.37626
1216.737	0.35309	0.57418	0.50112	0.35343	0.43485	0.37491	0.38604
1216.959	0.35332	0.57566	0.50162	0.35394	0.43571	0.37654	0.38433
1217.181	0.35309	0.57049	0.49734	0.35191	0.43247	0.3747	0.38433
1217.403	0.35216	0.57049	0.4981	0.3514	0.43312	0.37286	0.38506
1217.625	0.35448	0.57122	0.50062	0.35377	0.43506	0.37797	0.3875
1217.847	0.35842	0.57344	0.50464	0.35547	0.43658	0.3796	0.39141
1218.069	0.3619	0.57381	0.50691	0.35853	0.44026	0.38205	0.39532
1218.291	0.33849	0.55589	0.48274	0.34105	0.42035	0.36266	0.37089
1218.513	0.33432	0.5496	0.47694	0.33646	0.41516	0.35797	0.36453
1218.735	0.32945	0.54868	0.47191	0.33443	0.4117	0.35471	0.36233
1218.957	0.3473	0.56051	0.4918	0.34665	0.42619	0.37001	0.3809
1219.179	0.34475	0.55552	0.48954	0.34359	0.4223	0.36776	0.377
1219.401	0.33432	0.54424	0.47518	0.33579	0.41105	0.35613	0.36478
1219.622	0.34405	0.552	0.48702	0.34274	0.42208	0.36368	0.37602
1219.844	0.3466	0.55422	0.48651	0.34393	0.42424	0.36613	0.37773
1220.066	0.33386	0.54572	0.47291	0.33545	0.41278	0.35369	0.36355
1220.288	0.33177	0.54221	0.46914	0.33273	0.4091	0.35307	0.3616
1220.509	0.34266	0.54831	0.47871	0.33816	0.41646	0.36021	0.3726
1220.731	0.34544	0.54886	0.48374	0.34173	0.42078	0.36348	0.37675
1220.953	0.3371	0.54258	0.47619	0.33545	0.41386	0.35654	0.36942
1221.174	0.33038	0.53482	0.46763	0.33256	0.4065	0.35124	0.36013
1221.396	0.3327	0.5374	0.47014	0.3329	0.40629	0.35328	0.36404
1221.618	0.32343	0.52687	0.45982	0.32425	0.39677	0.34552	0.355
1221.839	0.33965	0.53888	0.47216	0.33358	0.4104	0.35634	0.37015
1222.061	0.33849	0.53703	0.47317	0.33477	0.41105	0.35471	0.36795
1222.282	0.3225	0.52484	0.45504	0.32306	0.39503	0.34124	0.35085
1222.504	0.3079	0.51061	0.43791	0.31237	0.38292	0.32941	0.33545
1222.725	0.30559	0.50765	0.4369	0.30914	0.38054	0.32757	0.33374
1222.946	0.32019	0.51726	0.45277	0.32	0.39439	0.33961	0.34865
1223.168	0.32204	0.51763	0.45352	0.31916	0.39503	0.33961	0.34938
1223.389	0.31601	0.51412	0.44874	0.31576	0.38963	0.33655	0.34596
1223.61	0.31625	0.51689	0.44597	0.31423	0.38876	0.33451	0.34694
1223.832	0.30929	0.50968	0.43942	0.31118	0.38162	0.32879	0.33912
1224.053	0.31138	0.51061	0.44068	0.31356	0.38184	0.329	0.33838
1224.274	0.31694	0.51301	0.4505	0.31729	0.39114	0.33634	0.34816
1224.495	0.3174	0.51135	0.44723	0.31542	0.38876	0.3341	0.34498
1224.717	0.30118	0.49674	0.42885	0.3027	0.37275	0.32022	0.32714
1224.938	0.30234	0.49878	0.43011	0.30439	0.3747	0.32206	0.33252
1225.159	0.30953	0.50155	0.43741	0.30863	0.3801	0.32675	0.33643
1225.38	0.31509	0.50469	0.44295	0.31186	0.38335	0.33002	0.34229
1225.601	0.30095	0.49268	0.42985	0.30388	0.37383	0.32022	0.3313
1225.822	0.30396	0.4949	0.42784	0.30405	0.3747	0.32084	0.33081
1226.043	0.32482	0.51135	0.45277	0.32119	0.39503	0.34185	0.35354
1226.264	0.3188	0.50525	0.44496	0.31474	0.38789	0.33491	0.34523
1226.485	0.30003	0.48584	0.42356	0.30066	0.36907	0.31757	0.32494
1226.706	0.2984	0.48584	0.42079	0.29794	0.36539	0.31492	0.32446
1226.927	0.2991	0.48658	0.42532	0.2993	0.36734	0.31635	0.32641
1227.148	0.29701	0.48381	0.4228	0.29828	0.36518	0.31533	0.32275
1227.369	0.30628	0.49028	0.43388	0.30592	0.37621	0.32492	0.3335
1227.589	0.30628	0.48769	0.42935	0.30287	0.37296	0.32084	0.33032
1227.81	0.30234	0.48344	0.4228	0.29913	0.36972	0.31778	0.32641
1228.031	0.29076	0.47531	0.41223	0.29048	0.35912	0.30717	0.31713
1228.252	0.27523	0.46292	0.39611	0.2808	0.34592	0.29452	0.30197
1228.472	0.27963	0.4644	0.39838	0.28216	0.34635	0.29819	0.30686
1228.693	0.28357	0.46496	0.40291	0.2842	0.34981	0.30145	0.30882
1228.914	0.29284	0.47087	0.41072	0.28878	0.35544	0.30635	0.31566
1229.134	0.28867	0.46884	0.41097	0.28861	0.35609	0.30513	0.31273
1229.355	0.3079	0.48492	0.42582	0.30117	0.36907	0.31961	0.33057
1229.575	0.29979	0.47623	0.41877	0.29676	0.36323	0.31492	0.3225
1229.796	0.29168	0.4681	0.40971	0.2898	0.35847	0.30676	0.31786
1230.016	0.28913	0.46662	0.40744	0.28878	0.35609	0.30553	0.31444
1230.237	0.27315	0.45147	0.3878	0.27504	0.33683	0.29105	0.29806
1230.457	0.28566	0.46052	0.40266	0.28657	0.35046	0.30268	0.31102
1230.678	0.28659	0.46366	0.40492	0.28573	0.35176	0.30492	0.31395
1230.898	0.2845	0.45812	0.40316	0.2842	0.35068	0.30064	0.30955
1231.118	0.28079	0.45424	0.39611	0.27928	0.34549	0.29452	0.30417
1231.339	0.27199	0.44758	0.38855	0.27334	0.33899	0.28819	0.2966
1231.559	0.27245	0.44666	0.38503	0.27232	0.33532	0.28942	0.29562
1231.779	0.27778	0.45054	0.39284	0.2786	0.34224	0.29411	0.30295
1231.999	0.29678	0.46311	0.40744	0.28912	0.35609	0.30574	0.31761
1232.22	0.27871	0.44851	0.39183	0.27724	0.34181	0.29146	0.30149
1232.44	0.27801	0.44648	0.38805	0.27554	0.34137	0.28921	0.29904
1232.66	0.27176	0.44019	0.38327	0.27232	0.3351	0.28574	0.29269
1232.88	0.27152	0.44149	0.381	0.27079	0.33532	0.28697	0.29293
1233.1	0.27384	0.44075	0.38679	0.27232	0.33705	0.28758	0.2966
1233.32	0.27894	0.44592	0.39208	0.27758	0.34159	0.29146	0.30711
1233.54	0.28033	0.44407	0.39107	0.27809	0.34332	0.29166	0.30271
1233.76	0.27755	0.44278	0.38629	0.27504	0.33834	0.28982	0.30271
1233.98	0.27848	0.44222	0.38956	0.27605	0.34137	0.29227	0.30222
1234.2	0.25878	0.42615	0.36488	0.25807	0.31974	0.27187	0.28145
1234.42	0.27036	0.43446	0.37848	0.26791	0.33164	0.2837	0.28976
1234.64	0.27199	0.43206	0.37445	0.26621	0.32926	0.28187	0.29
1234.86	0.27407	0.43557	0.38251	0.2713	0.33402	0.28676	0.29684
1235.08	0.27523	0.43779	0.38075	0.27215	0.3338	0.28574	0.30124
1235.299	0.24881	0.41561	0.35582	0.25297	0.31043	0.26248	0.27118
1235.519	0.26712	0.4291	0.37395	0.26536	0.32471	0.27779	0.29098
1235.739	0.26874	0.42966	0.37521	0.26604	0.32904	0.28023	0.28927
1235.959	0.26782	0.42504	0.3742	0.26265	0.32774	0.28105	0.29
1236.178	0.26388	0.42226	0.37093	0.26231	0.32666	0.27758	0.2856
1236.398	0.26504	0.42337	0.36992	0.26214	0.32471	0.27615	0.28707
1236.618	0.27755	0.43372	0.38478	0.27266	0.33834	0.2888	0.30002
1236.837	0.25623	0.41247	0.35733	0.25637	0.31411	0.26595	0.27827
1237.057	0.2516	0.40877	0.35406	0.25382	0.3126	0.26452	0.27387
1237.276	0.25484	0.40785	0.35431	0.25281	0.31346	0.26493	0.27314
1237.496	0.24603	0.4036	0.35053	0.2489	0.30805	0.26024	0.26556
1237.715	0.24696	0.40526	0.35028	0.24839	0.3074	0.25901	0.26825
1237.935	0.2407	0.40138	0.346	0.24653	0.30481	0.25759	0.26312
1238.154	0.24464	0.40267	0.35053	0.24822	0.30892	0.26085	0.27241
1238.373	0.25136	0.40711	0.35683	0.25314	0.31325	0.26575	0.27778
1238.593	0.27616	0.42504	0.3805	0.27079	0.33445	0.28534	0.30271
1238.812	0.24905	0.40249	0.35078	0.25009	0.31108	0.26126	0.27167
1239.031	0.24719	0.39898	0.34575	0.24619	0.30611	0.25983	0.26581
1239.251	0.23329	0.38844	0.33265	0.23804	0.29464	0.24739	0.25212
1239.47	0.22634	0.37957	0.32308	0.23125	0.28274	0.2382	0.24137
1239.689	0.23677	0.38918	0.33592	0.23889	0.29507	0.24963	0.25383
1239.908	0.26086	0.40452	0.35758	0.25399	0.31325	0.26922	0.28267
1240.127	0.25322	0.40064	0.35179	0.24992	0.30957	0.26167	0.27289
1240.347	0.24719	0.3951	0.34348	0.24653	0.30286	0.25412	0.26556
1240.566	0.23537	0.3853	0.33215	0.23804	0.29529	0.24698	0.25286
1240.785	0.23445	0.38013	0.32459	0.23448	0.29182	0.24779	0.24724
1241.004	0.24024	0.38696	0.33592	0.24076	0.29961	0.25432	0.25872
1241.223	0.22981	0.37403	0.32333	0.2299	0.2836	0.24086	0.2443
1241.442	0.23028	0.37754	0.32862	0.23278	0.28901	0.24473	0.24895
1241.661	0.25044	0.39251	0.3465	0.24636	0.30567	0.26044	0.27241
1241.88	0.24047	0.38623	0.33769	0.24161	0.30026	0.25351	0.2619
1242.099	0.23746	0.38161	0.3324	0.23957	0.29529	0.25126	0.2575
1242.317	0.23491	0.37994	0.32812	0.23668	0.29226	0.24657	0.25237
1242.536	0.24464	0.38752	0.3397	0.24381	0.30286	0.25514	0.26752
1242.755	0.23931	0.38124	0.33618	0.23872	0.29485	0.24943	0.25823
1242.974	0.23306	0.37255	0.3261	0.23329	0.28642	0.24371	0.25139
1243.193	0.23375	0.37662	0.32862	0.23499	0.29118	0.24432	0.25188
1243.411	0.24603	0.38345	0.33718	0.24245	0.29897	0.25453	0.26507
1243.63	0.23769	0.37994	0.33064	0.23753	0.29485	0.24881	0.25554
1243.849	0.23144	0.37199	0.32233	0.23176	0.28512	0.24412	0.25017
1244.067	0.23653	0.37569	0.32912	0.23618	0.29009	0.24657	0.25432
1244.286	0.22124	0.3622	0.31175	0.22531	0.27646	0.23331	0.23722
1244.504	0.2224	0.36349	0.31225	0.22345	0.27754	0.23351	0.23771
1244.723	0.23653	0.37421	0.32963	0.23431	0.29182	0.2482	0.25383
1244.941	0.22101	0.36238	0.31175	0.22345	0.27711	0.23412	0.23746
1245.16	0.22889	0.36405	0.31905	0.22871	0.27841	0.23759	0.24577
1245.378	0.23028	0.36553	0.32132	0.22973	0.28187	0.23922	0.24724
1245.597	0.2268	0.36109	0.31553	0.2282	0.27949	0.23678	0.24479
1245.815	0.23074	0.36627	0.32006	0.22956	0.28447	0.24106	0.24846
1246.033	0.22935	0.36571	0.32258	0.22939	0.28663	0.24024	0.24919
1246.252	0.22124	0.35721	0.30973	0.22056	0.27452	0.22963	0.23648
1246.47	0.23422	0.36423	0.32585	0.2299	0.28598	0.24392	0.24919
1246.688	0.23955	0.36941	0.32988	0.23329	0.29204	0.24575	0.25579
1246.907	0.23259	0.36054	0.31553	0.22667	0.28122	0.23841	0.24455
1247.125	0.22958	0.36294	0.31855	0.22871	0.28144	0.23698	0.24553
1247.343	0.2224	0.35314	0.31074	0.22192	0.2743	0.23045	0.23819
1247.561	0.23236	0.36349	0.32258	0.23159	0.2849	0.24004	0.25139
1247.779	0.22865	0.35813	0.31704	0.22905	0.28382	0.2378	0.25066
1247.997	0.23097	0.36072	0.3193	0.22854	0.28317	0.23841	0.24821
1248.215	0.22217	0.3524	0.31074	0.22396	0.27603	0.22882	0.23722
1248.433	0.21452	0.34871	0.30445	0.21971	0.26911	0.22535	0.23013
1248.651	0.19714	0.32838	0.27901	0.20376	0.2492	0.20882	0.20667
1248.869	0.20247	0.33633	0.28581	0.20665	0.25634	0.21229	0.21791
1249.087	0.22101	0.3513	0.30596	0.22141	0.27322	0.22861	0.23746
1249.305	0.22286	0.35222	0.30923	0.22107	0.27581	0.22984	0.23746
1249.523	0.21174	0.34021	0.29941	0.21225	0.26348	0.21923	0.22573
1249.741	0.2129	0.34076	0.29765	0.21293	0.26456	0.22107	0.22598
1249.959	0.21776	0.3415	0.30419	0.21479	0.26824	0.22413	0.22989
1250.176	0.2071	0.33559	0.29135	0.20801	0.25894	0.21556	0.22133
1250.394	0.21661	0.33965	0.30042	0.21496	0.26456	0.22147	0.23037
1250.612	0.20849	0.33596	0.29211	0.21072	0.26067	0.21637	0.22378
1250.83	0.20201	0.33041	0.28632	0.21004	0.25418	0.2129	0.22207
1251.047	0.20062	0.32912	0.28178	0.20682	0.25331	0.21168	0.21596
1251.265	0.21429	0.33928	0.30243	0.21615	0.26499	0.22331	0.23013
1251.483	0.21382	0.33873	0.29765	0.21293	0.26305	0.22127	0.22866
1251.7	0.2122	0.33411	0.29463	0.20919	0.26218	0.22086	0.22475
1251.918	0.21614	0.33873	0.2984	0.21395	0.26629	0.22209	0.2294
1252.135	0.21336	0.33374	0.29614	0.21378	0.26218	0.22045	0.23013
1252.353	0.20919	0.33392	0.29186	0.2131	0.26023	0.21821	0.22671
1252.57	0.21035	0.33392	0.29034	0.21174	0.26045	0.21535	0.22744
1252.788	0.19251	0.31988	0.27171	0.1985	0.24531	0.20229	0.20936
1253.005	0.20247	0.32339	0.2838	0.20546	0.25007	0.20842	0.21425
1253.222	0.19714	0.32154	0.27775	0.2002	0.24639	0.20617	0.21156
1253.44	0.20293	0.32339	0.28078	0.20444	0.25288	0.20923	0.21791
1253.657	0.20664	0.32967	0.28732	0.20885	0.25829	0.21617	0.22231
1253.874	0.19505	0.31803	0.27297	0.20241	0.2479	0.20372	0.21302
1254.091	0.20641	0.32745	0.28606	0.20716	0.25612	0.21372	0.22133
1254.309	0.20456	0.3232	0.28279	0.20546	0.25331	0.21311	0.2162
1254.526	0.20664	0.32635	0.28531	0.20665	0.25353	0.21148	0.21962
1254.743	0.21035	0.32376	0.28833	0.20597	0.25266	0.21474	0.22011
1254.96	0.19251	0.31396	0.27121	0.19664	0.24011	0.20066	0.20496
1255.177	0.19042	0.31045	0.26667	0.19426	0.23946	0.19719	0.20447
1255.394	0.1881	0.31027	0.26793	0.19426	0.23903	0.19638	0.20325
1255.611	0.20293	0.32228	0.28657	0.20733	0.25591	0.20821	0.22255
1255.828	0.20571	0.32302	0.2838	0.20597	0.25439	0.21066	0.22158
1256.045	0.2034	0.31729	0.27549	0.20342	0.24855	0.20801	0.21376
1256.262	0.19459	0.31433	0.26894	0.19782	0.24249	0.20209	0.20814
1256.479	0.19343	0.31064	0.2702	0.19664	0.23946	0.20148	0.20643
1256.696	0.19019	0.31027	0.26844	0.19511	0.24119	0.20066	0.20667
1256.913	0.2027	0.31747	0.28329	0.2058	0.25353	0.2129	0.2206
1257.13	0.19992	0.31563	0.27398	0.20037	0.24855	0.20658	0.2118
1257.346	0.19505	0.31045	0.26441	0.19273	0.24379	0.20087	0.20472
1257.563	0.18949	0.30694	0.2629	0.19239	0.23838	0.19658	0.20203
1257.78	0.18973	0.30528	0.26365	0.19409	0.24076	0.19454	0.20081
1257.997	0.19112	0.30879	0.26818	0.1946	0.24033	0.19862	0.20472
1258.213	0.19598	0.3147	0.27574	0.19969	0.24704	0.20617	0.21376
1258.43	0.1939	0.31082	0.26844	0.1963	0.24119	0.20087	0.20692
1258.647	0.18787	0.30177	0.26063	0.18798	0.23276	0.19617	0.19958
1258.863	0.19112	0.30528	0.26441	0.19273	0.23752	0.19801	0.20301
1259.08	0.18996	0.30103	0.26013	0.18934	0.23276	0.19168	0.19787
1259.296	0.19088	0.30565	0.26441	0.19324	0.236	0.19801	0.20349
1259.513	0.19065	0.30694	0.26793	0.19664	0.24292	0.20189	0.20936
1259.729	0.18069	0.2977	0.25333	0.18747	0.23124	0.18924	0.19396
1259.946	0.18509	0.29714	0.25534	0.18764	0.23124	0.19148	0.19543
1260.162	0.18208	0.29659	0.25484	0.18645	0.22929	0.19066	0.19396
1260.378	0.18926	0.30177	0.25987	0.189	0.23102	0.19332	0.20105
1260.595	0.18115	0.29493	0.25333	0.18459	0.22562	0.18842	0.19201
1260.811	0.19459	0.30491	0.27095	0.19613	0.24098	0.20352	0.21058
1261.027	0.19251	0.30158	0.26642	0.19341	0.23816	0.20005	0.20569
1261.243	0.18857	0.29714	0.26139	0.19155	0.23362	0.1974	0.20203
1261.46	0.18161	0.29308	0.25333	0.18459	0.22713	0.18944	0.19323
1261.676	0.18833	0.29585	0.25559	0.189	0.23189	0.19393	0.20032
1261.892	0.19436	0.30287	0.26667	0.19375	0.24011	0.20025	0.20716
1262.108	0.19366	0.30066	0.26541	0.19443	0.23968	0.20148	0.20643
1262.324	0.17907	0.28883	0.2493	0.18187	0.22497	0.18495	0.19079
1262.54	0.19413	0.29992	0.26592	0.18917	0.23816	0.19454	0.20398
1262.756	0.17374	0.28421	0.24401	0.17695	0.21783	0.17944	0.18492
1262.972	0.18764	0.29382	0.2566	0.18985	0.23189	0.19474	0.20129
1263.188	0.16424	0.27571	0.23142	0.17084	0.20917	0.17373	0.17417
1263.404	0.16632	0.27866	0.23419	0.17475	0.21112	0.17761	0.17661
1263.62	0.18208	0.29068	0.25131	0.18408	0.22713	0.1872	0.19396
1263.836	0.17675	0.2807	0.24199	0.17508	0.21761	0.17761	0.18932
1264.052	0.17142	0.27792	0.23771	0.17322	0.21523	0.17475	0.18101
1264.268	0.18208	0.28661	0.25333	0.18323	0.22583	0.18536	0.19299
1264.483	0.17258	0.2794	0.24048	0.17661	0.21609	0.17924	0.18419
1264.699	0.16864	0.27682	0.23973	0.17661	0.21458	0.17822	0.17906
1264.915	0.17119	0.27755	0.23671	0.17339	0.21523	0.17618	0.18248
1265.13	0.17675	0.27885	0.24225	0.1761	0.22107	0.17965	0.18932
1265.346	0.17629	0.27959	0.24074	0.17627	0.21739	0.18046	0.18639
1265.562	0.17281	0.27922	0.23897	0.17458	0.21501	0.17863	0.1881
1265.777	0.17582	0.28051	0.24149	0.17729	0.21783	0.18067	0.18566
1265.993	0.16771	0.27367	0.23268	0.17135	0.20744	0.17169	0.17441
1266.208	0.1596	0.2661	0.22412	0.16524	0.20311	0.16638	0.16904
1266.424	0.17536	0.2746	0.24199	0.17661	0.21739	0.17801	0.18663
1266.639	0.16215	0.26665	0.22638	0.16694	0.20549	0.16965	0.17564
1266.855	0.16424	0.26924	0.2289	0.16779	0.20722	0.17128	0.17759
1267.07	0.16933	0.27367	0.2357	0.1739	0.2122	0.17536	0.18199
1267.286	0.18486	0.2831	0.24779	0.18595	0.22367	0.19026	0.19567
1267.501	0.17397	0.27256	0.23872	0.17525	0.21631	0.17822	0.18688
1267.716	0.17211	0.27423	0.24074	0.17492	0.21415	0.1772	0.1859
1267.932	0.15682	0.26221	0.2226	0.16422	0.19943	0.16271	0.1705
1268.147	0.16238	0.26831	0.22991	0.1683	0.20939	0.17047	0.17955
1268.362	0.1837	0.27996	0.24879	0.18272	0.22324	0.18842	0.19616
1268.577	0.17907	0.27404	0.23897	0.1795	0.21761	0.18128	0.18859
1268.792	0.16794	0.26831	0.23167	0.17101	0.20657	0.17291	0.17881
1269.007	0.16145	0.26148	0.22714	0.16524	0.20181	0.17006	0.1749
1269.223	0.16238	0.26258	0.22588	0.1666	0.20355	0.16904	0.1749
1269.438	0.17119	0.26979	0.23671	0.17237	0.21523	0.17863	0.18468
1269.653	0.15334	0.25297	0.21203	0.1593	0.19467	0.15863	0.16415
1269.868	0.17281	0.26831	0.2289	0.1739	0.21112	0.17149	0.18223
1270.083	0.1691	0.26739	0.23041	0.17186	0.20895	0.17312	0.18126
1270.298	0.16122	0.26221	0.22789	0.16575	0.20441	0.16944	0.17661
1270.512	0.16076	0.25889	0.22663	0.16456	0.20117	0.16761	0.17319
1270.727	0.16748	0.26369	0.23142	0.16643	0.20614	0.17169	0.1793
1270.942	0.15473	0.25316	0.21606	0.16015	0.19619	0.16108	0.16513
1271.157	0.164	0.25815	0.22084	0.16643	0.199	0.16598	0.17295
1271.372	0.15914	0.25316	0.21807	0.16321	0.1977	0.16394	0.17026
1271.587	0.16053	0.2539	0.22235	0.16558	0.20311	0.16802	0.17295
1271.801	0.16145	0.25593	0.22412	0.16355	0.20181	0.16679	0.17099
1272.016	0.16493	0.25833	0.22588	0.1627	0.20095	0.16598	0.17319
1272.231	0.16192	0.25741	0.22412	0.1649	0.20117	0.167	0.17246
1272.445	0.15914	0.25464	0.22009	0.16355	0.19749	0.16496	0.17002
1272.66	0.16215	0.25612	0.22059	0.16372	0.20095	0.16618	0.17222
1272.874	0.17049	0.26388	0.23016	0.16982	0.21025	0.17536	0.1837
1273.089	0.15983	0.25501	0.21983	0.16304	0.19879	0.16332	0.1705
1273.303	0.15334	0.24688	0.21027	0.15642	0.19208	0.15659	0.1644
1273.518	0.15891	0.25279	0.21858	0.1627	0.19705	0.16475	0.17173
1273.732	0.16678	0.26092	0.23167	0.17135	0.20809	0.17312	0.17906
1273.947	0.15566	0.2502	0.21379	0.15896	0.19338	0.15965	0.1644
1274.161	0.16516	0.25538	0.22059	0.16253	0.19965	0.167	0.17564
1274.375	0.16192	0.25371	0.22034	0.16389	0.19857	0.16577	0.17344
1274.59	0.16099	0.25131	0.21631	0.16439	0.19489	0.16169	0.17026
1274.804	0.1501	0.24189	0.20598	0.15642	0.18753	0.15557	0.16122
1275.018	0.1457	0.24096	0.20598	0.15455	0.18688	0.15639	0.15975
1275.232	0.14871	0.24096	0.20699	0.15421	0.18688	0.15639	0.15951
1275.447	0.14014	0.23024	0.19415	0.14352	0.1765	0.14333	0.14582
1275.661	0.15149	0.24318	0.20976	0.15591	0.18991	0.15496	0.16171
1275.875	0.18115	0.2672	0.23645	0.17814	0.21242	0.17944	0.19103
1276.089	0.16169	0.25205	0.22059	0.16372	0.19749	0.167	0.17319
1276.303	0.16308	0.25371	0.22638	0.16422	0.20376	0.17251	0.18199
1276.517	0.1552	0.24466	0.21404	0.15795	0.19316	0.1623	0.16684
1276.731	0.15311	0.24059	0.21027	0.15608	0.18883	0.15639	0.16317
1276.945	0.15288	0.24262	0.20901	0.15693	0.18905	0.15802	0.16244
1277.159	0.15473	0.24299	0.20951	0.16015	0.18948	0.15802	0.16391
1277.373	0.15172	0.24022	0.20724	0.15506	0.1871	0.15557	0.16171
1277.587	0.14269	0.23154	0.19591	0.14335	0.17282	0.1468	0.14973
1277.801	0.13828	0.22895	0.19239	0.14437	0.17477	0.14415	0.14582
1278.014	0.14987	0.23726	0.20523	0.15404	0.1858	0.15271	0.15658
1278.228	0.15659	0.24447	0.21228	0.16032	0.19143	0.16251	0.16879
1278.442	0.15775	0.24503	0.21379	0.16117	0.19446	0.1672	0.17564
1278.656	0.14338	0.23283	0.19944	0.14946	0.17953	0.15251	0.15682
1278.869	0.13967	0.2247	0.19314	0.14335	0.17087	0.14537	0.14656
1279.083	0.14199	0.23043	0.19742	0.14759	0.17758	0.14904	0.15364
1279.297	0.15056	0.23985	0.20397	0.1554	0.1884	0.15455	0.1622
1279.51	0.14245	0.23283	0.19642	0.14963	0.17931	0.15149	0.15438
1279.505	0.14499	0.24398	0.20416	0.15313	0.18253	0.15672	0.15726
1279.727	0.14244	0.23751	0.19938	0.14821	0.17647	0.15019	0.15531
1279.95	0.1494	0.23991	0.20215	0.15092	0.17863	0.15305	0.15824
1280.173	0.13711	0.23104	0.19283	0.14617	0.17085	0.1455	0.14895
1280.395	0.14337	0.23363	0.20038	0.1516	0.17582	0.15264	0.15555
1280.618	0.14221	0.23751	0.20013	0.15126	0.17626	0.14897	0.15335
1280.841	0.14755	0.24232	0.20164	0.15194	0.18123	0.15203	0.15628
1281.063	0.13572	0.23049	0.18956	0.14448	0.16804	0.14448	0.14528
1281.286	0.14476	0.2364	0.20391	0.15058	0.17539	0.1553	0.15726
1281.509	0.12505	0.22328	0.18326	0.13803	0.15917	0.13652	0.13502
1281.731	0.13896	0.23252	0.19837	0.14872	0.17236	0.14958	0.14773
1281.954	0.14917	0.24121	0.20441	0.15432	0.18123	0.15632	0.15922
1282.176	0.14453	0.23973	0.19912	0.14872	0.17907	0.15223	0.15897
1282.399	0.13479	0.2303	0.19031	0.1438	0.1689	0.14509	0.14528
1282.621	0.13688	0.23178	0.19736	0.14787	0.17042	0.14815	0.14699
1282.843	0.13665	0.23049	0.19434	0.14566	0.16933	0.14427	0.14797
1283.066	0.15613	0.24305	0.21222	0.15703	0.18404	0.15774	0.16411
1283.288	0.15613	0.24527	0.21096	0.15788	0.1862	0.16264	0.169
1283.511	0.15288	0.24268	0.20617	0.15432	0.18577	0.16203	0.16631
1283.733	0.15497	0.24416	0.21071	0.15669	0.18426	0.16019	0.16777
1283.955	0.15636	0.24472	0.2097	0.15958	0.18642	0.15897	0.16777
1284.177	0.14847	0.23788	0.2024	0.15296	0.17842	0.15366	0.16142
1284.4	0.14291	0.23419	0.19711	0.14668	0.1715	0.1504	0.15604
1284.622	0.14105	0.23178	0.19535	0.14787	0.17496	0.15101	0.15311
1284.844	0.14244	0.23326	0.19812	0.15245	0.17755	0.15366	0.15457
1285.066	0.15103	0.24176	0.20718	0.15686	0.18209	0.15815	0.16288
1285.288	0.15706	0.24693	0.21121	0.15958	0.18577	0.16101	0.17022
1285.51	0.15079	0.24268	0.20743	0.15788	0.18469	0.15938	0.16582
1285.732	0.14012	0.23492	0.19812	0.14906	0.17474	0.15305	0.15531
1285.955	0.15752	0.2449	0.21171	0.15958	0.18793	0.16325	0.16924
1286.177	0.14198	0.23455	0.19409	0.14957	0.17215	0.14917	0.15237
1286.399	0.14592	0.23751	0.20139	0.15398	0.17863	0.15387	0.16264
1286.62	0.15752	0.24915	0.21348	0.16195	0.18815	0.16836	0.17682
1286.842	0.15195	0.24324	0.2097	0.15856	0.18426	0.16305	0.16704
1287.064	0.14847	0.2364	0.20491	0.15432	0.17863	0.15836	0.16215
1287.286	0.13525	0.22827	0.18956	0.14549	0.16869	0.14489	0.15042
1287.508	0.13873	0.23012	0.19333	0.14957	0.17042	0.14652	0.15359
1287.73	0.14244	0.23289	0.1956	0.14974	0.1728	0.15223	0.15726
1287.952	0.14755	0.23788	0.19988	0.15415	0.1769	0.15897	0.16435
1288.174	0.14755	0.23751	0.20189	0.15652	0.17885	0.15774	0.16264
1288.395	0.14268	0.23141	0.19812	0.15041	0.17474	0.15285	0.15457
1288.617	0.13108	0.22532	0.18754	0.14465	0.16566	0.14203	0.14919
1288.839	0.14291	0.23603	0.19988	0.15415	0.17712	0.15162	0.1602
1289.06	0.15079	0.23973	0.20416	0.15601	0.18036	0.15774	0.16288
1289.282	0.14662	0.23529	0.20013	0.15109	0.17453	0.15815	0.158
1289.504	0.14175	0.23123	0.19661	0.15058	0.17215	0.15183	0.15555
1289.725	0.14662	0.23548	0.19912	0.15415	0.17604	0.1553	0.15946
1289.947	0.13201	0.22661	0.18754	0.14617	0.16631	0.14427	0.15017
1290.168	0.13804	0.2303	0.19409	0.14906	0.17128	0.14815	0.15579
1290.39	0.14987	0.2401	0.20366	0.15771	0.18166	0.1606	0.16655
1290.611	0.15613	0.24379	0.21071	0.16076	0.18599	0.16754	0.17071
1290.833	0.13247	0.22421	0.18628	0.14532	0.16371	0.14387	0.14797
1291.054	0.12853	0.21848	0.17822	0.14312	0.15787	0.14101	0.14626
1291.276	0.12969	0.22236	0.18251	0.1421	0.16241	0.1406	0.14602
1291.497	0.12203	0.21903	0.17621	0.13531	0.15701	0.13407	0.13844
1291.718	0.13085	0.22384	0.18326	0.14312	0.16025	0.14305	0.14626
1291.94	0.1501	0.23714	0.20164	0.15686	0.17626	0.15958	0.16508
1292.161	0.15497	0.24065	0.20945	0.15958	0.18339	0.16264	0.17144
1292.382	0.14731	0.23345	0.20315	0.15635	0.17972	0.15672	0.16728
1292.604	0.12714	0.21756	0.17822	0.13955	0.15614	0.13938	0.14088
1292.825	0.13827	0.2255	0.18502	0.14397	0.16544	0.14795	0.14871
1293.046	0.13293	0.22088	0.18074	0.14329	0.16004	0.14387	0.14724
1293.267	0.14963	0.23308	0.19912	0.15669	0.17539	0.15713	0.16753
1293.488	0.15056	0.234	0.20265	0.15618	0.18015	0.15938	0.16631
1293.71	0.13827	0.22772	0.19585	0.15041	0.17063	0.15019	0.15628
1293.931	0.1378	0.22606	0.18905	0.14804	0.16587	0.14856	0.15262
1294.152	0.14615	0.22901	0.19384	0.15177	0.17128	0.15632	0.15848
1294.373	0.13386	0.22217	0.18779	0.14634	0.16523	0.14713	0.15115
1294.594	0.12876	0.2207	0.18427	0.1438	0.16047	0.14203	0.14748
1294.815	0.12737	0.21829	0.18049	0.14108	0.15939	0.14162	0.14308
1295.036	0.14291	0.22975	0.1956	0.15024	0.17236	0.15448	0.15433
1295.257	0.14523	0.23012	0.19786	0.15466	0.17344	0.1555	0.1602
1295.478	0.13456	0.22051	0.18225	0.14583	0.16068	0.14856	0.15237
1295.698	0.13154	0.21848	0.18024	0.14549	0.15939	0.14325	0.14699
1295.919	0.1327	0.21626	0.18351	0.14532	0.16155	0.14346	0.14748
1296.14	0.13734	0.22402	0.18653	0.14821	0.16566	0.14978	0.15262
1296.361	0.14221	0.22846	0.18981	0.14838	0.16804	0.15203	0.15531
1296.582	0.13989	0.22642	0.19283	0.15194	0.16782	0.15285	0.15751
1296.802	0.1385	0.22421	0.19107	0.1533	0.16674	0.15325	0.15751
1297.023	0.13247	0.21811	0.1815	0.14465	0.15874	0.14611	0.14773
1297.244	0.13177	0.21478	0.17822	0.14159	0.15982	0.14529	0.14235
1297.464	0.13293	0.21793	0.1815	0.14566	0.16112	0.14774	0.14797
1297.685	0.13201	0.22051	0.18301	0.14532	0.16328	0.14815	0.15262
1297.906	0.13734	0.22144	0.18704	0.1477	0.16631	0.15121	0.15311
1298.126	0.14337	0.22217	0.19081	0.15143	0.1689	0.15489	0.15335
1298.347	0.13409	0.21829	0.18301	0.14465	0.1622	0.14856	0.14895
1298.567	0.13409	0.21737	0.18427	0.14566	0.16523	0.14672	0.15359
1298.788	0.13595	0.22014	0.18351	0.146	0.16306	0.14734	0.15091
1299.008	0.13641	0.2194	0.18175	0.14634	0.16025	0.14958	0.14919
1299.229	0.13433	0.21885	0.18376	0.1477	0.16501	0.14774	0.14993
1299.449	0.13409	0.21756	0.18326	0.14855	0.16133	0.14672	0.14895
1299.67	0.12435	0.21035	0.17294	0.1404	0.15311	0.13795	0.14064
1299.89	0.13409	0.21626	0.18502	0.14431	0.16306	0.14529	0.15286
1300.11	0.12134	0.20776	0.1679	0.13735	0.15052	0.1355	0.13526
1300.331	0.14198	0.22199	0.18527	0.14957	0.16501	0.15142	0.15311
1300.551	0.12551	0.20961	0.17193	0.13989	0.1529	0.13795	0.14113
1300.771	0.1276	0.21164	0.1742	0.14125	0.15787	0.1408	0.14357
1300.991	0.13572	0.21645	0.18578	0.14668	0.16241	0.15019	0.15042
1301.211	0.14105	0.21922	0.19132	0.15228	0.16414	0.15223	0.15677
1301.432	0.14384	0.22661	0.19358	0.15415	0.1702	0.15713	0.16068
1301.652	0.11438	0.20518	0.16186	0.13345	0.14792	0.13427	0.13135
1301.872	0.12227	0.20869	0.17117	0.13854	0.15074	0.13754	0.14064
1302.092	0.13409	0.217	0.17974	0.14838	0.15895	0.14611	0.15262
1302.312	0.14847	0.22735	0.19686	0.1572	0.17366	0.16162	0.16508
1302.532	0.14708	0.22772	0.19585	0.15686	0.17128	0.15795	0.16411
1302.752	0.13688	0.22107	0.18754	0.14957	0.16523	0.15203	0.15628
1302.972	0.13989	0.22125	0.1883	0.15516	0.17042	0.15672	0.15848
1303.192	0.12087	0.2061	0.16866	0.13905	0.14987	0.13754	0.14039
1303.412	0.13989	0.2194	0.18905	0.14753	0.16306	0.14978	0.15702
1303.632	0.15149	0.23178	0.2029	0.16025	0.18015	0.1657	0.17242
1303.852	0.13456	0.2194	0.18452	0.15075	0.16501	0.15101	0.15213
1304.072	0.11995	0.20518	0.16589	0.13565	0.14922	0.13427	0.13575
1304.291	0.12412	0.20684	0.16891	0.13939	0.1516	0.14019	0.14455
1304.511	0.12203	0.20961	0.16891	0.1404	0.15052	0.13999	0.14137
1304.731	0.12667	0.21386	0.17671	0.14295	0.15441	0.14346	0.14504
1304.951	0.14082	0.22476	0.1893	0.15228	0.16804	0.15468	0.16044
1305.17	0.12389	0.20628	0.16614	0.13955	0.15074	0.13856	0.13771
1305.39	0.12714	0.20832	0.1742	0.14057	0.1529	0.14223	0.14186
1305.61	0.1494	0.22624	0.20189	0.15873	0.17517	0.16244	0.17095
1305.829	0.13873	0.21959	0.18779	0.15041	0.16414	0.15203	0.15824
1306.049	0.14685	0.22513	0.18981	0.15499	0.17042	0.1604	0.16093
1306.268	0.13061	0.21368	0.17747	0.14583	0.15679	0.1455	0.14797
1306.488	0.12853	0.21201	0.17772	0.14583	0.15528	0.14264	0.14724
1306.708	0.14175	0.2207	0.18754	0.15398	0.16609	0.15346	0.15922
1306.927	0.12969	0.20924	0.17394	0.14329	0.15333	0.14203	0.14382
1307.146	0.1334	0.21405	0.182	0.14787	0.15895	0.14897	0.15164
1307.366	0.14407	0.21977	0.19258	0.15499	0.16847	0.15836	0.16484
1307.585	0.13572	0.21552	0.18402	0.14974	0.1622	0.15162	0.15555
1307.805	0.12621	0.20795	0.17545	0.14431	0.15593	0.14183	0.14748
1308.024	0.1218	0.20314	0.16488	0.13871	0.14814	0.13713	0.13966
1308.243	0.1116	0.19631	0.15305	0.1287	0.13776	0.12754	0.12866
1308.463	0.11484	0.19834	0.1606	0.13379	0.14144	0.13285	0.13404
1308.682	0.10997	0.19464	0.1543	0.13005	0.13754	0.13264	0.13037
1308.901	0.12319	0.20259	0.16941	0.13888	0.14965	0.13917	0.13966
1309.12	0.1378	0.21275	0.18251	0.14872	0.16177	0.15019	0.15091
1309.339	0.12342	0.20314	0.16866	0.13922	0.15074	0.13958	0.14162
1309.559	0.1327	0.2098	0.17697	0.14566	0.15852	0.14713	0.15335
1309.778	0.13734	0.21386	0.18477	0.15041	0.16285	0.15407	0.15677
1309.997	0.14894	0.22624	0.19963	0.15992	0.17474	0.1657	0.169
1310.216	0.14778	0.22421	0.1956	0.15856	0.17453	0.16285	0.16851
1310.435	0.13757	0.21515	0.17948	0.15126	0.16263	0.15019	0.15628
1310.654	0.13154	0.2109	0.17671	0.14634	0.15787	0.14734	0.15164
1310.873	0.12806	0.20832	0.17772	0.14498	0.15463	0.14611	0.15042
1311.092	0.13061	0.20776	0.17596	0.14431	0.1542	0.1457	0.14748
1311.311	0.12737	0.20277	0.17243	0.13888	0.15247	0.14346	0.14211
1311.53	0.11345	0.19483	0.15783	0.13243	0.13862	0.1308	0.13208
1311.749	0.12528	0.20776	0.17319	0.14448	0.15268	0.14203	0.14748
1311.967	0.12389	0.20277	0.16966	0.14006	0.14944	0.14142	0.14284
1312.186	0.13433	0.20832	0.17898	0.14651	0.15593	0.14938	0.14748
1312.405	0.13873	0.21257	0.18351	0.1516	0.16241	0.15407	0.15677
1312.624	0.13572	0.21072	0.18578	0.1499	0.16371	0.15448	0.15873
1312.843	0.12412	0.2024	0.1684	0.14193	0.14965	0.14244	0.14406
1313.061	0.13061	0.20739	0.1747	0.14515	0.15441	0.14509	0.14846
1313.28	0.12273	0.20388	0.16715	0.13888	0.1516	0.14121	0.14406
1313.499	0.12714	0.20684	0.17042	0.13955	0.1542	0.14529	0.14773
1313.717	0.12667	0.20518	0.17319	0.14193	0.15333	0.14509	0.14675
1313.936	0.11995	0.19594	0.16689	0.13871	0.14619	0.13387	0.14137
1314.154	0.13108	0.20647	0.1747	0.14498	0.15398	0.14591	0.14944
1314.373	0.14314	0.21793	0.18553	0.15398	0.16479	0.15958	0.16215
1314.591	0.12342	0.20111	0.16664	0.14057	0.14879	0.1408	0.14211
1314.81	0.11252	0.19427	0.15984	0.13192	0.14144	0.13162	0.13428
1315.028	0.12389	0.20185	0.16966	0.14074	0.14987	0.14223	0.14602
1315.247	0.1443	0.2146	0.18477	0.15567	0.16587	0.15611	0.16508
1315.465	0.13989	0.21331	0.18326	0.15092	0.16371	0.1553	0.15995
1315.683	0.14755	0.22291	0.19711	0.16025	0.17236	0.16489	0.16851
1315.902	0.14662	0.21977	0.19384	0.15737	0.17085	0.1604	0.1668
1316.12	0.12644	0.20518	0.17193	0.14176	0.15355	0.14162	0.14773
1316.338	0.12041	0.19945	0.16337	0.14006	0.14619	0.13917	0.14088
1316.557	0.11995	0.19649	0.16135	0.1404	0.14511	0.14019	0.13893
1316.775	0.12342	0.20093	0.16538	0.1404	0.15052	0.13958	0.14259
1316.993	0.1276	0.20499	0.17092	0.14193	0.15311	0.14529	0.14919
1317.211	0.12505	0.2024	0.16941	0.14244	0.15052	0.14244	0.14822
1317.429	0.13502	0.20869	0.17873	0.14804	0.1622	0.14999	0.15604
1317.647	0.13595	0.20869	0.1815	0.14855	0.15831	0.14978	0.15506
1317.865	0.14615	0.21349	0.19308	0.15652	0.16631	0.16183	0.16851
1318.084	0.11948	0.19575	0.16563	0.13735	0.14576	0.13672	0.13942
1318.302	0.11832	0.19742	0.16337	0.13582	0.14555	0.13897	0.13819
1318.52	0.11392	0.19095	0.15556	0.13192	0.14014	0.13203	0.13282
1318.738	0.12876	0.19926	0.16614	0.14091	0.15052	0.14162	0.14651
1318.955	0.12389	0.1976	0.16287	0.13735	0.14576	0.14019	0.14211
1319.173	0.12482	0.19926	0.16992	0.1421	0.14814	0.14366	0.14602
1319.391	0.13108	0.20314	0.17319	0.14448	0.15484	0.1455	0.14871
1319.609	0.12969	0.20167	0.17067	0.14159	0.15528	0.14672	0.14748
1319.827	0.13734	0.20795	0.18099	0.14838	0.16112	0.15244	0.15922
1320.045	0.12412	0.19631	0.16815	0.13939	0.14879	0.14121	0.14528
1320.262	0.12922	0.19982	0.16815	0.14142	0.15009	0.14387	0.14748
1320.48	0.1276	0.19612	0.16563	0.14091	0.14446	0.13999	0.14186
1320.698	0.13131	0.20167	0.17042	0.14312	0.1516	0.14427	0.14919
1320.916	0.13525	0.20795	0.17495	0.14719	0.15982	0.15183	0.15555
1321.133	0.13525	0.20499	0.17621	0.14448	0.1542	0.14774	0.15237
1321.351	0.14268	0.20906	0.18326	0.14787	0.16177	0.15427	0.1602
1321.568	0.14128	0.2085	0.18251	0.14974	0.16198	0.15632	0.16093
1321.786	0.13247	0.20093	0.17042	0.14651	0.1542	0.14999	0.15188
1322.004	0.12737	0.19871	0.1674	0.1404	0.15009	0.14223	0.14651
1322.221	0.11786	0.19317	0.16135	0.13328	0.14317	0.13713	0.13917
1322.439	0.12435	0.19557	0.16438	0.13752	0.14555	0.13938	0.14235
1322.656	0.14871	0.21275	0.18704	0.15347	0.16825	0.16019	0.16631
1322.873	0.12064	0.19169	0.16161	0.13531	0.14317	0.13652	0.14015
1323.091	0.11971	0.18929	0.1606	0.13531	0.141	0.13346	0.13844
1323.308	0.12041	0.19002	0.15884	0.13463	0.14338	0.13427	0.13991
1323.526	0.12203	0.19354	0.16085	0.13497	0.1436	0.1357	0.13991
1323.743	0.11879	0.19021	0.15808	0.1326	0.14382	0.13427	0.13599
1323.96	0.10858	0.18337	0.147	0.1253	0.13387	0.12509	0.12548
1324.177	0.12482	0.19335	0.16589	0.13718	0.14446	0.14019	0.14382
1324.395	0.11508	0.18282	0.1538	0.1309	0.13127	0.1308	0.13184
1324.612	0.1225	0.19113	0.16312	0.13548	0.14403	0.13774	0.13942
1324.829	0.10951	0.18448	0.14625	0.1253	0.13408	0.12693	0.12793
1325.046	0.10139	0.17377	0.13718	0.12055	0.1237	0.11713	0.1201
1325.263	0.1276	0.19427	0.16463	0.13752	0.1449	0.1357	0.14553
1325.48	0.11229	0.18226	0.14902	0.12564	0.13235	0.12631	0.13086
1325.697	0.11925	0.19021	0.1601	0.13413	0.14446	0.13734	0.13893
1325.914	0.1167	0.18467	0.15078	0.1287	0.13733	0.12897	0.1333
1326.131	0.10719	0.17654	0.13995	0.1214	0.12824	0.11897	0.12622
1326.348	0.11368	0.18448	0.15305	0.13005	0.13581	0.12978	0.13306
1326.565	0.11647	0.18929	0.15581	0.13311	0.13754	0.13366	0.13624
1326.782	0.11832	0.18707	0.15481	0.13073	0.13906	0.13101	0.13502
1326.999	0.1225	0.18836	0.15531	0.13158	0.14252	0.13285	0.13746
1327.216	0.12157	0.19002	0.16135	0.13362	0.14252	0.13387	0.13966
1327.433	0.12737	0.1915	0.16916	0.13616	0.14555	0.13734	0.14651
1327.649	0.13061	0.19464	0.16992	0.14074	0.15074	0.14223	0.14968
1327.866	0.10881	0.1806	0.14751	0.12683	0.13322	0.12774	0.12817
1328.083	0.10441	0.1745	0.14297	0.12055	0.12586	0.1206	0.12573
1328.3	0.10673	0.17358	0.14574	0.1197	0.12586	0.11999	0.12377
1328.516	0.12203	0.18688	0.1606	0.13413	0.141	0.13489	0.13966
1328.733	0.12018	0.1867	0.15884	0.13463	0.13927	0.13489	0.13868
1328.949	0.1102	0.17709	0.14474	0.12378	0.13106	0.12407	0.12597
1329.166	0.12482	0.1891	0.15959	0.13446	0.14295	0.13631	0.13893
1329.383	0.12366	0.18836	0.16211	0.13379	0.14295	0.13734	0.14211
1329.599	0.1116	0.18023	0.15305	0.12683	0.13127	0.12693	0.13257
1329.816	0.1102	0.17894	0.14725	0.12598	0.1317	0.12611	0.12768
1330.032	0.12389	0.18633	0.15833	0.13616	0.14252	0.13652	0.13795
1330.248	0.12505	0.18836	0.16387	0.13803	0.14403	0.13836	0.14431
1330.465	0.12064	0.18707	0.16161	0.13226	0.13927	0.13325	0.14162
1330.681	0.11345	0.17986	0.15179	0.12717	0.13343	0.12938	0.13013
1330.898	0.11995	0.18411	0.15506	0.13022	0.13906	0.13387	0.13184
1331.114	0.10881	0.17432	0.14776	0.12378	0.12738	0.12244	0.12548
1331.33	0.12134	0.18578	0.16463	0.13497	0.1423	0.13529	0.14455
1331.546	0.12505	0.18688	0.16261	0.13345	0.14317	0.13529	0.14235
1331.763	0.11183	0.17968	0.14675	0.12123	0.133	0.1257	0.12793
1331.979	0.09629	0.16508	0.13114	0.11122	0.11786	0.1106	0.11228
1332.195	0.09513	0.16379	0.13391	0.11444	0.11765	0.11264	0.11448
1332.411	0.10928	0.17395	0.14448	0.12293	0.12911	0.12284	0.12744
1332.627	0.11415	0.17635	0.14902	0.12496	0.12976	0.12427	0.12988
1332.843	0.10789	0.17321	0.14524	0.1214	0.12803	0.12244	0.12597
1333.059	0.10835	0.17709	0.14675	0.12191	0.13127	0.12427	0.12817
1333.275	0.10325	0.16878	0.14171	0.11767	0.1224	0.11795	0.11937
1333.491	0.10789	0.17099	0.14474	0.11936	0.12522	0.11978	0.12255
1333.707	0.11322	0.17635	0.15078	0.12496	0.13387	0.12672	0.13233
1333.923	0.11415	0.17672	0.14927	0.12445	0.13408	0.12978	0.1355
1334.139	0.09838	0.16268	0.13391	0.11343	0.11743	0.11244	0.11399
1334.355	0.10417	0.16822	0.14046	0.11818	0.12067	0.1157	0.1179
1334.571	0.10951	0.17007	0.14373	0.11903	0.12803	0.12223	0.12695
1334.787	0.11624	0.17524	0.15128	0.12445	0.13689	0.12856	0.13746
1335.003	0.1051	0.16527	0.13894	0.11648	0.12284	0.11774	0.11937
1335.218	0.11067	0.16748	0.14549	0.11903	0.1263	0.11978	0.12084
1335.434	0.12922	0.18467	0.16589	0.13328	0.14684	0.13795	0.14699
1335.65	0.12319	0.18208	0.16211	0.12904	0.14209	0.13325	0.14651
1335.865	0.10417	0.16416	0.13869	0.11546	0.12219	0.11856	0.12084
1336.081	0.10557	0.16564	0.13819	0.1175	0.12435	0.11876	0.12157
1336.297	0.10464	0.16434	0.14046	0.11699	0.12457	0.11774	0.12182
1336.512	0.10417	0.16305	0.14071	0.11733	0.12327	0.1155	0.12059
1336.728	0.11763	0.17303	0.15002	0.12412	0.13322	0.12631	0.13379
1336.943	0.11531	0.1745	0.14625	0.1214	0.13516	0.12815	0.13257
1337.159	0.10997	0.16767	0.14423	0.11818	0.12738	0.1204	0.12548
1337.374	0.10255	0.16249	0.13844	0.11427	0.11894	0.11244	0.11497
1337.59	0.0891	0.14864	0.11805	0.10172	0.1077	0.1006	0.10153
1337.805	0.09443	0.15289	0.12409	0.10545	0.11332	0.10876	0.11008
1338.021	0.09374	0.15381	0.12912	0.10732	0.11289	0.10754	0.10837
1338.236	0.10209	0.16305	0.1402	0.11478	0.12176	0.11407	0.11619
1338.451	0.10186	0.16028	0.13617	0.11207	0.11873	0.11387	0.11888
1338.666	0.12087	0.17543	0.15254	0.12479	0.13452	0.13121	0.13819
1338.882	0.11345	0.16896	0.14725	0.12055	0.13214	0.12387	0.13013
1339.097	0.10742	0.16434	0.14373	0.1175	0.12738	0.11754	0.12133
1339.312	0.11044	0.16434	0.1392	0.11614	0.125	0.11774	0.12255
1339.527	0.09374	0.15233	0.12409	0.10511	0.10813	0.1055	0.11057
1339.742	0.10394	0.16065	0.13592	0.11258	0.12132	0.11489	0.12059
1339.958	0.10649	0.16582	0.14121	0.11512	0.12716	0.1206	0.12402
1340.173	0.10533	0.1588	0.13894	0.11309	0.12219	0.11509	0.12157
1340.388	0.10371	0.15806	0.13492	0.11088	0.12046	0.1104	0.1201
1340.603	0.09327	0.15178	0.12409	0.10426	0.11159	0.10529	0.1091
1340.818	0.09513	0.15085	0.12409	0.10409	0.11202	0.10713	0.10666
1341.033	0.10301	0.15492	0.13366	0.11003	0.11981	0.11121	0.11644
1341.248	0.11971	0.16896	0.1538	0.12395	0.1343	0.12489	0.13722
1341.462	0.1007	0.15436	0.13341	0.10935	0.11743	0.11427	0.11668
1341.677	0.10023	0.15492	0.13315	0.10834	0.11657	0.11387	0.11546
1341.892	0.09838	0.15122	0.12761	0.10545	0.1131	0.10652	0.1113
1342.107	0.09954	0.15289	0.13114	0.10851	0.11657	0.10509	0.11424
1342.322	0.09814	0.1527	0.13114	0.10749	0.11505	0.10917	0.11375
1342.536	0.10626	0.16028	0.13718	0.11326	0.12197	0.11774	0.12035
1342.751	0.10835	0.15824	0.1397	0.11326	0.12284	0.11591	0.12304
1342.966	0.10858	0.1564	0.1402	0.11122	0.12327	0.11366	0.12377
1343.18	0.10696	0.15935	0.13945	0.11394	0.12176	0.11631	0.12059
1343.395	0.08562	0.1418	0.11653	0.09782	0.10035	0.09897	0.09884
1343.61	0.09954	0.1527	0.13139	0.1063	0.11613	0.10856	0.11619
1343.824	0.09954	0.15122	0.13215	0.10443	0.11916	0.10652	0.11619
1344.039	0.10394	0.15473	0.13743	0.11071	0.12024	0.11244	0.12035
1344.253	0.1058	0.15529	0.13492	0.11224	0.12111	0.11509	0.11766
1344.468	0.08168	0.13552	0.11125	0.09154	0.0997	0.09142	0.0937
1344.682	0.10023	0.1527	0.13592	0.10613	0.11981	0.10713	0.11815
1344.897	0.10162	0.15178	0.1329	0.10766	0.11765	0.10917	0.11521
1345.111	0.10278	0.14938	0.13089	0.10851	0.1157	0.11182	0.11619
1345.325	0.10046	0.14882	0.13013	0.10443	0.11397	0.10591	0.11301
1345.54	0.10186	0.15104	0.13215	0.10325	0.11743	0.10774	0.1135
1345.754	0.11392	0.16083	0.14524	0.11648	0.12868	0.12142	0.12695
1345.968	0.09072	0.14254	0.11956	0.10172	0.109	0.10223	0.10275
1346.182	0.09026	0.13995	0.11855	0.09731	0.10381	0.09917	0.10153
1346.397	0.09072	0.14161	0.12258	0.09663	0.10381	0.09937	0.1047
1346.611	0.08446	0.13459	0.11301	0.09459	0.10121	0.09366	0.09639
1346.825	0.08678	0.13607	0.11427	0.09578	0.10424	0.09631	0.0981
1347.039	0.08376	0.13275	0.11351	0.09222	0.09732	0.09203	0.09737
1347.253	0.09188	0.13718	0.12031	0.09425	0.10272	0.09856	0.10373
1347.467	0.09559	0.14309	0.1251	0.09951	0.11029	0.1008	0.10666
1347.681	0.11716	0.16286	0.15028	0.11801	0.13235	0.12162	0.13135
1347.895	0.09049	0.13847	0.12132	0.0968	0.10575	0.09856	0.10544
1348.109	0.08794	0.13496	0.11956	0.09391	0.10013	0.09713	0.10421
1348.323	0.07472	0.12739	0.10546	0.08713	0.09213	0.08509	0.0893
1348.537	0.06776	0.12406	0.09664	0.08221	0.08694	0.07815	0.0783
1348.751	0.08005	0.12942	0.111	0.08815	0.09451	0.08958	0.09199
1348.965	0.10371	0.14753	0.13567	0.10342	0.11527	0.10917	0.11448
1349.178	0.09652	0.14198	0.12635	0.1007	0.11289	0.10244	0.10886
1349.392	0.09003	0.13589	0.11805	0.0985	0.10813	0.09672	0.10421
1349.606	0.08075	0.12979	0.10923	0.08882	0.09494	0.08815	0.09321
1349.82	0.07913	0.12868	0.10797	0.08781	0.09278	0.08876	0.09272
1350.033	0.08632	0.13238	0.11528	0.09307	0.09991	0.09488	0.09957
1350.247	0.07426	0.12074	0.10143	0.08289	0.0904	0.08203	0.0849
1350.461	0.08052	0.12517	0.10671	0.08696	0.09169	0.08795	0.09175
1350.674	0.09745	0.14198	0.12862	0.10053	0.11029	0.10448	0.11179
1350.888	0.08887	0.13441	0.1183	0.09408	0.10445	0.09672	0.10201
1351.101	0.08748	0.13108	0.11276	0.09154	0.10208	0.09346	0.09908
1351.315	0.08353	0.13016	0.112	0.08967	0.09926	0.09162	0.09639
1351.528	0.09907	0.14069	0.12711	0.09985	0.11029	0.10366	0.11057
1351.742	0.08979	0.13238	0.11805	0.09239	0.10251	0.09529	0.10153
1351.955	0.08121	0.12443	0.10898	0.08611	0.09386	0.08815	0.09248
1352.169	0.08608	0.1285	0.11502	0.0912	0.09905	0.09264	0.09737
1352.382	0.09722	0.13737	0.12459	0.09816	0.10964	0.10305	0.1069
1352.595	0.08887	0.13016	0.11679	0.09222	0.10186	0.09611	0.09835
1352.809	0.08284	0.12499	0.11024	0.08594	0.09559	0.0906	0.09346
1353.022	0.08933	0.13053	0.11704	0.09188	0.10359	0.09529	0.10055
1353.235	0.07518	0.12092	0.10369	0.08306	0.08953	0.08448	0.08857
1353.448	0.07286	0.11723	0.10118	0.07915	0.08737	0.08223	0.08564
1353.661	0.08933	0.12831	0.11653	0.09086	0.10013	0.09366	0.10079
1353.874	0.07541	0.11686	0.10143	0.08068	0.08823	0.08162	0.08441
1354.088	0.08168	0.12462	0.10823	0.08458	0.09645	0.08754	0.09175
1354.301	0.08307	0.12388	0.10898	0.08543	0.09559	0.08958	0.09321
1354.514	0.0826	0.12074	0.10621	0.08441	0.09191	0.08652	0.09052
1354.727	0.08748	0.12499	0.11377	0.08916	0.09926	0.09182	0.09713
1354.94	0.08632	0.12646	0.11502	0.09001	0.09948	0.09223	0.09908
1355.153	0.07657	0.11686	0.10294	0.07983	0.0891	0.08325	0.08661
1355.366	0.09049	0.12702	0.11502	0.08984	0.10035	0.09325	0.09884
1355.578	0.09698	0.13016	0.12132	0.09307	0.10683	0.09774	0.10397
1355.791	0.08423	0.12295	0.11125	0.0856	0.10035	0.09142	0.09737
1356.004	0.08539	0.12258	0.112	0.0873	0.09883	0.08999	0.09639
1356.217	0.07913	0.11464	0.10143	0.08221	0.0878	0.08203	0.08686
1356.43	0.08979	0.12665	0.11754	0.08984	0.10121	0.09284	0.10299
1356.642	0.08817	0.12406	0.11528	0.08933	0.09905	0.09244	0.09981
1356.855	0.0891	0.12351	0.11402	0.08848	0.10121	0.09121	0.09908
1357.068	0.08284	0.1163	0.10369	0.08187	0.09169	0.08468	0.08735
1357.28	0.07588	0.11371	0.09966	0.0778	0.08715	0.08141	0.08515
1357.493	0.05686	0.09764	0.07851	0.06405	0.06834	0.0608	0.0651
1357.706	0.06335	0.10189	0.08707	0.06812	0.07483	0.06897	0.07146
1357.918	0.0826	0.11704	0.10722	0.08289	0.0891	0.08713	0.09248
1358.131	0.08562	0.11852	0.11175	0.08458	0.09342	0.08835	0.09541
1358.343	0.07379	0.11057	0.0979	0.07746	0.08694	0.07937	0.08319
1358.556	0.07356	0.10946	0.09639	0.07593	0.08456	0.07774	0.08319
1358.768	0.08145	0.11187	0.10193	0.07847	0.08672	0.08182	0.08686
1358.98	0.06846	0.1054	0.09136	0.07135	0.08023	0.07141	0.07586
1359.193	0.07797	0.1115	0.10243	0.07864	0.08759	0.07999	0.08857
1359.405	0.0724	0.10577	0.09387	0.07474	0.08239	0.07468	0.0805
1359.617	0.07008	0.10097	0.08884	0.0705	0.07547	0.0706	0.07341
1359.83	0.06451	0.10004	0.08833	0.06948	0.07526	0.06958	0.07292
1360.042	0.07982	0.11316	0.10369	0.07966	0.08888	0.08325	0.08881
1360.254	0.07797	0.11057	0.09916	0.07763	0.08672	0.0808	0.08539
1360.466	0.07356	0.1078	0.09589	0.07644	0.08391	0.07795	0.08246
1360.678	0.07982	0.1115	0.10319	0.07932	0.08888	0.08284	0.0893
1360.891	0.07611	0.11057	0.10118	0.0778	0.08564	0.08162	0.0871
1361.103	0.07634	0.10799	0.09866	0.07864	0.08521	0.07999	0.08295
1361.315	0.07889	0.10743	0.09715	0.07763	0.08456	0.07937	0.08295
1361.527	0.05895	0.09524	0.08179	0.06541	0.06877	0.06509	0.06706
1361.739	0.06637	0.10041	0.0901	0.06982	0.0772	0.07243	0.07659
1361.951	0.06382	0.09709	0.08456	0.0666	0.07461	0.06856	0.0717
1362.163	0.0717	0.10078	0.08884	0.07237	0.08045	0.07243	0.07952
1362.374	0.07356	0.10632	0.09765	0.07457	0.08802	0.07652	0.08466
1362.586	0.06312	0.09819	0.08733	0.06677	0.07591	0.06794	0.07341
1362.798	0.07449	0.10577	0.09664	0.07542	0.08521	0.07611	0.08246
1363.01	0.0731	0.10263	0.09211	0.07474	0.08175	0.07468	0.07977
1363.222	0.07449	0.10448	0.09614	0.07457	0.08261	0.07713	0.08466
1363.433	0.07333	0.10595	0.0974	0.07338	0.08434	0.0759	0.08441
1363.645	0.05779	0.09394	0.07927	0.06388	0.07137	0.06407	0.06706
1363.857	0.05779	0.09154	0.07625	0.06388	0.06704	0.06325	0.06388
1364.068	0.05779	0.09394	0.07927	0.0627	0.06899	0.06305	0.06657
1364.28	0.07379	0.10651	0.0979	0.07474	0.08304	0.07815	0.08515
1364.492	0.07541	0.10522	0.09614	0.07559	0.08434	0.07876	0.08295
1364.703	0.0724	0.09986	0.08959	0.07237	0.0798	0.07366	0.07732
1364.915	0.06428	0.09542	0.08632	0.06728	0.07288	0.06652	0.07464
1365.126	0.06219	0.09505	0.08279	0.06456	0.07137	0.0657	0.07097
1365.338	0.06243	0.09302	0.08179	0.06439	0.07115	0.06509	0.06975
1365.549	0.07565	0.10226	0.0979	0.07559	0.08283	0.07692	0.08392
1365.76	0.07078	0.10097	0.09236	0.0705	0.08002	0.07325	0.07977
1365.972	0.06405	0.09431	0.08707	0.0649	0.07245	0.06733	0.07366
1366.183	0.06103	0.0921	0.07952	0.0627	0.06942	0.06509	0.06779
1366.394	0.06266	0.0932	0.08078	0.06422	0.07158	0.06754	0.06877
1366.606	0.06289	0.09524	0.08531	0.06473	0.07353	0.06672	0.0717
1366.817	0.06985	0.09838	0.09211	0.06914	0.07915	0.07203	0.0805
1367.028	0.06822	0.09542	0.08657	0.06643	0.07547	0.06815	0.07635
1367.239	0.06359	0.09154	0.07751	0.06168	0.07072	0.06692	0.06681
1367.45	0.06312	0.09302	0.0833	0.06253	0.07158	0.06529	0.0717
1367.662	0.0615	0.09043	0.08053	0.06015	0.06682	0.0606	0.06852
1367.873	0.06382	0.0932	0.08229	0.06439	0.07137	0.06448	0.0717
1368.084	0.06475	0.09782	0.08456	0.06575	0.0785	0.06958	0.07292
1368.295	0.05616	0.08471	0.07323	0.05727	0.06358	0.05897	0.0607
1368.506	0.05732	0.08563	0.0765	0.05998	0.06574	0.05835	0.06241
1368.717	0.05825	0.08748	0.07423	0.05761	0.06726	0.05999	0.06363
1368.928	0.06614	0.09394	0.08103	0.06337	0.07461	0.06713	0.07072
1369.138	0.0557	0.08581	0.07499	0.05659	0.06444	0.05774	0.0629
1369.349	0.07008	0.09616	0.09186	0.06863	0.07569	0.07019	0.07952
1369.56	0.06869	0.09302	0.08607	0.0649	0.07569	0.06835	0.07537
1369.771	0.0673	0.09154	0.08002	0.06219	0.07245	0.0659	0.06852
1369.982	0.05686	0.08526	0.07474	0.0571	0.06336	0.05876	0.06339
1370.192	0.05964	0.08729	0.07902	0.06219	0.06682	0.06243	0.06803
1370.403	0.07426	0.09394	0.08909	0.06796	0.07785	0.0708	0.07708
1370.614	0.07286	0.09653	0.0906	0.0688	0.07742	0.0706	0.07757
1370.824	0.05384	0.08083	0.07222	0.05591	0.06207	0.05631	0.06192
1371.035	0.06591	0.09043	0.08582	0.0688	0.07591	0.0706	0.07439
1371.246	0.05037	0.07824	0.06542	0.05099	0.05709	0.05325	0.05581
1371.456	0.06428	0.08729	0.08254	0.06049	0.07007	0.06509	0.07268
1371.667	0.04062	0.069	0.05459	0.04505	0.04779	0.0455	0.04726
1371.877	0.04874	0.07454	0.05938	0.05014	0.05406	0.05019	0.05117
1372.087	0.05802	0.08341	0.07549	0.05794	0.06553	0.06121	0.06608
1372.298	0.05083	0.07491	0.06844	0.05082	0.05579	0.05141	0.06046
1372.508	0.04874	0.07325	0.06265	0.04861	0.05471	0.04835	0.05214
1372.719	0.06312	0.08212	0.07222	0.05845	0.06942	0.06223	0.06583
1372.929	0.05083	0.07436	0.06592	0.05031	0.05817	0.05305	0.05532
1373.139	0.04573	0.07233	0.06592	0.04912	0.05406	0.04917	0.05606
1373.349	0.04666	0.07325	0.06315	0.04946	0.05514	0.04896	0.05508
1373.56	0.05408	0.07584	0.06693	0.05218	0.05947	0.0557	0.05948
1373.77	0.05083	0.07602	0.06945	0.0515	0.05861	0.05488	0.05899
1373.98	0.04944	0.0751	0.06668	0.0515	0.05796	0.05264	0.05997
1374.19	0.05106	0.07454	0.06869	0.05167	0.05774	0.05509	0.05899
1374.4	0.04341	0.06789	0.06114	0.04505	0.05017	0.0459	0.04921
1374.61	0.03807	0.06346	0.05233	0.04064	0.04476	0.03978	0.04359
1374.82	0.05454	0.07584	0.07172	0.05269	0.06077	0.0555	0.05777
1375.03	0.04341	0.06346	0.05862	0.04522	0.04909	0.04407	0.04823
1375.24	0.04434	0.06457	0.0629	0.04488	0.04931	0.0455	0.04994
1375.45	0.04897	0.07251	0.06668	0.05014	0.05709	0.05182	0.0563
1375.66	0.06451	0.08471	0.08128	0.06202	0.0731	0.06509	0.07439
1375.87	0.05292	0.07288	0.0692	0.05133	0.05882	0.05366	0.06021
1376.08	0.05083	0.07066	0.0697	0.0498	0.05601	0.0508	0.05557
1376.29	0.03831	0.0605	0.05359	0.04183	0.0452	0.04141	0.04188
1376.499	0.04666	0.0666	0.06089	0.04861	0.05277	0.04958	0.05288
1376.709	0.06544	0.08156	0.08103	0.05998	0.06812	0.06386	0.06999
1376.919	0.0608	0.07658	0.07549	0.05574	0.06704	0.05917	0.0629
1377.128	0.04944	0.06678	0.06517	0.04827	0.05363	0.04774	0.05386
1377.338	0.04016	0.06383	0.05938	0.04471	0.04758	0.04366	0.04823
1377.548	0.04341	0.0642	0.06064	0.04539	0.0506	0.04652	0.05043
1377.757	0.0564	0.07399	0.0702	0.05336	0.06055	0.05529	0.05997
1377.967	0.03112	0.05681	0.0483	0.03741	0.04001	0.03713	0.03797
1378.176	0.05037	0.06845	0.06794	0.04878	0.0545	0.05019	0.05826
1378.386	0.0506	0.06882	0.06567	0.04878	0.05385	0.05039	0.0563
1378.595	0.04318	0.0642	0.05787	0.04522	0.04801	0.04652	0.04994
1378.805	0.04178	0.06142	0.0551	0.04318	0.04758	0.04325	0.0497
1379.014	0.05176	0.06438	0.06315	0.04624	0.05406	0.04917	0.0541
1379.223	0.03877	0.05588	0.05283	0.03894	0.0426	0.03917	0.04237
1379.433	0.04434	0.06087	0.05736	0.04234	0.04822	0.04366	0.0497
1379.642	0.03993	0.05754	0.05359	0.03962	0.04476	0.04121	0.04432
1379.851	0.04271	0.06087	0.05887	0.04149	0.04974	0.04427	0.04726
1380.061	0.04202	0.05939	0.05761	0.04183	0.04736	0.04305	0.04774
1380.27	0.04178	0.05828	0.0556	0.04234	0.04649	0.04223	0.04994
1380.479	0.04596	0.05828	0.06013	0.04284	0.04931	0.04305	0.05019
1380.688	0.04086	0.05607	0.05661	0.04132	0.04628	0.04101	0.04408
1380.897	0.04248	0.05884	0.05636	0.04132	0.04822	0.04284	0.04554
1381.106	0.05663	0.06789	0.06718	0.04692	0.05493	0.05407	0.05899
1381.315	0.04132	0.05699	0.0551	0.0403	0.04433	0.04284	0.04457
1381.524	0.03413	0.04978	0.04603	0.03419	0.03806	0.03386	0.03821
1381.733	0.04225	0.05644	0.05233	0.04081	0.04671	0.0406	0.04628
1381.942	0.05106	0.06475	0.06517	0.04793	0.05558	0.05039	0.05679
1382.151	0.03715	0.05126	0.04679	0.03521	0.04239	0.03611	0.03943
1382.36	0.04503	0.05551	0.0561	0.0403	0.04693	0.04203	0.04677
1382.569	0.0441	0.05773	0.05636	0.04183	0.04714	0.04345	0.04823
1382.777	0.04016	0.05477	0.05434	0.04115	0.04628	0.03978	0.04628
1382.986	0.03112	0.04627	0.042	0.03216	0.03784	0.03019	0.03552
1383.195	0.03181	0.0472	0.03873	0.02961	0.03503	0.03039	0.03406
1383.404	0.02949	0.0459	0.042	0.02995	0.03676	0.02998	0.03381
1383.612	0.01581	0.03463	0.03092	0.02028	0.02292	0.01815	0.02208
1383.821	0.0332	0.04683	0.04402	0.03351	0.03892	0.03447	0.03846
1384.03	0.06173	0.07066	0.07297	0.05608	0.06704	0.05692	0.06877
1384.238	0.04434	0.05607	0.05761	0.04132	0.04931	0.04305	0.05043
[truncated: 21 more rows]
