# Supplementary material for: Ratiometric fluorescent sensing of pyrophosphate with sp³-functionalized single-walled carbon nanotubes
Source: Nat Commun. 2024 Jan 24;15:706. doi: 10.1038/s41467-024-45052-1 (PMC10808354; doi:10.1038/s41467-024-45052-1)
Supplement: Supplementary file 4 — Source data [file 41467_2024_45052_MOESM4_ESM.zip › Fig. S6a.txt]

Wavelength	Norm. PL intensity	Norm. PL intensity	Norm. PL intensity
nm
	[Cu]	10:90 (ATP:PPi) 0p5mM	90:10 (ATP:PPi) 0p5 mM
881.39	-12.13136	-18.23355	-8.19847
881.919	-6.45513	-8.59218	-2.72626
882.449	-2.21433	-6.62053	-3.12455
882.979	-17.23907	-46.34432	-26.84306
883.509	-6.50719	-10.95147	-4.71622
884.038	-1.1247	-2.675	-1.0365
884.568	-2.95377	-4.47908	-4.80007
885.098	-3.03361	-4.47262	-1.90157
885.627	-4.62025	-3.46519	-2.07479
886.157	-7.31175	-28.80186	-20.49719
886.686	-5.16346	-3.95683	-2.53036
887.216	-2.44546	-4.01817	-0.93635
887.746	-0.93486	-5.1118	-4.81156
888.275	4.33218	4.78267	3.69511
888.805	-7.32134	-6.26037	-4.56708
889.334	-4.41998	-6.56711	-3.18246
889.864	-7.49031	-7.71117	-5.65066
890.393	-3.9646	-5.01288	-2.28497
890.923	-3.20326	-2.57272	-2.48185
891.452	-2.45176	-4.18917	-1.75776
891.981	-3.1845	-5.19167	-5.11904
892.511	-1.75385	-2.72333	-1.0582
893.04	-2.1544	-3.09442	-2.00366
893.57	-1.64309	-1.48556	-1.17859
894.099	-0.52356	-1.56177	-1.3404
894.628	-1.62239	-1.73747	-1.34955
895.158	-1.69748	-1.19641	-1.29593
895.687	-1.53428	-1.53441	-0.55926
896.216	-0.86474	-0.55253	-0.16692
896.745	-1.15375	-1.20927	-0.82157
897.275	0.07529	-0.7406	-0.46597
897.804	-0.04997	-0.34065	-0.18551
898.333	-0.19737	-0.4834	-0.24224
898.862	-0.1191	-0.60854	-0.31765
899.391	-0.09597	-0.27207	-0.16913
899.921	-0.06552	-0.37647	-0.31633
900.45	-0.10186	-0.44099	-0.31585
900.979	-0.04664	-0.26308	-0.10112
901.508	-0.03322	-0.12666	9.44E-4
902.037	0.04891	-0.11493	-0.07943
902.566	-0.05204	-0.10711	-0.01387
903.095	0.05358	-0.07643	-0.02766
903.624	-0.00511	-0.08318	-0.03476
904.153	0.04302	-0.04338	0.02082
904.682	-0.03303	-0.06095	-0.02612
905.211	-0.02102	0.00631	-0.01725
905.74	0.01659	-0.00713	0.00188
906.269	0.02252	-0.0011	0.00968
906.798	-0.02226	0.01039	0.04257
907.327	-0.00638	-0.07529	-0.01304
907.856	0.02568	-0.0204	-0.00363
908.384	-0.01161	-0.01317	0.01441
908.913	0.05693	-0.03398	0.00848
909.442	0.00604	-0.01255	-0.01138
909.971	0.01439	-0.00886	0.00919
910.5	0.00995	0.01204	0.0157
911.028	0.03251	-0.01836	0.0064
911.557	0.04346	3.21E-4	0.02742
912.086	0.01038	-0.03087	0.00362
912.615	0.01752	-0.01821	-0.01054
913.143	0.0315	-0.02872	0.01575
913.672	0.02389	-0.00759	0.01734
914.201	0.05057	-0.01264	0.01714
914.729	0.03986	-0.01931	0.01571
915.258	-0.00659	-0.00435	-0.00819
915.787	0.00592	0.00557	0.02774
916.315	0.00985	0.00463	0.02269
916.844	0.02613	-0.01658	0.00783
917.372	0.0715	-0.00497	0.01451
917.901	0.00681	0.00614	0.04209
918.429	0.00589	-0.03374	-5.04E-5
918.958	0.03729	-0.0023	0.01074
919.486	0.02032	0.00563	-9.64E-5
920.015	0.01428	-0.04815	-7.04E-4
920.543	0.0027	-0.01122	0.02053
921.072	0.00767	-0.00653	0.00687
921.6	0.03341	-0.00866	0.0262
922.128	0.04307	0.01093	0.00443
922.657	0.03033	0.00428	0.02602
923.185	0.04262	-0.01133	0.02165
923.713	0.04869	-0.00176	0.02649
924.242	0.02095	-0.00899	0.02299
924.77	0.03128	-0.00988	0.02149
925.298	0.02172	-0.01573	0.0137
925.827	0.01395	-0.01133	-0.00808
926.355	-0.00704	0.00525	0.01268
926.883	-0.0035	0.01194	0.01941
927.411	0.04446	-0.01961	0.03048
927.939	0.01691	-0.00297	0.01445
928.468	0.02424	-0.01916	-0.00349
928.996	0.04439	0.00427	0.01156
929.524	0.0563	-0.01395	0.01561
930.052	0	0	0.03148
930.58	0.01176	0.00405	-6.06E-4
931.108	0.06233	-0.00217	0.00909
931.636	0.01172	-0.00623	0.03011
932.164	0.01172	0.00926	0.03441
932.692	0.0234	3.89E-4	0.01014
933.22	0.01847	0.00374	0.0072
933.748	0.03928	-0.00303	0.01485
934.276	0.06723	0.02063	0.02959
934.804	0.02606	-0.01654	0.01658
935.332	0.00124	-0.01938	0.00401
935.86	0.03207	0.00867	0.01688
936.388	0.06345	0.03356	0.052
936.916	0.04905	6.45E-4	0.032
937.444	0.04903	0.00513	0.02963
937.972	0.04583	-0.00845	0.01981
938.499	0.03167	0.03317	0.05506
939.027	0.00737	0.01139	0.03584
939.555	0.05352	0.012	0.03526
940.083	0.02712	0.00984	0.00535
940.611	0.04247	0.01278	0.03258
941.138	0.03284	-0.01349	0.00913
941.666	0.07643	0.00326	0.02306
942.194	0.02357	0.01298	0.01877
942.721	0.03576	0.00126	0.02051
943.249	0.04781	0.0164	0.03376
943.777	0.04774	0.02788	0.04346
944.304	0.02178	-0.02002	0.02269
944.832	0.03856	0.02424	0.03323
945.359	0.044	0.02631	0.01996
945.887	0.03168	0.00341	0.04753
946.415	0.03778	0.0183	0.02724
946.942	--	--	--
947.47	0.05056	0.00747	0.00114
947.997	0.05211	0.01764	0.04963
948.525	0.06157	0.03324	0.0557
949.052	0.04635	0.01881	0.04921
949.58	--	--	--
950.107	0.06816	0.03599	0.04789
950.634	0.06729	0.03166	0.03871
951.162	0.03767	0.02277	0.04099
951.689	0.06657	0.0691	0.06311
952.216	--	--	--
952.744	0.03094	0.05581	0.04017
953.271	0.06405	0.02226	0.02248
953.798	0.07071	0.04355	0.05955
954.326	0.05054	0.05978	0.06189
954.853	0.05964	0.04466	0.05739
955.38	0.09139	0.0596	0.07164
955.907	0.05115	0.03183	0.04893
956.435	0.06611	0.07345	0.0911
956.962	0.06688	0.07094	0.08681
957.489	0.08759	0.07913	0.08368
958.016	0.08427	0.0779	0.09285
958.543	0.07556	0.07598	0.06901
959.07	0.10344	0.06592	0.08208
959.598	0.10625	0.07749	0.10162
960.125	0.0875	0.1052	0.11747
960.652	0.09228	0.07471	0.09691
961.179	0.10735	0.08806	0.10961
961.706	0.1158	0.11038	0.10686
962.233	0.11531	0.12328	0.12372
962.76	0.09878	0.12771	0.13818
963.287	0.1026	0.14461	0.10204
963.814	0.10883	0.16735	0.15341
964.341	0.11669	0.13325	0.15646
964.868	0.16261	0.17058	0.14974
965.394	0.1796	0.17327	0.19506
965.921	0.18832	0.19489	0.16096
966.448	0.15307	0.19237	0.19248
966.975	0.16175	0.2454	0.22773
967.502	0.17662	0.24565	0.23335
968.029	0.20248	0.26716	0.25832
968.556	0.2309	0.25464	0.23493
969.082	0.21506	0.28808	0.27849
969.609	0.20879	0.3074	0.2985
970.136	0.22781	0.33597	0.32992
970.663	0.2731	0.34573	0.34532
971.189	0.2748	0.37446	0.36842
971.716	0.27249	0.39973	0.39018
972.243	0.28802	0.42177	0.41561
972.769	0.33402	0.43599	0.4028
973.296	0.34179	0.42708	0.44212
973.822	0.36499	0.47075	0.46553
974.349	0.36712	0.47698	0.47416
974.876	0.40749	0.5126	0.52439
975.402	0.40291	0.5414	0.5459
975.929	0.46849	0.59867	0.58747
976.455	0.45782	0.60041	0.58829
976.982	0.51963	0.61374	0.60117
977.508	0.52073	0.62326	0.63451
978.035	0.55807	0.67284	0.67839
978.561	0.57015	0.69014	0.68558
979.088	0.61088	0.72183	0.70351
979.614	0.62737	0.77678	0.77285
980.14	0.64834	0.7708	0.74736
980.667	0.68962	0.79794	0.76714
981.193	0.68711	0.81471	0.79499
981.719	0.69989	0.8402	0.8188
982.246	0.72745	0.8459	0.84276
982.772	0.73603	0.85006	0.83884
983.298	0.77404	0.8855	0.87846
983.825	0.79014	0.89423	0.88859
984.351	0.82615	0.92437	0.91227
984.877	0.85148	0.93521	0.92127
985.403	0.84499	0.94461	0.95692
985.93	0.86485	0.96087	0.95566
986.456	0.92726	0.96813	0.95224
986.982	0.89972	0.99405	0.95756
987.508	0.92351	0.99282	1
988.034	0.9231	0.97517	0.9729
988.56	0.95089	0.98449	0.99206
989.086	0.97497	0.98991	0.99146
989.612	0.9547	1	0.98549
990.138	0.98263	0.98396	0.99194
990.665	0.98482	0.95359	0.96424
991.191	0.98236	0.95857	0.9603
991.717	0.99999	0.9579	0.94215
992.243	0.96952	0.92231	0.90722
992.768	0.97411	0.90792	0.88766
993.294	0.9674	0.9018	0.88416
993.82	0.96506	0.86917	0.83938
994.346	0.97759	0.84711	0.80732
994.872	0.97075	0.83355	0.77511
995.398	0.94626	0.82096	0.75641
995.924	0.96832	0.77915	0.69493
996.45	0.9076	0.77704	0.70742
996.976	0.90786	0.73406	0.65806
997.501	0.87628	0.7024	0.62752
998.027	0.84349	0.71543	0.61427
998.553	0.84777	0.65856	0.58235
999.079	0.79496	0.64013	0.5429
999.604	0.79817	0.60579	0.51259
1000.13	0.75301	0.5996	0.51748
1000.656	0.72569	0.5775	0.47037
1001.181	0.69859	0.53632	0.44913
1001.707	0.68953	0.53087	0.4218
1002.233	0.64686	0.49083	0.40516
1002.758	0.62139	0.48425	0.37284
1003.284	0.62019	0.47701	0.37899
1003.809	0.58274	0.47096	0.36107
1004.335	0.57607	0.44521	0.35048
1004.861	0.54063	0.40141	0.31745
1005.386	0.51676	0.43337	0.31983
1005.912	0.49087	0.38712	0.29303
1006.437	0.50353	0.37884	0.30789
1006.963	0.45358	0.38155	0.2919
1007.488	0.47168	0.35638	0.29294
1008.013	0.45078	0.34835	0.26317
1008.539	0.42325	0.33837	0.2521
1009.064	0.39692	0.30642	0.25165
1009.59	0.39365	0.32519	0.25033
1010.115	0.37802	0.30119	0.23217
1010.64	0.37348	0.2893	0.23178
1011.166	0.34448	0.27635	0.21965
1011.691	0.33568	0.27128	0.20728
1012.216	0.34058	0.27521	0.20947
1012.742	0.33099	0.24089	0.19576
1013.267	0.31309	0.28479	0.22208
1013.792	0.2983	0.23768	0.20305
1014.317	0.28077	0.24407	0.20135
1014.843	0.28659	0.22266	0.1917
1015.368	0.27246	0.21892	0.17775
1015.893	0.26862	0.22998	0.19309
1016.418	0.26471	0.2358	0.19696
1016.943	0.26969	0.22033	0.18522
1017.468	0.2708	0.23415	0.18252
1017.993	0.25476	0.22404	0.17857
1018.518	0.23487	0.21884	0.18807
1019.043	0.24768	0.19548	0.16643
1019.569	0.24138	0.20857	0.16038
1020.094	0.23027	0.19757	0.16314
1020.619	0.20228	0.18436	0.15934
1021.144	0.21683	0.22171	0.17848
1021.668	0.21947	0.20014	0.16145
1022.193	0.20518	0.18618	0.15277
1022.718	0.20462	0.1861	0.16455
1023.243	0.20055	0.19033	0.15294
1023.768	0.21148	0.17796	0.14565
1024.293	0.21029	0.19838	0.14875
1024.818	0.17883	0.18711	0.15837
1025.343	0.18622	0.17752	0.15261
1025.868	0.20414	0.17859	0.15399
1026.392	0.20213	0.17165	0.14747
1026.917	0.20189	0.16295	0.14474
1027.442	0.18108	0.17752	0.1484
1027.967	0.18015	0.15311	0.12939
1028.491	0.17329	0.17464	0.15284
1029.016	0.16397	0.16861	0.12898
1029.541	0.18425	0.18069	0.14447
1030.065	0.1745	0.16526	0.14069
1030.59	0.17182	0.16531	0.14043
1031.115	0.18314	0.15117	0.12016
1031.639	0.1761	0.16062	0.13669
1032.164	0.17687	0.14415	0.1255
1032.689	0.15778	0.13738	0.10928
1033.213	0.17448	0.16076	0.13465
1033.738	0.157	0.1362	0.12377
1034.262	0.14838	0.13375	0.11934
1034.787	0.15938	0.12409	0.1325
1035.311	0.15676	0.15075	0.1262
1035.836	0.15131	0.11955	0.12701
1036.36	0.14521	0.12992	0.11749
1036.885	0.14578	0.1305	0.10611
1037.409	0.15479	0.12366	0.12014
1037.933	0.15863	0.12601	0.12146
1038.458	0.14816	0.13215	0.11582
1038.982	0.15348	0.12922	0.10585
1039.507	0.13547	0.13128	0.11807
1040.031	0.14443	0.10034	0.1048
1040.555	0.13996	0.13079	0.11101
1041.079	0.13628	0.09178	0.0818
1041.604	0.12335	0.11545	0.10809
1042.128	0.13444	0.11087	0.09526
1042.652	0.11821	0.10651	0.09321
1043.177	0.13221	0.11367	0.1018
1043.701	0.12709	0.10813	0.10307
1044.225	0.12341	0.09325	0.09203
1044.749	0.13229	0.10714	0.10297
1045.273	0.12855	0.10705	0.10356
1045.797	0.10723	0.08489	0.08172
1046.321	0.1101	0.09405	0.09242
1046.846	0.13415	0.11409	0.10233
1047.37	0.13606	0.10791	0.09038
1047.894	0.12734	0.09252	0.10401
1048.418	0.11084	0.08126	0.09049
1048.942	0.12107	0.07666	0.08142
1049.466	0.10449	0.09045	0.08636
1049.99	0.11506	0.08454	0.08609
1050.514	0.10441	0.10444	0.07947
1051.038	0.10196	0.09812	0.07889
1051.562	0.11019	0.09485	0.08675
1052.086	0.10051	0.09034	0.08525
1052.609	0.09394	0.09429	0.08271
1053.133	0.1119	0.08395	0.08065
1053.657	0.10752	0.07976	0.08743
1054.181	0.10097	0.09309	0.0789
1054.705	0.09144	0.10232	0.09624
1055.229	0.10505	0.08128	0.07019
1055.752	0.12111	0.09326	0.07274
1056.276	0.08666	0.09553	0.0945
1056.8	0.10234	0.09812	0.09985
1057.324	0.1031	0.09424	0.09296
1057.847	0.08337	0.09003	0.08644
1058.371	0.09052	0.09677	0.08212
1058.895	0.08663	0.10312	0.08713
1059.418	0.08587	0.0784	0.07626
1059.942	0.09434	0.096	0.08866
1060.466	0.10269	0.08665	0.08642
1060.989	0.11227	0.09695	0.09714
1061.513	0.11968	0.09131	0.09333
1062.037	0.09651	0.10489	0.08354
1062.56	0.10537	0.09002	0.08073
1063.084	0.11488	0.08493	0.07903
1063.607	0.10225	0.09626	0.0888
1064.131	0.10111	0.10319	0.08597
1064.654	0.10491	0.11224	0.0928
1065.178	0.10613	0.10568	0.09409
1065.701	0.09659	0.08961	0.08255
1066.224	0.09155	0.11525	0.10018
1066.748	0.09423	0.11314	0.09802
1067.271	0.08473	0.10834	0.09678
1067.795	0.10282	0.0895	0.08671
1068.318	0.09624	0.10283	0.09462
1068.841	0.12778	0.10461	0.10139
1069.365	0.12492	0.10268	0.0945
1069.888	0.11207	0.10343	0.10147
1070.411	0.11712	0.11042	0.10045
1070.934	0.11337	0.11035	0.09742
1071.458	0.1137	0.11529	0.09915
1071.981	0.11842	0.11256	0.1178
1072.504	0.12497	0.12722	0.11543
1073.027	0.10384	0.11199	0.10745
1073.551	0.10418	0.12449	0.12212
1074.074	0.11026	0.13602	0.12034
1074.597	0.10531	0.12557	0.11483
1075.12	0.10942	0.14068	0.12039
1075.643	0.11554	0.13517	0.11753
1076.166	0.0957	0.12785	0.12587
1076.689	0.11808	0.13822	0.12289
1077.212	0.12303	0.13982	0.11679
1077.735	0.14949	0.13193	0.13208
1078.258	0.12609	0.13128	0.12252
1078.781	0.12884	0.14943	0.13519
1079.304	0.11318	0.15586	0.13286
1079.827	0.12534	0.15687	0.13431
1080.35	0.12304	0.16309	0.1474
1080.873	0.11869	0.14752	0.14772
1081.396	0.12378	0.16515	0.15554
1081.919	0.12285	0.18306	0.15357
1082.442	0.1266	0.16998	0.15846
1082.965	0.13752	0.16617	0.15128
1083.487	0.14177	0.17804	0.15152
1084.01	0.14017	0.17888	0.16663
1084.533	0.15436	0.19501	0.17902
1085.056	0.1535	0.20713	0.18002
1085.579	0.14642	0.20284	0.19289
1086.101	0.14432	0.20728	0.19432
1086.624	0.1608	0.2158	0.19294
1087.147	0.15544	0.21592	0.2075
1087.669	0.15182	0.23028	0.21188
1088.192	0.16946	0.2486	0.22102
1088.715	0.17601	0.23225	0.20357
1089.237	0.17548	0.24336	0.22784
1089.76	0.1669	0.25952	0.23135
1090.283	0.17061	0.27745	0.25053
1090.805	0.17973	0.27852	0.24948
1091.328	0.1801	0.27726	0.26519
1091.85	0.19351	0.30018	0.28043
1092.373	0.19269	0.29285	0.28134
1092.895	0.2086	0.30374	0.28524
1093.418	0.21296	0.31961	0.30139
1093.94	0.21374	0.32725	0.28628
1094.463	0.21278	0.34609	0.30481
1094.985	0.21925	0.35055	0.3201
1095.507	0.21514	0.36002	0.32794
1096.03	0.22863	0.37356	0.33801
1096.552	0.24943	0.39421	0.3634
1097.075	0.23658	0.39218	0.36459
1097.597	0.26333	0.41253	0.38387
1098.119	0.26286	0.42177	0.38332
1098.642	0.2694	0.43607	0.40196
1099.164	0.28432	0.44819	0.41654
1099.686	0.27324	0.47178	0.42209
1100.208	0.29342	0.47873	0.44592
1100.731	0.29783	0.49715	0.45615
1101.253	0.29636	0.50973	0.46743
1101.775	0.30268	0.54023	0.4934
1102.297	0.32226	0.54441	0.50602
1102.819	0.33287	0.56037	0.51769
1103.342	0.33941	0.5839	0.52973
1103.864	0.34391	0.6005	0.54626
1104.386	0.36782	0.61539	0.57896
1104.908	0.36986	0.64609	0.58754
1105.43	0.38667	0.64713	0.58848
1105.952	0.39162	0.68168	0.62154
1106.474	0.39805	0.69403	0.63732
1106.996	0.41845	0.71172	0.6466
1107.518	0.41909	0.72086	0.6608
1108.04	0.42869	0.74194	0.68875
1108.562	0.4411	0.77345	0.69876
1109.084	0.45571	0.79439	0.72871
1109.606	0.46977	0.82514	0.74683
1110.128	0.47541	0.83958	0.75406
1110.65	0.48642	0.85908	0.78122
1111.172	0.49388	0.88739	0.79315
1111.693	0.5113	0.8904	0.81512
1112.215	0.53107	0.93602	0.84036
1112.737	0.52157	0.94225	0.85596
1113.259	0.54005	0.97119	0.8714
1113.781	0.55101	0.99077	0.88676
1114.302	0.55826	1.02032	0.9161
1114.824	0.57278	1.03906	0.91823
1115.346	0.61082	1.07276	0.95177
1115.868	0.60913	1.10352	0.98398
1116.389	0.62377	1.11352	0.99287
1116.911	0.63984	1.14586	1.00049
1117.433	0.64152	1.16028	1.02254
1117.954	0.667	1.19024	1.03538
1118.476	0.67425	1.2055	1.06407
1118.997	0.67441	1.24968	1.08043
1119.519	0.7074	1.26132	1.09495
1120.041	0.70807	1.27299	1.11135
1120.562	0.73093	1.29981	1.12793
1121.084	0.74353	1.31	1.13571
1121.605	0.74892	1.35499	1.16399
1122.127	0.75505	1.37438	1.17698
1122.648	0.76945	1.40143	1.20369
1123.17	0.77482	1.4253	1.20502
1123.691	0.79426	1.43611	1.21965
1124.212	0.80189	1.44787	1.22583
1124.734	0.81506	1.48196	1.25588
1125.255	0.82859	1.50603	1.25969
1125.777	0.82908	1.5086	1.27516
1126.298	0.84689	1.52287	1.28018
1126.819	0.84984	1.54552	1.2853
1127.341	0.85699	1.56996	1.30506
1127.862	0.85084	1.58274	1.31777
1128.383	0.88974	1.58929	1.32295
1128.904	0.87548	1.60703	1.32868
1129.426	0.87745	1.62583	1.32873
1129.947	0.88713	1.65011	1.34904
1130.468	0.91178	1.63747	1.33139
1130.989	0.921	1.64712	1.32677
1131.51	0.90093	1.64755	1.34577
1132.032	0.91791	1.66872	1.35626
1132.553	0.90883	1.67012	1.34766
1133.074	0.91916	1.68478	1.35062
1133.595	0.92171	1.68079	1.36686
1134.116	0.92831	1.71254	1.36708
1134.637	0.92395	1.68905	1.35053
1135.158	0.92368	1.67275	1.34018
1135.679	0.92536	1.68205	1.34865
1136.2	0.95163	1.70137	1.33753
1136.721	0.9042	1.67191	1.33817
1137.242	0.91413	1.67982	1.31554
1137.763	0.92225	1.6897	1.32297
1138.284	0.91856	1.68006	1.32233
1138.805	0.89858	1.65473	1.2954
1139.326	0.92539	1.64691	1.28748
1139.847	0.90721	1.64856	1.27569
1140.367	0.94986	1.66364	1.27894
1140.888	0.91365	1.63794	1.26376
1141.409	0.90271	1.60799	1.25628
1141.93	0.90428	1.60884	1.22422
1142.451	0.88589	1.58932	1.21425
1142.971	0.90498	1.57936	1.20326
1143.492	0.87992	1.57769	1.19313
1144.013	0.85754	1.56504	1.20283
1144.534	0.84523	1.55565	1.16096
1145.054	0.8758	1.51272	1.14448
1145.575	0.83362	1.51591	1.13209
1146.096	0.85654	1.50687	1.12667
1146.616	0.84116	1.48305	1.09451
1147.137	0.80909	1.44532	1.06924
1147.658	0.81874	1.46256	1.08432
1148.178	0.83096	1.43848	1.05393
1148.699	0.79238	1.40069	1.03997
1149.219	0.80347	1.40643	1.0339
1149.74	0.77092	1.37562	1.01564
1150.26	0.76774	1.35733	0.97481
1150.781	0.78096	1.35664	0.98116
1151.301	0.76599	1.31894	0.96075
1151.822	0.73126	1.32283	0.96055
1152.342	0.73119	1.31515	0.94413
1152.863	0.72659	1.26945	0.90858
1153.383	0.72081	1.26686	0.91238
1153.903	0.711	1.24788	0.88438
1154.424	0.71491	1.23123	0.87952
1154.944	0.67721	1.21744	0.84976
1155.464	0.68265	1.21047	0.85494
1155.985	0.6895	1.1956	0.81243
1156.505	0.66701	1.18075	0.83454
1157.025	0.63934	1.16452	0.81302
1157.546	0.66205	1.15734	0.80536
1158.066	0.6456	1.13283	0.78067
1158.586	0.63672	1.13016	0.76841
1159.106	0.63495	1.12485	0.75953
1159.626	0.62471	1.07667	0.73367
1160.147	0.60468	1.06152	0.71032
1160.667	0.63099	1.07055	0.73309
1161.187	0.59135	1.05858	0.70477
1161.707	0.59708	1.01673	0.70627
1162.227	0.5616	0.99527	0.66769
1162.747	0.5883	0.98387	0.66163
1163.267	0.57906	0.99169	0.65815
1163.787	0.5451	0.98924	0.6503
1164.307	0.54096	0.93869	0.61082
1164.827	--	--	--
1165.347	0.51285	0.92504	0.60808
1165.867	0.52903	0.94422	0.61497
1166.387	0.51366	0.89232	0.58834
1166.907	0.52672	0.87067	0.57139
1167.427	0.52176	0.8645	0.57131
1167.947	0.4928	0.85207	0.56536
1168.467	0.51234	0.85232	0.57787
1168.987	0.49057	0.84585	0.54585
1169.507	0.48926	0.8244	0.55356
1170.026	0.48848	0.82532	0.54204
1170.546	0.47835	0.81877	0.54515
1171.066	0.46967	0.76377	0.48272
1171.586	0.44722	0.78934	0.48788
1172.105	0.45801	0.75639	0.502
1172.625	0.4467	0.74439	0.48794
1173.145	0.43667	0.75224	0.4733
1173.665	0.40518	0.73404	0.47015
1174.184	0.4074	0.71984	0.46043
1174.704	0.3934	0.69665	0.45952
1175.224	0.41072	0.69362	0.44188
1175.743	0.40553	0.65997	0.41673
1176.263	0.38407	0.67686	0.42843
1176.782	0.37633	0.66559	0.41815
1177.302	0.39018	0.63911	0.4166
1177.822	0.38523	0.65088	0.41481
1178.341	0.39056	0.64473	0.40608
1178.861	0.36333	0.63592	0.39831
1179.38	0.36149	0.59651	0.37789
1179.9	0.36376	0.59652	0.38044
1180.419	0.37403	0.57231	0.37417
1180.939	0.34035	0.60834	0.38671
1181.458	0.32398	0.57013	0.35888
1181.977	0.34305	0.55992	0.358
1182.497	0.33461	0.54236	0.32994
1183.016	0.33435	0.5295	0.3462
1183.535	0.32562	0.54071	0.33374
1184.055	0.3463	0.52189	0.33519
1184.574	0.31781	0.52403	0.33618
1185.093	0.30127	0.51797	0.32897
1185.613	0.32981	0.51322	0.32027
1186.132	0.30745	0.47281	0.29502
1186.651	0.28452	0.50288	0.32867
1187.17	0.28012	0.50558	0.32754
1187.69	0.30242	0.47444	0.31364
1188.209	0.28253	0.48958	0.31208
1188.728	0.29207	0.44899	0.29801
1189.247	0.26327	0.45506	0.29069
1189.766	0.27614	0.45375	0.29184
1190.285	0.2805	0.45753	0.29182
1190.805	0.25732	0.45151	0.28843
1191.324	0.26592	0.42578	0.27319
1191.843	0.24881	0.42035	0.26988
1192.362	0.25462	0.41822	0.26231
1192.881	0.23637	0.40315	0.26739
1193.4	0.23359	0.38282	0.26012
1193.919	0.26801	0.39853	0.26046
1194.438	0.24777	0.4064	0.26334
1194.957	0.24883	0.39606	0.24279
1195.476	0.25609	0.37724	0.24102
1195.995	0.23421	0.37077	0.2461
1196.513	0.21859	0.37449	0.24616
1197.032	0.24466	0.40528	0.25652
1197.551	0.23509	0.37102	0.23192
1198.07	0.21276	0.36112	0.23364
1198.589	0.2355	0.36559	0.23129
1199.108	0.24283	0.34449	0.22839
1199.627	0.22841	0.33912	0.21378
1200.145	0.19932	0.36081	0.2215
1200.664	0.20888	0.35187	0.23203
1201.183	0.23018	0.33257	0.22743
1201.702	0.21978	0.3317	0.20084
1202.22	0.19178	0.30707	0.21116
1202.739	0.23573	0.30015	0.19366
1203.258	0.19346	0.32826	0.21271
1203.776	0.21373	0.32571	0.20924
1204.295	0.21527	0.28723	0.1918
1204.813	0.21454	0.31379	0.2055
1205.332	0.22089	0.32164	0.20597
1205.851	0.17897	0.3088	0.1817
1206.369	0.18743	0.31558	0.21154
1206.888	0.18505	0.30883	0.20557
1207.406	0.19174	0.30337	0.19864
1207.925	0.18818	0.28673	0.20372
1208.443	0.16565	0.28361	0.18654
1208.962	0.20024	0.27116	0.18455
1209.48	0.15917	0.2817	0.18983
1209.999	0.18378	0.27333	0.18286
1210.517	0.1658	0.26257	0.17349
1211.035	0.16833	0.26598	0.18751
1211.554	0.18155	0.26329	0.20787
1212.072	0.17362	0.25554	0.17713
1212.591	0.1662	0.25338	0.17429
1213.109	0.19164	0.298	0.1964
1213.627	0.16515	0.2433	0.16082
1214.145	0.16524	0.26749	0.16865
1214.664	0.16655	0.23698	0.15285
1215.182	0.16528	0.23818	0.16735
1215.7	0.15177	0.22932	0.17378
1216.218	0.15755	0.23491	0.16542
1216.737	0.16925	0.22418	0.16877
1217.255	0.13562	0.24494	0.17142
1217.773	0.15645	0.24537	0.15869
1218.291	0.13539	0.22946	0.1546
1218.809	0.14698	0.21885	0.15772
1219.327	0.16408	0.22982	0.15373
1219.845	0.14477	0.2077	0.15017
1220.363	0.13515	0.23207	0.15247
1220.882	0.15575	0.22013	0.14859
1221.4	0.14324	0.23578	0.14829
1221.918	0.12598	0.19876	0.1392
1222.436	0.15515	0.20195	0.13986
1222.954	0.1497	0.20997	0.14462
1223.472	0.1435	0.20537	0.15052
1223.989	0.13907	0.21007	0.14601
1224.507	0.14832	0.18706	0.12745
1225.025	0.14281	0.21131	0.15693
1225.543	0.12685	0.17281	0.11287
1226.061	0.13339	0.20211	0.13047
1226.579	0.13867	0.17018	0.11465
1227.097	--	--	--
1227.615	0.14333	0.21128	0.14199
1228.132	0.1087	0.19065	0.13878
1228.65	0.12899	0.19594	0.1317
1229.168	0.13807	0.18873	0.12902
1229.686	0.12059	0.15327	0.11756
1230.203	0.11405	0.17403	0.12002
1230.721	0.13036	0.1831	0.12369
1231.239	0.13395	0.16832	0.10549
1231.756	0.12772	0.17809	0.15041
1232.274	0.10357	0.18508	0.13749
1232.792	0.10291	0.1651	0.10399
1233.309	0.13104	0.15749	0.1246
1233.827	0.08576	0.16057	0.1109
1234.345	0.11832	0.15651	0.10616
1234.862	0.11217	0.1578	0.10314
1235.38	0.12311	0.15298	0.12817
1235.897	0.12848	0.16853	0.08972
1236.415	0.11855	0.13492	0.09958
1236.932	0.10753	0.14087	0.10557
1237.45	0.12483	0.17158	0.12752
1237.967	0.11129	0.14227	0.10819
1238.485	0.09919	0.14902	0.09366
1239.002	0.07918	0.16097	0.12147
1239.519	0.11822	0.15746	0.09833
1240.037	0.11604	0.15977	0.10759
1240.554	0.1142	0.15038	0.09928
1241.071	0.11342	0.14921	0.10781
1241.589	0.12201	0.14191	0.09349
1242.106	0.08136	0.14292	0.09426
1242.623	0.12038	0.13743	0.09071
1243.141	0.10171	0.14653	0.09771
1243.658	0.1092	0.12188	0.09373
1244.175	0.09999	0.13136	0.10002
1244.692	0.10695	0.14032	0.1031
1245.21	0.1043	0.13012	0.08693
1245.727	0.10624	0.13888	0.10149
1246.244	0.10384	0.09816	0.07511
1246.761	0.13974	0.1275	0.09696
1247.278	0.10333	0.15202	0.11316
1247.795	0.08782	0.13327	0.09374
1248.312	0.09777	0.13293	0.09102
1248.829	0.13256	0.09947	0.05495
1249.347	0.11987	0.13992	0.0992
1249.864	0.07295	0.11483	0.08839
1250.381	0.09618	0.11657	0.09906
1250.898	0.10706	0.11156	0.07166
1251.415	0.08794	0.1276	0.09958
1251.932	0.07447	0.11722	0.10564
1252.448	0.10262	0.12297	0.07009
1252.965	0.11144	0.11659	0.09546
1253.482	0.07975	0.12361	0.09927
1253.999	0.09223	0.11529	0.09065
1254.516	0.08502	0.12104	0.07719
1255.033	0.06473	0.09583	0.07231
1255.55	0.09583	0.11874	0.08879
1256.067	0.07847	0.12847	0.09333
1256.583	0.07386	0.10909	0.06429
1257.1	0.06941	0.10052	0.06328
1257.617	0.08408	0.09343	0.09128
1258.134	0.09421	0.11428	0.08179
1258.65	0.08772	0.10892	0.06958
1259.167	0.09402	0.09469	0.07661
1259.684	0.0817	0.10402	0.0651
1260.201	0.08736	0.09111	0.05384
1260.717	0.06741	0.09404	0.07632
1261.234	0.11245	0.10346	0.07797
1261.75	0.09016	0.10433	0.08134
1262.267	0.07238	0.10685	0.0699
1262.784	0.0885	0.09826	0.05105
1263.3	0.0765	0.09948	0.08358
1263.817	0.08656	0.0979	0.07096
1264.333	0.08942	0.09676	0.0797
1264.85	0.07017	0.09297	0.05893
1265.366	0.06468	0.0829	0.05763
1265.883	0.08033	0.0883	0.08041
1266.399	0.06798	0.07358	0.06998
1266.916	0.05905	0.09116	0.07729
1267.432	0.06079	0.08117	0.05356
1267.949	0.08309	0.09911	0.06672
1268.465	0.06455	0.09	0.07494
1268.981	0.06603	0.07906	0.0423
1269.498	0.07685	0.10103	0.0764
1270.014	0.07306	0.09544	0.07682
1270.53	0.08943	0.09399	0.06591
1271.047	0.07183	0.09475	0.0775
1271.563	0.08033	0.08466	0.06213
1272.079	0.05531	0.07466	0.06103
1272.595	0.04718	0.06664	0.06187
1273.112	0.06581	0.07581	0.06537
1273.628	0.08158	0.08949	0.05709
1274.144	0.08952	0.09117	0.0653
1274.66	0.0813	0.0626	0.06247
1275.176	0.08309	0.07566	0.0772
1275.692	0.07899	0.08347	0.06616
1276.209	0.06663	0.06857	0.0699
1276.725	0.06891	0.05898	0.08604
1277.241	0.06575	0.09093	0.0774
1277.757	0.07376	0.0798	0.06564
1278.273	0.08684	0.05007	0.04098
1278.789	0.07322	0.07507	0.06992
1279.305	0.06036	0.04714	0.05191
1279.821	0.09728	0.07338	0.06609
1280.337	0.06885	0.08649	0.07148
1280.853	0.07484	0.07446	0.05709
1281.369	0.05638	0.07717	0.06173
1281.885	0.06365	0.09791	0.07937
1282.401	0.07176	0.06139	0.05004
1282.916	0.07337	0.07589	0.04433
1283.432	0.06886	0.04227	0.05499
1283.948	0.08012	0.0633	0.05087
1284.464	0.05567	0.06185	0.05629
1284.98	0.06953	0.06695	0.06751
1285.496	0.07353	0.07674	0.06126
1286.011	0.07327	0.0704	0.0596
1286.527	0.06804	0.05696	0.05868
1287.043	0.06174	0.0742	0.07297
1287.559	--	--	--
1288.074	0.03246	0.07709	0.06073
1288.59	0.04965	0.05752	0.07583
1289.106	0.06902	0.08043	0.06996
1289.621	0.05015	0.06778	0.06109
1290.137	0.05202	0.06533	0.0684
1290.652	0.05731	0.04925	0.04945
1291.168	0.06438	0.05378	0.05373
1291.684	0.06901	0.05954	0.05366
1292.199	0.06263	0.0393	0.0461
1292.715	0.04627	0.07554	0.05532
1293.23	0.07445	0.06198	0.0663
1293.746	0.03863	0.06413	0.06502
1294.261	0.0469	0.05706	0.0642
1294.777	0.06616	0.04469	0.0682
1295.292	0.04937	0.08258	0.07211
1295.808	0.07301	0.07487	0.06034
1296.323	0.0746	0.06506	0.07482
1296.838	0.0756	0.08222	0.06246
1297.354	0.06145	0.05514	0.07537
1297.869	0.08896	0.06685	0.06181
1298.384	0.0764	0.06949	0.06923
1298.9	0.06606	0.0578	0.06093
1299.415	0.07917	0.04975	0.06727
1299.93	0.06278	0.04499	0.03933
1300.446	0.05024	0.0618	0.07161
1300.961	0.08664	0.07846	0.04542
1301.476	0.07288	0.04954	0.04941
1301.991	0.04672	0.05591	0.04799
1302.506	0.04374	0.05022	0.07025
1303.022	0.05452	0.06807	0.05877
1303.537	0.06142	0.06386	0.07572
1304.052	0.04362	0.04283	0.05264
1304.567	0.06598	0.05967	0.06889
1305.082	0.05103	0.05898	0.04426
1305.597	0.06781	0.0625	0.0736
1306.112	0.05502	0.06444	0.05782
1306.627	0.06572	0.07075	0.06766
1307.142	0.07598	0.06347	0.07304
1307.657	0.05385	0.05512	0.06325
1308.172	0.07156	0.07829	0.05569
1308.687	0.07808	0.05963	0.06642
1309.202	0.06057	0.06212	0.05607
1309.717	0.04874	0.05838	0.07083
1310.232	0.04477	0.05914	0.06859
1310.747	0.05043	0.059	0.04827
1311.262	0.06355	0.07014	0.06216
1311.777	0.05781	0.04304	0.06077
1312.292	0.04039	0.06234	0.05413
1312.807	0.08455	0.06684	0.06778
1313.321	0.06384	0.07422	0.05696
1313.836	0.03889	0.06028	0.08224
1314.351	0.05338	0.06924	0.07235
1314.866	0.05637	0.05415	0.07123
1315.38	0.05844	0.04158	0.03873
1315.895	0.0631	0.09037	0.08683
1316.41	0.05947	0.06436	0.07132
1316.925	0.04979	0.07029	0.06369
1317.439	0.06272	0.07065	0.0569
1317.954	0.05666	0.04137	0.04271
1318.468	0.04754	0.04067	0.06356
1318.983	0.07069	0.02577	0.04864
1319.498	0.0332	0.06067	0.05738
1320.012	0.03692	0.0564	0.07441
1320.527	0.03828	0.06811	0.07544
1321.041	0.05158	0.04003	0.05076
1321.556	0.02202	0.04999	0.04205
1322.07	0.08189	0.05378	0.05403
1322.585	0.05589	0.02258	0.05112
1323.099	0.03014	0.05057	0.05468
1323.614	0.05411	0.05133	0.06687
1324.128	--	--	--
1324.643	0.0598	0.05592	0.05387
1325.157	0.08113	0.06963	0.07876
1325.671	0.03434	0.01368	0.04256
1326.186	0.05625	0.05665	0.07628
1326.7	0.04202	0.04172	0.03692
1327.214	0.05504	0.03339	0.04873
1327.729	0.05674	0.04698	0.0583
1328.243	0.04124	0.03693	0.06702
1328.757	0.04223	0.03646	0.04143
1329.272	0.04379	0.06706	0.05446
1329.786	0.0463	0.02766	0.0448
1330.3	0.06423	0.05605	0.06813
1330.814	0.08122	0.05008	0.0442
1331.328	0.03694	0.04157	0.05042
1331.843	0.04846	0.05737	0.05379
1332.357	0.06847	0.05304	0.04858
1332.871	0.0574	0.01956	0.04192
1333.385	0.0284	0.03945	0.06017
1333.899	0.04206	0.05033	0.0332
1334.413	0.03862	0.0229	0.02098
1334.927	0.03015	0.01988	0.0157
1335.441	0.03886	0.00257	0.05779
1335.955	0.05108	0.04648	0.03668
1336.469	0.07334	0.0529	0.07585
1336.983	0.04962	0.02844	0.02702
1337.497	0.0453	-0.00559	0.04158
1338.011	0.05126	0.00457	0.02577
1338.525	0.04792	0.02462	0.02847
1339.039	0.06589	0.08245	0.0514
1339.553	0.04052	0.01887	0.02756
1340.067	0.05565	0.02228	0.04111
1340.58	0.03784	0.01923	0.02214
1341.094	0.07054	0.01707	0.0256
1341.608	0.04816	0.01168	0.04202
1342.122	0.05455	0.02245	0.00923
1342.636	0.06065	0.03619	0.0548
1343.149	0.05429	0.0079	0.02949
1343.663	0.05891	0.02663	0.05086
1344.177	0.0646	0.00604	0.02526
1344.691	0.04746	0.01595	0.03637
1345.204	0.05652	0.02511	0.02097
1345.718	0.03102	0.00777	0.02865
1346.232	0.0608	0.03026	0.02807
1346.745	0.05219	0.03738	0.04799
1347.259	0.09408	0.02068	0.02893
1347.773	0.01492	0.01935	0.01224
1348.286	0.04112	0.02571	0.05694
1348.8	0.07743	0.0116	0.01826
1349.313	0.06151	0.03208	0.02109
1349.827	0.06487	0.02844	0.03988
1350.34	0.05719	0.00403	0.04076
1350.854	0.03483	0.00632	0.03318
1351.367	0.02623	0.00979	-0.00126
1351.881	0.04305	0.00896	0.03055
1352.394	0.02631	0.00544	0.01537
1352.908	0.03754	-0.00361	0.00501
1353.421	0.01601	-0.02055	0.0117
1353.934	0.04957	0.00599	0.02649
1354.448	0.02834	-0.01096	0.00556
1354.961	0.04473	0.01824	-0.00312
1355.474	0.0455	0.00993	0.04464
1355.988	0.05607	-0.00302	0.01116
1356.501	0.03051	0.02438	0.02945
1357.014	0.08777	-0.00921	0.00986
1357.528	0.0421	0.00299	0.03965
1358.041	0.05184	0.03036	0.02929
1358.554	0.02831	-0.0084	0.01497
1359.067	0.01458	0.01102	0.00377
1359.58	0.0114	0.04527	0.02708
1360.094	0.02663	4.33E-4	0.03111
1360.607	0.03789	0.00599	0.03755
1361.12	0.05615	0.02501	0.03155
1361.633	0.05675	0.0091	0.04733
1362.146	0.0399	-0.0234	0.02034
1362.659	0.06395	-0.01654	0.0104
1363.172	0.05677	0.00632	0.02343
1363.685	0.0487	-0.00239	0.04474
1364.198	0.03569	0.0292	-0.00758
1364.711	0.09471	-4.17E-4	0.02907
1365.224	0.0405	0.03216	0.04993
1365.737	0.02702	-0.00302	0.02535
1366.25	0.054	-0.02473	0.00127
1366.763	0.07795	-0.01699	0.02303
1367.276	0.03491	0.01611	0.03101
1367.789	0.06082	0.01743	0.03997
1368.302	0.05368	0.0159	0.04951
1368.815	0.02549	0.02096	0.01763
1369.327	0.06885	0.01892	0.03887
1369.84	0.01617	0.00392	0.01828
1370.353	0.02768	-0.00987	0.0292
1370.866	0.04768	0.01899	0.01402
1371.379	0.01377	-0.00792	0.03656
1371.891	-0.00215	-0.01801	0.00395
1372.404	0.06136	-0.03728	0.00469
1372.917	0.05079	-0.03447	0.01952
1373.429	0.00672	-0.04884	-0.00489
1373.942	-0.00517	-0.01257	0.04668
1374.455	0.05352	0.00411	-0.00417
1374.967	0.01333	-0.0328	0.00244
1375.48	0.02954	0.03156	0.03257
1375.993	0.02827	0.01792	0.0068
1376.505	0.01862	-0.00509	7.95E-4
1377.018	0.0363	-0.03765	-0.01231
1377.53	0.05511	0.01537	0.02256
1378.043	0.03922	-0.03849	0.0119
1378.555	0.03241	-0.02595	0.00177
1379.068	-0.00576	-0.02675	-0.02086
1379.58	0.01172	-0.02683	-0.00569
1380.093	0.06559	-0.02951	-0.00774
1380.605	0.05219	0.01725	0.0418
1381.118	-0.03461	-0.05454	-0.0192
1381.63	0.04379	0.03391	0.01112
1382.143	0.05838	-0.04701	-0.01011
1382.655	-0.01867	-0.01894	0.0276
1383.167	0.02669	-0.01118	-0.01043
1383.68	0.01563	-0.03004	0.03857
1384.192	-0.02062	-0.05609	-0.00633
1384.704	0.03045	-0.05893	-0.02967
1385.216	-0.00283	-0.04168	0.00795
1385.729	-0.00492	-0.01081	0.00235
1386.241	-0.03347	-0.02108	0.02282
1386.753	-0.00381	-0.02246	-0.02759
1387.265	0.01609	-0.04009	-0.00798
1387.778	0.04885	-0.01948	0.02538
1388.29	0.03311	6.71E-5	0.01015
1388.802	0.01426	0.04098	-0.00917
1389.314	0.02703	-0.0452	0.00918
1389.826	0.00656	-0.0481	-0.00887
1390.338	-0.00331	-0.03773	-0.0232
1390.85	0.05305	-0.0115	-0.00645
1391.362	0.03342	-0.03558	-0.00464
1391.874	0.04685	-0.00151	0.04672
1392.386	0.02717	-0.01104	0.02985
1392.898	0.02757	-0.03216	0.03087
1393.41	-0.01242	-0.03807	-4.6E-4
1393.922	-0.02061	-0.03554	0.0211
1394.434	-0.00279	-0.00379	-0.01432
1394.946	0.07842	-0.01114	0.01441
1395.458	0.01202	-0.00439	0.03076
1395.97	0.01506	0.02705	0.02946
1396.482	0.01405	-0.03713	0.02585
1396.994	0.01263	0.00187	0.01589
1397.506	0.01323	-0.01188	-0.01529
1398.018	0.0707	-0.03078	-0.02178
1398.529	-0.00444	-0.08049	-0.01873
1399.041	0.01891	-0.05865	0.00344
1399.553	0.04214	-0.02421	-0.02209
1400.065	-0.02335	-0.08855	-0.05386
1400.576	0.03611	-0.09535	-0.01919
1401.088	-0.00948	-0.06355	0.00656
1401.6	-0.00474	-0.01066	-8.3E-5
1402.112	0.02463	-0.02516	0.00579
1402.623	0.00753	-0.06026	-0.00678
1403.135	-0.05913	-0.09139	-0.03656
1403.646	-0.02168	-0.0585	-0.02188
1404.158	0.03606	-0.05928	-0.00442
1404.67	-0.03269	0.00152	0.05886
1405.181	0.01565	-0.04935	0.00779
1405.693	-0.00635	-0.06543	0.00724
1406.204	-0.04967	-0.03859	0.01404
1406.716	0.04867	-0.01511	-0.04961
1407.227	-0.00315	-0.04225	0.00332
1407.739	-0.02353	-0.0065	0.00565
1408.25	-0.0104	0.001	0.00569
1408.762	0.00351	-0.09619	-0.03449
1409.273	-0.05062	-0.0535	0.01365
1409.785	-0.02791	-0.03474	-0.01499
1410.296	-0.00818	-0.01048	0.04504
1410.807	0.00547	-0.08001	3.7E-4
1411.319	-0.00528	-0.03283	5.8E-4
1411.83	-0.00269	-0.01588	0.01212
1412.341	-0.00858	-0.03653	-0.02532
1412.853	0.04779	-0.04431	-0.00718
1413.364	-0.01316	-0.01062	0.02052
1413.875	6.04E-4	-0.04492	0.01302
