# Supplementary material for: Ratiometric fluorescent sensing of pyrophosphate with sp³-functionalized single-walled carbon nanotubes
Source: Nat Commun. 2024 Jan 24;15:706. doi: 10.1038/s41467-024-45052-1 (PMC10808354; doi:10.1038/s41467-024-45052-1)
Supplement: Supplementary file 4 — Source data [file 41467_2024_45052_MOESM4_ESM.zip › Fig. S6c.txt]

Wavelength	Norm. PL intensity	Norm. PL intensity	Norm. PL intensity
nm
	[Cu]	10:90 (ATP:PPi) 4mM	90:10 (ATP:PPi) 4 mM
881.39	-12.13136	-18.99283	-15.30189
881.919	-6.45513	-7.36914	-2.22972
882.449	-2.21433	-4.95638	-2.64882
882.979	-17.23907	-25.83484	-5.67593
883.509	-6.50719	-7.33621	-10.55705
884.038	-1.1247	-3.701	-2.37939
884.568	-2.95377	-3.99324	-2.32981
885.098	-3.03361	-4.49347	-5.4
885.627	-4.62025	-5.89287	-2.73719
886.157	-7.31175	-26.73748	-17.93902
886.686	-5.16346	-4.6547	-1.43201
887.216	-2.44546	-5.48184	-3.54481
887.746	-0.93486	-5.37824	-4.82112
888.275	4.33218	5.81242	4.59275
888.805	-7.32134	-7.73877	-9.74761
889.334	-4.41998	-5.52853	-3.85718
889.864	-7.49031	-12.64756	-5.40832
890.393	-3.9646	-5.53778	-2.79979
890.923	-3.20326	-3.10474	-2.57362
891.452	-2.45176	-3.49505	-3.04989
891.981	-3.1845	-5.32093	-6.03089
892.511	-1.75385	-2.80333	-1.51985
893.04	-2.1544	-4.72887	-2.78343
893.57	-1.64309	-2.71618	-1.66548
894.099	-0.52356	-2.07994	-1.70631
894.628	-1.62239	-1.54727	-0.80125
895.158	-1.69748	-2.04973	-1.27722
895.687	-1.53428	-2.05313	-1.44
896.216	-0.86474	-1.72032	-1.02595
896.745	-1.15375	-1.44537	-0.69042
897.275	0.07529	-0.83847	-0.52572
897.804	-0.04997	-0.89148	-0.16946
898.333	-0.19737	-0.70753	-0.50681
898.862	-0.1191	-0.34469	-0.31117
899.391	-0.09597	-0.29906	-0.18741
899.921	-0.06552	-0.19566	-0.18728
900.45	-0.10186	-0.23501	-0.26745
900.979	-0.04664	-0.1194	-0.04126
901.508	-0.03322	-0.21522	-0.178
902.037	0.04891	-0.04238	-0.05388
902.566	-0.05204	-0.14218	-0.02163
903.095	0.05358	-0.08425	-0.01392
903.624	-0.00511	-0.02957	-0.04452
904.153	0.04302	-0.06693	0.01548
904.682	-0.03303	-0.02958	0.00738
905.211	-0.02102	-0.06534	-0.00273
905.74	0.01659	-0.01825	-0.01792
906.269	0.02252	-0.0402	-0.00189
906.798	-0.02226	-0.02577	0.01524
907.327	-0.00638	-0.016	0.00329
907.856	0.02568	-0.03076	-0.01984
908.384	-0.01161	-0.0702	-0.02201
908.913	0.05693	-0.02155	0.00841
909.442	0.00604	-0.05128	-0.04301
909.971	0.01439	-0.01534	-0.01438
910.5	0.00995	-0.02363	-8.81E-7
911.028	0.03251	-0.03152	-0.01514
911.557	0.04346	-5.58E-4	0.02797
912.086	0.01038	-0.03226	-0.01066
912.615	0.01752	-0.01177	-0.01266
913.143	0.0315	-0.02843	-0.02003
913.672	0.02389	0.0145	-0.00913
914.201	0.05057	-0.03768	0.00316
914.729	0.03986	-0.01016	0.00741
915.258	-0.00659	-0.03	0.00935
915.787	0.00592	-0.00427	-0.01847
916.315	0.00985	0.00526	0.02068
916.844	0.02613	-0.02404	0.01465
917.372	0.0715	-0.01574	-0.01155
917.901	0.00681	-0.00727	-0.0192
918.429	0.00589	-0.0166	0.0295
918.958	0.03729	0.00331	0.01896
919.486	0.02032	-0.00105	0.00188
920.015	0.01428	-0.0059	0.00985
920.543	0.0027	0.01641	-7.74E-4
921.072	0.00767	-0.02453	4.46E-4
921.6	0.03341	-0.03185	0.01878
922.128	0.04307	-0.01494	0.02528
922.657	0.03033	-0.02284	0.01118
923.185	0.04262	0.00402	7.6E-4
923.713	0.04869	0.0028	0.01226
924.242	0.02095	0.01055	0.00247
924.77	0.03128	0.02273	-0.00438
925.298	0.02172	-0.00865	-0.01909
925.827	0.01395	0.00212	-0.00695
926.355	-0.00704	-0.00764	0.02414
926.883	-0.0035	-0.0152	-0.00596
927.411	0.04446	0.00873	-0.00964
927.939	0.01691	-0.02243	-0.00783
928.468	0.02424	-0.01333	0.03162
928.996	0.04439	0.01125	0.01917
929.524	0.0563	-0.01463	0.02206
930.052	0	0.0062	0
930.58	0.01176	0.00493	0.0215
931.108	0.06233	-0.00941	-0.00456
931.636	0.01172	-0.00933	0.01063
932.164	0.01172	0.0123	0.01438
932.692	0.0234	0.0159	0.00923
933.22	0.01847	-0.00143	0.01824
933.748	0.03928	0.00534	-0.00152
934.276	0.06723	-0.00956	0.00979
934.804	0.02606	-0.03079	-0.01099
935.332	0.00124	0.00217	0.01836
935.86	0.03207	0.00635	0.00941
936.388	0.06345	-0.01174	0.02098
936.916	0.04905	-0.00153	0.00868
937.444	0.04903	-0.00578	0.00675
937.972	0.04583	-0.01033	-0.00118
938.499	0.03167	0.00438	0.03657
939.027	0.00737	-0.00275	0.01556
939.555	0.05352	0.00193	0.02934
940.083	0.02712	-0.0085	0.01522
940.611	0.04247	-0.00276	0.01208
941.138	0.03284	0.00519	0.0458
941.666	0.07643	0.02799	0.01664
942.194	0.02357	0.03414	0.01
942.721	0.03576	-0.00791	0.03591
943.249	0.04781	0.00272	0.03707
943.777	0.04774	0.01157	0.03075
944.304	0.02178	0.03401	0.0271
944.832	0.03856	0.01991	0.0342
945.359	0.044	0.00976	0.02533
945.887	0.03168	0.03297	0.05139
946.415	0.03778	0.03038	0.0329
946.942	--	--	--
947.47	0.05056	0.02101	0.0322
947.997	0.05211	0.01509	0.029
948.525	0.06157	0.03312	0.00376
949.052	0.04635	0.0151	0.0525
949.58	--	--	--
950.107	0.06816	0.03569	0.03718
950.634	0.06729	0.0323	0.01759
951.162	0.03767	0.04495	0.0349
951.689	0.06657	0.04571	0.05188
952.216	--	--	--
952.744	0.03094	0.04462	0.04682
953.271	0.06405	0.03698	0.05921
953.798	0.07071	0.03887	0.04817
954.326	0.05054	0.05699	0.0448
954.853	0.05964	0.05245	0.05423
955.38	0.09139	0.06245	0.05877
955.907	0.05115	0.08064	0.06499
956.435	0.06611	0.05512	0.04613
956.962	0.06688	0.08089	0.0844
957.489	0.08759	0.10358	0.07986
958.016	0.08427	0.07975	0.06738
958.543	0.07556	0.0937	0.08666
959.07	0.10344	0.09302	0.07932
959.598	0.10625	0.10145	0.07663
960.125	0.0875	0.10425	0.09057
960.652	0.09228	0.11502	0.11926
961.179	0.10735	0.12235	0.10919
961.706	0.1158	0.13516	0.12276
962.233	0.11531	0.13014	0.13641
962.76	0.09878	0.14886	0.13044
963.287	0.1026	0.18093	0.14163
963.814	0.10883	0.17292	0.16005
964.341	0.11669	0.19847	0.173
964.868	0.16261	0.2187	0.17518
965.394	0.1796	0.21504	0.21287
965.921	0.18832	0.25538	0.19044
966.448	0.15307	0.25844	0.21249
966.975	0.16175	0.26208	0.26195
967.502	0.17662	0.29627	0.24308
968.029	0.20248	0.31731	0.24983
968.556	0.2309	0.32901	0.29963
969.082	0.21506	0.35208	0.32116
969.609	0.20879	0.36711	0.33368
970.136	0.22781	0.43131	0.32547
970.663	0.2731	0.40707	0.38331
971.189	0.2748	0.45699	0.39387
971.716	0.27249	0.48171	0.41004
972.243	0.28802	0.47338	0.4438
972.769	0.33402	0.52331	0.454
973.296	0.34179	0.54142	0.49482
973.822	0.36499	0.5572	0.49886
974.349	0.36712	0.58485	0.54515
974.876	0.40749	0.60547	0.57909
975.402	0.40291	0.65051	0.60145
975.929	0.46849	0.67634	0.61932
976.455	0.45782	0.69593	0.65629
976.982	0.51963	0.72183	0.66304
977.508	0.52073	0.74687	0.72072
978.035	0.55807	0.74581	0.70932
978.561	0.57015	0.78303	0.74172
979.088	0.61088	0.81792	0.75306
979.614	0.62737	0.8234	0.78891
980.14	0.64834	0.82767	0.78414
980.667	0.68962	0.86339	0.84694
981.193	0.68711	0.87875	0.83872
981.719	0.69989	0.9276	0.86842
982.246	0.72745	0.91186	0.90141
982.772	0.73603	0.94345	0.90214
983.298	0.77404	0.97102	0.92021
983.825	0.79014	0.97866	0.93712
984.351	0.82615	0.97475	0.9582
984.877	0.85148	0.99384	0.96708
985.403	0.84499	0.99924	0.9806
985.93	0.86485	1.00006	0.98589
986.456	0.92726	0.99999	0.97877
986.982	0.89972	0.99671	0.98804
987.508	0.92351	0.98185	1
988.034	0.9231	0.97575	0.98654
988.56	0.95089	0.96434	0.98669
989.086	0.97497	0.95731	0.96157
989.612	0.9547	0.94257	0.98286
990.138	0.98263	0.93152	0.94742
990.665	0.98482	0.91292	0.93252
991.191	0.98236	0.90983	0.91469
991.717	0.99999	0.86135	0.9115
992.243	0.96952	0.84863	0.85409
992.768	0.97411	0.8126	0.81699
993.294	0.9674	0.79767	0.78815
993.82	0.96506	0.75718	0.77715
994.346	0.97759	0.74563	0.72812
994.872	0.97075	0.73023	0.69449
995.398	0.94626	0.68707	0.67604
995.924	0.96832	0.6641	0.6273
996.45	0.9076	0.64175	0.61699
996.976	0.90786	0.60529	0.59255
997.501	0.87628	0.57984	0.53885
998.027	0.84349	0.56613	0.51333
998.553	0.84777	0.54511	0.4904
999.079	0.79496	0.50868	0.45993
999.604	0.79817	0.49586	0.43805
1000.13	0.75301	0.47423	0.40353
1000.656	0.72569	0.46712	0.38225
1001.181	0.69859	0.43719	0.39737
1001.707	0.68953	0.419	0.36472
1002.233	0.64686	0.39137	0.3432
1002.758	0.62139	0.40531	0.31891
1003.284	0.62019	0.37168	0.31672
1003.809	0.58274	0.37202	0.30772
1004.335	0.57607	0.34093	0.30046
1004.861	0.54063	0.33185	0.30021
1005.386	0.51676	0.32396	0.27664
1005.912	0.49087	0.30499	0.27595
1006.437	0.50353	0.30061	0.25968
1006.963	0.45358	0.27705	0.2482
1007.488	0.47168	0.29253	0.23762
1008.013	0.45078	0.28003	0.21374
1008.539	0.42325	0.27079	0.23781
1009.064	0.39692	0.26642	0.22436
1009.59	0.39365	0.25766	0.21929
1010.115	0.37802	0.2309	0.20716
1010.64	0.37348	0.2207	0.19514
1011.166	0.34448	0.23182	0.20583
1011.691	0.33568	0.2398	0.19807
1012.216	0.34058	0.2128	0.18952
1012.742	0.33099	0.20646	0.18932
1013.267	0.31309	0.19169	0.1808
1013.792	0.2983	0.21677	0.17019
1014.317	0.28077	0.19864	0.17821
1014.843	0.28659	0.20769	0.15774
1015.368	0.27246	0.20387	0.17799
1015.893	0.26862	0.18453	0.16887
1016.418	0.26471	0.18628	0.16021
1016.943	0.26969	0.18053	0.17271
1017.468	0.2708	0.18776	0.15332
1017.993	0.25476	0.18865	0.15499
1018.518	0.23487	0.17415	0.13782
1019.043	0.24768	0.17292	0.15497
1019.569	0.24138	0.18527	0.16671
1020.094	0.23027	0.16381	0.17088
1020.619	0.20228	0.17348	0.14921
1021.144	0.21683	0.17145	0.15421
1021.668	0.21947	0.16616	0.16153
1022.193	0.20518	0.16373	0.14266
1022.718	0.20462	0.14315	0.14309
1023.243	0.20055	0.15905	0.15483
1023.768	0.21148	0.14424	0.1412
1024.293	0.21029	0.14429	0.12533
1024.818	0.17883	0.16904	0.14071
1025.343	0.18622	0.14385	0.12821
1025.868	0.20414	0.15048	0.13787
1026.392	0.20213	0.12449	0.14106
1026.917	0.20189	0.13422	0.12331
1027.442	0.18108	0.1492	0.11597
1027.967	0.18015	0.14403	0.13547
1028.491	0.17329	0.13633	0.15235
1029.016	0.16397	0.14354	0.12089
1029.541	0.18425	0.13732	0.1227
1030.065	0.1745	0.12073	0.13149
1030.59	0.17182	0.13361	0.11855
1031.115	0.18314	0.13167	0.11971
1031.639	0.1761	0.12822	0.11945
1032.164	0.17687	0.11715	0.1097
1032.689	0.15778	0.12309	0.10598
1033.213	0.17448	0.12231	0.13251
1033.738	0.157	0.11665	0.1156
1034.262	0.14838	0.14697	0.11287
1034.787	0.15938	0.11064	0.11458
1035.311	0.15676	0.11408	0.12047
1035.836	0.15131	0.09036	0.09933
1036.36	0.14521	0.10244	0.09311
1036.885	0.14578	0.10213	0.10155
1037.409	0.15479	0.10536	0.10209
1037.933	0.15863	0.1125	0.10513
1038.458	0.14816	0.10319	0.09787
1038.982	0.15348	0.0996	0.08657
1039.507	0.13547	0.11321	0.10507
1040.031	0.14443	0.09969	0.0971
1040.555	0.13996	0.09231	0.08677
1041.079	0.13628	0.08969	0.08914
1041.604	0.12335	0.08605	0.09427
1042.128	0.13444	0.1015	0.0974
1042.652	0.11821	0.0968	0.0798
1043.177	0.13221	0.09588	0.0966
1043.701	0.12709	0.10724	0.07697
1044.225	0.12341	0.09258	0.10465
1044.749	0.13229	0.09819	0.0814
1045.273	0.12855	0.08151	0.08412
1045.797	0.10723	0.10206	0.08386
1046.321	0.1101	0.09889	0.09278
1046.846	0.13415	0.08194	0.08454
1047.37	0.13606	0.08647	0.07641
1047.894	0.12734	0.09893	0.08456
1048.418	0.11084	0.08022	0.08503
1048.942	0.12107	0.08203	0.08079
1049.466	0.10449	0.08308	0.0864
1049.99	0.11506	0.08317	0.07751
1050.514	0.10441	0.09402	0.09834
1051.038	0.10196	0.08201	0.08189
1051.562	0.11019	0.09224	0.07481
1052.086	0.10051	0.09806	0.0743
1052.609	0.09394	0.0797	0.06647
1053.133	0.1119	0.0827	0.06801
1053.657	0.10752	0.08169	0.0742
1054.181	0.10097	0.0888	0.07599
1054.705	0.09144	0.08399	0.0686
1055.229	0.10505	0.09216	0.07962
1055.752	0.12111	0.10418	0.07507
1056.276	0.08666	0.08606	0.09002
1056.8	0.10234	0.08459	0.08033
1057.324	0.1031	0.09147	0.09022
1057.847	0.08337	0.08517	0.08557
1058.371	0.09052	0.0906	0.07697
1058.895	0.08663	0.0984	0.08673
1059.418	0.08587	0.09921	0.0921
1059.942	0.09434	0.08589	0.08771
1060.466	0.10269	0.09614	0.08977
1060.989	0.11227	0.09954	0.10201
1061.513	0.11968	0.09661	0.0837
1062.037	0.09651	0.0921	0.09406
1062.56	0.10537	0.09172	0.09202
1063.084	0.11488	0.09456	0.07478
1063.607	0.10225	0.10536	0.08933
1064.131	0.10111	0.12042	0.08834
1064.654	0.10491	0.0989	0.08479
1065.178	0.10613	0.10083	0.10201
1065.701	0.09659	0.10724	0.09311
1066.224	0.09155	0.11112	0.10579
1066.748	0.09423	0.10512	0.09774
1067.271	0.08473	0.11812	0.07963
1067.795	0.10282	0.10974	0.10059
1068.318	0.09624	0.11862	0.09644
1068.841	0.12778	0.11942	0.09779
1069.365	0.12492	0.11606	0.09694
1069.888	0.11207	0.12025	0.09606
1070.411	0.11712	0.10839	0.10602
1070.934	0.11337	0.12161	0.10347
1071.458	0.1137	0.1266	0.11151
1071.981	0.11842	0.12612	0.11701
1072.504	0.12497	0.13911	0.12075
1073.027	0.10384	0.12842	0.10838
1073.551	0.10418	0.14072	0.12312
1074.074	0.11026	0.13559	0.12712
1074.597	0.10531	0.14171	0.11828
1075.12	0.10942	0.14518	0.13361
1075.643	0.11554	0.14405	0.1303
1076.166	0.0957	0.15722	0.14204
1076.689	0.11808	0.15944	0.13737
1077.212	0.12303	0.14992	0.14282
1077.735	0.14949	0.16289	0.13301
1078.258	0.12609	0.1615	0.15435
1078.781	0.12884	0.17317	0.15016
1079.304	0.11318	0.18274	0.15349
1079.827	0.12534	0.17464	0.14748
1080.35	0.12304	0.17777	0.15848
1080.873	0.11869	0.19076	0.16973
1081.396	0.12378	0.19171	0.16576
1081.919	0.12285	0.20636	0.16646
1082.442	0.1266	0.20673	0.17003
1082.965	0.13752	0.21919	0.1839
1083.487	0.14177	0.22693	0.1874
1084.01	0.14017	0.2257	0.20116
1084.533	0.15436	0.25126	0.20092
1085.056	0.1535	0.24281	0.198
1085.579	0.14642	0.25476	0.21695
1086.101	0.14432	0.26319	0.22403
1086.624	0.1608	0.26288	0.23911
1087.147	0.15544	0.28266	0.2338
1087.669	0.15182	0.28973	0.24433
1088.192	0.16946	0.3027	0.24528
1088.715	0.17601	0.30713	0.26302
1089.237	0.17548	0.31788	0.26997
1089.76	0.1669	0.32014	0.28347
1090.283	0.17061	0.33013	0.28768
1090.805	0.17973	0.3461	0.30698
1091.328	0.1801	0.36815	0.30276
1091.85	0.19351	0.38033	0.31601
1092.373	0.19269	0.39017	0.31712
1092.895	0.2086	0.39933	0.33841
1093.418	0.21296	0.42136	0.36222
1093.94	0.21374	0.43356	0.36293
1094.463	0.21278	0.4495	0.37405
1094.985	0.21925	0.45133	0.39
1095.507	0.21514	0.47148	0.39989
1096.03	0.22863	0.48574	0.40249
1096.552	0.24943	0.5182	0.44031
1097.075	0.23658	0.51516	0.45016
1097.597	0.26333	0.54747	0.44985
1098.119	0.26286	0.56707	0.46185
1098.642	0.2694	0.58897	0.47437
1099.164	0.28432	0.60304	0.49446
1099.686	0.27324	0.63298	0.52616
1100.208	0.29342	0.6474	0.52792
1100.731	0.29783	0.66709	0.54649
1101.253	0.29636	0.68652	0.57064
1101.775	0.30268	0.71161	0.58439
1102.297	0.32226	0.73141	0.59696
1102.819	0.33287	0.74865	0.62966
1103.342	0.33941	0.78669	0.63411
1103.864	0.34391	0.80143	0.65931
1104.386	0.36782	0.82933	0.68221
1104.908	0.36986	0.85771	0.70785
1105.43	0.38667	0.87638	0.72809
1105.952	0.39162	0.90359	0.7549
1106.474	0.39805	0.94061	0.76839
1106.996	0.41845	0.95578	0.78241
1107.518	0.41909	0.98774	0.81034
1108.04	0.42869	1.02454	0.82965
1108.562	0.4411	1.04614	0.85668
1109.084	0.45571	1.08672	0.87437
1109.606	0.46977	1.09127	0.89862
1110.128	0.47541	1.13075	0.92134
1110.65	0.48642	1.15833	0.94415
1111.172	0.49388	1.18287	0.96373
1111.693	0.5113	1.21496	0.98196
1112.215	0.53107	1.24518	1.01725
1112.737	0.52157	1.27454	1.03514
1113.259	0.54005	1.30575	1.07722
1113.781	0.55101	1.34266	1.07275
1114.302	0.55826	1.35959	1.10513
1114.824	0.57278	1.39881	1.12484
1115.346	0.61082	1.4485	1.15732
1115.868	0.60913	1.45908	1.1693
1116.389	0.62377	1.49845	1.20789
1116.911	0.63984	1.51224	1.22655
1117.433	0.64152	1.55536	1.23723
1117.954	0.667	1.5812	1.27966
1118.476	0.67425	1.61235	1.29645
1118.997	0.67441	1.6399	1.31466
1119.519	0.7074	1.66725	1.33351
1120.041	0.70807	1.71393	1.36342
1120.562	0.73093	1.71984	1.37374
1121.084	0.74353	1.74439	1.39606
1121.605	0.74892	1.78365	1.41405
1122.127	0.75505	1.81008	1.43297
1122.648	0.76945	1.83991	1.45761
1123.17	0.77482	1.86739	1.45985
1123.691	0.79426	1.87985	1.4811
1124.212	0.80189	1.91199	1.49749
1124.734	0.81506	1.9246	1.5303
1125.255	0.82859	1.94544	1.51741
1125.777	0.82908	1.98605	1.54562
1126.298	0.84689	1.98427	1.55747
1126.819	0.84984	2.00426	1.56738
1127.341	0.85699	2.03952	1.58146
1127.862	0.85084	2.04948	1.57086
1128.383	0.88974	2.05423	1.58694
1128.904	0.87548	2.06353	1.60179
1129.426	0.87745	2.06955	1.59416
1129.947	0.88713	2.08717	1.61252
1130.468	0.91178	2.10863	1.61724
1130.989	0.921	2.1118	1.6164
1131.51	0.90093	2.09858	1.62481
1132.032	0.91791	2.12145	1.62561
1132.553	0.90883	2.10663	1.61091
1133.074	0.91916	2.12798	1.62213
1133.595	0.92171	2.12789	1.63104
1134.116	0.92831	2.13204	1.62447
1134.637	0.92395	2.11784	1.62693
1135.158	0.92368	2.12589	1.60892
1135.679	0.92536	2.12139	1.60391
1136.2	0.95163	2.12448	1.60965
1136.721	0.9042	2.10621	1.57181
1137.242	0.91413	2.10672	1.58321
1137.763	0.92225	2.08609	1.57408
1138.284	0.91856	2.06658	1.54666
1138.805	0.89858	2.05649	1.52788
1139.326	0.92539	2.04482	1.52618
1139.847	0.90721	2.02895	1.50813
1140.367	0.94986	2.04693	1.50272
1140.888	0.91365	2.01728	1.47653
1141.409	0.90271	1.98642	1.4529
1141.93	0.90428	1.95645	1.44272
1142.451	0.88589	1.95357	1.43765
1142.971	0.90498	1.93271	1.40855
1143.492	0.87992	1.90596	1.39569
1144.013	0.85754	1.8672	1.37174
1144.534	0.84523	1.8674	1.37518
1145.054	0.8758	1.83245	1.33735
1145.575	0.83362	1.81339	1.31463
1146.096	0.85654	1.79746	1.30661
1146.616	0.84116	1.76071	1.28731
1147.137	0.80909	1.74838	1.27031
1147.658	0.81874	1.72855	1.25076
1148.178	0.83096	1.71786	1.23065
1148.699	0.79238	1.65556	1.20186
1149.219	0.80347	1.66095	1.17941
1149.74	0.77092	1.61795	1.15876
1150.26	0.76774	1.59821	1.14105
1150.781	0.78096	1.57746	1.12817
1151.301	0.76599	1.56223	1.10429
1151.822	0.73126	1.5168	1.07932
1152.342	0.73119	1.48714	1.06483
1152.863	0.72659	1.50342	1.06424
1153.383	0.72081	1.48012	1.03769
1153.903	0.711	1.424	1.00577
1154.424	0.71491	1.41753	0.98384
1154.944	0.67721	1.42181	0.98026
1155.464	0.68265	1.37345	0.94962
1155.985	0.6895	1.35814	0.94981
1156.505	0.66701	1.34625	0.92084
1157.025	0.63934	1.30326	0.90603
1157.546	0.66205	1.29599	0.87079
1158.066	0.6456	1.29755	0.87579
1158.586	0.63672	1.24689	0.86759
1159.106	0.63495	1.24457	0.84772
1159.626	0.62471	1.23363	0.829
1160.147	0.60468	1.21681	0.82762
1160.667	0.63099	1.1991	0.79971
1161.187	0.59135	1.17679	0.7966
1161.707	0.59708	1.18066	0.75576
1162.227	0.5616	1.13256	0.76402
1162.747	0.5883	1.10638	0.73013
1163.267	0.57906	1.09882	0.76034
1163.787	0.5451	1.07668	0.70515
1164.307	0.54096	1.07728	0.71887
1164.827	--	--	--
1165.347	0.51285	1.04946	0.67093
1165.867	0.52903	1.03355	0.67436
1166.387	0.51366	0.99396	0.67387
1166.907	0.52672	0.97141	0.6347
1167.427	0.52176	0.97595	0.62585
1167.947	0.4928	0.95909	0.60261
1168.467	0.51234	0.92563	0.63431
1168.987	0.49057	0.92274	0.6093
1169.507	0.48926	0.90076	0.57971
1170.026	0.48848	0.88677	0.57053
1170.546	0.47835	0.8789	0.57136
1171.066	0.46967	0.85299	0.56271
1171.586	0.44722	0.86848	0.55258
1172.105	0.45801	0.84692	0.56208
1172.625	0.4467	0.81123	0.53651
1173.145	0.43667	0.81501	0.50133
1173.665	0.40518	0.78091	0.50894
1174.184	0.4074	0.80318	0.4967
1174.704	0.3934	0.77132	0.51292
1175.224	0.41072	0.754	0.49306
1175.743	0.40553	0.75157	0.48385
1176.263	0.38407	0.73647	0.47884
1176.782	0.37633	0.73087	0.46531
1177.302	0.39018	0.71055	0.45849
1177.822	0.38523	0.69648	0.4401
1178.341	0.39056	0.6717	0.44654
1178.861	0.36333	0.67949	0.43506
1179.38	0.36149	0.67979	0.43286
1179.9	0.36376	0.6543	0.41139
1180.419	0.37403	0.65095	0.41965
1180.939	0.34035	0.62902	0.41991
1181.458	0.32398	0.61411	0.39786
1181.977	0.34305	0.63013	0.38348
1182.497	0.33461	0.61342	0.37071
1183.016	0.33435	0.58513	0.39014
1183.535	0.32562	0.60363	0.36894
1184.055	0.3463	0.5659	0.37067
1184.574	0.31781	0.59353	0.36848
1185.093	0.30127	0.56403	0.3674
1185.613	0.32981	0.5709	0.36043
1186.132	0.30745	0.53471	0.34429
1186.651	0.28452	0.54556	0.35053
1187.17	0.28012	0.5429	0.32506
1187.69	0.30242	0.52769	0.32704
1188.209	0.28253	0.52283	0.31658
1188.728	0.29207	0.50992	0.32217
1189.247	0.26327	0.49931	0.31308
1189.766	0.27614	0.46964	0.30272
1190.285	0.2805	0.47414	0.30896
1190.805	0.25732	0.49403	0.30968
1191.324	0.26592	0.46521	0.28992
1191.843	0.24881	0.44493	0.27929
1192.362	0.25462	0.45675	0.29016
1192.881	0.23637	0.43377	0.2776
1193.4	0.23359	0.44448	0.29942
1193.919	0.26801	0.43592	0.2756
1194.438	0.24777	0.4239	0.27672
1194.957	0.24883	0.426	0.2779
1195.476	0.25609	0.42188	0.24232
1195.995	0.23421	0.40607	0.25914
1196.513	0.21859	0.39372	0.25585
1197.032	0.24466	0.39948	0.25814
1197.551	0.23509	0.41021	0.268
1198.07	0.21276	0.41271	0.23473
1198.589	0.2355	0.36932	0.23207
1199.108	0.24283	0.37336	0.23778
1199.627	0.22841	0.36274	0.24597
1200.145	0.19932	0.3761	0.22727
1200.664	0.20888	0.36524	0.2348
1201.183	0.23018	0.35406	0.22119
1201.702	0.21978	0.37363	0.24262
1202.22	0.19178	0.37488	0.21219
1202.739	0.23573	0.3659	0.22408
1203.258	0.19346	0.36586	0.20481
1203.776	0.21373	0.34178	0.20276
1204.295	0.21527	0.33172	0.23781
1204.813	0.21454	0.33071	0.21427
1205.332	0.22089	0.35592	0.21525
1205.851	0.17897	0.3259	0.19851
1206.369	0.18743	0.31601	0.24195
1206.888	0.18505	0.33442	0.19484
1207.406	0.19174	0.308	0.19107
1207.925	0.18818	0.31872	0.19885
1208.443	0.16565	0.31008	0.19587
1208.962	0.20024	0.30998	0.18794
1209.48	0.15917	0.29547	0.18871
1209.999	0.18378	0.29319	0.20473
1210.517	0.1658	0.28959	0.17499
1211.035	0.16833	0.31156	0.19539
1211.554	0.18155	0.26555	0.16552
1212.072	0.17362	0.29002	0.1646
1212.591	0.1662	0.29753	0.18789
1213.109	0.19164	0.25862	0.19825
1213.627	0.16515	0.2886	0.16796
1214.145	0.16524	0.27643	0.18309
1214.664	0.16655	0.28675	0.1816
1215.182	0.16528	0.25966	0.17324
1215.7	0.15177	0.27163	0.17217
1216.218	0.15755	0.24933	0.18076
1216.737	0.16925	0.24518	0.16351
1217.255	0.13562	0.24433	0.16753
1217.773	0.15645	0.24509	0.1747
1218.291	0.13539	0.23907	0.15493
1218.809	0.14698	0.24045	0.15982
1219.327	0.16408	0.22814	0.16814
1219.845	0.14477	0.26257	0.19134
1220.363	0.13515	0.25319	0.15669
1220.882	0.15575	0.25464	0.15965
1221.4	0.14324	0.24497	0.16102
1221.918	0.12598	0.22179	0.15088
1222.436	0.15515	0.23145	0.15167
1222.954	0.1497	0.21422	0.14307
1223.472	0.1435	0.25898	0.14127
1223.989	0.13907	0.22563	0.14101
1224.507	0.14832	0.21092	0.13666
1225.025	0.14281	0.21708	0.15442
1225.543	0.12685	0.21899	0.1292
1226.061	0.13339	0.22094	0.14182
1226.579	0.13867	0.20513	0.11973
1227.097	--	--	--
1227.615	0.14333	0.20996	0.15095
1228.132	0.1087	0.19331	0.12939
1228.65	0.12899	0.21799	0.11507
1229.168	0.13807	0.20421	0.13486
1229.686	0.12059	0.19886	0.13369
1230.203	0.11405	0.18894	0.12951
1230.721	0.13036	0.1762	0.13296
1231.239	0.13395	0.19286	0.1339
1231.756	0.12772	0.17002	0.11926
1232.274	0.10357	0.18515	0.11402
1232.792	0.10291	0.18172	0.12726
1233.309	0.13104	0.20032	0.11937
1233.827	0.08576	0.19355	0.12226
1234.345	0.11832	0.1768	0.12169
1234.862	0.11217	0.15484	0.10589
1235.38	0.12311	0.1532	0.09158
1235.897	0.12848	0.16416	0.10714
1236.415	0.11855	0.19498	0.10323
1236.932	0.10753	0.18633	0.11206
1237.45	0.12483	0.15149	0.11117
1237.967	0.11129	0.17129	0.0915
1238.485	0.09919	0.1722	0.07974
1239.002	0.07918	0.18525	0.09893
1239.519	0.11822	0.15458	0.09711
1240.037	0.11604	0.16664	0.09066
1240.554	0.1142	0.17753	0.08727
1241.071	0.11342	0.17162	0.09998
1241.589	0.12201	0.16691	0.11026
1242.106	0.08136	0.15102	0.09537
1242.623	0.12038	0.13516	0.11136
1243.141	0.10171	0.15196	0.10251
1243.658	0.1092	0.15105	0.10815
1244.175	0.09999	0.15306	0.08256
1244.692	0.10695	0.15588	0.08911
1245.21	0.1043	0.12466	0.07233
1245.727	0.10624	0.13203	0.07346
1246.244	0.10384	0.15653	0.08588
1246.761	0.13974	0.14624	0.07951
1247.278	0.10333	0.13925	0.1009
1247.795	0.08782	0.14106	0.09361
1248.312	0.09777	0.14891	0.09164
1248.829	0.13256	0.15247	0.10481
1249.347	0.11987	0.12336	0.08348
1249.864	0.07295	0.12176	0.09242
1250.381	0.09618	0.10586	0.07799
1250.898	0.10706	0.11588	0.08939
1251.415	0.08794	0.13975	0.09588
1251.932	0.07447	0.13606	0.09082
1252.448	0.10262	0.12219	0.10713
1252.965	0.11144	0.1208	0.07262
1253.482	0.07975	0.10795	0.08833
1253.999	0.09223	0.12236	0.06195
1254.516	0.08502	0.11704	0.08177
1255.033	0.06473	0.12716	0.07762
1255.55	0.09583	0.10583	0.07933
1256.067	0.07847	0.10639	0.09443
1256.583	0.07386	0.12038	0.07172
1257.1	0.06941	0.12322	0.05248
1257.617	0.08408	0.11366	0.07906
1258.134	0.09421	0.11106	0.07091
1258.65	0.08772	0.13117	0.07393
1259.167	0.09402	0.1054	0.07458
1259.684	0.0817	0.09274	0.05555
1260.201	0.08736	0.10759	0.07656
1260.717	0.06741	0.12721	0.07564
1261.234	0.11245	0.10538	0.04676
1261.75	0.09016	0.10299	0.06491
1262.267	0.07238	0.11694	0.08348
1262.784	0.0885	0.10753	0.06929
1263.3	0.0765	0.10624	0.08154
1263.817	0.08656	0.10892	0.07353
1264.333	0.08942	0.10947	0.05974
1264.85	0.07017	0.11362	0.06976
1265.366	0.06468	0.1021	0.04856
1265.883	0.08033	0.09652	0.06677
1266.399	0.06798	0.10906	0.06201
1266.916	0.05905	0.10023	0.05344
1267.432	0.06079	0.09503	0.05686
1267.949	0.08309	0.08573	0.04919
1268.465	0.06455	0.09062	0.07206
1268.981	0.06603	0.10368	0.04064
1269.498	0.07685	0.08559	0.07307
1270.014	0.07306	0.09818	0.05861
1270.53	0.08943	0.0995	0.05821
1271.047	0.07183	0.07524	0.05701
1271.563	0.08033	0.08773	0.06687
1272.079	0.05531	0.08467	0.06078
1272.595	0.04718	0.08405	0.05884
1273.112	0.06581	0.09304	0.05138
1273.628	0.08158	0.08357	0.0533
1274.144	0.08952	0.09537	0.04682
1274.66	0.0813	0.10136	0.05458
1275.176	0.08309	0.07395	0.04913
1275.692	0.07899	0.10347	0.06326
1276.209	0.06663	0.09142	0.05605
1276.725	0.06891	0.08983	0.06885
1277.241	0.06575	0.0707	0.07136
1277.757	0.07376	0.0916	0.05924
1278.273	0.08684	0.09381	0.04879
1278.789	0.07322	0.07814	0.06025
1279.305	0.06036	0.09054	0.06683
1279.821	0.09728	0.08144	0.05819
1280.337	0.06885	0.06752	0.05589
1280.853	0.07484	0.09903	0.05316
1281.369	0.05638	0.08235	0.04925
1281.885	0.06365	0.0879	0.05547
1282.401	0.07176	0.07354	0.03791
1282.916	0.07337	0.07563	0.05581
1283.432	0.06886	0.09115	0.06665
1283.948	0.08012	0.09103	0.06263
1284.464	0.05567	0.08663	0.04866
1284.98	0.06953	0.08261	0.04304
1285.496	0.07353	0.09302	0.05582
1286.011	0.07327	0.07396	0.08317
1286.527	0.06804	0.06879	0.05169
1287.043	0.06174	0.09253	0.06581
1287.559	--	--	--
1288.074	0.03246	0.08854	0.06043
1288.59	0.04965	0.09443	0.07059
1289.106	0.06902	0.07486	0.06962
1289.621	0.05015	0.08378	0.07351
1290.137	0.05202	0.08058	0.06202
1290.652	0.05731	0.09427	0.0527
1291.168	0.06438	0.07712	0.06658
1291.684	0.06901	0.07266	0.05966
1292.199	0.06263	0.08369	0.0562
1292.715	0.04627	0.07477	0.05231
1293.23	0.07445	0.07164	0.06688
1293.746	0.03863	0.07245	0.04445
1294.261	0.0469	0.09195	0.07622
1294.777	0.06616	0.07759	0.05229
1295.292	0.04937	0.08725	0.08547
1295.808	0.07301	0.07454	0.06023
1296.323	0.0746	0.07506	0.04836
1296.838	0.0756	0.06087	0.05639
1297.354	0.06145	0.09832	0.05191
1297.869	0.08896	0.06122	0.06589
1298.384	0.0764	0.08095	0.05936
1298.9	0.06606	0.09848	0.07921
1299.415	0.07917	0.08337	0.07712
1299.93	0.06278	0.06308	0.04802
1300.446	0.05024	0.07375	0.06642
1300.961	0.08664	0.10779	0.05594
1301.476	0.07288	0.07751	0.05697
1301.991	0.04672	0.08233	0.07542
1302.506	0.04374	0.08156	0.06107
1303.022	0.05452	0.09592	0.05427
1303.537	0.06142	0.06598	0.05456
1304.052	0.04362	0.05883	0.05702
1304.567	0.06598	0.09109	0.05555
1305.082	0.05103	0.07116	0.06862
1305.597	0.06781	0.06957	0.06265
1306.112	0.05502	0.06974	0.06153
1306.627	0.06572	0.08927	0.06687
1307.142	0.07598	0.06431	0.04115
1307.657	0.05385	0.06433	0.05927
1308.172	0.07156	0.0941	0.06666
1308.687	0.07808	0.05918	0.07266
1309.202	0.06057	0.07317	0.04846
1309.717	0.04874	0.07613	0.04607
1310.232	0.04477	0.06047	0.06241
1310.747	0.05043	0.06776	0.09525
1311.262	0.06355	0.07559	0.07683
1311.777	0.05781	0.07248	0.04928
1312.292	0.04039	0.05502	0.04023
1312.807	0.08455	0.07731	0.04621
1313.321	0.06384	0.07848	0.02967
1313.836	0.03889	0.05883	0.06133
1314.351	0.05338	0.07422	0.07268
1314.866	0.05637	0.0624	0.07593
1315.38	0.05844	0.08183	0.04533
1315.895	0.0631	0.06063	0.05554
1316.41	0.05947	0.05668	0.04066
1316.925	0.04979	0.07463	0.04694
1317.439	0.06272	0.082	0.05474
1317.954	0.05666	0.04116	0.06018
1318.468	0.04754	0.0664	0.03823
1318.983	0.07069	0.0455	0.06963
1319.498	0.0332	0.05429	0.05749
1320.012	0.03692	0.05661	0.0604
1320.527	0.03828	0.03293	0.05425
1321.041	0.05158	0.06606	0.05713
1321.556	0.02202	0.06064	0.04141
1322.07	0.08189	0.07361	0.05045
1322.585	0.05589	0.02125	0.0626
1323.099	0.03014	0.08393	0.05107
1323.614	0.05411	0.02686	0.05126
1324.128	--	--	--
1324.643	0.0598	0.06098	0.05626
1325.157	0.08113	0.05698	0.05974
1325.671	0.03434	0.06225	0.03187
1326.186	0.05625	0.05957	0.06056
1326.7	0.04202	0.05445	0.04113
1327.214	0.05504	0.06309	0.07615
1327.729	0.05674	0.08028	0.04214
1328.243	0.04124	0.04107	0.06758
1328.757	0.04223	0.05092	0.04397
1329.272	0.04379	0.06491	0.06217
1329.786	0.0463	0.05571	0.00586
1330.3	0.06423	0.0276	0.05124
1330.814	0.08122	0.07961	0.05969
1331.328	0.03694	0.05323	0.02978
1331.843	0.04846	0.03776	0.03969
1332.357	0.06847	0.04044	0.04639
1332.871	0.0574	0.05446	0.02921
1333.385	0.0284	0.04213	0.05728
1333.899	0.04206	0.04961	0.04782
1334.413	0.03862	0.0341	0.03733
1334.927	0.03015	0.06004	0.03692
1335.441	0.03886	0.04857	0.04755
1335.955	0.05108	0.04398	0.02649
1336.469	0.07334	0.01817	0.03695
1336.983	0.04962	0.02613	0.06003
1337.497	0.0453	0.04304	0.03867
1338.011	0.05126	0.05352	0.07924
1338.525	0.04792	0.05769	0.02502
1339.039	0.06589	0.03646	0.03528
1339.553	0.04052	0.0352	0.06442
1340.067	0.05565	0.02683	0.04912
1340.58	0.03784	0.03169	0.04783
1341.094	0.07054	0.03356	0.04
1341.608	0.04816	0.02214	0.02418
1342.122	0.05455	0.03904	0.01882
1342.636	0.06065	0.047	0.04235
1343.149	0.05429	0.03155	0.0196
1343.663	0.05891	0.0462	0.05431
1344.177	0.0646	0.03673	0.03657
1344.691	0.04746	0.04577	0.01206
1345.204	0.05652	0.02842	0.01904
1345.718	0.03102	0.01366	0.01715
1346.232	0.0608	0.00999	0.02594
1346.745	0.05219	0.0233	0.04624
1347.259	0.09408	0.02983	0.051
1347.773	0.01492	0.03149	0.02736
1348.286	0.04112	0.02592	0.01674
1348.8	0.07743	0.04714	0.02422
1349.313	0.06151	0.02399	0.02102
1349.827	0.06487	0.00167	0.01155
1350.34	0.05719	0.01706	0.02113
1350.854	0.03483	0.00452	0.02421
1351.367	0.02623	-0.00443	1.59E-5
1351.881	0.04305	0.00403	0.01568
1352.394	0.02631	0.00701	-0.00336
1352.908	0.03754	0.01739	-0.00885
1353.421	0.01601	0.02197	0.02583
1353.934	0.04957	0.03634	0.02945
1354.448	0.02834	0.01606	0.0354
1354.961	0.04473	0.02356	0.01716
1355.474	0.0455	0.02523	0.0186
1355.988	0.05607	0.07238	0.03223
1356.501	0.03051	0.02475	0.02594
1357.014	0.08777	0.00492	0.01687
1357.528	0.0421	0.00663	-2.43E-4
1358.041	0.05184	0.02923	0.0376
1358.554	0.02831	7.65E-4	0.03449
1359.067	0.01458	-0.00296	0.01259
1359.58	0.0114	0.00961	0.0139
1360.094	0.02663	0.0399	0.03116
1360.607	0.03789	-0.02471	0.00636
1361.12	0.05615	-0.00626	0.0258
1361.633	0.05675	-0.0157	0.00319
1362.146	0.0399	0.01069	-0.00418
1362.659	0.06395	-3.5E-4	0.04226
1363.172	0.05677	0.00292	0.00734
1363.685	0.0487	0.01547	-0.0041
1364.198	0.03569	-0.01163	0.01364
1364.711	0.09471	0.00637	0.00441
1365.224	0.0405	0.01472	0.03778
1365.737	0.02702	-0.02064	-0.01481
1366.25	0.054	0.00717	0.0331
1366.763	0.07795	-0.02049	0.01356
1367.276	0.03491	0.06242	-0.01462
1367.789	0.06082	0.00927	0.02288
1368.302	0.05368	-0.0121	0.01211
1368.815	0.02549	-0.00827	0.00227
1369.327	0.06885	0.03196	0.00568
1369.84	0.01617	0.01046	-0.03274
1370.353	0.02768	-0.01154	-0.02575
1370.866	0.04768	0.00617	-0.00271
1371.379	0.01377	0.05451	0.00937
1371.891	-0.00215	0.00273	-8.73E-4
1372.404	0.06136	0.01909	-0.02089
1372.917	0.05079	0.05723	0.00176
1373.429	0.00672	0.01664	0.02687
1373.942	-0.00517	-0.00819	-0.0026
1374.455	0.05352	0.01778	-0.01355
1374.967	0.01333	-0.01966	0.02494
1375.48	0.02954	0.00292	-0.00158
1375.993	0.02827	-0.0305	-0.00528
1376.505	0.01862	-0.01442	0.0011
1377.018	0.0363	-0.02561	0.00941
1377.53	0.05511	-0.01824	0.01667
1378.043	0.03922	-0.01182	-0.02479
1378.555	0.03241	-0.02307	0.0143
1379.068	-0.00576	-0.0257	-0.00556
1379.58	0.01172	0.01035	0.00149
1380.093	0.06559	-0.01535	0.02509
1380.605	0.05219	-0.00802	-0.03401
1381.118	-0.03461	-0.0305	0.00938
1381.63	0.04379	9.08E-4	-0.03839
1382.143	0.05838	-0.02343	-0.01524
1382.655	-0.01867	-0.01799	-0.04485
1383.167	0.02669	-0.04902	-0.02438
1383.68	0.01563	-0.05072	0.00233
1384.192	-0.02062	-0.00476	-0.0117
1384.704	0.03045	-0.03059	-0.02017
1385.216	-0.00283	-0.03036	-0.01118
1385.729	-0.00492	-0.0259	-0.0012
1386.241	-0.03347	-0.05795	-0.02346
1386.753	-0.00381	-0.07169	-0.03254
1387.265	0.01609	0.00156	-0.01102
1387.778	0.04885	-0.02182	0.00211
1388.29	0.03311	-0.00509	0.00616
1388.802	0.01426	-0.03074	0.01278
1389.314	0.02703	-0.03227	-4.05E-4
1389.826	0.00656	-0.05178	-0.01505
1390.338	-0.00331	-0.02463	-0.00496
1390.85	0.05305	-0.05371	0.00703
1391.362	0.03342	-0.06217	-0.00987
1391.874	0.04685	-0.0452	-0.01119
1392.386	0.02717	-0.02869	-0.00738
1392.898	0.02757	-0.0116	-0.01467
1393.41	-0.01242	-0.01411	-0.0102
1393.922	-0.02061	-0.0349	-0.03747
1394.434	-0.00279	-0.02345	0.00251
1394.946	0.07842	-0.0308	-0.0168
1395.458	0.01202	-0.0497	-0.00128
1395.97	0.01506	-0.03273	0.01194
1396.482	0.01405	-0.03675	-0.01194
1396.994	0.01263	-0.046	-0.02399
1397.506	0.01323	-0.02884	-0.00649
1398.018	0.0707	5.36E-5	-0.03428
1398.529	-0.00444	-0.00608	-0.00636
1399.041	0.01891	-0.01819	-0.04172
1399.553	0.04214	-0.05331	-0.01141
1400.065	-0.02335	-0.01466	-0.03354
1400.576	0.03611	-0.04311	-0.02411
1401.088	-0.00948	-0.02467	-0.01087
1401.6	-0.00474	-0.05926	-0.039
1402.112	0.02463	-0.06931	-0.01033
1402.623	0.00753	-0.03315	-0.03746
1403.135	-0.05913	-0.04838	-0.02581
1403.646	-0.02168	-0.0646	-0.01323
1404.158	0.03606	-0.06638	-0.0523
1404.67	-0.03269	-0.027	-0.01904
1405.181	0.01565	-0.08205	-0.01609
1405.693	-0.00635	-0.01009	-0.03406
1406.204	-0.04967	-0.07982	-0.0228
1406.716	0.04867	-0.0511	-0.03046
1407.227	-0.00315	-0.05387	-0.03051
1407.739	-0.02353	-0.05091	-0.0055
1408.25	-0.0104	-0.0643	-0.03389
1408.762	0.00351	-0.09044	-0.00258
1409.273	-0.05062	-0.02834	0.00718
1409.785	-0.02791	-0.08144	-0.03318
1410.296	-0.00818	-0.0628	-0.02945
1410.807	0.00547	-0.04973	-0.0483
1411.319	-0.00528	-0.03783	-0.0275
1411.83	-0.00269	-0.07559	-0.02464
1412.341	-0.00858	-0.0449	0.01865
1412.853	0.04779	-0.02694	-0.01857
1413.364	-0.01316	-0.07459	0.00884
1413.875	6.04E-4	-0.02883	0.04036
