# Supplementary material for: Ratiometric fluorescent sensing of pyrophosphate with sp³-functionalized single-walled carbon nanotubes
Source: Nat Commun. 2024 Jan 24;15:706. doi: 10.1038/s41467-024-45052-1 (PMC10808354; doi:10.1038/s41467-024-45052-1)
Supplement: Supplementary file 4 — Source data [file 41467_2024_45052_MOESM4_ESM.zip › Fig. S6d.txt]

Wavelength	PL intensity	PL intensity	PL intensity
nm	a.u.	a.u.	a.u.
	[Cu]	10:90 (ATP:PPi) 0.5 mM	90:10 (ATP:PPi) 0.5 mM
881.39	-5.44759	-8.9049	-4.49285
881.919	-2.89868	-4.19625	-1.49402
882.449	-0.99435	-3.23334	-1.71228
882.979	-7.7412	-22.63364	-14.71027
883.509	-2.92205	-5.34848	-2.58454
884.038	-0.50505	-1.30642	-0.56801
884.568	-1.32639	-2.18749	-2.63049
885.098	-1.36224	-2.18434	-1.04208
885.627	-2.07473	-1.69233	-1.13701
886.157	-3.28334	-14.06625	-11.23266
886.686	-2.31865	-1.93244	-1.38666
887.216	-1.09813	-1.96239	-0.51313
887.746	-0.4198	-2.4965	-2.63678
888.275	1.94536	2.33576	2.02496
888.805	-3.28765	-3.05744	-2.50281
889.334	-1.98479	-3.20725	-1.74402
889.864	-3.36352	-3.76598	-3.09662
890.393	-1.7803	-2.44819	-1.25219
890.923	-1.43842	-1.25646	-1.36008
891.452	-1.10096	-2.0459	-0.96327
891.981	-1.43	-2.53551	-2.80528
892.511	-0.78756	-1.33002	-0.57991
893.04	-0.96743	-1.51125	-1.09802
893.57	-0.73783	-0.72552	-0.64588
894.099	-0.2351	-0.76274	-0.73455
894.628	-0.72854	-0.84854	-0.73957
895.158	-0.76225	-0.5843	-0.71018
895.687	-0.68897	-0.74937	-0.30648
896.216	-0.38831	-0.26985	-0.09147
896.745	-0.51809	-0.59059	-0.45023
897.275	0.03381	-0.36169	-0.25536
897.804	-0.02244	-0.16637	-0.10166
898.333	-0.08863	-0.23608	-0.13275
898.862	-0.05348	-0.2972	-0.17407
899.391	-0.0431	-0.13287	-0.09268
899.921	-0.02942	-0.18386	-0.17335
900.45	-0.04574	-0.21537	-0.17309
900.979	-0.02094	-0.12849	-0.05541
901.508	-0.01492	-0.06186	5.17E-4
902.037	0.02196	-0.05613	-0.04353
902.566	-0.02337	-0.05231	-0.0076
903.095	0.02406	-0.03733	-0.01516
903.624	-0.00229	-0.04063	-0.01905
904.153	0.01932	-0.02119	0.01141
904.682	-0.01483	-0.02977	-0.01431
905.211	-0.00944	0.00308	-0.00945
905.74	0.00745	-0.00348	0.00103
906.269	0.01011	-5.36E-4	0.0053
906.798	-0.00999	0.00507	0.02333
907.327	-0.00286	-0.03677	-0.00715
907.856	0.01153	-0.00996	-0.00199
908.384	-0.00521	-0.00643	0.0079
908.913	0.02557	-0.01659	0.00465
909.442	0.00271	-0.00613	-0.00624
909.971	0.00646	-0.00433	0.00504
910.5	0.00447	0.00588	0.0086
911.028	0.0146	-0.00897	0.00351
911.557	0.01952	1.57E-4	0.01503
912.086	0.00466	-0.01508	0.00198
912.615	0.00787	-0.0089	-0.00577
913.143	0.01415	-0.01403	0.00863
913.672	0.01073	-0.00371	0.0095
914.201	0.02271	-0.00617	0.00939
914.729	0.0179	-0.00943	0.00861
915.258	-0.00296	-0.00212	-0.00449
915.787	0.00266	0.00272	0.0152
916.315	0.00442	0.00226	0.01243
916.844	0.01173	-0.0081	0.00429
917.372	0.03211	-0.00243	0.00795
917.901	0.00306	0.003	0.02307
918.429	0.00265	-0.01648	-2.76E-5
918.958	0.01674	-0.00112	0.00589
919.486	0.00912	0.00275	-5.28E-5
920.015	0.00641	-0.02352	-3.86E-4
920.543	0.00121	-0.00548	0.01125
921.072	0.00344	-0.00319	0.00376
921.6	0.015	-0.00423	0.01436
922.128	0.01934	0.00534	0.00243
922.657	0.01362	0.00209	0.01426
923.185	0.01914	-0.00553	0.01187
923.713	0.02186	-8.6E-4	0.01452
924.242	0.00941	-0.00439	0.0126
924.77	0.01405	-0.00483	0.01178
925.298	0.00975	-0.00768	0.00751
925.827	0.00626	-0.00553	-0.00443
926.355	-0.00316	0.00256	0.00695
926.883	-0.00157	0.00583	0.01064
927.411	0.01996	-0.00958	0.0167
927.939	0.00759	-0.00145	0.00792
928.468	0.01089	-0.00936	-0.00191
928.996	0.01993	0.00208	0.00633
929.524	0.02528	-0.00681	0.00855
930.052	0	0	0.01725
930.58	0.00528	0.00198	-3.32E-4
931.108	0.02799	-0.00106	0.00498
931.636	0.00526	-0.00304	0.0165
932.164	0.00526	0.00452	0.01886
932.692	0.01051	1.9E-4	0.00556
933.22	0.00829	0.00183	0.00395
933.748	0.01764	-0.00148	0.00814
934.276	0.03019	0.01008	0.01622
934.804	0.0117	-0.00808	0.00908
935.332	5.57E-4	-0.00946	0.0022
935.86	0.0144	0.00423	0.00925
936.388	0.02849	0.01639	0.0285
936.916	0.02202	3.15E-4	0.01753
937.444	0.02202	0.00251	0.01624
937.972	0.02058	-0.00413	0.01086
938.499	0.01422	0.0162	0.03018
939.027	0.00331	0.00556	0.01964
939.555	0.02403	0.00586	0.01932
940.083	0.01218	0.00481	0.00293
940.611	0.01907	0.00624	0.01785
941.138	0.01475	-0.00659	0.005
941.666	0.03432	0.00159	0.01264
942.194	0.01058	0.00634	0.01029
942.721	0.01606	6.18E-4	0.01124
943.249	0.02147	0.00801	0.0185
943.777	0.02144	0.01362	0.02382
944.304	0.00978	-0.00978	0.01244
944.832	0.01732	0.01184	0.01821
945.359	0.01976	0.01285	0.01094
945.887	0.01423	0.00166	0.02605
946.415	0.01697	0.00894	0.01493
946.942	--	--	--
947.47	0.0227	0.00365	6.23E-4
947.997	0.0234	0.00861	0.0272
948.525	0.02765	0.01623	0.03053
949.052	0.02081	0.00919	0.02697
949.58	--	--	--
950.107	0.03061	0.01758	0.02624
950.634	0.03022	0.01546	0.02121
951.162	0.01692	0.01112	0.02246
951.689	0.02989	0.03375	0.03459
952.216	--	--	--
952.744	0.0139	0.02726	0.02201
953.271	0.02876	0.01087	0.01232
953.798	0.03175	0.02127	0.03263
954.326	0.0227	0.0292	0.03391
954.853	0.02678	0.02181	0.03145
955.38	0.04104	0.02911	0.03926
955.907	0.02297	0.01554	0.02681
956.435	0.02969	0.03587	0.04992
956.962	0.03003	0.03465	0.04757
957.489	0.03933	0.03865	0.04586
958.016	0.03784	0.03804	0.05088
958.543	0.03393	0.03711	0.03782
959.07	0.04645	0.03219	0.04498
959.598	0.04771	0.03785	0.05569
960.125	0.03929	0.05138	0.06437
960.652	0.04144	0.03649	0.05311
961.179	0.0482	0.04301	0.06007
961.706	0.052	0.05391	0.05856
962.233	0.05178	0.06021	0.0678
962.76	0.04436	0.06237	0.07572
963.287	0.04607	0.07062	0.05592
963.814	0.04887	0.08173	0.08407
964.341	0.0524	0.06508	0.08574
964.868	0.07302	0.08331	0.08206
965.394	0.08065	0.08462	0.10689
965.921	0.08457	0.09518	0.08821
966.448	0.06873	0.09395	0.10548
966.975	0.07263	0.11985	0.1248
967.502	0.07931	0.11997	0.12788
968.029	0.09092	0.13047	0.14156
968.556	0.10369	0.12436	0.12875
969.082	0.09657	0.14069	0.15262
969.609	0.09376	0.15013	0.16358
970.136	0.1023	0.16408	0.1808
970.663	0.12264	0.16885	0.18924
971.189	0.1234	0.18288	0.2019
971.716	0.12236	0.19522	0.21382
972.243	0.12934	0.20598	0.22776
972.769	0.14999	0.21293	0.22074
973.296	0.15348	0.20858	0.24228
973.822	0.1639	0.2299	0.25511
974.349	0.16485	0.23295	0.25985
974.876	0.18298	0.25034	0.28737
975.402	0.18093	0.26441	0.29916
975.929	0.21038	0.29238	0.32194
976.455	0.20559	0.29323	0.32239
976.982	0.23334	0.29974	0.32945
977.508	0.23383	0.30439	0.34772
978.035	0.2506	0.3286	0.37177
978.561	0.25603	0.33705	0.37571
979.088	0.27432	0.35253	0.38553
979.614	0.28172	0.37936	0.42353
980.14	0.29114	0.37644	0.40956
980.667	0.30967	0.3897	0.4204
981.193	0.30855	0.39789	0.43566
981.719	0.31428	0.41034	0.44871
982.246	0.32666	0.41312	0.46184
982.772	0.33051	0.41515	0.45969
983.298	0.34758	0.43246	0.4814
983.825	0.35481	0.43672	0.48696
984.351	0.37098	0.45144	0.49993
984.877	0.38236	0.45674	0.50487
985.403	0.37944	0.46133	0.5244
985.93	0.38836	0.46927	0.52371
986.456	0.41638	0.47281	0.52184
986.982	0.40402	0.48547	0.52475
987.508	0.4147	0.48488	0.54801
988.034	0.41452	0.47625	0.53316
988.56	0.427	0.48081	0.54366
989.086	0.43781	0.48345	0.54333
989.612	0.42871	0.48838	0.54006
990.138	0.44125	0.48054	0.54359
990.665	0.44223	0.46571	0.52841
991.191	0.44113	0.46815	0.52626
991.717	0.44905	0.46782	0.5163
992.243	0.43536	0.45044	0.49716
992.768	0.43742	0.44341	0.48645
993.294	0.43441	0.44042	0.48453
993.82	0.43336	0.42449	0.45999
994.346	0.43898	0.41371	0.44242
994.872	0.43591	0.40709	0.42477
995.398	0.42492	0.40094	0.41452
995.924	0.43482	0.38052	0.38083
996.45	0.40756	0.37949	0.38767
996.976	0.40767	0.3585	0.36062
997.501	0.3935	0.34304	0.34389
998.027	0.37877	0.3494	0.33663
998.553	0.38069	0.32163	0.31913
999.079	0.35698	0.31263	0.29751
999.604	0.35842	0.29586	0.28091
1000.13	0.33814	0.29283	0.28358
1000.656	0.32587	0.28204	0.25777
1001.181	0.3137	0.26193	0.24613
1001.707	0.30963	0.25927	0.23115
1002.233	0.29047	0.23971	0.22203
1002.758	0.27903	0.2365	0.20432
1003.284	0.2785	0.23296	0.20769
1003.809	0.26168	0.23001	0.19787
1004.335	0.25868	0.21743	0.19206
1004.861	0.24277	0.19604	0.17396
1005.386	0.23205	0.21165	0.17527
1005.912	0.22043	0.18906	0.16059
1006.437	0.22611	0.18502	0.16873
1006.963	0.20368	0.18634	0.15996
1007.488	0.21181	0.17405	0.16054
1008.013	0.20242	0.17013	0.14422
1008.539	0.19006	0.16525	0.13816
1009.064	0.17824	0.14965	0.13791
1009.59	0.17677	0.15881	0.13718
1010.115	0.16975	0.1471	0.12723
1010.64	0.16771	0.14129	0.12702
1011.166	0.15469	0.13496	0.12037
1011.691	0.15073	0.13249	0.11359
1012.216	0.15294	0.13441	0.11479
1012.742	0.14863	0.11765	0.10728
1013.267	0.14059	0.13909	0.1217
1013.792	0.13395	0.11608	0.11128
1014.317	0.12608	0.1192	0.11034
1014.843	0.12869	0.10874	0.10505
1015.368	0.12235	0.10691	0.09741
1015.893	0.12063	0.11232	0.10582
1016.418	0.11887	0.11516	0.10794
1016.943	0.12111	0.1076	0.1015
1017.468	0.1216	0.11435	0.10003
1017.993	0.1144	0.10942	0.09786
1018.518	0.10547	0.10688	0.10306
1019.043	0.11122	0.09547	0.0912
1019.569	0.10839	0.10186	0.08789
1020.094	0.1034	0.09649	0.0894
1020.619	0.09083	0.09004	0.08732
1021.144	0.09737	0.10828	0.09781
1021.668	0.09855	0.09775	0.08847
1022.193	0.09213	0.09093	0.08372
1022.718	0.09189	0.09089	0.09017
1023.243	0.09006	0.09295	0.08381
1023.768	0.09497	0.08691	0.07982
1024.293	0.09443	0.09689	0.08152
1024.818	0.08031	0.09138	0.08679
1025.343	0.08362	0.0867	0.08363
1025.868	0.09167	0.08722	0.08439
1026.392	0.09077	0.08383	0.08082
1026.917	0.09066	0.07958	0.07932
1027.442	0.08132	0.0867	0.08133
1027.967	0.08089	0.07477	0.07091
1028.491	0.07781	0.08529	0.08376
1029.016	0.07363	0.08234	0.07068
1029.541	0.08274	0.08825	0.07917
1030.065	0.07836	0.08071	0.0771
1030.59	0.07716	0.08073	0.07696
1031.115	0.08224	0.07383	0.06585
1031.639	0.07908	0.07844	0.07491
1032.164	0.07942	0.0704	0.06878
1032.689	0.07085	0.06709	0.05989
1033.213	0.07835	0.07851	0.07379
1033.738	0.0705	0.06652	0.06783
1034.262	0.06663	0.06532	0.0654
1034.787	0.07157	0.0606	0.07261
1035.311	0.07039	0.07363	0.06916
1035.836	0.06794	0.05838	0.0696
1036.36	0.0652	0.06345	0.06439
1036.885	0.06546	0.06373	0.05815
1037.409	0.06951	0.06039	0.06584
1037.933	0.07123	0.06154	0.06656
1038.458	0.06653	0.06454	0.06347
1038.982	0.06892	0.06311	0.05801
1039.507	0.06083	0.06412	0.0647
1040.031	0.06486	0.049	0.05743
1040.555	0.06285	0.06388	0.06083
1041.079	0.0612	0.04482	0.04483
1041.604	0.05539	0.05638	0.05924
1042.128	0.06037	0.05415	0.0522
1042.652	0.05308	0.05202	0.05108
1043.177	0.05937	0.05552	0.05579
1043.701	0.05707	0.05281	0.05648
1044.225	0.05542	0.04554	0.05044
1044.749	0.0594	0.05232	0.05643
1045.273	0.05773	0.05228	0.05675
1045.797	0.04815	0.04146	0.04478
1046.321	0.04944	0.04593	0.05065
1046.846	0.06024	0.05572	0.05608
1047.37	0.0611	0.0527	0.04953
1047.894	0.05718	0.04519	0.057
1048.418	0.04977	0.03968	0.04959
1048.942	0.05437	0.03744	0.04462
1049.466	0.04692	0.04417	0.04733
1049.99	0.05167	0.04129	0.04718
1050.514	0.04688	0.05101	0.04355
1051.038	0.04578	0.04792	0.04323
1051.562	0.04948	0.04632	0.04754
1052.086	0.04513	0.04412	0.04672
1052.609	0.04219	0.04605	0.04532
1053.133	0.05025	0.041	0.0442
1053.657	0.04828	0.03895	0.04791
1054.181	0.04534	0.04546	0.04324
1054.705	0.04106	0.04997	0.05274
1055.229	0.04717	0.0397	0.03846
1055.752	0.05438	0.04555	0.03986
1056.276	0.03891	0.04666	0.05179
1056.8	0.04595	0.04792	0.05472
1057.324	0.0463	0.04602	0.05094
1057.847	0.03744	0.04397	0.04737
1058.371	0.04065	0.04726	0.045
1058.895	0.0389	0.05036	0.04775
1059.418	0.03856	0.03829	0.04179
1059.942	0.04236	0.04689	0.04858
1060.466	0.04611	0.04232	0.04736
1060.989	0.05042	0.04735	0.05323
1061.513	0.05374	0.04459	0.05114
1062.037	0.04334	0.05123	0.04578
1062.56	0.04732	0.04396	0.04424
1063.084	0.05159	0.04148	0.04331
1063.607	0.04591	0.04701	0.04866
1064.131	0.0454	0.0504	0.04711
1064.654	0.04711	0.05482	0.05086
1065.178	0.04766	0.05161	0.05156
1065.701	0.04337	0.04376	0.04524
1066.224	0.04111	0.05629	0.0549
1066.748	0.04231	0.05526	0.05372
1067.271	0.03805	0.05291	0.05304
1067.795	0.04617	0.04371	0.04752
1068.318	0.04322	0.05022	0.05185
1068.841	0.05738	0.05109	0.05556
1069.365	0.05609	0.05015	0.05179
1069.888	0.05032	0.05051	0.05561
1070.411	0.05259	0.05393	0.05505
1070.934	0.05091	0.05389	0.05339
1071.458	0.05106	0.0563	0.05434
1071.981	0.05318	0.05497	0.06455
1072.504	0.05612	0.06213	0.06326
1073.027	0.04663	0.0547	0.05888
1073.551	0.04678	0.0608	0.06692
1074.074	0.04951	0.06643	0.06595
1074.597	0.04729	0.06133	0.06293
1075.12	0.04913	0.06871	0.06598
1075.643	0.05188	0.06601	0.0644
1076.166	0.04297	0.06244	0.06898
1076.689	0.05303	0.0675	0.06735
1077.212	0.05525	0.06829	0.064
1077.735	0.06713	0.06443	0.07238
1078.258	0.05662	0.06411	0.06714
1078.781	0.05786	0.07298	0.07408
1079.304	0.05082	0.07612	0.07281
1079.827	0.05628	0.07661	0.0736
1080.35	0.05525	0.07965	0.08078
1080.873	0.0533	0.07204	0.08095
1081.396	0.05558	0.08065	0.08524
1081.919	0.05517	0.0894	0.08416
1082.442	0.05685	0.08301	0.08684
1082.965	0.06175	0.08115	0.08291
1083.487	0.06366	0.08695	0.08303
1084.01	0.06294	0.08736	0.09132
1084.533	0.06932	0.09524	0.0981
1085.056	0.06893	0.10116	0.09865
1085.579	0.06575	0.09906	0.10571
1086.101	0.06481	0.10123	0.10649
1086.624	0.07221	0.10539	0.10573
1087.147	0.0698	0.10545	0.11371
1087.669	0.06817	0.11246	0.11611
1088.192	0.07609	0.12141	0.12112
1088.715	0.07904	0.11342	0.11156
1089.237	0.0788	0.11885	0.12486
1089.76	0.07495	0.12674	0.12678
1090.283	0.07661	0.1355	0.1373
1090.805	0.08071	0.13603	0.13671
1091.328	0.08088	0.13541	0.14532
1091.85	0.0869	0.1466	0.15368
1092.373	0.08653	0.14302	0.15418
1092.895	0.09367	0.14834	0.15631
1093.418	0.09563	0.15609	0.16516
1093.94	0.09598	0.15982	0.15688
1094.463	0.09555	0.16902	0.16704
1094.985	0.09845	0.1712	0.17542
1095.507	0.09661	0.17583	0.17972
1096.03	0.10267	0.18244	0.18523
1096.552	0.11201	0.19253	0.19915
1097.075	0.10624	0.19153	0.1998
1097.597	0.11825	0.20147	0.21037
1098.119	0.11804	0.20598	0.21006
1098.642	0.12097	0.21297	0.22028
1099.164	0.12768	0.21888	0.22827
1099.686	0.1227	0.23041	0.23131
1100.208	0.13176	0.2338	0.24437
1100.731	0.13374	0.2428	0.24998
1101.253	0.13308	0.24894	0.25616
1101.775	0.13592	0.26384	0.27039
1102.297	0.14471	0.26588	0.2773
1102.819	0.14948	0.27367	0.2837
1103.342	0.15241	0.28517	0.2903
1103.864	0.15443	0.29327	0.29936
1104.386	0.16517	0.30054	0.31728
1104.908	0.16609	0.31554	0.32198
1105.43	0.17364	0.31605	0.32249
1105.952	0.17585	0.33292	0.34061
1106.474	0.17874	0.33895	0.34926
1106.996	0.1879	0.34759	0.35434
1107.518	0.18819	0.35206	0.36213
1108.04	0.1925	0.36235	0.37744
1108.562	0.19808	0.37774	0.38293
1109.084	0.20464	0.38797	0.39934
1109.606	0.21095	0.40298	0.40927
1110.128	0.21348	0.41003	0.41323
1110.65	0.21843	0.41956	0.42811
1111.172	0.22178	0.43338	0.43465
1111.693	0.2296	0.43485	0.44669
1112.215	0.23848	0.45713	0.46053
1112.737	0.23421	0.46017	0.46907
1113.259	0.24251	0.47431	0.47754
1113.781	0.24743	0.48387	0.48595
1114.302	0.25069	0.4983	0.50203
1114.824	0.25721	0.50745	0.5032
1115.346	0.27429	0.52392	0.52158
1115.868	0.27353	0.53894	0.53923
1116.389	0.2801	0.54382	0.5441
1116.911	0.28732	0.55961	0.54828
1117.433	0.28808	0.56666	0.56036
1117.954	0.29952	0.58129	0.5674
1118.476	0.30277	0.58874	0.58312
1118.997	0.30284	0.61032	0.59208
1119.519	0.31766	0.616	0.60005
1120.041	0.31796	0.6217	0.60903
1120.562	0.32823	0.6348	0.61812
1121.084	0.33388	0.63978	0.62238
1121.605	0.3363	0.66175	0.63788
1122.127	0.33906	0.67122	0.645
1122.648	0.34552	0.68443	0.65964
1123.17	0.34793	0.69609	0.66036
1123.691	0.35666	0.70137	0.66838
1124.212	0.36009	0.70711	0.67177
1124.734	0.366	0.72376	0.68824
1125.255	0.37208	0.73551	0.69032
1125.777	0.3723	0.73677	0.6988
1126.298	0.38029	0.74374	0.70155
1126.819	0.38162	0.7548	0.70436
1127.341	0.38483	0.76674	0.71519
1127.862	0.38207	0.77298	0.72215
1128.383	0.39954	0.77618	0.72499
1128.904	0.39313	0.78484	0.72813
1129.426	0.39402	0.79402	0.72816
1129.947	0.39836	0.80588	0.73928
1130.468	0.40943	0.79971	0.72961
1130.989	0.41358	0.80442	0.72708
1131.51	0.40456	0.80463	0.73749
1132.032	0.41219	0.81497	0.74324
1132.553	0.40811	0.81565	0.73853
1133.074	0.41275	0.82282	0.74015
1133.595	0.4139	0.82087	0.74905
1134.116	0.41686	0.83637	0.74918
1134.637	0.4149	0.8249	0.7401
1135.158	0.41478	0.81694	0.73443
1135.679	0.41553	0.82148	0.73907
1136.2	0.42733	0.83092	0.73298
1136.721	0.40603	0.81653	0.73333
1137.242	0.41049	0.82039	0.72093
1137.763	0.41413	0.82522	0.725
1138.284	0.41248	0.82051	0.72465
1138.805	0.40351	0.80814	0.70989
1139.326	0.41554	0.80432	0.70555
1139.847	0.40738	0.80512	0.69909
1140.367	0.42653	0.81249	0.70087
1140.888	0.41027	0.79994	0.69255
1141.409	0.40536	0.78531	0.68845
1141.93	0.40607	0.78573	0.67088
1142.451	0.39781	0.77619	0.66542
1142.971	0.40638	0.77133	0.6594
1143.492	0.39513	0.77051	0.65385
1144.013	0.38508	0.76434	0.65916
1144.534	0.37955	0.75975	0.63622
1145.054	0.39328	0.73878	0.62719
1145.575	0.37434	0.74034	0.6204
1146.096	0.38463	0.73592	0.61743
1146.616	0.37772	0.72429	0.5998
1147.137	0.36332	0.70586	0.58596
1147.658	0.36765	0.71428	0.59422
1148.178	0.37314	0.70253	0.57756
1148.699	0.35582	0.68407	0.56991
1149.219	0.3608	0.68687	0.56659
1149.74	0.34618	0.67182	0.55658
1150.26	0.34476	0.66289	0.5342
1150.781	0.35069	0.66255	0.53769
1151.301	0.34397	0.64414	0.5265
1151.822	0.32837	0.64605	0.52639
1152.342	0.32834	0.64229	0.51739
1152.863	0.32628	0.61998	0.49791
1153.383	0.32368	0.61871	0.49999
1153.903	0.31927	0.60944	0.48465
1154.424	0.32103	0.60131	0.48198
1154.944	0.3041	0.59457	0.46568
1155.464	0.30654	0.59117	0.46851
1155.985	0.30962	0.58391	0.44522
1156.505	0.29952	0.57666	0.45734
1157.025	0.2871	0.56873	0.44554
1157.546	0.29729	0.56522	0.44135
1158.066	0.28991	0.55325	0.42782
1158.586	0.28592	0.55195	0.4211
1159.106	0.28513	0.54936	0.41623
1159.626	0.28053	0.52582	0.40206
1160.147	0.27153	0.51843	0.38926
1160.667	0.28335	0.52283	0.40174
1161.187	0.26555	0.51699	0.38622
1161.707	0.26812	0.49655	0.38704
1162.227	0.25218	0.48607	0.3659
1162.747	0.26418	0.4805	0.36258
1163.267	0.26003	0.48432	0.36067
1163.787	0.24478	0.48313	0.35637
1164.307	0.24292	0.45844	0.33473
1164.827	--	--	--
1165.347	0.23029	0.45177	0.33324
1165.867	0.23756	0.46114	0.33701
1166.387	0.23066	0.43579	0.32242
1166.907	0.23652	0.42522	0.31313
1167.427	0.2343	0.4222	0.31308
1167.947	0.22129	0.41613	0.30982
1168.467	0.23007	0.41626	0.31668
1168.987	0.22029	0.41309	0.29913
1169.507	0.2197	0.40262	0.30336
1170.026	0.21935	0.40307	0.29704
1170.546	0.2148	0.39987	0.29875
1171.066	0.2109	0.37301	0.26454
1171.586	0.20083	0.3855	0.26737
1172.105	0.20567	0.36941	0.2751
1172.625	0.20059	0.36354	0.2674
1173.145	0.19608	0.36738	0.25937
1173.665	0.18195	0.35849	0.25765
1174.184	0.18294	0.35155	0.25232
1174.704	0.17666	0.34023	0.25182
1175.224	0.18443	0.33875	0.24216
1175.743	0.1821	0.32232	0.22837
1176.263	0.17247	0.33056	0.23478
1176.782	0.16899	0.32506	0.22915
1177.302	0.17521	0.31213	0.2283
1177.822	0.17299	0.31787	0.22732
1178.341	0.17538	0.31487	0.22254
1178.861	0.16315	0.31057	0.21828
1179.38	0.16233	0.29132	0.20709
1179.9	0.16335	0.29133	0.20849
1180.419	0.16796	0.27951	0.20505
1180.939	0.15283	0.2971	0.21192
1181.458	0.14548	0.27844	0.19667
1181.977	0.15405	0.27346	0.19619
1182.497	0.15026	0.26488	0.18081
1183.016	0.15014	0.2586	0.18972
1183.535	0.14622	0.26407	0.18289
1184.055	0.15551	0.25488	0.18369
1184.574	0.14271	0.25593	0.18423
1185.093	0.13528	0.25296	0.18028
1185.613	0.1481	0.25065	0.17551
1186.132	0.13806	0.23091	0.16168
1186.651	0.12777	0.24559	0.18012
1187.17	0.12579	0.24691	0.1795
1187.69	0.1358	0.2317	0.17188
1188.209	0.12687	0.2391	0.17102
1188.728	0.13115	0.21928	0.16331
1189.247	0.11822	0.22224	0.1593
1189.766	0.124	0.2216	0.15993
1190.285	0.12596	0.22345	0.15992
1190.805	0.11555	0.22051	0.15806
1191.324	0.11941	0.20794	0.14971
1191.843	0.11173	0.20529	0.1479
1192.362	0.11434	0.20425	0.14375
1192.881	0.10614	0.19689	0.14653
1193.4	0.10489	0.18696	0.14255
1193.919	0.12035	0.19464	0.14273
1194.438	0.11126	0.19848	0.14431
1194.957	0.11174	0.19343	0.13305
1195.476	0.115	0.18424	0.13208
1195.995	0.10517	0.18108	0.13487
1196.513	0.09816	0.1829	0.1349
1197.032	0.10986	0.19793	0.14057
1197.551	0.10557	0.1812	0.12709
1198.07	0.09554	0.17636	0.12804
1198.589	0.10575	0.17855	0.12675
1199.108	0.10904	0.16824	0.12516
1199.627	0.10257	0.16562	0.11716
1200.145	0.0895	0.17621	0.12138
1200.664	0.0938	0.17185	0.12715
1201.183	0.10336	0.16242	0.12463
1201.702	0.09869	0.162	0.11006
1202.22	0.08612	0.14997	0.11572
1202.739	0.10585	0.14659	0.10613
1203.258	0.08688	0.16032	0.11656
1203.776	0.09597	0.15907	0.11466
1204.295	0.09667	0.14028	0.10511
1204.813	0.09634	0.15325	0.11261
1205.332	0.09919	0.15708	0.11287
1205.851	0.08037	0.15081	0.09957
1206.369	0.08417	0.15412	0.11593
1206.888	0.0831	0.15083	0.11265
1207.406	0.0861	0.14816	0.10886
1207.925	0.0845	0.14003	0.11164
1208.443	0.07438	0.13851	0.10223
1208.962	0.08992	0.13243	0.10114
1209.48	0.07148	0.13758	0.10403
1209.999	0.08253	0.13349	0.10021
1210.517	0.07445	0.12823	0.09507
1211.035	0.07559	0.1299	0.10276
1211.554	0.08153	0.12858	0.11391
1212.072	0.07796	0.1248	0.09707
1212.591	0.07463	0.12374	0.09551
1213.109	0.08605	0.14554	0.10763
1213.627	0.07416	0.11882	0.08813
1214.145	0.0742	0.13064	0.09242
1214.664	0.07479	0.11574	0.08376
1215.182	0.07422	0.11632	0.09171
1215.7	0.06815	0.112	0.09523
1216.218	0.07075	0.11473	0.09065
1216.737	0.076	0.10949	0.09249
1217.255	0.0609	0.11962	0.09394
1217.773	0.07025	0.11984	0.08696
1218.291	0.0608	0.11206	0.08472
1218.809	0.066	0.10688	0.08643
1219.327	0.07368	0.11224	0.08425
1219.845	0.06501	0.10144	0.0823
1220.363	0.06069	0.11334	0.08356
1220.882	0.06994	0.10751	0.08143
1221.4	0.06432	0.11515	0.08127
1221.918	0.05657	0.09707	0.07628
1222.436	0.06967	0.09863	0.07664
1222.954	0.06722	0.10254	0.07925
1223.472	0.06444	0.1003	0.08249
1223.989	0.06245	0.1026	0.08001
1224.507	0.0666	0.09136	0.06984
1225.025	0.06413	0.1032	0.086
1225.543	0.05696	0.0844	0.06185
1226.061	0.0599	0.09871	0.0715
1226.579	0.06227	0.08311	0.06283
1227.097	--	--	--
1227.615	0.06436	0.10319	0.07781
1228.132	0.04881	0.09311	0.07605
1228.65	0.05792	0.09569	0.07217
1229.168	0.062	0.09217	0.0707
1229.686	0.05415	0.07485	0.06442
1230.203	0.05122	0.08499	0.06577
1230.721	0.05854	0.08942	0.06778
1231.239	0.06015	0.08221	0.05781
1231.756	0.05735	0.08698	0.08242
1232.274	0.04651	0.09039	0.07534
1232.792	0.04621	0.08063	0.05699
1233.309	0.05884	0.07691	0.06828
1233.827	0.03851	0.07842	0.06077
1234.345	0.05313	0.07644	0.05818
1234.862	0.05037	0.07707	0.05652
1235.38	0.05528	0.07471	0.07024
1235.897	0.05769	0.08231	0.04917
1236.415	0.05324	0.06589	0.05457
1236.932	0.04829	0.0688	0.05785
1237.45	0.05606	0.08379	0.06988
1237.967	0.04997	0.06948	0.05929
1238.485	0.04454	0.07278	0.05133
1239.002	0.03556	0.07862	0.06657
1239.519	0.05309	0.0769	0.05389
1240.037	0.05211	0.07803	0.05896
1240.554	0.05128	0.07344	0.05441
1241.071	0.05093	0.07287	0.05908
1241.589	0.05479	0.0693	0.05123
1242.106	0.03654	0.0698	0.05166
1242.623	0.05406	0.06712	0.04971
1243.141	0.04567	0.07156	0.05355
1243.658	0.04904	0.05953	0.05136
1244.175	0.0449	0.06416	0.05481
1244.692	0.04803	0.06853	0.0565
1245.21	0.04684	0.06355	0.04764
1245.727	0.04771	0.06783	0.05561
1246.244	0.04663	0.04794	0.04116
1246.761	0.06275	0.06227	0.05313
1247.278	0.0464	0.07424	0.06202
1247.795	0.03944	0.06508	0.05137
1248.312	0.0439	0.06492	0.04988
1248.829	0.05953	0.04858	0.03011
1249.347	0.05383	0.06834	0.05436
1249.864	0.03276	0.05608	0.04844
1250.381	0.04319	0.05693	0.05429
1250.898	0.04808	0.05448	0.03927
1251.415	0.03949	0.06232	0.05457
1251.932	0.03344	0.05725	0.05789
1252.448	0.04608	0.06005	0.03841
1252.965	0.05004	0.05694	0.05231
1253.482	0.03581	0.06037	0.0544
1253.999	0.04142	0.0563	0.04968
1254.516	0.03818	0.05911	0.0423
1255.033	0.02907	0.0468	0.03963
1255.55	0.04303	0.05799	0.04866
1256.067	0.03524	0.06274	0.05115
1256.583	0.03317	0.05328	0.03523
1257.1	0.03117	0.04909	0.03468
1257.617	0.03775	0.04563	0.05002
1258.134	0.0423	0.05581	0.04482
1258.65	0.03939	0.05319	0.03813
1259.167	0.04222	0.04624	0.04198
1259.684	0.03669	0.0508	0.03568
1260.201	0.03923	0.0445	0.02951
1260.717	0.03027	0.04593	0.04182
1261.234	0.0505	0.05053	0.04273
1261.75	0.04049	0.05095	0.04458
1262.267	0.0325	0.05219	0.03831
1262.784	0.03974	0.04799	0.02797
1263.3	0.03435	0.04858	0.04581
1263.817	0.03887	0.04781	0.03888
1264.333	0.04015	0.04726	0.04368
1264.85	0.03151	0.04541	0.0323
1265.366	0.02904	0.04049	0.03158
1265.883	0.03607	0.04313	0.04406
1266.399	0.03053	0.03593	0.03835
1266.916	0.02652	0.04452	0.04235
1267.432	0.0273	0.03964	0.02935
1267.949	0.03731	0.0484	0.03656
1268.465	0.02899	0.04396	0.04107
1268.981	0.02965	0.03861	0.02318
1269.498	0.03451	0.04934	0.04187
1270.014	0.03281	0.04661	0.0421
1270.53	0.04016	0.0459	0.03612
1271.047	0.03226	0.04628	0.04247
1271.563	0.03607	0.04135	0.03405
1272.079	0.02484	0.03646	0.03345
1272.595	0.02119	0.03255	0.0339
1273.112	0.02955	0.03702	0.03582
1273.628	0.03664	0.0437	0.03129
1274.144	0.0402	0.04452	0.03579
1274.66	0.03651	0.03057	0.03423
1275.176	0.03731	0.03695	0.04231
1275.692	0.03547	0.04076	0.03626
1276.209	0.02992	0.03349	0.03831
1276.725	0.03094	0.02881	0.04715
1277.241	0.02952	0.04441	0.04241
1277.757	0.03312	0.03897	0.03597
1278.273	0.039	0.02445	0.02246
1278.789	0.03288	0.03666	0.03831
1279.305	0.0271	0.02302	0.02845
1279.821	0.04368	0.03584	0.03622
1280.337	0.03092	0.04224	0.03917
1280.853	0.03361	0.03636	0.03129
1281.369	0.02532	0.03769	0.03383
1281.885	0.02858	0.04782	0.0435
1282.401	0.03223	0.02998	0.02742
1282.916	0.03295	0.03706	0.02429
1283.432	0.03092	0.02064	0.03013
1283.948	0.03598	0.03091	0.02788
1284.464	0.025	0.03021	0.03085
1284.98	0.03122	0.0327	0.037
1285.496	0.03302	0.03748	0.03357
1286.011	0.0329	0.03438	0.03266
1286.527	0.03055	0.02782	0.03216
1287.043	0.02772	0.03624	0.03999
1287.559	--	--	--
1288.074	0.01458	0.03765	0.03328
1288.59	0.02229	0.02809	0.04156
1289.106	0.03099	0.03928	0.03834
1289.621	0.02252	0.0331	0.03348
1290.137	0.02336	0.03191	0.03748
1290.652	0.02573	0.02405	0.0271
1291.168	0.02891	0.02626	0.02944
1291.684	0.03099	0.02908	0.02941
1292.199	0.02812	0.01919	0.02526
1292.715	0.02078	0.03689	0.03032
1293.23	0.03343	0.03027	0.03633
1293.746	0.01735	0.03132	0.03563
1294.261	0.02106	0.02787	0.03518
1294.777	0.02971	0.02183	0.03738
1295.292	0.02217	0.04033	0.03952
1295.808	0.03279	0.03657	0.03307
1296.323	0.0335	0.03178	0.041
1296.838	0.03395	0.04015	0.03423
1297.354	0.02759	0.02693	0.0413
1297.869	0.03995	0.03265	0.03387
1298.384	0.03431	0.03394	0.03794
1298.9	0.02967	0.02823	0.03339
1299.415	0.03555	0.0243	0.03686
1299.93	0.02819	0.02197	0.02155
1300.446	0.02256	0.03018	0.03924
1300.961	0.03891	0.03832	0.02489
1301.476	0.03273	0.02419	0.02707
1301.991	0.02098	0.02731	0.0263
1302.506	0.01964	0.02453	0.0385
1303.022	0.02448	0.03324	0.03221
1303.537	0.02758	0.03119	0.04149
1304.052	0.01959	0.02092	0.02885
1304.567	0.02963	0.02914	0.03775
1305.082	0.02291	0.02881	0.02426
1305.597	0.03045	0.03053	0.04033
1306.112	0.02471	0.03147	0.03168
1306.627	0.02951	0.03455	0.03708
1307.142	0.03412	0.031	0.04003
1307.657	0.02418	0.02692	0.03466
1308.172	0.03213	0.03824	0.03052
1308.687	0.03506	0.02912	0.0364
1309.202	0.0272	0.03034	0.03073
1309.717	0.02189	0.02851	0.03882
1310.232	0.0201	0.02889	0.03759
1310.747	0.02265	0.02881	0.02645
1311.262	0.02854	0.03426	0.03406
1311.777	0.02596	0.02102	0.0333
1312.292	0.01814	0.03044	0.02966
1312.807	0.03797	0.03264	0.03715
1313.321	0.02867	0.03625	0.03122
1313.836	0.01746	0.02944	0.04507
1314.351	0.02397	0.03381	0.03965
1314.866	0.02531	0.02645	0.03903
1315.38	0.02624	0.02031	0.02122
1315.895	0.02834	0.04413	0.04758
1316.41	0.02671	0.03143	0.03908
1316.925	0.02236	0.03433	0.0349
1317.439	0.02816	0.03451	0.03118
1317.954	0.02544	0.0202	0.0234
1318.468	0.02135	0.01986	0.03483
1318.983	0.03174	0.01258	0.02666
1319.498	0.01491	0.02963	0.03145
1320.012	0.01658	0.02754	0.04078
1320.527	0.01719	0.03326	0.04134
1321.041	0.02316	0.01955	0.02782
1321.556	0.00989	0.02441	0.02304
1322.07	0.03677	0.02626	0.02961
1322.585	0.0251	0.01103	0.02801
1323.099	0.01354	0.0247	0.02997
1323.614	0.0243	0.02507	0.03664
1324.128	--	--	--
1324.643	0.02685	0.02731	0.02952
1325.157	0.03643	0.03401	0.04316
1325.671	0.01542	0.00668	0.02333
1326.186	0.02526	0.02767	0.0418
1326.7	0.01887	0.02038	0.02023
1327.214	0.02471	0.01631	0.02671
1327.729	0.02548	0.02295	0.03195
1328.243	0.01852	0.01803	0.03673
1328.757	0.01896	0.0178	0.0227
1329.272	0.01966	0.03275	0.02984
1329.786	0.02079	0.01351	0.02455
1330.3	0.02884	0.02737	0.03733
1330.814	0.03647	0.02446	0.02422
1331.328	0.01659	0.0203	0.02763
1331.843	0.02176	0.02802	0.02948
1332.357	0.03075	0.0259	0.02662
1332.871	0.02577	0.00956	0.02297
1333.385	0.01275	0.01927	0.03298
1333.899	0.01889	0.02458	0.01819
1334.413	0.01734	0.01118	0.01149
1334.927	0.01354	0.00971	0.0086
1335.441	0.01745	0.00126	0.03167
1335.955	0.02294	0.0227	0.0201
1336.469	0.03293	0.02584	0.04157
1336.983	0.02228	0.01389	0.01481
1337.497	0.02034	-0.00273	0.02278
1338.011	0.02302	0.00223	0.01412
1338.525	0.02152	0.01202	0.0156
1339.039	0.02959	0.04027	0.02817
1339.553	0.0182	0.00922	0.0151
1340.067	0.02499	0.01088	0.02253
1340.58	0.01699	0.00939	0.01213
1341.094	0.03168	0.00834	0.01403
1341.608	0.02162	0.00571	0.02303
1342.122	0.0245	0.01097	0.00506
1342.636	0.02723	0.01767	0.03003
1343.149	0.02438	0.00386	0.01616
1343.663	0.02646	0.013	0.02787
1344.177	0.02901	0.00295	0.01384
1344.691	0.02131	0.00779	0.01993
1345.204	0.02538	0.01226	0.01149
1345.718	0.01393	0.00379	0.0157
1346.232	0.0273	0.01478	0.01538
1346.745	0.02344	0.01825	0.0263
1347.259	0.04224	0.0101	0.01586
1347.773	0.0067	0.00945	0.00671
1348.286	0.01847	0.01256	0.0312
1348.8	0.03477	0.00567	0.01001
1349.313	0.02762	0.01567	0.01156
1349.827	0.02913	0.01389	0.02185
1350.34	0.02568	0.00197	0.02234
1350.854	0.01564	0.00309	0.01818
1351.367	0.01178	0.00478	-6.91E-4
1351.881	0.01933	0.00437	0.01674
1352.394	0.01182	0.00265	0.00842
1352.908	0.01686	-0.00176	0.00274
1353.421	0.00719	-0.01003	0.00641
1353.934	0.02226	0.00293	0.01452
1354.448	0.01272	-0.00535	0.00305
1354.961	0.02009	0.00891	-0.00171
1355.474	0.02043	0.00485	0.02447
1355.988	0.02518	-0.00147	0.00612
1356.501	0.0137	0.01191	0.01614
1357.014	0.03941	-0.0045	0.0054
1357.528	0.0189	0.00146	0.02173
1358.041	0.02328	0.01483	0.01605
1358.554	0.01271	-0.0041	0.0082
1359.067	0.00655	0.00538	0.00207
1359.58	0.00512	0.02211	0.01484
1360.094	0.01196	2.11E-4	0.01705
1360.607	0.01702	0.00292	0.02058
1361.12	0.02522	0.01221	0.01729
1361.633	0.02548	0.00444	0.02593
1362.146	0.01792	-0.01143	0.01115
1362.659	0.02872	-0.00808	0.0057
1363.172	0.02549	0.00309	0.01284
1363.685	0.02187	-0.00117	0.02452
1364.198	0.01602	0.01426	-0.00415
1364.711	0.04253	-2.03E-4	0.01593
1365.224	0.01819	0.01571	0.02736
1365.737	0.01213	-0.00147	0.01389
1366.25	0.02425	-0.01208	6.98E-4
1366.763	0.035	-0.0083	0.01262
1367.276	0.01568	0.00787	0.01699
1367.789	0.02731	0.00851	0.0219
1368.302	0.02411	0.00777	0.02713
1368.815	0.01145	0.01023	0.00966
1369.327	0.03092	0.00924	0.0213
1369.84	0.00726	0.00191	0.01002
1370.353	0.01243	-0.00482	0.016
1370.866	0.02141	0.00927	0.00768
1371.379	0.00619	-0.00387	0.02004
1371.891	-9.67E-4	-0.00879	0.00216
1372.404	0.02755	-0.01821	0.00257
1372.917	0.02281	-0.01683	0.0107
1373.429	0.00302	-0.02385	-0.00268
1373.942	-0.00232	-0.00614	0.02558
1374.455	0.02403	0.00201	-0.00228
1374.967	0.00599	-0.01602	0.00134
1375.48	0.01327	0.01542	0.01785
1375.993	0.01269	0.00875	0.00373
1376.505	0.00836	-0.00249	4.36E-4
1377.018	0.0163	-0.01839	-0.00675
1377.53	0.02475	0.00751	0.01236
1378.043	0.01761	-0.0188	0.00652
1378.555	0.01455	-0.01267	9.72E-4
1379.068	-0.00259	-0.01307	-0.01143
1379.58	0.00526	-0.0131	-0.00312
1380.093	0.02945	-0.01441	-0.00424
1380.605	0.02344	0.00843	0.02291
1381.118	-0.01554	-0.02663	-0.01052
1381.63	0.01966	0.01656	0.0061
1382.143	0.02622	-0.02296	-0.00554
1382.655	-0.00838	-0.00925	0.01512
1383.167	0.01198	-0.00546	-0.00571
1383.68	0.00702	-0.01467	0.02114
1384.192	-0.00926	-0.02739	-0.00347
1384.704	0.01367	-0.02878	-0.01626
1385.216	-0.00127	-0.02036	0.00435
1385.729	-0.00221	-0.00528	0.00129
1386.241	-0.01503	-0.01029	0.0125
1386.753	-0.00171	-0.01097	-0.01512
1387.265	0.00723	-0.01958	-0.00437
1387.778	0.02193	-0.00951	0.01391
1388.29	0.01487	3.28E-5	0.00556
1388.802	0.0064	0.02002	-0.00503
1389.314	0.01214	-0.02207	0.00503
1389.826	0.00295	-0.02349	-0.00486
1390.338	-0.00149	-0.01843	-0.01272
1390.85	0.02382	-0.00562	-0.00354
1391.362	0.01501	-0.01738	-0.00254
1391.874	0.02104	-7.36E-4	0.0256
1392.386	0.0122	-0.00539	0.01636
1392.898	0.01238	-0.01571	0.01692
1393.41	-0.00558	-0.01859	-2.52E-4
1393.922	-0.00926	-0.01736	0.01156
1394.434	-0.00125	-0.00185	-0.00785
1394.946	0.03521	-0.00544	0.0079
1395.458	0.0054	-0.00214	0.01686
1395.97	0.00676	0.01321	0.01614
1396.482	0.00631	-0.01813	0.01416
1396.994	0.00567	9.13E-4	0.00871
1397.506	0.00594	-0.0058	-0.00838
1398.018	0.03175	-0.01503	-0.01194
1398.529	-0.00199	-0.03931	-0.01026
1399.041	0.00849	-0.02864	0.00188
1399.553	0.01892	-0.01182	-0.01211
1400.065	-0.01049	-0.04325	-0.02952
1400.576	0.01622	-0.04657	-0.01051
1401.088	-0.00426	-0.03104	0.0036
1401.6	-0.00213	-0.00521	-4.55E-5
1402.112	0.01106	-0.01229	0.00317
1402.623	0.00338	-0.02943	-0.00372
1403.135	-0.02655	-0.04464	-0.02004
1403.646	-0.00973	-0.02857	-0.01199
1404.158	0.01619	-0.02895	-0.00242
1404.67	-0.01468	7.43E-4	0.03225
1405.181	0.00703	-0.0241	0.00427
1405.693	-0.00285	-0.03195	0.00397
1406.204	-0.0223	-0.01885	0.00769
1406.716	0.02186	-0.00738	-0.02718
1407.227	-0.00142	-0.02063	0.00182
1407.739	-0.01057	-0.00317	0.0031
1408.25	-0.00467	4.89E-4	0.00312
1408.762	0.00158	-0.04698	-0.0189
1409.273	-0.02273	-0.02613	0.00748
1409.785	-0.01253	-0.01697	-0.00822
1410.296	-0.00367	-0.00512	0.02468
1410.807	0.00246	-0.03908	2.03E-4
1411.319	-0.00237	-0.01604	3.18E-4
1411.83	-0.00121	-0.00776	0.00664
1412.341	-0.00385	-0.01784	-0.01388
1412.853	0.02146	-0.02164	-0.00393
1413.364	-0.00591	-0.00519	0.01124
1413.875	2.71E-4	-0.02194	0.00714
