# Supplementary material for: Ratiometric fluorescent sensing of pyrophosphate with sp³-functionalized single-walled carbon nanotubes
Source: Nat Commun. 2024 Jan 24;15:706. doi: 10.1038/s41467-024-45052-1 (PMC10808354; doi:10.1038/s41467-024-45052-1)
Supplement: Supplementary file 4 — Source data [file 41467_2024_45052_MOESM4_ESM.zip › Fig. S6e.txt]

Wavelength	PL intensity	PL intensity	PL intensity
nm	a.u.	a.u.	a.u.
	[Cu]	10:90 (ATP:PPi) 1 mM	90:10 (ATP:PPi) 1 mM
881.39	-5.44759	-8.11174	-12.40353
881.919	-2.89868	-3.59329	-4.25285
882.449	-0.99435	-1.47218	-2.85261
882.979	-7.7412	-20.5695	-13.81075
883.509	-2.92205	-4.65215	-2.9787
884.038	-0.50505	-1.99537	-1.80636
884.568	-1.32639	-1.79004	-2.34734
885.098	-1.36224	-2.10724	-2.43782
885.627	-2.07473	-1.94644	-2.52581
886.157	-3.28334	-13.44893	-15.66886
886.686	-2.31865	-2.64763	-2.18394
887.216	-1.09813	-1.44272	-3.09101
887.746	-0.4198	-3.1376	-2.02112
888.275	1.94536	3.7884	3.35419
888.805	-3.28765	-5.19915	-5.43693
889.334	-1.98479	-2.9737	-1.27579
889.864	-3.36352	-4.90303	-2.26971
890.393	-1.7803	-1.76767	-3.51425
890.923	-1.43842	-2.22279	-1.67728
891.452	-1.10096	-1.1144	-1.58872
891.981	-1.43	-1.78485	-4.55351
892.511	-0.78756	-1.25405	-0.87492
893.04	-0.96743	-2.16879	-1.90494
893.57	-0.73783	-0.3921	-0.89873
894.099	-0.2351	-1.06594	-1.7882
894.628	-0.72854	-0.72446	-1.37971
895.158	-0.76225	-0.54681	-1.10011
895.687	-0.68897	-0.78335	-1.33153
896.216	-0.38831	-0.19544	-0.86587
896.745	-0.51809	-0.1681	-0.42162
897.275	0.03381	-0.42973	-0.55368
897.804	-0.02244	-0.2185	-0.37804
898.333	-0.08863	-0.19915	-0.3128
898.862	-0.05348	-0.22584	-0.32421
899.391	-0.0431	-0.11774	-0.2606
899.921	-0.02942	-0.16643	-0.11437
900.45	-0.04574	-0.07745	-0.15765
900.979	-0.02094	-0.05751	-0.10066
901.508	-0.01492	-0.0632	-0.0985
902.037	0.02196	-0.06379	-0.046
902.566	-0.02337	-0.03893	-0.05955
903.095	0.02406	-0.01983	-0.03604
903.624	-0.00229	-0.01885	-0.03576
904.153	0.01932	0.00201	-0.01282
904.682	-0.01483	0.01254	-0.02398
905.211	-0.00944	-0.02335	-0.02107
905.74	0.00745	-0.0077	-0.03116
906.269	0.01011	0.0155	-0.01978
906.798	-0.00999	-0.02035	-0.01499
907.327	-0.00286	-0.00797	-0.03588
907.856	0.01153	-0.01199	-0.02932
908.384	-0.00521	-0.01401	-0.01493
908.913	0.02557	-0.01852	-0.02568
909.442	0.00271	-0.00942	-0.01701
909.971	0.00646	0.00232	-0.02135
910.5	0.00447	0.00272	-0.0126
911.028	0.0146	0.00177	-0.01179
911.557	0.01952	-0.00325	0.00862
912.086	0.00466	-0.02241	-0.01735
912.615	0.00787	-0.00697	-0.01533
913.143	0.01415	-0.00188	-0.01364
913.672	0.01073	-0.00628	0.00723
914.201	0.02271	-0.00263	-0.00621
914.729	0.0179	0.00868	-0.00289
915.258	-0.00296	9E-4	-0.00862
915.787	0.00266	-0.00319	-0.00986
916.315	0.00442	-0.00682	-0.01634
916.844	0.01173	0.00789	-0.01167
917.372	0.03211	0.01111	0.00272
917.901	0.00306	-0.00233	-0.00279
918.429	0.00265	-6.52E-4	-0.00582
918.958	0.01674	0.00692	-0.00608
919.486	0.00912	-0.01246	-0.00415
920.015	0.00641	-0.00488	0.0101
920.543	0.00121	0.01225	-0.00549
921.072	0.00344	0.00893	-0.00417
921.6	0.015	0.01149	-0.01132
922.128	0.01934	0.01107	-0.01382
922.657	0.01362	0.0146	-0.00689
923.185	0.01914	0.00272	-0.01377
923.713	0.02186	-0.0193	-0.00917
924.242	0.00941	0.00815	-0.00504
924.77	0.01405	0.00111	-0.0016
925.298	0.00975	0.00174	-0.00384
925.827	0.00626	0.00174	-0.01623
926.355	-0.00316	0.00696	-0.0069
926.883	-0.00157	0.01593	0.00384
927.411	0.01996	0.01247	-0.02132
927.939	0.00759	0.004	0.00869
928.468	0.01089	-0.00453	-0.00181
928.996	0.01993	0.01728	0.00374
929.524	0.02528	-0.00325	-0.00649
930.052	0	0	0.00265
930.58	0.00528	0.01056	-0.00496
931.108	0.02799	-0.00403	-0.0044
931.636	0.00526	-0.00366	-0.0123
932.164	0.00526	9.47E-4	-0.00476
932.692	0.01051	-0.00171	-0.00937
933.22	0.00829	0.01163	0.00885
933.748	0.01764	0.00419	0.00541
934.276	0.03019	0.00356	-0.00988
934.804	0.0117	-0.00238	-0.00611
935.332	5.57E-4	0.0035	-0.00322
935.86	0.0144	0.00247	-9.15E-4
936.388	0.02849	0.01048	0.0029
936.916	0.02202	0.00276	-0.00577
937.444	0.02202	0.00884	-0.01001
937.972	0.02058	0.0077	-0.00318
938.499	0.01422	-7.95E-4	0.00855
939.027	0.00331	0.00298	-0.00667
939.555	0.02403	0.01648	-0.00732
940.083	0.01218	0.00383	-0.00166
940.611	0.01907	0.01508	0.00961
941.138	0.01475	7.15E-4	4.29E-4
941.666	0.03432	-0.00419	0.00191
942.194	0.01058	0.00367	0.00306
942.721	0.01606	0.00609	0.00696
943.249	0.02147	0.01491	0.00149
943.777	0.02144	0.00776	0.00829
944.304	0.00978	0.01358	0.00791
944.832	0.01732	0.02116	-0.00569
945.359	0.01976	0.01797	-0.00331
945.887	0.01423	0.01597	0.00227
946.415	0.01697	0.02044	0.00604
946.942	--	--	--
947.47	0.0227	0.01512	0.0112
947.997	0.0234	0.0111	7.44E-4
948.525	0.02765	0.01064	0.02891
949.052	0.02081	0.02283	0.00452
949.58	--	--	--
950.107	0.03061	0.02591	0.01148
950.634	0.03022	0.02611	0.01055
951.162	0.01692	0.02476	0.01202
951.689	0.02989	0.02106	0.02028
952.216	--	--	--
952.744	0.0139	0.04081	0.02032
953.271	0.02876	0.0299	0.03057
953.798	0.03175	0.03579	0.02041
954.326	0.0227	0.02118	0.00827
954.853	0.02678	0.03432	0.01746
955.38	0.04104	0.03266	0.02347
955.907	0.02297	0.04211	0.03358
956.435	0.02969	0.02756	0.03738
956.962	0.03003	0.03905	0.02123
957.489	0.03933	0.0458	0.02563
958.016	0.03784	0.05557	0.03511
958.543	0.03393	0.05149	0.03803
959.07	0.04645	0.05495	0.04047
959.598	0.04771	0.04855	0.04466
960.125	0.03929	0.05267	0.04365
960.652	0.04144	0.06501	0.05386
961.179	0.0482	0.06327	0.05964
961.706	0.052	0.06863	0.05513
962.233	0.05178	0.08109	0.0543
962.76	0.04436	0.07954	0.06748
963.287	0.04607	0.07703	0.05783
963.814	0.04887	0.07618	0.06883
964.341	0.0524	0.09319	0.07562
964.868	0.07302	0.10007	0.08063
965.394	0.08065	0.10381	0.0934
965.921	0.08457	0.11054	0.10006
966.448	0.06873	0.13547	0.11736
966.975	0.07263	0.13893	0.106
967.502	0.07931	0.14086	0.11151
968.029	0.09092	0.15008	0.13573
968.556	0.10369	0.16115	0.14357
969.082	0.09657	0.16593	0.14727
969.609	0.09376	0.1905	0.16071
970.136	0.1023	0.18791	0.16381
970.663	0.12264	0.19818	0.18009
971.189	0.1234	0.21155	0.19422
971.716	0.12236	0.22997	0.21992
972.243	0.12934	0.23986	0.21946
972.769	0.14999	0.25539	0.23855
973.296	0.15348	0.26408	0.24895
973.822	0.1639	0.29477	0.26261
974.349	0.16485	0.2975	0.27136
974.876	0.18298	0.31544	0.2963
975.402	0.18093	0.321	0.30224
975.929	0.21038	0.3333	0.31262
976.455	0.20559	0.35082	0.3239
976.982	0.23334	0.3602	0.35584
977.508	0.23383	0.38235	0.37182
978.035	0.2506	0.38729	0.3778
978.561	0.25603	0.38836	0.39447
979.088	0.27432	0.41059	0.41375
979.614	0.28172	0.43033	0.41968
980.14	0.29114	0.4346	0.41838
980.667	0.30967	0.45956	0.44228
981.193	0.30855	0.46977	0.43966
981.719	0.31428	0.47254	0.46271
982.246	0.32666	0.49498	0.48214
982.772	0.33051	0.4827	0.48592
983.298	0.34758	0.50729	0.50135
983.825	0.35481	0.51747	0.4994
984.351	0.37098	0.51871	0.52349
984.877	0.38236	0.52673	0.52738
985.403	0.37944	0.53539	0.53007
985.93	0.38836	0.54425	0.53645
986.456	0.41638	0.55255	0.56642
986.982	0.40402	0.5563	0.54267
987.508	0.4147	0.56621	0.56114
988.034	0.41452	0.55403	0.54948
988.56	0.427	0.55471	0.54304
989.086	0.43781	0.54161	0.54349
989.612	0.42871	0.54129	0.55953
990.138	0.44125	0.5518	0.5456
990.665	0.44223	0.53308	0.54635
991.191	0.44113	0.52693	0.52107
991.717	0.44905	0.51329	0.52458
992.243	0.43536	0.51078	0.50278
992.768	0.43742	0.5006	0.48756
993.294	0.43441	0.48545	0.47597
993.82	0.43336	0.47735	0.47152
994.346	0.43898	0.47045	0.45586
994.872	0.43591	0.43918	0.42869
995.398	0.42492	0.42325	0.41167
995.924	0.43482	0.42537	0.39356
996.45	0.40756	0.41085	0.38165
996.976	0.40767	0.38326	0.3658
997.501	0.3935	0.37168	0.34077
998.027	0.37877	0.36041	0.3199
998.553	0.38069	0.34617	0.30746
999.079	0.35698	0.33789	0.28839
999.604	0.35842	0.32414	0.27985
1000.13	0.33814	0.30569	0.26435
1000.656	0.32587	0.29786	0.24213
1001.181	0.3137	0.27831	0.23391
1001.707	0.30963	0.27164	0.22194
1002.233	0.29047	0.26294	0.20715
1002.758	0.27903	0.24958	0.20548
1003.284	0.2785	0.24274	0.1898
1003.809	0.26168	0.23633	0.1842
1004.335	0.25868	0.22442	0.18165
1004.861	0.24277	0.21538	0.16737
1005.386	0.23205	0.20188	0.16708
1005.912	0.22043	0.2072	0.15335
1006.437	0.22611	0.18957	0.1565
1006.963	0.20368	0.1878	0.14243
1007.488	0.21181	0.18818	0.14541
1008.013	0.20242	0.17298	0.14319
1008.539	0.19006	0.18111	0.13411
1009.064	0.17824	0.16134	0.13479
1009.59	0.17677	0.15814	0.1253
1010.115	0.16975	0.16206	0.12554
1010.64	0.16771	0.15526	0.11665
1011.166	0.15469	0.14445	0.10922
1011.691	0.15073	0.14089	0.11487
1012.216	0.15294	0.14801	0.117
1012.742	0.14863	0.14396	0.09622
1013.267	0.14059	0.12956	0.10202
1013.792	0.13395	0.13026	0.10603
1014.317	0.12608	0.12733	0.09315
1014.843	0.12869	0.12341	0.09641
1015.368	0.12235	0.12022	0.10337
1015.893	0.12063	0.1192	0.0938
1016.418	0.11887	0.11899	0.09668
1016.943	0.12111	0.12413	0.08626
1017.468	0.1216	0.12262	0.08859
1017.993	0.1144	0.11584	0.08696
1018.518	0.10547	0.1102	0.08871
1019.043	0.11122	0.11772	0.08804
1019.569	0.10839	0.11028	0.07655
1020.094	0.1034	0.10462	0.08538
1020.619	0.09083	0.10814	0.08459
1021.144	0.09737	0.10463	0.08645
1021.668	0.09855	0.10043	0.07587
1022.193	0.09213	0.10479	0.08147
1022.718	0.09189	0.10644	0.07909
1023.243	0.09006	0.10442	0.07402
1023.768	0.09497	0.10255	0.07796
1024.293	0.09443	0.10446	0.07583
1024.818	0.08031	0.09789	0.07483
1025.343	0.08362	0.0919	0.06678
1025.868	0.09167	0.09629	0.07805
1026.392	0.09077	0.09554	0.07202
1026.917	0.09066	0.08628	0.07385
1027.442	0.08132	0.09611	0.07484
1027.967	0.08089	0.07761	0.06483
1028.491	0.07781	0.08789	0.06628
1029.016	0.07363	0.09341	0.06844
1029.541	0.08274	0.09337	0.0721
1030.065	0.07836	0.08101	0.06214
1030.59	0.07716	0.09194	0.07157
1031.115	0.08224	0.08256	0.06821
1031.639	0.07908	0.08295	0.05842
1032.164	0.07942	0.07848	0.05729
1032.689	0.07085	0.08857	0.06238
1033.213	0.07835	0.08116	0.06298
1033.738	0.0705	0.07557	0.0643
1034.262	0.06663	0.07815	0.06455
1034.787	0.07157	0.07353	0.05696
1035.311	0.07039	0.07484	0.0567
1035.836	0.06794	0.07113	0.064
1036.36	0.0652	0.08353	0.05792
1036.885	0.06546	0.06536	0.05972
1037.409	0.06951	0.06736	0.058
1037.933	0.07123	0.07316	0.0673
1038.458	0.06653	0.07032	0.05415
1038.982	0.06892	0.05668	0.04375
1039.507	0.06083	0.06539	0.05545
1040.031	0.06486	0.06917	0.05389
1040.555	0.06285	0.06497	0.05054
1041.079	0.0612	0.05785	0.05601
1041.604	0.05539	0.06194	0.04212
1042.128	0.06037	0.06066	0.03864
1042.652	0.05308	0.05801	0.04341
1043.177	0.05937	0.05586	0.04719
1043.701	0.05707	0.06114	0.04609
1044.225	0.05542	0.0597	0.0498
1044.749	0.0594	0.06646	0.04621
1045.273	0.05773	0.05445	0.03852
1045.797	0.04815	0.05658	0.04292
1046.321	0.04944	0.05131	0.046
1046.846	0.06024	0.05356	0.0375
1047.37	0.0611	0.05352	0.04354
1047.894	0.05718	0.06022	0.04565
1048.418	0.04977	0.05421	0.03281
1048.942	0.05437	0.04926	0.04388
1049.466	0.04692	0.06015	0.03894
1049.99	0.05167	0.05468	0.039
1050.514	0.04688	0.05917	0.043
1051.038	0.04578	0.04546	0.04128
1051.562	0.04948	0.05719	0.04345
1052.086	0.04513	0.05188	0.04536
1052.609	0.04219	0.05242	0.0471
1053.133	0.05025	0.0511	0.04576
1053.657	0.04828	0.05299	0.04289
1054.181	0.04534	0.05233	0.04803
1054.705	0.04106	0.05528	0.03971
1055.229	0.04717	0.05331	0.0354
1055.752	0.05438	0.05576	0.03928
1056.276	0.03891	0.05184	0.04616
1056.8	0.04595	0.05403	0.04259
1057.324	0.0463	0.05711	0.04442
1057.847	0.03744	0.05992	0.04312
1058.371	0.04065	0.06006	0.04063
1058.895	0.0389	0.06006	0.04754
1059.418	0.03856	0.0497	0.04443
1059.942	0.04236	0.05715	0.04819
1060.466	0.04611	0.05498	0.04309
1060.989	0.05042	0.05188	0.03427
1061.513	0.05374	0.05415	0.0464
1062.037	0.04334	0.06058	0.04313
1062.56	0.04732	0.0527	0.05501
1063.084	0.05159	0.05942	0.05052
1063.607	0.04591	0.05708	0.04331
1064.131	0.0454	0.0553	0.04299
1064.654	0.04711	0.05769	0.04453
1065.178	0.04766	0.05195	0.04389
1065.701	0.04337	0.05842	0.04685
1066.224	0.04111	0.06738	0.04475
1066.748	0.04231	0.06348	0.04644
1067.271	0.03805	0.0644	0.04465
1067.795	0.04617	0.05641	0.05395
1068.318	0.04322	0.06383	0.04498
1068.841	0.05738	0.05877	0.04582
1069.365	0.05609	0.06579	0.05287
1069.888	0.05032	0.068	0.06062
1070.411	0.05259	0.06667	0.0548
1070.934	0.05091	0.06214	0.05215
1071.458	0.05106	0.073	0.05391
1071.981	0.05318	0.06589	0.05455
1072.504	0.05612	0.07139	0.06154
1073.027	0.04663	0.06939	0.05943
1073.551	0.04678	0.06825	0.05699
1074.074	0.04951	0.07726	0.05007
1074.597	0.04729	0.08214	0.06461
1075.12	0.04913	0.07564	0.06732
1075.643	0.05188	0.08064	0.0672
1076.166	0.04297	0.07954	0.06138
1076.689	0.05303	0.07867	0.06407
1077.212	0.05525	0.07883	0.0666
1077.735	0.06713	0.09038	0.06433
1078.258	0.05662	0.08868	0.0715
1078.781	0.05786	0.09333	0.06501
1079.304	0.05082	0.09403	0.07096
1079.827	0.05628	0.09793	0.07492
1080.35	0.05525	0.09644	0.0829
1080.873	0.0533	0.09783	0.08593
1081.396	0.05558	0.10121	0.08702
1081.919	0.05517	0.10203	0.08628
1082.442	0.05685	0.11305	0.09227
1082.965	0.06175	0.11197	0.088
1083.487	0.06366	0.11345	0.09205
1084.01	0.06294	0.11956	0.09105
1084.533	0.06932	0.11822	0.10131
1085.056	0.06893	0.12337	0.10829
1085.579	0.06575	0.12327	0.1007
1086.101	0.06481	0.13214	0.11147
1086.624	0.07221	0.13865	0.11487
1087.147	0.0698	0.14291	0.11708
1087.669	0.06817	0.14437	0.11993
1088.192	0.07609	0.14502	0.12911
1088.715	0.07904	0.15283	0.11935
1089.237	0.0788	0.15947	0.13573
1089.76	0.07495	0.16347	0.13549
1090.283	0.07661	0.17196	0.1435
1090.805	0.08071	0.17525	0.15009
1091.328	0.08088	0.17925	0.14772
1091.85	0.0869	0.18526	0.1583
1092.373	0.08653	0.19143	0.15876
1092.895	0.09367	0.19668	0.17149
1093.418	0.09563	0.20722	0.16911
1093.94	0.09598	0.21147	0.18034
1094.463	0.09555	0.21721	0.17737
1094.985	0.09845	0.22124	0.1851
1095.507	0.09661	0.24207	0.19666
1096.03	0.10267	0.23802	0.1986
1096.552	0.11201	0.25238	0.20661
1097.075	0.10624	0.25606	0.21595
1097.597	0.11825	0.27383	0.22188
1098.119	0.11804	0.27356	0.22758
1098.642	0.12097	0.28255	0.23613
1099.164	0.12768	0.28948	0.24505
1099.686	0.1227	0.30236	0.26086
1100.208	0.13176	0.31051	0.26523
1100.731	0.13374	0.31936	0.26084
1101.253	0.13308	0.33635	0.28514
1101.775	0.13592	0.34295	0.28256
1102.297	0.14471	0.35969	0.30066
1102.819	0.14948	0.36536	0.30798
1103.342	0.15241	0.3817	0.31607
1103.864	0.15443	0.38337	0.3296
1104.386	0.16517	0.3994	0.33286
1104.908	0.16609	0.41184	0.34911
1105.43	0.17364	0.41905	0.35077
1105.952	0.17585	0.43894	0.37047
1106.474	0.17874	0.45052	0.3789
1106.996	0.1879	0.46704	0.38188
1107.518	0.18819	0.47051	0.39796
1108.04	0.1925	0.48821	0.40925
1108.562	0.19808	0.50379	0.41716
1109.084	0.20464	0.51749	0.42974
1109.606	0.21095	0.53437	0.43837
1110.128	0.21348	0.54012	0.45405
1110.65	0.21843	0.55573	0.46868
1111.172	0.22178	0.5849	0.47586
1111.693	0.2296	0.5941	0.4887
1112.215	0.23848	0.59752	0.50942
1112.737	0.23421	0.62345	0.51169
1113.259	0.24251	0.63039	0.51523
1113.781	0.24743	0.64137	0.53158
1114.302	0.25069	0.66624	0.54955
1114.824	0.25721	0.67166	0.55483
1115.346	0.27429	0.69316	0.5714
1115.868	0.27353	0.71312	0.58288
1116.389	0.2801	0.72911	0.59087
1116.911	0.28732	0.74312	0.5934
1117.433	0.28808	0.74881	0.6218
1117.954	0.29952	0.7694	0.61694
1118.476	0.30277	0.7822	0.62872
1118.997	0.30284	0.79427	0.6423
1119.519	0.31766	0.81691	0.65828
1120.041	0.31796	0.82649	0.66572
1120.562	0.32823	0.8416	0.67383
1121.084	0.33388	0.8474	0.67811
1121.605	0.3363	0.86909	0.69602
1122.127	0.33906	0.88676	0.69743
1122.648	0.34552	0.90401	0.72321
1123.17	0.34793	0.90884	0.72383
1123.691	0.35666	0.9277	0.73199
1124.212	0.36009	0.93743	0.73394
1124.734	0.366	0.95047	0.73945
1125.255	0.37208	0.95982	0.75669
1125.777	0.3723	0.96914	0.75567
1126.298	0.38029	0.97793	0.76408
1126.819	0.38162	0.98567	0.77308
1127.341	0.38483	0.99383	0.7663
1127.862	0.38207	1.0025	0.78062
1128.383	0.39954	1.00398	0.7749
1128.904	0.39313	1.03184	0.78677
1129.426	0.39402	1.02688	0.78837
1129.947	0.39836	1.03107	0.78922
1130.468	0.40943	1.03892	0.79108
1130.989	0.41358	1.04595	0.79744
1131.51	0.40456	1.04963	0.79274
1132.032	0.41219	1.05234	0.80274
1132.553	0.40811	1.04856	0.78705
1133.074	0.41275	1.0618	0.80021
1133.595	0.4139	1.06467	0.79607
1134.116	0.41686	1.07973	0.80133
1134.637	0.4149	1.05923	0.80176
1135.158	0.41478	1.05668	0.78856
1135.679	0.41553	1.06982	0.78811
1136.2	0.42733	1.07339	0.79103
1136.721	0.40603	1.05131	0.78609
1137.242	0.41049	1.05963	0.77399
1137.763	0.41413	1.0467	0.77079
1138.284	0.41248	1.04898	0.76599
1138.805	0.40351	1.0343	0.75217
1139.326	0.41554	1.03212	0.75849
1139.847	0.40738	1.02012	0.73821
1140.367	0.42653	1.0353	0.74649
1140.888	0.41027	1.01729	0.73217
1141.409	0.40536	1.00642	0.72905
1141.93	0.40607	1.0036	0.72475
1142.451	0.39781	0.98015	0.70494
1142.971	0.40638	0.99893	0.70151
1143.492	0.39513	0.98663	0.69508
1144.013	0.38508	0.96084	0.6861
1144.534	0.37955	0.96181	0.67103
1145.054	0.39328	0.94692	0.66524
1145.575	0.37434	0.9328	0.6429
1146.096	0.38463	0.92507	0.64806
1146.616	0.37772	0.91282	0.62891
1147.137	0.36332	0.9023	0.63051
1147.658	0.36765	0.89021	0.61737
1148.178	0.37314	0.88353	0.60254
1148.699	0.35582	0.8777	0.60034
1149.219	0.3608	0.85594	0.58766
1149.74	0.34618	0.84327	0.56768
1150.26	0.34476	0.83461	0.56174
1150.781	0.35069	0.83391	0.55841
1151.301	0.34397	0.80046	0.53893
1151.822	0.32837	0.79896	0.54144
1152.342	0.32834	0.79225	0.52154
1152.863	0.32628	0.783	0.52935
1153.383	0.32368	0.77677	0.51737
1153.903	0.31927	0.75282	0.50072
1154.424	0.32103	0.75213	0.50261
1154.944	0.3041	0.74515	0.48756
1155.464	0.30654	0.71988	0.47907
1155.985	0.30962	0.71849	0.4645
1156.505	0.29952	0.70334	0.46505
1157.025	0.2871	0.70368	0.44387
1157.546	0.29729	0.67651	0.4402
1158.066	0.28991	0.68102	0.43886
1158.586	0.28592	0.67677	0.43666
1159.106	0.28513	0.67256	0.41657
1159.626	0.28053	0.64817	0.41578
1160.147	0.27153	0.64236	0.40541
1160.667	0.28335	0.63202	0.40003
1161.187	0.26555	0.62709	0.38855
1161.707	0.26812	0.62364	0.38656
1162.227	0.25218	0.61276	0.37751
1162.747	0.26418	0.58872	0.37079
1163.267	0.26003	0.5907	0.36474
1163.787	0.24478	0.58434	0.36162
1164.307	0.24292	0.57235	0.3511
1164.827	--	--	--
1165.347	0.23029	0.55845	0.33091
1165.867	0.23756	0.55776	0.33043
1166.387	0.23066	0.54548	0.32666
1166.907	0.23652	0.52023	0.31506
1167.427	0.2343	0.52544	0.30668
1167.947	0.22129	0.51189	0.30272
1168.467	0.23007	0.5125	0.30413
1168.987	0.22029	0.4942	0.29876
1169.507	0.2197	0.49088	0.28482
1170.026	0.21935	0.49013	0.28097
1170.546	0.2148	0.47203	0.29065
1171.066	0.2109	0.46895	0.28376
1171.586	0.20083	0.46594	0.26078
1172.105	0.20567	0.45337	0.27137
1172.625	0.20059	0.45207	0.26979
1173.145	0.19608	0.43832	0.2569
1173.665	0.18195	0.42964	0.26078
1174.184	0.18294	0.42971	0.23035
1174.704	0.17666	0.42087	0.24493
1175.224	0.18443	0.4115	0.23459
1175.743	0.1821	0.41674	0.24226
1176.263	0.17247	0.39504	0.233
1176.782	0.16899	0.39644	0.22038
1177.302	0.17521	0.38193	0.23111
1177.822	0.17299	0.38094	0.20572
1178.341	0.17538	0.36577	0.21841
1178.861	0.16315	0.37049	0.20846
1179.38	0.16233	0.36217	0.20984
1179.9	0.16335	0.3614	0.20249
1180.419	0.16796	0.35157	0.18898
1180.939	0.15283	0.34091	0.20823
1181.458	0.14548	0.32804	0.19023
1181.977	0.15405	0.3392	0.18544
1182.497	0.15026	0.33273	0.18829
1183.016	0.15014	0.33026	0.18293
1183.535	0.14622	0.31865	0.17345
1184.055	0.15551	0.31786	0.17743
1184.574	0.14271	0.3178	0.17078
1185.093	0.13528	0.30989	0.1672
1185.613	0.1481	0.30744	0.16533
1186.132	0.13806	0.30145	0.17718
1186.651	0.12777	0.28859	0.1542
1187.17	0.12579	0.2818	0.17172
1187.69	0.1358	0.28857	0.16297
1188.209	0.12687	0.28379	0.15529
1188.728	0.13115	0.27959	0.1506
1189.247	0.11822	0.27216	0.14931
1189.766	0.124	0.26617	0.15344
1190.285	0.12596	0.25746	0.15467
1190.805	0.11555	0.2633	0.15114
1191.324	0.11941	0.24913	0.14524
1191.843	0.11173	0.25635	0.14376
1192.362	0.11434	0.2517	0.14762
1192.881	0.10614	0.23581	0.14009
1193.4	0.10489	0.24359	0.14035
1193.919	0.12035	0.2337	0.13114
1194.438	0.11126	0.23736	0.13708
1194.957	0.11174	0.23086	0.12695
1195.476	0.115	0.23372	0.12313
1195.995	0.10517	0.238	0.12927
1196.513	0.09816	0.22092	0.13322
1197.032	0.10986	0.21419	0.12095
1197.551	0.10557	0.21666	0.11277
1198.07	0.09554	0.2126	0.12243
1198.589	0.10575	0.21727	0.11876
1199.108	0.10904	0.20937	0.12651
1199.627	0.10257	0.20885	0.11801
1200.145	0.0895	0.20463	0.12125
1200.664	0.0938	0.19915	0.11413
1201.183	0.10336	0.20223	0.09954
1201.702	0.09869	0.19834	0.11496
1202.22	0.08612	0.18944	0.11286
1202.739	0.10585	0.20205	0.10698
1203.258	0.08688	0.1868	0.10406
1203.776	0.09597	0.18306	0.10519
1204.295	0.09667	0.18733	0.0983
1204.813	0.09634	0.18272	0.10207
1205.332	0.09919	0.1797	0.10455
1205.851	0.08037	0.17759	0.09136
1206.369	0.08417	0.17918	0.09869
1206.888	0.0831	0.18804	0.0873
1207.406	0.0861	0.17634	0.09959
1207.925	0.0845	0.17097	0.09909
1208.443	0.07438	0.17727	0.09043
1208.962	0.08992	0.18029	0.09158
1209.48	0.07148	0.16811	0.09911
1209.999	0.08253	0.16371	0.09649
1210.517	0.07445	0.16492	0.09645
1211.035	0.07559	0.1687	0.09744
1211.554	0.08153	0.15692	0.07914
1212.072	0.07796	0.15562	0.08929
1212.591	0.07463	0.14666	0.08901
1213.109	0.08605	0.16063	0.08411
1213.627	0.07416	0.15992	0.08622
1214.145	0.0742	0.15589	0.08266
1214.664	0.07479	0.16281	0.08056
1215.182	0.07422	0.14626	0.08415
1215.7	0.06815	0.16046	0.08273
1216.218	0.07075	0.15294	0.08057
1216.737	0.076	0.15117	0.07668
1217.255	0.0609	0.13851	0.07389
1217.773	0.07025	0.1493	0.08006
1218.291	0.0608	0.14857	0.0846
1218.809	0.066	0.14045	0.08091
1219.327	0.07368	0.1362	0.07467
1219.845	0.06501	0.12941	0.07696
1220.363	0.06069	0.13671	0.08158
1220.882	0.06994	0.12913	0.07142
1221.4	0.06432	0.13581	0.0672
1221.918	0.05657	0.12409	0.06385
1222.436	0.06967	0.12721	0.07254
1222.954	0.06722	0.12574	0.07525
1223.472	0.06444	0.12502	0.07217
1223.989	0.06245	0.12298	0.07391
1224.507	0.0666	0.12775	0.06924
1225.025	0.06413	0.12473	0.06567
1225.543	0.05696	0.10922	0.07478
1226.061	0.0599	0.11126	0.06014
1226.579	0.06227	0.12308	0.07624
1227.097	--	--	--
1227.615	0.06436	0.11651	0.06974
1228.132	0.04881	0.11916	0.05966
1228.65	0.05792	0.11382	0.05903
1229.168	0.062	0.11282	0.06099
1229.686	0.05415	0.11004	0.06202
1230.203	0.05122	0.10809	0.05683
1230.721	0.05854	0.1123	0.04886
1231.239	0.06015	0.10989	0.06445
1231.756	0.05735	0.09944	0.05019
1232.274	0.04651	0.10315	0.06168
1232.792	0.04621	0.10944	0.06112
1233.309	0.05884	0.09736	0.04877
1233.827	0.03851	0.10205	0.04409
1234.345	0.05313	0.09814	0.04879
1234.862	0.05037	0.10055	0.05159
1235.38	0.05528	0.10644	0.05439
1235.897	0.05769	0.10717	0.0533
1236.415	0.05324	0.09342	0.04293
1236.932	0.04829	0.10749	0.04716
1237.45	0.05606	0.10016	0.05212
1237.967	0.04997	0.09971	0.0518
1238.485	0.04454	0.08598	0.04608
1239.002	0.03556	0.09073	0.05938
1239.519	0.05309	0.09266	0.04868
1240.037	0.05211	0.09423	0.05106
1240.554	0.05128	0.07981	0.0451
1241.071	0.05093	0.08116	0.04283
1241.589	0.05479	0.09602	0.04154
1242.106	0.03654	0.08816	0.02408
1242.623	0.05406	0.08266	0.05488
1243.141	0.04567	0.09708	0.04495
1243.658	0.04904	0.09471	0.04246
1244.175	0.0449	0.08638	0.03509
1244.692	0.04803	0.0832	0.04147
1245.21	0.04684	0.07797	0.03755
1245.727	0.04771	0.08443	0.04782
1246.244	0.04663	0.08747	0.04307
1246.761	0.06275	0.07094	0.04563
1247.278	0.0464	0.07612	0.03666
1247.795	0.03944	0.08972	0.0416
1248.312	0.0439	0.07739	0.04119
1248.829	0.05953	0.07011	0.02666
1249.347	0.05383	0.08178	0.03463
1249.864	0.03276	0.0763	0.03899
1250.381	0.04319	0.07393	0.05007
1250.898	0.04808	0.0701	0.03239
1251.415	0.03949	0.07149	0.04199
1251.932	0.03344	0.0756	0.03316
1252.448	0.04608	0.07284	0.02784
1252.965	0.05004	0.07267	0.03849
1253.482	0.03581	0.0705	0.02993
1253.999	0.04142	0.06748	0.03416
1254.516	0.03818	0.07598	0.04176
1255.033	0.02907	0.06504	0.02732
1255.55	0.04303	0.07269	0.03743
1256.067	0.03524	0.07183	0.03328
1256.583	0.03317	0.06365	0.03932
1257.1	0.03117	0.06843	0.03396
1257.617	0.03775	0.0649	0.03117
1258.134	0.0423	0.06743	0.02936
1258.65	0.03939	0.06174	0.01747
1259.167	0.04222	0.06669	0.03804
1259.684	0.03669	0.06218	0.02524
1260.201	0.03923	0.06131	0.04158
1260.717	0.03027	0.06165	0.02806
1261.234	0.0505	0.06365	0.02826
1261.75	0.04049	0.0584	0.03755
1262.267	0.0325	0.0696	0.04044
1262.784	0.03974	0.05932	0.03091
1263.3	0.03435	0.06479	0.03002
1263.817	0.03887	0.06638	0.02125
1264.333	0.04015	0.06732	0.02654
1264.85	0.03151	0.05412	0.03142
1265.366	0.02904	0.06544	0.02898
1265.883	0.03607	0.05778	0.03961
1266.399	0.03053	0.05429	0.03249
1266.916	0.02652	0.05619	0.03294
1267.432	0.0273	0.05387	0.02598
1267.949	0.03731	0.05884	0.02222
1268.465	0.02899	0.05976	0.02845
1268.981	0.02965	0.05103	0.03325
1269.498	0.03451	0.04652	0.0269
1270.014	0.03281	0.05378	0.02093
1270.53	0.04016	0.05218	0.02266
1271.047	0.03226	0.05146	0.03067
1271.563	0.03607	0.05047	0.03275
1272.079	0.02484	0.06088	0.02587
1272.595	0.02119	0.05203	0.0339
1273.112	0.02955	0.04713	0.02642
1273.628	0.03664	0.05412	0.02386
1274.144	0.0402	0.04942	0.02273
1274.66	0.03651	0.05368	0.02454
1275.176	0.03731	0.05288	0.02262
1275.692	0.03547	0.05301	0.02341
1276.209	0.02992	0.0541	0.0252
1276.725	0.03094	0.05187	0.02452
1277.241	0.02952	0.05171	0.0148
1277.757	0.03312	0.04768	0.0259
1278.273	0.039	0.03911	0.01192
1278.789	0.03288	0.03944	0.02539
1279.305	0.0271	0.04999	0.02231
1279.821	0.04368	0.04534	0.02715
1280.337	0.03092	0.04937	0.03488
1280.853	0.03361	0.05139	0.0232
1281.369	0.02532	0.04933	0.02875
1281.885	0.02858	0.04777	0.03405
1282.401	0.03223	0.04492	0.01748
1282.916	0.03295	0.04593	0.02611
1283.432	0.03092	0.04604	0.03225
1283.948	0.03598	0.0429	0.02
1284.464	0.025	0.04869	0.02314
1284.98	0.03122	0.05697	0.01787
1285.496	0.03302	0.04999	0.01856
1286.011	0.0329	0.05592	0.02093
1286.527	0.03055	0.05555	0.02287
1287.043	0.02772	0.04998	0.02798
1287.559	--	--	--
1288.074	0.01458	0.04338	0.03221
1288.59	0.02229	0.04754	0.01775
1289.106	0.03099	0.0476	0.01999
1289.621	0.02252	0.04692	0.03292
1290.137	0.02336	0.04489	0.02232
1290.652	0.02573	0.04122	0.02683
1291.168	0.02891	0.03862	0.02401
1291.684	0.03099	0.05106	0.01931
1292.199	0.02812	0.04289	0.01718
1292.715	0.02078	0.03941	0.02136
1293.23	0.03343	0.04482	0.02825
1293.746	0.01735	0.04998	0.02844
1294.261	0.02106	0.05018	0.02403
1294.777	0.02971	0.04118	0.02771
1295.292	0.02217	0.03704	0.03161
1295.808	0.03279	0.04404	0.02816
1296.323	0.0335	0.04421	0.02849
1296.838	0.03395	0.04869	0.02482
1297.354	0.02759	0.0396	0.02029
1297.869	0.03995	0.04802	0.0269
1298.384	0.03431	0.05483	0.0322
1298.9	0.02967	0.04279	0.02035
1299.415	0.03555	0.04061	0.02022
1299.93	0.02819	0.04615	0.02311
1300.446	0.02256	0.04679	0.02615
1300.961	0.03891	0.03904	0.01748
1301.476	0.03273	0.0496	0.01628
1301.991	0.02098	0.04447	0.02101
1302.506	0.01964	0.04197	0.0277
1303.022	0.02448	0.03791	0.02481
1303.537	0.02758	0.04754	0.02147
1304.052	0.01959	0.04905	0.02865
1304.567	0.02963	0.04364	0.02895
1305.082	0.02291	0.04777	0.02462
1305.597	0.03045	0.04617	0.0241
1306.112	0.02471	0.04413	0.02806
1306.627	0.02951	0.04893	0.01352
1307.142	0.03412	0.03882	0.01659
1307.657	0.02418	0.0505	0.03196
1308.172	0.03213	0.03581	0.02826
1308.687	0.03506	0.03442	0.01674
1309.202	0.0272	0.04657	0.02526
1309.717	0.02189	0.04728	0.01891
1310.232	0.0201	0.04799	0.0406
1310.747	0.02265	0.0434	0.02427
1311.262	0.02854	0.04192	0.02137
1311.777	0.02596	0.03671	0.01402
1312.292	0.01814	0.03796	0.02152
1312.807	0.03797	0.04341	0.02326
1313.321	0.02867	0.05055	0.03293
1313.836	0.01746	0.03463	0.02226
1314.351	0.02397	0.03661	0.01822
1314.866	0.02531	0.04747	0.01994
1315.38	0.02624	0.04832	0.02067
1315.895	0.02834	0.04631	0.01204
1316.41	0.02671	0.04131	0.01325
1316.925	0.02236	0.03361	0.01079
1317.439	0.02816	0.04156	0.02015
1317.954	0.02544	0.03823	0.01851
1318.468	0.02135	0.04326	0.01656
1318.983	0.03174	0.03853	0.01805
1319.498	0.01491	0.03723	0.02284
1320.012	0.01658	0.04306	0.02126
1320.527	0.01719	0.03368	0.01954
1321.041	0.02316	0.04377	0.01961
1321.556	0.00989	0.03829	0.01775
1322.07	0.03677	0.04445	0.02883
1322.585	0.0251	0.03819	0.02947
1323.099	0.01354	0.02888	0.01056
1323.614	0.0243	0.0271	0.01702
1324.128	--	--	--
1324.643	0.02685	0.04432	0.02141
1325.157	0.03643	0.04399	0.02448
1325.671	0.01542	0.03568	0.00478
1326.186	0.02526	0.01865	0.00245
1326.7	0.01887	0.02954	0.0245
1327.214	0.02471	0.0203	0.01868
1327.729	0.02548	0.03656	0.01044
1328.243	0.01852	0.03395	0.02307
1328.757	0.01896	0.03137	0.00839
1329.272	0.01966	0.02428	0.02062
1329.786	0.02079	0.02918	0.0129
1330.3	0.02884	0.04805	0.00879
1330.814	0.03647	0.04826	0.01367
1331.328	0.01659	0.02336	0.00762
1331.843	0.02176	0.04089	0.01653
1332.357	0.03075	0.03028	0.01046
1332.871	0.02577	0.03657	0.02441
1333.385	0.01275	0.02497	0.00529
1333.899	0.01889	0.03083	-0.00585
1334.413	0.01734	0.01585	0.00711
1334.927	0.01354	0.03638	0.01436
1335.441	0.01745	0.03016	0.00929
1335.955	0.02294	0.03351	0.0135
1336.469	0.03293	0.04076	0.00589
1336.983	0.02228	0.02716	0.00575
1337.497	0.02034	0.01433	0.01852
1338.011	0.02302	0.03111	0.01262
1338.525	0.02152	0.03224	0.00685
1339.039	0.02959	0.01983	0.01027
1339.553	0.0182	0.02327	0.00892
1340.067	0.02499	0.02842	0.00882
1340.58	0.01699	0.03498	0.01327
1341.094	0.03168	0.01393	-0.00674
1341.608	0.02162	0.0334	0.00227
1342.122	0.0245	0.03305	0.00813
1342.636	0.02723	0.02401	0.00587
1343.149	0.02438	0.03574	-3.29E-5
1343.663	0.02646	0.00879	0.00707
1344.177	0.02901	0.02279	0.01889
1344.691	0.02131	0.03756	-0.0019
1345.204	0.02538	0.02787	0.00645
1345.718	0.01393	0.02903	-0.0071
1346.232	0.0273	0.01892	0.01735
1346.745	0.02344	0.03195	0.00222
1347.259	0.04224	0.02768	0.0053
1347.773	0.0067	0.01918	0.00339
1348.286	0.01847	0.01732	0.00895
1348.8	0.03477	0.01785	0.01144
1349.313	0.02762	0.03206	0.00486
1349.827	0.02913	0.01889	0.00517
1350.34	0.02568	0.0342	-0.00917
1350.854	0.01564	0.02213	0.00783
1351.367	0.01178	0.01061	0.00518
1351.881	0.01933	0.01855	0.01291
1352.394	0.01182	0.01065	-0.0045
1352.908	0.01686	0.01386	0.00494
1353.421	0.00719	0.01849	-0.00103
1353.934	0.02226	0.01681	0.02075
1354.448	0.01272	0.01068	3.06E-4
1354.961	0.02009	0.02084	-0.0051
1355.474	0.02043	0.0071	8.24E-4
1355.988	0.02518	0.00571	0.00398
1356.501	0.0137	0.03398	-0.00675
1357.014	0.03941	0.01439	0.00763
1357.528	0.0189	0.02132	-0.00176
1358.041	0.02328	0.01364	-8.34E-4
1358.554	0.01271	0.00656	0.00574
1359.067	0.00655	0.01878	-0.01051
1359.58	0.00512	0.0233	1.23E-4
1360.094	0.01196	0.00475	-0.01168
1360.607	0.01702	0.0099	0.00604
1361.12	0.02522	0.03007	3.15E-4
1361.633	0.02548	0.03999	0.01213
1362.146	0.01792	0.00778	4.06E-4
1362.659	0.02872	0.02192	0.01407
1363.172	0.02549	0.01203	-0.01084
1363.685	0.02187	0.00422	-2.96E-4
1364.198	0.01602	0.00816	-0.01163
1364.711	0.04253	0.0273	0.00109
1365.224	0.01819	-0.00557	-0.01143
1365.737	0.01213	0.02492	-0.00941
1366.25	0.02425	-0.01211	-0.0194
1366.763	0.035	0.01266	-0.02156
1367.276	0.01568	0.01044	0.00213
1367.789	0.02731	0.01745	-0.01086
1368.302	0.02411	0.00467	-0.01822
1368.815	0.01145	0.00481	-0.00359
1369.327	0.03092	-0.00487	-0.02574
1369.84	0.00726	0.01882	0.01018
1370.353	0.01243	0.00487	-0.01334
1370.866	0.02141	0.0027	0.01245
1371.379	0.00619	0.00757	0.00147
1371.891	-9.67E-4	0.00535	-0.00748
1372.404	0.02755	0.01796	-0.00114
1372.917	0.02281	0.00537	-0.00789
1373.429	0.00302	0.00526	-0.01381
1373.942	-0.00232	0.00223	-0.01877
1374.455	0.02403	-0.00446	-0.00337
1374.967	0.00599	0.00557	-0.00444
1375.48	0.01327	0.01011	-0.00617
1375.993	0.01269	-9.32E-4	-2.38E-4
1376.505	0.00836	0.00283	-0.0263
1377.018	0.0163	-0.01292	-0.02418
1377.53	0.02475	0.00196	-0.00205
1378.043	0.01761	0.01213	-0.00875
1378.555	0.01455	0.01607	-0.00834
1379.068	-0.00259	-0.01344	-0.02558
1379.58	0.00526	-0.00304	-0.03355
1380.093	0.02945	0.01295	-0.0305
1380.605	0.02344	-0.01386	-0.01497
1381.118	-0.01554	-0.01713	-0.025
1381.63	0.01966	0.00511	-0.01765
1382.143	0.02622	0.00193	-0.00997
1382.655	-0.00838	-0.01899	-0.0077
1383.167	0.01198	-0.01848	-0.00712
1383.68	0.00702	0.00345	-0.01681
1384.192	-0.00926	0.00138	-0.01585
1384.704	0.01367	-0.00842	-0.02212
1385.216	-0.00127	-0.0022	-0.04449
1385.729	-0.00221	3.96E-4	-0.02841
1386.241	-0.01503	-0.0234	-0.02836
1386.753	-0.00171	-0.015	-0.02442
1387.265	0.00723	-0.02321	-0.01964
1387.778	0.02193	0.01804	-0.0221
1388.29	0.01487	-0.00463	-0.01139
1388.802	0.0064	0.00205	-0.03068
1389.314	0.01214	-0.00853	-0.00795
1389.826	0.00295	-0.01349	-0.02453
1390.338	-0.00149	0.00323	-0.00525
1390.85	0.02382	-0.0137	-0.02272
1391.362	0.01501	-0.00663	-0.00842
1391.874	0.02104	-0.0134	-0.02678
1392.386	0.0122	-0.01479	-0.02479
1392.898	0.01238	-0.00213	-0.01529
1393.41	-0.00558	0.001	-0.0294
1393.922	-0.00926	5.38E-4	-0.00463
1394.434	-0.00125	-0.02134	-0.02277
1394.946	0.03521	-0.0283	-0.02374
1395.458	0.0054	-0.00698	-0.02794
1395.97	0.00676	-0.01237	-0.0318
1396.482	0.00631	0.00965	-0.04239
1396.994	0.00567	-0.00432	-0.02213
1397.506	0.00594	-0.02191	-0.01439
1398.018	0.03175	-0.00538	-0.02883
1398.529	-0.00199	0.01142	-0.03284
1399.041	0.00849	-0.00498	-0.03974
1399.553	0.01892	-0.01352	-0.0362
1400.065	-0.01049	-0.02653	-0.00321
1400.576	0.01622	-0.01459	-0.03145
1401.088	-0.00426	-0.03028	-0.03643
1401.6	-0.00213	-0.0024	-0.0159
1402.112	0.01106	-0.00125	-0.01768
1402.623	0.00338	0.00312	0.00356
1403.135	-0.02655	-0.01916	-0.03334
1403.646	-0.00973	-0.00221	-0.02929
1404.158	0.01619	0.00776	-0.00727
1404.67	-0.01468	-0.016	-0.02852
1405.181	0.00703	-0.03895	-0.02483
1405.693	-0.00285	-0.01335	-0.01844
1406.204	-0.0223	-0.00448	-0.02778
1406.716	0.02186	5.01E-4	-0.02874
1407.227	-0.00142	-0.01251	-0.02465
1407.739	-0.01057	-0.02674	-0.03251
1408.25	-0.00467	-0.016	-0.00476
1408.762	0.00158	-0.02242	-0.01769
1409.273	-0.02273	0.01008	-0.05066
1409.785	-0.01253	-0.02467	-0.01392
1410.296	-0.00367	0.0033	-0.01846
1410.807	0.00246	-0.01034	-0.0195
1411.319	-0.00237	0.00849	-0.00368
1411.83	-0.00121	-0.01654	-0.00915
1412.341	-0.00385	-4.46E-5	-0.03861
1412.853	0.02146	-0.00681	-0.02884
1413.364	-0.00591	-0.0043	-0.02545
1413.875	2.71E-4	-0.02747	-0.00608
