# Supplementary material for: Ratiometric fluorescent sensing of pyrophosphate with sp³-functionalized single-walled carbon nanotubes
Source: Nat Commun. 2024 Jan 24;15:706. doi: 10.1038/s41467-024-45052-1 (PMC10808354; doi:10.1038/s41467-024-45052-1)
Supplement: Supplementary file 4 — Source data [file 41467_2024_45052_MOESM4_ESM.zip › Fig. S6f.txt]

Wavelength	PL intensity	PL intensity	PL intensity
nm	a.u.	a.u.	a.u.
	[Cu]	10:90 (ATP:PPi) 4 mM	90:10 (ATP:PPi) 4 mM
881.39	-5.44759	-10.16534	-8.0061
881.919	-2.89868	-3.94411	-1.16661
882.449	-0.99435	-2.65275	-1.38589
882.979	-7.7412	-13.82733	-2.9697
883.509	-2.92205	-3.92649	-5.52355
884.038	-0.50505	-1.98085	-1.24492
884.568	-1.32639	-2.13726	-1.21898
885.098	-1.36224	-2.405	-2.82534
885.627	-2.07473	-3.15398	-1.43212
886.157	-3.28334	-14.31043	-9.38587
886.686	-2.31865	-2.49129	-0.74924
887.216	-1.09813	-2.93399	-1.85468
887.746	-0.4198	-2.87854	-2.52246
888.275	1.94536	3.11092	2.40297
888.805	-3.28765	-4.14195	-5.10005
889.334	-1.98479	-2.95898	-2.01812
889.864	-3.36352	-6.76923	-2.82969
890.393	-1.7803	-2.96393	-1.46488
890.923	-1.43842	-1.66172	-1.34654
891.452	-1.10096	-1.87062	-1.59573
891.981	-1.43	-2.84787	-3.15542
892.511	-0.78756	-1.5004	-0.7952
893.04	-0.96743	-2.53098	-1.45632
893.57	-0.73783	-1.45376	-0.8714
894.099	-0.2351	-1.11323	-0.89276
894.628	-0.72854	-0.82813	-0.41922
895.158	-0.76225	-1.09706	-0.66826
895.687	-0.68897	-1.09888	-0.75342
896.216	-0.38831	-0.92075	-0.53679
896.745	-0.51809	-0.77359	-0.36123
897.275	0.03381	-0.44877	-0.27506
897.804	-0.02244	-0.47714	-0.08866
898.333	-0.08863	-0.37868	-0.26517
898.862	-0.05348	-0.18448	-0.16281
899.391	-0.0431	-0.16007	-0.09805
899.921	-0.02942	-0.10472	-0.09798
900.45	-0.04574	-0.12578	-0.13993
900.979	-0.02094	-0.06391	-0.02159
901.508	-0.01492	-0.11519	-0.093
902.037	0.02196	-0.02268	-0.02819
902.566	-0.02337	-0.0761	-0.01132
903.095	0.02406	-0.04509	-0.00728
903.624	-0.00229	-0.01583	-0.0233
904.153	0.01932	-0.03582	0.0081
904.682	-0.01483	-0.01583	0.00386
905.211	-0.00944	-0.03497	-0.00143
905.74	0.00745	-0.00977	-0.00937
906.269	0.01011	-0.0215	-9.9E-4
906.798	-0.00999	-0.01379	0.00797
907.327	-0.00286	-0.00856	0.00172
907.856	0.01153	-0.01646	-0.01038
908.384	-0.00521	-0.03757	-0.01152
908.913	0.02557	-0.01153	0.0044
909.442	0.00271	-0.02744	-0.0225
909.971	0.00646	-0.00821	-0.00752
910.5	0.00447	-0.01265	-4.61E-7
911.028	0.0146	-0.01687	-0.00792
911.557	0.01952	-2.98E-4	0.01463
912.086	0.00466	-0.01727	-0.00558
912.615	0.00787	-0.0063	-0.00662
913.143	0.01415	-0.01522	-0.01048
913.672	0.01073	0.00776	-0.00478
914.201	0.02271	-0.02017	0.00165
914.729	0.0179	-0.00544	0.00388
915.258	-0.00296	-0.016	0.00489
915.787	0.00266	-0.00229	-0.00966
916.315	0.00442	0.00281	0.01082
916.844	0.01173	-0.01287	0.00767
917.372	0.03211	-0.00842	-0.00604
917.901	0.00306	-0.00389	-0.01004
918.429	0.00265	-0.00887	0.0154
918.958	0.01674	0.00177	0.00992
919.486	0.00912	-5.63E-4	9.84E-4
920.015	0.00641	-0.00316	0.00515
920.543	0.00121	0.00878	-4.05E-4
921.072	0.00344	-0.01313	2.33E-4
921.6	0.015	-0.01704	0.00982
922.128	0.01934	-0.008	0.01323
922.657	0.01362	-0.01222	0.00585
923.185	0.01914	0.00215	3.98E-4
923.713	0.02186	0.0015	0.00642
924.242	0.00941	0.00565	0.00129
924.77	0.01405	0.01217	-0.00229
925.298	0.00975	-0.00463	-0.00999
925.827	0.00626	0.00113	-0.00364
926.355	-0.00316	-0.00409	0.01263
926.883	-0.00157	-0.00813	-0.00312
927.411	0.01996	0.00468	-0.00505
927.939	0.00759	-0.01201	-0.0041
928.468	0.01089	-0.00713	0.01654
928.996	0.01993	0.00602	0.01003
929.524	0.02528	-0.00783	0.01154
930.052	0	0.00332	0
930.58	0.00528	0.00264	0.0112
931.108	0.02799	-0.00504	-0.00239
931.636	0.00526	-0.005	0.00556
932.164	0.00526	0.00657	0.00753
932.692	0.01051	0.0085	0.00483
933.22	0.00829	-7.65E-4	0.00954
933.748	0.01764	0.00286	-7.96E-4
934.276	0.03019	-0.00512	0.00512
934.804	0.0117	-0.01648	-0.00575
935.332	5.57E-4	0.00116	0.00961
935.86	0.0144	0.0034	0.00492
936.388	0.02849	-0.00628	0.01098
936.916	0.02202	-8.17E-4	0.00454
937.444	0.02202	-0.0031	0.00353
937.972	0.02058	-0.00553	-6.18E-4
938.499	0.01422	0.00234	0.01914
939.027	0.00331	-0.00147	0.00814
939.555	0.02403	0.00103	0.01535
940.083	0.01218	-0.00455	0.00796
940.611	0.01907	-0.00148	0.00632
941.138	0.01475	0.00278	0.024
941.666	0.03432	0.01498	0.00871
942.194	0.01058	0.01827	0.00523
942.721	0.01606	-0.00423	0.01879
943.249	0.02147	0.00146	0.0194
943.777	0.02144	0.00619	0.01609
944.304	0.00978	0.01821	0.01418
944.832	0.01732	0.01066	0.01789
945.359	0.01976	0.00522	0.01325
945.887	0.01423	0.01764	0.02689
946.415	0.01697	0.01626	0.01722
946.942	--	--	--
947.47	0.0227	0.01124	0.0168
947.997	0.0234	0.00808	0.0152
948.525	0.02765	0.01773	0.00197
949.052	0.02081	0.00808	0.02747
949.58	--	--	--
950.107	0.03061	0.0191	0.01945
950.634	0.03022	0.01729	0.0092
951.162	0.01692	0.02406	0.01826
951.689	0.02989	0.02446	0.02714
952.216	--	--	--
952.744	0.0139	0.02388	0.0245
953.271	0.02876	0.01979	0.03098
953.798	0.03175	0.02081	0.0252
954.326	0.0227	0.0305	0.02344
954.853	0.02678	0.02807	0.02837
955.38	0.04104	0.03342	0.03075
955.907	0.02297	0.04316	0.03401
956.435	0.02969	0.0295	0.02413
956.962	0.03003	0.0433	0.04416
957.489	0.03933	0.05544	0.04178
958.016	0.03784	0.04269	0.03525
958.543	0.03393	0.05015	0.04534
959.07	0.04645	0.04979	0.0415
959.598	0.04771	0.0543	0.04009
960.125	0.03929	0.0558	0.04739
960.652	0.04144	0.06156	0.0624
961.179	0.0482	0.06549	0.05713
961.706	0.052	0.07234	0.06423
962.233	0.05178	0.06966	0.07137
962.76	0.04436	0.07967	0.06825
963.287	0.04607	0.09684	0.0741
963.814	0.04887	0.09255	0.08374
964.341	0.0524	0.10623	0.09052
964.868	0.07302	0.11705	0.09165
965.394	0.08065	0.11509	0.11137
965.921	0.08457	0.13668	0.09964
966.448	0.06873	0.13832	0.11118
966.975	0.07263	0.14027	0.13706
967.502	0.07931	0.15857	0.12718
968.029	0.09092	0.16983	0.13071
968.556	0.10369	0.17609	0.15677
969.082	0.09657	0.18844	0.16803
969.609	0.09376	0.19648	0.17459
970.136	0.1023	0.23084	0.17029
970.663	0.12264	0.21787	0.20055
971.189	0.1234	0.24459	0.20608
971.716	0.12236	0.25782	0.21454
972.243	0.12934	0.25336	0.2322
972.769	0.14999	0.28009	0.23754
973.296	0.15348	0.28978	0.2589
973.822	0.1639	0.29822	0.26101
974.349	0.16485	0.31302	0.28523
974.876	0.18298	0.32406	0.30299
975.402	0.18093	0.34817	0.31469
975.929	0.21038	0.36199	0.32404
976.455	0.20559	0.37248	0.34338
976.982	0.23334	0.38634	0.34691
977.508	0.23383	0.39974	0.37709
978.035	0.2506	0.39917	0.37113
978.561	0.25603	0.4191	0.38808
979.088	0.27432	0.43777	0.39401
979.614	0.28172	0.4407	0.41276
980.14	0.29114	0.44299	0.41027
980.667	0.30967	0.4621	0.44313
981.193	0.30855	0.47033	0.43883
981.719	0.31428	0.49647	0.45437
982.246	0.32666	0.48805	0.47163
982.772	0.33051	0.50495	0.47201
983.298	0.34758	0.51971	0.48146
983.825	0.35481	0.5238	0.49031
984.351	0.37098	0.5217	0.50134
984.877	0.38236	0.53192	0.50598
985.403	0.37944	0.53482	0.51306
985.93	0.38836	0.53525	0.51583
986.456	0.41638	0.53522	0.5121
986.982	0.40402	0.53346	0.51695
987.508	0.4147	0.52551	0.52321
988.034	0.41452	0.52224	0.51617
988.56	0.427	0.51613	0.51625
989.086	0.43781	0.51237	0.5031
989.612	0.42871	0.50448	0.51424
990.138	0.44125	0.49857	0.4957
990.665	0.44223	0.48861	0.4879
991.191	0.44113	0.48696	0.47858
991.717	0.44905	0.46101	0.47691
992.243	0.43536	0.4542	0.44687
992.768	0.43742	0.43492	0.42746
993.294	0.43441	0.42693	0.41237
993.82	0.43336	0.40526	0.40661
994.346	0.43898	0.39908	0.38096
994.872	0.43591	0.39083	0.36336
995.398	0.42492	0.36773	0.35371
995.924	0.43482	0.35544	0.32821
996.45	0.40756	0.34348	0.32282
996.976	0.40767	0.32396	0.31003
997.501	0.3935	0.31034	0.28193
998.027	0.37877	0.30301	0.26858
998.553	0.38069	0.29176	0.25658
999.079	0.35698	0.27226	0.24064
999.604	0.35842	0.2654	0.22919
1000.13	0.33814	0.25382	0.21113
1000.656	0.32587	0.25001	0.2
1001.181	0.3137	0.23399	0.20791
1001.707	0.30963	0.22426	0.19083
1002.233	0.29047	0.20947	0.17956
1002.758	0.27903	0.21693	0.16686
1003.284	0.2785	0.19893	0.16571
1003.809	0.26168	0.19911	0.161
1004.335	0.25868	0.18247	0.1572
1004.861	0.24277	0.17762	0.15707
1005.386	0.23205	0.17339	0.14474
1005.912	0.22043	0.16324	0.14438
1006.437	0.22611	0.16089	0.13587
1006.963	0.20368	0.14828	0.12986
1007.488	0.21181	0.15657	0.12432
1008.013	0.20242	0.14988	0.11183
1008.539	0.19006	0.14493	0.12443
1009.064	0.17824	0.1426	0.11739
1009.59	0.17677	0.13791	0.11473
1010.115	0.16975	0.12358	0.10839
1010.64	0.16771	0.11812	0.1021
1011.166	0.15469	0.12408	0.10769
1011.691	0.15073	0.12834	0.10363
1012.216	0.15294	0.11389	0.09916
1012.742	0.14863	0.1105	0.09905
1013.267	0.14059	0.10259	0.0946
1013.792	0.13395	0.11602	0.08905
1014.317	0.12608	0.10631	0.09324
1014.843	0.12869	0.11116	0.08253
1015.368	0.12235	0.10912	0.09313
1015.893	0.12063	0.09876	0.08835
1016.418	0.11887	0.0997	0.08382
1016.943	0.12111	0.09662	0.09036
1017.468	0.1216	0.10049	0.08022
1017.993	0.1144	0.10097	0.08109
1018.518	0.10547	0.09321	0.07211
1019.043	0.11122	0.09255	0.08108
1019.569	0.10839	0.09916	0.08722
1020.094	0.1034	0.08768	0.08941
1020.619	0.09083	0.09285	0.07807
1021.144	0.09737	0.09176	0.08069
1021.668	0.09855	0.08893	0.08451
1022.193	0.09213	0.08763	0.07464
1022.718	0.09189	0.07661	0.07487
1023.243	0.09006	0.08513	0.08101
1023.768	0.09497	0.0772	0.07388
1024.293	0.09443	0.07723	0.06557
1024.818	0.08031	0.09047	0.07362
1025.343	0.08362	0.07699	0.06708
1025.868	0.09167	0.08054	0.07214
1026.392	0.09077	0.06663	0.0738
1026.917	0.09066	0.07184	0.06452
1027.442	0.08132	0.07985	0.06068
1027.967	0.08089	0.07709	0.07088
1028.491	0.07781	0.07297	0.07971
1029.016	0.07363	0.07682	0.06325
1029.541	0.08274	0.0735	0.0642
1030.065	0.07836	0.06462	0.0688
1030.59	0.07716	0.07151	0.06203
1031.115	0.08224	0.07047	0.06263
1031.639	0.07908	0.06863	0.0625
1032.164	0.07942	0.0627	0.0574
1032.689	0.07085	0.06588	0.05545
1033.213	0.07835	0.06546	0.06933
1033.738	0.0705	0.06243	0.06048
1034.262	0.06663	0.07866	0.05906
1034.787	0.07157	0.05922	0.05995
1035.311	0.07039	0.06106	0.06303
1035.836	0.06794	0.04836	0.05197
1036.36	0.0652	0.05483	0.04872
1036.885	0.06546	0.05466	0.05313
1037.409	0.06951	0.05639	0.05342
1037.933	0.07123	0.06021	0.055
1038.458	0.06653	0.05523	0.05121
1038.982	0.06892	0.05331	0.04529
1039.507	0.06083	0.06059	0.05497
1040.031	0.06486	0.05336	0.05081
1040.555	0.06285	0.04941	0.0454
1041.079	0.0612	0.048	0.04664
1041.604	0.05539	0.04606	0.04932
1042.128	0.06037	0.05433	0.05096
1042.652	0.05308	0.05181	0.04175
1043.177	0.05937	0.05132	0.05054
1043.701	0.05707	0.0574	0.04027
1044.225	0.05542	0.04955	0.05475
1044.749	0.0594	0.05255	0.04259
1045.273	0.05773	0.04362	0.04401
1045.797	0.04815	0.05463	0.04388
1046.321	0.04944	0.05293	0.04855
1046.846	0.06024	0.04386	0.04423
1047.37	0.0611	0.04628	0.03998
1047.894	0.05718	0.05295	0.04424
1048.418	0.04977	0.04294	0.04449
1048.942	0.05437	0.04391	0.04227
1049.466	0.04692	0.04446	0.0452
1049.99	0.05167	0.04452	0.04055
1050.514	0.04688	0.05032	0.05145
1051.038	0.04578	0.04389	0.04285
1051.562	0.04948	0.04937	0.03914
1052.086	0.04513	0.05248	0.03888
1052.609	0.04219	0.04266	0.03478
1053.133	0.05025	0.04426	0.03558
1053.657	0.04828	0.04372	0.03882
1054.181	0.04534	0.04753	0.03976
1054.705	0.04106	0.04496	0.03589
1055.229	0.04717	0.04933	0.04166
1055.752	0.05438	0.05576	0.03928
1056.276	0.03891	0.04606	0.0471
1056.8	0.04595	0.04528	0.04203
1057.324	0.0463	0.04896	0.0472
1057.847	0.03744	0.04559	0.04477
1058.371	0.04065	0.04849	0.04027
1058.895	0.0389	0.05267	0.04538
1059.418	0.03856	0.0531	0.04819
1059.942	0.04236	0.04597	0.04589
1060.466	0.04611	0.05145	0.04697
1060.989	0.05042	0.05328	0.05337
1061.513	0.05374	0.05171	0.04379
1062.037	0.04334	0.04929	0.04921
1062.56	0.04732	0.04909	0.04815
1063.084	0.05159	0.05061	0.03913
1063.607	0.04591	0.05639	0.04674
1064.131	0.0454	0.06445	0.04622
1064.654	0.04711	0.05293	0.04437
1065.178	0.04766	0.05397	0.05337
1065.701	0.04337	0.0574	0.04872
1066.224	0.04111	0.05947	0.05535
1066.748	0.04231	0.05626	0.05114
1067.271	0.03805	0.06322	0.04166
1067.795	0.04617	0.05873	0.05263
1068.318	0.04322	0.06349	0.05046
1068.841	0.05738	0.06392	0.05116
1069.365	0.05609	0.06212	0.05072
1069.888	0.05032	0.06436	0.05026
1070.411	0.05259	0.05801	0.05547
1070.934	0.05091	0.06509	0.05413
1071.458	0.05106	0.06776	0.05834
1071.981	0.05318	0.0675	0.06122
1072.504	0.05612	0.07445	0.06318
1073.027	0.04663	0.06873	0.05671
1073.551	0.04678	0.07532	0.06442
1074.074	0.04951	0.07257	0.06651
1074.597	0.04729	0.07584	0.06188
1075.12	0.04913	0.0777	0.0699
1075.643	0.05188	0.0771	0.06817
1076.166	0.04297	0.08415	0.07432
1076.689	0.05303	0.08534	0.07187
1077.212	0.05525	0.08024	0.07473
1077.735	0.06713	0.08718	0.06959
1078.258	0.05662	0.08644	0.08076
1078.781	0.05786	0.09268	0.07857
1079.304	0.05082	0.09781	0.08031
1079.827	0.05628	0.09347	0.07717
1080.35	0.05525	0.09515	0.08292
1080.873	0.0533	0.1021	0.0888
1081.396	0.05558	0.10261	0.08673
1081.919	0.05517	0.11045	0.08709
1082.442	0.05685	0.11065	0.08896
1082.965	0.06175	0.11731	0.09622
1083.487	0.06366	0.12146	0.09805
1084.01	0.06294	0.1208	0.10525
1084.533	0.06932	0.13448	0.10512
1085.056	0.06893	0.12996	0.10359
1085.579	0.06575	0.13635	0.11351
1086.101	0.06481	0.14087	0.11721
1086.624	0.07221	0.1407	0.1251
1087.147	0.0698	0.15129	0.12233
1087.669	0.06817	0.15507	0.12784
1088.192	0.07609	0.16201	0.12833
1088.715	0.07904	0.16438	0.13762
1089.237	0.0788	0.17013	0.14125
1089.76	0.07495	0.17134	0.14831
1090.283	0.07661	0.17669	0.15052
1090.805	0.08071	0.18524	0.16061
1091.328	0.08088	0.19704	0.15841
1091.85	0.0869	0.20356	0.16534
1092.373	0.08653	0.20883	0.16592
1092.895	0.09367	0.21373	0.17706
1093.418	0.09563	0.22552	0.18952
1093.94	0.09598	0.23205	0.18989
1094.463	0.09555	0.24058	0.19571
1094.985	0.09845	0.24156	0.20405
1095.507	0.09661	0.25234	0.20923
1096.03	0.10267	0.25998	0.21059
1096.552	0.11201	0.27735	0.23037
1097.075	0.10624	0.27572	0.23553
1097.597	0.11825	0.29302	0.23537
1098.119	0.11804	0.30351	0.24165
1098.642	0.12097	0.31523	0.24819
1099.164	0.12768	0.32276	0.2587
1099.686	0.1227	0.33878	0.27529
1100.208	0.13176	0.3465	0.27621
1100.731	0.13374	0.35704	0.28593
1101.253	0.13308	0.36744	0.29857
1101.775	0.13592	0.38087	0.30576
1102.297	0.14471	0.39146	0.31233
1102.819	0.14948	0.40069	0.32945
1103.342	0.15241	0.42105	0.33177
1103.864	0.15443	0.42894	0.34496
1104.386	0.16517	0.44387	0.35694
1104.908	0.16609	0.45906	0.37036
1105.43	0.17364	0.46905	0.38094
1105.952	0.17585	0.48362	0.39497
1106.474	0.17874	0.50343	0.40203
1106.996	0.1879	0.51155	0.40936
1107.518	0.18819	0.52866	0.42398
1108.04	0.1925	0.54836	0.43408
1108.562	0.19808	0.55992	0.44823
1109.084	0.20464	0.58163	0.45748
1109.606	0.21095	0.58407	0.47017
1110.128	0.21348	0.6052	0.48205
1110.65	0.21843	0.61996	0.49399
1111.172	0.22178	0.6331	0.50423
1111.693	0.2296	0.65027	0.51377
1112.215	0.23848	0.66645	0.53224
1112.737	0.23421	0.68216	0.5416
1113.259	0.24251	0.69886	0.56361
1113.781	0.24743	0.71862	0.56127
1114.302	0.25069	0.72768	0.57821
1114.824	0.25721	0.74867	0.58853
1115.346	0.27429	0.77527	0.60552
1115.868	0.27353	0.78093	0.61179
1116.389	0.2801	0.802	0.63198
1116.911	0.28732	0.80938	0.64174
1117.433	0.28808	0.83246	0.64733
1117.954	0.29952	0.84629	0.66953
1118.476	0.30277	0.86296	0.67831
1118.997	0.30284	0.87771	0.68785
1119.519	0.31766	0.89235	0.69771
1120.041	0.31796	0.91733	0.71335
1120.562	0.32823	0.92049	0.71876
1121.084	0.33388	0.93363	0.73043
1121.605	0.3363	0.95465	0.73985
1122.127	0.33906	0.96879	0.74974
1122.648	0.34552	0.98476	0.76264
1123.17	0.34793	0.99946	0.76381
1123.691	0.35666	1.00614	0.77493
1124.212	0.36009	1.02333	0.7835
1124.734	0.366	1.03008	0.80067
1125.255	0.37208	1.04124	0.79392
1125.777	0.3723	1.06297	0.80868
1126.298	0.38029	1.06202	0.81488
1126.819	0.38162	1.07272	0.82007
1127.341	0.38483	1.09159	0.82743
1127.862	0.38207	1.09692	0.82189
1128.383	0.39954	1.09946	0.8303
1128.904	0.39313	1.10444	0.83807
1129.426	0.39402	1.10766	0.83408
1129.947	0.39836	1.1171	0.84369
1130.468	0.40943	1.12858	0.84616
1130.989	0.41358	1.13028	0.84572
1131.51	0.40456	1.1232	0.85011
1132.032	0.41219	1.13544	0.85053
1132.553	0.40811	1.12751	0.84284
1133.074	0.41275	1.13894	0.84872
1133.595	0.4139	1.13889	0.85337
1134.116	0.41686	1.14111	0.84994
1134.637	0.4149	1.13351	0.85122
1135.158	0.41478	1.13782	0.8418
1135.679	0.41553	1.13541	0.83918
1136.2	0.42733	1.13706	0.84218
1136.721	0.40603	1.12729	0.82239
1137.242	0.41049	1.12756	0.82835
1137.763	0.41413	1.11652	0.82357
1138.284	0.41248	1.10608	0.80923
1138.805	0.40351	1.10067	0.7994
1139.326	0.41554	1.09443	0.79851
1139.847	0.40738	1.08593	0.78907
1140.367	0.42653	1.09556	0.78624
1140.888	0.41027	1.07969	0.77253
1141.409	0.40536	1.06317	0.76017
1141.93	0.40607	1.04713	0.75485
1142.451	0.39781	1.04559	0.75219
1142.971	0.40638	1.03443	0.73697
1143.492	0.39513	1.02011	0.73024
1144.013	0.38508	0.99936	0.71771
1144.534	0.37955	0.99947	0.71951
1145.054	0.39328	0.98076	0.69971
1145.575	0.37434	0.97056	0.68783
1146.096	0.38463	0.96203	0.68363
1146.616	0.37772	0.94237	0.67353
1147.137	0.36332	0.93577	0.66464
1147.658	0.36765	0.92516	0.65441
1148.178	0.37314	0.91943	0.64389
1148.699	0.35582	0.88609	0.62883
1149.219	0.3608	0.88897	0.61708
1149.74	0.34618	0.86596	0.60628
1150.26	0.34476	0.85539	0.59701
1150.781	0.35069	0.84429	0.59027
1151.301	0.34397	0.83614	0.57777
1151.822	0.32837	0.81182	0.56471
1152.342	0.32834	0.79595	0.55713
1152.863	0.32628	0.80466	0.55682
1153.383	0.32368	0.79219	0.54293
1153.903	0.31927	0.76215	0.52623
1154.424	0.32103	0.75869	0.51475
1154.944	0.3041	0.76098	0.51288
1155.464	0.30654	0.7351	0.49685
1155.985	0.30962	0.7269	0.49695
1156.505	0.29952	0.72054	0.48179
1157.025	0.2871	0.69753	0.47405
1157.546	0.29729	0.69364	0.45561
1158.066	0.28991	0.69448	0.45822
1158.586	0.28592	0.66736	0.45393
1159.106	0.28513	0.66612	0.44354
1159.626	0.28053	0.66026	0.43374
1160.147	0.27153	0.65126	0.43302
1160.667	0.28335	0.64178	0.41842
1161.187	0.26555	0.62984	0.41679
1161.707	0.26812	0.63191	0.39542
1162.227	0.25218	0.60617	0.39974
1162.747	0.26418	0.59216	0.38201
1163.267	0.26003	0.58811	0.39782
1163.787	0.24478	0.57626	0.36894
1164.307	0.24292	0.57658	0.37612
1164.827	--	--	--
1165.347	0.23029	0.56169	0.35104
1165.867	0.23756	0.55318	0.35283
1166.387	0.23066	0.53199	0.35257
1166.907	0.23652	0.51992	0.33208
1167.427	0.2343	0.52235	0.32745
1167.947	0.22129	0.51332	0.31529
1168.467	0.23007	0.49541	0.33188
1168.987	0.22029	0.49387	0.31879
1169.507	0.2197	0.48211	0.30331
1170.026	0.21935	0.47462	0.29851
1170.546	0.2148	0.47041	0.29894
1171.066	0.2109	0.45654	0.29442
1171.586	0.20083	0.46483	0.28912
1172.105	0.20567	0.45329	0.29409
1172.625	0.20059	0.43419	0.28071
1173.145	0.19608	0.43621	0.2623
1173.665	0.18195	0.41796	0.26628
1174.184	0.18294	0.42988	0.25988
1174.704	0.17666	0.41283	0.26837
1175.224	0.18443	0.40355	0.25797
1175.743	0.1821	0.40225	0.25315
1176.263	0.17247	0.39417	0.25053
1176.782	0.16899	0.39118	0.24346
1177.302	0.17521	0.3803	0.23988
1177.822	0.17299	0.37277	0.23026
1178.341	0.17538	0.35951	0.23363
1178.861	0.16315	0.36368	0.22763
1179.38	0.16233	0.36384	0.22647
1179.9	0.16335	0.3502	0.21525
1180.419	0.16796	0.3484	0.21957
1180.939	0.15283	0.33667	0.2197
1181.458	0.14548	0.32869	0.20817
1181.977	0.15405	0.33726	0.20064
1182.497	0.15026	0.32832	0.19396
1183.016	0.15014	0.31318	0.20412
1183.535	0.14622	0.32308	0.19303
1184.055	0.15551	0.30288	0.19394
1184.574	0.14271	0.31767	0.19279
1185.093	0.13528	0.30188	0.19223
1185.613	0.1481	0.30555	0.18858
1186.132	0.13806	0.28619	0.18013
1186.651	0.12777	0.29199	0.1834
1187.17	0.12579	0.29057	0.17007
1187.69	0.1358	0.28243	0.17111
1188.209	0.12687	0.27983	0.16564
1188.728	0.13115	0.27292	0.16856
1189.247	0.11822	0.26724	0.16381
1189.766	0.124	0.25136	0.15838
1190.285	0.12596	0.25377	0.16165
1190.805	0.11555	0.26441	0.16203
1191.324	0.11941	0.24899	0.15169
1191.843	0.11173	0.23814	0.14613
1192.362	0.11434	0.24446	0.15181
1192.881	0.10614	0.23216	0.14524
1193.4	0.10489	0.23789	0.15666
1193.919	0.12035	0.23331	0.1442
1194.438	0.11126	0.22688	0.14478
1194.957	0.11174	0.228	0.1454
1195.476	0.115	0.2258	0.12678
1195.995	0.10517	0.21734	0.13558
1196.513	0.09816	0.21073	0.13386
1197.032	0.10986	0.21381	0.13506
1197.551	0.10557	0.21955	0.14022
1198.07	0.09554	0.22089	0.12281
1198.589	0.10575	0.19766	0.12142
1199.108	0.10904	0.19983	0.12441
1199.627	0.10257	0.19415	0.1287
1200.145	0.0895	0.20129	0.11891
1200.664	0.0938	0.19548	0.12285
1201.183	0.10336	0.1895	0.11573
1201.702	0.09869	0.19997	0.12694
1202.22	0.08612	0.20064	0.11102
1202.739	0.10585	0.19584	0.11724
1203.258	0.08688	0.19582	0.10716
1203.776	0.09597	0.18293	0.10608
1204.295	0.09667	0.17755	0.12442
1204.813	0.09634	0.177	0.11211
1205.332	0.09919	0.1905	0.11262
1205.851	0.08037	0.17443	0.10386
1206.369	0.08417	0.16913	0.12659
1206.888	0.0831	0.17899	0.10194
1207.406	0.0861	0.16485	0.09997
1207.925	0.0845	0.17058	0.10404
1208.443	0.07438	0.16596	0.10248
1208.962	0.08992	0.16591	0.09833
1209.48	0.07148	0.15814	0.09873
1209.999	0.08253	0.15692	0.10712
1210.517	0.07445	0.15499	0.09156
1211.035	0.07559	0.16676	0.10223
1211.554	0.08153	0.14213	0.0866
1212.072	0.07796	0.15523	0.08612
1212.591	0.07463	0.15924	0.0983
1213.109	0.08605	0.13842	0.10373
1213.627	0.07416	0.15447	0.08788
1214.145	0.0742	0.14795	0.09579
1214.664	0.07479	0.15347	0.09501
1215.182	0.07422	0.13898	0.09064
1215.7	0.06815	0.14538	0.09008
1216.218	0.07075	0.13345	0.09458
1216.737	0.076	0.13123	0.08555
1217.255	0.0609	0.13077	0.08765
1217.773	0.07025	0.13118	0.09141
1218.291	0.0608	0.12795	0.08106
1218.809	0.066	0.1287	0.08362
1219.327	0.07368	0.12211	0.08797
1219.845	0.06501	0.14053	0.10011
1220.363	0.06069	0.13551	0.08198
1220.882	0.06994	0.13629	0.08353
1221.4	0.06432	0.13112	0.08425
1221.918	0.05657	0.11871	0.07894
1222.436	0.06967	0.12388	0.07936
1222.954	0.06722	0.11465	0.07486
1223.472	0.06444	0.13861	0.07391
1223.989	0.06245	0.12076	0.07378
1224.507	0.0666	0.11289	0.0715
1225.025	0.06413	0.11619	0.08079
1225.543	0.05696	0.11721	0.0676
1226.061	0.0599	0.11825	0.0742
1226.579	0.06227	0.10979	0.06265
1227.097	--	--	--
1227.615	0.06436	0.11237	0.07898
1228.132	0.04881	0.10346	0.0677
1228.65	0.05792	0.11667	0.06021
1229.168	0.062	0.1093	0.07056
1229.686	0.05415	0.10643	0.06995
1230.203	0.05122	0.10112	0.06776
1230.721	0.05854	0.09431	0.06957
1231.239	0.06015	0.10322	0.07006
1231.756	0.05735	0.091	0.0624
1232.274	0.04651	0.09909	0.05966
1232.792	0.04621	0.09726	0.06658
1233.309	0.05884	0.10722	0.06246
1233.827	0.03851	0.10359	0.06397
1234.345	0.05313	0.09462	0.06367
1234.862	0.05037	0.08288	0.0554
1235.38	0.05528	0.082	0.04792
1235.897	0.05769	0.08786	0.05605
1236.415	0.05324	0.10436	0.05401
1236.932	0.04829	0.09973	0.05863
1237.45	0.05606	0.08108	0.05817
1237.967	0.04997	0.09168	0.04787
1238.485	0.04454	0.09217	0.04172
1239.002	0.03556	0.09915	0.05176
1239.519	0.05309	0.08274	0.05081
1240.037	0.05211	0.08919	0.04743
1240.554	0.05128	0.09502	0.04566
1241.071	0.05093	0.09186	0.05231
1241.589	0.05479	0.08933	0.05769
1242.106	0.03654	0.08083	0.0499
1242.623	0.05406	0.07234	0.05826
1243.141	0.04567	0.08133	0.05363
1243.658	0.04904	0.08085	0.05658
1244.175	0.0449	0.08192	0.0432
1244.692	0.04803	0.08343	0.04662
1245.21	0.04684	0.06672	0.03784
1245.727	0.04771	0.07066	0.03844
1246.244	0.04663	0.08378	0.04493
1246.761	0.06275	0.07827	0.0416
1247.278	0.0464	0.07453	0.05279
1247.795	0.03944	0.0755	0.04898
1248.312	0.0439	0.0797	0.04795
1248.829	0.05953	0.0816	0.05484
1249.347	0.05383	0.06602	0.04368
1249.864	0.03276	0.06517	0.04836
1250.381	0.04319	0.05666	0.04081
1250.898	0.04808	0.06202	0.04677
1251.415	0.03949	0.0748	0.05016
1251.932	0.03344	0.07282	0.04752
1252.448	0.04608	0.0654	0.05605
1252.965	0.05004	0.06466	0.03799
1253.482	0.03581	0.05778	0.04621
1253.999	0.04142	0.06549	0.03241
1254.516	0.03818	0.06264	0.04278
1255.033	0.02907	0.06806	0.04061
1255.55	0.04303	0.05664	0.04151
1256.067	0.03524	0.05694	0.04941
1256.583	0.03317	0.06443	0.03752
1257.1	0.03117	0.06595	0.02746
1257.617	0.03775	0.06083	0.04136
1258.134	0.0423	0.05944	0.0371
1258.65	0.03939	0.0702	0.03868
1259.167	0.04222	0.05641	0.03902
1259.684	0.03669	0.04963	0.02906
1260.201	0.03923	0.05759	0.04006
1260.717	0.03027	0.06809	0.03958
1261.234	0.0505	0.0564	0.02447
1261.75	0.04049	0.05512	0.03396
1262.267	0.0325	0.06259	0.04368
1262.784	0.03974	0.05755	0.03625
1263.3	0.03435	0.05686	0.04266
1263.817	0.03887	0.05829	0.03847
1264.333	0.04015	0.05859	0.03126
1264.85	0.03151	0.06081	0.0365
1265.366	0.02904	0.05464	0.02541
1265.883	0.03607	0.05166	0.03493
1266.399	0.03053	0.05837	0.03244
1266.916	0.02652	0.05364	0.02796
1267.432	0.0273	0.05086	0.02975
1267.949	0.03731	0.04589	0.02574
1268.465	0.02899	0.0485	0.0377
1268.981	0.02965	0.05549	0.02126
1269.498	0.03451	0.04581	0.03823
1270.014	0.03281	0.05255	0.03066
1270.53	0.04016	0.05326	0.03046
1271.047	0.03226	0.04027	0.02983
1271.563	0.03607	0.04696	0.03499
1272.079	0.02484	0.04532	0.0318
1272.595	0.02119	0.04498	0.03079
1273.112	0.02955	0.04979	0.02688
1273.628	0.03664	0.04473	0.02789
1274.144	0.0402	0.05104	0.0245
1274.66	0.03651	0.05425	0.02856
1275.176	0.03731	0.03958	0.02571
1275.692	0.03547	0.05538	0.0331
1276.209	0.02992	0.04893	0.02933
1276.725	0.03094	0.04808	0.03602
1277.241	0.02952	0.03784	0.03734
1277.757	0.03312	0.04903	0.031
1278.273	0.039	0.05021	0.02553
1278.789	0.03288	0.04182	0.03152
1279.305	0.0271	0.04846	0.03497
1279.821	0.04368	0.04359	0.03045
1280.337	0.03092	0.03614	0.02924
1280.853	0.03361	0.053	0.02782
1281.369	0.02532	0.04407	0.02577
1281.885	0.02858	0.04705	0.02902
1282.401	0.03223	0.03936	0.01983
1282.916	0.03295	0.04048	0.0292
1283.432	0.03092	0.04879	0.03487
1283.948	0.03598	0.04872	0.03277
1284.464	0.025	0.04637	0.02546
1284.98	0.03122	0.04421	0.02252
1285.496	0.03302	0.04979	0.0292
1286.011	0.0329	0.03959	0.04351
1286.527	0.03055	0.03682	0.02705
1287.043	0.02772	0.04952	0.03443
1287.559	--	--	--
1288.074	0.01458	0.04739	0.03162
1288.59	0.02229	0.05054	0.03693
1289.106	0.03099	0.04007	0.03642
1289.621	0.02252	0.04484	0.03846
1290.137	0.02336	0.04313	0.03245
1290.652	0.02573	0.05045	0.02757
1291.168	0.02891	0.04128	0.03483
1291.684	0.03099	0.03889	0.03122
1292.199	0.02812	0.0448	0.0294
1292.715	0.02078	0.04002	0.02737
1293.23	0.03343	0.03834	0.03499
1293.746	0.01735	0.03877	0.02326
1294.261	0.02106	0.04921	0.03988
1294.777	0.02971	0.04153	0.02736
1295.292	0.02217	0.0467	0.04472
1295.808	0.03279	0.0399	0.03151
1296.323	0.0335	0.04017	0.0253
1296.838	0.03395	0.03258	0.0295
1297.354	0.02759	0.05262	0.02716
1297.869	0.03995	0.03276	0.03447
1298.384	0.03431	0.04332	0.03106
1298.9	0.02967	0.05271	0.04145
1299.415	0.03555	0.04462	0.04035
1299.93	0.02819	0.03376	0.02512
1300.446	0.02256	0.03947	0.03475
1300.961	0.03891	0.05769	0.02927
1301.476	0.03273	0.04149	0.0298
1301.991	0.02098	0.04407	0.03946
1302.506	0.01964	0.04365	0.03195
1303.022	0.02448	0.05134	0.0284
1303.537	0.02758	0.03531	0.02855
1304.052	0.01959	0.03149	0.02983
1304.567	0.02963	0.04875	0.02907
1305.082	0.02291	0.03809	0.0359
1305.597	0.03045	0.03723	0.03278
1306.112	0.02471	0.03732	0.03219
1306.627	0.02951	0.04778	0.03499
1307.142	0.03412	0.03442	0.02153
1307.657	0.02418	0.03443	0.03101
1308.172	0.03213	0.05036	0.03488
1308.687	0.03506	0.03167	0.03802
1309.202	0.0272	0.03916	0.02536
1309.717	0.02189	0.04074	0.0241
1310.232	0.0201	0.03237	0.03265
1310.747	0.02265	0.03627	0.04984
1311.262	0.02854	0.04046	0.0402
1311.777	0.02596	0.0388	0.02579
1312.292	0.01814	0.02945	0.02105
1312.807	0.03797	0.04138	0.02418
1313.321	0.02867	0.042	0.01552
1313.836	0.01746	0.03149	0.03209
1314.351	0.02397	0.03972	0.03802
1314.866	0.02531	0.0334	0.03973
1315.38	0.02624	0.0438	0.02372
1315.895	0.02834	0.03245	0.02906
1316.41	0.02671	0.03034	0.02127
1316.925	0.02236	0.03994	0.02456
1317.439	0.02816	0.04389	0.02864
1317.954	0.02544	0.02203	0.03148
1318.468	0.02135	0.03554	0.02
1318.983	0.03174	0.02435	0.03643
1319.498	0.01491	0.02906	0.03008
1320.012	0.01658	0.0303	0.0316
1320.527	0.01719	0.01763	0.02838
1321.041	0.02316	0.03536	0.02989
1321.556	0.00989	0.03246	0.02166
1322.07	0.03677	0.0394	0.0264
1322.585	0.0251	0.01137	0.03275
1323.099	0.01354	0.04492	0.02672
1323.614	0.0243	0.01438	0.02682
1324.128	--	--	--
1324.643	0.02685	0.03264	0.02944
1325.157	0.03643	0.03049	0.03125
1325.671	0.01542	0.03332	0.01667
1326.186	0.02526	0.03188	0.03168
1326.7	0.01887	0.02914	0.02152
1327.214	0.02471	0.03377	0.03984
1327.729	0.02548	0.04297	0.02205
1328.243	0.01852	0.02198	0.03536
1328.757	0.01896	0.02725	0.023
1329.272	0.01966	0.03474	0.03253
1329.786	0.02079	0.02982	0.00307
1330.3	0.02884	0.01477	0.02681
1330.814	0.03647	0.04261	0.03123
1331.328	0.01659	0.02849	0.01558
1331.843	0.02176	0.02021	0.02077
1332.357	0.03075	0.02164	0.02427
1332.871	0.02577	0.02915	0.01528
1333.385	0.01275	0.02255	0.02997
1333.899	0.01889	0.02655	0.02502
1334.413	0.01734	0.01825	0.01953
1334.927	0.01354	0.03213	0.01932
1335.441	0.01745	0.026	0.02488
1335.955	0.02294	0.02354	0.01386
1336.469	0.03293	0.00972	0.01933
1336.983	0.02228	0.01398	0.03141
1337.497	0.02034	0.02304	0.02023
1338.011	0.02302	0.02865	0.04146
1338.525	0.02152	0.03088	0.01309
1339.039	0.02959	0.01951	0.01846
1339.553	0.0182	0.01884	0.0337
1340.067	0.02499	0.01436	0.0257
1340.58	0.01699	0.01696	0.02503
1341.094	0.03168	0.01796	0.02093
1341.608	0.02162	0.01185	0.01265
1342.122	0.0245	0.0209	0.00985
1342.636	0.02723	0.02516	0.02216
1343.149	0.02438	0.01689	0.0102
1343.663	0.02646	0.02473	0.02841
1344.177	0.02901	0.01966	0.01913
1344.691	0.02131	0.0245	0.00631
1345.204	0.02538	0.01521	0.00996
1345.718	0.01393	0.00731	0.00897
1346.232	0.0273	0.00535	0.01357
1346.745	0.02344	0.01247	0.02419
1347.259	0.04224	0.01596	0.02669
1347.773	0.0067	0.01685	0.01431
1348.286	0.01847	0.01387	0.00876
1348.8	0.03477	0.02523	0.01267
1349.313	0.02762	0.01284	0.011
1349.827	0.02913	8.96E-4	0.00604
1350.34	0.02568	0.00913	0.01106
1350.854	0.01564	0.00242	0.01266
1351.367	0.01178	-0.00237	8.32E-6
1351.881	0.01933	0.00216	0.00821
1352.394	0.01182	0.00375	-0.00176
1352.908	0.01686	0.00931	-0.00463
1353.421	0.00719	0.01176	0.01352
1353.934	0.02226	0.01945	0.01541
1354.448	0.01272	0.0086	0.0185
1354.961	0.02009	0.01261	0.00898
1355.474	0.02043	0.0135	0.00975
1355.988	0.02518	0.03874	0.01686
1356.501	0.0137	0.01325	0.01357
1357.014	0.03941	0.00263	0.00883
1357.528	0.0189	0.00355	-1.27E-4
1358.041	0.02328	0.01564	0.0197
1358.554	0.01271	4.1E-4	0.01804
1359.067	0.00655	-0.00158	0.00659
1359.58	0.00512	0.00514	0.00729
1360.094	0.01196	0.0213	0.0163
1360.607	0.01702	-0.01323	0.00333
1361.12	0.02522	-0.00335	0.0135
1361.633	0.02548	-0.0084	0.00167
1362.146	0.01792	0.00572	-0.00219
1362.659	0.02872	-1.88E-4	0.02211
1363.172	0.02549	0.00156	0.00384
1363.685	0.02187	0.00828	-0.00215
1364.198	0.01602	-0.00622	0.00713
1364.711	0.04253	0.00341	0.0023
1365.224	0.01819	0.00788	0.01977
1365.737	0.01213	-0.01105	-0.00775
1366.25	0.02425	0.00384	0.0173
1366.763	0.035	-0.01097	0.00709
1367.276	0.01568	0.03341	-0.00765
1367.789	0.02731	0.00496	0.01197
1368.302	0.02411	-0.00647	0.00633
1368.815	0.01145	-0.00443	0.00119
1369.327	0.03092	0.01711	0.00297
1369.84	0.00726	0.0056	-0.01713
1370.353	0.01243	-0.00617	-0.01348
1370.866	0.02141	0.0033	-0.00142
1371.379	0.00619	0.02917	0.0049
1371.891	-9.67E-4	0.00146	-4.57E-4
1372.404	0.02755	0.01022	-0.01093
1372.917	0.02281	0.03063	9.22E-4
1373.429	0.00302	0.00891	0.01406
1373.942	-0.00232	-0.00438	-0.00136
1374.455	0.02403	0.00952	-0.00709
1374.967	0.00599	-0.01052	0.01305
1375.48	0.01327	0.00156	-8.28E-4
1375.993	0.01269	-0.0163	-0.00276
1376.505	0.00836	-0.00772	5.75E-4
1377.018	0.0163	-0.01371	0.00492
1377.53	0.02475	-0.00976	0.00872
1378.043	0.01761	-0.00633	-0.01297
1378.555	0.01455	-0.01235	0.00747
1379.068	-0.00259	-0.01376	-0.00291
1379.58	0.00526	0.00554	7.77E-4
1380.093	0.02945	-0.00822	0.01313
1380.605	0.02344	-0.00429	-0.0178
1381.118	-0.01554	-0.01632	0.00491
1381.63	0.01966	4.86E-4	-0.02008
1382.143	0.02622	-0.01254	-0.00797
1382.655	-0.00838	-0.00963	-0.02346
1383.167	0.01198	-0.02624	-0.01276
1383.68	0.00702	-0.02714	0.00122
1384.192	-0.00926	-0.00255	-0.00612
1384.704	0.01367	-0.01637	-0.01055
1385.216	-0.00127	-0.01625	-0.00585
1385.729	-0.00221	-0.0139	-6.26E-4
1386.241	-0.01503	-0.03101	-0.01227
1386.753	-0.00171	-0.03837	-0.01703
1387.265	0.00723	8.37E-4	-0.00577
1387.778	0.02193	-0.01168	0.0011
1388.29	0.01487	-0.00273	0.00323
1388.802	0.0064	-0.01645	0.00669
1389.314	0.01214	-0.01727	-2.12E-4
1389.826	0.00295	-0.02771	-0.00787
1390.338	-0.00149	-0.01318	-0.0026
1390.85	0.02382	-0.02874	0.00368
1391.362	0.01501	-0.03327	-0.00516
1391.874	0.02104	-0.0242	-0.00585
1392.386	0.0122	-0.01536	-0.00386
1392.898	0.01238	-0.00621	-0.00767
1393.41	-0.00558	-0.00755	-0.00532
1393.922	-0.00926	-0.0187	-0.01961
1394.434	-0.00125	-0.01255	0.00131
1394.946	0.03521	-0.01648	-0.00879
1395.458	0.0054	-0.0266	-6.68E-4
1395.97	0.00676	-0.01752	0.00625
1396.482	0.00631	-0.01967	-0.00625
1396.994	0.00567	-0.0246	-0.01255
1397.506	0.00594	-0.01544	-0.0034
1398.018	0.03175	2.87E-5	-0.01794
1398.529	-0.00199	-0.00325	-0.00333
1399.041	0.00849	-0.00974	-0.02183
1399.553	0.01892	-0.02853	-0.00597
1400.065	-0.01049	-0.00784	-0.01755
1400.576	0.01622	-0.02307	-0.01261
1401.088	-0.00426	-0.01321	-0.00569
1401.6	-0.00213	-0.03172	-0.0204
1402.112	0.01106	-0.0371	-0.0054
1402.623	0.00338	-0.01774	-0.0196
1403.135	-0.02655	-0.02589	-0.0135
1403.646	-0.00973	-0.03458	-0.00692
1404.158	0.01619	-0.03553	-0.02736
1404.67	-0.01468	-0.0145	-0.00996
1405.181	0.00703	-0.04392	-0.00842
1405.693	-0.00285	-0.0054	-0.01782
1406.204	-0.0223	-0.04272	-0.01193
1406.716	0.02186	-0.0273	-0.01594
1407.227	-0.00142	-0.02883	-0.01596
1407.739	-0.01057	-0.02725	-0.00288
1408.25	-0.00467	-0.0344	-0.01773
1408.762	0.00158	-0.04841	-0.00135
1409.273	-0.02273	-0.01517	0.00376
1409.785	-0.01253	-0.04359	-0.01736
1410.296	-0.00367	-0.03361	-0.01541
1410.807	0.00246	-0.02662	-0.0253
1411.319	-0.00237	-0.02024	-0.0144
1411.83	-0.00121	-0.04046	-0.01289
1412.341	-0.00385	-0.024	0.00976
1412.853	0.02146	-0.01442	-0.00971
1413.364	-0.00591	-0.03992	0.00462
1413.875	2.71E-4	-0.01543	0.02112
