# Supplementary material for: Ratiometric fluorescent sensing of pyrophosphate with sp³-functionalized single-walled carbon nanotubes
Source: Nat Commun. 2024 Jan 24;15:706. doi: 10.1038/s41467-024-45052-1 (PMC10808354; doi:10.1038/s41467-024-45052-1)
Supplement: Supplementary file 4 — Source data [file 41467_2024_45052_MOESM4_ESM.zip › Fig. S7a.txt]

Wavelength	PL intensity	PL intensity
nm	a.u.	a.u.
	Dz-Alkyne	100 �M THPTA
881.39	-11.56479	-12.69049
881.919	-4.71496	-5.10412
882.449	-4.05286	-2.86683
882.979	-20.80945	-24.58595
883.509	-7.00354	-6.16032
884.038	-2.10677	-2.12725
884.568	-2.81123	-2.47187
885.098	-4.74765	-4.65594
885.627	-2.47405	-2.32086
886.157	-18.20437	-19.85814
886.686	-2.32211	-1.78433
887.216	-3.24267	-2.23336
887.746	-2.91682	-2.9635
888.275	3.58034	2.1962
888.805	-4.93615	-5.37395
889.334	-2.89321	-3.34962
889.864	-4.61797	-4.6212
890.393	-2.52547	-3.05238
890.923	-1.94103	-1.93786
891.452	-1.80339	-0.7815
891.981	-3.68858	-2.40632
892.511	-1.37668	-1.06684
893.04	-1.84149	-1.53084
893.57	-1.36249	-1.44896
894.099	-1.41365	-0.62212
894.628	-0.7973	-0.60174
895.158	-1.90062	-0.95916
895.687	-0.99037	-1.0495
896.216	-0.64076	-0.79202
896.745	-0.81503	-0.58561
897.275	-0.26794	-0.27411
897.804	-0.38526	-0.4127
898.333	-0.367	-0.42366
898.862	-0.26111	-0.17044
899.391	-0.1296	-0.18393
899.921	-0.20146	-0.17477
900.45	-0.1259	-0.11129
900.979	-0.13285	-0.12634
901.508	-0.06111	-0.0819
902.037	-0.04893	-0.06463
902.566	-0.02246	-0.04354
903.095	-0.03604	-0.0323
903.624	-0.0357	-0.04102
904.153	-0.01331	-0.00743
904.682	-0.02227	-0.02894
905.211	1.19E-4	-0.01165
905.74	-0.02952	-0.03167
906.269	-9.12E-4	-0.00492
906.798	-0.01192	-0.01776
907.327	-0.00954	-0.01865
907.856	-0.03289	-0.01993
908.384	-0.02072	-0.02312
908.913	-0.01678	-0.01442
909.442	-0.019	-0.03264
909.971	-0.01294	-0.00772
910.5	-0.02188	-0.02
911.028	-0.0515	-0.03435
911.557	-0.02362	-0.0258
912.086	-0.02841	-0.00555
912.615	-0.01143	-0.02065
913.143	-0.01566	-0.0142
913.672	-0.01381	-0.00468
914.201	-0.02623	-0.01352
914.729	0.00344	-0.00253
915.258	-0.01301	-0.0181
915.787	0.0025	0.00385
916.315	-0.00849	-0.01952
916.844	-4.76E-4	-0.01545
917.372	-0.00671	-0.01505
917.901	-0.00594	-0.00598
918.429	-0.01088	-0.00423
918.958	0.01327	0.01063
919.486	-0.00385	-0.0101
920.015	-0.01352	-0.00605
920.543	-0.01195	-0.00801
921.072	0.00163	-0.0073
921.6	-0.00708	-0.0041
922.128	-0.00162	7.08E-4
922.657	-0.01127	-0.00538
923.185	-0.00449	-0.00279
923.713	-9.96E-5	0.0106
924.242	0.01107	5.08E-5
924.77	0.00116	-0.00611
925.298	-0.00785	-0.00734
925.827	0.01441	0.00425
926.355	-0.00768	0.00232
926.883	-0.01045	0.00201
927.411	0.01217	0.00166
927.939	4.26E-4	-0.01176
928.468	0.00665	-0.00589
928.996	4.91E-5	0.00565
929.524	-0.00718	3.37E-4
930.052	0	0
930.58	-0.00165	-0.00363
931.108	-0.02404	-0.01935
931.636	-0.00136	0.00131
932.164	-0.00371	3.16E-4
932.692	-4.04E-4	-0.00134
933.22	-0.01313	-0.0137
933.748	-0.00468	-0.01149
934.276	-0.00112	-0.00935
934.804	0.00348	-0.00494
935.332	0.00445	0.0039
935.86	-0.00627	0.0019
936.388	0.00111	0.00285
936.916	0.00336	0.00991
937.444	-0.00149	-0.0145
937.972	-5.05E-4	0.00937
938.499	-0.00467	0.00569
939.027	-0.01089	-0.00633
939.555	0.01328	0.00466
940.083	0.00285	-0.00684
940.611	0.00128	-0.00373
941.138	0.00796	0.00116
941.666	0.00399	0.00543
942.194	0.01019	0.00113
942.721	0.00632	0.00203
943.249	0.01275	-0.00364
943.777	-3.43E-5	-0.00156
944.304	0.01085	0.0061
944.832	0.01572	0.00914
945.359	-0.00654	-0.00773
945.887	-0.0113	0.00641
946.415	0.00285	-0.00125
946.942	--	--
947.47	0.00195	0.00107
947.997	0.00312	0.00867
948.525	0.02176	0.014
949.052	0.00574	0.01425
949.58	--	--
950.107	0.00629	0.00864
950.634	0.01672	0.01558
951.162	0.01648	0.02032
951.689	0.00659	0.02246
952.216	--	--
952.744	0.01317	0.01177
953.271	0.00659	0.01516
953.798	0.01236	0.00688
954.326	0.01074	0.00815
954.853	0.01788	0.00455
955.38	0.01944	0.0106
955.907	0.0169	0.00578
956.435	0.01017	0.02486
956.962	0.00941	0.00659
957.489	0.02048	0.02505
958.016	0.01811	0.02149
958.543	0.02479	0.01986
959.07	0.03448	0.02814
959.598	0.02007	0.02436
960.125	0.02954	0.0303
960.652	0.04154	0.05397
961.179	0.04267	0.03661
961.706	0.03571	0.03172
962.233	0.0406	0.03159
962.76	0.04683	0.04434
963.287	0.05749	0.03562
963.814	0.04113	0.03954
964.341	0.04527	0.04879
964.868	0.05954	0.06127
965.394	0.06715	0.06437
965.921	0.06738	0.05734
966.448	0.07184	0.07148
966.975	0.07547	0.06741
967.502	0.07877	0.076
968.029	0.0833	0.08298
968.556	0.10621	0.09135
969.082	0.09007	0.09569
969.609	0.10155	0.09723
970.136	0.10482	0.11769
970.663	0.1376	0.13174
971.189	0.12216	0.11877
971.716	0.13892	0.12931
972.243	0.14622	0.14349
972.769	0.16863	0.16209
973.296	0.17349	0.16485
973.822	0.1907	0.17756
974.349	0.18959	0.18601
974.876	0.20838	0.19749
975.402	0.21656	0.21731
975.929	0.24412	0.23463
976.455	0.24399	0.23725
976.982	0.27217	0.26759
977.508	0.28441	0.27165
978.035	0.31244	0.28776
978.561	0.3148	0.31153
979.088	0.32086	0.31765
979.614	0.35846	0.33367
980.14	0.37793	0.35359
980.667	0.38699	0.37511
981.193	0.40971	0.38829
981.719	0.42218	0.40438
982.246	0.44458	0.42713
982.772	0.46266	0.44765
983.298	0.47688	0.45451
983.825	0.48796	0.46786
984.351	0.51187	0.48153
984.877	0.527	0.50591
985.403	0.54133	0.51219
985.93	0.55267	0.53399
986.456	0.57228	0.54856
986.982	0.57452	0.55771
987.508	0.58666	0.55471
988.034	0.59947	0.56972
988.56	0.60491	0.58535
989.086	0.62031	0.58669
989.612	0.63033	0.60471
990.138	0.64067	0.61584
990.665	0.65459	0.63027
991.191	0.65061	0.62856
991.717	0.65275	0.63656
992.243	0.6697	0.63792
992.768	0.67482	0.6418
993.294	0.65268	0.63694
993.82	0.67459	0.6479
994.346	0.66876	0.64633
994.872	0.66103	0.63709
995.398	0.64858	0.62173
995.924	0.63823	0.62598
996.45	0.62838	0.60765
996.976	0.61127	0.60011
997.501	0.59931	0.58403
998.027	0.58707	0.56545
998.553	0.55541	0.54012
999.079	0.54333	0.51849
999.604	0.51686	0.50103
1000.13	0.48424	0.47588
1000.656	0.47425	0.46217
1001.181	0.43901	0.4303
1001.707	0.41148	0.41395
1002.233	0.41682	0.40619
1002.758	0.38934	0.37085
1003.284	0.36306	0.36209
1003.809	0.336	0.33358
1004.335	0.3172	0.31312
1004.861	0.3061	0.31143
1005.386	0.29488	0.28916
1005.912	0.27486	0.26748
1006.437	0.26166	0.26358
1006.963	0.2489	0.24128
1007.488	0.23751	0.22482
1008.013	0.22666	0.218
1008.539	0.21433	0.20667
1009.064	0.20255	0.2098
1009.59	0.19489	0.19189
1010.115	0.18614	0.17925
1010.64	0.176	0.17853
1011.166	0.16742	0.16698
1011.691	0.1628	0.15738
1012.216	0.16426	0.16474
1012.742	0.14869	0.14848
1013.267	0.14726	0.13817
1013.792	0.14996	0.14818
1014.317	0.14459	0.15068
1014.843	0.14497	0.13958
1015.368	0.13229	0.13007
1015.893	0.12754	0.13441
1016.418	0.13947	0.12967
1016.943	0.12584	0.12252
1017.468	0.12389	0.12235
1017.993	0.11159	0.11756
1018.518	0.10772	0.1051
1019.043	0.1148	0.11086
1019.569	0.10734	0.11531
1020.094	0.10718	0.10523
1020.619	0.10521	0.11074
1021.144	0.10457	0.09571
1021.668	0.11089	0.11245
1022.193	0.09997	0.0948
1022.718	0.09366	0.0939
1023.243	0.10651	0.09855
1023.768	0.08996	0.08933
1024.293	0.09082	0.09752
1024.818	0.0892	0.0944
1025.343	0.09076	0.09573
1025.868	0.09408	0.08596
1026.392	0.09505	0.08831
1026.917	0.09478	0.09974
1027.442	0.09072	0.09905
1027.967	0.08051	0.08545
1028.491	0.08803	0.08807
1029.016	0.09165	0.09465
1029.541	0.09351	0.08388
1030.065	0.08496	0.08311
1030.59	0.08914	0.08522
1031.115	0.08164	0.08802
1031.639	0.07702	0.07688
1032.164	0.08007	0.08873
1032.689	0.0802	0.07801
1033.213	0.08294	0.08325
1033.738	0.07631	0.07621
1034.262	0.07744	0.07506
1034.787	0.0794	0.07622
1035.311	0.0762	0.06928
1035.836	0.07639	0.0792
1036.36	0.07639	0.08087
1036.885	0.07685	0.07353
1037.409	0.07257	0.07067
1037.933	0.06044	0.0669
1038.458	0.07	0.0714
1038.982	0.07093	0.06482
1039.507	0.05737	0.06383
1040.031	0.06202	0.06401
1040.555	0.06019	0.06079
1041.079	0.06744	0.07006
1041.604	0.0602	0.0598
1042.128	0.05874	0.05716
1042.652	0.05546	0.0565
1043.177	0.05654	0.06036
1043.701	0.05543	0.05368
1044.225	0.05077	0.05342
1044.749	0.04999	0.05623
1045.273	0.04997	0.05853
1045.797	0.05704	0.06089
1046.321	0.0597	0.05799
1046.846	0.05223	0.04913
1047.37	0.05102	0.04816
1047.894	0.05297	0.06017
1048.418	0.0505	0.05357
1048.942	0.04433	0.03887
1049.466	0.05097	0.05305
1049.99	0.05824	0.05719
1050.514	0.05114	0.04476
1051.038	0.04905	0.04722
1051.562	0.05409	0.05364
1052.086	0.05035	0.05265
1052.609	0.0421	0.04263
1053.133	0.04664	0.04835
1053.657	0.05515	0.04622
1054.181	0.04813	0.04022
1054.705	0.05569	0.0482
1055.229	0.04367	0.0499
1055.752	0.05504	0.05165
1056.276	0.04739	0.05091
1056.8	0.04865	0.05384
1057.324	0.05399	0.04729
1057.847	0.05112	0.04889
1058.371	0.04707	0.04867
1058.895	0.04512	0.04257
1059.418	0.05205	0.049
1059.942	0.04866	0.04615
1060.466	0.05113	0.05146
1060.989	0.0477	0.04558
1061.513	0.0399	0.04232
1062.037	0.0547	0.04965
1062.56	0.0486	0.04601
1063.084	0.0584	0.05528
1063.607	0.05488	0.05555
1064.131	0.05057	0.04869
1064.654	0.05092	0.05041
1065.178	0.05602	0.04908
1065.701	0.04564	0.04901
1066.224	0.05597	0.05043
1066.748	0.05277	0.05295
1067.271	0.04744	0.04245
1067.795	0.05475	0.05226
1068.318	0.06036	0.05739
1068.841	0.05478	0.05746
1069.365	0.05583	0.05667
1069.888	0.05945	0.05848
1070.411	0.05967	0.05577
1070.934	0.05837	0.05724
1071.458	0.06533	0.05931
1071.981	0.05843	0.05651
1072.504	0.05909	0.05442
1073.027	0.06392	0.06089
1073.551	0.06842	0.06442
1074.074	0.06648	0.06763
1074.597	0.06636	0.06945
1075.12	0.06795	0.06461
1075.643	0.07327	0.07394
1076.166	0.06759	0.06666
1076.689	0.07296	0.07076
1077.212	0.07057	0.06742
1077.735	0.07846	0.07484
1078.258	0.07531	0.07438
1078.781	0.07429	0.06896
1079.304	0.0806	0.07715
1079.827	0.08127	0.08066
1080.35	0.08226	0.07575
1080.873	0.0864	0.08675
1081.396	0.09191	0.08374
1081.919	0.10426	0.09395
1082.442	0.09148	0.09358
1082.965	0.0992	0.09482
1083.487	0.09756	0.09082
1084.01	0.10192	0.09376
1084.533	0.10795	0.10466
1085.056	0.11269	0.11021
1085.579	0.11806	0.11257
1086.101	0.12387	0.122
1086.624	0.12971	0.12177
1087.147	0.13087	0.12884
1087.669	0.13145	0.12487
1088.192	0.13627	0.13313
1088.715	0.13887	0.13496
1089.237	0.15036	0.14522
1089.76	0.15415	0.13982
1090.283	0.15893	0.1512
1090.805	0.16363	0.15367
1091.328	0.15522	0.15671
1091.85	0.17363	0.17162
1092.373	0.18335	0.17518
1092.895	0.18133	0.17571
1093.418	0.193	0.1869
1093.94	0.19782	0.18664
1094.463	0.20622	0.19929
1094.985	0.21058	0.19842
1095.507	0.23508	0.22136
1096.03	0.22749	0.21514
1096.552	0.24504	0.22968
1097.075	0.24788	0.23707
1097.597	0.26229	0.24635
1098.119	0.2608	0.25003
1098.642	0.2774	0.26626
1099.164	0.2845	0.27754
1099.686	0.29659	0.27924
1100.208	0.31082	0.29531
1100.731	0.3134	0.29857
1101.253	0.32972	0.3145
1101.775	0.34245	0.32647
1102.297	0.35564	0.33459
1102.819	0.36453	0.34597
1103.342	0.3749	0.35838
1103.864	0.38658	0.3654
1104.386	0.39745	0.38707
1104.908	0.41684	0.39946
1105.43	0.42956	0.41558
1105.952	0.44327	0.42342
1106.474	0.44873	0.43317
1106.996	0.47364	0.44857
1107.518	0.48059	0.45842
1108.04	0.50106	0.48041
1108.562	0.509	0.49114
1109.084	0.52904	0.50943
1109.606	0.54165	0.52085
1110.128	0.55432	0.53067
1110.65	0.57822	0.55064
1111.172	0.59201	0.57124
1111.693	0.60123	0.58412
1112.215	0.62597	0.59778
1112.737	0.62927	0.59903
1113.259	0.66422	0.62755
1113.781	0.67408	0.64001
1114.302	0.68503	0.66191
1114.824	0.7061	0.6776
1115.346	0.73858	0.69407
1115.868	0.74099	0.70701
1116.389	0.76228	0.72541
1116.911	0.76717	0.73731
1117.433	0.79072	0.75366
1117.954	0.80909	0.76833
1118.476	0.82095	0.78653
1118.997	0.83108	0.80236
1119.519	0.85728	0.8145
1120.041	0.87042	0.838
1120.562	0.88204	0.84036
1121.084	0.89028	0.85473
1121.605	0.91898	0.87312
1122.127	0.92993	0.89328
1122.648	0.95541	0.91376
1123.17	0.95839	0.91288
1123.691	0.97427	0.93344
1124.212	0.98047	0.93865
1124.734	1.00118	0.95485
1125.255	1.01294	0.97379
1125.777	1.03037	0.9845
1126.298	1.02971	0.98401
1126.819	1.04467	0.99307
1127.341	1.05361	1.00509
1127.862	1.0616	1.01315
1128.383	1.07062	1.0245
1128.904	1.07992	1.03797
1129.426	1.08652	1.03144
1129.947	1.09356	1.04134
1130.468	1.09127	1.05326
1130.989	1.09732	1.0494
1131.51	1.1024	1.05357
1132.032	1.10205	1.05375
1132.553	1.09578	1.04188
1133.074	1.12192	1.07006
1133.595	1.11141	1.06045
1134.116	1.12979	1.07596
1134.637	1.11069	1.06031
1135.158	1.11232	1.06324
1135.679	1.11431	1.07276
1136.2	1.10572	1.06293
1136.721	1.0882	1.04344
1137.242	1.09861	1.05511
1137.763	1.09838	1.04044
1138.284	1.09149	1.04012
1138.805	1.07507	1.02931
1139.326	1.08137	1.02995
1139.847	1.06298	1.02736
1140.367	1.05743	1.01619
1140.888	1.0464	1.00151
1141.409	1.03862	1.00823
1141.93	1.02282	0.97985
1142.451	1.02261	0.97611
1142.971	1.01172	0.96555
1143.492	0.99418	0.94862
1144.013	0.97143	0.93542
1144.534	0.97514	0.93764
1145.054	0.95802	0.92103
1145.575	0.94633	0.90716
1146.096	0.9292	0.90011
1146.616	0.92111	0.8828
1147.137	0.8975	0.86583
1147.658	0.90702	0.86824
1148.178	0.88857	0.8412
1148.699	0.87127	0.83768
1149.219	0.84378	0.81166
1149.74	0.85393	0.8131
1150.26	0.82474	0.78966
1150.781	0.82036	0.7808
1151.301	0.79024	0.77432
1151.822	0.77993	0.74302
1152.342	0.7693	0.73394
1152.863	0.7543	0.7253
1153.383	0.74771	0.71962
1153.903	0.74225	0.71422
1154.424	0.72992	0.70162
1154.944	0.71424	0.68817
1155.464	0.71331	0.68895
1155.985	0.6917	0.66185
1156.505	0.67879	0.66336
1157.025	0.66716	0.63704
1157.546	0.64096	0.62888
1158.066	0.64109	0.61594
1158.586	0.6357	0.6114
1159.106	0.6228	0.6049
1159.626	0.61862	0.59467
1160.147	0.61147	0.58676
1160.667	0.59909	0.5685
1161.187	0.58695	0.5695
1161.707	0.57527	0.55168
1162.227	0.5641	0.55159
1162.747	0.55642	0.53366
1163.267	0.55791	0.53489
1163.787	0.53042	0.51423
1164.307	0.52291	0.50033
1164.827	--	--
1165.347	0.50989	0.49757
1165.867	0.48493	0.48104
1166.387	0.49173	0.47667
1166.907	0.47256	0.46048
1167.427	0.48124	0.46499
1167.947	0.46811	0.45277
1168.467	0.45559	0.45373
1168.987	0.45097	0.42538
1169.507	0.43688	0.42376
1170.026	0.43038	0.41488
1170.546	0.42887	0.42317
1171.066	0.41329	0.40367
1171.586	0.42121	0.40755
1172.105	0.40223	0.39379
1172.625	0.39736	0.38649
1173.145	0.38944	0.37726
1173.665	0.3902	0.37603
1174.184	0.37618	0.36208
1174.704	0.36696	0.36644
1175.224	0.35476	0.34893
1175.743	0.36196	0.34757
1176.263	0.34602	0.33808
1176.782	0.34063	0.33496
1177.302	0.33391	0.3255
1177.822	0.33955	0.32581
1178.341	0.32881	0.32116
1178.861	0.31145	0.30891
1179.38	0.30923	0.30521
1179.9	0.30744	0.30672
1180.419	0.30275	0.29316
1180.939	0.30395	0.3066
1181.458	0.30353	0.29596
1181.977	0.29961	0.28434
1182.497	0.2885	0.27721
1183.016	0.28419	0.27888
1183.535	0.28748	0.27921
1184.055	0.27809	0.26308
1184.574	0.27018	0.2587
1185.093	0.25568	0.2639
1185.613	0.25183	0.26398
1186.132	0.25392	0.2489
1186.651	0.25993	0.24082
1187.17	0.24965	0.24467
1187.69	0.23941	0.23226
1188.209	0.24722	0.2453
1188.728	0.2451	0.2299
1189.247	0.23656	0.23491
1189.766	0.22966	0.22245
1190.285	0.2333	0.21393
1190.805	0.23647	0.21859
1191.324	0.21927	0.21233
1191.843	0.21491	0.21751
1192.362	0.21182	0.20512
1192.881	0.20187	0.19548
1193.4	0.21218	0.20043
1193.919	0.21	0.19943
1194.438	0.20575	0.19654
1194.957	0.20428	0.18707
1195.476	0.198	0.19335
1195.995	0.19637	0.19623
1196.513	0.19619	0.18776
1197.032	0.18666	0.18702
1197.551	0.20189	0.1886
1198.07	0.17706	0.18187
1198.589	0.18457	0.1685
1199.108	0.18031	0.17026
1199.627	0.18264	0.17647
1200.145	0.168	0.16563
1200.664	0.17937	0.1777
1201.183	0.172	0.1684
1201.702	0.17052	0.16558
1202.22	0.17284	0.16358
1202.739	0.17387	0.17449
1203.258	0.16174	0.16556
1203.776	0.17338	0.16945
1204.295	0.15457	0.15763
1204.813	0.16105	0.16572
1205.332	0.16223	0.15811
1205.851	0.15454	0.16145
1206.369	0.15504	0.14795
1206.888	0.15587	0.16616
1207.406	0.14686	0.14472
1207.925	0.15289	0.15374
1208.443	0.14986	0.15144
1208.962	0.14713	0.14545
1209.48	0.1476	0.14971
1209.999	0.14366	0.14069
1210.517	0.14047	0.14006
1211.035	0.14328	0.15114
1211.554	0.14141	0.14227
1212.072	0.14331	0.13706
1212.591	0.13843	0.1337
1213.109	0.13275	0.13727
1213.627	0.14158	0.12773
1214.145	0.13812	0.13016
1214.664	0.13511	0.12753
1215.182	0.13241	0.1251
1215.7	0.13306	0.13212
1216.218	0.13245	0.13385
1216.737	0.12741	0.12828
1217.255	0.12453	0.13275
1217.773	0.12523	0.12558
1218.291	0.12669	0.12415
1218.809	0.11738	0.11848
1219.327	0.12163	0.11695
1219.845	0.12802	0.12208
1220.363	0.11644	0.11865
1220.882	0.11602	0.11819
1221.4	0.12337	0.1154
1221.918	0.10589	0.10649
1222.436	0.11323	0.11276
1222.954	0.10922	0.10902
1223.472	0.11391	0.11425
1223.989	0.11112	0.10987
1224.507	0.10383	0.10496
1225.025	0.11228	0.11076
1225.543	0.11185	0.1054
1226.061	0.10672	0.08808
1226.579	0.10285	0.1096
1227.097	--	--
1227.615	0.10383	0.10412
1228.132	0.10087	0.09454
1228.65	0.09927	0.09498
1229.168	0.10277	0.09593
1229.686	0.0903	0.08463
1230.203	0.08531	0.08477
1230.721	0.1033	0.08836
1231.239	0.10458	0.09693
1231.756	0.09508	0.0972
1232.274	0.08433	0.09116
1232.792	0.09193	0.08999
1233.309	0.09418	0.08941
1233.827	0.0814	0.08024
1234.345	0.09414	0.0909
1234.862	0.09864	0.09697
1235.38	0.07392	0.0762
1235.897	0.08657	0.08837
1236.415	0.08657	0.08439
1236.932	0.07564	0.07263
1237.45	0.08008	0.08282
1237.967	0.07818	0.08098
1238.485	0.08727	0.08115
1239.002	0.08197	0.08395
1239.519	0.07134	0.07405
1240.037	0.07977	0.08514
1240.554	0.07592	0.08353
1241.071	0.07879	0.08388
1241.589	0.07531	0.07055
1242.106	0.07332	0.07315
1242.623	0.07649	0.07477
1243.141	0.08085	0.07595
1243.658	0.07371	0.07352
1244.175	0.0666	0.07109
1244.692	0.05888	0.07071
1245.21	0.08268	0.0869
1245.727	0.06816	0.06642
1246.244	0.07258	0.07708
1246.761	0.07172	0.06719
1247.278	0.06261	0.06005
1247.795	0.06438	0.06213
1248.312	0.06161	0.06837
1248.829	0.06808	0.06298
1249.347	0.06477	0.06505
1249.864	0.06268	0.06294
1250.381	0.05155	0.06443
1250.898	0.0555	0.05978
1251.415	0.04982	0.06333
1251.932	0.05195	0.05218
1252.448	0.06467	0.06387
1252.965	0.06043	0.06742
1253.482	0.06875	0.06313
1253.999	0.06253	0.049
1254.516	0.0714	0.07675
1255.033	0.05279	0.05249
1255.55	0.05948	0.05484
1256.067	0.05698	0.06089
1256.583	0.05885	0.0547
1257.1	0.04927	0.05244
1257.617	0.04913	0.04879
1258.134	0.05322	0.05212
1258.65	0.0554	0.05121
1259.167	0.04966	0.06237
1259.684	0.04967	0.05597
1260.201	0.04388	0.04702
1260.717	0.04992	0.05314
1261.234	0.04614	0.05405
1261.75	0.05236	0.05783
1262.267	0.04928	0.05594
1262.784	0.06066	0.05259
1263.3	0.04496	0.03935
1263.817	0.04945	0.05539
1264.333	0.05361	0.0512
1264.85	0.05011	0.06069
1265.366	0.04611	0.04292
1265.883	0.04706	0.0492
1266.399	0.0506	0.04715
1266.916	0.0612	0.06569
1267.432	0.04504	0.04537
1267.949	0.05153	0.04701
1268.465	0.04074	0.03578
1268.981	0.04593	0.0434
1269.498	0.03926	0.04641
1270.014	0.04872	0.0395
1270.53	0.0472	0.04294
1271.047	0.03978	0.04454
1271.563	0.04622	0.04346
1272.079	0.04014	0.04514
1272.595	0.04247	0.03743
1273.112	0.04488	0.04727
1273.628	0.04757	0.04404
1274.144	0.04717	0.03967
1274.66	0.04155	0.03828
1275.176	0.04433	0.04202
1275.692	0.04669	0.04136
1276.209	0.04242	0.04169
1276.725	0.02986	0.03736
1277.241	0.04602	0.04896
1277.757	0.0372	0.03801
1278.273	0.04393	0.04976
1278.789	0.03902	0.03235
1279.305	0.04638	0.03849
1279.821	0.04285	0.04471
1280.337	0.03963	0.03703
1280.853	0.03615	0.04738
1281.369	0.03189	0.03487
1281.885	0.04133	0.04792
1282.401	0.03672	0.03169
1282.916	0.04997	0.0445
1283.432	0.03998	0.04458
1283.948	0.03959	0.04278
1284.464	0.03554	0.04274
1284.98	0.02907	0.0218
1285.496	0.03564	0.03542
1286.011	0.03129	0.02977
1286.527	0.0342	0.03319
1287.043	0.02923	0.02615
1287.559	--	--
1288.074	0.03821	0.03563
1288.59	0.03748	0.03672
1289.106	0.03251	0.03805
1289.621	0.02753	0.03719
1290.137	0.03245	0.03693
1290.652	0.05264	0.04567
1291.168	0.03742	0.02629
1291.684	0.04398	0.04134
1292.199	0.03279	0.03359
1292.715	0.04164	0.04932
1293.23	0.02868	0.0237
1293.746	0.03343	0.03853
1294.261	0.03488	0.03408
1294.777	0.02177	0.02861
1295.292	0.04052	0.03867
1295.808	0.03966	0.04226
1296.323	0.03788	0.04557
1296.838	0.03846	0.05035
1297.354	0.03741	0.03708
1297.869	0.02803	0.03007
1298.384	0.03148	0.04042
1298.9	0.03948	0.03859
1299.415	0.02804	0.03623
1299.93	0.03486	0.04565
1300.446	0.0295	0.03963
1300.961	0.03972	0.03482
1301.476	0.03894	0.03853
1301.991	0.04463	0.04926
1302.506	0.04394	0.05075
1303.022	0.04366	0.03525
1303.537	0.04075	0.03414
1304.052	0.04525	0.04217
1304.567	0.03622	0.03943
1305.082	0.03599	0.03791
1305.597	0.03077	0.04431
1306.112	0.04351	0.03231
1306.627	0.03973	0.03325
1307.142	0.03713	0.03556
1307.657	0.03262	0.03918
1308.172	0.03818	0.039
1308.687	0.03805	0.03726
1309.202	0.03702	0.03594
1309.717	0.03701	0.04639
1310.232	0.02407	0.03099
1310.747	0.0409	0.04954
1311.262	0.03304	0.0308
1311.777	0.03583	0.02628
1312.292	0.03256	0.02999
1312.807	0.03946	0.04219
1313.321	0.03752	0.03379
1313.836	0.03931	0.03701
1314.351	0.03424	0.0362
1314.866	0.03342	0.03506
1315.38	0.04412	0.0405
1315.895	0.03764	0.03182
1316.41	0.02713	0.03616
1316.925	0.03327	0.03987
1317.439	0.0301	0.02789
1317.954	0.04376	0.03339
1318.468	0.03526	0.04096
1318.983	0.03308	0.02336
1319.498	0.0294	0.03363
1320.012	0.02216	0.02838
1320.527	0.02737	0.02096
1321.041	0.04002	0.03926
1321.556	0.03601	0.03137
1322.07	0.03225	0.0296
1322.585	0.01946	0.0222
1323.099	0.03358	0.04069
1323.614	0.02219	0.03469
1324.128	--	--
1324.643	0.03864	0.02851
1325.157	0.03564	0.04091
1325.671	0.02808	0.03416
1326.186	0.02381	0.02169
1326.7	0.03626	0.02831
1327.214	0.02259	0.01613
1327.729	0.01649	0.01696
1328.243	0.01308	0.02413
1328.757	0.02423	0.03452
1329.272	0.03917	0.02641
1329.786	0.01485	0.02621
1330.3	0.02802	0.03288
1330.814	0.01425	0.02451
1331.328	0.01335	0.01309
1331.843	0.01814	0.0224
1332.357	0.01512	0.01724
1332.871	0.01756	0.01162
1333.385	0.02463	0.02535
1333.899	0.0131	0.02129
1334.413	0.02241	0.02621
1334.927	0.03357	0.02616
1335.441	0.00524	0.02912
1335.955	0.02962	0.01605
1336.469	0.01699	0.01797
1336.983	0.02827	0.01822
1337.497	0.02098	0.00352
1338.011	0.01156	0.02428
1338.525	0.02288	0.03007
1339.039	0.00952	0.00543
1339.553	0.01024	0.02524
1340.067	0.02073	0.02055
1340.58	0.00412	0.00634
1341.094	0.01294	-2.68E-4
1341.608	0.02059	0.0158
1342.122	0.00759	0.00371
1342.636	0.02169	0.02243
1343.149	0.0119	0.01872
1343.663	0.01279	0.01947
1344.177	0.02112	0.01893
1344.691	-0.00848	0.01924
1345.204	0.02437	0.02649
1345.718	0.00979	0.01286
1346.232	0.0238	0.01246
1346.745	0.00891	0.01661
1347.259	0.01115	0.01357
1347.773	0.00469	1.94E-4
1348.286	0.00297	5.67E-4
1348.8	0.00693	0.01206
1349.313	-6.06E-4	-0.01285
1349.827	1.78E-4	0.00715
1350.34	0.00802	0.0062
1350.854	0.01948	0.0046
1351.367	-4.7E-4	0.01614
1351.881	0.01993	0.02137
1352.394	0.01962	0.01501
1352.908	0.00523	0.01032
1353.421	0.0106	0.01047
1353.934	-0.00339	0.00264
1354.448	0.00941	0.00518
1354.961	0.01923	-0.00667
1355.474	0.00463	0.00237
1355.988	2.28E-4	0.00307
1356.501	-0.00785	-0.00206
1357.014	0.01475	0.01092
1357.528	-0.00452	0.00159
1358.041	-0.00323	0.0012
1358.554	0.00943	0.00205
1359.067	0.01267	0.01672
1359.58	-0.00966	0.00171
1360.094	0.01284	8.76E-4
1360.607	0.02018	0.0125
1361.12	0.00942	0.01898
1361.633	-0.01158	0.00231
1362.146	-0.00232	0.00344
1362.659	0.00876	0.0111
1363.172	0.01378	0.00808
1363.685	-0.02134	-0.00876
1364.198	0.00693	0.01017
1364.711	0.00384	-0.0034
1365.224	-0.01257	-0.00283
1365.737	-0.00314	9.19E-5
1366.25	-0.00516	-0.0029
1366.763	0.00546	0.01198
1367.276	-0.01142	-0.00297
1367.789	-0.0081	0.00641
1368.302	-0.00388	0.00747
1368.815	-0.00933	-0.00256
1369.327	-0.02004	-0.01517
1369.84	0.00375	-0.01691
1370.353	-0.00439	0.01131
1370.866	-0.00769	-0.0017
1371.379	0.00189	0.00416
1371.891	-0.0124	-0.01285
1372.404	-0.01258	-0.00381
1372.917	0.00282	0.00104
1373.429	-0.00643	-0.01912
1373.942	0.00236	0.00104
1374.455	-0.01368	-0.00744
1374.967	0.01408	0.01547
1375.48	-7.44E-4	0.00749
1375.993	0.0096	0.00487
1376.505	-0.01752	-0.01568
1377.018	0.00164	-0.00416
1377.53	-0.02834	-0.02125
1378.043	-2.93E-4	0.01478
1378.555	0.00413	-0.0197
1379.068	-0.02729	-0.00657
1379.58	-0.01017	0.00805
1380.093	0.02225	0.01144
1380.605	-0.03856	-0.00861
1381.118	-0.02751	-0.02602
1381.63	-0.0337	-0.0263
1382.143	-0.0239	-0.02979
1382.655	-0.01606	-0.00616
1383.167	-0.01715	-0.00832
1383.68	-0.00676	-0.00602
1384.192	-4.59E-4	-0.00922
1384.704	-0.0262	-0.02088
1385.216	0.01089	0.01257
1385.729	-0.04497	-0.0353
1386.241	7.44E-4	-0.00287
1386.753	-0.02757	-0.02339
1387.265	-0.02394	-0.0139
1387.778	-0.01471	-0.00519
1388.29	-0.02804	-0.0374
1388.802	-0.00705	-0.00215
1389.314	-0.02592	-0.01435
1389.826	-0.00583	-0.00646
1390.338	-0.02239	-0.00523
1390.85	-0.02723	-0.01869
1391.362	-0.0179	-0.03199
1391.874	-0.02878	-0.00518
1392.386	-0.00286	-0.00217
1392.898	-0.01434	-0.00107
1393.41	-0.01453	-0.01607
1393.922	-0.00857	-0.0251
1394.434	-0.00985	0.00327
1394.946	-0.02188	-0.01927
1395.458	-0.01024	-0.00928
1395.97	-0.03062	-0.03391
1396.482	-0.01814	-0.02201
1396.994	-0.01446	-0.00606
1397.506	-0.02872	-0.02216
1398.018	-0.01475	-0.0167
1398.529	-0.03188	-0.01363
1399.041	-0.01966	-0.02784
1399.553	-0.02183	-0.02409
1400.065	0.00133	-0.02806
1400.576	-0.02095	-0.01616
1401.088	-0.03113	-0.02292
1401.6	-0.02068	-0.0262
1402.112	-0.03506	-0.03643
1402.623	-0.03085	-0.0182
1403.135	-0.02105	-0.01444
1403.646	-0.02798	-0.01467
1404.158	-0.02084	-0.03571
1404.67	-5.47E-4	-0.0102
1405.181	-0.01621	-0.01049
1405.693	-0.04262	-0.02812
1406.204	-0.02696	-0.02466
1406.716	-0.04022	-0.0207
1407.227	-0.02291	-0.01422
1407.739	-0.02733	-0.03486
1408.25	-0.03785	-0.0207
1408.762	-0.03204	-0.02551
1409.273	-0.01201	-0.00426
1409.785	-0.02405	-0.03973
1410.296	-0.02114	-0.00479
1410.807	-0.00245	-0.02354
1411.319	-0.03021	-0.02445
1411.83	-0.01629	-0.01273
1412.341	-0.00586	-0.0418
1412.853	-0.04218	-0.02154
1413.364	-0.02005	-0.01853
1413.875	-0.0352	-0.0175
