# Supplementary material for: Ratiometric fluorescent sensing of pyrophosphate with sp³-functionalized single-walled carbon nanotubes
Source: Nat Commun. 2024 Jan 24;15:706. doi: 10.1038/s41467-024-45052-1 (PMC10808354; doi:10.1038/s41467-024-45052-1)
Supplement: Supplementary file 4 — Source data [file 41467_2024_45052_MOESM4_ESM.zip › Fig. S7b.txt]

Wavlength	Norm. PL intensity	Norm. PL intensity	Norm. PL intensity	Norm. PL intensity
nm
	Dz-Alkyne	Cu:THPTA 1:1	Cu:THPTA 1:2	Cu:THPTA 1:5
881.39	-7.52545	-21.13371	-6.43213	-14.39608
881.919	-4.91486	-6.85044	-4.45167	-4.80709
882.449	-2.15216	-4.83805	-4.18683	-4.25796
882.979	-4.93521	-34.09212	-26.6555	-6.11524
883.509	-4.95126	-8.27292	-6.23053	-11.5954
884.038	-2.72968	-2.4701	-4.43503	-4.91842
884.568	-1.95138	-6.20772	-3.43255	-4.42189
885.098	-3.52981	-7.02644	-4.82084	-2.7507
885.627	-2.44599	-3.10113	-2.5155	-3.59807
886.157	-20.71391	-46.71136	-30.63401	-7.90784
886.686	-2.79704	-6.00429	-7.03383	-5.34674
887.216	-1.48374	-4.59954	-3.6401	-2.99818
887.746	0.34176	-5.7236	-5.88012	-6.48127
888.275	0.16084	7.27382	5.89454	7.08544
888.805	-1.84529	-13.52847	-7.18178	-6.73211
889.334	-2.44896	-5.07722	-3.09703	-3.3704
889.864	-7.02003	-7.57832	-11.25462	-13.87867
890.393	-1.62493	-3.05952	-5.62196	-5.33288
890.923	-1.23468	-2.6351	-1.87555	-2.99879
891.452	-3.09824	-3.63741	-3.54141	-3.60808
891.981	1.83086	-4.03315	-2.65222	-6.08754
892.511	-1.42534	-1.43064	-2.03666	-1.55888
893.04	-0.97361	-3.08847	-1.66706	-3.22983
893.57	-0.1026	-2.10665	-1.78162	-3.56048
894.099	-0.91182	-1.81594	-2.92677	-1.63559
894.628	-0.55182	-0.79757	-0.93764	-1.21616
895.158	-0.18172	-3.3975	-2.0849	-3.3133
895.687	-0.32353	-1.45673	-1.51349	-1.36201
896.216	-0.0573	-1.10263	-1.16192	-0.93341
896.745	-0.23773	-0.6703	-1.05087	-0.92827
897.275	-0.52209	-0.45136	-0.55803	-0.32752
897.804	-0.3301	-0.95528	-0.51037	-0.62965
898.333	-0.07727	-0.26481	-0.46516	-0.61075
898.862	-0.05177	-0.55039	-0.32897	-0.60581
899.391	-0.07882	-0.08002	-0.39151	-0.30074
899.921	-0.21961	-0.3638	-0.27225	-0.28142
900.45	-0.13009	-0.24697	-0.08701	-0.1948
900.979	0.01284	-0.23216	-0.1664	-0.04199
901.508	-0.03145	-0.09241	-0.159	-0.12623
902.037	-0.06584	-0.07007	-0.0424	-0.07218
902.566	0.02158	-0.07517	0.01904	-0.03915
903.095	0.00566	-0.08061	-0.00834	0.01228
903.624	-0.00154	-0.07848	-0.02979	-0.11276
904.153	-0.02209	0.00786	0.00455	-0.04771
904.682	-0.0191	-0.01153	-0.01497	0.00297
905.211	0.00219	-0.02527	0.04001	-0.01817
905.74	-0.00737	-0.01746	-0.00398	-0.02252
906.269	-0.00466	-0.0234	-0.0621	-0.03525
906.798	-0.02548	-0.02136	-0.03394	-0.0307
907.327	0.00775	-0.02664	2.47E-4	-0.02076
907.856	0.0247	-0.01347	-0.03993	-0.0737
908.384	-0.00304	-0.04715	1.45E-4	-0.03254
908.913	0.01929	-0.04697	-0.02877	-0.00775
909.442	-6.48E-4	-0.00939	0.0275	0.02607
909.971	0.00508	0.00908	-0.00535	-0.02528
910.5	0.00899	-0.04586	-0.00836	-0.01726
911.028	0.02348	-0.04208	-0.01571	0.01044
911.557	0.02041	-0.0243	-0.0375	-0.02214
912.086	0.02101	-0.03318	0.02669	-0.03034
912.615	0.01415	-0.01865	-0.01659	-0.00238
913.143	-0.02669	-0.03273	0.0015	0.00147
913.672	0.02625	0.00969	0.00418	-0.03157
914.201	0.01402	-0.03221	0.01857	0.00413
914.729	0.01613	-0.00291	0.01865	0.012
915.258	0.01584	-0.0147	0.00546	-0.0103
915.787	0.02181	-0.03218	-0.03205	-0.0408
916.315	0.02278	0.00655	-0.00712	0.02299
916.844	0.00666	-0.01549	0.03445	-0.02281
917.372	0.01852	-0.02129	0.00558	-0.01428
917.901	0.00515	0.00583	0.03289	-0.00307
918.429	0.0132	0.00776	0.024	0.03016
918.958	0.01875	0.00329	3.38E-5	0.01447
919.486	0.03181	-0.017	-0.00371	0.00146
920.015	0.03197	0.02508	0.0414	0.00816
920.543	0.02745	0.00645	0.0312	0.00135
921.072	0.00981	-0.00562	0.0114	0.0177
921.6	0.01879	0.01472	-0.00958	-0.01139
922.128	0.02532	0.00892	0.01198	0.00567
922.657	-0.00539	0.00106	-0.01466	0.0086
923.185	0.02451	0.01702	0.00683	-0.00983
923.713	0.0264	0.00372	-0.02976	0.00629
924.242	0.03255	0.0311	0.0377	0.00258
924.77	0.02787	0.015	0.01924	0.04683
925.298	0.01305	0.0078	0.03495	0.01667
925.827	0.04145	0.02201	0.03158	0.0348
926.355	0.04286	0.01208	-4.79E-4	0.02141
926.883	0.0197	0.03747	0.00168	0.01243
927.411	0.01547	0.02123	0.01411	0.00623
927.939	0.0464	0.00472	0.02517	0.03581
928.468	0.02472	0.00251	-0.00502	0.01155
928.996	0.0197	-0.00271	8.3E-4	-0.00145
929.524	0.01436	-0.0128	0.01333	0.05783
930.052	0	0	0	0
930.58	0.02596	-0.00146	-0.0134	0.03443
931.108	0.00697	0.00573	-8.05E-4	-8.28E-4
931.636	0.04963	-0.00378	0.00142	0.039
932.164	0.03123	0.0172	0.01628	0.03754
932.692	0.0213	0.00912	0.02656	0.00293
933.22	0.02912	0.0143	0.01561	-0.01023
933.748	0.01883	0.01188	0.0175	0.01656
934.276	0.00804	-0.01368	0.02371	0.00133
934.804	0.04736	0.00383	-0.02153	0.01876
935.332	0.0303	0.003	0.01597	0.02636
935.86	0.0331	-6.02E-4	0.0142	0.00274
936.388	0.02289	0.00706	0.01487	0.0228
936.916	0.00827	0.00423	0.01412	0.06291
937.444	0.02059	-0.00154	0.02634	-0.00258
937.972	0.03	-0.01734	-0.0151	0.02731
938.499	0.03049	0.00336	0.02259	0.01074
939.027	0.04152	0.01638	0.00387	0.02147
939.555	0.02177	0.02256	0.01585	0.01563
940.083	0.04022	0.02684	0.01346	0.03248
940.611	0.02541	0.04595	0.04281	0.04487
941.138	0.04395	0.0277	0.00434	0.04402
941.666	0.00937	0.02567	0.00843	0.03065
942.194	0.03272	0.01855	-0.00453	0.01894
942.721	0.03817	0.0113	0.0103	0.02181
943.249	0.04542	0.00978	0.02014	0.02631
943.777	0.0231	-0.01311	0.02477	0.02901
944.304	0.03111	0.02642	0.00801	0.03286
944.832	0.02727	0.00577	0.03082	0.03319
945.359	0.04442	0.04378	0.02053	0.02461
945.887	0.03015	0.01211	0.02061	-0.00336
946.415	0.03793	0.01645	0.03346	7.36E-4
946.942	--	--	--	--
947.47	0.04285	0.01059	0.0483	0.03034
947.997	0.0349	0.01895	0.0171	0.04672
948.525	0.06755	-0.0149	0.01096	0.05268
949.052	0.04163	0.01184	0.0072	0.05767
949.58	--	--	--	--
950.107	0.05872	0.00342	0.06412	0.00403
950.634	0.06513	-0.0241	0.00776	0.05852
951.162	0.05062	0.02959	0.05432	0.03982
951.689	0.05854	0.04263	0.03415	0.04272
952.216	--	--	--	--
952.744	0.05887	0.06056	0.0383	0.03013
953.271	0.04785	0.0323	0.0355	0.03324
953.798	0.08519	0.04484	0.05029	0.06068
954.326	0.06406	0.04409	0.02637	0.03065
954.853	0.07142	0.05693	0.0306	0.05794
955.38	0.09322	0.06858	0.06268	0.05502
955.907	0.08932	0.06209	0.03161	0.04427
956.435	0.08221	0.04355	0.06994	0.05562
956.962	0.10066	0.03956	0.06804	0.05057
957.489	0.08135	0.06478	0.05564	0.04094
958.016	0.1124	0.07323	0.0483	0.05329
958.543	0.11529	0.04354	0.06272	0.04605
959.07	0.10814	0.07273	0.09831	0.0195
959.598	0.12999	0.06375	0.05536	0.09339
960.125	0.13199	0.05784	0.07609	0.07229
960.652	0.15256	0.07168	0.05402	0.07654
961.179	0.14454	0.06849	0.07222	0.08277
961.706	0.14366	0.06875	0.0779	0.09833
962.233	0.17102	0.04826	0.10156	0.0821
962.76	0.16488	0.0846	0.1029	0.08401
963.287	0.19065	0.10873	0.11077	0.07214
963.814	0.2002	0.09901	0.13739	0.08737
964.341	0.22352	0.14043	0.11559	0.12829
964.868	0.21729	0.09576	0.12943	0.13142
965.394	0.23127	0.11046	0.11807	0.1267
965.921	0.25749	0.13006	0.16064	0.10398
966.448	0.2689	0.13646	0.17819	0.15425
966.975	0.27547	0.1461	0.13809	0.1539
967.502	0.30853	0.15433	0.16785	0.13165
968.029	0.33608	0.16675	0.16209	0.17574
968.556	0.36031	0.18024	0.22659	0.18283
969.082	0.38335	0.19637	0.20565	0.19986
969.609	0.3788	0.20247	0.20773	0.19989
970.136	0.40527	0.22732	0.20932	0.18475
970.663	0.43208	0.23573	0.23554	0.21916
971.189	0.43536	0.25225	0.2623	0.23272
971.716	0.47042	0.26654	0.26426	0.24798
972.243	0.5118	0.29073	0.27992	0.27714
972.769	0.54822	0.30354	0.26519	0.31451
973.296	0.55585	0.30181	0.30607	0.28018
973.822	0.57904	0.3435	0.33834	0.34896
974.349	0.61056	0.36313	0.33202	0.34101
974.876	0.62329	0.37941	0.36492	0.35651
975.402	0.64281	0.39369	0.41391	0.35416
975.929	0.68767	0.44719	0.42784	0.40353
976.455	0.69109	0.44988	0.44965	0.42408
976.982	0.72986	0.48741	0.48217	0.43061
977.508	0.72047	0.53133	0.49551	0.4633
978.035	0.7575	0.52909	0.50187	0.47001
978.561	0.76715	0.55873	0.57058	0.50316
979.088	0.8133	0.57256	0.55713	0.54808
979.614	0.83884	0.60187	0.59927	0.57337
980.14	0.85158	0.64269	0.62266	0.5729
980.667	0.86763	0.63869	0.66712	0.62124
981.193	0.87478	0.6643	0.6894	0.65876
981.719	0.89473	0.73008	0.68916	0.66686
982.246	0.91909	0.73639	0.73323	0.68299
982.772	0.92953	0.74734	0.7375	0.73154
983.298	0.96949	0.79806	0.74173	0.74699
983.825	0.94807	0.79928	0.81137	0.74788
984.351	0.97669	0.81722	0.80516	0.78719
984.877	0.98279	0.8482	0.82938	0.80185
985.403	0.98939	0.82621	0.84456	0.82334
985.93	0.98284	0.86903	0.85723	0.81224
986.456	1.00001	0.87409	0.88626	0.85632
986.982	0.96786	0.89671	0.88116	0.8683
987.508	0.99316	0.90599	0.93532	0.89154
988.034	0.97001	0.96171	0.90588	0.8943
988.56	0.97395	0.95407	0.91811	0.88401
989.086	0.95065	0.96674	0.9475	0.96781
989.612	0.94822	0.96971	0.97582	0.96031
990.138	0.9286	0.98131	0.94968	0.95136
990.665	0.906	0.97576	0.98458	0.97159
991.191	0.86817	0.99999	0.98156	1.00304
991.717	0.85874	0.97673	0.98989	0.99822
992.243	0.83955	0.98431	0.98166	0.97441
992.768	0.82044	0.97695	0.98332	0.9852
993.294	0.78818	0.96924	1.00001	0.98772
993.82	0.75945	0.96577	0.98884	0.99798
994.346	0.75505	0.97068	0.97264	0.99999
994.872	0.71584	0.95359	0.95542	0.99551
995.398	0.68695	0.93395	0.93181	0.98446
995.924	0.6563	0.94259	0.95588	0.96651
996.45	0.64486	0.88539	0.94032	0.94242
996.976	0.59891	0.88693	0.93214	0.96308
997.501	0.58504	0.87505	0.9084	0.91225
998.027	0.55582	0.86352	0.8642	0.93769
998.553	0.54765	0.83152	0.84593	0.89877
999.079	0.51673	0.80735	0.80024	0.87512
999.604	0.50284	0.76245	0.79543	0.86818
1000.13	0.48269	0.74365	0.78004	0.85245
1000.656	0.464	0.74151	0.74503	0.79747
1001.181	0.44046	0.66097	0.72814	0.7849
1001.707	0.43071	0.6434	0.67162	0.7615
1002.233	0.39832	0.65024	0.67915	0.75138
1002.758	0.38631	0.61691	0.64563	0.70128
1003.284	0.37058	0.60925	0.59595	0.69837
1003.809	0.36907	0.56694	0.5976	0.65962
1004.335	0.35788	0.55145	0.56755	0.63494
1004.861	0.33984	0.50897	0.53498	0.60379
1005.386	0.32919	0.4983	0.52658	0.59009
1005.912	0.3306	0.45229	0.50205	0.54487
1006.437	0.29483	0.45802	0.47682	0.54862
1006.963	0.31751	0.43904	0.44671	0.52662
1007.488	0.30024	0.42242	0.4403	0.495
1008.013	0.28647	0.39463	0.40399	0.47271
1008.539	0.28291	0.40012	0.40435	0.45806
1009.064	0.27684	0.35666	0.39713	0.44365
1009.59	0.26561	0.38119	0.37513	0.44165
1010.115	0.25366	0.37036	0.38948	0.43049
1010.64	0.25951	0.3498	0.36018	0.40701
1011.166	0.23329	0.33215	0.33597	0.38872
1011.691	0.2361	0.33059	0.3395	0.37538
1012.216	0.24558	0.28032	0.31554	0.36435
1012.742	0.23179	0.31992	0.32605	0.35114
1013.267	0.2453	0.28774	0.30751	0.32458
1013.792	0.22349	0.27741	0.32651	0.33886
1014.317	0.21287	0.26452	0.28814	0.30451
1014.843	0.22569	0.2653	0.27326	0.32624
1015.368	0.21422	0.27605	0.27469	0.29585
1015.893	0.20887	0.25373	0.28077	0.27731
1016.418	0.20189	0.24925	0.25232	0.29547
1016.943	0.20542	0.23166	0.24636	0.29442
1017.468	0.18957	0.26265	0.26552	0.27183
1017.993	0.20455	0.23861	0.24344	0.26647
1018.518	0.1989	0.21035	0.27427	0.25187
1019.043	0.2036	0.2036	0.24129	0.26063
1019.569	0.1983	0.21521	0.22846	0.24897
1020.094	0.18798	0.22465	0.23016	0.25264
1020.619	0.19956	0.20957	0.2519	0.22411
1021.144	0.17244	0.19089	0.19519	0.22999
1021.668	0.18413	0.19754	0.21974	0.24194
1022.193	0.19237	0.2056	0.20341	0.21235
1022.718	0.17716	0.18372	0.18445	0.21477
1023.243	0.1804	0.17021	0.20311	0.21754
1023.768	0.17634	0.18239	0.17762	0.19751
1024.293	0.19704	0.1988	0.18098	0.2002
1024.818	0.17504	0.18952	0.19234	0.20043
1025.343	0.1668	0.18731	0.18767	0.19362
1025.868	0.15685	0.18375	0.1667	0.1894
1026.392	0.16716	0.16661	0.18849	0.1979
1026.917	0.16482	0.17449	0.16691	0.17965
1027.442	0.15923	0.16208	0.16146	0.173
1027.967	0.17746	0.14149	0.17676	0.18681
1028.491	0.15119	0.14747	0.17653	0.20471
1029.016	0.15273	0.17314	0.15667	0.17145
1029.541	0.15749	0.14915	0.15211	0.18669
1030.065	0.15141	0.15512	0.15777	0.16475
1030.59	0.15465	0.15033	0.17032	0.18738
1031.115	0.15258	0.14476	0.15905	0.17044
1031.639	0.1598	0.15868	0.13939	0.19181
1032.164	0.13812	0.13182	0.16508	0.17565
1032.689	0.14053	0.13932	0.14547	0.16355
1033.213	0.1348	0.16303	0.14546	0.14432
1033.738	0.13086	0.14444	0.16515	0.15219
1034.262	0.12812	0.13495	0.13688	0.15616
1034.787	0.13665	0.14275	0.14348	0.15377
1035.311	0.12237	0.12956	0.14024	0.17255
1035.836	0.13069	0.15147	0.12928	0.12387
1036.36	0.12416	0.13359	0.13091	0.14613
1036.885	0.13687	0.1379	0.14639	0.15294
1037.409	0.12441	0.13639	0.14352	0.15948
1037.933	0.11639	0.13621	0.12915	0.13895
1038.458	0.12424	0.12255	0.1276	0.14071
1038.982	0.12336	0.12765	0.13279	0.1436
1039.507	0.12486	0.11778	0.12321	0.14456
1040.031	0.12398	0.13781	0.1107	0.13987
1040.555	0.1142	0.11547	0.12363	0.13559
1041.079	0.12366	0.10657	0.11634	0.13039
1041.604	0.11172	0.12354	0.1242	0.1408
1042.128	0.1276	0.11512	0.11521	0.12539
1042.652	0.11473	0.10553	0.12263	0.13217
1043.177	0.11156	0.11374	0.14615	0.11427
1043.701	0.1124	0.11087	0.11587	0.10066
1044.225	0.11898	0.10498	0.09865	0.10323
1044.749	0.10918	0.09055	0.10366	0.10424
1045.273	0.10172	0.10933	0.121	0.13221
1045.797	0.11174	0.12964	0.11595	0.13258
1046.321	0.10216	0.10276	0.12196	0.10105
1046.846	0.09536	0.10593	0.11587	0.12099
1047.37	0.1083	0.09906	0.1123	0.10727
1047.894	0.11663	0.08768	0.11315	0.10766
1048.418	0.10655	0.09731	0.10398	0.11239
1048.942	0.11119	0.07929	0.10173	0.10364
1049.466	0.12265	0.08594	0.08838	0.09535
1049.99	0.1144	0.07575	0.10085	0.11319
1050.514	0.11171	0.09702	0.09222	0.09886
1051.038	0.1002	0.09715	0.09016	0.10133
1051.562	0.10956	0.08725	0.09111	0.11493
1052.086	0.10959	0.07589	0.08701	0.10986
1052.609	0.10156	0.08281	0.12523	0.09349
1053.133	0.09792	0.08717	0.10118	0.09993
1053.657	0.08896	0.0861	0.08301	0.09961
1054.181	0.09556	0.07928	0.08258	0.10176
1054.705	0.09834	0.07922	0.08381	0.11357
1055.229	0.10317	0.07523	0.07417	0.10473
1055.752	0.09913	0.09813	0.0905	0.11158
1056.276	0.11216	0.08336	0.07709	0.09603
1056.8	0.10783	0.07796	0.09669	0.10242
1057.324	0.10733	0.08614	0.09416	0.07531
1057.847	0.11409	0.08338	0.09705	0.11467
1058.371	0.09935	0.06935	0.09187	0.10407
1058.895	0.10912	0.0941	0.10172	0.08955
1059.418	0.09912	0.08893	0.09681	0.09704
1059.942	0.10955	0.0801	0.09092	0.09223
1060.466	0.10754	0.08688	0.09463	0.09728
1060.989	0.10818	0.09257	0.09096	0.09635
1061.513	0.11782	0.09004	0.09467	0.09168
1062.037	0.11594	0.08061	0.09438	0.08778
1062.56	0.10806	0.08461	0.07674	0.07488
1063.084	0.119	0.08401	0.09469	0.08335
1063.607	0.11744	0.09174	0.08485	0.09672
1064.131	0.11923	0.08734	0.08498	0.09482
1064.654	0.12845	0.07505	0.07395	0.08148
1065.178	0.1278	0.08784	0.08249	0.0934
1065.701	0.12746	0.09365	0.09757	0.09136
1066.224	0.124	0.08093	0.09249	0.08613
1066.748	0.11774	0.0869	0.09444	0.09827
1067.271	0.11872	0.0955	0.08111	0.09378
1067.795	0.12928	0.08769	0.08773	0.09444
1068.318	0.12872	0.09149	0.09982	0.09228
1068.841	0.13101	0.09038	0.0804	0.07646
1069.365	0.13188	0.09384	0.09815	0.09516
1069.888	0.13129	0.09986	0.08431	0.07904
1070.411	0.13197	0.08347	0.07908	0.08581
1070.934	0.14316	0.08707	0.10119	0.09226
1071.458	0.13707	0.08647	0.09243	0.09543
1071.981	0.13396	0.08341	0.10828	0.09295
1072.504	0.14607	0.09497	0.09563	0.08709
1073.027	0.14246	0.08416	0.11357	0.0896
1073.551	0.14637	0.10077	0.09581	0.09181
1074.074	0.14522	0.08803	0.09544	0.0933
1074.597	0.15038	0.09908	0.0984	0.10382
1075.12	0.15858	0.09963	0.10546	0.10663
1075.643	0.16202	0.09368	0.10804	0.08884
1076.166	0.17308	0.09383	0.10383	0.08353
1076.689	0.1734	0.10579	0.0946	0.10539
1077.212	0.1709	0.10192	0.10816	0.10612
1077.735	0.18272	0.11758	0.11559	0.09979
1078.258	0.18149	0.12382	0.10621	0.1052
1078.781	0.19371	0.10648	0.10782	0.10508
1079.304	0.19506	0.10829	0.10293	0.11064
1079.827	0.19868	0.10877	0.11016	0.1056
1080.35	0.21654	0.11449	0.12425	0.10495
1080.873	0.22017	0.12768	0.11022	0.09793
1081.396	0.21303	0.12222	0.1218	0.1089
1081.919	0.21927	0.12761	0.11154	0.11069
1082.442	0.22977	0.12186	0.13533	0.13377
1082.965	0.23654	0.12953	0.12149	0.12136
1083.487	0.2371	0.1161	0.12334	0.11671
1084.01	0.26269	0.13562	0.12135	0.10808
1084.533	0.26578	0.12321	0.14129	0.12236
1085.056	0.26483	0.145	0.13874	0.13843
1085.579	0.28224	0.13693	0.14181	0.13902
1086.101	0.28211	0.15543	0.15216	0.14006
1086.624	0.29087	0.15208	0.15697	0.14052
1087.147	0.30629	0.14893	0.13985	0.17075
1087.669	0.31544	0.14675	0.14479	0.14247
1088.192	0.31435	0.15364	0.15179	0.16437
1088.715	0.31951	0.15106	0.15703	0.13961
1089.237	0.343	0.17182	0.15526	0.15439
1089.76	0.34757	0.16404	0.16815	0.14165
1090.283	0.36661	0.17221	0.16046	0.16042
1090.805	0.37553	0.18505	0.18037	0.16583
1091.328	0.3942	0.18438	0.18576	0.17249
1091.85	0.39064	0.19444	0.17888	0.17017
1092.373	0.40683	0.19569	0.19631	0.18492
1092.895	0.4134	0.19157	0.19139	0.19233
1093.418	0.42899	0.20527	0.20114	0.18482
1093.94	0.44968	0.20949	0.19937	0.19173
1094.463	0.47922	0.22881	0.20621	0.20353
1094.985	0.49087	0.23167	0.20739	0.19922
1095.507	0.50315	0.23246	0.21967	0.21414
1096.03	0.50594	0.23817	0.22578	0.21631
1096.552	0.53099	0.23872	0.23889	0.22468
1097.075	0.54576	0.25908	0.25105	0.2111
1097.597	0.55945	0.25136	0.23413	0.23041
1098.119	0.5915	0.26108	0.25673	0.23048
1098.642	0.61515	0.27495	0.26076	0.25339
1099.164	0.62092	0.28931	0.25532	0.26042
1099.686	0.6483	0.28713	0.28767	0.25968
1100.208	0.67139	0.29051	0.29255	0.26488
1100.731	0.69499	0.30756	0.29557	0.27141
1101.253	0.71914	0.31574	0.29153	0.29624
1101.775	0.72861	0.33181	0.30949	0.2913
1102.297	0.75557	0.33351	0.30894	0.30109
1102.819	0.78225	0.34477	0.32832	0.31686
1103.342	0.81035	0.35966	0.34077	0.3212
1103.864	0.82852	0.3917	0.33263	0.32705
1104.386	0.84846	0.36853	0.35313	0.33584
1104.908	0.88742	0.37412	0.3533	0.33592
1105.43	0.90917	0.39676	0.37753	0.35075
1105.952	0.94471	0.40189	0.37356	0.37302
1106.474	0.97348	0.4239	0.40973	0.35564
1106.996	1.00343	0.42274	0.38642	0.3896
1107.518	1.02079	0.42895	0.4201	0.38391
1108.04	1.05813	0.4668	0.44099	0.39928
1108.562	1.07436	0.45312	0.44336	0.41643
1109.084	1.1175	0.48039	0.45481	0.44532
1109.606	1.13365	0.50335	0.45301	0.4282
1110.128	1.16463	0.49852	0.47473	0.4653
1110.65	1.20026	0.52401	0.48219	0.46169
1111.172	1.22656	0.52034	0.50063	0.45333
1111.693	1.25959	0.53907	0.51859	0.48629
1112.215	1.29992	0.5622	0.52976	0.4857
1112.737	1.29899	0.56417	0.52749	0.50041
1113.259	1.33501	0.57505	0.552	0.52556
1113.781	1.35855	0.58851	0.53426	0.53487
1114.302	1.42532	0.60113	0.56784	0.55419
1114.824	1.44038	0.62624	0.58392	0.54722
1115.346	1.48218	0.64827	0.6283	0.58924
1115.868	1.49202	0.6505	0.61659	0.56524
1116.389	1.54612	0.67182	0.63359	0.59863
1116.911	1.56308	0.65833	0.62956	0.59922
1117.433	1.58968	0.68289	0.65853	0.61706
1117.954	1.62533	0.68715	0.66539	0.61676
1118.476	1.66398	0.7182	0.68966	0.64532
1118.997	1.68128	0.70726	0.70565	0.66441
1119.519	1.72904	0.72428	0.70538	0.65153
1120.041	1.74782	0.76145	0.72318	0.67895
1120.562	1.7676	0.77482	0.72659	0.70172
1121.084	1.79596	0.79395	0.74409	0.7112
1121.605	1.82201	0.80191	0.76177	0.72129
1122.127	1.85067	0.81279	0.77912	0.74331
1122.648	1.89889	0.82761	0.77393	0.75445
1123.17	1.90453	0.83171	0.76669	0.74038
1123.691	1.93601	0.85581	0.80384	0.76245
1124.212	1.9583	0.84513	0.80929	0.77915
1124.734	1.98117	0.86875	0.81697	0.79322
1125.255	1.99242	0.8933	0.83586	0.79677
1125.777	2.02487	0.90408	0.85261	0.80172
1126.298	2.03752	0.91507	0.85922	0.80882
1126.819	2.04665	0.92258	0.86444	0.81829
1127.341	2.07438	0.93644	0.86528	0.83492
1127.862	2.09932	0.94826	0.8988	0.84069
1128.383	2.09263	0.94539	0.89908	0.86575
1128.904	2.11668	0.95313	0.91361	0.86138
1129.426	2.13174	0.96439	0.90972	0.87549
1129.947	2.15141	0.97366	0.91949	0.88455
1130.468	2.13456	0.96415	0.93322	0.88023
1130.989	2.15527	0.97905	0.92333	0.89329
1131.51	2.16357	0.97646	0.92345	0.88269
1132.032	2.16541	0.98266	0.94273	0.89718
1132.553	2.15388	0.99041	0.92455	0.90454
1133.074	2.18282	0.99552	0.96201	0.90536
1133.595	2.17781	1.01188	0.95321	0.89968
1134.116	2.21741	1.00037	0.95429	0.94283
1134.637	2.19074	1.00195	0.9523	0.91539
1135.158	2.1779	0.99293	0.95026	0.91364
1135.679	2.17031	1.02065	0.94755	0.92311
1136.2	2.17557	1.01469	0.95498	0.93986
1136.721	2.15695	1.00014	0.96809	0.92638
1137.242	2.15811	0.99111	0.9653	0.91963
1137.763	2.16169	1.00878	0.96353	0.92658
1138.284	2.12398	0.98516	0.96162	0.92132
1138.805	2.09819	0.9823	0.93613	0.90913
1139.326	2.11724	0.97816	0.94844	0.90525
1139.847	2.07923	0.99861	0.91695	0.90967
1140.367	2.08012	0.98829	0.92166	0.94584
1140.888	2.05752	0.96748	0.93574	0.91214
1141.409	2.03936	0.97565	0.93916	0.9002
1141.93	2.01546	0.95557	0.92334	0.9116
1142.451	2.00789	0.94632	0.91926	0.88347
1142.971	1.99589	0.96003	0.91911	0.91637
1143.492	1.96972	0.93406	0.89533	0.88707
1144.013	1.93214	0.93202	0.89113	0.85522
1144.534	1.94166	0.92821	0.88295	0.88391
1145.054	1.89938	0.92419	0.84718	0.88446
1145.575	1.87441	0.91663	0.85602	0.84378
1146.096	1.86344	0.89574	0.85738	0.8732
1146.616	1.81571	0.87853	0.85928	0.81882
1147.137	1.80992	0.865	0.82649	0.83046
1147.658	1.80405	0.86775	0.82902	0.84296
1148.178	1.75513	0.85932	0.84244	0.82862
1148.699	1.73731	0.83995	0.84282	0.8093
1149.219	1.71838	0.84295	0.82494	0.80644
1149.74	1.68714	0.84357	0.80794	0.78741
1150.26	1.67866	0.84796	0.78903	0.78968
1150.781	1.65301	0.84234	0.77049	0.78263
1151.301	1.63514	0.80368	0.79674	0.79114
1151.822	1.57288	0.80155	0.75811	0.76468
1152.342	1.57427	0.78777	0.7619	0.73998
1152.863	1.55307	0.78894	0.73394	0.75405
1153.383	1.5283	0.79182	0.7247	0.724
1153.903	1.49143	0.76975	0.72218	0.75537
1154.424	1.48329	0.73201	0.73464	0.73193
1154.944	1.45925	0.75295	0.72663	0.69553
1155.464	1.45615	0.72423	0.69245	0.68125
1155.985	1.42456	0.73856	0.70053	0.69826
1156.505	1.41929	0.7014	0.69487	0.66504
1157.025	1.36578	0.70816	0.67289	0.66797
1157.546	1.35314	0.66858	0.67503	0.67227
1158.066	1.34781	0.68266	0.67908	0.66385
1158.586	1.34077	0.66926	0.64552	0.65228
1159.106	1.31688	0.66459	0.63166	0.64676
1159.626	1.28049	0.65722	0.64417	0.63105
1160.147	1.2532	0.64683	0.64017	0.64905
1160.667	1.25767	0.63718	0.60356	0.63593
1161.187	1.21209	0.64622	0.60658	0.61624
1161.707	1.1972	0.62584	0.61228	0.58192
1162.227	1.2003	0.62573	0.6014	0.61623
1162.747	1.17248	0.62263	0.58709	0.60268
1163.267	1.14503	0.60049	0.59075	0.6058
1163.787	1.13329	0.59356	0.5733	0.59307
1164.307	1.12754	0.58867	0.58342	0.58541
1164.827	--	--	--	--
1165.347	1.09271	0.54622	0.59246	0.57929
1165.867	1.06159	0.53244	0.55429	0.55254
1166.387	1.0746	0.54408	0.52928	0.56415
1166.907	1.03338	0.52951	0.53612	0.55416
1167.427	1.01224	0.54245	0.53514	0.5403
1167.947	0.98985	0.51797	0.52493	0.52003
1168.467	0.98884	0.52155	0.53253	0.504
1168.987	0.97316	0.51718	0.49629	0.50257
1169.507	0.95801	0.50953	0.49556	0.48392
1170.026	0.95341	0.48287	0.46859	0.48455
1170.546	0.93798	0.47963	0.48512	0.47664
1171.066	0.91504	0.45872	0.46048	0.46626
1171.586	0.92295	0.49629	0.47622	0.47934
1172.105	0.89857	0.46501	0.46228	0.47393
1172.625	0.87754	0.4523	0.45898	0.45853
1173.145	0.87577	0.44104	0.44472	0.46111
1173.665	0.8553	0.43839	0.41359	0.46067
1174.184	0.82755	0.43305	0.43881	0.42955
1174.704	0.81676	0.45647	0.43627	0.42807
1175.224	0.81477	0.43929	0.4282	0.44526
1175.743	0.79174	0.41262	0.39661	0.44251
1176.263	0.79713	0.40718	0.40551	0.40468
1176.782	0.77009	0.42525	0.41581	0.39547
1177.302	0.75634	0.40407	0.37261	0.39565
1177.822	0.75944	0.3972	0.38123	0.3915
1178.341	0.73875	0.39321	0.40226	0.40016
1178.861	0.72457	0.38221	0.36962	0.36761
1179.38	0.71661	0.36107	0.36829	0.3888
1179.9	0.69575	0.36787	0.37758	0.36625
1180.419	0.67848	0.34604	0.36895	0.36653
1180.939	0.68342	0.3759	0.35627	0.38073
1181.458	0.67713	0.35587	0.34874	0.36394
1181.977	0.65434	0.35373	0.34625	0.36206
1182.497	0.6346	0.32996	0.36381	0.32565
1183.016	0.64112	0.34039	0.34554	0.35354
1183.535	0.64233	0.32719	0.34626	0.33149
1184.055	0.61477	0.3195	0.32996	0.31791
1184.574	0.62197	0.3288	0.30494	0.30824
1185.093	0.57732	0.30425	0.31264	0.3273
1185.613	0.60338	0.34006	0.30521	0.33646
1186.132	0.59248	0.31602	0.30513	0.30118
1186.651	0.58453	0.291	0.29627	0.29633
1187.17	0.55853	0.31913	0.28902	0.31534
1187.69	0.55444	0.30357	0.26303	0.31204
1188.209	0.55551	0.29016	0.28974	0.29248
1188.728	0.53669	0.31099	0.27786	0.27276
1189.247	0.54236	0.29095	0.27591	0.28647
1189.766	0.54055	0.28152	0.28382	0.27705
1190.285	0.52192	0.25853	0.26432	0.26103
1190.805	0.51108	0.27328	0.25129	0.27786
1191.324	0.52163	0.25753	0.2684	0.26644
1191.843	0.5257	0.23803	0.26393	0.26719
1192.362	0.49683	0.243	0.2587	0.25523
1192.881	0.48994	0.25486	0.26844	0.24331
1193.4	0.46615	0.24229	0.25337	0.2562
1193.919	0.46861	0.25642	0.24705	0.25092
1194.438	0.48249	0.27677	0.24102	0.23589
1194.957	0.44181	0.24568	0.25004	0.2305
1195.476	0.46091	0.22692	0.22239	0.25337
1195.995	0.44991	0.2193	0.21529	0.23251
1196.513	0.45669	0.25066	0.21499	0.26793
1197.032	0.45963	0.22897	0.23573	0.22825
1197.551	0.4355	0.2238	0.21057	0.23317
1198.07	0.4407	0.21338	0.23648	0.21073
1198.589	0.42592	0.20587	0.20645	0.2131
1199.108	0.41117	0.2186	0.22396	0.21221
1199.627	0.41838	0.21508	0.20063	0.24667
1200.145	0.41012	0.23488	0.22173	0.20709
1200.664	0.41233	0.23127	0.21197	0.20883
1201.183	0.41501	0.2018	0.21346	0.20829
1201.702	0.41346	0.21483	0.20881	0.19273
1202.22	0.405	0.19537	0.21075	0.22152
1202.739	0.39541	0.22554	0.19187	0.21213
1203.258	0.39241	0.17858	0.20195	0.18267
1203.776	0.38237	0.18671	0.17888	0.19869
1204.295	0.38001	0.17619	0.19504	0.20246
1204.813	0.36931	0.19295	0.20172	0.20469
1205.332	0.38073	0.17888	0.17664	0.19329
1205.851	0.34683	0.17958	0.1852	0.19586
1206.369	0.36282	0.19171	0.18307	0.18093
1206.888	0.35739	0.19508	0.20682	0.19813
1207.406	0.34604	0.17531	0.2041	0.18032
1207.925	0.35046	0.19203	0.19394	0.19902
1208.443	0.35045	0.15603	0.17949	0.20198
1208.962	0.3314	0.15752	0.17697	0.1709
1209.48	0.34652	0.18	0.15898	0.19102
1209.999	0.34053	0.16411	0.19011	0.16956
1210.517	0.32275	0.17486	0.17922	0.16174
1211.035	0.33083	0.17709	0.16586	0.18801
1211.554	0.30195	0.1599	0.16963	0.14114
1212.072	0.3114	0.1564	0.15982	0.17916
1212.591	0.33262	0.16978	0.17006	0.16496
1213.109	0.31371	0.1756	0.16193	0.16238
1213.627	0.31569	0.15592	0.1764	0.16683
1214.145	0.31592	0.14952	0.14811	0.16318
1214.664	0.30988	0.16286	0.14111	0.16765
1215.182	0.29573	0.1435	0.17041	0.14037
1215.7	0.31272	0.16017	0.13178	0.16118
1216.218	0.29001	0.1712	0.15493	0.14845
1216.737	0.3027	0.13389	0.14195	0.1448
1217.255	0.29275	0.14786	0.15282	0.13594
1217.773	0.30179	0.1466	0.14622	0.15824
1218.291	0.27374	0.15809	0.15911	0.14907
1218.809	0.28412	0.13908	0.16174	0.13167
1219.327	0.28165	0.14194	0.13899	0.11666
1219.845	0.28408	0.14026	0.14498	0.14001
1220.363	0.28798	0.12253	0.14361	0.14215
1220.882	0.28107	0.13506	0.14963	0.14847
1221.4	0.26818	0.14518	0.13254	0.17672
1221.918	0.25479	0.11885	0.14195	0.13198
1222.436	0.27919	0.1493	0.13379	0.13756
1222.954	0.24606	0.11592	0.15582	0.12279
1223.472	0.26959	0.14073	0.11707	0.12405
1223.989	0.25686	0.12031	0.14982	0.13226
1224.507	0.26291	0.14083	0.11543	0.136
1225.025	0.26015	0.14014	0.10928	0.14462
1225.543	0.2531	0.12498	0.1293	0.12477
1226.061	0.2343	0.11353	0.11812	0.11592
1226.579	0.2248	0.13138	0.12914	0.12964
1227.097	--	--	--	--
1227.615	0.2316	0.09175	0.10006	0.15628
1228.132	0.23579	0.12576	0.16144	0.11953
1228.65	0.24237	0.11661	0.11637	0.1115
1229.168	0.24018	0.1131	0.10869	0.11716
1229.686	0.23219	0.12906	0.10724	0.13579
1230.203	0.2298	0.1207	0.15259	0.11775
1230.721	0.22402	0.1138	0.11032	0.13093
1231.239	0.22306	0.10338	0.1205	0.1275
1231.756	0.23053	0.12023	0.14593	0.14319
1232.274	0.21424	0.11044	0.11293	0.1338
1232.792	0.21734	0.11884	0.11664	0.11425
1233.309	0.21975	0.09039	0.1006	0.11605
1233.827	0.22882	0.09139	0.10494	0.11155
1234.345	0.20594	0.09896	0.10406	0.10261
1234.862	0.21088	0.09919	0.13606	0.0911
1235.38	0.216	0.09003	0.0949	0.12234
1235.897	0.20574	0.07592	0.10815	0.134
1236.415	0.1983	0.0873	0.10502	0.10666
1236.932	0.20428	0.07846	0.1277	0.10852
1237.45	0.20983	0.0749	0.09565	0.10848
1237.967	0.18885	0.10437	0.10705	0.09704
1238.485	0.21046	0.12231	0.10139	0.10835
1239.002	0.19162	0.07915	0.09669	0.10481
1239.519	0.19482	0.06745	0.10365	0.12514
1240.037	0.17819	0.10343	0.08297	0.08331
1240.554	0.19208	0.09615	0.0991	0.0844
1241.071	0.1892	0.09054	0.10398	0.09587
1241.589	0.19433	0.07994	0.12153	0.09411
1242.106	0.192	0.08026	0.1109	0.09886
1242.623	0.194	0.07306	0.09909	0.10355
1243.141	0.17166	0.08716	0.07688	0.0831
1243.658	0.24221	0.10277	0.09019	0.09911
1244.175	0.1634	0.07815	0.12386	0.11222
1244.692	0.17241	0.09215	0.07641	0.07956
1245.21	0.18519	0.07037	0.08077	0.06533
1245.727	0.18459	0.09268	0.07591	0.09437
1246.244	0.17537	0.08938	0.0973	0.09809
1246.761	0.17285	0.07844	0.06254	0.08757
1247.278	0.16359	0.11929	0.09625	0.07473
1247.795	0.1547	0.07293	0.0751	0.09406
1248.312	0.17158	0.08416	0.09357	0.07147
1248.829	0.18436	0.06017	0.07641	0.07718
1249.347	0.15703	0.08733	0.08806	0.09038
1249.864	0.16349	0.06392	0.06411	0.07506
1250.381	0.16444	0.08727	0.09721	0.08251
1250.898	0.15257	0.09434	0.0861	0.10297
1251.415	0.15269	0.06692	0.11644	0.08534
1251.932	0.17491	0.08937	0.07984	0.08716
1252.448	0.15472	0.06784	0.09623	0.07801
1252.965	0.14111	0.07843	0.10304	0.08262
1253.482	0.14242	0.07293	0.08464	0.07978
1253.999	0.14116	0.08265	0.07808	0.06968
1254.516	0.14094	0.06798	0.08423	0.07989
1255.033	0.1462	0.08365	0.09087	0.06013
1255.55	0.15205	0.09169	0.08427	0.09238
1256.067	0.1421	0.06593	0.05759	0.08083
1256.583	0.16175	0.08294	0.08389	0.06714
1257.1	0.15757	0.08056	0.05844	0.06447
1257.617	0.14113	0.07009	0.06839	0.08487
1258.134	0.14326	0.06993	0.08512	0.08329
1258.65	0.13924	0.07708	0.091	0.06614
1259.167	0.14819	0.07742	0.06795	0.07547
1259.684	0.14635	0.05255	0.08839	0.09784
1260.201	0.14602	0.0847	0.08834	0.02411
1260.717	0.14049	0.08693	0.07109	0.07584
1261.234	0.14067	0.05263	0.0815	0.07954
1261.75	0.15368	0.07795	0.05171	0.0812
1262.267	0.13442	0.04839	0.08907	0.06517
1262.784	0.15159	0.07739	0.07856	0.0782
1263.3	0.13323	0.06314	0.04553	0.06842
1263.817	0.1311	0.05162	0.08127	0.06866
1264.333	0.13912	0.07364	0.07015	0.06726
1264.85	0.14287	0.06671	0.08423	0.07101
1265.366	0.11216	0.03755	0.06603	0.05948
1265.883	0.1311	0.08921	0.0726	0.06071
1266.399	0.13139	0.07297	0.07163	0.05477
1266.916	0.13536	0.07228	0.05397	0.07203
1267.432	0.14392	0.057	0.07413	0.05655
1267.949	0.12333	0.05657	0.03304	0.07678
1268.465	0.13298	0.03536	0.05913	0.05705
1268.981	0.11002	0.0667	0.08666	0.05285
1269.498	0.12639	0.09072	0.0425	0.0645
1270.014	0.11379	0.05722	0.0693	0.06982
1270.53	0.11466	0.05081	0.06937	0.08285
1271.047	0.11093	0.06098	0.06859	0.05997
1271.563	0.12785	0.0517	0.06465	0.08336
1272.079	0.1173	0.05675	0.03613	0.04646
1272.595	0.12375	0.04425	0.06096	0.05771
1273.112	0.10922	0.08603	0.06194	0.04047
1273.628	0.12447	0.06188	0.05326	0.05329
1274.144	0.12367	0.06302	0.06714	0.0368
1274.66	0.1236	0.07454	0.06109	0.06668
1275.176	0.10752	0.05422	0.07994	0.04129
1275.692	0.12308	0.04572	0.07589	0.06831
1276.209	0.10779	0.04665	0.06922	0.07153
1276.725	0.11893	0.05887	0.07206	0.06552
1277.241	0.09081	0.06707	0.04708	0.05479
1277.757	0.1135	0.03698	0.05262	0.055
1278.273	0.09543	0.0284	0.0725	0.06395
1278.789	0.10229	0.06136	0.07062	0.0323
1279.305	0.11697	0.07804	0.04387	0.08282
1279.821	0.10718	0.04256	0.05722	0.046
1280.337	0.10391	0.03626	0.07388	0.0437
1280.853	0.10115	0.05202	0.06348	0.02527
1281.369	0.11032	0.05782	0.05651	0.05843
1281.885	0.11226	0.01555	0.03684	0.09204
1282.401	0.11733	0.03773	0.04436	0.0428
1282.916	0.11974	0.044	0.01285	0.04385
1283.432	0.11885	0.05841	0.0408	0.0708
1283.948	0.10653	0.06169	0.04105	0.0528
1284.464	0.10868	0.03037	0.05283	0.04235
1284.98	0.10458	0.04952	0.07626	0.04485
1285.496	0.12336	0.0501	0.04856	0.04031
1286.011	0.10681	0.04761	0.05485	0.04827
1286.527	0.09568	0.03038	0.04091	0.04357
1287.043	0.07596	0.0591	0.05081	0.06522
1287.559	--	--	--	--
1288.074	0.10247	0.05795	0.02588	0.03538
1288.59	0.10221	0.0342	0.0359	0.0539
1289.106	0.09963	0.03636	0.05163	0.0364
1289.621	0.10249	0.03647	0.05382	0.06246
1290.137	0.09761	0.03633	0.05682	0.03998
1290.652	0.10499	0.03161	0.04109	0.05002
1291.168	0.09646	0.04925	0.05178	0.03491
1291.684	0.10082	0.05287	0.03698	0.03397
1292.199	0.10418	0.03075	0.05284	0.06677
1292.715	0.08734	0.04103	0.03859	0.05037
1293.23	0.11721	0.05048	0.04473	0.05599
1293.746	0.09902	0.01458	0.05069	0.05367
1294.261	0.10361	0.03835	0.02642	0.03708
1294.777	0.11292	0.04167	0.04211	0.06007
1295.292	0.10851	0.02275	0.06052	0.04756
1295.808	0.11301	0.02161	0.06142	0.0647
1296.323	0.11507	0.05118	0.03955	0.01281
1296.838	0.11238	0.0346	0.05206	0.05198
1297.354	0.09485	0.03768	0.05239	0.02602
1297.869	0.11761	0.04213	0.05372	0.03528
1298.384	0.09481	0.03833	0.06575	0.04819
1298.9	0.11033	0.02598	0.05322	0.02983
1299.415	0.10533	0.04605	0.0539	0.01841
1299.93	0.10797	0.04134	0.03311	0.02195
1300.446	0.09957	0.05626	0.04404	0.03722
1300.961	0.0963	0.03077	0.03834	0.0323
1301.476	0.10994	0.03909	0.03214	0.04938
1301.991	0.10447	0.0525	0.03549	0.04411
1302.506	0.1156	0.04887	0.05659	0.03216
1303.022	0.10837	0.04743	0.04813	0.06947
1303.537	0.12429	0.03749	0.04258	0.05656
1304.052	0.11971	0.05068	0.04311	0.02193
1304.567	0.09849	0.0342	0.06569	0.03632
1305.082	0.09352	0.05812	0.04939	0.04059
1305.597	0.09819	0.05631	0.03079	0.04752
1306.112	0.12185	0.02392	0.04258	0.02728
1306.627	0.08804	0.01991	0.05081	0.03924
1307.142	0.11399	0.01636	0.03723	0.05465
1307.657	0.1013	0.02068	0.08228	0.04251
1308.172	0.10457	0.05069	0.03532	0.08371
1308.687	0.10202	0.04137	0.03805	0.0461
1309.202	0.07548	0.02806	0.04379	0.03273
1309.717	0.11195	0.02967	0.0507	0.03249
1310.232	0.10446	0.05562	0.04737	0.02969
1310.747	0.10212	0.06279	0.05486	0.04162
1311.262	0.11154	0.01417	0.03782	0.04551
1311.777	0.12083	0.04745	0.05072	0.02788
1312.292	0.10631	0.06574	0.02847	0.03013
1312.807	0.09987	0.05348	0.04006	0.04786
1313.321	0.10778	0.03571	0.0356	0.00284
1313.836	0.09627	0.02433	0.05587	0.02608
1314.351	0.10019	0.04186	0.05683	0.02982
1314.866	0.09763	0.04815	0.05852	0.03797
1315.38	0.08053	0.02778	0.03871	0.03387
1315.895	0.11724	0.02954	0.00532	0.04086
1316.41	0.09657	0.02968	0.02399	0.02554
1316.925	0.10883	0.03388	0.05519	0.03272
1317.439	0.10433	0.03826	0.04813	0.0609
1317.954	0.10185	0.03222	0.05293	0.05334
1318.468	0.0849	0.05851	0.03392	0.05708
1318.983	0.10004	0.0165	0.06901	0.01496
1319.498	0.09087	0.02133	0.03389	0.02929
1320.012	0.09129	0.02405	0.03696	0.04664
1320.527	0.08699	0.01667	0.02001	0.02003
1321.041	0.0783	8.6E-4	0.03924	0.03269
1321.556	0.06767	0.03752	0.06441	0.01753
1322.07	0.10131	0.05642	0.02484	0.00333
1322.585	0.07481	0.0243	0.02857	0.04004
1323.099	0.0799	0.06267	0.02941	0.02972
1323.614	0.08383	0.00309	0.06742	0.02904
1324.128	--	--	--	--
1324.643	0.09446	0.03821	0.02646	0.03587
1325.157	0.08934	0.01927	0.05282	0.04051
1325.671	0.09873	0.01258	0.02031	0.06068
1326.186	0.09564	0.01813	0.03533	0.02003
1326.7	0.09425	0.01593	0.02086	0.04979
1327.214	0.06966	0.06199	0.05301	0.04867
1327.729	0.0706	0.01689	0.04625	0.05569
1328.243	0.06586	0.03388	0.02867	0.02739
1328.757	0.09759	0.02505	0.03469	0.01864
1329.272	0.0953	0.02736	0.02636	0.03674
1329.786	0.07438	0.02152	0.00966	0.04325
1330.3	0.0782	0.00581	0.03402	0.01007
1330.814	0.06551	0.01531	0.03282	0.01205
1331.328	0.08373	0.02575	0.02845	0.05981
1331.843	0.07098	-0.01299	-0.00804	0.0113
1332.357	0.06629	0.01988	-0.01485	0.01995
1332.871	0.07018	0.01177	0.05129	0.05954
1333.385	0.08264	0.01455	0.01375	0.02303
1333.899	0.06638	0.01121	0.02063	0.03043
1334.413	0.07418	0.04055	0.02707	0.02563
1334.927	0.08898	0.01518	0.0087	0.02382
1335.441	0.06549	0.00738	0.02804	0.02742
1335.955	0.06796	0.00925	0.04246	0.02823
1336.469	0.05139	0.02803	0.0094	0.0138
1336.983	0.1042	-0.02349	0.03057	0.03741
1337.497	0.08517	0.0223	0.00329	0.04858
1338.011	0.06933	0.03472	0.02424	0.02015
1338.525	0.07402	0.03952	0.01988	0.00928
1339.039	0.06652	0.00285	0.0172	0.02696
1339.553	0.06475	0.00742	0.02128	0.01964
1340.067	0.05272	0.0131	0.05274	0.0275
1340.58	0.08234	0.00999	0.02389	0.007
1341.094	0.0652	0.0358	0.02804	0.01481
1341.608	0.06986	0.01719	-0.0112	0.03947
1342.122	0.06899	0.03998	0.02327	0.04912
1342.636	0.05404	0.03506	-0.02205	0.03713
1343.149	0.07546	-0.01507	0.0264	0.0431
1343.663	0.0564	0.01857	0.05372	0.00902
1344.177	0.05986	0.00573	0.03982	0.00681
1344.691	0.06181	0.02936	0.04382	0.02755
1345.204	0.07469	0.01493	0.06672	-0.004
1345.718	0.08503	0.03396	0.03193	0.04117
1346.232	0.04294	0.02298	0.04576	0.0238
1346.745	0.07492	-0.01245	0.00756	0.00869
1347.259	0.08123	1.65E-4	0.03045	0.01423
1347.773	0.07577	-0.00517	-0.02371	0.00631
1348.286	0.05921	0.00284	0.01029	0.00393
1348.8	0.07854	0.03063	0.02315	0.02559
1349.313	0.0282	0.01475	0.03675	0.02322
1349.827	0.0645	0.0113	0.01706	0.03705
1350.34	0.06067	0.01416	-8.34E-5	0.00944
1350.854	0.05285	0.03152	-0.00327	0.04206
1351.367	0.0571	0.01385	0.0162	0.01322
1351.881	0.07209	0.00231	-0.00656	0.00957
1352.394	0.04981	0.00917	-0.00407	0.0457
1352.908	0.06982	-0.01693	-0.0056	0.01233
1353.421	0.03454	-0.00315	0.02487	0.02386
1353.934	0.05997	0.01921	0.0169	0.00847
1354.448	0.04841	0.02459	-0.00862	0.03319
1354.961	0.04742	-9.47E-4	0.01447	0.00683
1355.474	0.04846	0.01598	0.0169	0.05105
1355.988	0.0658	-0.03487	0.00672	0.03398
1356.501	0.03675	0.00745	0.03532	0.00164
1357.014	0.04431	-0.01589	0.01563	-0.00561
1357.528	0.02813	-0.02693	0.0234	0.01575
1358.041	0.06664	0.02641	0.0171	0.02789
1358.554	0.04371	0.00901	-0.00277	0.01235
1359.067	0.02993	-0.0043	0.01473	0.01329
1359.58	0.06506	0.03559	0.0277	0.02069
1360.094	0.0683	-0.0313	0.0412	0.01297
1360.607	0.06314	0.01034	0.01724	0.00848
1361.12	0.04014	0.02006	0.0438	0.00335
1361.633	0.04524	-0.04397	-0.00577	0.02551
1362.146	0.02679	-0.00932	0.0156	0.01998
1362.659	0.04413	-0.0084	0.01956	-0.0075
1363.172	0.07536	0.02252	5.06E-4	0.00147
1363.685	0.0543	-0.0016	0.00551	-0.01994
1364.198	0.06158	0.01108	0.03608	0.02193
1364.711	0.05132	-0.034	-0.02193	0.00161
1365.224	0.0608	-0.00218	-0.00594	0.01125
1365.737	0.02721	0.00931	-0.00329	0.02307
1366.25	0.03773	-0.01339	0.0122	-0.00527
1366.763	0.04503	-0.00421	0.03257	0.0399
1367.276	0.03107	-0.0204	0.04915	-0.02675
1367.789	0.05462	-1.09E-4	-2.3E-4	0.01432
1368.302	-0.01325	0.02657	0.00563	-0.00928
1368.815	0.0066	0.00192	0.03383	-0.00334
1369.327	0.02788	-0.02485	0.02736	0.00691
1369.84	0.04468	0.00115	0.02885	-0.01192
1370.353	0.01918	-0.01946	0.01297	-0.0074
1370.866	0.01723	-0.03595	0.03281	-0.01391
1371.379	0.02466	0.01997	0.00497	0.04548
1371.891	0.0404	0.01903	-0.0151	0.03519
1372.404	-0.00873	-0.03715	0.0059	-0.00513
1372.917	0.02632	-0.02323	0.0161	0.03215
1373.429	0.02495	-0.05149	0.02658	0.002
1373.942	0.03978	-0.01352	0.01108	-0.00531
1374.455	0.01917	-0.02894	-0.005	-0.00417
1374.967	0.05648	-0.00462	0.00628	-0.00972
1375.48	0.0414	-0.05484	-0.0102	-0.02337
1375.993	0.01452	-0.0751	-0.0127	0.02075
1376.505	0.03797	-0.02085	-0.0125	-0.04747
1377.018	0.0299	0.00386	-0.05492	0.02117
1377.53	0.02718	0.00496	-0.01164	0.03427
1378.043	-0.00118	-0.0502	0.02388	0.02106
1378.555	0.00822	0.01048	-9.16E-4	0.02371
1379.068	0.01971	-0.00247	0.02121	0.00133
1379.58	0.01255	-0.02078	0.0167	-0.00832
1380.093	-0.00304	-0.0423	-0.01174	0.02128
1380.605	0.03517	-0.04769	-0.02763	-0.00452
1381.118	0.03105	-0.04139	-0.00333	-0.01258
1381.63	0.00745	-0.059	-0.02385	0.00171
1382.143	0.02065	-0.0044	0.01327	-0.02581
1382.655	0.04099	-0.04387	0.0078	0.04758
1383.167	0.02428	0.00209	-0.015	0.02294
1383.68	0.01551	-0.04379	-0.00752	-0.06363
1384.192	0.011	-0.03244	-0.01346	-0.04941
1384.704	0.03969	-0.06897	0.00894	0.03423
1385.216	0.04569	-0.04141	0.00429	-0.00517
1385.729	0.0141	-0.00835	-0.00698	0.01595
1386.241	0.0381	-0.01453	-0.02518	0.01812
1386.753	0.00554	-0.02642	-1.05E-4	-0.04081
1387.265	0.02961	-0.0558	-0.03083	-0.01238
1387.778	0.01595	-0.01876	-0.00897	0.01733
1388.29	0.03448	-0.0113	-0.0127	0.05496
1388.802	-0.01101	-0.05098	-0.01544	-0.01719
1389.314	0.0189	-0.05749	0.0333	-0.01985
1389.826	-0.00561	-0.0046	-0.02152	-0.01104
1390.338	0.03333	-0.07754	4.22E-4	-0.02332
1390.85	-0.00316	-0.02715	-0.01104	-0.00316
1391.362	0.01257	-0.04761	0.0126	0.00791
1391.874	0.02187	-0.0733	0.01562	-0.03005
1392.386	-0.02861	-0.05093	0.0278	-0.0235
1392.898	0.03597	-0.03682	-0.02863	0.00548
1393.41	-0.01049	-0.07148	-0.0433	-0.03989
1393.922	0.01571	-0.0159	-0.02396	-0.04346
1394.434	0.02667	-0.01139	0.01242	-0.0077
1394.946	0.01301	-0.04616	2.09E-4	-0.02974
1395.458	-0.00767	-0.03965	0.0138	-0.02139
1395.97	-0.00819	-0.01697	-0.04065	-9.71E-4
1396.482	0.0074	-0.04687	0.02529	0.00397
1396.994	0.01705	-0.0104	0.01439	-0.03261
1397.506	0.0483	-0.03963	-0.00516	0.04354
1398.018	0.01957	-0.0736	0.01751	0.04099
1398.529	0.00318	-0.0237	0.00473	-0.01191
1399.041	0.00612	-0.03173	-0.01361	-0.01555
1399.553	-0.00449	0.01106	-0.01259	-0.05373
1400.065	0.03085	-0.09995	0.03195	0.00376
1400.576	0.01292	-0.0354	-0.02294	0.03544
1401.088	-0.00673	-0.04062	-0.00186	-0.04236
1401.6	0.03667	0.00933	-0.0374	-0.05597
1402.112	0.01997	-0.05363	-0.01805	-0.08565
1402.623	-1.05E-4	-0.04213	-0.00513	-0.08744
1403.135	0.01715	-0.03946	0.00117	-0.00416
1403.646	-0.00964	-0.06661	0.03255	-0.01822
1404.158	-0.01988	-0.04457	-0.01563	-0.00125
1404.67	0.013	0.0125	-0.01332	-0.01796
1405.181	-0.00632	-0.01003	-0.02868	-0.00972
1405.693	-0.01754	-0.02771	0.01117	-0.04048
1406.204	-0.00522	-0.0512	-0.00385	-0.04355
1406.716	-0.02471	-0.0531	-0.02506	-0.02105
1407.227	-0.01553	-0.06351	-0.04028	-0.0103
1407.739	-0.01121	-0.03352	-0.03689	-0.01462
1408.25	-0.0011	-0.0385	-0.07618	-0.00244
1408.762	0.01979	-0.0548	-0.00565	-0.01545
1409.273	-0.03298	-0.01012	0.01789	-0.00825
1409.785	-0.01608	-0.00513	-0.00755	-0.08023
1410.296	-0.00162	-0.08949	-0.02192	-0.03696
1410.807	-0.00152	-0.00975	0.0227	-0.00896
1411.319	0.00916	-0.02342	0.0401	-0.00861
1411.83	0.0145	-0.05699	0.00228	-0.07663
1412.341	0.01532	-0.00535	-0.06099	-0.02102
1412.853	-0.01008	-0.04276	0.00811	-0.00284
1413.364	-0.00578	-0.069	-0.03822	-0.00777
1413.875	0.0263	0.00225	0.02268	-0.05203
