# Supplementary material for: Ratiometric fluorescent sensing of pyrophosphate with sp³-functionalized single-walled carbon nanotubes
Source: Nat Commun. 2024 Jan 24;15:706. doi: 10.1038/s41467-024-45052-1 (PMC10808354; doi:10.1038/s41467-024-45052-1)
Supplement: Supplementary file 4 — Source data [file 41467_2024_45052_MOESM4_ESM.zip › Fig. S8a.txt]

Wavelength	Absorbance	Absorbance	Absorbance
nm	cm-1	cm-1	cm-1
	CuSO4_12.5mM THPTA_12.5mM	CuSO4_12.5mM	THPTA_12.5mM
1300	0.12136	0.02701	-0.00349
1299	0.12241	0.02725	-0.00326
1298	0.12331	0.02732	-0.00324
1297	0.12425	0.02751	-0.00319
1296	0.12529	0.02763	-0.00299
1295	0.12636	0.02784	-0.0029
1294	0.12729	0.02798	-0.00268
1293	0.12833	0.02824	-0.00244
1292	0.12938	0.02839	-0.00245
1291	0.13038	0.02851	-0.00236
1290	0.13142	0.0287	-0.00226
1289	0.1325	0.02885	-0.00214
1288	0.13353	0.02891	-0.00203
1287	0.13453	0.02925	-0.00186
1286	0.13561	0.02941	-0.0018
1285	0.13664	0.02952	-0.00177
1284	0.13767	0.02964	-0.00169
1283	0.13879	0.02987	-0.00151
1282	0.13987	0.02996	-0.00145
1281	0.14088	0.03009	-0.00133
1280	0.14203	0.03036	-0.00127
1279	0.14312	0.03054	-0.00115
1278	0.14415	0.03058	-0.00113
1277	0.14529	0.03081	-9.66E-4
1276	0.14653	0.03098	-8.28E-4
1275	0.1475	0.03108	-7.8E-4
1274	0.1486	0.03124	-7.2E-4
1273	0.14981	0.03152	-6.54E-4
1272	0.15087	0.03153	-6.55E-4
1271	0.15205	0.03173	-4.95E-4
1270	0.15327	0.03195	-3.89E-4
1269	0.15434	0.03205	-3.47E-4
1268	0.15546	0.03218	-3.14E-4
1267	0.15664	0.03243	-1.84E-4
1266	0.15785	0.03255	-1.66E-4
1265	0.15894	0.03261	-1.35E-4
1264	0.1602	0.03288	1.19E-5
1263	0.16139	0.0331	7.33E-5
1262	0.1625	0.03312	1.13E-4
1261	0.16366	0.0333	1.47E-4
1260	0.16493	0.03345	1.14E-4
1259	0.16609	0.03351	1.57E-4
1258	0.16728	0.03365	2.38E-4
1257	0.16855	0.03386	3.67E-4
1256	0.16975	0.03398	3.56E-4
1255	0.17089	0.03407	3.65E-4
1254	0.17217	0.03424	3.44E-4
1253	0.17347	0.03437	3.88E-4
1252	0.17466	0.03448	4.15E-4
1251	0.17589	0.03467	5.12E-4
1250	0.17726	0.03481	5.5E-4
1249	0.17839	0.03487	4.82E-4
1248	0.17969	0.03504	5.43E-4
1247	0.18103	0.03516	5.39E-4
1246	0.1823	0.03519	5.06E-4
1245	0.18355	0.03538	5.49E-4
1244	0.18486	0.03552	6.09E-4
1243	0.18615	0.03561	5.6E-4
1242	0.18741	0.03569	5.43E-4
1241	0.18878	0.03586	5.8E-4
1240	0.19013	0.03593	5.5E-4
1239	0.19136	0.03601	5.25E-4
1238	0.19281	0.03621	6E-4
1237	0.19417	0.03634	5.7E-4
1236	0.1954	0.03637	4.84E-4
1235	0.19677	0.03644	4.96E-4
1234	0.19825	0.03661	5.25E-4
1233	0.19954	0.03659	4.4E-4
1232	0.20089	0.03676	5.08E-4
1231	0.20228	0.03692	4.67E-4
1230	0.20366	0.03693	3.61E-4
1229	0.20501	0.03699	3.19E-4
1228	0.20652	0.03717	3.86E-4
1227	0.20798	0.03723	3.58E-4
1226	0.20929	0.03723	2.81E-4
1225	0.21074	0.03739	2.51E-4
1224	0.2122	0.03755	2.21E-4
1223	0.21358	0.03757	1.91E-4
1222	0.21502	0.03767	1.5E-4
1221	0.21645	0.03777	1.2E-4
1220	0.21788	0.03779	5.88E-5
1219	0.21942	0.03789	7.5E-5
1218	0.22091	0.03801	7.53E-6
1217	0.22237	0.03807	-4.79E-5
1216	0.22381	0.03807	-1.9E-4
1215	0.22541	0.03822	-1.28E-4
1214	0.22692	0.03828	-1.82E-4
1213	0.22833	0.0383	-2.24E-4
1212	0.2299	0.03847	-2.33E-4
1211	0.23141	0.03841	-4.5E-4
1210	0.23298	0.03853	-4.15E-4
1209	0.23455	0.0386	-4.76E-4
1208	0.23618	0.03867	-4.75E-4
1207	0.23771	0.03863	-5.86E-4
1206	0.23917	0.03876	-6.19E-4
1205	0.24085	0.03886	-6.51E-4
1204	0.24235	0.03884	-8.24E-4
1203	0.24396	0.03893	-7.93E-4
1202	0.24569	0.03902	-7.8E-4
1201	0.2472	0.03901	-9E-4
1200	0.24876	0.03908	-0.001
1199	0.25034	0.03897	-0.00114
1198	0.25199	0.03907	-0.00138
1197	0.25364	0.03912	-0.00128
1196	0.2553	0.0391	-0.0014
1195	0.257	0.03927	-0.00138
1194	0.25857	0.03919	-0.00148
1193	0.26031	0.03929	-0.00148
1192	0.26196	0.03938	-0.00159
1191	0.26356	0.03938	-0.00173
1190	0.26523	0.03938	-0.00185
1189	0.26701	0.03949	-0.00184
1188	0.26874	0.03955	-0.00193
1187	0.27032	0.0396	-0.00206
1186	0.27207	0.03973	-0.00219
1185	0.27366	0.03972	-0.00238
1184	0.27539	0.03973	-0.00253
1183	0.27708	0.03983	-0.00261
1182	0.27888	0.03998	-0.00272
1181	0.28038	0.03974	-0.00309
1180	0.28211	0.03986	-0.00314
1179	0.28385	0.03999	-0.00332
1178	0.2856	0.04001	-0.00352
1177	0.28728	0.04006	-0.00365
1176	0.28907	0.04011	-0.00376
1175	0.29079	0.04005	-0.00401
1174	0.29235	0.04	-0.0042
1173	0.29415	0.04013	-0.00441
1172	0.29588	0.04018	-0.00466
1171	0.29755	0.04009	-0.0049
1170	0.29937	0.0403	-0.00493
1169	0.30115	0.04017	-0.00528
1168	0.30287	0.04012	-0.00555
1167	0.30459	0.04012	-0.00584
1166	0.30635	0.04026	-0.00598
1165	0.30802	0.04018	-0.00627
1164	0.30979	0.04016	-0.00646
1163	0.31172	0.04021	-0.00666
1162	0.31349	0.04023	-0.0069
1161	0.31526	0.04021	-0.00709
1160	0.31697	0.04029	-0.00728
1159	0.31881	0.0403	-0.00749
1158	0.32066	0.04036	-0.00762
1157	0.32245	0.04041	-0.00782
1156	0.32432	0.04041	-0.00798
1155	0.32618	0.04054	-0.0081
1154	0.32794	0.04068	-0.00819
1153	0.3299	0.04095	-0.00818
1152	0.33183	0.04104	-0.0083
1151	0.33375	0.04137	-0.00766
1150	0.33573	0.04161	-0.00782
1149	0.33785	0.04203	-0.0076
1148	0.33977	0.04225	-0.00744
1147	0.34185	0.04273	-0.00713
1146	0.34424	0.04309	-0.00687
1145	0.34608	0.04362	-0.00634
1144	0.34831	0.04416	-0.00578
1143	0.35032	0.04445	-0.0058
1142	0.35245	0.04498	-0.00531
1141	0.35471	0.0454	-0.00483
1140	0.35683	0.0458	-0.00464
1139	0.35899	0.04615	-0.00422
1138	0.36103	0.04648	-0.00389
1137	0.36317	0.04693	-0.0037
1136	0.36492	0.04698	-0.00361
1135	0.36746	0.04766	-0.00305
1134	0.3696	0.04815	-0.00278
1133	0.37193	0.04848	-0.00257
1132	0.374	0.04876	-0.00235
1131	0.37604	0.04912	-0.00224
1130	0.37811	0.04924	-0.00227
1129	0.38033	0.04965	-0.00199
1128	0.38239	0.04996	-0.00198
1127	0.38454	0.05029	-0.00163
1126	0.3866	0.05042	-0.00172
1125	0.38878	0.05078	-0.00142
1124	0.3908	0.05093	-0.00152
1123	0.39283	0.05119	-0.00148
1122	0.39507	0.05154	-0.0012
1121	0.3973	0.05188	-0.00119
1120	0.39941	0.05201	-0.00111
1119	0.40133	0.05213	-0.00123
1118	0.40331	0.0523	-0.00129
1117	0.40558	0.05268	-0.00115
1116	0.4076	0.05286	-0.00118
1115	0.40975	0.05307	-0.00112
1114	0.41196	0.05339	-0.00103
1113	0.41406	0.05358	-9.69E-4
1112	0.41609	0.05378	-9.49E-4
1111	0.41832	0.05411	-8.87E-4
1110	0.42038	0.05432	-9.43E-4
1109	0.42254	0.05457	-7.05E-4
1108	0.42476	0.05483	-5.94E-4
1107	0.42688	0.05494	-6.61E-4
1106	0.4289	0.05507	-7.11E-4
1105	0.43099	0.0555	-6.21E-4
1104	0.43328	0.05578	-5.38E-4
1103	0.43542	0.05595	-5.29E-4
1102	0.43752	0.05619	-3.51E-4
1101	0.4397	0.05643	-3.85E-4
1100	0.44184	0.05658	-3.98E-4
1099	0.44395	0.05687	-3.83E-4
1098	0.44617	0.0572	-3.63E-4
1097	0.44829	0.05741	-3.63E-4
1096	0.45045	0.05778	-2.89E-4
1095	0.45255	0.05792	-3.82E-4
1094	0.45454	0.0581	-4.3E-4
1093	0.45668	0.05832	-3.45E-4
1092	0.45884	0.0586	-4.14E-4
1091	0.46107	0.05892	-3.72E-4
1090	0.46307	0.05896	-4.75E-4
1089	0.46506	0.05933	-4.79E-4
1088	0.46723	0.0595	-5.27E-4
1087	0.46941	0.05983	-5.02E-4
1086	0.47153	0.05999	-4.42E-4
1085	0.47381	0.06038	-3.52E-4
1084	0.47591	0.06058	-3.98E-4
1083	0.47795	0.06075	-3.57E-4
1082	0.48014	0.06101	-3.8E-4
1081	0.48239	0.06135	-3.97E-4
1080	0.48433	0.06147	-4.9E-4
1079	0.48663	0.06195	-3.55E-4
1078	0.48872	0.06208	-3.61E-4
1077	0.49083	0.06231	-3.17E-4
1076	0.49296	0.06255	-3.71E-4
1075	0.49514	0.06289	-3.22E-4
1074	0.4972	0.06305	-4.72E-4
1073	0.49939	0.06335	-3.06E-4
1072	0.50162	0.06366	-2.66E-4
1071	0.5037	0.06387	-3.01E-4
1070	0.50578	0.06403	-3.61E-4
1069	0.50793	0.06439	-3.25E-4
1068	0.50997	0.06465	-4.24E-4
1067	0.51216	0.06488	-2.87E-4
1066	0.51436	0.06521	-2.44E-4
1065	0.51643	0.0654	-2.87E-4
1064	0.5185	0.0656	-3.09E-4
1063	0.52062	0.06598	-2.83E-4
1062	0.52268	0.06616	-4.17E-4
1061	0.52486	0.06648	-3.34E-4
1060	0.52699	0.06676	-2.49E-4
1059	0.52915	0.067	-2.37E-4
1058	0.53125	0.06718	-3.26E-4
1057	0.5333	0.06749	-3.17E-4
1056	0.53545	0.06791	-2.72E-4
1055	0.53752	0.06811	-3.62E-4
1054	0.53959	0.06841	-2.46E-4
1053	0.54163	0.06865	-2.11E-4
1052	0.54377	0.06883	-2.86E-4
1051	0.54578	0.06908	-2.99E-4
1050	0.54789	0.06939	-3.48E-4
1049	0.55	0.06976	-3.07E-4
1048	0.55211	0.07001	-2.47E-4
1047	0.55413	0.07029	-2.06E-4
1046	0.5562	0.07056	-2.43E-4
1045	0.55819	0.07072	-3.64E-4
1044	0.56028	0.0711	-2.57E-4
1043	0.56225	0.0714	-3.27E-4
1042	0.56444	0.07169	-2.53E-4
1041	0.56641	0.07189	-2.44E-4
1040	0.56854	0.07227	-2.64E-4
1039	0.57053	0.07238	-3.14E-4
1038	0.57249	0.07272	-4.01E-4
1037	0.57453	0.07305	-3.58E-4
1036	0.57661	0.07336	-3.32E-4
1035	0.57866	0.0736	-3.42E-4
1034	0.58072	0.07394	-2.8E-4
1033	0.58274	0.07419	-3.72E-4
1032	0.58472	0.0744	-4.27E-4
1031	0.58668	0.07478	-4.14E-4
1030	0.58871	0.07503	-4.16E-4
1029	0.59069	0.07527	-4.8E-4
1028	0.59273	0.07559	-3.57E-4
1027	0.59467	0.07589	-4.5E-4
1026	0.59665	0.07609	-5.2E-4
1025	0.59849	0.07634	-5.73E-4
1024	0.60051	0.07671	-5.17E-4
1023	0.60252	0.07691	-6E-4
1022	0.60439	0.07715	-6.24E-4
1021	0.60634	0.07748	-6.1E-4
1020	0.60832	0.07779	-6.75E-4
1019	0.61008	0.07787	-8.46E-4
1018	0.61209	0.07826	-7.59E-4
1017	0.61405	0.07859	-7.45E-4
1016	0.61606	0.07882	-7.31E-4
1015	0.61779	0.079	-8.51E-4
1014	0.61964	0.07923	-9.55E-4
1013	0.62148	0.07939	-0.00121
1012	0.62339	0.07968	-0.001
1011	0.62538	0.08011	-9.99E-4
1010	0.62722	0.08022	-0.0011
1009	0.62899	0.08037	-0.00119
1008	0.63091	0.08077	-0.00116
1007	0.63274	0.08096	-0.00135
1006	0.63454	0.08121	-0.00142
1005	0.6364	0.08148	-0.00142
1004	0.63826	0.08169	-0.00151
1003	0.64008	0.0819	-0.00155
1002	0.64185	0.08219	-0.00167
1001	0.64368	0.08248	-0.00176
1000	0.64548	0.08272	-0.00188
999	0.64729	0.083	-0.00182
998	0.64915	0.08327	-0.00186
997	0.65082	0.0834	-0.00207
996	0.65261	0.0836	-0.00212
995	0.65431	0.08399	-0.00218
994	0.65629	0.08433	-0.00222
993	0.65778	0.0844	-0.00247
992	0.65977	0.08481	-0.00233
991	0.66143	0.08498	-0.00254
990	0.66324	0.08527	-0.00263
989	0.66489	0.08552	-0.00271
988	0.66666	0.08583	-0.00284
987	0.66844	0.08613	-0.00281
986	0.67008	0.08631	-0.00292
985	0.67195	0.08675	-0.00288
984	0.67354	0.0868	-0.00319
983	0.67519	0.08706	-0.0032
982	0.67697	0.08752	-0.00325
981	0.67865	0.08778	-0.00335
980	0.68032	0.08787	-0.00342
979	0.68197	0.08837	-0.00337
978	0.68372	0.08858	-0.00354
977	0.6853	0.08873	-0.00368
976	0.68691	0.08908	-0.00369
975	0.68861	0.08954	-0.00371
974	0.69022	0.08964	-0.00377
973	0.69172	0.08997	-0.00379
972	0.69328	0.09022	-0.00395
971	0.69509	0.09065	-0.00383
970	0.69641	0.09074	-0.00407
969	0.69813	0.09125	-0.00393
968	0.69979	0.09158	-0.00388
967	0.70133	0.09171	-0.00403
966	0.70271	0.09204	-0.00404
965	0.70431	0.0924	-0.00412
964	0.70574	0.09261	-0.00416
963	0.70735	0.09301	-0.00414
962	0.70882	0.09339	-0.00403
961	0.71033	0.09368	-0.00406
960	0.71179	0.09392	-0.00402
959	0.71327	0.09435	-0.00399
958	0.71478	0.09475	-0.00393
957	0.71612	0.09503	-0.00393
956	0.71768	0.09553	-0.00367
955	0.71917	0.0959	-0.00355
954	0.72061	0.09618	-0.0034
953	0.72206	0.09671	-0.00325
952	0.7236	0.0972	-0.00316
951	0.72494	0.09753	-0.00304
950	0.72639	0.09804	-0.00279
949	0.72788	0.0985	-0.00259
948	0.72921	0.09878	-0.00253
947	0.73052	0.09911	-0.00248
946	0.73193	0.09955	-0.00239
945	0.73334	0.09993	-0.00233
944	0.73457	0.10028	-0.00221
943	0.73595	0.10064	-0.0022
942	0.73721	0.10101	-0.00208
941	0.73839	0.10134	-0.00204
940	0.73965	0.10173	-0.00201
939	0.741	0.10218	-0.00195
938	0.74215	0.10247	-0.00183
937	0.74343	0.10294	-0.00173
936	0.74462	0.1033	-0.00172
935	0.74578	0.10356	-0.00169
934	0.7469	0.10395	-0.00164
933	0.74803	0.10438	-0.00159
932	0.74922	0.10475	-0.00155
931	0.75032	0.10513	-0.00144
930	0.75148	0.10552	-0.00134
929	0.75258	0.10586	-0.00136
928	0.75355	0.10614	-0.00135
927	0.75462	0.10661	-0.00126
926	0.75576	0.10704	-0.00123
925	0.75669	0.10728	-0.00118
924	0.75764	0.1077	-0.00107
923	0.75869	0.10804	-0.00105
922	0.75963	0.10837	-0.00112
921	0.76053	0.10878	-0.00104
920	0.76148	0.10921	-9.93E-4
919	0.76236	0.10949	-0.00103
918	0.76319	0.10979	-9.63E-4
917	0.76411	0.11021	-9.02E-4
916	0.76496	0.1105	-9.67E-4
915	0.76564	0.11083	-9.61E-4
914	0.76649	0.11127	-8.8E-4
913	0.76731	0.11164	-8.95E-4
912	0.76805	0.1119	-8.74E-4
911	0.76876	0.11227	-8.77E-4
910	0.76953	0.1126	-9.13E-4
909	0.77012	0.11295	-9.36E-4
908	0.77079	0.11331	-8.61E-4
907	0.77152	0.11372	-8.53E-4
906	0.77209	0.11399	-9E-4
905	0.77271	0.11437	-7.84E-4
904	0.77327	0.11476	-8.2E-4
903	0.77378	0.11507	-9.39E-4
902	0.77428	0.11544	-8.58E-4
901	0.77482	0.11583	-8.45E-4
900	0.77529	0.11615	-8.42E-4
899	0.77581	0.11645	-8.14E-4
898	0.77621	0.11683	-8.52E-4
897	0.77667	0.11725	-8.77E-4
896	0.77692	0.11753	-9.13E-4
895	0.77731	0.11795	-8.76E-4
894	0.77773	0.11831	-8.4E-4
893	0.77797	0.11859	-8.78E-4
892	0.77827	0.11895	-8.8E-4
891	0.77854	0.11927	-9.63E-4
890	0.77879	0.11959	-9.86E-4
889	0.77891	0.11998	-9.33E-4
888	0.77916	0.12041	-8.77E-4
887	0.77932	0.12067	-9.44E-4
886	0.7794	0.12098	-9.62E-4
885	0.77956	0.12139	-9.37E-4
884	0.77961	0.1217	-9.86E-4
883	0.77965	0.12207	-9.57E-4
882	0.77967	0.12242	-9.15E-4
881	0.77973	0.12276	-9.45E-4
880	0.77965	0.12298	-0.00102
879	0.77966	0.12339	-9.7E-4
878	0.77958	0.12375	-0.00103
877	0.77946	0.12406	-0.00106
876	0.77928	0.12442	-9.75E-4
875	0.77917	0.12479	-9.7E-4
874	0.77903	0.12502	-0.00104
873	0.77873	0.12531	-0.00108
872	0.77852	0.12575	-0.00102
871	0.77831	0.12607	-0.00105
870	0.77798	0.12633	-0.00108
869	0.77772	0.1267	-9.94E-4
868	0.77743	0.12699	-0.00106
867	0.77702	0.12728	-0.0011
866	0.77664	0.12762	-0.00107
865	0.77627	0.12802	-0.00105
864	0.77583	0.12825	-0.00109
863	0.77538	0.12858	-0.00107
862	0.77491	0.12891	-0.00105
861	0.77439	0.12912	-0.00115
860	0.77381	0.12942	-0.00118
859	0.77332	0.12983	-0.0011
858	0.77271	0.13013	-0.00117
857	0.77207	0.13034	-0.00116
856	0.77154	0.13071	-0.00104
855	0.77084	0.13094	-0.0012
854	0.77012	0.13115	-0.00124
853	0.76943	0.13154	-0.0012
852	0.76879	0.13187	-0.00116
851	0.76801	0.13204	-0.00119
850	0.76726	0.13238	-0.0011
849	0.7665	0.13263	-0.00117
848	0.76564	0.13279	-0.0013
847	0.76479	0.13304	-0.00126
846	0.76401	0.13344	-0.00116
845	0.76316	0.13365	-0.00123
844	0.76221	0.13384	-0.00118
843	0.76136	0.13414	-0.00122
842	0.76044	0.13437	-0.0013
841	0.75953	0.13453	-0.00126
840	0.75852	0.13484	-0.00121
839	0.75765	0.13511	-0.00121
838	0.75659	0.13518	-0.00123
837	0.75564	0.13539	-0.00122
836	0.75468	0.1357	-0.00125
835	0.75363	0.13585	-0.00128
834	0.75251	0.13602	-0.00124
833	0.75155	0.13637	-0.00118
832	0.75053	0.13647	-0.0012
831	0.74935	0.13651	-0.00123
830	0.74832	0.13685	-0.00124
829	0.74727	0.137	-0.00126
828	0.74612	0.13715	-0.00125
827	0.745	0.13738	-0.00114
826	0.74401	0.13755	-0.00112
825	0.74281	0.13755	-0.00119
824	0.74156	0.13769	-0.00119
823	0.74053	0.1379	-0.00121
822	0.73938	0.13797	-0.0012
821	0.73816	0.13806	-0.00114
820	0.7371	0.1383	-0.00108
819	0.7359	0.13827	-0.00117
818	0.73461	0.13825	-0.00123
817	0.73349	0.1385	-0.00118
816	0.73234	0.13857	-0.00124
815	0.73113	0.13857	-0.00118
814	0.73004	0.13868	-0.00111
813	0.7289	0.13876	-0.00112
812	0.72767	0.13864	-0.0012
811	0.72643	0.13866	-0.00119
810	0.72532	0.1388	-0.00121
809	0.72417	0.13872	-0.00122
808	0.72299	0.13869	-0.00118
807	0.72192	0.13881	-0.00116
806	0.72079	0.13868	-0.0012
805	0.71959	0.1386	-0.00119
804	0.71851	0.13871	-0.00116
803	0.71737	0.13864	-0.0012
802	0.71627	0.13842	-0.00118
801	0.71518	0.13845	-0.0011
800	0.71412	0.13837	-0.00119
799	0.71187	0.13775	-0.00145
798	0.7107	0.13755	-0.00147
797	0.70985	0.13762	-0.00154
796	0.70873	0.13751	-0.0014
795	0.70765	0.13738	-0.00138
794	0.70674	0.13723	-0.00141
793	0.70567	0.13701	-0.00144
792	0.70466	0.13684	-0.00144
791	0.70366	0.13658	-0.00153
790	0.70276	0.13644	-0.00153
789	0.70198	0.13618	-0.00142
788	0.70108	0.13602	-0.00141
787	0.7003	0.13569	-0.0015
786	0.69931	0.13546	-0.00145
785	0.69843	0.13519	-0.00147
784	0.69772	0.13497	-0.00148
783	0.69688	0.13474	-0.00143
782	0.69603	0.13441	-0.0014
781	0.6953	0.13412	-0.00145
780	0.69461	0.13381	-0.00149
779	0.69384	0.13343	-0.00149
778	0.69328	0.13314	-0.0014
777	0.69253	0.1328	-0.00139
776	0.69195	0.13235	-0.00138
775	0.69131	0.13206	-0.00136
774	0.69065	0.13164	-0.00141
773	0.69009	0.13125	-0.00155
772	0.68944	0.13083	-0.00156
771	0.68891	0.13043	-0.00136
770	0.6885	0.12989	-0.00142
769	0.68796	0.12951	-0.0014
768	0.68767	0.12903	-0.00144
767	0.68703	0.12862	-0.00153
766	0.68642	0.1281	-0.00139
765	0.68611	0.12762	-0.00146
764	0.68586	0.12721	-0.00144
763	0.6855	0.12661	-0.00141
762	0.68497	0.126	-0.00151
761	0.6847	0.12553	-0.00151
760	0.68441	0.12493	-0.00152
759	0.6841	0.12439	-0.00151
758	0.68393	0.12387	-0.00145
757	0.68362	0.12321	-0.00141
756	0.68326	0.12267	-0.00144
755	0.6831	0.12194	-0.0015
754	0.68287	0.12127	-0.00155
753	0.68275	0.12074	-0.00146
752	0.68257	0.12014	-0.00146
751	0.6823	0.11938	-0.00149
750	0.68222	0.11872	-0.00149
749	0.6821	0.11802	-0.00155
748	0.68198	0.11733	-0.00153
747	0.68179	0.11664	-0.0016
746	0.6817	0.11604	-0.00142
745	0.68161	0.1152	-0.0015
744	0.6814	0.11438	-0.00157
743	0.68139	0.11374	-0.00151
742	0.6813	0.11292	-0.00154
741	0.68116	0.11212	-0.00162
740	0.68102	0.11139	-0.00154
739	0.681	0.11067	-0.0015
738	0.68099	0.10977	-0.00154
737	0.68077	0.10894	-0.00158
736	0.68075	0.10816	-0.00157
735	0.68066	0.10739	-0.00154
734	0.68047	0.10653	-0.00152
733	0.68041	0.10581	-0.00142
732	0.68036	0.10494	-0.00151
731	0.6802	0.10402	-0.00152
730	0.68003	0.10314	-0.00148
729	0.67994	0.10238	-0.00149
728	0.67976	0.10148	-0.00145
727	0.67962	0.1006	-0.00141
726	0.67951	0.09972	-0.00138
725	0.67927	0.09873	-0.00149
724	0.67897	0.09791	-0.00145
723	0.67882	0.09707	-0.00144
722	0.67855	0.09613	-0.00149
721	0.67819	0.0952	-0.00139
720	0.67795	0.09426	-0.00136
719	0.67765	0.09334	-0.00146
718	0.67715	0.09224	-0.00151
717	0.67676	0.09146	-0.00143
716	0.67641	0.09061	-0.00138
715	0.67597	0.08959	-0.00139
714	0.67543	0.08861	-0.00144
713	0.67506	0.08772	-0.00136
712	0.67436	0.08667	-0.00145
711	0.67377	0.0857	-0.00146
710	0.67319	0.08488	-0.00139
709	0.67255	0.08388	-0.00139
708	0.6718	0.0828	-0.00141
707	0.67101	0.08186	-0.00146
706	0.6703	0.0809	-0.00142
705	0.66937	0.07984	-0.00149
704	0.66846	0.07901	-0.00142
703	0.66768	0.07808	-0.0014
702	0.66666	0.0769	-0.00139
701	0.66565	0.076	-0.00138
700	0.66469	0.07502	-0.0014
699	0.66346	0.074	-0.00141
698	0.66218	0.07302	-0.00149
697	0.66105	0.07215	-0.00144
696	0.65984	0.07111	-0.00137
695	0.65847	0.07007	-0.00138
694	0.65721	0.06918	-0.0014
693	0.65573	0.06823	-0.00143
692	0.65415	0.06714	-0.00149
691	0.65266	0.0663	-0.0014
690	0.65114	0.06536	-0.00142
689	0.64943	0.06423	-0.00139
688	0.64768	0.06327	-0.00145
687	0.64602	0.06246	-0.00143
686	0.6441	0.06147	-0.00145
685	0.64209	0.06045	-0.00145
684	0.64029	0.05957	-0.00139
683	0.63821	0.05859	-0.0014
682	0.6361	0.05754	-0.00148
681	0.63398	0.05664	-0.00156
680	0.63184	0.05579	-0.00149
679	0.62951	0.05483	-0.00148
678	0.62722	0.05394	-0.00144
677	0.62497	0.05308	-0.00143
676	0.62241	0.05202	-0.0015
675	0.61982	0.0511	-0.00156
674	0.61737	0.0503	-0.00151
673	0.61471	0.04941	-0.00145
672	0.612	0.0485	-0.00149
671	0.60929	0.04768	-0.0015
670	0.60655	0.04679	-0.00151
669	0.60347	0.0458	-0.00156
668	0.60061	0.04506	-0.00156
667	0.59762	0.04429	-0.0015
666	0.59442	0.0433	-0.00154
665	0.59131	0.04253	-0.00153
664	0.58818	0.04173	-0.00152
663	0.58491	0.04077	-0.00159
662	0.58154	0.04009	-0.00156
661	0.57821	0.03936	-0.00156
660	0.5748	0.03852	-0.0015
659	0.57114	0.03756	-0.00156
658	0.56766	0.0369	-0.00156
657	0.56409	0.03608	-0.00155
656	0.56029	0.03526	-0.00165
655	0.55662	0.03461	-0.00165
654	0.553	0.03395	-0.00156
653	0.54904	0.03311	-0.00157
652	0.54513	0.03237	-0.00163
651	0.54135	0.03171	-0.00163
650	0.53726	0.03093	-0.00166
649	0.53316	0.03032	-0.00164
648	0.52919	0.02967	-0.00164
647	0.52503	0.02896	-0.00156
646	0.52074	0.02825	-0.00158
645	0.51657	0.02764	-0.00167
644	0.51228	0.02694	-0.00169
643	0.50786	0.02632	-0.00167
642	0.50347	0.0258	-0.00164
641	0.49921	0.02516	-0.00156
640	0.49458	0.02447	-0.00159
639	0.49009	0.02381	-0.00168
638	0.48552	0.02321	-0.00175
637	0.48096	0.02261	-0.00169
636	0.47627	0.02211	-0.00167
635	0.47165	0.02159	-0.00164
634	0.46703	0.02099	-0.00163
633	0.46227	0.0204	-0.00165
632	0.4575	0.0199	-0.00177
631	0.45277	0.01938	-0.00167
630	0.44782	0.01883	-0.00167
629	0.44313	0.01839	-0.00166
628	0.43833	0.01792	-0.00166
627	0.43326	0.01733	-0.00169
626	0.42833	0.01683	-0.00172
625	0.42342	0.01647	-0.0017
624	0.41836	0.01595	-0.00168
623	0.4133	0.01548	-0.00167
622	0.40834	0.01508	-0.00172
621	0.40336	0.01462	-0.00166
620	0.39818	0.01412	-0.00174
619	0.39312	0.0138	-0.00174
618	0.38812	0.01339	-0.00167
617	0.38297	0.01297	-0.00172
616	0.3779	0.01254	-0.00172
615	0.37286	0.01218	-0.00172
614	0.36757	0.01169	-0.00174
613	0.36244	0.01132	-0.00184
612	0.35732	0.01102	-0.00178
611	0.35221	0.01062	-0.00171
610	0.34716	0.01032	-0.00169
609	0.3421	0.00999	-0.00173
608	0.33694	0.00957	-0.00175
607	0.33178	0.00922	-0.00178
606	0.32666	0.00894	-0.00185
605	0.32153	0.00862	-0.00184
604	0.31639	0.00832	-0.00176
603	0.311	0.00797	-0.00183
602	0.306	0.00767	-0.00186
601	0.30117	0.00737	-0.00182
600	0.29618	0.00717	-0.00186
599	0.291	0.00682	-0.00187
598	0.28608	0.00654	-0.00182
597	0.28113	0.00631	-0.00182
596	0.27616	0.00597	-0.00186
595	0.27113	0.00571	-0.00185
594	0.26616	0.00549	-0.00188
593	0.26129	0.00526	-0.00191
592	0.25632	0.00495	-0.00193
591	0.25156	0.00475	-0.00184
590	0.247	0.00454	-0.00196
589	0.24189	0.00423	-0.00198
588	0.23701	0.004	-0.00205
587	0.23231	0.00378	-0.002
586	0.22775	0.00362	-0.00195
585	0.22295	0.00333	-0.002
584	0.21842	0.00324	-0.00195
583	0.2138	0.00297	-0.00203
582	0.20909	0.00271	-0.00212
581	0.20468	0.00267	-0.00203
580	0.20027	0.00247	-0.002
579	0.1958	0.00228	-0.00198
578	0.19143	0.00211	-0.00198
577	0.18712	0.0019	-0.00207
576	0.18278	0.00169	-0.0021
575	0.17841	0.00156	-0.00214
574	0.17429	0.00144	-0.00212
573	0.17018	0.0012	-0.00213
572	0.16607	0.00103	-0.00209
571	0.16202	9.17E-4	-0.00216
570	0.15811	8.04E-4	-0.00212
569	0.15416	6.21E-4	-0.00213
568	0.15021	5.34E-4	-0.00207
567	0.14637	4.3E-4	-0.00216
566	0.14264	2.74E-4	-0.00219
565	0.13886	1.51E-4	-0.00215
564	0.13519	7.77E-5	-0.00224
563	0.13166	-2.52E-5	-0.00217
562	0.12806	-2.46E-4	-0.00217
561	0.12452	-2.41E-4	-0.00216
560	0.12121	-3.62E-4	-0.00215
559	0.118	-5.01E-4	-0.00215
558	0.11428	-6.48E-4	-0.00222
557	0.11111	-7.59E-4	-0.0022
556	0.10793	-7.89E-4	-0.00211
555	0.10471	-9.43E-4	-0.00211
554	0.1017	-9.2E-4	-0.00215
553	0.09869	-0.00108	-0.00215
552	0.0956	-0.0012	-0.0022
551	0.09254	-0.00128	-0.0022
550	0.08981	-0.00133	-0.00213
549	0.08699	-0.00147	-0.00212
548	0.08419	-0.00145	-0.00213
547	0.0816	-0.00155	-0.00213
546	0.07886	-0.00175	-0.00221
545	0.07619	-0.00181	-0.00223
544	0.07376	-0.00183	-0.00217
543	0.07136	-0.00189	-0.00212
542	0.06885	-0.00206	-0.0022
541	0.06652	-0.00199	-0.0022
540	0.06429	-0.00214	-0.00221
539	0.06193	-0.00228	-0.0022
538	0.05966	-0.00227	-0.00224
537	0.05769	-0.00229	-0.00211
536	0.05557	-0.00239	-0.00217
535	0.0535	-0.00242	-0.00221
534	0.0516	-0.00244	-0.00223
533	0.04959	-0.00258	-0.00221
532	0.04758	-0.00267	-0.00224
531	0.0459	-0.00262	-0.00219
530	0.0442	-0.0027	-0.00216
529	0.04233	-0.00287	-0.00225
528	0.04067	-0.00286	-0.00229
527	0.03911	-0.00291	-0.00221
526	0.03743	-0.003	-0.00223
525	0.03592	-0.00298	-0.00221
524	0.03455	-0.00299	-0.00219
523	0.03306	-0.00308	-0.00224
522	0.0316	-0.00309	-0.00228
521	0.03032	-0.00316	-0.0023
520	0.02901	-0.0032	-0.00224
519	0.02765	-0.0033	-0.0022
518	0.02653	-0.00329	-0.00225
517	0.02532	-0.00337	-0.00226
516	0.02409	-0.0034	-0.00227
515	0.02305	-0.00339	-0.00227
514	0.02199	-0.00347	-0.00224
513	0.02088	-0.00353	-0.00222
512	0.0199	-0.00351	-0.00222
511	0.019	-0.00354	-0.00229
510	0.01801	-0.00359	-0.00227
509	0.01701	-0.00363	-0.00232
508	0.01622	-0.00367	-0.00236
507	0.01545	-0.00366	-0.0022
506	0.01458	-0.00374	-0.0023
505	0.01392	-0.00369	-0.00226
504	0.01312	-0.00383	-0.00228
503	0.01237	-0.00383	-0.00236
502	0.01175	-0.00384	-0.00231
501	0.01109	-0.00389	-0.00232
500	0.01044	-0.00395	-0.00225
499	0.00991	-0.0039	-0.00227
498	0.00933	-0.00394	-0.00238
497	0.00874	-0.00396	-0.0023
496	0.00818	-0.00404	-0.00237
495	0.00774	-0.00401	-0.00234
494	0.00728	-0.00403	-0.00228
493	0.00674	-0.00414	-0.0023
492	0.0064	-0.0041	-0.00238
491	0.00595	-0.00413	-0.00234
490	0.00541	-0.00423	-0.00237
489	0.00512	-0.00423	-0.00232
488	0.00484	-0.00422	-0.00234
487	0.00446	-0.00423	-0.00224
486	0.00417	-0.00427	-0.00227
485	0.00381	-0.00433	-0.00233
484	0.00347	-0.00439	-0.00239
483	0.00319	-0.00436	-0.00234
482	0.00304	-0.00435	-0.00228
481	0.00276	-0.00444	-0.00231
480	0.0026	-0.0044	-0.00231
479	0.00241	-0.00439	-0.0023
478	0.00219	-0.00446	-0.00235
477	0.00193	-0.00449	-0.00227
476	0.00179	-0.00457	-0.00236
475	0.00172	-0.00454	-0.00231
474	0.00158	-0.00449	-0.00226
473	0.00149	-0.00452	-0.00233
472	0.00137	-0.00459	-0.00231
471	0.00122	-0.00461	-0.00225
470	0.00115	-0.00462	-0.00224
469	0.0012	-0.00467	-0.00225
468	0.00108	-0.0047	-0.00231
467	0.00106	-0.0047	-0.0023
466	0.00112	-0.00465	-0.00225
465	0.00101	-0.00472	-0.00229
464	0.00102	-0.00476	-0.00226
463	0.00117	-0.00473	-0.0022
462	0.0012	-0.00476	-0.00225
461	0.00123	-0.00478	-0.00221
460	0.0013	-0.00486	-0.00228
459	0.00134	-0.00488	-0.00227
458	0.00147	-0.00491	-0.00222
457	0.00171	-0.00485	-0.00213
456	0.00185	-0.00493	-0.00219
455	0.00195	-0.00496	-0.00225
454	0.00214	-0.00494	-0.00219
453	0.00247	-0.00498	-0.00217
452	0.00262	-0.00502	-0.00217
451	0.0029	-0.00502	-0.00218
450	0.00327	-0.00498	-0.00212
449	0.00354	-0.00508	-0.00217
448	0.00386	-0.00508	-0.00217
447	0.00426	-0.00506	-0.0022
446	0.00478	-0.00509	-0.00206
445	0.00515	-0.00514	-0.00208
444	0.00568	-0.00509	-0.0021
443	0.00621	-0.00523	-0.00215
442	0.00671	-0.00523	-0.00216
441	0.00739	-0.0052	-0.00207
440	0.00802	-0.00531	-0.00215
439	0.0087	-0.00531	-0.00208
438	0.00952	-0.00525	-0.002
437	0.01047	-0.00528	-0.00205
436	0.01126	-0.00534	-0.00209
435	0.01213	-0.00537	-0.0021
434	0.01321	-0.00538	-0.00204
433	0.01438	-0.00544	-0.00199
432	0.01545	-0.00546	-0.00204
431	0.01681	-0.00541	-0.00199
430	0.0182	-0.0055	-0.00205
429	0.01958	-0.00547	-0.00204
428	0.02115	-0.00549	-0.00202
427	0.02293	-0.00552	-0.00194
426	0.02465	-0.00558	-0.00191
425	0.02664	-0.00556	-0.00192
424	0.02871	-0.0056	-0.00198
423	0.03082	-0.0057	-0.00192
422	0.03311	-0.00573	-0.00199
421	0.03577	-0.00564	-0.00187
420	0.03844	-0.00573	-0.00187
419	0.04127	-0.00579	-0.00192
418	0.04445	-0.00568	-0.00188
417	0.04777	-0.00582	-0.00187
416	0.05117	-0.00579	-0.00185
415	0.05504	-0.00587	-0.00181
414	0.05919	-0.00583	-0.00173
413	0.0635	-0.0059	-0.00168
412	0.06816	-0.0058	-0.00168
411	0.07311	-0.00591	-0.0017
410	0.07827	-0.00598	-0.00171
409	0.084	-0.00595	-0.00166
408	0.09014	-0.00592	-0.00161
407	0.09665	-0.00601	-0.00159
406	0.10339	-0.0061	-0.00165
405	0.11081	-0.00609	-0.00159
404	0.11888	-0.00606	-0.00152
403	0.1271	-0.0061	-0.00148
402	0.13601	-0.00615	-0.00143
401	0.14571	-0.00608	-0.00129
400	0.15575	-0.00622	-0.0013
399	0.16655	-0.00626	-0.00139
398	0.17821	-0.00627	-0.00128
397	0.19027	-0.00639	-0.00129
396	0.20341	-0.00632	-0.00125
395	0.21741	-0.00631	-0.00114
394	0.2322	-0.00634	-0.00111
393	0.24766	-0.00645	-0.00114
392	0.26447	-0.00644	-0.00108
391	0.28233	-0.00638	-8.86E-4
390	0.30093	-0.0065	-9.32E-4
389	0.32108	-0.00641	-8.32E-4
388	0.34261	-0.00641	-6.63E-4
387	0.36496	-0.00655	-8.13E-4
386	0.38895	-0.00657	-7.45E-4
385	0.41452	-0.0066	-6.2E-4
384	0.44139	-0.00668	-6.07E-4
383	0.46984	-0.00667	-6.26E-4
382	0.50005	-0.00664	-4.49E-4
381	0.53175	-0.00673	-4.32E-4
380	0.56544	-0.00673	-5E-4
379	0.60083	-0.00685	-3.58E-4
378	0.63835	-0.00687	-2.8E-4
377	0.67783	-0.00695	-2.35E-4
376	0.71918	-0.00698	-2.21E-4
375	0.76324	-0.007	-1.02E-4
374	0.809	-0.00718	-1.22E-4
373	0.857	-0.00723	-1.09E-4
372	0.90807	-0.0072	4.09E-6
371	0.96176	-0.00724	6.07E-5
370	1.01773	-0.00729	5.05E-5
369	1.0767	-0.00735	1.46E-4
368	1.13821	-0.00738	2.06E-4
367	1.2033	-0.00752	1.76E-4
366	1.2708	-0.00743	3.14E-4
365	1.34154	-0.00747	3.98E-4
364	1.41555	-0.00757	4.14E-4
363	1.49273	-0.00752	5.43E-4
362	1.57335	-0.00751	6.06E-4
361	1.65708	-0.00762	7.21E-4
360	1.74307	-0.00768	7.36E-4
359	1.8342	-0.00755	7.75E-4
358	1.92805	-0.00757	9.46E-4
357	2.02473	-0.00772	0.00104
356	2.12518	-0.00766	0.00109
355	2.2298	-0.00783	0.00105
354	2.33743	-0.00783	0.00123
353	2.45001	-0.00772	0.00131
352	2.56164	-0.0077	0.00145
351	2.67975	-0.00785	0.00143
350	2.80202	-0.00769	0.00152
349	2.92591	-0.00688	0.00254
348	3.04651	-0.00705	0.00255
347	3.17282	-0.00689	0.00258
346	3.3225	-0.00674	0.00279
345	3.4639	-0.00695	0.0027
344	3.61997	-0.00682	0.00312
343	3.77403	-0.00692	0.00304
342	3.9454	-0.00674	0.00316
341	4.09259	-0.00685	0.00321
340	4.24027	-0.00703	0.00307
339	4.49299	-0.00681	0.00339
338	4.72604	-0.00678	0.00357
337	4.86387	-0.00687	0.00354
336	10	-0.00658	0.00381
335	10	-0.00662	0.00393
334	10	-0.00654	0.00398
333	10	-0.00641	0.00424
332	10	-0.00658	0.00422
331	10	-0.00663	0.00417
330	10	-0.00618	0.0047
329	10	-0.00613	0.00473
328	10	-0.00605	0.00464
327	10	-0.00594	0.00488
326	10	-0.00577	0.00497
325	10	-0.00564	0.00496
324	10	-0.00552	0.00516
323	10	-0.00518	0.00542
322	10	-0.00483	0.00557
321	10	-0.00466	0.00584
320	10	-0.00454	0.00567
319	10	-0.00403	0.00605
318	10	-0.00361	0.00627
317	10	-0.00322	0.00644
316	10	-0.0027	0.00653
315	10	-0.00213	0.00684
314	10	-0.00138	0.00712
313	10	-6.82E-4	0.00748
312	10	1.32E-5	0.00751
311	10	9.11E-4	0.0078
310	10	0.00184	0.00822
309	10	0.00293	0.00851
308	10	0.00406	0.00879
307	10	0.00533	0.009
306	10	0.00685	0.00941
305	10	0.00864	0.00979
304	10	0.01023	0.01009
303	10	0.01234	0.01047
302	10	0.0144	0.0108
301	10	0.01681	0.01114
300	10	0.01953	0.01158
