# Supplementary material for: Ratiometric fluorescent sensing of pyrophosphate with sp³-functionalized single-walled carbon nanotubes
Source: Nat Commun. 2024 Jan 24;15:706. doi: 10.1038/s41467-024-45052-1 (PMC10808354; doi:10.1038/s41467-024-45052-1)
Supplement: Supplementary file 4 — Source data [file 41467_2024_45052_MOESM4_ESM.zip › Fig. S8b.txt]

Wavelength	Absorbance	Absorbance	Absorbance	Absorbance	Absorbance	Absorbance	Absorbance	Absorbance	Absorbance
nm	cm-1	cm-1	cm-1	cm-1	cm-1	cm-1	cm-1	cm-1	cm-1
	[Cu] 15 �M	0.94 �M	5.64 �M	15.0 �M	0.11 mM	0.86 mM	1.61 mM	5.37 mM	9.14 mM
800	0.00361	0.0037	0.00359	0.0033	0.00287	0.00281	0.00284	0.00273	0.00251
799	0.00358	0.00355	0.00346	0.00321	0.00272	0.00269	0.00281	0.00284	0.00248
798	0.00367	0.00362	0.00352	0.00318	0.00275	0.00277	0.00288	0.00287	0.00253
797	0.0036	0.00363	0.00359	0.00318	0.00277	0.00266	0.00288	0.00287	0.0025
796	0.00368	0.0037	0.00353	0.00321	0.0028	0.00283	0.00283	0.00289	0.0025
795	0.00359	0.00362	0.00352	0.00318	0.00272	0.00267	0.00285	0.00286	0.00253
794	0.00362	0.00363	0.0035	0.00313	0.00281	0.0027	0.00284	0.00289	0.0025
793	0.00358	0.00362	0.00345	0.00315	0.00277	0.00271	0.00287	0.00284	0.00251
792	0.00361	0.00367	0.00348	0.00323	0.00273	0.00271	0.00287	0.00291	0.00253
791	0.00366	0.00357	0.0036	0.00326	0.00289	0.00289	0.00295	0.00294	0.00259
790	0.00361	0.00366	0.00354	0.00322	0.00278	0.00282	0.00284	0.00298	0.00254
789	0.00371	0.0037	0.0036	0.00321	0.00283	0.00279	0.00289	0.00288	0.00259
788	0.00355	0.00358	0.00352	0.0032	0.00285	0.00276	0.0029	0.00292	0.00258
787	0.00365	0.00369	0.00358	0.00324	0.0029	0.00285	0.00292	0.003	0.00265
786	0.00366	0.00366	0.00356	0.00324	0.00287	0.00286	0.00291	0.00297	0.0026
785	0.00357	0.00356	0.00352	0.00314	0.00283	0.00276	0.00285	0.00288	0.00254
784	0.00365	0.00365	0.00355	0.0033	0.00288	0.00286	0.00297	0.00294	0.00264
783	0.00365	0.00366	0.00354	0.00325	0.00288	0.00284	0.00301	0.00292	0.00256
782	0.00363	0.00368	0.00359	0.00322	0.0029	0.0029	0.0029	0.00301	0.00259
781	0.00366	0.00371	0.00365	0.00329	0.00294	0.00291	0.00297	0.00305	0.0026
780	0.00365	0.00367	0.00362	0.00327	0.00293	0.00283	0.00298	0.00302	0.00265
779	0.00359	0.00365	0.00357	0.00324	0.00285	0.00285	0.00295	0.00301	0.00262
778	0.00369	0.00374	0.0036	0.00327	0.00298	0.0029	0.00301	0.00304	0.00265
777	0.00368	0.00371	0.00358	0.00336	0.00295	0.00291	0.00302	0.00299	0.00267
776	0.00367	0.00373	0.00357	0.00334	0.00301	0.00294	0.00313	0.00298	0.0027
775	0.00366	0.00371	0.00363	0.00327	0.00294	0.00294	0.00299	0.00307	0.00267
774	0.00364	0.00371	0.00361	0.00334	0.00298	0.00295	0.00305	0.00303	0.00273
773	0.00371	0.00373	0.00368	0.0034	0.00299	0.00294	0.00303	0.00305	0.00273
772	0.00366	0.00375	0.00365	0.00337	0.00301	0.00296	0.00307	0.00305	0.00268
771	0.00368	0.00379	0.0036	0.00336	0.003	0.00298	0.00307	0.00302	0.00269
770	0.00369	0.00376	0.00365	0.00334	0.00303	0.00295	0.00309	0.00307	0.00275
769	0.00368	0.00376	0.00361	0.00334	0.00298	0.00296	0.00306	0.00307	0.00272
768	0.0037	0.00377	0.00374	0.00338	0.00299	0.00295	0.00309	0.0031	0.00279
767	0.00373	0.00378	0.00372	0.00343	0.00303	0.00309	0.00315	0.00316	0.00278
766	0.00373	0.00381	0.00375	0.00343	0.00307	0.00305	0.00314	0.00318	0.00284
765	0.00378	0.00384	0.00378	0.00351	0.00306	0.00314	0.00315	0.00318	0.00284
764	0.00369	0.00376	0.0037	0.00339	0.00302	0.00302	0.00314	0.00316	0.00283
763	0.00376	0.00387	0.00374	0.00343	0.00315	0.0031	0.00317	0.00321	0.00289
762	0.00377	0.00383	0.00376	0.00341	0.00306	0.00305	0.00322	0.0032	0.00285
761	0.0038	0.00384	0.00376	0.0035	0.00312	0.0031	0.0032	0.00322	0.00291
760	0.00378	0.00384	0.00377	0.00348	0.0031	0.00308	0.0032	0.00324	0.00287
759	0.00378	0.00387	0.00373	0.00351	0.00311	0.00314	0.00322	0.00332	0.00291
758	0.00383	0.0039	0.00383	0.00356	0.00313	0.00313	0.00323	0.00325	0.00295
757	0.00383	0.00386	0.00378	0.0035	0.00312	0.00316	0.00327	0.00324	0.00295
756	0.0038	0.0039	0.00383	0.00351	0.00316	0.00317	0.00321	0.00328	0.00296
755	0.00381	0.00388	0.0038	0.00354	0.00319	0.00313	0.00318	0.00327	0.00296
754	0.00388	0.00396	0.00386	0.00363	0.00321	0.0032	0.00331	0.00334	0.00297
753	0.00382	0.00398	0.00386	0.00358	0.00318	0.00319	0.00335	0.00333	0.003
752	0.00382	0.00393	0.00383	0.00355	0.00318	0.00321	0.00326	0.00329	0.003
751	0.00381	0.00393	0.00386	0.00358	0.00317	0.00319	0.00332	0.00332	0.00298
750	0.00387	0.00401	0.00389	0.00361	0.00324	0.00325	0.00337	0.00337	0.00305
749	0.00384	0.00397	0.00386	0.00357	0.00322	0.00327	0.00333	0.00335	0.00297
748	0.0039	0.00403	0.0039	0.00361	0.00325	0.00328	0.00338	0.0034	0.00306
747	0.00392	0.00402	0.00392	0.00364	0.0033	0.0033	0.00344	0.00339	0.00305
746	0.00396	0.00407	0.00395	0.00368	0.00327	0.00334	0.00339	0.00347	0.00312
745	0.0039	0.00406	0.00395	0.00368	0.00329	0.00331	0.00339	0.00339	0.00311
744	0.0039	0.00405	0.00399	0.00362	0.0033	0.00333	0.00345	0.00342	0.00306
743	0.0039	0.00408	0.00397	0.00367	0.00328	0.00332	0.0034	0.00342	0.0031
742	0.00397	0.00411	0.00399	0.00371	0.00332	0.00338	0.00343	0.00346	0.00311
741	0.00396	0.0041	0.00406	0.0037	0.00333	0.0034	0.0035	0.00345	0.00317
740	0.00399	0.00408	0.004	0.00371	0.00334	0.0034	0.00347	0.0035	0.00314
739	0.0039	0.00409	0.00399	0.00374	0.00331	0.00337	0.00344	0.00347	0.00317
738	0.00397	0.00412	0.00404	0.00377	0.00339	0.0034	0.00347	0.00351	0.00316
737	0.00391	0.00405	0.00398	0.0037	0.0033	0.00339	0.00339	0.00341	0.00311
736	0.00398	0.00405	0.00396	0.00373	0.00331	0.00335	0.00345	0.0035	0.00314
735	0.00394	0.00408	0.00399	0.00372	0.00332	0.00337	0.00346	0.00346	0.00318
734	0.00397	0.00406	0.00397	0.00371	0.00332	0.00334	0.00345	0.00347	0.00314
733	0.00398	0.00412	0.00399	0.0037	0.00328	0.00334	0.00341	0.00347	0.00313
732	0.00396	0.00411	0.00402	0.00369	0.00334	0.00338	0.00344	0.00348	0.00318
731	0.00397	0.00411	0.00401	0.00372	0.00332	0.00336	0.00344	0.00349	0.00311
730	0.00397	0.00411	0.00405	0.0037	0.00329	0.00339	0.00344	0.00346	0.00312
729	0.00392	0.00403	0.00398	0.00365	0.00328	0.00331	0.00339	0.00342	0.00312
728	0.00391	0.00405	0.00393	0.00364	0.00325	0.00333	0.00339	0.00336	0.0031
727	0.004	0.00407	0.00399	0.00367	0.00328	0.00331	0.00342	0.00344	0.00311
726	0.00396	0.00406	0.00399	0.0037	0.00328	0.00337	0.00345	0.00339	0.00312
725	0.00394	0.00406	0.00395	0.00364	0.00323	0.00331	0.00338	0.00341	0.00313
724	0.00392	0.00407	0.00394	0.00363	0.00324	0.00333	0.00339	0.00338	0.00306
723	0.00391	0.00404	0.00397	0.00363	0.00326	0.0033	0.0034	0.00339	0.00308
722	0.0039	0.00405	0.00395	0.00366	0.00321	0.00324	0.00342	0.00336	0.00311
721	0.00395	0.00409	0.00397	0.00366	0.00325	0.00334	0.00341	0.0034	0.00308
720	0.00394	0.00407	0.00398	0.00367	0.00326	0.00334	0.00344	0.00339	0.0031
719	0.00395	0.00408	0.00397	0.00369	0.00322	0.00333	0.00344	0.00339	0.00309
718	0.00395	0.00404	0.00401	0.00367	0.00323	0.00329	0.0034	0.00339	0.00309
717	0.00396	0.00409	0.004	0.00366	0.00324	0.00329	0.0034	0.00338	0.00309
716	0.00395	0.00404	0.00398	0.00363	0.00322	0.00326	0.0034	0.00336	0.0031
715	0.00395	0.00405	0.00397	0.00365	0.00325	0.00328	0.00339	0.00334	0.00307
714	0.00396	0.00403	0.00395	0.00365	0.00319	0.00327	0.00342	0.00336	0.00306
713	0.00396	0.00405	0.00397	0.00361	0.0032	0.00328	0.00341	0.00336	0.00309
712	0.00398	0.00405	0.00397	0.00364	0.00322	0.00331	0.00337	0.00339	0.00306
711	0.00396	0.00409	0.00397	0.00366	0.00325	0.00333	0.00342	0.00338	0.00312
710	0.00395	0.00404	0.00396	0.00364	0.00322	0.00328	0.0034	0.00338	0.00311
709	0.00397	0.00408	0.00395	0.00366	0.00328	0.00329	0.00338	0.00335	0.00314
708	0.00397	0.00405	0.00394	0.00364	0.00323	0.00331	0.00339	0.00336	0.00307
707	0.00405	0.00413	0.00408	0.00366	0.00323	0.00337	0.00345	0.00343	0.00315
706	0.00398	0.00409	0.00399	0.00366	0.00323	0.00328	0.00342	0.00339	0.00313
705	0.00396	0.00408	0.00398	0.00362	0.0032	0.0033	0.00341	0.00338	0.00309
704	0.00397	0.00411	0.00401	0.00368	0.00325	0.00334	0.00344	0.00341	0.00315
703	0.00402	0.00411	0.00404	0.00368	0.00326	0.00337	0.00344	0.00344	0.00319
702	0.00396	0.0041	0.00398	0.00366	0.00322	0.00331	0.00338	0.00336	0.0031
701	0.00403	0.00412	0.00405	0.00368	0.00331	0.00335	0.00348	0.00344	0.00314
700	0.00401	0.00411	0.00405	0.00367	0.00326	0.00335	0.00344	0.00341	0.00317
699	0.00399	0.00415	0.00403	0.0037	0.00324	0.00338	0.00345	0.00341	0.00316
698	0.00404	0.00414	0.00404	0.00367	0.00324	0.00335	0.00346	0.00342	0.00313
697	0.00402	0.00413	0.00403	0.0037	0.00326	0.00335	0.00346	0.00342	0.00313
696	0.004	0.00413	0.00404	0.00369	0.00326	0.00331	0.00347	0.00345	0.00314
695	0.00401	0.00409	0.00399	0.00363	0.00324	0.00332	0.00346	0.00342	0.00311
694	0.00396	0.00409	0.00401	0.00365	0.00322	0.00333	0.00345	0.00342	0.00316
693	0.00402	0.00417	0.00405	0.0037	0.00329	0.00337	0.00349	0.00345	0.00319
692	0.00403	0.00416	0.00406	0.0037	0.00329	0.00335	0.00347	0.00342	0.0032
691	0.00401	0.00415	0.00404	0.00367	0.00326	0.00332	0.00345	0.00341	0.00313
690	0.00404	0.00414	0.00404	0.00369	0.00327	0.00339	0.0035	0.00342	0.00317
689	0.004	0.00415	0.00404	0.0037	0.00326	0.00335	0.00345	0.00342	0.00314
688	0.00402	0.00412	0.00405	0.00368	0.00326	0.00335	0.00347	0.00341	0.00316
687	0.00403	0.00414	0.00406	0.0037	0.00327	0.00335	0.00349	0.00342	0.00317
686	0.004	0.00412	0.00404	0.0037	0.00326	0.00337	0.00345	0.00338	0.00313
685	0.004	0.00415	0.00404	0.00371	0.00328	0.00335	0.00348	0.00343	0.00318
684	0.00402	0.00416	0.00406	0.00371	0.00328	0.00338	0.00349	0.00344	0.00318
683	0.00406	0.00416	0.00406	0.00376	0.00328	0.00342	0.00353	0.00344	0.0032
682	0.00399	0.00414	0.00406	0.00367	0.00328	0.00336	0.00346	0.0034	0.00315
681	0.00402	0.00415	0.00407	0.00372	0.00329	0.00338	0.00347	0.00341	0.00316
680	0.00404	0.00416	0.00407	0.00373	0.00328	0.00337	0.00347	0.00342	0.00318
679	0.00399	0.00412	0.00404	0.00368	0.00323	0.00335	0.00346	0.00341	0.00315
678	0.004	0.00415	0.00406	0.0037	0.00326	0.00337	0.0035	0.00342	0.00318
677	0.00402	0.00413	0.00405	0.00368	0.00324	0.00339	0.00346	0.0034	0.00317
676	0.00398	0.00412	0.00403	0.00366	0.00324	0.00334	0.00345	0.00336	0.00313
675	0.00401	0.00416	0.00406	0.00367	0.00323	0.00336	0.00346	0.00338	0.00316
674	0.00392	0.00405	0.00398	0.00364	0.00321	0.00329	0.0034	0.00334	0.00309
673	0.00396	0.00411	0.004	0.00366	0.00324	0.00335	0.00345	0.00337	0.00311
672	0.00398	0.00408	0.00397	0.00364	0.00322	0.00335	0.00346	0.00336	0.00311
671	0.00394	0.00409	0.00399	0.00362	0.00323	0.00331	0.00343	0.00333	0.0031
670	0.00393	0.0041	0.00398	0.00363	0.0032	0.00332	0.00341	0.00335	0.00312
669	0.00394	0.00407	0.00399	0.00363	0.0032	0.00333	0.00342	0.00336	0.0031
668	0.00394	0.00411	0.00398	0.00364	0.00319	0.00333	0.00345	0.00335	0.0031
667	0.00391	0.00407	0.00397	0.00364	0.00317	0.00331	0.00342	0.00334	0.00307
666	0.00391	0.00406	0.00398	0.00362	0.00318	0.00328	0.0034	0.0033	0.00309
665	0.0039	0.00407	0.00397	0.00363	0.00318	0.00329	0.0034	0.00332	0.00306
664	0.00389	0.00404	0.00397	0.0036	0.00319	0.0033	0.0034	0.00331	0.0031
663	0.00389	0.00402	0.00394	0.00359	0.00319	0.00329	0.00343	0.00333	0.00309
662	0.00388	0.00402	0.00395	0.00362	0.0032	0.0033	0.00343	0.00336	0.00308
661	0.00384	0.00397	0.0039	0.00357	0.00313	0.00324	0.00337	0.00327	0.00304
660	0.00382	0.00399	0.0039	0.00358	0.00318	0.00326	0.00336	0.00329	0.00303
659	0.00383	0.00399	0.00394	0.00358	0.00319	0.00331	0.00341	0.0033	0.00305
658	0.00384	0.004	0.00393	0.0036	0.00317	0.00329	0.00338	0.0033	0.00306
657	0.00379	0.00399	0.00394	0.00362	0.00317	0.0033	0.00338	0.00329	0.00308
656	0.00378	0.00398	0.00393	0.00356	0.00315	0.00329	0.00339	0.00329	0.00303
655	0.0038	0.00396	0.00391	0.00358	0.00316	0.00326	0.00339	0.0033	0.00305
654	0.00381	0.00394	0.00393	0.00359	0.00318	0.00329	0.00338	0.0033	0.00305
653	0.00373	0.00396	0.00388	0.00357	0.00316	0.00327	0.00339	0.00329	0.00303
652	0.00377	0.00393	0.00388	0.00355	0.00312	0.00327	0.00336	0.00328	0.00306
651	0.00377	0.00396	0.0039	0.00355	0.00315	0.00328	0.00338	0.00329	0.00305
650	0.00379	0.00393	0.00387	0.00356	0.00318	0.00327	0.00338	0.00329	0.00304
649	0.00378	0.00397	0.0039	0.00356	0.00315	0.0033	0.00337	0.00329	0.00305
648	0.00376	0.00395	0.00385	0.00356	0.00315	0.0033	0.00337	0.00331	0.00306
647	0.00375	0.00391	0.00385	0.00356	0.00314	0.00326	0.00335	0.00329	0.00301
646	0.00378	0.00395	0.00393	0.00356	0.00317	0.00327	0.00339	0.00327	0.00308
645	0.00375	0.00397	0.00389	0.00356	0.00316	0.00328	0.00338	0.00332	0.00307
644	0.00377	0.00394	0.0039	0.00359	0.00318	0.00331	0.00339	0.00334	0.00308
643	0.0038	0.00396	0.00389	0.00359	0.0032	0.00332	0.00343	0.00334	0.00309
642	0.00381	0.00392	0.00388	0.00359	0.00319	0.00329	0.00341	0.00329	0.00307
641	0.00379	0.00396	0.00392	0.00362	0.00324	0.00334	0.00341	0.00335	0.0031
640	0.00382	0.00397	0.00392	0.00359	0.00325	0.00336	0.00345	0.00335	0.00308
639	0.00377	0.00398	0.00391	0.0036	0.00323	0.00334	0.00342	0.00334	0.00309
638	0.00377	0.00394	0.00387	0.00357	0.0032	0.00331	0.0034	0.00331	0.00307
637	0.00385	0.00398	0.00395	0.00361	0.00327	0.00334	0.00346	0.00334	0.00313
636	0.0038	0.00397	0.00395	0.00364	0.00327	0.00338	0.00348	0.0034	0.00313
635	0.00377	0.00396	0.00395	0.00361	0.00324	0.00334	0.00345	0.00337	0.00315
634	0.00379	0.00398	0.00396	0.00365	0.00331	0.00339	0.0035	0.00339	0.00316
633	0.00377	0.00396	0.00392	0.0036	0.00326	0.00337	0.00344	0.00335	0.00313
632	0.00379	0.00398	0.00395	0.00363	0.0033	0.00338	0.00347	0.0034	0.00317
631	0.00381	0.00398	0.00392	0.00365	0.00329	0.0034	0.00351	0.00339	0.00314
630	0.0038	0.00398	0.00394	0.00364	0.00325	0.00339	0.00349	0.00339	0.00315
629	0.00374	0.00394	0.00388	0.00364	0.00326	0.00335	0.00346	0.00338	0.00312
628	0.00375	0.00396	0.00393	0.00363	0.00329	0.00342	0.00351	0.00338	0.00314
627	0.0038	0.00397	0.00396	0.00365	0.00331	0.00342	0.00353	0.00342	0.00316
626	0.00376	0.00395	0.00391	0.00365	0.00331	0.00344	0.00349	0.00338	0.00316
625	0.00375	0.00392	0.00392	0.00367	0.00332	0.00341	0.00348	0.0034	0.00316
624	0.00375	0.00393	0.00394	0.00362	0.00331	0.00341	0.00349	0.00341	0.00315
623	0.00377	0.00397	0.00394	0.00368	0.00335	0.00344	0.00355	0.00342	0.00318
622	0.00376	0.00396	0.00393	0.00366	0.00331	0.00343	0.00352	0.00344	0.00317
621	0.00376	0.00394	0.00395	0.00367	0.00334	0.00346	0.00356	0.00342	0.00321
620	0.00375	0.00396	0.00393	0.00368	0.00333	0.00347	0.00353	0.00345	0.00319
619	0.00376	0.00398	0.00397	0.00368	0.00334	0.00347	0.00354	0.00344	0.00318
618	0.00375	0.00393	0.00393	0.00369	0.00336	0.00349	0.00356	0.00343	0.00321
617	0.00376	0.00394	0.00392	0.00365	0.00338	0.00348	0.00353	0.00344	0.00318
616	0.00375	0.00393	0.00394	0.00367	0.00338	0.00348	0.00354	0.00345	0.0032
615	0.00373	0.00394	0.00392	0.00367	0.00337	0.00348	0.00358	0.00346	0.00319
614	0.00372	0.00395	0.0039	0.00367	0.00337	0.00348	0.00356	0.00345	0.00322
613	0.0037	0.00392	0.00389	0.00366	0.00337	0.00348	0.00358	0.00343	0.0032
612	0.00375	0.00393	0.00395	0.00368	0.00339	0.00351	0.00356	0.00346	0.00321
611	0.00371	0.00392	0.00391	0.00366	0.00341	0.00351	0.00358	0.00344	0.00323
610	0.00371	0.00393	0.00392	0.00372	0.00338	0.00351	0.00359	0.00349	0.00322
609	0.00371	0.00392	0.0039	0.00371	0.00341	0.00349	0.00356	0.00345	0.00321
608	0.00369	0.00392	0.00392	0.0037	0.00341	0.00349	0.00358	0.00347	0.00321
607	0.00366	0.0039	0.00391	0.00367	0.00341	0.00351	0.00359	0.00345	0.00322
606	0.00367	0.0039	0.00391	0.00368	0.00339	0.0035	0.00359	0.00344	0.0032
605	0.00366	0.00388	0.00389	0.00369	0.0034	0.00352	0.0036	0.00345	0.00321
604	0.00366	0.00387	0.00387	0.00367	0.00338	0.0035	0.00356	0.00345	0.00319
603	0.00371	0.00394	0.00392	0.00375	0.00345	0.00356	0.00362	0.00348	0.00325
602	0.00363	0.00386	0.00389	0.00368	0.00342	0.00353	0.00358	0.00343	0.00321
601	0.00367	0.00391	0.0039	0.00373	0.00344	0.00352	0.0036	0.00348	0.00325
600	0.0037	0.00395	0.00393	0.00373	0.00346	0.00358	0.00362	0.0035	0.00325
599	0.00366	0.00391	0.00391	0.00374	0.00347	0.00357	0.00362	0.00351	0.00327
598	0.00366	0.0039	0.0039	0.00373	0.00347	0.00359	0.00362	0.00349	0.00323
597	0.00362	0.00388	0.00389	0.00372	0.00345	0.00356	0.0036	0.00352	0.00326
596	0.00365	0.00387	0.0039	0.00373	0.00345	0.00357	0.00362	0.00347	0.00325
595	0.00362	0.00387	0.00387	0.00368	0.00344	0.00352	0.00359	0.00347	0.00321
594	0.00363	0.00389	0.0039	0.00372	0.00346	0.00357	0.00361	0.00351	0.00325
593	0.00362	0.00385	0.00392	0.00374	0.00348	0.0036	0.00361	0.00352	0.00326
592	0.00365	0.00389	0.00393	0.00371	0.0035	0.0036	0.00365	0.00354	0.00329
591	0.00361	0.00389	0.00387	0.00373	0.00349	0.00361	0.00363	0.00351	0.00325
590	0.0036	0.00387	0.00388	0.00372	0.00349	0.00357	0.00362	0.00347	0.00325
589	0.00355	0.00381	0.00383	0.00368	0.00347	0.00354	0.00363	0.00346	0.00323
588	0.00358	0.00383	0.00387	0.00369	0.00347	0.00355	0.0036	0.00346	0.00323
587	0.00361	0.00382	0.0039	0.00372	0.00349	0.00357	0.00362	0.00348	0.00322
586	0.00355	0.00379	0.00384	0.00373	0.00347	0.00357	0.00359	0.00346	0.00322
585	0.00356	0.00381	0.00385	0.0037	0.00349	0.00359	0.00361	0.00348	0.00324
584	0.00354	0.0038	0.00384	0.00371	0.0035	0.00357	0.00361	0.00346	0.00324
583	0.00357	0.00383	0.00387	0.0037	0.0035	0.00359	0.00363	0.00351	0.00324
582	0.00356	0.0038	0.00385	0.00371	0.00352	0.0036	0.0036	0.00349	0.00324
581	0.00357	0.00377	0.00383	0.00368	0.00354	0.00359	0.00359	0.00347	0.00322
580	0.00357	0.00385	0.00386	0.00372	0.00353	0.0036	0.00365	0.0035	0.00326
579	0.00354	0.00379	0.00385	0.00371	0.00352	0.00362	0.00362	0.00347	0.00321
578	0.00355	0.00381	0.00383	0.00371	0.00355	0.00361	0.00364	0.00351	0.00326
577	0.00355	0.00382	0.00385	0.00372	0.00353	0.00363	0.00365	0.00351	0.00323
576	0.00356	0.00381	0.00384	0.00376	0.00361	0.00367	0.00365	0.00351	0.00328
575	0.00355	0.0038	0.00385	0.00374	0.00356	0.00362	0.00367	0.00352	0.00326
574	0.00354	0.00381	0.00387	0.00375	0.00358	0.00365	0.00366	0.00352	0.00328
573	0.00354	0.00377	0.00383	0.0037	0.00355	0.00363	0.00367	0.00353	0.00324
572	0.00354	0.0038	0.00387	0.00374	0.00357	0.00366	0.00367	0.00351	0.00327
571	0.00356	0.00381	0.00388	0.00377	0.00358	0.00367	0.00371	0.00357	0.00329
570	0.00355	0.00382	0.00386	0.00376	0.00361	0.00365	0.0037	0.00353	0.00327
569	0.00354	0.00384	0.00387	0.00376	0.00364	0.00364	0.00368	0.00352	0.00326
568	0.00353	0.00379	0.00385	0.00377	0.00359	0.00364	0.00364	0.00351	0.00329
567	0.00357	0.00384	0.0039	0.00378	0.00361	0.00369	0.00368	0.00354	0.00331
566	0.00356	0.00381	0.00392	0.00378	0.00364	0.00368	0.00372	0.00352	0.00332
565	0.00357	0.00382	0.00389	0.00377	0.00366	0.00368	0.00371	0.00352	0.0033
564	0.00358	0.00385	0.00391	0.00381	0.00368	0.00368	0.00374	0.00359	0.00336
563	0.00354	0.00382	0.00391	0.0038	0.00364	0.00367	0.00372	0.00354	0.00328
562	0.00357	0.00384	0.00392	0.00383	0.00368	0.00373	0.00375	0.00356	0.00332
561	0.00356	0.00388	0.00392	0.00384	0.00369	0.00374	0.00373	0.00356	0.00336
560	0.0036	0.00388	0.00393	0.0039	0.00374	0.00379	0.00378	0.00358	0.00338
559	0.00358	0.00386	0.00393	0.00384	0.00372	0.00375	0.0038	0.00359	0.00333
558	0.00357	0.00384	0.00392	0.00384	0.0037	0.00375	0.00374	0.00356	0.00333
557	0.00358	0.00387	0.00393	0.0039	0.00376	0.00376	0.00381	0.00361	0.00335
556	0.00359	0.00386	0.00394	0.0039	0.00376	0.00376	0.00378	0.0036	0.00339
555	0.00363	0.00392	0.00398	0.0039	0.00379	0.00382	0.00384	0.00365	0.00338
554	0.00358	0.00389	0.00396	0.00388	0.00375	0.00376	0.00381	0.00357	0.00338
553	0.00358	0.0039	0.0039	0.00386	0.00376	0.00376	0.00379	0.00359	0.00339
552	0.00361	0.00389	0.00396	0.00389	0.00379	0.00381	0.00384	0.0036	0.00339
551	0.0036	0.00389	0.00398	0.00391	0.0038	0.00381	0.00383	0.0036	0.00343
550	0.00365	0.00392	0.00401	0.00395	0.00385	0.00386	0.00388	0.00367	0.00344
549	0.00362	0.00393	0.00397	0.00394	0.00382	0.00384	0.00385	0.00363	0.00341
548	0.00361	0.00392	0.004	0.00395	0.00385	0.00381	0.00384	0.00367	0.00345
547	0.00362	0.00387	0.00397	0.00392	0.00383	0.00382	0.00382	0.00363	0.0034
546	0.00363	0.0039	0.00402	0.00397	0.00387	0.00384	0.00386	0.00365	0.00343
545	0.00362	0.00391	0.00402	0.00401	0.00385	0.00387	0.00387	0.00368	0.00342
544	0.0036	0.00391	0.004	0.00394	0.00383	0.00386	0.00384	0.00364	0.00342
543	0.00361	0.00394	0.00401	0.00398	0.00386	0.00386	0.00387	0.00368	0.00344
542	0.00363	0.00397	0.00401	0.00403	0.0039	0.00391	0.00389	0.00372	0.00345
541	0.00365	0.00396	0.00405	0.00401	0.00392	0.00393	0.00394	0.00371	0.0035
540	0.00362	0.00397	0.00402	0.00401	0.00389	0.0039	0.00391	0.00367	0.00344
539	0.00371	0.00395	0.00406	0.00402	0.00392	0.0039	0.00391	0.0037	0.00348
538	0.0037	0.00399	0.00406	0.00403	0.00395	0.00396	0.00391	0.00371	0.00347
537	0.00365	0.00399	0.00409	0.00403	0.00394	0.00395	0.00391	0.00372	0.0035
536	0.00366	0.00397	0.00406	0.00402	0.00395	0.00395	0.00395	0.00369	0.00346
535	0.00371	0.00405	0.00412	0.00409	0.00403	0.00399	0.00397	0.00379	0.00354
534	0.00368	0.004	0.00411	0.00408	0.00399	0.00399	0.00396	0.00377	0.0035
533	0.00366	0.00401	0.00412	0.00408	0.004	0.00397	0.00395	0.00375	0.00349
532	0.00373	0.00402	0.0041	0.00409	0.004	0.00398	0.004	0.0038	0.00353
531	0.00371	0.00403	0.00415	0.00409	0.00399	0.004	0.00401	0.00376	0.00353
530	0.00372	0.00404	0.00411	0.0041	0.00402	0.00402	0.00403	0.00378	0.00355
529	0.00373	0.00409	0.00419	0.00413	0.00408	0.00404	0.00403	0.0038	0.00358
528	0.00377	0.00402	0.00414	0.00412	0.00402	0.004	0.00403	0.00381	0.00356
527	0.00373	0.00406	0.00416	0.00413	0.00404	0.00403	0.00404	0.00381	0.00354
526	0.00376	0.00408	0.00422	0.00418	0.00408	0.00406	0.00408	0.00381	0.00358
525	0.00375	0.00405	0.00419	0.00417	0.00412	0.00405	0.00406	0.00383	0.00362
524	0.00377	0.00408	0.0042	0.00419	0.00411	0.00408	0.00405	0.00383	0.00358
523	0.00379	0.00412	0.00425	0.0042	0.00413	0.0041	0.00409	0.00388	0.0036
522	0.0038	0.00416	0.00424	0.00421	0.00413	0.0041	0.00411	0.00388	0.00363
521	0.00382	0.00412	0.00423	0.00422	0.00411	0.00411	0.00407	0.00386	0.00365
520	0.00378	0.00413	0.00423	0.00422	0.00414	0.0041	0.00412	0.00384	0.00359
519	0.00379	0.00415	0.00421	0.0042	0.00414	0.00411	0.0041	0.00387	0.00364
518	0.00376	0.00412	0.00423	0.00424	0.00412	0.00412	0.00408	0.00385	0.00363
517	0.00384	0.00416	0.00427	0.00427	0.00418	0.00412	0.00413	0.00389	0.00368
516	0.00384	0.00417	0.00429	0.00428	0.00419	0.00413	0.00412	0.0039	0.00366
515	0.00386	0.00422	0.00431	0.00427	0.00423	0.00418	0.00418	0.00391	0.00369
514	0.00386	0.00422	0.0043	0.00434	0.00424	0.00421	0.00419	0.00394	0.00371
513	0.00391	0.0042	0.00434	0.00434	0.00425	0.00423	0.0042	0.00394	0.00372
512	0.00388	0.00426	0.00434	0.00434	0.00427	0.00422	0.00421	0.00396	0.00373
511	0.0039	0.0042	0.00432	0.00432	0.00425	0.00421	0.00419	0.00396	0.00372
510	0.00388	0.00422	0.00435	0.00436	0.00427	0.00423	0.0042	0.00394	0.00372
509	0.0039	0.00426	0.0044	0.00437	0.0043	0.00423	0.00424	0.004	0.00376
508	0.00391	0.00425	0.00437	0.00436	0.00428	0.00425	0.00421	0.00398	0.00378
507	0.0039	0.00426	0.00438	0.00438	0.0043	0.00426	0.00424	0.00397	0.00374
506	0.00394	0.00428	0.00441	0.00442	0.00433	0.0043	0.00427	0.00401	0.00375
505	0.00395	0.00428	0.00439	0.00439	0.00431	0.0043	0.00424	0.00398	0.00377
504	0.004	0.00434	0.00447	0.00445	0.00441	0.00433	0.00428	0.00405	0.00379
503	0.00398	0.00431	0.00445	0.00442	0.00437	0.00434	0.0043	0.00404	0.0038
502	0.00399	0.00431	0.00443	0.00444	0.00437	0.00435	0.00431	0.00405	0.00381
501	0.00401	0.00435	0.00449	0.00448	0.00445	0.0044	0.00434	0.00409	0.00384
500	0.00403	0.00437	0.00449	0.00448	0.00443	0.00438	0.00433	0.00406	0.00383
499	0.00404	0.00439	0.00455	0.0045	0.00445	0.00442	0.00437	0.00411	0.00386
498	0.00401	0.00438	0.0045	0.00451	0.00442	0.00443	0.00438	0.00412	0.00386
497	0.00405	0.00439	0.00451	0.00453	0.00444	0.0044	0.0044	0.0041	0.00386
496	0.0041	0.00445	0.00456	0.00456	0.00449	0.00444	0.00441	0.00415	0.00393
495	0.00406	0.00442	0.00454	0.00451	0.00446	0.00443	0.00438	0.00414	0.00389
494	0.00406	0.00442	0.00454	0.00455	0.00449	0.00441	0.00437	0.00413	0.00387
493	0.00411	0.00445	0.0046	0.00459	0.00451	0.00444	0.00445	0.00417	0.00391
492	0.00411	0.00449	0.0046	0.00459	0.00455	0.00447	0.00446	0.0042	0.00394
491	0.00412	0.0045	0.00463	0.00459	0.00456	0.00451	0.00446	0.00421	0.00392
490	0.00413	0.00451	0.00462	0.00463	0.00458	0.00451	0.00447	0.00421	0.00398
489	0.00416	0.00453	0.00464	0.00461	0.00459	0.00454	0.00451	0.00423	0.00398
488	0.00416	0.00448	0.00462	0.00462	0.00456	0.00451	0.00448	0.0042	0.00396
487	0.00419	0.00454	0.00468	0.00469	0.00462	0.00455	0.00453	0.00428	0.00399
486	0.00419	0.00457	0.00466	0.00466	0.0046	0.00457	0.00451	0.00426	0.00398
485	0.00423	0.00459	0.0047	0.00469	0.00466	0.0046	0.00457	0.00428	0.00403
484	0.00423	0.00459	0.00471	0.00467	0.00464	0.00459	0.00457	0.00427	0.00401
483	0.00427	0.0046	0.00472	0.00472	0.0047	0.00464	0.00463	0.00432	0.00405
482	0.00428	0.00464	0.00477	0.00475	0.0047	0.00464	0.0046	0.00432	0.00406
481	0.00427	0.00461	0.00478	0.00475	0.0047	0.00467	0.00462	0.00432	0.00405
480	0.00431	0.00461	0.00481	0.00476	0.0047	0.00468	0.00462	0.00436	0.0041
479	0.00429	0.00468	0.00482	0.00479	0.00474	0.00467	0.00464	0.00436	0.00408
478	0.00432	0.00465	0.00476	0.00477	0.00469	0.00465	0.00464	0.00432	0.00407
477	0.00432	0.0047	0.00483	0.00484	0.00478	0.0047	0.00465	0.00439	0.00408
476	0.0043	0.00469	0.00482	0.00482	0.00475	0.00472	0.00464	0.00437	0.0041
475	0.00434	0.00471	0.00488	0.00487	0.00478	0.00473	0.00468	0.00439	0.00415
474	0.00436	0.00477	0.00488	0.00489	0.00482	0.00475	0.00473	0.00446	0.00415
473	0.00436	0.00475	0.00488	0.00487	0.00478	0.00476	0.00471	0.00442	0.00414
472	0.00436	0.00473	0.00491	0.00488	0.00482	0.00474	0.00467	0.00441	0.00412
471	0.00439	0.00479	0.00491	0.00491	0.00487	0.00478	0.00475	0.00443	0.00419
470	0.00437	0.00478	0.00488	0.00491	0.00483	0.00477	0.00474	0.00443	0.00416
469	0.0044	0.00478	0.00489	0.0049	0.00487	0.00477	0.00474	0.00446	0.00417
468	0.00445	0.00483	0.00498	0.00496	0.0049	0.00482	0.00478	0.00449	0.00421
467	0.00446	0.00489	0.00498	0.00497	0.00496	0.00486	0.00482	0.00455	0.00424
466	0.00446	0.00489	0.005	0.00499	0.00491	0.00487	0.00482	0.0045	0.00425
465	0.00447	0.00485	0.005	0.005	0.00494	0.00486	0.00479	0.00453	0.00426
464	0.00447	0.00485	0.00499	0.00498	0.00494	0.00487	0.00483	0.00451	0.00426
463	0.0045	0.00491	0.00504	0.00503	0.00495	0.0049	0.00484	0.00454	0.00427
462	0.00446	0.00482	0.00498	0.00497	0.00492	0.00486	0.00481	0.00448	0.00425
461	0.00456	0.00498	0.00507	0.00507	0.00501	0.00493	0.00489	0.00458	0.00429
460	0.00452	0.00491	0.00506	0.00502	0.00496	0.00491	0.00485	0.00454	0.00427
459	0.00453	0.00493	0.00506	0.00505	0.00502	0.00491	0.00489	0.00455	0.00427
458	0.00454	0.00493	0.00507	0.00508	0.00501	0.00493	0.00489	0.00457	0.00428
457	0.00455	0.005	0.00513	0.00509	0.00503	0.00495	0.00494	0.00459	0.00432
456	0.00459	0.00496	0.00513	0.00508	0.00506	0.00498	0.00491	0.00458	0.0043
455	0.0046	0.00499	0.00515	0.0051	0.00506	0.00495	0.00492	0.00463	0.00433
454	0.0046	0.00496	0.00515	0.00512	0.00505	0.00497	0.00491	0.00461	0.00434
453	0.00461	0.00498	0.00514	0.00514	0.00507	0.00499	0.0049	0.00463	0.00435
452	0.00455	0.00505	0.00513	0.00512	0.00507	0.00498	0.00492	0.00461	0.00433
451	0.00459	0.00498	0.00515	0.00512	0.00507	0.00497	0.00492	0.0046	0.00435
450	0.00461	0.00504	0.00515	0.00517	0.00506	0.00496	0.00493	0.00463	0.00437
449	0.00465	0.00503	0.00517	0.00517	0.00511	0.00504	0.00501	0.00466	0.00436
448	0.00465	0.00508	0.00522	0.0052	0.00512	0.00503	0.00498	0.00467	0.00435
447	0.00461	0.00503	0.00519	0.00517	0.0051	0.00501	0.00497	0.00461	0.00433
446	0.00467	0.00506	0.0052	0.00519	0.0051	0.00504	0.00494	0.00465	0.00436
445	0.00466	0.00508	0.00522	0.00519	0.00515	0.00504	0.00499	0.00467	0.00438
444	0.00468	0.00513	0.00524	0.00522	0.00513	0.00509	0.005	0.00467	0.00442
443	0.00471	0.00508	0.00526	0.0052	0.00515	0.00507	0.00501	0.00467	0.00439
442	0.00467	0.0051	0.00524	0.00521	0.00515	0.00505	0.005	0.00466	0.00438
441	0.00469	0.00512	0.00527	0.00524	0.00515	0.00506	0.00504	0.0047	0.00441
440	0.00468	0.00508	0.00525	0.00522	0.00518	0.00506	0.00499	0.00468	0.00443
439	0.00467	0.00509	0.00524	0.00521	0.00517	0.00507	0.00503	0.00468	0.00436
438	0.00465	0.0051	0.00526	0.00525	0.00515	0.00508	0.00501	0.00465	0.00438
437	0.00471	0.00515	0.00525	0.00527	0.00518	0.0051	0.00502	0.00467	0.00436
436	0.00472	0.00514	0.00527	0.00523	0.00517	0.00505	0.00496	0.00465	0.0044
435	0.00467	0.0051	0.00528	0.0052	0.00511	0.00503	0.00501	0.00465	0.00435
434	0.00469	0.00512	0.00527	0.00528	0.00516	0.00508	0.00502	0.00464	0.00436
433	0.00474	0.00515	0.0053	0.0053	0.00521	0.00514	0.00503	0.00471	0.0044
432	0.00473	0.00513	0.00526	0.00525	0.00513	0.00508	0.00499	0.00462	0.00437
431	0.00476	0.0052	0.00532	0.0053	0.00519	0.0051	0.00507	0.00471	0.0044
430	0.00475	0.00521	0.00534	0.00527	0.00523	0.0051	0.00503	0.00469	0.00436
429	0.00472	0.00521	0.00528	0.00525	0.00521	0.00507	0.00503	0.00465	0.00439
428	0.00477	0.0052	0.00532	0.00529	0.00522	0.00512	0.00506	0.00466	0.00438
427	0.00474	0.00516	0.0053	0.00528	0.00515	0.0051	0.00503	0.00465	0.00433
426	0.00474	0.00522	0.00537	0.0053	0.00522	0.00512	0.00503	0.00469	0.00437
425	0.00481	0.00523	0.00534	0.00534	0.0052	0.00509	0.00505	0.00471	0.00442
424	0.00478	0.00522	0.00538	0.00532	0.00517	0.00511	0.00504	0.00465	0.00431
423	0.00478	0.0052	0.00534	0.0053	0.00518	0.0051	0.00504	0.00463	0.00435
422	0.00479	0.00522	0.00537	0.00528	0.00517	0.00513	0.00503	0.00467	0.00437
421	0.00484	0.00527	0.00536	0.00526	0.0052	0.00507	0.00504	0.00466	0.00435
420	0.00483	0.00526	0.00539	0.0053	0.00522	0.00509	0.00503	0.00462	0.00438
419	0.00479	0.00525	0.00537	0.00529	0.00516	0.00511	0.00497	0.00462	0.00438
418	0.00484	0.00526	0.00538	0.00535	0.00523	0.00512	0.00503	0.00467	0.00439
417	0.00485	0.00532	0.0054	0.00533	0.00525	0.0051	0.00505	0.00464	0.00438
416	0.00487	0.00533	0.00539	0.0054	0.00521	0.00512	0.00501	0.00469	0.0044
415	0.00488	0.00534	0.00543	0.00537	0.00522	0.00513	0.00506	0.00466	0.00438
414	0.0049	0.00534	0.00544	0.00544	0.00529	0.00513	0.00506	0.00466	0.00443
413	0.00494	0.00533	0.00547	0.00539	0.00521	0.00516	0.00505	0.00468	0.00435
412	0.00489	0.00535	0.0055	0.00541	0.00525	0.00513	0.00507	0.00468	0.00435
411	0.00496	0.00538	0.00553	0.00544	0.00529	0.00518	0.00508	0.00473	0.00438
410	0.005	0.00541	0.00551	0.00546	0.00531	0.00518	0.00507	0.00469	0.00441
409	0.00501	0.0055	0.00559	0.00548	0.00535	0.00521	0.00511	0.00472	0.00443
408	0.00504	0.00544	0.0056	0.00549	0.00527	0.00519	0.00512	0.00473	0.00441
407	0.00509	0.00552	0.00565	0.00554	0.00538	0.00528	0.00516	0.00474	0.00448
406	0.00508	0.00555	0.00565	0.00553	0.00533	0.00524	0.00516	0.0048	0.00447
405	0.00507	0.00561	0.00567	0.00558	0.00541	0.00528	0.00517	0.00479	0.00446
404	0.00514	0.00562	0.00573	0.00563	0.00541	0.0053	0.00522	0.00481	0.00446
403	0.00517	0.00565	0.00575	0.00566	0.00549	0.0053	0.00528	0.00481	0.00455
402	0.00523	0.00571	0.0058	0.00569	0.00542	0.00531	0.00531	0.00485	0.00456
401	0.00527	0.00572	0.00581	0.0057	0.00549	0.0054	0.0053	0.00482	0.00455
400	0.00535	0.00584	0.00591	0.00576	0.00553	0.00544	0.00531	0.00494	0.0046
399	0.00537	0.00589	0.00597	0.00579	0.00555	0.00543	0.00534	0.00495	0.00468
398	0.00547	0.00594	0.006	0.00588	0.00557	0.00548	0.00541	0.00493	0.00463
397	0.00548	0.00602	0.00611	0.00594	0.00568	0.00552	0.00544	0.005	0.00469
396	0.00555	0.00609	0.00614	0.00597	0.0057	0.00555	0.00546	0.00503	0.00474
395	0.00563	0.00617	0.00623	0.00599	0.00568	0.00563	0.0055	0.0051	0.00475
394	0.00572	0.00622	0.00622	0.00606	0.00573	0.00562	0.00549	0.00511	0.00476
393	0.00576	0.00628	0.00635	0.00617	0.00577	0.00566	0.00555	0.00513	0.00484
392	0.00577	0.00627	0.00636	0.00614	0.0058	0.00564	0.00553	0.00511	0.00484
391	0.00585	0.0063	0.00638	0.0062	0.00585	0.00567	0.00563	0.00515	0.0049
390	0.00603	0.00648	0.00657	0.00635	0.00591	0.00582	0.00574	0.00526	0.00494
389	0.00607	0.00657	0.00661	0.00636	0.00593	0.00574	0.00568	0.00521	0.0049
388	0.00618	0.00669	0.00671	0.00648	0.00603	0.00585	0.00579	0.00537	0.00501
387	0.00623	0.00677	0.00679	0.00648	0.00605	0.00591	0.00577	0.00538	0.00499
386	0.00636	0.00686	0.00683	0.00656	0.00612	0.00592	0.00588	0.00543	0.0051
385	0.00652	0.00698	0.00699	0.00664	0.00618	0.00605	0.00592	0.00548	0.00513
384	0.0065	0.00703	0.007	0.00668	0.0062	0.00599	0.00596	0.00545	0.00514
383	0.00665	0.00713	0.00715	0.00678	0.00627	0.00612	0.00598	0.00547	0.00522
382	0.00674	0.00724	0.00722	0.00679	0.00627	0.00607	0.00601	0.00553	0.00519
381	0.00687	0.00741	0.00737	0.00696	0.00635	0.0062	0.00608	0.00564	0.00531
380	0.00707	0.00756	0.00752	0.00704	0.00641	0.00631	0.0062	0.00566	0.00541
379	0.00713	0.00767	0.0076	0.00713	0.00649	0.00633	0.00626	0.00571	0.0054
378	0.00729	0.00773	0.00773	0.00724	0.00655	0.00631	0.00624	0.00575	0.00549
377	0.00744	0.00792	0.00787	0.00731	0.00666	0.00648	0.00636	0.00584	0.00554
376	0.00751	0.00803	0.00786	0.00739	0.00651	0.00644	0.00631	0.00582	0.00553
375	0.00771	0.00816	0.00811	0.00748	0.00672	0.00652	0.00648	0.00594	0.0056
374	0.00781	0.00836	0.0082	0.00762	0.0067	0.00661	0.00642	0.00601	0.00565
373	0.00802	0.00848	0.00836	0.00777	0.00682	0.00666	0.00656	0.00607	0.00572
372	0.00812	0.00865	0.00849	0.00782	0.00683	0.00668	0.00656	0.00614	0.00573
371	0.0083	0.00884	0.0087	0.00792	0.00692	0.00677	0.00665	0.00616	0.00584
370	0.00852	0.00896	0.00878	0.00797	0.00691	0.00675	0.00668	0.00624	0.00585
369	0.00863	0.00917	0.00887	0.00815	0.00693	0.00683	0.00673	0.00627	0.00582
368	0.00894	0.00938	0.00912	0.00835	0.00715	0.00695	0.00683	0.00631	0.006
367	0.00902	0.00955	0.00916	0.0083	0.00705	0.00698	0.00681	0.00631	0.00591
366	0.00923	0.00978	0.0094	0.00853	0.00717	0.00703	0.00686	0.00639	0.00604
365	0.00954	0.00997	0.00961	0.00861	0.00726	0.00709	0.00696	0.00641	0.00613
364	0.00976	0.01026	0.00985	0.00885	0.00742	0.00726	0.00703	0.00659	0.0062
363	0.00985	0.01035	0.00995	0.00883	0.00729	0.00712	0.0069	0.00648	0.0061
362	0.01013	0.01047	0.01016	0.00902	0.00738	0.00723	0.00698	0.00653	0.0062
361	0.01045	0.01079	0.01035	0.00918	0.00752	0.00734	0.00718	0.00664	0.00623
360	0.01058	0.01104	0.01054	0.00926	0.00748	0.00735	0.00712	0.00667	0.0063
359	0.01093	0.01132	0.01081	0.00947	0.00759	0.00747	0.00722	0.00666	0.00639
358	0.01116	0.01161	0.01109	0.00967	0.00765	0.00747	0.0074	0.00678	0.00645
357	0.01143	0.01179	0.01123	0.00973	0.00767	0.00751	0.00733	0.00681	0.00644
356	0.01167	0.01204	0.01142	0.00991	0.00774	0.00751	0.00732	0.0068	0.0064
355	0.01203	0.01236	0.01178	0.0101	0.00783	0.00764	0.00742	0.00686	0.00654
354	0.01231	0.01263	0.01185	0.01022	0.00784	0.0076	0.00736	0.00683	0.00651
353	0.01255	0.01292	0.01218	0.01042	0.00782	0.00769	0.00749	0.00689	0.00659
352	0.01287	0.01321	0.01243	0.01048	0.00789	0.00772	0.00746	0.00688	0.0065
351	0.01306	0.01342	0.01258	0.01064	0.00784	0.00765	0.00746	0.00679	0.00656
350	0.01348	0.01391	0.01288	0.01084	0.00805	0.00783	0.00757	0.00698	0.00669
349	0.01365	0.01395	0.01287	0.01068	0.00785	0.00756	0.00714	0.00685	0.00652
348	0.01426	0.01457	0.01343	0.01118	0.00816	0.00791	0.0075	0.00696	0.00671
347	0.0145	0.0145	0.01358	0.01133	0.008	0.00773	0.00742	0.00701	0.00669
346	0.01495	0.01512	0.01393	0.01153	0.00803	0.00791	0.00766	0.00709	0.00682
345	0.01527	0.01531	0.01433	0.0117	0.00808	0.00782	0.0077	0.00695	0.00672
344	0.01577	0.01595	0.01463	0.01204	0.00832	0.00817	0.00773	0.00731	0.00684
343	0.01631	0.01654	0.01519	0.0123	0.00853	0.00825	0.00779	0.00753	0.00699
342	0.01664	0.01667	0.01519	0.01247	0.0084	0.00806	0.00777	0.00715	0.00687
341	0.01683	0.01694	0.01549	0.01255	0.00843	0.0082	0.00782	0.0071	0.00692
340	0.01748	0.0174	0.01597	0.01287	0.0085	0.00825	0.00797	0.00731	0.00696
339	0.01795	0.01793	0.01654	0.01316	0.00875	0.00847	0.00801	0.00739	0.00707
338	0.01851	0.01847	0.01685	0.01358	0.00894	0.00866	0.00813	0.00753	0.00725
337	0.01874	0.01875	0.01713	0.01364	0.00881	0.00842	0.00808	0.00749	0.00715
336	0.01944	0.01942	0.01763	0.01404	0.00894	0.00876	0.00828	0.00762	0.00733
335	0.01981	0.01972	0.01791	0.0141	0.00904	0.00868	0.00823	0.00757	0.00726
334	0.0204	0.02027	0.01828	0.01441	0.00926	0.00872	0.00823	0.00783	0.00722
333	0.02091	0.02081	0.01878	0.01469	0.00924	0.00885	0.00829	0.00772	0.00732
332	0.02151	0.02139	0.01925	0.01509	0.00946	0.00909	0.00848	0.00787	0.00751
331	0.02201	0.02171	0.01966	0.01539	0.00964	0.00909	0.00856	0.00794	0.00764
330	0.0226	0.02241	0.0201	0.01566	0.0096	0.00923	0.00876	0.00793	0.00771
329	0.02307	0.02279	0.02066	0.01593	0.0098	0.00919	0.00872	0.00794	0.00747
328	0.02378	0.02343	0.02121	0.01641	0.0099	0.00933	0.00894	0.0081	0.00772
327	0.02414	0.02391	0.02148	0.01658	0.00997	0.00937	0.00882	0.008	0.00763
326	0.02486	0.0247	0.02198	0.01706	0.01018	0.00962	0.00902	0.00833	0.00789
325	0.02545	0.02503	0.02231	0.01739	0.01034	0.00977	0.00895	0.00829	0.00821
324	0.02613	0.02567	0.02306	0.01778	0.01046	0.00993	0.00917	0.00846	0.00813
323	0.02649	0.02629	0.02352	0.018	0.01055	0.00992	0.00947	0.00863	0.00808
322	0.0271	0.02671	0.02393	0.01829	0.01068	0.00999	0.00934	0.00858	0.0081
321	0.02787	0.02746	0.02448	0.01868	0.01104	0.01036	0.00954	0.00866	0.00818
320	0.02835	0.02804	0.02484	0.0191	0.01115	0.01029	0.00964	0.00876	0.00824
319	0.02898	0.02844	0.02541	0.0193	0.01127	0.01035	0.00973	0.00866	0.00826
318	0.02967	0.02907	0.02611	0.01979	0.01158	0.01057	0.00985	0.0089	0.00844
317	0.03038	0.02976	0.02665	0.02033	0.01179	0.01093	0.01012	0.00907	0.00871
316	0.03092	0.03042	0.02708	0.0207	0.01195	0.01097	0.01021	0.00909	0.00886
315	0.03167	0.03108	0.0275	0.02115	0.01215	0.01129	0.01031	0.00928	0.00879
314	0.03226	0.03166	0.02814	0.02147	0.01235	0.01135	0.01057	0.00942	0.00904
313	0.0329	0.0323	0.02851	0.02186	0.01263	0.01156	0.0106	0.00947	0.00899
312	0.03356	0.033	0.02929	0.02237	0.01298	0.01185	0.01097	0.00976	0.00922
311	0.03417	0.03341	0.02979	0.02274	0.01317	0.01209	0.0111	0.00989	0.00949
310	0.03497	0.03411	0.0303	0.02296	0.01338	0.01223	0.01117	0.01	0.00951
309	0.03565	0.03482	0.03088	0.02374	0.01381	0.01252	0.01165	0.01036	0.00974
308	0.03631	0.03552	0.03153	0.02413	0.01421	0.01298	0.01187	0.01042	0.01004
307	0.03723	0.03632	0.03219	0.02455	0.01457	0.01336	0.01222	0.01078	0.01036
306	0.03777	0.03691	0.03263	0.02497	0.01475	0.01339	0.01226	0.01087	0.01045
305	0.03845	0.0375	0.03344	0.02548	0.01524	0.01394	0.01272	0.01125	0.01075
304	0.03917	0.03802	0.03387	0.02584	0.0154	0.0141	0.01291	0.01142	0.01072
303	0.03978	0.03891	0.0344	0.02656	0.01593	0.01461	0.01348	0.01183	0.01122
302	0.04044	0.03957	0.03504	0.02696	0.0163	0.01488	0.01378	0.01203	0.01148
301	0.0412	0.04012	0.03571	0.02753	0.01672	0.01543	0.01416	0.01246	0.01192
300	0.04202	0.04084	0.03635	0.02804	0.01718	0.01596	0.01467	0.01296	0.01235
