# Supplementary material for: Ratiometric fluorescent sensing of pyrophosphate with sp³-functionalized single-walled carbon nanotubes
Source: Nat Commun. 2024 Jan 24;15:706. doi: 10.1038/s41467-024-45052-1 (PMC10808354; doi:10.1038/s41467-024-45052-1)
Supplement: Supplementary file 4 — Source data [file 41467_2024_45052_MOESM4_ESM.zip › Fig. S8c.txt]

Conc. PPi	(-A-A0)/A0	Conc. PPi	(R-R0)/R0
�M		�M
X-axis Absorbance		X-axis PL intensity ratio
0	0	0	0
0.94	0.02579	1.13	0.00727
5.64	0.18226	12.39	0.14423
15	0.45979	125.03	0.28145
110	0.85315	1026.18	0.57217
860	0.89073	1927.32	0.66989
1610	0.93357	10938.77	1.02991
5370	0.97858	19950	1
9140	1
