# Supplementary material for: Ratiometric fluorescent sensing of pyrophosphate with sp³-functionalized single-walled carbon nanotubes
Source: Nat Commun. 2024 Jan 24;15:706. doi: 10.1038/s41467-024-45052-1 (PMC10808354; doi:10.1038/s41467-024-45052-1)
Supplement: Supplementary file 4 — Source data [file 41467_2024_45052_MOESM4_ESM.zip › Fig. S9a.txt]

Wavelength	Norm. PL intensity	Norm. PL intensity	Norm. PL intensity	Norm. PL intensity	Norm. PL intensity
nm
	Dz-Alkyne	3.78 �M	6.92 �M	14.74 �M	22.56 �M
881.39	-19.9938	-17.74175	-21.71918	-25.28603	-19.11044
881.919	-4.63602	-2.83229	-8.14846	-8.26434	-7.24895
882.449	-3.58845	-0.00653	-5.63815	-7.34047	-7.7528
882.979	-23.73452	-9.97991	-49.31121	-21.65289	-42.26645
883.509	-6.24271	-7.19629	-10.59425	-11.9249	-15.299
884.038	-1.50307	-3.91834	-3.54084	-4.91576	-5.3858
884.568	-2.87941	-5.44075	-5.0775	-8.61055	-7.46656
885.098	-6.23019	-5.73855	-8.09237	-6.19096	-10.28761
885.627	-3.38915	-3.45581	-5.44438	-5.19792	-8.32589
886.157	-19.62709	-24.35979	-38.42018	-23.77179	-65.45244
886.686	-4.36632	-3.2593	-5.2191	-5.88104	-11.61546
887.216	-2.38052	-3.10659	-6.21159	-7.86632	-5.77125
887.746	-3.7584	-8.10726	-4.81223	-7.34147	-5.90198
888.275	7.99289	8.59397	7.51289	5.79963	6.4052
888.805	-7.59421	-5.99814	-13.90637	-11.1372	-13.79749
889.334	-4.53449	-6.07407	-1.85301	-7.63794	-7.21628
889.864	-3.29337	-6.83864	-12.62872	-13.4515	-13.09055
890.393	-2.37037	-4.92452	-7.31164	-5.12436	-6.9237
890.923	-1.68109	-3.36253	-4.64334	-2.52469	-4.00473
891.452	-2.62954	-2.16196	-4.7591	-5.42415	-4.22181
891.981	-3.53884	-3.13821	-7.13445	-6.37884	-6.79535
892.511	-1.41053	-1.59593	-2.13134	-3.22542	-3.83605
893.04	-2.52361	-3.0354	-2.59755	-2.08895	-5.73516
893.57	-1.42232	-2.62722	-3.14089	-3.10599	-6.05452
894.099	-1.52722	-1.06767	-1.23288	-2.02312	-3.00189
894.628	-1.74582	-0.50282	-2.02665	-2.71099	-2.04177
895.158	-1.14389	-1.32408	-3.11504	-2.06908	-3.0274
895.687	-1.52266	-1.77395	-1.94049	-3.2075	-3.19736
896.216	-0.65149	-1.11252	-1.22868	-1.68894	-2.09157
896.745	-0.8089	-0.25441	-0.93316	-0.89579	-1.28524
897.275	-0.41401	-0.23546	-0.99697	-0.81114	-1.50489
897.804	-0.57027	-0.18336	-0.51802	-0.93393	-1.00382
898.333	-0.37691	-0.48918	-0.95627	-0.94475	-0.99428
898.862	-0.31759	-0.39716	-0.5074	-0.48763	-0.467
899.391	-0.26164	-0.33902	-0.3174	-0.44103	-0.37607
899.921	-0.08722	-0.12165	-0.1106	-0.27204	-0.34575
900.45	-0.09958	-0.06835	-0.25534	-0.13371	-0.25834
900.979	-0.15241	-0.10551	-0.12324	-0.12927	-0.25143
901.508	-0.108	-0.13846	-0.07531	-0.0719	-0.21543
902.037	-0.05676	-0.10928	-0.12155	-0.15369	-0.10874
902.566	-0.04156	-0.04058	-0.03318	-0.07224	-0.07675
903.095	-0.03112	-0.05826	-0.10098	-0.06045	-0.1056
903.624	-0.01234	-0.0478	0.03289	-0.00351	-0.06423
904.153	0.00191	-0.03748	-0.01298	-0.05767	-0.0886
904.682	-0.02757	-0.00506	-0.04151	-0.07146	-0.06014
905.211	-0.03421	-0.01223	-0.03901	-0.04625	-0.0524
905.74	-0.01406	0.00669	-0.01138	-0.04041	-0.06148
906.269	-0.03738	-0.02601	-0.01905	0.02451	-0.09087
906.798	-0.05291	-0.01181	0.00371	-0.05039	-0.05573
907.327	-0.04625	-0.0068	-0.00872	-0.111	-0.02901
907.856	-0.00735	0.03797	-0.01805	-0.03609	-0.07857
908.384	-0.00331	-0.00284	-0.02757	-8.35E-4	-0.01049
908.913	-0.00603	-0.01504	-0.00876	-0.06051	-0.08709
909.442	-0.03055	-0.01593	-0.01763	-0.04032	-0.04136
909.971	-0.00672	-0.01303	-0.0031	-0.03801	-0.04429
910.5	-0.00912	0.01457	-0.04467	-0.03117	-0.07966
911.028	-0.0149	0.01061	-0.03817	-0.03374	-0.02939
911.557	-0.00716	-0.00307	0.02474	-0.02351	-0.06915
912.086	-0.00169	0.00724	-0.02096	-0.0409	-0.02511
912.615	-0.00103	-0.00662	-0.02411	-0.00689	0.00472
913.143	-0.00633	-0.00128	-0.01089	-0.01138	0.00206
913.672	-5.02E-4	0.0091	-0.03656	-0.00138	-0.04266
914.201	-0.01218	0.01836	-0.01037	-0.03199	0.01535
914.729	0.00157	-0.00535	-0.01087	-0.01153	-0.04629
915.258	-0.01835	0.02608	-0.02246	0.00348	-0.0147
915.787	0.00396	0.01201	0.02736	0.01492	-0.06105
916.315	0.00437	0.00178	0.00793	-0.0291	0.00827
916.844	-0.0089	0.02422	-0.02599	0.0059	-0.03289
917.372	0.01213	-0.00278	0.01653	-0.02406	-0.03123
917.901	-0.02535	0.00945	0.00737	0.02502	-0.01267
918.429	0.01668	0.02901	0.02073	-0.00249	0.00704
918.958	1.8E-4	0.00769	-0.01007	0.01128	-0.01992
919.486	0.02396	-0.01459	0.00944	-0.01792	0.00303
920.015	9.97E-4	0.02256	-0.00607	0.0169	-0.0162
920.543	0.01606	-0.0152	-0.00916	0.00923	-0.0155
921.072	0.00402	0.02028	-0.00145	0.00662	-0.01358
921.6	0.0128	-8.52E-4	0.00772	-0.00184	-0.02011
922.128	0.00917	0.00318	0.00993	-0.00353	0.00867
922.657	0.00915	-0.02874	0.02898	-0.00362	-0.0194
923.185	-0.00269	0.0071	0.00156	-0.00606	3.85E-4
923.713	-0.00539	0.02538	0.01751	0.02132	-6.75E-4
924.242	-0.00365	-0.0139	0.01524	0.02465	0.01186
924.77	0.02826	0.01881	-0.02613	-0.00551	3.71E-5
925.298	0.017	0.02613	0.00157	0.01381	-0.01082
925.827	-0.00689	0.03182	-0.00536	-0.00558	0.02451
926.355	-0.00651	0.00577	0.00624	-0.00735	0.00717
926.883	0.02644	0.03584	0.00944	-0.01009	-0.00313
927.411	0.00194	0.01399	0.02406	-0.02701	-0.00128
927.939	0.01721	0.02095	-0.0062	0.0344	-0.02436
928.468	0.01363	0.02724	-0.00466	-0.00839	-0.0088
928.996	0.00735	0.01413	1.08E-5	0.03735	0.00118
929.524	-0.004	7.59E-4	-0.02105	-0.01276	-0.00626
930.052	0	0	0.02682	0.01646	0
930.58	0.00181	0.0315	-0.00471	0.00517	-0.00744
931.108	0.01277	0.024	-0.01032	-0.00965	-0.00392
931.636	-0.0055	0.0251	0.00156	0.01891	0.00539
932.164	-0.00191	-0.00712	-0.01894	0.02151	0.01181
932.692	-0.01006	0.0383	0.00155	7.01E-4	-0.0078
933.22	0.01134	0.0416	-0.01115	0.00678	-0.00236
933.748	-0.0114	-0.01542	0.00622	0.00323	-0.00967
934.276	-0.01205	0.03362	-0.01031	-0.00722	-0.02029
934.804	0.00433	0.01367	-0.00158	0.04931	0.01229
935.332	-0.00561	0.01713	-8.12E-4	-0.00803	-0.03029
935.86	0.00599	-0.00501	-0.00616	0.0123	0.05275
936.388	-0.00465	0.01061	0.00226	4.65E-4	-0.02258
936.916	0.01605	0.00991	0.01599	0.00549	-0.01623
937.444	0.00368	0.01191	-0.00157	-4.41E-4	0.00439
937.972	0.00145	0.02029	0.0209	0.0127	0.00521
938.499	-0.00598	0.0233	-0.00232	0.00705	-0.00465
939.027	-0.00202	0.01495	0.0127	-0.00128	-0.02317
939.555	0.03245	0.03156	-0.01125	0.00772	-0.02322
940.083	0.01237	0.03554	0.00288	0.0462	-0.00984
940.611	0.01013	0.02029	0.02173	0.02178	0.01332
941.138	0.01092	2.19E-4	-0.00223	-0.00216	-0.03561
941.666	0.02181	0.02023	0.0392	-0.0102	0.02775
942.194	0.02096	0.0129	0.00777	-6.26E-4	-0.00736
942.721	0.02768	0.04288	-0.00293	0.01191	-0.01768
943.249	0.00281	0.00955	6.36E-4	0.03809	-0.00163
943.777	0.03212	0.0171	0.01898	0.02563	0.00749
944.304	0.00679	0.02003	0.01463	-7.44E-4	-0.00672
944.832	0.02115	0.04795	0.00841	0.03654	-0.01096
945.359	0.01363	0.0125	0.0258	0.03916	0.01969
945.887	0.01205	0.03631	0.00765	0.02542	0.02721
946.415	0.01791	0.0408	0.01171	0.03349	0.00881
946.942	--	--	--	--	--
947.47	0.01024	0.01909	0.0144	0.04851	0.00872
947.997	0.02672	0.02288	0.02561	0.01289	0.01611
948.525	0.00379	0.042	0.01018	0.06827	0.03443
949.052	0.02515	0.0564	0.02707	0.01671	0.02512
949.58	--	--	--	--	--
950.107	0.01342	0.0351	0.0477	0.009	0.0143
950.634	0.02492	0.0301	0.03099	0.04459	-0.00298
951.162	0.0178	0.0401	0.03321	0.05466	0.00347
951.689	0.00903	0.0372	0.0403	0.05721	0.0233
952.216	--	--	--	--	--
952.744	0.03675	0.0226	0.0378	0.03383	0.02054
953.271	0.02877	0.0434	0.05646	0.05191	0.01913
953.798	0.01094	0.0406	0.04496	0.04542	0.03288
954.326	0.03578	0.038	0.02937	0.05214	0.00255
954.853	0.0273	0.0535	0.04148	0.04385	0.0377
955.38	0.02012	0.0679	0.03458	0.05176	-7.94E-5
955.907	0.03857	0.0573	0.0469	0.01043	0.01977
956.435	0.05927	0.0678	0.03808	0.04622	0.04915
956.962	0.03054	0.0598	0.0464	0.06447	0.02607
957.489	0.05046	0.0625	0.09007	0.05605	0.03133
958.016	0.03337	0.0869	0.02454	0.05526	0.04799
958.543	0.0418	0.0913	0.02897	0.06421	0.08019
959.07	0.04528	0.06582	0.06362	0.05644	0.04845
959.598	0.06399	0.07218	0.0771	0.08504	0.01195
960.125	0.0438	0.0888	0.0709	0.06025	0.04643
960.652	0.04919	0.07054	0.0617	0.05564	0.03467
961.179	0.0569	0.08879	0.08164	0.09001	0.00687
961.706	0.06371	0.10244	0.08841	0.10753	0.06632
962.233	0.07809	0.08692	0.08802	0.08461	0.04103
962.76	0.07983	0.08686	0.0822	0.06487	0.0706
963.287	0.08789	0.11134	0.06508	0.08423	0.07554
963.814	0.09028	0.1263	0.116	0.09356	0.05239
964.341	0.08313	0.14137	0.13126	0.11145	0.07171
964.868	0.08087	0.13728	0.09295	0.12275	0.05406
965.394	0.10788	0.14896	0.13323	0.09298	0.06516
965.921	0.11074	0.139	0.14883	0.14702	0.09338
966.448	0.12399	0.16793	0.15941	0.14509	0.09194
966.975	0.1133	0.16544	0.14808	0.14019	0.10205
967.502	0.128	0.16333	0.17376	0.16559	0.08582
968.029	0.13326	0.20476	0.1684	0.16258	0.08666
968.556	0.1432	0.21224	0.20207	0.17513	0.12906
969.082	0.15308	0.22019	0.20118	0.17135	0.13063
969.609	0.156	0.23388	0.21747	0.17642	0.13711
970.136	0.17904	0.246	0.234	0.20551	0.13276
970.663	0.1884	0.24044	0.22329	0.22317	0.1373
971.189	0.18401	0.25784	0.262	0.1956	0.15611
971.716	0.21806	0.27	0.26921	0.21808	0.17714
972.243	0.23625	0.31807	0.28656	0.25495	0.16399
972.769	0.24442	0.327	0.29791	0.24531	0.18792
973.296	0.26212	0.34208	0.34252	0.2763	0.22113
973.822	0.28455	0.37238	0.345	0.27391	0.23267
974.349	0.30563	0.41644	0.35071	0.32667	0.22302
974.876	0.32168	0.40615	0.388	0.33595	0.23094
975.402	0.33484	0.44622	0.41204	0.32723	0.27523
975.929	0.36442	0.46004	0.41416	0.41905	0.29947
976.455	0.41233	0.512	0.42457	0.38512	0.30574
976.982	0.4179	0.50592	0.47514	0.41064	0.29614
977.508	0.44001	0.56795	0.49937	0.43193	0.30693
978.035	0.46373	0.57647	0.523	0.45011	0.3626
978.561	0.48852	0.599	0.5627	0.50546	0.4056
979.088	0.50825	0.60801	0.57419	0.51956	0.38885
979.614	0.56263	0.67563	0.588	0.49639	0.43075
980.14	0.56584	0.6714	0.614	0.54834	0.43707
980.667	0.58773	0.69811	0.6472	0.558	0.4681
981.193	0.61347	0.7098	0.71073	0.57794	0.52579
981.719	0.64704	0.733	0.69527	0.61458	0.53698
982.246	0.66985	0.76201	0.72955	0.64424	0.56797
982.772	0.69917	0.8	0.7438	0.66633	0.54016
983.298	0.73153	0.81028	0.77943	0.68049	0.59085
983.825	0.73899	0.80673	0.79609	0.71931	0.63837
984.351	0.77166	0.83244	0.82255	0.76598	0.61884
984.877	0.78361	0.87529	0.84356	0.79644	0.66712
985.403	0.80494	0.85723	0.84021	0.78417	0.67281
985.93	0.81857	0.85566	0.89991	0.80005	0.74103
986.456	0.847	0.92457	0.902	0.83902	0.74484
986.982	0.86953	0.9327	0.91706	0.83527	0.74576
987.508	0.88649	0.92539	0.93782	0.83701	0.74627
988.034	0.88884	0.94603	0.95154	0.89087	0.80744
988.56	0.922	0.93111	0.94498	0.90845	0.81179
989.086	0.92267	0.96782	0.95615	0.92738	0.84592
989.612	0.95276	0.978	0.95222	0.88218	0.84597
990.138	0.95746	0.96669	0.99669	0.9378	0.88381
990.665	0.9747	1	0.99323	0.96679	0.89383
991.191	0.9782	0.96648	0.99663	0.95606	0.92105
991.717	0.98457	0.969	0.99929	0.96067	0.90697
992.243	0.99381	0.98387	0.99495	0.98326	0.9452
992.768	0.98812	0.96681	0.98454	0.96634	0.95892
993.294	0.98999	0.965	1	0.9928	0.9722
993.82	1	0.97282	0.98634	0.98665	0.93325
994.346	0.9861	0.96233	1.01002	0.98366	0.99999
994.872	0.98098	0.91801	0.97663	0.988	0.99161
995.398	0.9734	0.88754	0.94414	0.99555	0.95263
995.924	0.94866	0.88931	0.954	0.99999	1.01394
996.45	0.94437	0.86789	0.939	0.99398	1.001
996.976	0.92236	0.83796	0.92018	0.97557	0.97259
997.501	0.88142	0.809	0.90618	0.9946	0.99383
998.027	0.853	0.81391	0.88722	0.96774	0.9841
998.553	0.82406	0.77477	0.85666	0.95302	0.98457
999.079	0.80996	0.74023	0.81875	0.9323	0.97602
999.604	0.76992	0.7086	0.81773	0.89211	0.97837
1000.13	0.73775	0.69501	0.76743	0.86859	1.00049
1000.656	0.68779	0.66435	0.77193	0.85697	0.95296
1001.181	0.65777	0.66465	0.7436	0.82253	0.95538
1001.707	0.62828	0.60831	0.71157	0.8203	0.88931
1002.233	0.60055	0.59766	0.67724	0.79089	0.91949
1002.758	0.56549	0.57764	0.66825	0.75708	0.88706
1003.284	0.53816	0.58388	0.62512	0.76752	0.88799
1003.809	0.50375	0.52979	0.60788	0.73221	0.82563
1004.335	0.48882	0.47884	0.58258	0.71706	0.82795
1004.861	0.44992	0.47811	0.57218	0.68197	0.77743
1005.386	0.44039	0.47302	0.53029	0.65841	0.78513
1005.912	0.41452	0.44336	0.51288	0.63797	0.71003
1006.437	0.39146	0.42365	0.51055	0.59987	0.67833
1006.963	0.35995	0.42656	0.48781	0.60123	0.69737
1007.488	0.35727	0.40848	0.47575	0.56978	0.68391
1008.013	0.33393	0.4036	0.45184	0.56485	0.67973
1008.539	0.3443	0.37072	0.42877	0.53956	0.63948
1009.064	0.29684	0.35205	0.41393	0.56356	0.6267
1009.59	0.27762	0.34422	0.41214	0.49132	0.60153
1010.115	0.26837	0.34564	0.37201	0.47579	0.59203
1010.64	0.27605	0.32734	0.35156	0.48521	0.58182
1011.166	0.25125	0.31565	0.3712	0.45216	0.53172
1011.691	0.24984	0.31132	0.34503	0.45227	0.51646
1012.216	0.24213	0.29007	0.33697	0.43127	0.48776
1012.742	0.22317	0.29567	0.33286	0.39657	0.47147
1013.267	0.21582	0.29704	0.33657	0.38744	0.47236
1013.792	0.21626	0.26395	0.32286	0.40501	0.42357
1014.317	0.2157	0.25249	0.27313	0.35282	0.44327
1014.843	0.21439	0.27375	0.31252	0.35144	0.43045
1015.368	0.19757	0.25935	0.29744	0.35009	0.40102
1015.893	0.18928	0.24259	0.28953	0.35609	0.38351
1016.418	0.19935	0.25719	0.25407	0.3344	0.40848
1016.943	0.19991	0.24964	0.27056	0.31109	0.36951
1017.468	0.19504	0.22855	0.26595	0.3188	0.33141
1017.993	0.19673	0.21027	0.24691	0.30285	0.33856
1018.518	0.16619	0.21337	0.21954	0.30474	0.33805
1019.043	0.16628	0.22087	0.24675	0.30604	0.30418
1019.569	0.17454	0.20176	0.23265	0.25606	0.32349
1020.094	0.16209	0.20763	0.24439	0.2581	0.29517
1020.619	0.15706	0.23413	0.21765	0.26662	0.32426
1021.144	0.15776	0.19405	0.21821	0.25999	0.31102
1021.668	0.15968	0.18062	0.19481	0.28321	0.26357
1022.193	0.15912	0.18483	0.21402	0.23503	0.2792
1022.718	0.15277	0.20715	0.21653	0.24734	0.26328
1023.243	0.16126	0.17771	0.2055	0.24427	0.26484
1023.768	0.14605	0.19624	0.21128	0.23774	0.2751
1024.293	0.15211	0.18152	0.20823	0.23655	0.25287
1024.818	0.14222	0.17944	0.19464	0.22781	0.23978
1025.343	0.15076	0.18779	0.20813	0.22293	0.22306
1025.868	0.14233	0.16665	0.20227	0.21536	0.23844
1026.392	0.13856	0.17091	0.15294	0.20665	0.23137
1026.917	0.14151	0.17363	0.17902	0.20717	0.24045
1027.442	0.1271	0.15892	0.19549	0.21242	0.22744
1027.967	0.13236	0.16118	0.16364	0.22131	0.18791
1028.491	0.12951	0.14259	0.16499	0.18557	0.20388
1029.016	0.13184	0.13601	0.17572	0.18793	0.20935
1029.541	0.12368	0.16074	0.16134	0.19084	0.2012
1030.065	0.13313	0.1581	0.16282	0.19308	0.21188
1030.59	0.13985	0.16628	0.15372	0.22015	0.19205
1031.115	0.12009	0.14722	0.16823	0.1912	0.20978
1031.639	0.12977	0.16016	0.15241	0.18962	0.20569
1032.164	0.11817	0.16354	0.17714	0.20143	0.206
1032.689	0.11344	0.15245	0.15637	0.16451	0.18614
1033.213	0.11779	0.16041	0.16281	0.1889	0.17558
1033.738	0.11831	0.12236	0.16099	0.18738	0.19559
1034.262	0.12761	0.14615	0.18287	0.18433	0.17006
1034.787	0.11458	0.13391	0.14647	0.18639	0.15054
1035.311	0.11761	0.14533	0.15336	0.19087	0.14743
1035.836	0.12064	0.14452	0.16183	0.16723	0.14718
1036.36	0.10821	0.13565	0.15385	0.16867	0.15201
1036.885	0.10237	0.15045	0.14433	0.16087	0.17846
1037.409	0.1136	0.14652	0.13201	0.18312	0.17309
1037.933	0.10387	0.13423	0.15371	0.17645	0.17345
1038.458	0.09379	0.11939	0.14441	0.1962	0.16748
1038.982	0.0937	0.13286	0.12766	0.16782	0.16021
1039.507	0.09736	0.13245	0.14115	0.16733	0.12929
1040.031	0.0906	0.12689	0.14311	0.16515	0.15232
1040.555	0.09622	0.13543	0.12956	0.15987	0.14805
1041.079	0.08752	0.12378	0.13917	0.14078	0.16454
1041.604	0.08867	0.09739	0.12157	0.13777	0.14987
1042.128	0.08386	0.10984	0.1326	0.15085	0.13525
1042.652	0.08713	0.10362	0.13099	0.12911	0.1444
1043.177	0.10001	0.11955	0.11126	0.13571	0.14023
1043.701	0.08998	0.10667	0.1139	0.15419	0.11357
1044.225	0.07567	0.11075	0.108	0.14415	0.13914
1044.749	0.09508	0.0977	0.106	0.12438	0.12905
1045.273	0.081	0.09814	0.123	0.10221	0.14798
1045.797	0.08151	0.10844	0.131	0.12775	0.11083
1046.321	0.08869	0.08931	0.129	0.11609	0.13794
1046.846	0.08063	0.09532	0.0975	0.1204	0.12132
1047.37	0.07941	0.10417	0.0982	0.14564	0.13038
1047.894	0.07726	0.09327	0.109	0.11734	0.12303
1048.418	0.07415	0.09883	0.0996	0.13093	0.13207
1048.942	0.06735	0.10178	0.106	0.10496	0.11689
1049.466	0.08176	0.09202	0.0972	0.10143	0.13733
1049.99	0.07935	0.09049	0.102	0.1011	0.12421
1050.514	0.06473	0.10068	0.0962	0.10485	0.11559
1051.038	0.07649	0.07368	0.087	0.10864	0.12129
1051.562	0.06372	0.10244	0.125	0.08774	0.10535
1052.086	0.05989	0.11276	0.107	0.09419	0.10349
1052.609	0.07623	0.10478	0.1	0.11772	0.09363
1053.133	0.07792	0.0995	0.106	0.09587	0.08488
1053.657	0.08227	0.09501	0.116	0.09268	0.09907
1054.181	0.07208	0.08882	0.0989	0.11629	0.10878
1054.705	0.0769	0.08546	0.0974	0.08016	0.1092
1055.229	0.08018	0.07352	0.112	0.10624	0.09709
1055.752	0.0737	0.08845	0.0888	0.11952	0.09808
1056.276	0.06909	0.09239	0.0883	0.09567	0.09962
1056.8	0.07388	0.08797	0.0878	0.09607	0.07281
1057.324	0.06183	0.09266	0.0997	0.11256	0.0928
1057.847	0.06684	0.09185	0.091	0.09094	0.08166
1058.371	0.06579	0.08965	0.0999	0.11313	0.10379
1058.895	0.0745	0.08326	0.0794	0.07512	0.0989
1059.418	0.07728	0.09086	0.0898	0.10245	0.10252
1059.942	0.07818	0.0917	0.0837	0.10403	0.07583
1060.466	0.06891	0.07761	0.0864	0.09914	0.09808
1060.989	0.06638	0.0887	0.0989	0.09952	0.08079
1061.513	0.07191	0.07595	0.0837	0.09023	0.09052
1062.037	0.0674	0.10732	0.10204	0.10808	0.08
1062.56	0.06665	0.08432	0.08581	0.1006	0.09165
1063.084	0.07419	0.09875	0.10278	0.09267	0.07572
1063.607	0.08184	0.09445	0.09235	0.09837	0.09316
1064.131	0.07262	0.09087	0.08923	0.09631	0.09773
1064.654	0.08102	0.09377	0.10177	0.09102	0.07101
1065.178	0.0787	0.09315	0.1023	0.1049	0.08364
1065.701	0.08015	0.09303	0.07617	0.08766	0.08981
1066.224	0.08	0.08467	0.08682	0.1147	0.0835
1066.748	0.07399	0.09964	0.07578	0.0977	0.08838
1067.271	0.07511	0.0923	0.08281	0.10185	0.08643
1067.795	0.08449	0.0947	0.08861	0.09953	0.08103
1068.318	0.08758	0.10285	0.0766	0.09152	0.07676
1068.841	0.08451	0.09905	0.09276	0.08667	0.07612
1069.365	0.09163	0.09954	0.09216	0.08866	0.08437
1069.888	0.09488	0.10841	0.09213	0.09173	0.0669
1070.411	0.08297	0.0911	0.10439	0.08571	0.08507
1070.934	0.08481	0.08492	0.09395	0.08816	0.07144
1071.458	0.09096	0.09196	0.09372	0.10121	0.09713
1071.981	0.08305	0.10411	0.08156	0.07726	0.07915
1072.504	0.09128	0.10488	0.10099	0.09061	0.08581
1073.027	0.10095	0.11419	0.09623	0.10356	0.06809
1073.551	0.09209	0.11382	0.09506	0.0905	0.09751
1074.074	0.09827	0.10188	0.11112	0.10058	0.08801
1074.597	0.10674	0.09888	0.09625	0.07626	0.08491
1075.12	0.09915	0.09226	0.10758	0.10768	0.10071
1075.643	0.10052	0.10148	0.10001	0.10229	0.08993
1076.166	0.11067	0.11373	0.10437	0.09919	0.07907
1076.689	0.10009	0.12047	0.11427	0.09351	0.09182
1077.212	0.10619	0.09352	0.12183	0.10803	0.08821
1077.735	0.10372	0.10557	0.10324	0.10464	0.09218
1078.258	0.1101	0.10246	0.0944	0.12195	0.09018
1078.781	0.11099	0.12195	0.11689	0.10122	0.10376
1079.304	0.11687	0.12044	0.10535	0.1037	0.08904
1079.827	0.11912	0.1324	0.11147	0.10208	0.10105
1080.35	0.11964	0.12014	0.10285	0.11376	0.07904
1080.873	0.13358	0.11632	0.11267	0.11914	0.10511
1081.396	0.12696	0.10945	0.12458	0.10796	0.08835
1081.919	0.13563	0.11995	0.12655	0.12731	0.1049
1082.442	0.13226	0.1356	0.11474	0.12721	0.08215
1082.965	0.14455	0.13488	0.11413	0.11459	0.09104
1083.487	0.14638	0.13157	0.13034	0.12707	0.09925
1084.01	0.14892	0.13572	0.12411	0.12022	0.10025
1084.533	0.15766	0.13952	0.13919	0.11483	0.10235
1085.056	0.16519	0.145	0.13691	0.13308	0.10578
1085.579	0.1633	0.149	0.12548	0.11633	0.09912
1086.101	0.17128	0.153	0.14797	0.13215	0.10209
1086.624	0.18193	0.15402	0.15075	0.14175	0.11454
1087.147	0.17348	0.1516	0.15083	0.13952	0.09412
1087.669	0.19443	0.17785	0.15417	0.12973	0.09672
1088.192	0.19113	0.1636	0.16272	0.14209	0.09666
1088.715	0.20362	0.16579	0.1498	0.1574	0.11954
1089.237	0.21538	0.16364	0.15817	0.16132	0.11627
1089.76	0.20827	0.1829	0.15524	0.15763	0.12176
1090.283	0.21002	0.19159	0.1859	0.15886	0.12996
1090.805	0.22825	0.19357	0.1688	0.14789	0.11806
1091.328	0.23636	0.19899	0.1919	0.16993	0.1239
1091.85	0.25095	0.20537	0.18993	0.17559	0.13078
1092.373	0.24943	0.20849	0.18539	0.16874	0.12284
1092.895	0.25556	0.20348	0.19038	0.1755	0.14178
1093.418	0.27656	0.20863	0.20859	0.19471	0.1372
1093.94	0.28431	0.22282	0.19729	0.18258	0.14928
1094.463	0.30069	0.22907	0.21811	0.20198	0.15161
1094.985	0.3095	0.24192	0.21369	0.20007	0.15901
1095.507	0.31891	0.24968	0.22142	0.21528	0.18315
1096.03	0.3216	0.2705	0.2248	0.20761	0.14953
1096.552	0.33847	0.26529	0.22279	0.19958	0.17272
1097.075	0.34809	0.26815	0.2412	0.22749	0.15342
1097.597	0.36699	0.27426	0.25375	0.22917	0.18184
1098.119	0.36994	0.29768	0.24883	0.25353	0.15991
1098.642	0.3917	0.29467	0.26936	0.22947	0.15724
1099.164	0.40166	0.29591	0.27314	0.23414	0.17727
1099.686	0.42173	0.30634	0.28037	0.26387	0.19274
1100.208	0.42634	0.32341	0.29383	0.25444	0.18521
1100.731	0.45412	0.30507	0.28446	0.25225	0.18393
1101.253	0.4649	0.33965	0.31035	0.27913	0.20202
1101.775	0.4797	0.338	0.3022	0.28758	0.19783
1102.297	0.50005	0.36229	0.32225	0.29971	0.22589
1102.819	0.5054	0.37472	0.31766	0.29609	0.21557
1103.342	0.52538	0.37038	0.3283	0.30973	0.23807
1103.864	0.54647	0.38927	0.35117	0.31641	0.24769
1104.386	0.57203	0.3977	0.34371	0.31197	0.24103
1104.908	0.57697	0.40701	0.36111	0.33421	0.25828
1105.43	0.59754	0.40416	0.37172	0.33737	0.26526
1105.952	0.61166	0.43622	0.37307	0.34058	0.2499
1106.474	0.63845	0.44325	0.38822	0.37089	0.28031
1106.996	0.64894	0.44691	0.41117	0.35858	0.27207
1107.518	0.67301	0.47027	0.41782	0.3544	0.2846
1108.04	0.7016	0.47628	0.42565	0.36888	0.29529
1108.562	0.71583	0.49876	0.43145	0.38575	0.3028
1109.084	0.74441	0.50592	0.4421	0.40786	0.30348
1109.606	0.77207	0.50276	0.45428	0.41405	0.30909
1110.128	0.78562	0.52065	0.46542	0.41637	0.32421
1110.65	0.81402	0.55045	0.47325	0.42604	0.31388
1111.172	0.82161	0.55615	0.49816	0.4513	0.33749
1111.693	0.8488	0.55894	0.5097	0.44409	0.34881
1112.215	0.87587	0.58023	0.53889	0.47262	0.36247
1112.737	0.89551	0.59543	0.52919	0.48047	0.35255
1113.259	0.91431	0.60226	0.55039	0.46566	0.35171
1113.781	0.94051	0.62464	0.55721	0.48728	0.38067
1114.302	0.97497	0.64147	0.56583	0.51782	0.36626
1114.824	0.98406	0.64947	0.58073	0.49487	0.41125
1115.346	1.01933	0.6678	0.61587	0.53768	0.40302
1115.868	1.03468	0.68265	0.60935	0.54971	0.39837
1116.389	1.06289	0.69523	0.63289	0.55969	0.40959
1116.911	1.06955	0.70669	0.64666	0.57143	0.45007
1117.433	1.1076	0.72021	0.65298	0.59539	0.44928
1117.954	1.13081	0.72548	0.66367	0.58625	0.44556
1118.476	1.14359	0.75839	0.67175	0.60084	0.46355
1118.997	1.1739	0.75932	0.69211	0.60944	0.49203
1119.519	1.19251	0.77414	0.71325	0.62448	0.46263
1120.041	1.2231	0.80237	0.72255	0.62096	0.48781
1120.562	1.23993	0.81257	0.73161	0.65	0.47718
1121.084	1.25382	0.83051	0.7402	0.6555	0.50143
1121.605	1.27558	0.82536	0.738	0.661	0.5107
1122.127	1.30017	0.84676	0.7838	0.68649	0.50626
1122.648	1.32664	0.8644	0.78072	0.67767	0.52574
1123.17	1.34564	0.8749	0.795	0.70716	0.51977
1123.691	1.36331	0.89335	0.80282	0.70712	0.54286
1124.212	1.37969	0.89084	0.81274	0.71272	0.54893
1124.734	1.4047	0.91784	0.8082	0.73592	0.54347
1125.255	1.40613	0.93645	0.84407	0.74873	0.56617
1125.777	1.43704	0.93783	0.86603	0.74497	0.56738
1126.298	1.44179	0.9574	0.86719	0.76407	0.57611
1126.819	1.46386	0.95237	0.86486	0.77383	0.60519
1127.341	1.46562	0.97504	0.88833	0.78181	0.62187
1127.862	1.48107	0.98611	0.87961	0.8081	0.60731
1128.383	1.48671	0.98134	0.8885	0.78724	0.61257
1128.904	1.51333	0.99438	0.9001	0.79265	0.61262
1129.426	1.50993	0.98863	0.89927	0.80902	0.64582
1129.947	1.52833	1.01551	0.93577	0.81903	0.65391
1130.468	1.52632	1.00118	0.90737	0.82063	0.64587
1130.989	1.54145	1.0288	0.93836	0.81745	0.66289
1131.51	1.53835	1.02071	0.94277	0.83208	0.65357
1132.032	1.5418	1.0454	0.92522	0.84249	0.64919
1132.553	1.52117	1.02765	0.94415	0.85225	0.64795
1133.074	1.54924	1.04583	0.96207	0.84184	0.66394
1133.595	1.54429	1.06823	0.94	0.83947	0.66507
1134.116	1.56424	1.07282	0.96152	0.83366	0.67302
1134.637	1.55726	1.06051	0.94062	0.83252	0.66644
1135.158	1.56295	1.06586	0.96398	0.85732	0.65718
1135.679	1.55007	1.05642	0.95292	0.85423	0.65339
1136.2	1.55246	1.0653	0.96308	0.84423	0.67717
1136.721	1.5344	1.06097	0.94256	0.86863	0.67662
1137.242	1.53393	1.05915	0.96198	0.86057	0.69249
1137.763	1.53272	1.05632	0.93412	0.83925	0.68791
1138.284	1.53	1.04956	0.94353	0.84662	0.6832
1138.805	1.48472	1.03251	0.9374	0.83485	0.69107
1139.326	1.50482	1.04853	0.9544	0.86065	0.69085
1139.847	1.48563	1.04222	0.93058	0.84468	0.6872
1140.367	1.48192	1.04809	0.94757	0.86778	0.67095
1140.888	1.46584	1.02854	0.93254	0.8572	0.67063
1141.409	1.45671	1.03954	0.91243	0.84394	0.67056
1141.93	1.44515	1.02044	0.92455	0.83625	0.6734
1142.451	1.42062	1.01116	0.91801	0.82764	0.65527
1142.971	1.42124	1.01467	0.90739	0.81979	0.66138
1143.492	1.40219	1.01552	0.89282	0.82613	0.64068
1144.013	1.3879	0.98746	0.89947	0.78188	0.66856
1144.534	1.38548	0.98971	0.90534	0.81118	0.62898
1145.054	1.38072	0.97399	0.87963	0.8023	0.63472
1145.575	1.37715	0.95903	0.88498	0.78671	0.66472
1146.096	1.37113	0.97364	0.88947	0.76931	0.6329
1146.616	1.36255	0.91697	0.84449	0.76147	0.63214
1147.137	1.33661	0.93818	0.87676	0.73961	0.61947
1147.658	1.33717	0.93174	0.8548	0.77446	0.6118
1148.178	1.3422	0.91627	0.8649	0.75208	0.61348
1148.699	1.31051	0.92109	0.84689	0.76333	0.60254
1149.219	1.28287	0.89857	0.832	0.7371	0.62629
1149.74	1.27233	0.86669	0.80449	0.72809	0.60771
1150.26	1.25895	0.86181	0.78443	0.72284	0.59495
1150.781	1.2422	0.8815	0.81129	0.73503	0.597
1151.301	1.20664	0.86575	0.78973	0.72325	0.60702
1151.822	1.19679	0.87539	0.7782	0.69318	0.57933
1152.342	1.17046	0.84155	0.74523	0.68239	0.55057
1152.863	1.16114	0.80965	0.75341	0.72156	0.59547
1153.383	1.10952	0.82923	0.73935	0.67995	0.58624
1153.903	1.07968	0.81908	0.73434	0.66875	0.58153
1154.424	1.06593	0.82184	0.73129	0.68047	0.56632
1154.944	1.02446	0.79958	0.70345	0.64709	0.55567
1155.464	1.01068	0.79667	0.71966	0.64123	0.52319
1155.985	0.98822	0.75429	0.7081	0.61764	0.54203
1156.505	0.9674	0.75787	0.68314	0.61596	0.55186
1157.025	0.95877	0.73373	0.68068	0.60873	0.54093
1157.546	0.94372	0.75211	0.66717	0.63189	0.53397
1158.066	0.91931	0.74613	0.66924	0.59476	0.52133
1158.586	0.92084	0.72329	0.68937	0.60936	0.53886
1159.106	0.9044	0.71917	0.65406	0.62914	0.53857
1159.626	0.87709	0.70714	0.6417	0.6024	0.54883
1160.147	0.86793	0.67957	0.64252	0.59618	0.48713
1160.667	0.86222	0.67421	0.62825	0.57433	0.50983
1161.187	0.83204	0.67065	0.62772	0.57515	0.49382
1161.707	0.81925	0.66987	0.62011	0.56706	0.47405
1162.227	0.79391	0.64954	0.6062	0.58064	0.48501
1162.747	0.78682	0.61696	0.61277	0.55534	0.46396
1163.267	0.78835	0.63532	0.60498	0.56665	0.5131
1163.787	0.76649	0.64703	0.59991	0.53356	0.47872
1164.307	0.74567	0.62621	0.57881	0.5327	0.47508
1164.827	--	--	--	--	--
1165.347	0.73779	0.6224	0.573	0.5142	0.45148
1165.867	0.71685	0.62022	0.55954	0.48964	0.43753
1166.387	0.71102	0.57985	0.54067	0.52928	0.44159
1166.907	0.70023	0.55862	0.51797	0.48321	0.44448
1167.427	0.67915	0.56369	0.52478	0.48633	0.43125
1167.947	0.67571	0.56462	0.50666	0.51559	0.39681
1168.467	0.6688	0.55028	0.52964	0.50504	0.44869
1168.987	0.64004	0.54583	0.51371	0.48792	0.37954
1169.507	0.63922	0.54774	0.49516	0.48062	0.39647
1170.026	0.61564	0.54021	0.49703	0.46947	0.40354
1170.546	0.60759	0.50938	0.49198	0.46616	0.42302
1171.066	0.59308	0.50273	0.4771	0.44202	0.37161
1171.586	0.59179	0.53475	0.48074	0.44366	0.38278
1172.105	0.5834	0.51321	0.47349	0.41529	0.39035
1172.625	0.55946	0.51338	0.44894	0.43598	0.35448
1173.145	0.55875	0.48665	0.43516	0.42585	0.35921
1173.665	0.55845	0.47101	0.44264	0.42105	0.37257
1174.184	0.53871	0.47913	0.43096	0.42864	0.38122
1174.704	0.5328	0.46167	0.4337	0.41211	0.35383
1175.224	0.52052	0.45179	0.43938	0.40599	0.34771
1175.743	0.50553	0.42928	0.4021	0.3974	0.3356
1176.263	0.49701	0.45438	0.39632	0.39315	0.3471
1176.782	0.50393	0.41756	0.41314	0.39178	0.33999
1177.302	0.48448	0.44464	0.39141	0.36128	0.31308
1177.822	0.47916	0.43413	0.38568	0.32993	0.33194
1178.341	0.46986	0.42685	0.38748	0.37672	0.31638
1178.861	0.45955	0.41923	0.40295	0.3679	0.32524
1179.38	0.46342	0.41761	0.38933	0.34326	0.29386
1179.9	0.45444	0.41863	0.36974	0.3387	0.30595
1180.419	0.45029	0.38535	0.35806	0.32821	0.30268
1180.939	0.44684	0.39203	0.32145	0.34892	0.28569
1181.458	0.42071	0.38204	0.36565	0.33836	0.3063
1181.977	0.41863	0.36981	0.35059	0.29465	0.28281
1182.497	0.39623	0.36478	0.32645	0.3413	0.3071
1183.016	0.41854	0.38658	0.33907	0.35951	0.27934
1183.535	0.39692	0.37612	0.32702	0.32407	0.24149
1184.055	0.38301	0.35543	0.33182	0.3108	0.26394
1184.574	0.38697	0.36036	0.33137	0.32372	0.25292
1185.093	0.37595	0.34469	0.31363	0.28856	0.26194
1185.613	0.3866	0.34085	0.2952	0.29191	0.24417
1186.132	0.36145	0.35436	0.29395	0.26977	0.2881
1186.651	0.3598	0.32258	0.29881	0.27058	0.2563
1187.17	0.35514	0.3225	0.30014	0.30553	0.24503
1187.69	0.35051	0.37197	0.31083	0.26927	0.23828
1188.209	0.33923	0.42649	0.3088	0.28163	0.26638
1188.728	0.33873	0.34428	0.29977	0.27262	0.23465
1189.247	0.33323	0.31817	0.30851	0.2781	0.2439
1189.766	0.33317	0.30176	0.28388	0.26467	0.25196
1190.285	0.32429	0.30275	0.26023	0.2472	0.23661
1190.805	0.33819	0.29241	0.28056	0.23938	0.2258
1191.324	0.31298	0.25989	0.27841	0.2324	0.23571
1191.843	0.31969	0.29749	0.26731	0.25585	0.22503
1192.362	0.29516	0.28995	0.26633	0.22212	0.22954
1192.881	0.31828	0.25192	0.27908	0.27812	0.2378
1193.4	0.30257	0.27569	0.21985	0.22145	0.17914
1193.919	0.30178	0.26598	0.25471	0.24708	0.2322
1194.438	0.28127	0.24476	0.25003	0.24673	0.20933
1194.957	0.28879	0.25347	0.23671	0.23713	0.20209
1195.476	0.27373	0.24041	0.24228	0.27438	0.18645
1195.995	0.28063	0.22803	0.26875	0.23103	0.1956
1196.513	0.27608	0.25001	0.22788	0.21656	0.21871
1197.032	0.27597	0.25967	0.21956	0.19989	0.21352
1197.551	0.28882	0.25952	0.25087	0.21983	0.18303
1198.07	0.27219	0.25227	0.24587	0.21547	0.19616
1198.589	0.26607	0.2374	0.22184	0.22232	0.17224
1199.108	0.25657	0.22995	0.24204	0.18548	0.18482
1199.627	0.25748	0.22951	0.22162	0.19993	0.15776
1200.145	0.25626	0.23459	0.20442	0.20758	0.18576
1200.664	0.25615	0.24149	0.21805	0.18324	0.14373
1201.183	0.26244	0.24512	0.21037	0.20248	0.18786
1201.702	0.24814	0.23097	0.20572	0.21127	0.14774
1202.22	0.24018	0.21428	0.21105	0.20458	0.15829
1202.739	0.23334	0.24674	0.20221	0.16506	0.15532
1203.258	0.23548	0.22017	0.18994	0.20262	0.16991
1203.776	0.25104	0.21614	0.18363	0.16726	0.17556
1204.295	0.22939	0.20111	0.18904	0.18614	0.1591
1204.813	0.23524	0.21108	0.20353	0.19619	0.151
1205.332	0.22667	0.21591	0.18607	0.18799	0.17352
1205.851	0.238	0.22105	0.20172	0.22533	0.14226
1206.369	0.21782	0.21244	0.18402	0.16117	0.15095
1206.888	0.2369	0.20731	0.18531	0.17874	0.16135
1207.406	0.21335	0.21747	0.19573	0.18837	0.13515
1207.925	0.23028	0.19673	0.17362	0.17994	0.11079
1208.443	0.22878	0.19547	0.17844	0.19909	0.15195
1208.962	0.21546	0.17917	0.15736	0.16402	0.13981
1209.48	0.21356	0.21018	0.16676	0.14876	0.14075
1209.999	0.20762	0.20627	0.17839	0.17705	0.13996
1210.517	0.20064	0.17157	0.19297	0.14816	0.13948
1211.035	0.20188	0.19245	0.16111	0.19028	0.13259
1211.554	0.19192	0.19306	0.16901	0.1584	0.12759
1212.072	0.20325	0.17325	0.18762	0.16203	0.12978
1212.591	0.20178	0.18343	0.16941	0.16663	0.14121
1213.109	0.19744	0.18066	0.1853	0.14976	0.12587
1213.627	0.20502	0.14745	0.17976	0.16019	0.14082
1214.145	0.18983	0.18198	0.16451	0.15402	0.12017
1214.664	0.19798	0.18065	0.16669	0.14686	0.10963
1215.182	0.18745	0.17742	0.17503	0.12847	0.13575
1215.7	0.19456	0.18642	0.14959	0.15069	0.12717
1216.218	0.18744	0.18923	0.15869	0.1632	0.11582
1216.737	0.19527	0.15666	0.16461	0.13497	0.1494
1217.255	0.16975	0.17121	0.15146	0.11967	0.11085
1217.773	0.18395	0.17811	0.15195	0.14837	0.12503
1218.291	0.18316	0.15107	0.14996	0.13302	0.10824
1218.809	0.172	0.14531	0.15731	0.14165	0.10726
1219.327	0.18023	0.1896	0.13358	0.14731	0.10725
1219.845	0.16665	0.16489	0.14065	0.1209	0.10492
1220.363	0.16446	0.17978	0.15039	0.12899	0.11546
1220.882	0.17345	0.16088	0.119	0.13943	0.11544
1221.4	0.17219	0.15506	0.12077	0.11922	0.1304
1221.918	0.16975	0.16602	0.14925	0.14464	0.08686
1222.436	0.15128	0.13912	0.11071	0.14247	0.10656
1222.954	0.15662	0.15846	0.13351	0.11385	0.10918
1223.472	0.1496	0.14622	0.14337	0.08642	0.09811
1223.989	0.15422	0.14286	0.13267	0.1183	0.10732
1224.507	0.1597	0.15248	0.12559	0.1253	0.13174
1225.025	0.15619	0.17491	0.11088	0.14099	0.08429
1225.543	0.14488	0.17627	0.14607	0.11944	0.08511
1226.061	0.14566	0.14142	0.11083	0.11142	0.06138
1226.579	0.15251	0.14619	0.13815	0.12226	0.09981
1227.097	--	--	--	--	--
1227.615	0.1531	0.1216	0.10799	0.10042	0.09826
1228.132	0.1583	0.14879	0.09811	0.11127	0.09897
1228.65	0.14279	0.14095	0.12202	0.10957	0.07871
1229.168	0.13916	0.14532	0.11078	0.08674	0.09934
1229.686	0.14606	0.13705	0.10591	0.10729	0.11785
1230.203	0.13405	0.14157	0.14399	0.11895	0.07168
1230.721	0.13685	0.14187	0.12069	0.12352	0.08584
1231.239	0.14021	0.12358	0.11196	0.1259	0.07583
1231.756	0.13411	0.12555	0.11732	0.06857	0.08461
1232.274	0.12292	0.13162	0.11578	0.10458	0.07412
1232.792	0.11871	0.12985	0.14582	0.11057	0.07997
1233.309	0.13277	0.11309	0.11704	0.09054	0.08081
1233.827	0.1321	0.13164	0.13361	0.09603	0.06782
1234.345	0.13384	0.12663	0.1208	0.09084	0.07727
1234.862	0.1225	0.135	0.11545	0.09507	0.04417
1235.38	0.10712	0.10386	0.08671	0.08389	0.10683
1235.897	0.12533	0.12964	0.09729	0.10295	0.09536
1236.415	0.10758	0.11063	0.12043	0.10384	0.08414
1236.932	0.12121	0.13831	0.09533	0.06421	0.07027
1237.45	0.13915	0.11221	0.11163	0.08219	0.0765
1237.967	0.12107	0.11664	0.122	0.09002	0.08694
1238.485	0.10862	0.13577	0.09725	0.08347	0.08232
1239.002	0.12479	0.12142	0.08202	0.06771	0.10695
1239.519	0.1196	0.11805	0.09592	0.08411	0.07504
1240.037	0.11589	0.11883	0.10388	0.0727	0.07217
1240.554	0.12826	0.12681	0.08931	0.09858	0.0769
1241.071	0.11598	0.11243	0.08304	0.08965	0.08089
1241.589	0.11241	0.11833	0.11015	0.10749	0.08114
1242.106	0.10377	0.10231	0.09795	0.08703	0.0753
1242.623	0.10385	0.08686	0.09118	0.08794	0.07873
1243.141	0.10837	0.11017	0.11722	0.08213	0.05302
1243.658	0.12008	0.08717	0.08481	0.1118	0.06059
1244.175	0.11456	0.09909	0.09116	0.08305	0.04694
1244.692	0.09937	0.0948	0.07507	0.08576	0.03834
1245.21	0.10373	0.12199	0.14038	0.09486	0.05523
1245.727	0.09417	0.09956	0.08606	0.11044	0.0775
1246.244	0.09668	0.10387	0.07656	0.09769	0.09201
1246.761	0.10949	0.07665	0.09901	0.0465	0.06013
1247.278	0.11333	0.10667	0.07617	0.08434	0.05875
1247.795	0.09003	0.10353	0.09661	0.06904	0.05235
1248.312	0.09764	0.09312	0.06542	0.07187	0.05419
1248.829	0.08317	0.07418	0.09144	0.07841	0.04067
1249.347	0.09591	0.10758	0.08913	0.09389	0.06061
1249.864	0.08943	0.10323	0.11312	0.07218	0.06228
1250.381	0.08411	0.09216	0.08286	0.08571	0.05265
1250.898	0.08441	0.09289	0.08649	0.09181	0.04097
1251.415	0.10404	0.09189	0.09971	0.07697	0.06663
1251.932	0.09059	0.09978	0.08523	0.05692	0.04884
1252.448	0.07531	0.082	0.08369	0.06997	0.04536
1252.965	0.09903	0.08014	0.09666	0.07558	0.05142
1253.482	0.08556	0.08677	0.1012	0.05683	0.0386
1253.999	0.08266	0.08628	0.06729	0.06366	0.07101
1254.516	0.08666	0.10872	0.07399	0.04662	0.06283
1255.033	0.0865	0.0867	0.07774	0.0974	0.02976
1255.55	0.09346	0.08482	0.07775	0.07763	0.07111
1256.067	0.08427	0.07636	0.07045	0.08022	0.0505
1256.583	0.09156	0.08285	0.08217	0.05114	0.02604
1257.1	0.08125	0.0984	0.06959	0.07345	0.05995
1257.617	0.09083	0.07742	0.08089	0.06582	0.0556
1258.134	0.08534	0.07492	0.06566	0.03323	0.06238
1258.65	0.07527	0.07439	0.06101	0.08338	0.0364
1259.167	0.08361	0.09437	0.06651	0.06159	0.00543
1259.684	0.08465	0.08439	0.06118	0.07694	0.05246
1260.201	0.07833	0.08114	0.06671	0.05212	0.03145
1260.717	0.08146	0.10501	0.04288	0.08832	0.07122
1261.234	0.07291	0.08904	0.07484	0.06095	0.05215
1261.75	0.06725	0.07245	0.06918	0.08171	0.03425
1262.267	0.06308	0.10206	0.07022	0.07427	0.06369
1262.784	0.073	0.08001	0.04589	0.05084	0.04606
1263.3	0.08315	0.07609	0.05637	0.09157	0.04756
1263.817	0.08417	0.08357	0.06356	0.06894	0.02214
1264.333	0.08315	0.06293	0.0747	0.05046	0.04029
1264.85	0.0666	0.05013	0.05312	0.03679	0.02743
1265.366	0.07671	0.07077	0.0871	0.04155	0.03705
1265.883	0.07123	0.07659	0.05648	0.07129	0.03275
1266.399	0.07871	0.05685	0.05228	0.03759	0.03211
1266.916	0.07503	0.07558	0.0662	0.04412	0.0447
1267.432	0.06804	0.06178	0.06555	0.05993	0.03535
1267.949	0.08641	0.07651	0.06268	0.05275	0.01964
1268.465	0.07655	0.07755	0.06477	0.0566	0.01588
1268.981	0.074	0.07508	0.08656	0.04554	0.0317
1269.498	0.07258	0.07436	0.04175	0.05636	0.05805
1270.014	0.05584	0.07131	0.06025	0.03247	0.05473
1270.53	0.06855	0.07558	0.06835	0.06244	0.0682
1271.047	0.07319	0.07239	0.06054	0.03365	0.03793
1271.563	0.06373	0.07767	0.04997	0.07616	0.0507
1272.079	0.05932	0.05887	0.03552	0.05869	0.03707
1272.595	0.06207	0.06444	0.06304	0.07585	0.06768
1273.112	0.06367	0.07659	0.04423	0.02472	0.02758
1273.628	0.05786	0.07454	0.06462	0.02223	0.04286
1274.144	0.05788	0.04893	0.04357	0.05391	0.05316
1274.66	0.06535	0.07698	0.06621	0.04875	0.03342
1275.176	0.07372	0.05758	0.06878	0.04742	0.01812
1275.692	0.06297	0.04329	0.06788	0.03099	0.05957
1276.209	0.05277	0.0608	0.03942	0.05007	0.06667
1276.725	0.06315	0.0641	0.08029	0.05794	0.03517
1277.241	0.07536	0.05494	0.0752	0.02422	0.04553
1277.757	0.05134	0.08728	0.04439	0.0339	0.03895
1278.273	0.06132	0.06554	0.06397	0.03659	0.01302
1278.789	0.05632	0.06765	0.03889	0.042	0.01932
1279.305	0.06068	0.06209	0.04809	0.05482	0.00485
1279.821	0.05343	0.07851	0.03703	0.05676	-0.0127
1280.337	0.06016	0.07244	0.0274	0.05292	0.046
1280.853	0.06559	0.05377	0.04224	0.00969	0.0289
1281.369	0.05646	0.06619	0.05894	0.04179	0.03774
1281.885	0.06025	0.0779	0.04746	0.05547	0.05333
1282.401	0.04702	0.07526	0.05435	0.06312	0.0072
1282.916	0.06888	0.0583	0.04147	0.04687	0.05739
1283.432	0.05627	0.07478	0.05313	0.0478	0.02609
1283.948	0.05966	0.05921	0.03199	0.04466	0.07118
1284.464	0.04689	0.06325	0.05377	0.02926	0.01088
1284.98	0.05276	0.08295	0.0618	0.01933	0.03796
1285.496	0.05289	0.05824	0.0766	0.03935	0.02606
1286.011	0.06717	0.04398	0.03861	0.05732	0.0349
1286.527	0.05269	0.03856	0.02604	0.03963	0.0407
1287.043	0.06151	0.04567	0.04236	0.03288	0.02686
1287.559	--	--	--	--	--
1288.074	0.05454	0.05115	0.02276	0.04351	0.01157
1288.59	0.06715	0.07347	0.0282	0.03862	0.02831
1289.106	0.0582	0.06473	0.04691	0.02961	0.00857
1289.621	0.04651	0.06203	0.04275	0.04621	0.02675
1290.137	0.04662	0.05521	0.06794	0.03094	0.00714
1290.652	0.05702	0.06613	0.02524	0.03688	0.01045
1291.168	0.04916	0.06088	0.02798	0.02601	-0.00523
1291.684	0.06942	0.05063	0.03503	0.03989	0.01935
1292.199	0.05177	0.04592	0.03632	0.03652	0.01981
1292.715	0.04692	0.06215	0.04428	0.05215	-0.01564
1293.23	0.05872	0.06936	0.03452	0.03183	0.01699
1293.746	0.06389	0.04664	0.04752	0.04598	0.04091
1294.261	0.06251	0.03763	0.02696	0.04884	0.0347
1294.777	0.04973	0.04695	0.02346	0.04727	0.02396
1295.292	0.05591	0.04882	0.01071	0.02681	0.03378
1295.808	0.0551	0.04947	0.06391	0.05032	0.03169
1296.323	0.04413	0.03017	0.05428	0.04501	0.01932
1296.838	0.04251	0.05863	0.04007	0.0283	0.01843
1297.354	0.06263	0.04992	0.03282	0.04914	0.01073
1297.869	0.04277	0.04838	0.06451	0.01718	0.01623
1298.384	0.05944	0.039	0.02605	0.0377	0.01449
1298.9	0.06942	0.07262	0.04819	0.01934	0.00744
1299.415	0.05766	0.03815	0.03484	0.05084	0.02125
1299.93	0.04194	0.03966	0.05091	0.03751	5.17E-5
1300.446	0.06507	0.04802	0.06674	0.04757	0.01313
1300.961	0.05228	0.07032	0.04937	0.01387	0.01361
1301.476	0.03606	0.06193	0.04561	0.02834	3E-4
1301.991	0.05172	0.06267	0.05772	0.02919	0.02268
1302.506	0.06025	0.04623	0.03404	0.02776	0.00836
1303.022	0.02885	0.0448	0.01799	0.04179	0.03182
1303.537	0.05834	0.03522	0.03824	0.02503	0.01783
1304.052	0.05444	0.04119	0.01851	0.01259	0.01312
1304.567	0.05612	0.03585	0.01959	0.00569	0.02048
1305.082	0.06429	0.02741	0.0477	0.05784	0.04326
1305.597	0.06356	0.03562	0.02562	0.03351	-0.00728
1306.112	0.04864	0.05885	0.05698	0.04993	0.02787
1306.627	0.06806	0.05726	0.04799	0.04112	-0.0065
1307.142	0.03619	0.04984	0.03664	0.01852	0.02347
1307.657	0.06772	0.05703	0.03703	0.0407	0.04072
1308.172	0.04601	0.0534	0.05712	0.04221	0.01247
1308.687	0.05145	0.051	0.0425	0.06057	0.04054
1309.202	0.03516	0.06936	0.02351	0.0358	0.03161
1309.717	0.05075	0.05859	0.02971	0.01941	0.0065
1310.232	0.06496	0.07166	0.05903	0.06711	0.00905
1310.747	0.05087	0.04711	0.05899	0.0621	0.03869
1311.262	0.04454	0.03331	0.04819	0.03867	0.03778
1311.777	0.05435	0.05011	0.03586	0.04736	0.01667
1312.292	0.06121	0.04825	0.03041	0.03578	0.00381
1312.807	0.06135	0.03775	0.05323	0.01437	0.03821
1313.321	0.05531	0.08015	0.02719	0.0507	0.00867
1313.836	0.05085	0.04203	0.07392	0.02685	0.01729
1314.351	0.04256	0.04742	0.06107	0.03171	0.02855
1314.866	0.06737	0.04487	0.05265	0.04689	-0.00559
1315.38	0.03816	0.05028	0.00953	0.02928	0.00584
1315.895	0.04216	0.06095	0.01744	0.01119	0.00495
1316.41	0.05253	0.04256	0.06059	0.0261	0.01754
1316.925	0.0564	0.04029	0.0572	0.0266	-0.00229
1317.439	0.03796	0.03455	0.02611	0.02745	0.00698
1317.954	0.05437	0.05982	-0.00589	0.01072	0.01839
1318.468	0.04708	0.04882	0.06663	0.01359	0.02006
1318.983	0.06759	0.03453	0.04536	0.03215	-0.00901
1319.498	0.03729	0.03128	0.0323	-0.00158	3.76E-4
1320.012	0.05485	0.04956	0.03348	0.04113	0.02168
1320.527	0.04139	0.0494	0.03024	0.02464	0.00397
1321.041	0.03704	0.04419	0.01734	-0.00151	0.03967
1321.556	0.05201	0.03151	0.08732	0.01768	-0.02024
1322.07	0.03607	0.03729	0.05607	0.01884	0.00401
1322.585	0.04346	0.04057	0.04182	0.0422	0.01414
1323.099	0.05167	0.04042	0.04022	0.04464	-3.44E-4
1323.614	0.03664	0.03949	0.05446	0.00352	0.00697
1324.128	--	--	--	--	--
1324.643	0.02655	0.05165	0.03676	-0.00418	0.01556
1325.157	0.0471	0.04097	0.03238	-0.01571	-0.00116
1325.671	0.04797	0.03794	0.0325	0.03279	0.01823
1326.186	0.0344	0.03192	0.0043	0.01033	-0.02212
1326.7	0.02239	0.05181	0.02533	0.00549	-0.01539
1327.214	0.04633	0.0311	0.0718	-0.00495	0.04623
1327.729	0.05009	0.02848	0.01906	0.01622	-0.00678
1328.243	0.04241	0.02212	0.01934	-0.00149	-0.0271
1328.757	0.04436	0.04991	0.07214	0.07455	0.02568
1329.272	0.05371	0.04064	0.03513	0.03835	-0.04957
1329.786	0.02781	0.08414	0.02235	0.03588	0.00961
1330.3	0.0291	0.02129	0.04241	-0.02359	-0.01423
1330.814	0.05895	0.00941	0.03549	0.00677	-0.0097
1331.328	0.03814	0.01513	0.0423	0.04091	-0.03564
1331.843	0.03733	0.03468	0.008	0.0352	-0.01439
1332.357	0.02685	0.04221	0.01772	0.0104	-0.00824
1332.871	0.05545	0.04386	0.03233	0.01522	-0.0233
1333.385	0.0394	0.06301	0.00702	0.01037	-0.00328
1333.899	0.03935	0.04648	0.01402	0.01169	-0.03827
1334.413	0.03923	0.05982	0.02429	0.00511	-0.02641
1334.927	0.02809	0.03214	0.05513	0.03108	-0.01013
1335.441	0.01997	0.04256	0.04419	0.0414	-0.01662
1335.955	0.0406	0.01815	0.02595	0.0175	-0.034
1336.469	0.05452	0.06	0.0276	0.01431	-0.02212
1336.983	0.04903	0.01974	0.03023	0.01481	0.0113
1337.497	0.02397	0.04577	-0.0011	-0.00727	0.0014
1338.011	0.02218	0.01077	0.01328	-0.02881	-0.0225
1338.525	0.02225	0.02908	0.02214	-0.02631	0.02332
1339.039	0.02137	0.06318	0.02695	-0.0017	0.02803
1339.553	0.0249	-0.00258	0.00795	0.00112	-0.03007
1340.067	0.02066	0.00486	0.01737	0.02423	0.02095
1340.58	0.02136	0.02988	0.02374	-0.00693	-0.02027
1341.094	0.04344	0.05161	0.04174	0.00134	-0.01176
1341.608	0.03397	0.00866	0.02134	-0.00408	-0.00922
1342.122	0.02026	0.04481	-0.00537	0.05413	0.01387
1342.636	0.05462	0.0405	0.01554	0.03794	-0.01282
1343.149	0.0212	0.0234	0.02786	0.0072	-0.01106
1343.663	0.02572	0.04765	0.02405	0.00256	-0.02158
1344.177	0.03044	0.02911	0.00925	-0.01521	-0.03825
1344.691	0.02599	0.05453	-0.01587	-9.13E-4	-0.02479
1345.204	0.01585	0.04739	0.01111	0.02009	-0.03526
1345.718	0.01777	0.03607	0.04344	-0.0229	-0.0209
1346.232	0.02469	0.04619	0.02733	0.02944	-0.01315
1346.745	0.00828	0.01394	0.01088	0.0124	-0.06202
1347.259	0.03415	0.03736	7.19E-4	-0.01328	-0.03417
1347.773	0.02263	0.01406	0.01347	0.01909	-0.0196
1348.286	5.59E-5	0.02511	0.01196	-0.00335	-0.01365
1348.8	0.02132	0.01726	0.0323	0.00899	0.01609
1349.313	0.01505	0.02355	0.03097	0.01527	0.05264
1349.827	0.02472	0.02919	0.00508	-0.00881	-0.00179
1350.34	-0.0033	0.03459	0.0105	-1.87E-4	-0.01842
1350.854	0.01028	-0.00154	0.02491	0.00465	0.01594
1351.367	0.00972	0.02966	-0.02707	0.01082	-0.0609
1351.881	0.03191	-0.00226	7.86E-4	0.02034	0.0072
1352.394	0.02225	0.01695	-0.02791	-0.01662	-0.0498
1352.908	0.02603	0.02777	0.01141	0.02157	0.01393
1353.421	0.02579	0.00109	0.00643	0.02374	0.00923
1353.934	0.00862	0.0274	-0.02032	0.01453	-0.00804
1354.448	0.00515	0.03458	-0.02691	-0.01849	-0.00138
1354.961	0.02425	0.02106	0.04438	-0.02794	-0.04717
1355.474	0.01244	-0.00546	-0.0269	-0.00677	-0.06008
1355.988	0.02167	0.01622	-0.00929	0.00778	-0.00958
1356.501	0.01428	0.00751	0.01637	-0.0109	-0.03497
1357.014	0.00522	0.02301	-0.00746	0.04367	-0.03572
1357.528	0.00985	0.0366	-0.0144	0.02089	-0.01176
1358.041	0.02533	-0.00598	0.00764	-0.01262	-0.01251
1358.554	0.0304	0.03909	0.01463	0.02463	-0.02193
1359.067	6.21E-4	0.03286	-0.01162	0.01393	-0.0227
1359.58	0.01692	0.03055	0.03721	0.01671	0.02532
1360.094	0.01239	0.03883	0.01718	0.01354	-0.0448
1360.607	-0.01815	-0.02054	-0.01904	0.01308	-0.07452
1361.12	0.00508	-0.00345	-0.02405	0.02222	-0.04126
1361.633	-0.01029	0.02045	-0.00103	0.01106	-0.01557
1362.146	0.00263	-5.39E-4	-0.00398	-0.01388	-0.02983
1362.659	-0.0061	0.01212	0.00208	-0.01952	-0.04917
1363.172	-0.00364	0.02369	-0.01698	0.02706	0.01691
1363.685	0.00651	0.05293	0.00427	-0.02354	-0.06304
1364.198	0.02337	0.02007	-0.01661	-0.02444	-0.00315
1364.711	0.01366	0.06059	0.03533	-0.0368	-0.05218
1365.224	0.02227	-0.00206	-0.03762	-0.01447	-0.04276
1365.737	0.01201	6.22E-4	0.05656	-3.17E-4	-0.00919
1366.25	0.00821	-0.01113	0.00111	-0.00471	-0.0136
1366.763	-6.34E-4	0.00362	-0.03791	0.01884	-0.05686
1367.276	-0.01024	0.03701	-0.01662	-0.00937	-0.0299
1367.789	-0.00616	0.0055	-0.04592	-0.02252	-0.03821
1368.302	-0.01898	0.03372	0.01965	-0.03068	-0.07811
1368.815	0.00493	-1.87E-4	-0.00413	-0.0176	-0.04149
1369.327	0.02349	-0.0214	-0.00405	-0.01832	-0.07
1369.84	0.00896	0.0067	-0.04369	-0.0145	-0.00251
1370.353	-0.00663	0.01032	-0.01477	-0.02105	-0.04891
1370.866	0.01145	0.03868	-0.00749	-0.03226	-0.05255
1371.379	-0.00719	-0.01803	-0.03708	0.02922	-0.0349
1371.891	-0.00229	0.00375	-0.00946	0.00589	-0.02739
1372.404	-0.00702	0.03062	0.00221	-0.02852	0.01769
1372.917	0.01682	9.43E-4	0.01399	-0.03035	-0.04119
1373.429	-0.00519	-0.01018	0.01678	-0.00903	0.01035
1373.942	-0.00786	-0.00767	-0.03948	-0.05873	-0.03894
1374.455	-0.00345	-0.02549	0.00437	-0.01735	-0.01958
1374.967	0.01234	0.00591	-0.02637	-0.03747	-0.02039
1375.48	-0.00603	0.002	-0.02276	0.04688	-0.05612
1375.993	-0.00946	0.036	0.03715	0.00261	-0.02462
1376.505	0.01691	0.0277	-0.00207	-0.00344	-0.04647
1377.018	-0.02803	0.02652	-0.04779	0.00148	-0.03975
1377.53	-0.00882	0.01121	-0.03607	-0.01465	-0.05806
1378.043	-0.01351	-0.00737	-0.02979	0.00287	-0.06014
1378.555	-0.02559	0.00838	0.01284	-0.025	-0.03719
1379.068	-0.01744	-0.02074	-0.03815	0.00985	-0.07058
1379.58	0.01264	0.00133	-0.00106	-0.05289	-0.00319
1380.093	-0.04209	0.00592	-0.02524	-0.00232	-0.07536
1380.605	-0.01229	0.02123	-0.00227	-0.02383	-0.0466
1381.118	-0.01856	-0.03272	-0.00643	-0.01392	-0.01387
1381.63	0.01185	-0.01903	0.04149	-0.08844	-0.09402
1382.143	-0.04054	0.0065	-0.00786	-0.02289	-0.02975
1382.655	-0.00734	-0.02661	-0.04425	-0.0731	-0.0368
1383.167	-0.03894	-5.17E-4	-0.03927	-0.04104	-0.03672
1383.68	0.00513	-0.01041	-0.04953	0.03518	-0.00767
1384.192	-0.01651	-4.06E-4	-0.00853	-0.03748	-0.06399
1384.704	0.00658	-0.00141	-0.01079	-0.05544	-0.03043
1385.216	-0.02299	-0.01657	-0.02655	-0.00418	0.00876
1385.729	0.00167	0.00405	-0.04984	-0.05638	-0.07159
1386.241	-0.01274	9.52E-4	0.01036	0.03182	-0.06652
1386.753	-0.05901	0.03482	-0.0132	0.00413	-0.05725
1387.265	-0.02558	-0.0179	-0.02225	-0.05485	-0.05837
1387.778	-0.00776	-0.01588	-0.04974	-0.03898	-0.08204
1388.29	-0.03277	-0.01853	-0.01933	0.003	-0.01475
1388.802	-0.01847	-0.07342	-0.02212	-0.03196	-0.04177
1389.314	-0.02021	-0.01266	-0.00691	-0.06699	-0.05246
1389.826	-0.0026	-0.05535	-0.03441	-0.04638	0.00617
1390.338	-0.01038	-0.01688	-0.06269	-0.01522	-0.03931
1390.85	-0.02527	-0.03772	0.00159	-0.03141	-0.06699
1391.362	-0.04127	-0.01514	-0.01604	0.00106	-0.05528
1391.874	-0.01988	-0.02732	3.87E-4	-0.04004	-0.08984
1392.386	-0.0275	0.00851	-0.01573	-0.05189	-0.02588
1392.898	-0.01822	-0.0227	-0.00921	0.03441	-0.04036
1393.41	-0.0404	-0.00575	-0.03766	-0.0765	0.00734
1393.922	-0.01242	0.00118	-0.10245	-0.03725	-0.13201
1394.434	-0.01419	-0.03239	-0.03469	0.00479	-0.10901
1394.946	-0.01892	-9.36E-4	-0.02879	0.00481	-0.09714
1395.458	-0.00572	-0.01358	-0.02158	-0.05917	-0.06194
1395.97	-0.0104	0.01035	-0.01316	-0.04412	-0.12351
1396.482	-0.02048	-0.02288	-0.0282	-0.04975	-0.01906
1396.994	-0.01696	-0.03826	-0.11099	-0.05742	-0.09981
1397.506	-0.0277	-0.05646	0.00307	-0.00696	-0.03331
1398.018	-0.0187	-0.05368	-0.04696	-0.0163	-0.04291
1398.529	-0.02555	-0.01416	-0.03598	-0.04856	-0.04785
1399.041	-0.02387	0.00344	-0.00981	-0.09124	-0.00872
1399.553	-0.04454	0.00246	-0.03688	-0.07006	-0.03238
1400.065	-0.0234	-0.01128	-0.0213	-0.01199	-0.08876
1400.576	-0.04883	0.01647	-0.04857	-0.06741	-0.0888
1401.088	-0.03396	-0.04961	-0.05307	-0.04418	-0.00671
1401.6	-0.03697	-0.06098	-0.06717	-0.01257	-0.07486
1402.112	-0.02211	-0.01812	-0.03169	-0.02043	-0.10461
1402.623	-0.02356	9.16E-4	-0.01347	-0.05506	-0.0255
1403.135	-0.02051	-0.00237	-0.00701	5.25E-4	-0.10184
1403.646	-0.03827	0.00363	-0.04409	-0.03551	-0.05156
1404.158	-0.04347	-0.01589	-0.07974	-0.07175	-0.03006
1404.67	-0.04358	-0.009	-0.01509	-0.09951	-0.10896
1405.181	-0.04527	-0.01319	-0.03669	-0.05684	-0.02429
1405.693	-0.02696	-0.03183	-0.01265	-0.00868	-0.00569
1406.204	-0.02036	-0.03485	-0.01467	-0.0166	-0.07398
1406.716	-0.04052	-0.03305	-0.05466	-0.07201	-0.07504
1407.227	-0.03653	0.01288	-0.06779	-0.00475	-0.0253
1407.739	-0.04596	-0.03477	-0.037	-0.04357	-0.07107
1408.25	-3.11E-4	-0.03386	-0.02425	-0.03366	-0.05955
1408.762	-0.05781	-0.01494	-0.03672	-0.02204	-0.06943
1409.273	-0.02372	-0.0106	-0.05419	-0.03202	-0.09134
1409.785	-0.02759	0.01136	-0.07803	-0.0165	-0.10564
1410.296	0.00341	0.02676	-0.02226	-0.01749	-0.06477
1410.807	-0.0743	-0.0358	-0.029	-0.06053	-0.09721
1411.319	-0.02245	-0.05038	-0.06917	-0.01685	-0.04022
1411.83	-0.03919	-0.05644	-0.04438	-0.06567	-0.04858
1412.341	-0.04204	0.01879	-0.01981	-0.00189	-0.04844
1412.853	-0.01971	0.02106	-0.00274	-0.04967	-0.05586
1413.364	-0.02577	-0.03367	-0.09239	-0.09413	-0.11441
1413.875	-0.02585	-0.01284	-0.03701	-0.09611	-0.10867
