# Supplementary material for: Ratiometric fluorescent sensing of pyrophosphate with sp³-functionalized single-walled carbon nanotubes
Source: Nat Commun. 2024 Jan 24;15:706. doi: 10.1038/s41467-024-45052-1 (PMC10808354; doi:10.1038/s41467-024-45052-1)
Supplement: Supplementary file 4 — Source data [file 41467_2024_45052_MOESM4_ESM.zip › Fig. S9b.txt]

Wavelength	Norm. PL intensity	Norm. PL intensity	Norm. PL intensity	Norm. PL intensity	Norm. PL intensity
nm
	DzBenzene	3.78 �M	6.92 �M	14.74 �M	22.56 �M
881.39	-31.89191	-34.63601	-35.8571	-29.75673	-39.01646
881.919	-4.60919	-5.91151	-5.24111	-3.50252	-3.59114
882.449	-0.85298	-4.68754	-1.79958	-6.21982	-4.31501
882.979	-46.48028	-40.35459	-46.34877	-51.54973	-46.58661
883.509	-13.74624	-15.19125	-10.6124	-16.9071	-9.5919
884.038	-2.47094	-1.264	-2.18962	-2.78143	-1.28669
884.568	-7.06845	-9.35889	-7.21062	-12.53125	-12.22104
885.098	-9.61277	-8.80215	-7.0266	-9.94827	-10.69089
885.627	-1.13501	-3.81322	-3.41071	-4.18402	-3.18729
886.157	-36.08044	-36.96733	-23.83243	-26.1228	-33.58584
886.686	-3.80243	-3.97543	-2.9705	-6.09735	-7.262
887.216	-5.31167	-4.37808	-3.8918	-2.82001	-3.99071
887.746	-5.80796	-5.26824	-8.90048	-4.2766	-7.54204
888.275	7.44202	6.12956	6.94909	9.06268	9.43471
888.805	-5.83757	-10.97671	-5.62254	-11.15226	-13.48231
889.334	-6.49846	-7.16513	-4.92715	-4.97164	-2.87915
889.864	-10.39082	-14.38219	-11.90975	-9.12855	-16.11514
890.393	-3.63914	-3.37256	-2.77254	-4.08451	-4.61047
890.923	-2.12376	-1.60568	-2.5629	-2.57381	-3.54263
891.452	-3.03466	-2.40003	-2.79276	-5.91159	-6.78987
891.981	-4.64675	-6.80898	-4.64145	-5.11068	-6.2572
892.511	-2.89294	-2.90325	-1.88627	-0.72684	-2.24959
893.04	-4.55786	-2.6898	-3.50454	-4.25995	-5.05894
893.57	-2.11056	-2.70971	-2.01399	-3.6758	-3.45112
894.099	-2.24591	-2.96944	-2.75007	-2.77889	-2.30266
894.628	-0.20687	-1.32229	-0.74147	-1.52822	-0.62863
895.158	-0.8283	-1.7238	-0.43209	-1.82446	-1.02532
895.687	-1.92258	-1.83773	-1.59604	-2.37821	-3.16781
896.216	-1.27462	-1.50639	-1.23118	-1.02089	-1.92181
896.745	-1.85225	-1.14682	-1.19357	-2.10456	-1.34192
897.275	-0.61641	-0.61803	-0.67526	-1.08434	-1.23034
897.804	-0.71082	-0.43018	-0.56764	-0.35222	-1.22953
898.333	-0.25509	-0.7209	-0.13622	-0.48551	-0.6487
898.862	-0.25826	-0.39735	-0.47481	-0.44052	-0.646
899.391	-0.12314	-0.01293	0.01381	-0.22892	-0.21585
899.921	-0.1618	-0.22682	-0.02402	-0.20007	-0.26977
900.45	-0.17362	-0.06899	-0.07074	-0.22848	-0.05084
900.979	-0.08561	-0.09815	-0.13374	-0.16112	-0.01322
901.508	-0.01888	-0.03233	-0.05557	-0.08124	-0.0557
902.037	-0.06087	-0.12007	-0.06877	-0.09528	-0.02717
902.566	-0.06298	-0.16874	-0.13383	-0.12551	-0.12249
903.095	-0.02739	0.01668	-0.02555	-0.0323	-0.02852
903.624	-0.0586	-0.07843	-0.03543	-0.08731	-0.14111
904.153	-0.02495	0.02272	0.02156	-0.01222	0.01091
904.682	-0.03015	-0.00886	-0.00138	-0.02018	-0.01288
905.211	-0.0296	-0.07088	-0.01591	-0.05531	-0.02123
905.74	0.01923	0.01526	-0.02438	-0.02674	0.01239
906.269	-0.01696	-0.00827	0.01786	0.02209	0.02226
906.798	-0.06836	-0.03942	0.00927	-0.01272	-0.06693
907.327	-0.0227	0.0076	-0.01974	0.00206	-0.03629
907.856	-0.04747	-0.01564	-0.01324	-0.0284	0.00607
908.384	-0.03717	-0.05238	0.01014	-0.04826	-0.02946
908.913	0.00433	0.04621	0.02385	0.01945	0.02772
909.442	-0.01383	-9.36E-4	0.0099	-0.08279	-0.03507
909.971	0.0222	0.04427	0.0548	0.03969	0.044
910.5	0.00622	0.01064	-0.00382	-3.04E-4	0.0314
911.028	-0.0293	-0.02739	0.01738	-0.04255	0.02787
911.557	0.02943	0.01507	0.05171	-0.01202	-0.03424
912.086	0.06967	0.07905	0.05893	0.0675	0.06777
912.615	0.01763	0.01897	0.05513	0.04049	0.05719
913.143	0.03062	0.0067	0.03136	0.00944	0.02473
913.672	-0.00571	0.01677	-0.00876	-0.01266	-0.00251
914.201	-0.00866	-0.00519	-0.01	-0.03426	0.0045
914.729	0.00833	-0.00832	-6.95E-4	-0.00623	0.02777
915.258	0.01539	2.87E-4	0.05752	0.02116	0.03663
915.787	0.00695	-0.00498	0.03977	0.00542	0.00508
916.315	0.04783	0.0558	0.04757	0.03495	0.02442
916.844	0.01421	0.04821	0.03596	0.03615	0.03256
917.372	0.0394	0.04	0.00994	0.03722	0.01545
917.901	0.01835	-0.00683	0.03522	0.00987	0.0017
918.429	0.03474	0.03468	0.0345	0.02627	0.06001
918.958	0.00506	0.023	0.03588	-0.00407	0.0438
919.486	-0.00368	-0.00873	0.00908	0.01532	1.81E-5
920.015	0.00176	-0.02606	0.01078	0.00287	0.02774
920.543	-0.01696	0.00952	0.00691	0.01795	0.02409
921.072	0.04319	0.06028	0.03935	0.03994	0.03189
921.6	0.00618	0.02478	0.04581	0.01158	0.05133
922.128	0.01832	0.0191	0.06662	0.02142	0.05082
922.657	0.04438	0.04621	0.07691	0.05649	0.08519
923.185	0.02109	0.0161	0.02744	0.01607	0.00596
923.713	0.01127	0.06223	0.0544	0.0261	0.03329
924.242	0.01891	0.01522	0.04608	0.05416	0.04356
924.77	0.00667	-2.55E-4	-0.0012	-0.00725	-0.01053
925.298	0.01431	0.0061	0.04433	0.0059	0.04245
925.827	0.01981	0.00148	0.03527	0.00685	0.02876
926.355	0.01366	0.06052	0.06096	0.03244	0.06161
926.883	-0.02265	-0.00519	0.01092	0.00469	0.01958
927.411	0.01512	3.84E-4	0.03248	0.02406	0.0123
927.939	0.00495	0.02072	0.02972	0.01177	0.02284
928.468	0.02066	0.01887	0.0269	0.01998	0.04633
928.996	-0.00783	-0.0186	0.01266	0.00127	-0.04011
929.524	0.0229	0.02706	0.02862	0.01048	0.0108
930.052	0	0	0	0	0
930.58	0.02057	0.02989	0.03822	0.02798	0.03192
931.108	7.18E-4	0.01404	0.06166	0.03125	0.03446
931.636	0.00625	0.00922	0.02857	0.00501	-0.00968
932.164	0.03004	0.05513	0.04584	0.06008	0.04715
932.692	0.02433	0.00814	0.06275	-0.00863	0.03503
933.22	0.02059	0.04223	0.03159	0.01844	-0.00414
933.748	0.01864	0.00618	0.03479	-0.02717	0.04059
934.276	0.03876	0.02874	0.05251	0.04119	0.07318
934.804	0.01382	0.00977	0.04031	-0.01802	0.02981
935.332	0.02951	0.01155	0.02226	0.05492	0.04382
935.86	0.02126	0.02866	0.04145	0.00437	0.02802
936.388	-4.31E-4	0.00666	0.00961	0.00221	-9.86E-4
936.916	0.0288	0.03117	0.06161	0.06164	0.03925
937.444	-0.00589	0.03017	0.05502	0.01517	0.01839
937.972	0.05593	0.04372	0.07469	0.03949	0.04837
938.499	0.03237	0.02094	0.04359	0.03308	0.02968
939.027	0.00549	0.00813	0.02105	0.01378	-0.00347
939.555	0.02127	0.01432	-0.00807	0.00487	0.01336
940.083	0.03121	0.03234	0.04915	0.0357	0.04839
940.611	0.0184	0.04837	0.04506	0.01223	0.04232
941.138	-0.00212	0.04216	0.01845	0.03701	0.0105
941.666	0.00733	0.00762	0.0414	-0.00424	-0.01259
942.194	0.02511	0.03456	0.03536	0.03906	0.03375
942.721	0.02233	0.03044	0.03202	0.00988	0.04031
943.249	0.02056	0.02156	0.047	0.0246	0.04393
943.777	0.0198	0.03829	0.04261	0.06644	0.08315
944.304	0.01608	0.01212	0.02093	0.01225	0.0223
944.832	0.0412	0.06106	0.06333	0.05534	0.09286
945.359	0.05551	0.04201	0.0549	0.06572	0.07803
945.887	0.02244	0.05637	0.0628	0.03164	0.04445
946.415	0.02566	0.04741	0.06117	0.05598	0.07629
946.942	--	--	--	--	--
947.47	0.03737	0.0439	0.03313	0.02651	0.03429
947.997	0.01863	0.02673	0.04679	0.01834	0.03545
948.525	0.02936	0.03117	0.03023	0.01802	0.03486
949.052	0.05865	0.04165	0.04346	0.05233	0.07531
949.58	--	--	--	--	--
950.107	0.02691	0.02245	0.04153	0.04562	0.0728
950.634	0.02261	0.00342	0.04135	0.01988	0.02359
951.162	0.03595	0.03888	0.03893	0.02171	0.05703
951.689	0.02278	0.0457	0.03658	0.02827	0.00586
952.216	--	--	--	--	--
952.744	0.02944	0.03202	0.04367	0.03972	0.01299
953.271	0.046	0.03741	0.07398	0.06235	0.04785
953.798	0.06591	0.07506	0.07257	0.04995	0.05267
954.326	0.07661	0.08682	0.05551	0.05889	0.05647
954.853	0.07075	0.06508	0.09696	0.04345	0.03166
955.38	0.06509	0.07823	0.08348	0.07798	0.06855
955.907	0.05035	0.05495	0.07502	0.07075	0.08797
956.435	0.09207	0.11006	0.10398	0.07311	0.08644
956.962	0.07362	0.07419	0.10466	0.06171	0.08176
957.489	0.06608	0.09612	0.11549	0.06061	0.09339
958.016	0.06677	0.04328	0.06143	0.04664	0.05091
958.543	0.07295	0.09507	0.07653	0.06942	0.07367
959.07	0.11012	0.09715	0.07977	0.10363	0.09062
959.598	0.10111	0.09813	0.07391	0.05838	0.08228
960.125	0.08648	0.10004	0.1058	0.05146	0.03819
960.652	0.09519	0.07731	0.1042	0.06651	0.08104
961.179	0.09297	0.11862	0.12821	0.09016	0.11223
961.706	0.07909	0.11829	0.10635	0.10267	0.05825
962.233	0.13421	0.10268	0.10333	0.09666	0.09309
962.76	0.12865	0.11599	0.1273	0.09722	0.08183
963.287	0.13845	0.12172	0.12797	0.10457	0.10202
963.814	0.15403	0.1576	0.16296	0.11388	0.18144
964.341	0.15451	0.16075	0.16792	0.14386	0.1155
964.868	0.15563	0.15519	0.16573	0.12529	0.13626
965.394	0.1645	0.14003	0.12404	0.10178	0.09646
965.921	0.18754	0.17815	0.17611	0.17997	0.1227
966.448	0.18448	0.16752	0.16521	0.17383	0.13829
966.975	0.20449	0.21301	0.1911	0.15627	0.13605
967.502	0.19235	0.20688	0.17649	0.18415	0.1653
968.029	0.25917	0.22387	0.21391	0.19958	0.17141
968.556	0.22632	0.23258	0.21912	0.20012	0.16936
969.082	0.22924	0.21728	0.21686	0.18371	0.13128
969.609	0.21059	0.24109	0.22417	0.18985	0.14855
970.136	0.26915	0.26501	0.22674	0.2079	0.17868
970.663	0.28943	0.28304	0.24539	0.25176	0.17438
971.189	0.30927	0.29527	0.26569	0.25491	0.22871
971.716	0.31193	0.29883	0.28129	0.25439	0.20947
972.243	0.33913	0.33262	0.34297	0.30061	0.23526
972.769	0.37153	0.33439	0.34024	0.26316	0.28074
973.296	0.38351	0.38849	0.37659	0.31737	0.24869
973.822	0.38092	0.37241	0.38274	0.32342	0.23074
974.349	0.44247	0.41935	0.47195	0.37122	0.30689
974.876	0.4436	0.41138	0.39069	0.348	0.28493
975.402	0.47222	0.47154	0.46118	0.41809	0.36649
975.929	0.48892	0.47936	0.4633	0.38812	0.33346
976.455	0.55234	0.52999	0.48477	0.44675	0.35886
976.982	0.55983	0.5487	0.49775	0.45991	0.35658
977.508	0.55464	0.55594	0.53035	0.46356	0.41055
978.035	0.61433	0.61912	0.56635	0.52813	0.43034
978.561	0.63568	0.62194	0.59929	0.52727	0.44768
979.088	0.64769	0.64269	0.62018	0.58388	0.44879
979.614	0.67433	0.68071	0.61471	0.58642	0.49569
980.14	0.68821	0.67358	0.64697	0.59041	0.51428
980.667	0.721	0.68831	0.69426	0.63687	0.52501
981.193	0.74327	0.70841	0.67312	0.62879	0.51287
981.719	0.749	0.71901	0.70245	0.6518	0.58486
982.246	0.78599	0.77756	0.74326	0.70005	0.59502
982.772	0.82324	0.77981	0.77028	0.75152	0.64774
983.298	0.83677	0.82526	0.76814	0.73502	0.64917
983.825	0.85076	0.82183	0.8159	0.76711	0.67335
984.351	0.86065	0.84033	0.82867	0.7767	0.69663
984.877	0.872	0.86479	0.82338	0.79382	0.70272
985.403	0.92663	0.89278	0.88583	0.84271	0.78489
985.93	0.91485	0.89326	0.84371	0.83568	0.77697
986.456	0.92961	0.92541	0.86757	0.85432	0.77686
986.982	0.95129	0.92348	0.88251	0.89729	0.79476
987.508	0.93874	0.91476	0.89985	0.87952	0.83631
988.034	0.96542	0.9396	0.91596	0.89876	0.85555
988.56	0.95746	0.96047	0.9194	0.90198	0.85082
989.086	0.96038	0.94744	0.92573	0.90725	0.8708
989.612	0.98662	0.99704	0.96318	0.93842	0.89451
990.138	0.95159	0.95473	0.94938	0.9309	0.90594
990.665	0.96647	0.9634	0.93697	0.9301	0.90656
991.191	0.97134	0.95601	0.98556	0.94597	0.94832
991.717	1	1	1	1	0.95549
992.243	0.95886	0.94445	0.94468	0.93904	0.95473
992.768	0.93734	0.96863	0.94427	0.96944	0.94878
993.294	0.92003	0.91557	0.95392	0.91401	0.921
993.82	0.94315	0.92957	0.92896	0.96394	0.9733
994.346	0.93125	0.93858	0.93952	0.94777	0.99999
994.872	0.91619	0.92592	0.9321	0.93091	0.99208
995.398	0.84703	0.88064	0.90684	0.93759	0.98458
995.924	0.85873	0.87122	0.90395	0.91826	0.99342
996.45	0.86337	0.85401	0.89782	0.91848	1.00165
996.976	0.83717	0.85001	0.90092	0.90061	1.01519
997.501	0.77909	0.79613	0.83008	0.86032	0.93774
998.027	0.76686	0.778	0.82186	0.85243	0.92989
998.553	0.73024	0.78078	0.82188	0.85869	0.97197
999.079	0.69253	0.70367	0.75862	0.79477	0.90918
999.604	0.67578	0.67868	0.75624	0.78875	0.90324
1000.13	0.65432	0.67662	0.72942	0.74964	0.90746
1000.656	0.61364	0.64045	0.7097	0.73871	0.89472
1001.181	0.62272	0.65495	0.69945	0.74667	0.89698
1001.707	0.58136	0.60709	0.6547	0.71372	0.8539
1002.233	0.55827	0.58628	0.63906	0.69365	0.85836
1002.758	0.55594	0.56483	0.62489	0.66434	0.8177
1003.284	0.52298	0.53926	0.59615	0.64709	0.7887
1003.809	0.48765	0.52618	0.57899	0.61246	0.77407
1004.335	0.4938	0.53455	0.59068	0.61244	0.76822
1004.861	0.49047	0.51404	0.56217	0.6034	0.74692
1005.386	0.44183	0.47832	0.54662	0.56638	0.72965
1005.912	0.42033	0.44689	0.50201	0.54421	0.6795
1006.437	0.42667	0.45376	0.49588	0.53532	0.6855
1006.963	0.40745	0.42549	0.49405	0.54533	0.64923
1007.488	0.38309	0.40093	0.45235	0.50512	0.64001
1008.013	0.38167	0.40733	0.46016	0.48776	0.64865
1008.539	0.38358	0.40203	0.4645	0.49402	0.65171
1009.064	0.33779	0.37759	0.42135	0.44208	0.56585
1009.59	0.34157	0.36909	0.41108	0.46449	0.58934
1010.115	0.32423	0.35407	0.39548	0.40269	0.53321
1010.64	0.30717	0.33602	0.37948	0.41563	0.53448
1011.166	0.32383	0.37178	0.405	0.43248	0.54838
1011.691	0.30429	0.33287	0.35232	0.40391	0.49133
1012.216	0.30212	0.32015	0.34747	0.36288	0.47212
1012.742	0.27574	0.31445	0.35144	0.35866	0.45961
1013.267	0.25893	0.31075	0.34294	0.37096	0.46531
1013.792	0.28124	0.29634	0.34151	0.37649	0.44529
1014.317	0.24073	0.26437	0.31278	0.32979	0.41621
1014.843	0.26798	0.29525	0.30529	0.32803	0.43845
1015.368	0.25661	0.27232	0.27533	0.30752	0.38995
1015.893	0.24142	0.26616	0.28636	0.3145	0.38779
1016.418	0.26084	0.27941	0.30781	0.34129	0.41864
1016.943	0.27052	0.27072	0.31371	0.29731	0.40512
1017.468	0.24933	0.2653	0.2714	0.29339	0.37027
1017.993	0.2594	0.24246	0.27678	0.29716	0.35766
1018.518	0.23017	0.25177	0.26201	0.26668	0.36211
1019.043	0.25235	0.27603	0.30212	0.306	0.38347
1019.569	0.23284	0.2286	0.27153	0.26584	0.33456
1020.094	0.23998	0.25474	0.2739	0.29544	0.36574
1020.619	0.2061	0.22079	0.22715	0.2454	0.30251
1021.144	0.23857	0.23005	0.25102	0.27743	0.31618
1021.668	0.20361	0.24153	0.22296	0.24843	0.30194
1022.193	0.18873	0.20743	0.21033	0.22311	0.25807
1022.718	0.20268	0.21967	0.23658	0.24279	0.28129
1023.243	0.22156	0.22728	0.24063	0.25328	0.30717
1023.768	0.20182	0.21641	0.23347	0.21295	0.28981
1024.293	0.21499	0.21836	0.24334	0.24473	0.28736
1024.818	0.20075	0.20944	0.22987	0.23077	0.23898
1025.343	0.20197	0.2195	0.22269	0.22103	0.27106
1025.868	0.22793	0.22285	0.25468	0.24968	0.27683
1026.392	0.19214	0.19555	0.22398	0.22469	0.25372
1026.917	0.21113	0.20127	0.22698	0.21833	0.27714
1027.442	0.20509	0.22276	0.22112	0.20616	0.25924
1027.967	0.17246	0.16978	0.19709	0.18944	0.22568
1028.491	0.19462	0.20689	0.20981	0.20933	0.23999
1029.016	0.18862	0.20224	0.21301	0.23407	0.25231
1029.541	0.19677	0.21373	0.19977	0.20846	0.23673
1030.065	0.19742	0.19102	0.21503	0.19105	0.24415
1030.59	0.18891	0.19977	0.19467	0.21676	0.2507
1031.115	0.18597	0.18849	0.1977	0.19761	0.22208
1031.639	0.1965	0.1993	0.21176	0.23855	0.25457
1032.164	0.18577	0.19197	0.19216	0.19955	0.23553
1032.689	0.19358	0.19733	0.20007	0.21212	0.22457
1033.213	0.18322	0.20499	0.19828	0.17688	0.23641
1033.738	0.16492	0.17876	0.19185	0.19606	0.22553
1034.262	0.18697	0.20824	0.21003	0.21832	0.24946
1034.787	0.17736	0.1941	0.21524	0.19564	0.23978
1035.311	0.17357	0.18365	0.18729	0.18521	0.21241
1035.836	0.16027	0.19603	0.19399	0.1984	0.22893
1036.36	0.15119	0.18711	0.18663	0.17539	0.219
1036.885	0.16798	0.2016	0.19447	0.18182	0.22891
1037.409	0.15567	0.16798	0.19257	0.17253	0.21843
1037.933	0.14277	0.15569	0.17166	0.17685	0.21014
1038.458	0.16618	0.20817	0.19576	0.20742	0.22818
1038.982	0.14709	0.14999	0.15345	0.17429	0.20062
1039.507	0.14271	0.16655	0.17275	0.16528	0.19253
1040.031	0.13407	0.15409	0.16172	0.16363	0.19421
1040.555	0.14266	0.15787	0.16798	0.16838	0.20187
1041.079	0.14212	0.16241	0.17202	0.17026	0.20472
1041.604	0.14948	0.16253	0.16103	0.18561	0.20702
1042.128	0.14543	0.15508	0.16213	0.16223	0.18038
1042.652	0.14389	0.1662	0.16946	0.16181	0.18924
1043.177	0.13584	0.15842	0.17884	0.1747	0.20175
1043.701	0.12984	0.16318	0.18137	0.1637	0.19348
1044.225	0.11293	0.15002	0.17142	0.15783	0.16389
1044.749	0.13112	0.172	0.15752	0.18535	0.19106
1045.273	0.13146	0.1756	0.17394	0.16521	0.18806
1045.797	0.13132	0.16375	0.17213	0.16371	0.20486
1046.321	0.10489	0.11513	0.13847	0.13098	0.18026
1046.846	0.13217	0.13719	0.17775	0.15171	0.1997
1047.37	0.12496	0.14112	0.15689	0.15793	0.17552
1047.894	0.12162	0.13157	0.15915	0.14608	0.17822
1048.418	0.10947	0.12613	0.12274	0.13195	0.13447
1048.942	0.1061	0.12888	0.13417	0.12371	0.14638
1049.466	0.10036	0.12651	0.12773	0.13305	0.15205
1049.99	0.10989	0.11945	0.14941	0.13077	0.14874
1050.514	0.10683	0.12524	0.13328	0.13409	0.15676
1051.038	0.10086	0.11762	0.1272	0.12871	0.15981
1051.562	0.09339	0.12875	0.1323	0.12326	0.14647
1052.086	0.12193	0.14307	0.1174	0.15325	0.17227
1052.609	0.09466	0.13021	0.14737	0.12859	0.15744
1053.133	0.10881	0.1259	0.11806	0.1293	0.14635
1053.657	0.1047	0.12163	0.13508	0.13501	0.21033
1054.181	0.10369	0.10901	0.12935	0.10409	0.14377
1054.705	0.09529	0.12026	0.12139	0.12627	0.14633
1055.229	0.1145	0.12034	0.13192	0.14427	0.15735
1055.752	0.0996	0.09879	0.13399	0.0997	0.1213
1056.276	0.10807	0.12092	0.13074	0.12483	0.1433
1056.8	0.12494	0.13557	0.11984	0.13642	0.14451
1057.324	0.10392	0.10818	0.13055	0.12879	0.13718
1057.847	0.10389	0.10932	0.10707	0.1069	0.13007
1058.371	0.10876	0.10863	0.12947	0.14213	0.12479
1058.895	0.1188	0.12105	0.13012	0.14113	0.1651
1059.418	0.1079	0.12958	0.13103	0.11349	0.1284
1059.942	0.10669	0.13216	0.14036	0.13997	0.14782
1060.466	0.11564	0.1362	0.13935	0.14173	0.1619
1060.989	0.10745	0.11711	0.13098	0.11841	0.12211
1061.513	0.09757	0.12323	0.13062	0.13238	0.13626
1062.037	0.11016	0.10518	0.12621	0.10582	0.1203
1062.56	0.11058	0.11955	0.13523	0.1208	0.15461
1063.084	0.10424	0.13545	0.13709	0.13458	0.13456
1063.607	0.11255	0.11563	0.12375	0.12347	0.13678
1064.131	0.11578	0.13109	0.12234	0.13801	0.14428
1064.654	0.10442	0.11816	0.12483	0.13377	0.12972
1065.178	0.10372	0.12357	0.12006	0.10895	0.14146
1065.701	0.10561	0.13007	0.14721	0.14695	0.12563
1066.224	0.11347	0.12507	0.11873	0.12664	0.11637
1066.748	0.09903	0.12038	0.12075	0.10358	0.12376
1067.271	0.12991	0.1215	0.12479	0.116	0.12775
1067.795	0.11229	0.11665	0.13337	0.12418	0.12751
1068.318	0.12387	0.1492	0.14065	0.14575	0.14984
1068.841	0.10802	0.12766	0.1258	0.12804	0.12359
1069.365	0.11495	0.11986	0.13322	0.12881	0.12332
1069.888	0.10997	0.13043	0.15251	0.12763	0.13871
1070.411	0.11005	0.13836	0.13543	0.13457	0.12742
1070.934	0.12282	0.12652	0.14087	0.13674	0.14558
1071.458	0.1216	0.13305	0.15032	0.12966	0.15629
1071.981	0.12862	0.13452	0.13669	0.13036	0.13843
1072.504	0.12132	0.14244	0.15745	0.14276	0.12592
1073.027	0.12914	0.15031	0.13746	0.13033	0.12694
1073.551	0.14107	0.15027	0.15234	0.13737	0.13555
1074.074	0.13951	0.15709	0.14813	0.13484	0.13728
1074.597	0.12726	0.1303	0.13239	0.13191	0.11661
1075.12	0.14582	0.14688	0.14609	0.13174	0.13496
1075.643	0.14973	0.15149	0.15266	0.1459	0.13847
1076.166	0.16989	0.1849	0.17993	0.16306	0.15936
1076.689	0.1652	0.16592	0.17435	0.16409	0.13441
1077.212	0.15375	0.17759	0.15914	0.15258	0.14634
1077.735	0.16127	0.17613	0.17927	0.16147	0.15535
1078.258	0.16358	0.17656	0.18156	0.18637	0.16887
1078.781	0.1549	0.16829	0.15942	0.15852	0.15226
1079.304	0.16349	0.17658	0.17653	0.16511	0.16193
1079.827	0.16572	0.18544	0.16903	0.16135	0.16036
1080.35	0.17256	0.19571	0.18268	0.17005	0.14448
1080.873	0.17953	0.20442	0.1843	0.19186	0.17126
1081.396	0.20049	0.21094	0.21032	0.19835	0.17902
1081.919	0.17535	0.18821	0.19301	0.18129	0.15909
1082.442	0.18909	0.20181	0.20325	0.19649	0.15843
1082.965	0.18733	0.20967	0.19623	0.18554	0.17907
1083.487	0.19634	0.21677	0.20718	0.1955	0.18431
1084.01	0.21091	0.2335	0.20923	0.2061	0.18338
1084.533	0.19417	0.21727	0.20672	0.18693	0.15
1085.056	0.21759	0.24276	0.2306	0.20712	0.16721
1085.579	0.23025	0.23307	0.23478	0.2194	0.17526
1086.101	0.24034	0.26721	0.24389	0.23102	0.20221
1086.624	0.24535	0.24823	0.24239	0.22376	0.18228
1087.147	0.25238	0.25098	0.25859	0.22817	0.19123
1087.669	0.24653	0.2568	0.25632	0.224	0.19417
1088.192	0.26091	0.26988	0.25767	0.23596	0.20784
1088.715	0.2738	0.29104	0.26836	0.24568	0.22082
1089.237	0.2721	0.2951	0.27323	0.24349	0.21435
1089.76	0.27997	0.31722	0.29433	0.25418	0.21773
1090.283	0.30504	0.33011	0.30092	0.27395	0.24843
1090.805	0.30208	0.31711	0.29677	0.27985	0.23626
1091.328	0.31432	0.29555	0.30096	0.28339	0.22774
1091.85	0.31633	0.32259	0.28526	0.2838	0.23376
1092.373	0.33378	0.37218	0.33718	0.30843	0.26468
1092.895	0.33593	0.3658	0.32156	0.31342	0.25691
1093.418	0.37914	0.38779	0.37977	0.33791	0.29967
1093.94	0.36303	0.37124	0.35406	0.32269	0.25131
1094.463	0.3957	0.38752	0.37384	0.3394	0.26765
1094.985	0.39484	0.39244	0.36601	0.33099	0.28097
1095.507	0.40939	0.42103	0.39489	0.36349	0.30524
1096.03	0.43129	0.42628	0.4107	0.36379	0.30219
1096.552	0.44403	0.45939	0.41875	0.38357	0.31569
1097.075	0.46114	0.462	0.42438	0.39027	0.31805
1097.597	0.47534	0.47107	0.42392	0.38979	0.30259
1098.119	0.482	0.49918	0.44555	0.42407	0.3172
1098.642	0.48829	0.50483	0.45559	0.42908	0.33056
1099.164	0.51748	0.51403	0.47251	0.42389	0.33635
1099.686	0.53324	0.54227	0.47878	0.43684	0.34216
1100.208	0.55208	0.56491	0.50105	0.46051	0.37115
1100.731	0.56366	0.56104	0.51955	0.47217	0.38305
1101.253	0.59493	0.58149	0.52433	0.48807	0.39698
1101.775	0.59555	0.59121	0.54705	0.49324	0.38779
1102.297	0.61153	0.61007	0.5488	0.49372	0.39225
1102.819	0.63943	0.63878	0.56841	0.52314	0.41393
1103.342	0.66397	0.66607	0.61966	0.53462	0.44879
1103.864	0.69346	0.6801	0.61964	0.54746	0.44868
1104.386	0.70161	0.69693	0.63541	0.58019	0.45704
1104.908	0.71847	0.71775	0.65877	0.60107	0.45287
1105.43	0.75811	0.73972	0.66338	0.61007	0.46125
1105.952	0.76809	0.76482	0.65476	0.59084	0.46451
1106.474	0.7956	0.77349	0.70336	0.62792	0.5078
1106.996	0.8167	0.80986	0.73824	0.66527	0.52503
1107.518	0.82944	0.81146	0.73169	0.65962	0.53687
1108.04	0.85713	0.82571	0.75891	0.67446	0.5287
1108.562	0.89503	0.85435	0.78129	0.7104	0.55628
1109.084	0.91371	0.88931	0.79414	0.73386	0.57486
1109.606	0.93077	0.88757	0.78832	0.72011	0.56643
1110.128	0.95163	0.91914	0.84571	0.74922	0.6032
1110.65	0.98722	0.95251	0.87216	0.78928	0.63739
1111.172	1.00833	0.98436	0.87103	0.78859	0.63145
1111.693	1.02538	0.98807	0.89312	0.80533	0.6571
1112.215	1.06629	1.02691	0.92331	0.84044	0.66133
1112.737	1.07752	1.04437	0.93957	0.85794	0.67906
1113.259	1.09612	1.07307	0.97281	0.87208	0.69904
1113.781	1.11379	1.07656	0.94645	0.86515	0.67734
1114.302	1.15931	1.13182	1.02048	0.91728	0.72578
1114.824	1.16937	1.15381	1.03529	0.9426	0.7507
1115.346	1.2106	1.17725	1.05267	0.95452	0.76963
1115.868	1.22591	1.19583	1.06601	0.97586	0.76249
1116.389	1.24027	1.21098	1.07181	0.9788	0.78626
1116.911	1.28424	1.22995	1.12685	1.01754	0.80757
1117.433	1.30165	1.26508	1.1251	1.03747	0.82171
1117.954	1.32554	1.27877	1.15976	1.03488	0.81568
1118.476	1.33957	1.30619	1.1756	1.08294	0.85088
1118.997	1.36612	1.3299	1.19974	1.06632	0.86211
1119.519	1.38976	1.38135	1.23331	1.1157	0.88898
1120.041	1.41478	1.39113	1.24056	1.1278	0.89728
1120.562	1.44759	1.40481	1.26231	1.1419	0.90552
1121.084	1.45652	1.42653	1.29543	1.16727	0.92967
1121.605	1.47697	1.42863	1.29441	1.17093	0.94673
1122.127	1.48206	1.47638	1.31382	1.20363	0.96813
1122.648	1.50141	1.49305	1.34656	1.19058	0.96286
1123.17	1.53071	1.50662	1.35161	1.22916	0.99122
1123.691	1.55036	1.53611	1.37265	1.23714	1.01586
1124.212	1.5599	1.5308	1.37194	1.24113	1.00012
1124.734	1.56868	1.53402	1.38963	1.25243	0.9992
1125.255	1.59232	1.57602	1.41662	1.27864	1.04013
1125.777	1.60072	1.60623	1.43315	1.29561	1.03744
1126.298	1.62246	1.60688	1.43945	1.29499	1.0762
1126.819	1.63977	1.62767	1.4661	1.3346	1.1075
1127.341	1.66083	1.65909	1.49061	1.34337	1.11016
1127.862	1.63083	1.65107	1.44716	1.33597	1.07527
1128.383	1.66892	1.66411	1.47921	1.36091	1.11953
1128.904	1.65599	1.67833	1.50411	1.35875	1.1249
1129.426	1.67325	1.67229	1.50099	1.34742	1.09414
1129.947	1.67993	1.69362	1.51497	1.36446	1.12291
1130.468	1.67568	1.70008	1.52137	1.35947	1.14099
1130.989	1.68388	1.69842	1.51554	1.37413	1.12323
1131.51	1.67441	1.71124	1.52605	1.39737	1.14636
1132.032	1.69476	1.72417	1.54713	1.41551	1.16134
1132.553	1.67436	1.70976	1.52731	1.38389	1.15317
1133.074	1.68945	1.72668	1.54188	1.4081	1.17631
1133.595	1.68007	1.72274	1.54019	1.38327	1.16365
1134.116	1.70297	1.73562	1.56953	1.42092	1.18239
1134.637	1.66708	1.71384	1.53701	1.40001	1.1763
1135.158	1.67344	1.7225	1.54817	1.40386	1.16902
1135.679	1.67599	1.71424	1.54289	1.39375	1.15025
1136.2	1.66475	1.72415	1.53664	1.40118	1.1663
1136.721	1.64162	1.70424	1.54067	1.38499	1.18774
1137.242	1.64014	1.71721	1.51037	1.39724	1.14905
1137.763	1.64442	1.69854	1.52767	1.39148	1.16505
1138.284	1.63057	1.69518	1.51643	1.38653	1.17055
1138.805	1.59161	1.6379	1.47777	1.3417	1.14067
1139.326	1.59059	1.66863	1.49203	1.34492	1.15709
1139.847	1.54675	1.61953	1.46045	1.32633	1.13436
1140.367	1.57075	1.63019	1.46522	1.34528	1.13529
1140.888	1.53136	1.63218	1.44804	1.3228	1.12411
1141.409	1.54127	1.61815	1.46191	1.31561	1.12647
1141.93	1.50929	1.58135	1.43727	1.29481	1.11495
1142.451	1.47518	1.58001	1.41093	1.30381	1.13265
1142.971	1.4844	1.56277	1.39072	1.2904	1.09674
1143.492	1.47991	1.57443	1.39874	1.27272	1.11822
1144.013	1.45116	1.52599	1.37163	1.24126	1.06981
1144.534	1.41094	1.51375	1.37086	1.27907	1.09801
1145.054	1.40273	1.48803	1.35125	1.23593	1.05573
1145.575	1.36542	1.46221	1.31358	1.19977	1.04487
1146.096	1.35669	1.43264	1.27846	1.18035	1.0475
1146.616	1.33077	1.43921	1.2853	1.17348	1.03993
1147.137	1.30671	1.40131	1.26713	1.16077	0.98677
1147.658	1.28411	1.40276	1.27846	1.14149	1.00098
1148.178	1.27223	1.38994	1.24841	1.16383	0.98854
1148.699	1.24616	1.3712	1.23348	1.12816	0.98819
1149.219	1.22453	1.33963	1.18955	1.10472	0.97368
1149.74	1.21387	1.33573	1.18336	1.09343	0.99124
1150.26	1.18379	1.30759	1.18647	1.08438	0.9511
1150.781	1.18998	1.30519	1.17494	1.07122	0.95979
1151.301	1.12381	1.24612	1.09998	1.00669	0.89862
1151.822	1.14073	1.26855	1.14789	1.04301	0.90579
1152.342	1.10456	1.21337	1.1017	1.00952	0.91317
1152.863	1.0932	1.20031	1.0863	0.98281	0.8933
1153.383	1.06933	1.19684	1.08003	0.99355	0.89747
1153.903	1.06002	1.17739	1.0553	0.97893	0.89028
1154.424	1.03175	1.16827	1.03123	0.95746	0.87465
1154.944	0.99671	1.13354	1.01523	0.89566	0.81164
1155.464	1.0019	1.09615	0.99342	0.9364	0.82412
1155.985	0.96922	1.09606	0.9741	0.91461	0.80971
1156.505	0.96625	1.06929	0.99189	0.88016	0.85485
1157.025	0.95643	1.06863	0.98291	0.88073	0.80291
1157.546	0.93027	1.05493	0.94987	0.86151	0.76458
1158.066	0.93028	1.03441	0.94839	0.88322	0.82122
1158.586	0.87557	1.00662	0.90858	0.87156	0.78125
1159.106	0.87156	0.97907	0.91167	0.83653	0.76546
1159.626	0.86191	0.98559	0.89631	0.8087	0.73929
1160.147	0.85401	0.9535	0.90072	0.82134	0.73436
1160.667	0.83214	0.94348	0.87126	0.80444	0.76508
1161.187	0.80876	0.94708	0.85116	0.76518	0.69316
1161.707	0.79356	0.90425	0.81925	0.74927	0.69274
1162.227	0.79052	0.91489	0.82568	0.76721	0.70405
1162.747	0.7713	0.89317	0.80146	0.75137	0.68579
1163.267	0.72978	0.88905	0.80131	0.74293	0.67771
1163.787	0.73627	0.86796	0.78916	0.72986	0.68391
1164.307	0.73872	0.85443	0.75796	0.74515	0.69508
1164.827	--	--	--	--	--
1165.347	0.70905	0.8063	0.72991	0.67662	0.63843
1165.867	0.67222	0.77881	0.70729	0.64479	0.60911
1166.387	0.69246	0.80974	0.74103	0.6874	0.65927
1166.907	0.65649	0.76246	0.72002	0.63275	0.60155
1167.427	0.65283	0.77797	0.69352	0.65214	0.61228
1167.947	0.63635	0.7542	0.71288	0.66625	0.62157
1168.467	0.63469	0.75802	0.6806	0.62957	0.63123
1168.987	0.61687	0.72265	0.67489	0.62313	0.55193
1169.507	0.60063	0.69254	0.66328	0.58027	0.58167
1170.026	0.59655	0.70508	0.65096	0.61686	0.53818
1170.546	0.56944	0.66654	0.64767	0.57171	0.58265
1171.066	0.5548	0.65649	0.61693	0.52271	0.51004
1171.586	0.5852	0.69241	0.63248	0.58899	0.57379
1172.105	0.53177	0.63939	0.59151	0.54473	0.55706
1172.625	0.5393	0.63967	0.57524	0.55079	0.50578
1173.145	0.53408	0.6363	0.5762	0.49598	0.52168
1173.665	0.49326	0.6341	0.54807	0.51497	0.47618
1174.184	0.51188	0.58698	0.5538	0.48708	0.51193
1174.704	0.50741	0.62012	0.57572	0.50739	0.48356
1175.224	0.48672	0.57824	0.55123	0.51416	0.49618
1175.743	0.4701	0.56084	0.52167	0.45742	0.4779
1176.263	0.49608	0.56901	0.53163	0.48858	0.48233
1176.782	0.4481	0.55168	0.50385	0.46595	0.43565
1177.302	0.45884	0.55327	0.50321	0.49341	0.45895
1177.822	0.42618	0.53256	0.50118	0.46737	0.43382
1178.341	0.4207	0.49234	0.45398	0.43737	0.40559
1178.861	0.44817	0.53567	0.49805	0.46629	0.44548
1179.38	0.42047	0.51583	0.48428	0.43633	0.40877
1179.9	0.43324	0.53408	0.46875	0.46111	0.47178
1180.419	0.41748	0.47131	0.47406	0.42933	0.42088
1180.939	0.37342	0.462	0.44203	0.37945	0.40999
1181.458	0.38073	0.47395	0.44728	0.40005	0.37271
1181.977	0.36952	0.46124	0.42069	0.39795	0.37131
1182.497	0.39006	0.46547	0.4309	0.42105	0.38654
1183.016	0.37922	0.45785	0.42749	0.37456	0.38241
1183.535	0.35075	0.43838	0.38263	0.37812	0.34645
1184.055	0.33373	0.44466	0.42229	0.35636	0.35354
1184.574	0.34835	0.40268	0.39521	0.33746	0.36984
1185.093	0.36471	0.41616	0.39264	0.3808	0.37727
1185.613	0.3203	0.38379	0.39408	0.345	0.33345
1186.132	0.32994	0.40543	0.35688	0.344	0.298
1186.651	0.30891	0.39183	0.34013	0.34866	0.3255
1187.17	0.30967	0.39218	0.35703	0.35008	0.33393
1187.69	0.31673	0.35403	0.35132	0.33269	0.33755
1188.209	0.27986	0.39096	0.3409	0.32767	0.28991
1188.728	0.30375	0.37985	0.35663	0.32411	0.34023
1189.247	0.3023	0.40316	0.35485	0.33621	0.32778
1189.766	0.28046	0.35179	0.30501	0.29624	0.26836
1190.285	0.2839	0.3437	0.33696	0.29267	0.30954
1190.805	0.28137	0.34909	0.3282	0.27394	0.29475
1191.324	0.28159	0.32737	0.33273	0.29471	0.25141
1191.843	0.26801	0.32055	0.32436	0.26977	0.2742
1192.362	0.28216	0.33303	0.31358	0.31104	0.28329
1192.881	0.25042	0.31898	0.29514	0.27638	0.293
1193.4	0.2813	0.32131	0.31191	0.28712	0.29152
1193.919	0.2452	0.30489	0.28963	0.27393	0.24233
1194.438	0.22581	0.3079	0.26101	0.26762	0.23501
1194.957	0.25024	0.30027	0.27352	0.25038	0.26805
1195.476	0.23556	0.31282	0.27937	0.27107	0.26985
1195.995	0.23334	0.29431	0.26961	0.24155	0.24204
1196.513	0.22645	0.30998	0.27273	0.25117	0.25154
1197.032	0.2205	0.30685	0.28649	0.25235	0.23798
1197.551	0.26418	0.29894	0.29632	0.27888	0.27571
1198.07	0.23279	0.2881	0.26892	0.23834	0.25694
1198.589	0.22886	0.29945	0.24637	0.26838	0.23479
1199.108	0.22243	0.25274	0.2206	0.22953	0.23805
1199.627	0.22862	0.2798	0.2819	0.2604	0.24413
1200.145	0.2343	0.28286	0.27152	0.23052	0.23127
1200.664	0.21718	0.25778	0.25423	0.24044	0.22922
1201.183	0.2012	0.24657	0.25013	0.22667	0.19059
1201.702	0.20717	0.26237	0.24435	0.21869	0.21439
1202.22	0.21078	0.22158	0.20531	0.20215	0.17601
1202.739	0.1654	0.23244	0.23269	0.19238	0.19694
1203.258	0.21439	0.23766	0.25317	0.21753	0.23059
1203.776	0.19158	0.24112	0.20799	0.21647	0.21366
1204.295	0.19337	0.24156	0.24572	0.21715	0.21417
1204.813	0.19222	0.26712	0.25198	0.19956	0.22052
1205.332	0.1868	0.17973	0.20259	0.18347	0.17741
1205.851	0.18864	0.2548	0.21832	0.23162	0.22279
1206.369	0.18771	0.21525	0.21378	0.17153	0.18516
1206.888	0.17561	0.22527	0.2128	0.19202	0.18271
1207.406	0.17879	0.23061	0.21663	0.19345	0.20667
1207.925	0.20826	0.25084	0.22803	0.23339	0.21285
1208.443	0.16841	0.21073	0.20411	0.18824	0.19531
1208.962	0.16332	0.187	0.2068	0.19034	0.15621
1209.48	0.15948	0.22605	0.21961	0.19582	0.16482
1209.999	0.19437	0.21349	0.23029	0.20677	0.21036
1210.517	0.1769	0.22798	0.21145	0.19188	0.18485
1211.035	0.17151	0.2156	0.20264	0.16579	0.19205
1211.554	0.15141	0.183	0.18725	0.1614	0.17158
1212.072	0.16759	0.17332	0.18471	0.15679	0.16623
1212.591	0.19863	0.20134	0.23546	0.17193	0.20174
1213.109	0.16792	0.20113	0.19753	0.16898	0.16221
1213.627	0.16584	0.20077	0.19441	0.19533	0.20389
1214.145	0.16127	0.21903	0.17745	0.18632	0.18382
1214.664	0.15069	0.19089	0.18495	0.16085	0.16347
1215.182	0.12231	0.15183	0.13775	0.15395	0.11887
1215.7	0.14878	0.19674	0.1931	0.17019	0.14629
1216.218	0.14223	0.16417	0.17935	0.14728	0.16253
1216.737	0.16085	0.19131	0.18905	0.16183	0.15527
1217.255	0.16444	0.17926	0.14475	0.18865	0.175
1217.773	0.15303	0.19464	0.17803	0.16076	0.18634
1218.291	0.14725	0.179	0.17556	0.16197	0.18963
1218.809	0.12257	0.15198	0.13309	0.12288	0.13476
1219.327	0.13519	0.1551	0.20144	0.14693	0.18381
1219.845	0.12412	0.18277	0.16203	0.12853	0.15426
1220.363	0.12791	0.16225	0.18063	0.11962	0.14421
1220.882	0.1292	0.15028	0.15303	0.13449	0.12184
1221.4	0.14609	0.17472	0.16091	0.15472	0.16415
1221.918	0.134	0.1604	0.18616	0.1529	0.12474
1222.436	0.10255	0.12936	0.15406	0.1222	0.12039
1222.954	0.12763	0.16986	0.18288	0.12504	0.15214
1223.472	0.10832	0.15983	0.16121	0.14827	0.15388
1223.989	0.1274	0.14001	0.14631	0.12789	0.15074
1224.507	0.11178	0.13802	0.15365	0.12253	0.14281
1225.025	0.11616	0.15947	0.14642	0.12537	0.14412
1225.543	0.1025	0.17075	0.14889	0.13393	0.13842
1226.061	0.09848	0.14009	0.13727	0.09895	0.11115
1226.579	0.0871	0.14086	0.12781	0.11464	0.12805
1227.097	--	--	--	--	--
1227.615	0.11793	0.1324	0.14948	0.11457	0.09047
1228.132	0.13318	0.15127	0.13797	0.11943	0.14399
1228.65	0.08708	0.15601	0.14643	0.11044	0.12231
1229.168	0.09981	0.14615	0.12519	0.10409	0.12645
1229.686	0.09398	0.13923	0.1292	0.12711	0.11524
1230.203	0.11302	0.16038	0.18171	0.12793	0.12624
1230.721	0.11667	0.14623	0.16142	0.12199	0.16073
1231.239	0.10931	0.14323	0.14581	0.11495	0.11438
1231.756	0.0927	0.1217	0.13234	0.10689	0.07195
1232.274	0.12457	0.15909	0.16356	0.14309	0.14828
1232.792	0.1067	0.13593	0.14766	0.15905	0.14602
1233.309	0.08881	0.12343	0.1195	0.10637	0.1028
1233.827	0.06937	0.0981	0.12081	0.09161	0.09597
1234.345	0.07522	0.12853	0.13765	0.08598	0.09639
1234.862	0.10011	0.12205	0.15885	0.13355	0.12583
1235.38	0.11161	0.12888	0.12279	0.12636	0.1406
1235.897	0.08112	0.10039	0.11667	0.09778	0.07252
1236.415	0.0866	0.11124	0.13433	0.11502	0.10983
1236.932	0.08827	0.10657	0.11981	0.1081	0.10073
1237.45	0.0768	0.11954	0.12912	0.11532	0.12058
1237.967	0.08656	0.08804	0.1001	0.08087	0.10674
1238.485	0.10291	0.12163	0.12824	0.10624	0.1354
1239.002	0.0648	0.12387	0.11909	0.10072	0.14454
1239.519	0.09352	0.11717	0.11088	0.1095	0.11677
1240.037	0.08701	0.12444	0.10832	0.1033	0.09265
1240.554	0.08565	0.12176	0.11936	0.11226	0.09402
1241.071	0.05666	0.08262	0.1096	0.06688	0.05492
1241.589	0.08532	0.12259	0.14468	0.09019	0.07656
1242.106	0.08626	0.11968	0.13981	0.11227	0.13205
1242.623	0.08825	0.12036	0.15068	0.10765	0.11568
1243.141	0.08997	0.09676	0.12556	0.11304	0.13296
1243.658	0.08681	0.12659	0.11545	0.10984	0.12647
1244.175	0.06828	0.097	0.09928	0.07896	0.08473
1244.692	0.08011	0.09984	0.0918	0.09947	0.10455
1245.21	0.07035	0.1091	0.11089	0.07186	0.0897
1245.727	0.06861	0.12296	0.089	0.08926	0.09205
1246.244	0.0723	0.10847	0.11932	0.08339	0.08135
1246.761	0.07263	0.07231	0.10117	0.07702	0.08811
1247.278	0.05765	0.08592	0.10224	0.08878	0.09502
1247.795	0.08056	0.12473	0.10196	0.08187	0.09001
1248.312	0.07546	0.11714	0.11238	0.08523	0.08358
1248.829	0.07952	0.10641	0.13482	0.09556	0.13586
1249.347	0.08327	0.08027	0.08963	0.06799	0.06581
1249.864	0.07008	0.1044	0.1127	0.07142	0.1098
1250.381	0.07207	0.0824	0.08956	0.06879	0.08613
1250.898	0.06755	0.08784	0.13076	0.07374	0.07264
1251.415	0.06596	0.0745	0.09029	0.05624	0.07082
1251.932	0.06332	0.12918	0.08479	0.08247	0.10519
1252.448	0.06198	0.07633	0.07664	0.04931	0.10337
1252.965	0.07259	0.08453	0.09449	0.06946	0.10374
1253.482	0.06762	0.06641	0.09891	0.08171	0.07162
1253.999	0.04428	0.07586	0.0762	0.0654	0.06683
1254.516	0.07438	0.10695	0.11094	0.0857	0.09162
1255.033	0.05294	0.0578	0.07733	0.08231	0.06722
1255.55	0.07454	0.06448	0.08887	0.06681	0.07924
1256.067	0.04529	0.07975	0.07659	0.06205	0.05417
1256.583	0.0533	0.09139	0.08466	0.0694	0.06574
1257.1	0.06767	0.07382	0.08278	0.07495	0.08133
1257.617	0.06189	0.05242	0.05219	0.04464	0.07499
1258.134	0.06316	0.10178	0.07155	0.08003	0.07457
1258.65	0.0535	0.07433	0.08496	0.05127	0.08261
1259.167	0.04716	0.08728	0.07259	0.06777	0.05332
1259.684	0.0543	0.06951	0.08377	0.06276	0.08385
1260.201	0.05829	0.11224	0.0845	0.06429	0.07544
1260.717	0.06351	0.0695	0.1127	0.06598	0.08568
1261.234	0.07789	0.09867	0.09516	0.06468	0.09748
1261.75	0.03685	0.06399	0.09645	0.07115	0.04775
1262.267	0.05579	0.05195	0.07577	0.06411	0.07707
1262.784	0.04879	0.06881	0.07118	0.06604	0.07199
1263.3	0.04798	0.08793	0.09215	0.05557	0.04589
1263.817	0.04837	0.06965	0.08011	0.09178	0.1014
1264.333	0.0388	0.05467	0.05887	0.04588	0.08678
1264.85	0.06411	0.08039	0.10004	0.08053	0.09221
1265.366	0.05717	0.08212	0.08331	0.07627	0.05936
1265.883	0.07808	0.0991	0.10067	0.07461	0.09099
1266.399	0.06438	0.07922	0.09127	0.07702	0.08731
1266.916	0.0576	0.08304	0.08574	0.09315	0.07967
1267.432	0.02606	0.04986	0.06577	0.03476	0.04454
1267.949	0.08358	0.07451	0.06961	0.09088	0.06016
1268.465	0.03781	0.06565	0.05337	0.0328	0.06116
1268.981	0.04586	0.08828	0.07308	0.04606	0.08076
1269.498	0.06965	0.07975	0.08015	0.05532	0.03082
1270.014	0.04557	0.08626	0.08381	0.06277	0.06734
1270.53	0.05704	0.09715	0.07447	0.07299	0.06455
1271.047	0.06632	0.09054	0.07525	0.10643	0.09181
1271.563	0.04334	0.04434	0.08232	0.03582	0.04669
1272.079	0.05046	0.05851	0.04783	0.04471	0.04017
1272.595	0.07909	0.09593	0.09302	0.0995	0.09567
1273.112	0.07613	0.09987	0.12106	0.12413	0.11304
1273.628	0.05075	0.06609	0.06691	0.05993	0.06048
1274.144	0.06917	0.07838	0.10057	0.09455	0.07837
1274.66	0.06339	0.10406	0.07185	0.08371	0.07579
1275.176	0.04261	0.06851	0.07846	0.05403	0.06387
1275.692	0.03862	0.05904	0.06934	0.0416	0.06157
1276.209	0.04317	0.0832	0.10635	0.05969	0.06751
1276.725	0.05845	0.07304	0.09261	0.09741	0.094
1277.241	0.04839	0.08356	0.07791	0.0814	0.05652
1277.757	0.06485	0.09229	0.08026	0.06619	0.07957
1278.273	0.04904	0.08434	0.08555	0.06493	0.06126
1278.789	0.0859	0.08283	0.09672	0.09375	0.08605
1279.305	0.08239	0.09393	0.10379	0.08199	0.08346
1279.821	0.06294	0.05791	0.09064	0.075	0.07113
1280.337	0.04765	0.06192	0.07954	0.0464	0.05996
1280.853	0.07025	0.11789	0.08228	0.06332	0.04747
1281.369	0.05906	0.07464	0.07025	0.05804	0.06657
1281.885	0.0525	0.08901	0.08882	0.05631	0.08519
1282.401	0.04032	0.06316	0.07628	0.06359	0.0614
1282.916	0.06227	0.06351	0.08022	0.06163	0.06408
1283.432	0.05065	0.05566	0.05698	0.04265	0.02886
1283.948	0.05327	0.03809	0.07388	0.04908	0.03665
1284.464	0.07292	0.07975	0.10386	0.07874	0.09495
1284.98	0.06071	0.05653	0.0768	0.06706	0.07125
1285.496	0.0493	0.06998	0.09641	0.05856	0.07196
1286.011	0.04422	0.04304	0.05764	0.0104	0.04951
1286.527	0.05513	0.04827	0.07471	0.04715	0.06174
1287.043	0.0705	0.09027	0.09992	0.06276	0.08316
1287.559	--	--	--	--	--
1288.074	0.06678	0.08819	0.08111	0.05016	0.06324
1288.59	0.05823	0.05403	0.07234	0.06271	0.05755
1289.106	0.06705	0.08253	0.09659	0.0688	0.08635
1289.621	0.06004	0.04109	0.05057	0.0584	0.02302
1290.137	0.05505	0.09053	0.06467	0.08511	0.09185
1290.652	0.06912	0.0889	0.10502	0.05488	0.06491
1291.168	0.0348	0.05398	0.05076	0.04305	0.02904
1291.684	0.06504	0.05915	0.09058	0.06256	0.07079
1292.199	0.05081	0.05746	0.06942	0.06156	0.06685
1292.715	0.08122	0.08959	0.10471	0.08556	0.08189
1293.23	0.0585	0.07098	0.09162	0.0486	0.08117
1293.746	0.05548	0.06367	0.08384	0.0389	0.03418
1294.261	0.05899	0.08488	0.08082	0.06495	0.05109
1294.777	0.07097	0.0626	0.09233	0.06729	0.06016
1295.292	0.07834	0.06879	0.1101	0.06934	0.07579
1295.808	0.09679	0.08251	0.09518	0.07441	0.07011
1296.323	0.05348	0.07897	0.06662	0.07499	0.06931
1296.838	0.07289	0.09107	0.10934	0.07137	0.06947
1297.354	0.06534	0.04913	0.08694	0.06136	0.07874
1297.869	0.08858	0.07586	0.07841	0.09036	0.09308
1298.384	0.05856	0.06234	0.06755	0.02578	0.0511
1298.9	0.07222	0.07004	0.09393	0.07061	0.08099
1299.415	0.07325	0.06497	0.0695	0.05129	0.08033
1299.93	0.0636	0.07939	0.06584	0.0417	0.03275
1300.446	0.07669	0.07801	0.11694	0.08696	0.10607
1300.961	0.06078	0.09852	0.0786	0.05407	0.05834
1301.476	0.05242	0.07118	0.08552	0.07618	0.05689
1301.991	0.08644	0.0921	0.10961	0.10179	0.09282
1302.506	0.0705	0.08015	0.0865	0.08126	0.08298
1303.022	0.06688	0.09158	0.06909	0.05367	0.06549
1303.537	0.08331	0.09674	0.09676	0.069	0.07455
1304.052	0.07284	0.09032	0.0672	0.05922	0.04152
1304.567	0.06093	0.07105	0.07423	0.05384	0.06564
1305.082	0.06698	0.08195	0.10848	0.09058	0.0943
1305.597	0.05617	0.06472	0.10832	0.04949	0.06902
1306.112	0.06626	0.07279	0.11557	0.05942	0.06155
1306.627	0.10444	0.1114	0.13358	0.08323	0.10663
1307.142	0.07085	0.0858	0.08935	0.07806	0.05307
1307.657	0.06801	0.08611	0.07979	0.06075	0.04823
1308.172	0.07509	0.08394	0.08354	0.11158	0.06268
1308.687	0.06186	0.08867	0.10683	0.05656	0.04984
1309.202	0.07172	0.06007	0.0748	0.06128	0.03842
1309.717	0.04414	0.06724	0.04083	0.04315	0.04301
1310.232	0.09078	0.07649	0.10717	0.05849	0.08812
1310.747	0.06279	0.07407	0.07972	0.07853	0.05517
1311.262	0.08234	0.11274	0.09462	0.08677	0.07682
1311.777	0.07272	0.07964	0.07364	0.04636	0.07773
1312.292	0.06847	0.07123	0.08753	0.06822	0.06127
1312.807	0.0751	0.09883	0.0963	0.09023	0.07362
1313.321	0.04988	0.08038	0.08389	0.05619	0.09296
1313.836	0.06068	0.08027	0.08537	0.07223	0.08895
1314.351	0.07426	0.08105	0.08211	0.05601	0.05927
1314.866	0.07106	0.07012	0.08911	0.06503	0.07783
1315.38	0.05805	0.06095	0.08295	0.05625	0.07749
1315.895	0.09076	0.09818	0.07553	0.03752	0.07526
1316.41	0.03099	0.04239	0.02976	0.02002	0.0287
1316.925	0.06002	0.06424	0.06406	0.06559	0.04096
1317.439	0.0655	0.0654	0.05737	0.04879	0.03582
1317.954	0.03794	0.06636	0.08828	0.08448	0.06547
1318.468	0.0462	0.07445	0.05847	0.03724	0.04749
1318.983	0.04964	0.05349	0.02869	0.03278	0.05843
1319.498	0.05684	0.05652	0.06597	0.07819	0.05857
1320.012	0.05804	0.08564	0.08851	0.08156	0.07743
1320.527	0.094	0.09324	0.08996	0.05997	0.07019
1321.041	0.04238	0.07193	0.06734	0.05633	0.06823
1321.556	0.07308	0.09808	0.10129	0.04526	0.02934
1322.07	0.06143	0.07694	0.06068	0.05288	0.00509
1322.585	0.02098	0.02934	0.0683	0.02531	0.02376
1323.099	0.09774	0.08772	0.07514	0.06445	0.0561
1323.614	0.0678	0.07915	0.08288	0.0683	0.05535
1324.128	--	--	--	--	--
1324.643	0.03675	0.05656	0.06174	0.05635	0.04952
1325.157	0.05613	0.10249	0.066	0.06135	0.06838
1325.671	0.05139	0.05977	0.04309	0.03829	0.04909
1326.186	0.02272	0.03877	0.06034	0.05407	0.05308
1326.7	0.0552	0.03942	0.05208	0.07008	9.04E-4
1327.214	0.07215	0.09175	0.06144	0.07578	0.04818
1327.729	0.06461	0.03498	0.05943	0.05469	0.01686
1328.243	0.07638	0.06682	0.0885	0.10309	0.06262
1328.757	0.0287	0.02627	0.07396	0.0184	0.01928
1329.272	0.04743	0.07812	0.0721	0.07592	0.04364
1329.786	0.02074	0.07082	0.04487	0.00788	0.03046
1330.3	0.03368	0.02352	0.02409	0.02174	0.01581
1330.814	0.06004	0.08881	0.05944	0.03353	0.05032
1331.328	0.01614	0.04158	0.05255	0.01576	0.06318
1331.843	0.0475	0.05123	0.07473	0.04909	0.0455
1332.357	0.02534	0.01443	0.03974	0.04195	0.05233
1332.871	0.06471	0.0516	0.08645	0.04947	0.05848
1333.385	0.04329	0.08225	0.06434	0.03639	0.06805
1333.899	0.0406	0.04907	0.07076	0.0355	0.05019
1334.413	0.04448	0.0673	0.06787	0.05843	0.07733
1334.927	0.02189	0.04199	0.02561	0.06213	0.01095
1335.441	0.04479	0.05991	0.07836	0.05888	0.06054
1335.955	0.04951	0.04957	0.06414	0.05728	0.07767
1336.469	0.07283	0.07056	0.09318	0.07186	0.08898
1336.983	0.04283	0.06087	0.08293	0.05082	0.032
1337.497	0.0568	0.07613	0.06383	0.07584	0.05003
1338.011	0.04722	0.04289	0.05525	0.00855	-0.01364
1338.525	0.07895	0.08163	0.10777	0.05127	0.09186
1339.039	0.01839	0.03313	0.04635	0.06164	0.02764
1339.553	0.01698	0.03497	0.04878	0.026	0.03423
1340.067	0.03011	0.02887	0.05408	0.03556	0.02502
1340.58	0.05142	0.05709	0.0544	0.05702	0.03855
1341.094	0.03521	0.05925	0.03248	0.02641	0.07365
1341.608	0.02917	0.06343	0.07905	0.04547	0.03779
1342.122	0.01808	0.03701	0.0431	0.0278	0.01847
1342.636	0.03934	0.0281	0.02069	0.02384	0.04187
1343.149	0.05156	0.05116	0.03579	0.00994	0.00589
1343.663	0.04488	0.05342	0.0903	0.04638	0.09798
1344.177	0.03927	0.04274	0.08767	0.05804	0.02838
1344.691	0.05034	0.04419	0.05829	-0.00505	0.03501
1345.204	0.03115	0.03315	0.05827	0.04758	0.03043
1345.718	0.04114	0.04909	0.07985	0.02948	0.04602
1346.232	0.01623	0.0279	0.04634	-0.01733	-0.01614
1346.745	0.03241	0.04186	0.06558	0.04138	0.02907
1347.259	0.02841	0.0352	0.05109	0.04079	0.05162
1347.773	0.02576	0.04317	0.07942	0.03949	0.07691
1348.286	0.03495	0.0388	0.06603	0.07907	0.04308
1348.8	0.03634	0.03745	0.04976	0.02642	0.06596
1349.313	0.01013	-0.00427	0.03567	0.0558	-0.00348
1349.827	0.03703	0.04133	0.02647	0.04313	0.03468
1350.34	0.05128	0.00337	0.06269	0.03836	0.05426
1350.854	0.02315	0.02602	0.05813	0.03875	0.02456
1351.367	0.03416	0.02935	0.04645	0.02626	0.042
1351.881	0.0362	0.02991	0.04882	0.05144	0.06253
1352.394	0.01169	0.02745	0.06196	0.02896	0.03156
1352.908	0.02941	0.03873	0.07833	0.0252	0.02731
1353.421	0.00663	-0.00565	0.04625	8.16E-4	0.00642
1353.934	-0.02115	0.04059	0.00678	-0.02449	0.02606
1354.448	2.88E-4	0.04697	0.01653	0.0557	0.03457
1354.961	0.05074	0.07078	0.07015	0.05268	0.08374
1355.474	0.06522	0.0472	0.09148	0.0598	0.03926
1355.988	0.04529	0.05117	0.06135	0.05787	0.0158
1356.501	0.02299	0.02361	0.01241	0.02609	0.01082
1357.014	0.07751	0.06158	0.06412	0.06456	0.07923
1357.528	0.03557	0.02711	0.05225	0.03761	0.02122
1358.041	0.02883	0.02949	0.04179	0.02766	0.06177
1358.554	0.10223	0.05454	0.08903	0.10558	0.06317
1359.067	0.00206	-0.0229	-0.01045	-0.00875	-0.01872
1359.58	-0.00389	-0.01173	0.02594	-0.01163	0.00644
1360.094	0.03995	0.06404	0.05936	0.03117	0.06297
1360.607	0.03877	0.05593	0.06881	0.05936	0.07416
1361.12	0.02681	0.05045	0.02483	0.06164	0.03884
1361.633	-0.03207	-0.02749	0.00464	-0.00334	-0.04105
1362.146	0.03604	0.0343	0.0608	0.02495	0.02096
1362.659	0.0435	0.03099	0.02922	0.01449	0.05326
1363.172	0.05227	0.04637	0.06817	0.04506	0.0349
1363.685	0.02728	0.02364	0.04848	-0.00543	0.0414
1364.198	0.0219	-0.00993	0.03046	0.05949	0.01614
1364.711	0.04164	0.09379	0.0568	0.04821	0.03794
1365.224	-0.00609	0.00247	0.03995	0.01874	-0.01138
1365.737	0.03364	0.03123	0.05867	0.0529	0.05577
1366.25	0.03385	0.05112	0.0436	0.06106	0.0514
1366.763	-0.00875	0.03645	0.03067	0.01355	0.06305
1367.276	0.01269	0.04136	0.01431	0.0145	0.00568
1367.789	-0.00642	0.03091	0.02248	0.01486	0.01227
1368.302	0.02809	0.01995	0.05548	0.04423	0.04441
1368.815	0.00117	0.03064	0.04809	0.04695	0.02022
1369.327	0.04103	-0.00318	0.01444	0.0188	0.03101
1369.84	0.03222	0.03314	0.04055	0.00826	0.06075
1370.353	0.00775	0.03477	0.06533	0.00389	0.04947
1370.866	0.00137	0.01748	0.03376	0.00259	-0.01325
1371.379	0.03675	0.01336	0.05246	0.01104	0.05762
1371.891	0.00462	0.02859	0.0059	0.00404	-0.04333
1372.404	0.01823	-0.00294	0.02869	0.02745	0.01424
1372.917	0.00683	0.01729	7.98E-4	-0.02682	0.02742
1373.429	-0.02163	0.01074	0.01857	0.00824	0.01901
1373.942	0.00572	-0.00437	0.01376	-0.00441	0.00806
1374.455	0.00361	0.01598	0.08345	0.04479	0.00497
1374.967	0.00265	0.02715	0.04658	0.01311	0.01516
1375.48	0.00928	0.00614	-0.01099	-0.00564	0.04305
1375.993	0.02307	0.01027	0.05281	0.02967	0.03744
1376.505	0.03961	0.04584	0.04821	0.02504	0.0388
1377.018	0.01896	-0.0261	0.06915	0.0198	0.02281
1377.53	0.03483	-0.00695	0.01216	0.00927	0.03298
1378.043	0.01508	0.01681	0.0055	-0.01559	-0.03922
1378.555	-0.00862	-0.03306	-0.00297	-0.01328	0.01115
1379.068	0.01443	-0.03398	0.04497	-0.01586	-0.05136
1379.58	-0.0105	-0.01486	-0.01674	-0.01749	-0.04781
1380.093	0.00599	0.00759	5.26E-6	-0.03791	-0.06404
1380.605	-0.01147	0.00462	-0.01483	-0.03492	0.00321
1381.118	-0.07789	-0.03446	-0.0385	-0.04097	-0.03241
1381.63	-0.01567	0.02508	0.0429	0.03032	-0.0214
1382.143	-0.05988	-0.07969	0.00378	-0.08759	-0.08133
1382.655	-0.05376	-0.00386	-0.03492	-0.04709	-0.0151
1383.167	1.32E-4	0.01749	0.03182	0.01857	0.0081
1383.68	-0.00227	-0.05386	0.04637	-0.03261	-0.02372
1384.192	0.00787	-0.00793	0.05748	-0.00296	0.04044
1384.704	0.00164	-0.00175	0.03402	0.03298	0.02507
1385.216	-0.00448	0.0128	0.02344	-0.0058	0.05249
1385.729	-0.02469	0.01983	0.01154	0.00403	0.03374
1386.241	0.02859	4.31E-5	0.03221	-0.01891	0.03957
1386.753	-0.04002	-0.03626	-0.01327	-0.0182	0.01288
1387.265	0.03744	-0.00715	0.04448	0.02949	0.02844
1387.778	-0.01109	-0.00237	0.00624	0.05345	-0.00677
1388.29	-0.03119	-0.03161	0.00797	-0.0113	0.00605
1388.802	-0.02387	-0.02032	0.00648	-0.00898	0.01866
1389.314	0.0073	-5.41E-4	0.03756	-0.00901	0.01382
1389.826	-0.03948	0.01077	0.03494	0.00547	-0.00374
1390.338	-0.02294	0.01714	-0.0253	-0.00376	0.05649
1390.85	0.0054	0.00884	-0.01489	0.02245	0.04465
1391.362	-0.04907	-0.04033	-0.03207	0.03171	-0.00511
1391.874	-0.06025	-0.05423	-0.03489	-0.03322	-0.01544
1392.386	-0.0567	-0.05697	5.96E-4	-0.0421	-0.09231
1392.898	0.00586	-0.03634	-0.02112	-0.00869	0.04868
1393.41	-0.0423	-0.03813	0.00733	-0.0122	-0.03239
1393.922	-0.0677	0.00149	0.00147	-0.03527	-0.01274
1394.434	-0.02075	-0.01542	0.0365	-0.04634	-0.03841
1394.946	-0.03166	0.00636	0.008	-0.02481	-0.06977
1395.458	-0.02168	-0.0443	5.07E-4	-0.01472	0.02706
1395.97	0.03076	0.06281	0.04453	0.07967	0.0318
1396.482	-0.00545	0.00389	0.07079	0.00615	0.01532
1396.994	-0.05395	-0.02188	-0.049	-0.07523	-0.06863
1397.506	0.04694	0.01348	-7.13E-5	0.01029	-0.01209
1398.018	-0.02119	0.0227	0.01554	0.01732	-0.03025
1398.529	-0.03001	-0.01356	0.00356	0.01126	-0.04923
1399.041	-0.01	-0.03494	0.00864	-0.03655	0.05158
1399.553	-0.01145	0.0138	-0.00881	-0.03368	-0.00311
1400.065	-0.0147	0.02438	0.006	3.89E-4	0.01504
1400.576	-0.04857	-0.12029	-0.05056	-0.09686	-0.09194
1401.088	0.02775	-0.01598	0.04898	-0.01205	0.00608
1401.6	-0.03402	-0.02184	-0.02549	-0.02346	-0.04278
1402.112	0.00297	-0.00347	-0.02487	-0.03918	-0.03427
1402.623	0.01111	-0.02636	0.02014	-0.01976	0.02141
1403.135	-0.03043	-0.02145	-0.02362	-0.00733	0.02409
1403.646	-0.07598	-0.06077	-0.04458	-0.06454	-0.10824
1404.158	-0.02597	0.02572	0.04994	0.06236	0.02934
1404.67	-0.01428	0.00292	0.01097	0.10112	-0.08364
1405.181	-0.01099	-0.01059	0.07262	0.01871	-0.02223
1405.693	-0.01813	0.04097	0.0633	0.00752	-0.02276
1406.204	0.02616	0.01949	0.02614	-0.06083	-0.02891
1406.716	-0.01451	0.04063	0.01082	-0.01971	0.00488
1407.227	-0.04529	-0.04157	0.02684	0.03609	0.0094
1407.739	-0.05816	-0.06101	-0.05923	-0.02101	-0.04085
1408.25	-0.00973	0.03568	0.05419	0.2699	0.02485
1408.762	-0.05041	0.00605	-0.00708	0.04973	0.02175
1409.273	-0.05805	-0.02135	-0.03134	-0.01149	-0.01734
1409.785	-0.07541	-0.05832	-0.01559	0.01271	-0.09914
1410.296	-0.01346	-0.03911	-6.19E-4	0.03432	-0.0022
1410.807	-0.03701	-0.04676	-0.02244	0.02842	-0.06261
1411.319	-0.04685	-0.0381	0.01164	0.00154	0.00159
1411.83	-0.00728	-0.00674	0.01092	-0.02071	-0.01769
1412.341	0.02379	0.05979	0.04016	-0.00915	0.00339
1412.853	0.01415	-0.00889	-0.00592	-0.0285	0.00873
1413.364	-0.01546	0.01524	0.01221	-0.06549	-0.05483
1413.875	-0.03241	-0.05238	0.02307	0.01029	-0.01302
