# Supplementary material for: Ratiometric fluorescent sensing of pyrophosphate with sp³-functionalized single-walled carbon nanotubes
Source: Nat Commun. 2024 Jan 24;15:706. doi: 10.1038/s41467-024-45052-1 (PMC10808354; doi:10.1038/s41467-024-45052-1)
Supplement: Supplementary file 4 — Source data [file 41467_2024_45052_MOESM4_ESM.zip › Raw_data_1H_NMR_2-ethynylbenzene diazonium tetrafluoroborate/audita.txt]

##TITLE= Audit trail, TOPSPIN		Version 3.2
##JCAMPDX= 5.01
##ORIGIN= Bruker BioSpin GmbH
##OWNER= auto
$$ /mnt/thallium/DATEN/rosca/data/praktikant_rosca/nmr/jsd_ss_02/40010/audita.txt
##AUDIT TRAIL=  $$ (NUMBER, WHEN, WHO, WHERE, PROCESS, VERSION, WHAT)
(   1,<2023-03-27 12:48:07.777 +0200>,<auto>,<alu.aci.uni-heidelberg.de>,<go>,<TOPSPIN 3.2>,
      <created by zg
	started at 2023-03-27 12:46:56.799 +0200,
	POWCHK enabled, PULCHK disabled,
       configuration hash MD5:
       28 D4 C1 92 92 A9 07 0C 17 C5 37 D6 50 2C A2 41
       data hash MD5: 64K
       79 4C 58 13 F2 51 BF AC F2 9B 22 BD 95 F9 16 D1>)
(   2,<2023-03-27 12:48:15.253 +0200>,<auto>,<alu.aci.uni-heidelberg.de>,<audit>,<TOPSPIN 3.2>,
      <user comment:
       ICON-NMR User ID: praktikant_rosca
       data hash MD5: 64K
       79 4C 58 13 F2 51 BF AC F2 9B 22 BD 95 F9 16 D1>)
(   3,<2023-03-27 12:48:16.905 +0200>,<auto>,<alu.aci.uni-heidelberg.de>,<dirdata>,<TOPSPIN 3.2>,
      <wrpa from 1 40010 "jsd_ss_02" "/opt/topspin/data/praktikant_rosca/nmr"
       data hash MD5: 64K
       79 4C 58 13 F2 51 BF AC F2 9B 22 BD 95 F9 16 D1>)
##END=

$$ hash MD5
$$ 79 34 27 38 11 1B 76 29 D1 9B AD E2 03 20 89 A7
