# Supplementary material for: Ratiometric fluorescent sensing of pyrophosphate with sp³-functionalized single-walled carbon nanotubes
Source: Nat Commun. 2024 Jan 24;15:706. doi: 10.1038/s41467-024-45052-1 (PMC10808354; doi:10.1038/s41467-024-45052-1)
Supplement: Supplementary file 4 — Source data [file 41467_2024_45052_MOESM4_ESM.zip › Raw_data_1H_NMR_2-ethynylbenzene diazonium tetrafluoroborate/pdata/1/auditp.txt]

##TITLE= Audit trail, TOPSPIN		Version 3.2
##JCAMPDX= 5.01
##ORIGIN= Bruker BioSpin GmbH
##OWNER= auto
$$ /mnt/thallium/DATEN/rosca/data/praktikant_rosca/nmr/jsd_ss_02/40010/pdata/1/auditp.txt
##AUDIT TRAIL=  $$ (NUMBER, WHEN, WHO, WHERE, PROCESS, VERSION, WHAT)
(   1,<2023-03-27 12:48:07.777 +0200>,<auto>,<alu.aci.uni-heidelberg.de>,<go>,<TOPSPIN 3.2>,
      <created by zg
	started at 2023-03-27 12:46:56.799 +0200,
	POWCHK enabled, PULCHK disabled,
       configuration hash MD5:
       28 D4 C1 92 92 A9 07 0C 17 C5 37 D6 50 2C A2 41
       data hash MD5: 64K
       79 4C 58 13 F2 51 BF AC F2 9B 22 BD 95 F9 16 D1>)
(   2,<2023-03-27 12:48:15.253 +0200>,<auto>,<alu.aci.uni-heidelberg.de>,<audit>,<TOPSPIN 3.2>,
      <user comment:
       ICON-NMR User ID: praktikant_rosca
       data hash MD5: 64K
       79 4C 58 13 F2 51 BF AC F2 9B 22 BD 95 F9 16 D1>)
(   3,<2023-03-27 12:48:15.708 +0200>,<auto>,<alu.aci.uni-heidelberg.de>,<proc1d>,<TOPSPIN 3.2>,
      <Start of raw data processing
       ef LB = 0.3 FT_mod = 6 PKNL = 1 SI = 64K 
       data hash MD5: 64K
       41 8E 1E BE A9 00 5D DF BA 1F 5C 71 B2 D6 CF D7>)
(   4,<2023-03-27 12:48:15.922 +0200>,<auto>,<alu.aci.uni-heidelberg.de>,<proc1d>,<TOPSPIN 3.2>,
      <apk 
       data hash MD5: 64K
       97 C6 2B 87 39 C1 AD 4E 16 C2 68 F1 5D D3 25 E3>)
(   5,<2023-03-27 12:48:15.956 +0200>,<auto>,<alu.aci.uni-heidelberg.de>,<proc1d>,<TOPSPIN 3.2>,
      <abs ABSG = 5 
       data hash MD5: 64K
       6F 47 81 74 57 13 19 BE 03 BE DB 98 66 F6 0C A6>)
(   6,<2023-03-27 12:48:17.610 +0200>,<auto>,<alu.aci.uni-heidelberg.de>,<dirdata>,<TOPSPIN 3.2>,
      <wrpa from 1 40010 "jsd_ss_02" "/opt/topspin/data/praktikant_rosca/nmr"
       data hash MD5: 64K
       6F 47 81 74 57 13 19 BE 03 BE DB 98 66 F6 0C A6>)
##END=

$$ hash MD5
$$ 03 D2 21 16 7B C8 5F 63 06 DD AD 02 48 81 4F E2
