# Supplementary material for: Ratiometric fluorescent sensing of pyrophosphate with sp³-functionalized single-walled carbon nanotubes
Source: Nat Commun. 2024 Jan 24;15:706. doi: 10.1038/s41467-024-45052-1 (PMC10808354; doi:10.1038/s41467-024-45052-1)
Supplement: Supplementary file 4 — Source data [file 41467_2024_45052_MOESM4_ESM.zip › Raw_data_1H_NMR_2-ethynylbenzene diazonium tetrafluoroborate/pdata/1/intrng]

P 0
13.803038   13.394791
8.997896   8.695084
8.487038   8.128998
8.128684   7.999401
7.999087   7.698471
7.698158   7.534984
7.534670   7.324114
5.791540   5.496258
4.306034   3.632316
2.713839   2.355799
2.237184   1.983324
