# Supplementary material for: Ratiometric fluorescent sensing of pyrophosphate with sp³-functionalized single-walled carbon nanotubes
Source: Nat Commun. 2024 Jan 24;15:706. doi: 10.1038/s41467-024-45052-1 (PMC10808354; doi:10.1038/s41467-024-45052-1)
Supplement: Supplementary file 4 — Source data [file 41467_2024_45052_MOESM4_ESM.zip › Raw_data_1H_NMR_2-ethynylbenzene diazonium tetrafluoroborate/pdata/1/peaklist.xml]

<?xml version="1.0" encoding="UTF-8"?>
<PeakList>
  <PeakList1D>
    <PeakList1DHeader creator="auto" date="2023-03-27T12:48:15.962+02:00" expNo="40010" name="jsd_ss_02" owner="" procNo="1" source="/opt/topspin/data/praktikant_rosca/nmr">
      <PeakPickDetails>F1=16.457430ppm, F2=-4.107436ppm, MI=0.00cm, MAXI=10000.00cm, PC=20.000
      </PeakPickDetails>
    </PeakList1DHeader>
    <Peak1D F1="8.836962" intensity="4.165437e+00" type="0"/>
    <Peak1D F1="8.834310" intensity="4.250964e+00" type="0"/>
    <Peak1D F1="8.816007" intensity="4.452298e+00" type="0"/>
    <Peak1D F1="8.813335" intensity="4.328681e+00" type="0"/>
    <Peak1D F1="8.319790" intensity="2.015661e+00" type="0"/>
    <Peak1D F1="8.316713" intensity="2.064058e+00" type="0"/>
    <Peak1D F1="8.300199" intensity="4.605644e+00" type="0"/>
    <Peak1D F1="8.297146" intensity="4.603588e+00" type="0"/>
    <Peak1D F1="8.280753" intensity="3.174021e+00" type="0"/>
    <Peak1D F1="8.277672" intensity="3.074730e+00" type="0"/>
    <Peak1D F1="8.183536" intensity="5.131922e+00" type="0"/>
    <Peak1D F1="8.166204" intensity="3.640351e+00" type="0"/>
    <Peak1D F1="8.060621" intensity="2.846282e+00" type="0"/>
    <Peak1D F1="8.057750" intensity="2.800002e+00" type="0"/>
    <Peak1D F1="8.039261" intensity="4.450850e+00" type="0"/>
    <Peak1D F1="8.020517" intensity="2.217400e+00" type="0"/>
    <Peak1D F1="7.769976" intensity="6.988120e-01" type="0"/>
    <Peak1D F1="5.620673" intensity="1.500000e+01" type="0"/>
    <Peak1D F1="2.519451" intensity="9.255473e+00" type="0"/>
    <Peak1D F1="2.514949" intensity="1.250040e+01" type="0"/>
    <Peak1D F1="2.510433" intensity="9.083044e+00" type="0"/>
  </PeakList1D>
</PeakList>
