# Supplementary material for: Ratiometric fluorescent sensing of pyrophosphate with sp³-functionalized single-walled carbon nanotubes
Source: Nat Commun. 2024 Jan 24;15:706. doi: 10.1038/s41467-024-45052-1 (PMC10808354; doi:10.1038/s41467-024-45052-1)
Supplement: Supplementary file 4 — Source data [file 41467_2024_45052_MOESM4_ESM.zip › Raw_data_1H_NMR_2-ethynylbenzene diazonium tetrafluoroborate/pdata/1/peakrng]

P    #regions in PPM
# 2023-03-27 12:48:16 +0200  auto@alu.aci.uni-heidelberg.de
# low field   high field   mi   maxi
  16.4574298858643  -4.10743597856431  0.000  10000.000  # for region 1
