# Supplementary material for: Ratiometric fluorescent sensing of pyrophosphate with sp³-functionalized single-walled carbon nanotubes
Source: Nat Commun. 2024 Jan 24;15:706. doi: 10.1038/s41467-024-45052-1 (PMC10808354; doi:10.1038/s41467-024-45052-1)
Supplement: Supplementary file 4 — Source data [file 41467_2024_45052_MOESM4_ESM.zip › Raw_data_1H_NMR_2-ethynylbenzene diazonium tetrafluoroborate/specpar]

##TITLE= Parameter file, TOPSPIN		Version 3.2
##JCAMPDX= 5.0
##DATATYPE= Parameter Values
##NPOINTS= 15104	$$ modification sequence number
##ORIGIN= Bruker BioSpin GmbH
##OWNER= nmrsu
$$ 2023-03-23 10:36:45.867 +0100  auto@alu.aci.uni-heidelberg.de
$$ /opt/topspin/conf/instr/spect/specpar
$$ process /opt/topspin/prog/mod/cprserver
##$HPPRECH= (0..15)
-1 -1 -1 -1 -1 -1 -1 -1 -1 -1 -1 -1 -1 -1 -1 -1
##$NUC1= 65
##$NUC2= 0
##$NUC3= 0
##$NUC4= 0
##$NUC5= 0
##$NUC6= 0
##$NUC7= 0
##$NUC8= 0
##$NUCARR= (0..123)
6.8701102 6.8701102 6.9140981 7.36357446 7.4819419 9.126813436 10.0652313
10.242402564 11.516832 12.276623 12.742282908 12.947550444 13.436304 13.756216
13.756216 13.949422854 15.38616764 16.0235923 16.115567 16.186823399 16.660964974
16.675413 17.330520796 18.29936629 18.415538334 18.609013114 18.66035899
19.274698 19.2786969 19.595401782 20.639798494 20.865148506 21.794005 22.543934713
22.549945059 22.603766254 24.479806202 25.020329517 26.060535381 26.439059259
26.607460936 26.912712968 28.887593727 30.6955564 31.05305806 31.568500274
32.5150559 32.613928702 32.966615687 33.150881 35.734374344 37.174966072
38.609151563 39.1808583 39.726900097 39.87026866 40.520501797 42.962813976
43.907922 44.439487779 45.6034556 47.94521144 51.822612861 52.450140244
52.76268627 54.210915897 56.191795006 56.487025795 58.848156305 61.38554977
64.259475783 68.471621125 69.977974763 71.623586096 76.265073336 79.446894094
80.007935765 83.659383341 84.838582972 85.336526 85.963489538 87.43896767
87.626412108 88.748287508 90.008544841 90.07362294 90.98137324 94.882196219
95.695984365 95.979014511 96.133556 97.140267078 97.877756213 99.12960386
99.412654 100.188360622 100.552420478 104.198773455 104.650181284 105.182858757
105.77850291 106.03272498 107.99636483 111.210152795 113.583527938 121.953269626
122.446318 126.164371254 128.300603629 130.839005376 130.845823501 142.489840515
149.121508305 155.412437823 161.878439184 228.42996448 230.671899778 304.633950619
376.272540588 399.89 426.538565629 100 100 100
##$OFFSF= (0..7)
-45152.7000000169 0 0 0 0 0 0 0
##$OFFSH= (0..7)
2469.30000002976 509 0 0 0 0 0 0
##$OFFSX= (0..7)
0 0 0 0 0 0 0 0
##$PRECHAN= (0..15)
-1 2 0 1 -1 -1 -1 -1 -1 -1 -1 -1 -1 -1 -1 -1
##$RECPRE= (0..15)
-1 0 -1 -1 -1 -1 -1 -1 -1 -1 -1 -1 -1 -1 -1 -1
##$RECPRFX= (0..15)
1 0 0 0 0 0 0 0 0 0 0 0 0 0 0 0
##$RECSEL= (0..15)
0 0 1 0 0 0 0 0 0 0 0 0 0 0 0 0
##$SELREC= (0..9)
0 0 0 0 0 0 0 0 0 0
##$SFO1= 54.210916
##$SFO2= 6.87011
##$SFO3= 6.87011
##$SFO4= 6.87011
##$SFO5= 6.87011
##$SFO6= 6.87011
##$SFO7= 6.87011
##$SFO8= 6.87011
##END=
