# Supplementary material for: Ratiometric fluorescent sensing of pyrophosphate with sp³-functionalized single-walled carbon nanotubes
Source: Nat Commun. 2024 Jan 24;15:706. doi: 10.1038/s41467-024-45052-1 (PMC10808354; doi:10.1038/s41467-024-45052-1)
Supplement: Supplementary file 4 — Source data [file 41467_2024_45052_MOESM4_ESM.zip › Raw_data_1H_NMR_2-ethynylbenzene diazonium tetrafluoroborate/uxnmr.info]

CONFIGURATION INFORMATION
=========================

Path         : /opt/topspin/conf/instr/spect/uxnmr.info
Date         : Thu Feb 23 13:51:25 2023
Release      : TOPSPIN Version 3.2-pl7
Installed in : /opt/topspin
Host         : alu.aci.uni-heidelberg.de
OS           : CentOS Linux release 7.9.2009 (Core)
CPU          : Intel(R) Core(TM) i5-4590 CPU @ 3.30GHz (4 cores at 3300 MHz)
User         : auto (auto)
Description  : Avance-AV II 400
Location     : 
System       : Avance-AV NMR spectrometer
1H-frequency : 399.89 MHz
Order Number : HH005805
Configured in: /opt/topspin/conf/instr/spect

#--------------------
#  FCU configuration:
#--------------------
board # 1 :
	MEMORY 0x1ff000	(=511 k Words)
	PAL-Version 0x104 = new version (EC level 07 or more)
board # 2 :
	MEMORY 0x1ff000	(=511 k Words)
	PAL-Version 0x104 = new version (EC level 07 or more)

DRU: AQS DRU Z100977/00246 ECL 02.00
- TCP/IP address = 149.236.99.89
- Firmware Version = 151014

Gcu: GCU3_SlowIF

AQS: connected to spect:/dev/tty10
  _Slot_ SBSB _____________________Board_____________________
  Number Addr Type HW-VS FW-VS ID  ECL Name   Description
  -----------------------------------------------------------
     2   0x10 0x72   0x3    AW  R  3.0 REC-1  AQS RXAD400 Z102116/625 ECL 03.00
     3   0x34  0x2   0x1        X  3.7 REF-1  REF-400 Reference Board for AQS Receiver
     4   0x24 0x10   0x4    BH  S  6.1 SGU-1  AQS SGU400 Z003642/03854 ECL 6.1
     5   0x25 0x10   0x4    BH  S  6.1 SGU-2  AQS SGU400 Z003642/03877 ECL 6.1
     9   0x36  0x5     0        A  5.0 BLA-1  BLA2BB 150/60 20-400 W1345049/1548 ECL 5
    11   0x1a  0x9     0        C  3.0 ACB-S  ACB Standard
    23   0x20 0xc6     0        B  1.1 AQS/2  AQS/2 chassis
    25   0x20  0x7     0        B      MASTER AQS Rack Master
  Logical Receiver/SGU configuration:


Router: 1 AQS-Minirouter


Amplifiers (AQS configuration):
  RO  Amplifier  Module  Nucleus  Power/W  Switchbox Name PN/SN/FW
   1      1         1        B      150    N         BLA2BB 150/60 20-400 W1345049/1548/-
   2      1         2        B       60    N         BLA2BB 150/60 20-400 W1345049/1548/-
   3      2         1       2H       20    N         BSMS 2HTX -/-/-


- Type: BSMS/1
- absolute lockshift frequency =  11385550 Hz
- 2HTX Amplifier: connected to router output 3
- GAB type = GAB
- GAB current limits = 0.0/X, 0.0/Y, 10.0/Z (in A)

Bruker Automatic Changer: device connected to spect:/dev/tty08
- Capacity: 60 holders
- Firmware: 20040805
- use BACS air  = no
- BACS sx delay = 10 s
- Sample Rail fast changer mode = no

Lock: device connected to spect:/dev/tty03

Eurotherm VTU: device connected to spect:/dev/tty05

Preamplifiers :
HPPR: - HPPR/2 preamplifier connected to spect:/dev/tty10
    Type      : HPPR/2
    Controller: Application firmware = AQ
                15 LEDs for tuning, 15 LEDs for matching
    Module  1 : 1H/2H 1H (virtual 50 Ohm reference: 118.5%/67.5deg)
                 PN=Z003959, SN=01419 from 20190731
    Module  2 : 1H/2H 2H (virtual 50 Ohm reference: 90.2%/-70.8deg)
                 PN=Z003959, SN=01419 from 20190731
    Module  3 : XBB19F 2HS
                 PN=Z003504, SN=00246 from 20060105
    Module  4 : HPHP XBB31P
                 PN=Z003549, SN=00053 from 20030925


Frequency generation:
- F1: for SGU
- F2: for SGU
