# Supplementary material for: Ratiometric fluorescent sensing of pyrophosphate with sp³-functionalized single-walled carbon nanotubes
Source: Nat Commun. 2024 Jan 24;15:706. doi: 10.1038/s41467-024-45052-1 (PMC10808354; doi:10.1038/s41467-024-45052-1)
Supplement: Supplementary file 4 — Source data [file 41467_2024_45052_MOESM4_ESM.zip › Raw_data_1H_NMR_4-ethynylbenzene diazonium tetrafluoroborate/audita.txt]

##TITLE= Audit trail, TOPSPIN		Version 3.2
##JCAMPDX= 5.01
##ORIGIN= Bruker BioSpin GmbH
##OWNER= auto
$$ /mnt/thallium/DATEN/rosca/data/praktikant_rosca/nmr/jsd_ss_dz4/40010/audita.txt
##AUDIT TRAIL=  $$ (NUMBER, WHEN, WHO, WHERE, PROCESS, VERSION, WHAT)
(   1,<2023-03-27 10:29:57.517 +0200>,<auto>,<alu.aci.uni-heidelberg.de>,<go>,<TOPSPIN 3.2>,
      <created by zg
	started at 2023-03-27 10:28:46.343 +0200,
	POWCHK enabled, PULCHK disabled,
       configuration hash MD5:
       28 D4 C1 92 92 A9 07 0C 17 C5 37 D6 50 2C A2 41
       data hash MD5: 64K
       BE DD 56 00 46 BD 84 F4 7B 7E E9 6E A5 C5 B1 42>)
(   2,<2023-03-27 10:30:05.034 +0200>,<auto>,<alu.aci.uni-heidelberg.de>,<audit>,<TOPSPIN 3.2>,
      <user comment:
       ICON-NMR User ID: praktikant_rosca
       data hash MD5: 64K
       BE DD 56 00 46 BD 84 F4 7B 7E E9 6E A5 C5 B1 42>)
(   3,<2023-03-27 10:30:06.716 +0200>,<auto>,<alu.aci.uni-heidelberg.de>,<dirdata>,<TOPSPIN 3.2>,
      <wrpa from 1 40010 "jsd_ss_dz4" "/opt/topspin/data/praktikant_rosca/nmr"
       data hash MD5: 64K
       BE DD 56 00 46 BD 84 F4 7B 7E E9 6E A5 C5 B1 42>)
##END=

$$ hash MD5
$$ A8 48 90 2C BC A8 2D 02 9A C2 35 78 86 16 01 11
