# Supplementary material for: Ratiometric fluorescent sensing of pyrophosphate with sp³-functionalized single-walled carbon nanotubes
Source: Nat Commun. 2024 Jan 24;15:706. doi: 10.1038/s41467-024-45052-1 (PMC10808354; doi:10.1038/s41467-024-45052-1)
Supplement: Supplementary file 4 — Source data [file 41467_2024_45052_MOESM4_ESM.zip › Raw_data_1H_NMR_4-ethynylbenzene diazonium tetrafluoroborate/pdata/1/intrng]

P 0
8.835664   8.380662
8.380348   8.163202
8.162888   7.809555
4.468894   4.093281
3.602820   3.321346
2.350150   1.682708
1.292661   1.017463
