# Supplementary material for: Ratiometric fluorescent sensing of pyrophosphate with sp³-functionalized single-walled carbon nanotubes
Source: Nat Commun. 2024 Jan 24;15:706. doi: 10.1038/s41467-024-45052-1 (PMC10808354; doi:10.1038/s41467-024-45052-1)
Supplement: Supplementary file 4 — Source data [file 41467_2024_45052_MOESM4_ESM.zip › Raw_data_1H_NMR_4-ethynylbenzene diazonium tetrafluoroborate/pdata/1/outd]

##TITLE= Parameter file, TOPSPIN		Version 3.2
##JCAMPDX= 5.0
##DATATYPE= Parameter Values
##NPOINTS= 1	$$ modification sequence number
##ORIGIN= Bruker BioSpin GmbH
##OWNER= auto
$$ 2023-03-27 10:30:06.868 +0200  auto@alu.aci.uni-heidelberg.de
$$ /mnt/thallium/DATEN/rosca/data/praktikant_rosca/nmr/jsd_ss_dz4/40010/pdata/1/outd
$$ process /opt/topspin/prog/mod/dirdata
##$CURPLOT= <HPLJ4000>
##$CURPRIN= <integrals.txt>
##$DFORMAT= <normdp>
##$LAYOUT= <+/1D_H+pp.xwp>
##$LFORMAT= <normlp>
##$PFORMAT= <normpl>
##END=
