# Supplementary material for: Ratiometric fluorescent sensing of pyrophosphate with sp³-functionalized single-walled carbon nanotubes
Source: Nat Commun. 2024 Jan 24;15:706. doi: 10.1038/s41467-024-45052-1 (PMC10808354; doi:10.1038/s41467-024-45052-1)
Supplement: Supplementary file 4 — Source data [file 41467_2024_45052_MOESM4_ESM.zip › Raw_data_1H_NMR_4-ethynylbenzene diazonium tetrafluoroborate/pdata/1/peaklist.xml]

<?xml version="1.0" encoding="UTF-8"?>
<PeakList>
  <PeakList1D>
    <PeakList1DHeader creator="auto" date="2023-03-27T10:30:05.741+02:00" expNo="40010" name="jsd_ss_dz4" owner="" procNo="1" source="/opt/topspin/data/praktikant_rosca/nmr">
      <PeakPickDetails>F1=16.457430ppm, F2=-4.107436ppm, MI=0.00cm, MAXI=10000.00cm, PC=20.000
      </PeakPickDetails>
    </PeakList1DHeader>
    <Peak1D F1="8.497988" intensity="1.229484e+01" type="0"/>
    <Peak1D F1="8.475922" intensity="1.294000e+01" type="0"/>
    <Peak1D F1="8.004934" intensity="1.355534e+01" type="0"/>
    <Peak1D F1="7.982912" intensity="1.212921e+01" type="0"/>
    <Peak1D F1="4.265795" intensity="1.500000e+01" type="0"/>
    <Peak1D F1="2.181755" intensity="2.173993e+00" type="0"/>
    <Peak1D F1="1.981820" intensity="1.808264e+01" type="0"/>
    <Peak1D F1="1.976038" intensity="2.305928e+01" type="0"/>
  </PeakList1D>
</PeakList>
