# Supplementary material for: Ratiometric fluorescent sensing of pyrophosphate with sp³-functionalized single-walled carbon nanotubes
Source: Nat Commun. 2024 Jan 24;15:706. doi: 10.1038/s41467-024-45052-1 (PMC10808354; doi:10.1038/s41467-024-45052-1)
Supplement: Supplementary file 4 — Source data [file 41467_2024_45052_MOESM4_ESM.zip › Raw_data_1H_NMR_benzene diazonium tetrafluoroborate/audita.txt]

##TITLE= Audit trail, TOPSPIN		Version 3.2
##JCAMPDX= 5.01
##ORIGIN= Bruker BioSpin GmbH
##OWNER= auto
$$ /mnt/thallium/DATEN/rosca/data/praktikant_rosca/nmr/jsd_ss_0b/40010/audita.txt
##AUDIT TRAIL=  $$ (NUMBER, WHEN, WHO, WHERE, PROCESS, VERSION, WHAT)
(   1,<2023-03-27 13:00:22.907 +0200>,<auto>,<alu.aci.uni-heidelberg.de>,<go>,<TOPSPIN 3.2>,
      <created by zg
	started at 2023-03-27 12:59:11.928 +0200,
	POWCHK enabled, PULCHK disabled,
       configuration hash MD5:
       28 D4 C1 92 92 A9 07 0C 17 C5 37 D6 50 2C A2 41
       data hash MD5: 64K
       70 75 23 64 26 E0 9D 57 40 EB 7C 67 71 66 60 B9>)
(   2,<2023-03-27 13:00:29.835 +0200>,<auto>,<alu.aci.uni-heidelberg.de>,<audit>,<TOPSPIN 3.2>,
      <user comment:
       ICON-NMR User ID: praktikant_rosca
       data hash MD5: 64K
       70 75 23 64 26 E0 9D 57 40 EB 7C 67 71 66 60 B9>)
(   3,<2023-03-27 13:00:31.420 +0200>,<auto>,<alu.aci.uni-heidelberg.de>,<dirdata>,<TOPSPIN 3.2>,
      <wrpa from 1 40010 "jsd_ss_0b" "/opt/topspin/data/praktikant_rosca/nmr"
       data hash MD5: 64K
       70 75 23 64 26 E0 9D 57 40 EB 7C 67 71 66 60 B9>)
##END=

$$ hash MD5
$$ F5 AD 9E F4 49 A0 00 41 A6 C4 45 C5 C5 C5 79 BF
