# Supplementary material for: Ratiometric fluorescent sensing of pyrophosphate with sp³-functionalized single-walled carbon nanotubes
Source: Nat Commun. 2024 Jan 24;15:706. doi: 10.1038/s41467-024-45052-1 (PMC10808354; doi:10.1038/s41467-024-45052-1)
Supplement: Supplementary file 4 — Source data [file 41467_2024_45052_MOESM4_ESM.zip › Raw_data_1H_NMR_benzene diazonium tetrafluoroborate/pdata/1/auditp.txt]

##TITLE= Audit trail, TOPSPIN		Version 3.2
##JCAMPDX= 5.01
##ORIGIN= Bruker BioSpin GmbH
##OWNER= auto
$$ /mnt/thallium/DATEN/rosca/data/praktikant_rosca/nmr/jsd_ss_0b/40010/pdata/1/auditp.txt
##AUDIT TRAIL=  $$ (NUMBER, WHEN, WHO, WHERE, PROCESS, VERSION, WHAT)
(   1,<2023-03-27 13:00:22.907 +0200>,<auto>,<alu.aci.uni-heidelberg.de>,<go>,<TOPSPIN 3.2>,
      <created by zg
	started at 2023-03-27 12:59:11.928 +0200,
	POWCHK enabled, PULCHK disabled,
       configuration hash MD5:
       28 D4 C1 92 92 A9 07 0C 17 C5 37 D6 50 2C A2 41
       data hash MD5: 64K
       70 75 23 64 26 E0 9D 57 40 EB 7C 67 71 66 60 B9>)
(   2,<2023-03-27 13:00:29.835 +0200>,<auto>,<alu.aci.uni-heidelberg.de>,<audit>,<TOPSPIN 3.2>,
      <user comment:
       ICON-NMR User ID: praktikant_rosca
       data hash MD5: 64K
       70 75 23 64 26 E0 9D 57 40 EB 7C 67 71 66 60 B9>)
(   3,<2023-03-27 13:00:30.288 +0200>,<auto>,<alu.aci.uni-heidelberg.de>,<proc1d>,<TOPSPIN 3.2>,
      <Start of raw data processing
       ef LB = 0.3 FT_mod = 6 PKNL = 1 SI = 64K 
       data hash MD5: 64K
       A2 5B 8E EE E4 6A 4F 39 57 5C 65 87 8D F9 84 74>)
(   4,<2023-03-27 13:00:30.502 +0200>,<auto>,<alu.aci.uni-heidelberg.de>,<proc1d>,<TOPSPIN 3.2>,
      <apk 
       data hash MD5: 64K
       C1 3B 52 87 FC C9 49 F1 0F 85 CF C4 57 E3 7D 91>)
(   5,<2023-03-27 13:00:30.534 +0200>,<auto>,<alu.aci.uni-heidelberg.de>,<proc1d>,<TOPSPIN 3.2>,
      <abs ABSG = 5 
       data hash MD5: 64K
       E6 0A F5 9E 13 77 3D E9 21 12 69 24 AB D7 32 1B>)
(   6,<2023-03-27 13:00:32.166 +0200>,<auto>,<alu.aci.uni-heidelberg.de>,<dirdata>,<TOPSPIN 3.2>,
      <wrpa from 1 40010 "jsd_ss_0b" "/opt/topspin/data/praktikant_rosca/nmr"
       data hash MD5: 64K
       E6 0A F5 9E 13 77 3D E9 21 12 69 24 AB D7 32 1B>)
##END=

$$ hash MD5
$$ 99 2C 56 6B A6 73 CB 86 30 89 6E E8 88 63 EE E6
