# Supplementary material for: Ratiometric fluorescent sensing of pyrophosphate with sp³-functionalized single-walled carbon nanotubes
Source: Nat Commun. 2024 Jan 24;15:706. doi: 10.1038/s41467-024-45052-1 (PMC10808354; doi:10.1038/s41467-024-45052-1)
Supplement: Supplementary file 4 — Source data [file 41467_2024_45052_MOESM4_ESM.zip › Raw_data_1H_NMR_benzene diazonium tetrafluoroborate/pdata/1/intrng]

P 0
9.146008   8.767885
8.767571   8.544776
8.460993   8.162574
8.162260   7.899614
7.899300   7.677447
7.677133   7.497329
7.497015   7.277045
7.276731   6.960426
6.923712   6.626234
4.331138   4.115247
4.114933   3.728652
3.728338   3.284945
2.708190   2.360506
2.208001   1.983952
