# Supplementary material for: Ratiometric fluorescent sensing of pyrophosphate with sp³-functionalized single-walled carbon nanotubes
Source: Nat Commun. 2024 Jan 24;15:706. doi: 10.1038/s41467-024-45052-1 (PMC10808354; doi:10.1038/s41467-024-45052-1)
Supplement: Supplementary file 4 — Source data [file 41467_2024_45052_MOESM4_ESM.zip › Raw_data_1H_NMR_benzene diazonium tetrafluoroborate/pdata/1/parm.txt]

Current Data Parameters
NAME          jsd_ss_0b              
EXPNO             40010              
PROCNO                1              

F2 - Acquisition Parameters
Date_          20230327              
Time              13.00              
INSTRUM           spect              
PROBHD   5 mm PABBO BB-              
PULPROG            zg30              
TD                65536              
SOLVENT            DMSO              
NS                    8              
DS                    2              
SWH            8223.685 Hz           
FIDRES         0.125483 Hz           
AQ            3.9845889 sec          
RG                  575              
DW               60.800 usec         
DE                 6.50 usec         
TE                294.7 K            
D1           3.00000000 sec          
TD0                   1              

======== CHANNEL f1 ========
SFO1        399.8924693 MHz          
NUC1                 1H              
P1                 9.00 usec         
PLW1        25.00000000 W            

F2 - Processing parameters
SI                65536              
SF          399.8900000 MHz          
WDW                  EM              
SSB      0              
LB                 0.30 Hz           
GB       0              
PC                20.00              
