# Supplementary material for: Ratiometric fluorescent sensing of pyrophosphate with sp³-functionalized single-walled carbon nanotubes
Source: Nat Commun. 2024 Jan 24;15:706. doi: 10.1038/s41467-024-45052-1 (PMC10808354; doi:10.1038/s41467-024-45052-1)
Supplement: Supplementary file 4 — Source data [file 41467_2024_45052_MOESM4_ESM.zip › Raw_data_1H_NMR_benzene diazonium tetrafluoroborate/pdata/1/peaklist.xml]

<?xml version="1.0" encoding="UTF-8"?>
<PeakList>
  <PeakList1D>
    <PeakList1DHeader creator="auto" date="2023-03-27T13:00:30.540+02:00" expNo="40010" name="jsd_ss_0b" owner="" procNo="1" source="/opt/topspin/data/praktikant_rosca/nmr">
      <PeakPickDetails>F1=16.457430ppm, F2=-4.107436ppm, MI=0.00cm, MAXI=10000.00cm, PC=20.000
      </PeakPickDetails>
    </PeakList1DHeader>
    <Peak1D F1="8.693037" intensity="1.211672e+01" type="0"/>
    <Peak1D F1="8.690266" intensity="1.333417e+01" type="0"/>
    <Peak1D F1="8.671115" intensity="1.500000e+01" type="0"/>
    <Peak1D F1="8.667993" intensity="1.186992e+01" type="0"/>
    <Peak1D F1="8.293320" intensity="4.021998e+00" type="0"/>
    <Peak1D F1="8.274145" intensity="8.800537e+00" type="0"/>
    <Peak1D F1="8.254984" intensity="5.183883e+00" type="0"/>
    <Peak1D F1="8.016838" intensity="1.162059e+01" type="0"/>
    <Peak1D F1="7.997530" intensity="1.400135e+01" type="0"/>
    <Peak1D F1="7.994979" intensity="1.450272e+01" type="0"/>
    <Peak1D F1="7.975657" intensity="9.163797e+00" type="0"/>
    <Peak1D F1="2.519443" intensity="1.499522e+01" type="0"/>
    <Peak1D F1="2.514910" intensity="2.035225e+01" type="0"/>
    <Peak1D F1="2.510378" intensity="1.468004e+01" type="0"/>
  </PeakList1D>
</PeakList>
